# Supplementary material for: Invariant surface glycoprotein 65 of Trypanosoma brucei is a complement C3 receptor
Source: Nat Commun. 2022 Aug 29;13:5085. doi: 10.1038/s41467-022-32728-9 (PMC9424271; doi:10.1038/s41467-022-32728-9)
Supplement: Supplementary file 4 — supplementary data 2 [file 41467_2022_32728_MOESM4_ESM.zip › b21-414646_00133.dat]

0.0026000000	39.981511	0.13723236
0.0027314887	29.023587	0.10740126
0.0028629774	22.444301	0.090308334
0.0029944661	17.147499	0.075756065
0.0031259548	12.470107	0.059365981
0.0032574435	10.866291	0.057362074
0.0033889322	8.9169180	0.049121010
0.0035204209	11.568016	0.048712727
0.0036519096	12.371756	0.046747487
0.0037833983	10.004644	0.039633933
0.0039148870	8.3599443	0.034958350
0.0040463757	6.8122310	0.030359151
0.0041778644	5.5778397	0.025748386
0.0043093531	4.6346114	0.023043798
0.0044408418	3.8623415	0.020232223
0.0045723305	3.1564943	0.018290298
0.0047038192	2.9060078	0.016796611
0.0048353079	2.5424049	0.015251898
0.0049667966	2.2480833	0.014290621
0.0050982853	1.9009293	0.012448861
0.0052297740	1.7839468	0.012217381
0.0053612627	1.5295119	0.010924249
0.0054927514	1.4157620	0.010231513
0.0056242401	1.2773111	0.0096902342
0.0057557288	1.2032734	0.0091446189
0.0058872175	1.0832604	0.0085604485
0.0060187062	1.0341263	0.0083418987
0.0061501949	0.91365706	0.0075104685
0.0062816836	0.89645609	0.0076074734
0.0064131723	0.83876624	0.0072136090
0.0065446610	0.80918901	0.0069838166
0.0066761496	0.78320072	0.0068384208
0.0068076383	0.73633121	0.0064802725
0.0069391270	0.69477866	0.0063959560
0.0070706157	0.67673358	0.0062124878
0.0072021044	0.64025008	0.0059760818
0.0073335931	0.62207534	0.0058649826
0.0074650818	0.59336700	0.0055612952
0.0075965705	0.56663929	0.0054797015
0.0077280592	0.54692601	0.0053612468
0.0078595479	0.50406294	0.0050238277
0.0079910366	0.50137252	0.0050402564
0.0081225253	0.47314748	0.0047562721
0.0082540140	0.47235489	0.0047793143
0.0083855027	0.44956396	0.0046804194
0.0085169914	0.42792306	0.0044730905
0.0086484801	0.40517870	0.0043209384
0.0087799688	0.38989993	0.0041639249
0.0089114575	0.37381022	0.0040986583
0.0090429462	0.36057959	0.0039973206
0.0091744349	0.34299396	0.0038651040
0.0093059236	0.33551698	0.0037777312
0.0094374123	0.31509580	0.0036367162
0.0095689010	0.30376926	0.0035132510
0.0097003897	0.29474384	0.0034886425
0.0098318784	0.27903380	0.0033458637
0.0099633671	0.26499769	0.0032254491
0.010094856	0.26606381	0.0032217632
0.010226345	0.24465430	0.0030162887
0.010357833	0.23945075	0.0030610891
0.010489322	0.22844494	0.0029019558
0.010620811	0.21638787	0.0028040905
0.010752299	0.20889245	0.0027433652
0.010883788	0.19367322	0.0025871435
0.011015277	0.19170168	0.0026206465
0.011146765	0.18084480	0.0024667026
0.011278254	0.17201035	0.0023962079
0.011409743	0.16468036	0.0023203624
0.011541231	0.15502663	0.0022178366
0.011672720	0.15319000	0.0022099564
0.011804209	0.14420644	0.0020630413
0.011935698	0.13552185	0.0019953431
0.012067186	0.13429422	0.0019755552
0.012198675	0.12413664	0.0018374985
0.012330164	0.11986605	0.0018091055
0.012461652	0.11059620	0.0017180275
0.012593141	0.10867672	0.0016646761
0.012724630	0.10334994	0.0016239864
0.012856118	0.10038162	0.0015494754
0.012987607	0.098124534	0.0015503211
0.013119096	0.094637156	0.0014878142
0.013250585	0.093372360	0.0014625165
0.013382073	0.087805163	0.0014234499
0.013513562	0.088825479	0.0014085087
0.013645051	0.084025077	0.0013800571
0.013776539	0.077584550	0.0013193556
0.013908028	0.081001841	0.0013252268
0.014039517	0.079070287	0.0013023714
0.014171005	0.074280169	0.0012534163
0.014302494	0.073764696	0.0012518652
0.014433983	0.075586423	0.0012680762
0.014565472	0.070540362	0.0012016444
0.014696960	0.070340316	0.0012054317
0.014828449	0.067902848	0.0011665762
0.014959938	0.066941405	0.0011642371
0.015091426	0.064563937	0.0011460005
0.015222915	0.064285079	0.0011155108
0.015354404	0.065985915	0.0011361582
0.015485892	0.063246600	0.0011004778
0.015617381	0.062130260	0.0010948917
0.015748870	0.061345984	0.0010869957
0.015880359	0.061823960	0.0010750616
0.016011847	0.060462057	0.0010636755
0.016143336	0.055944934	0.0010143033
0.016274825	0.054616159	0.0010026755
0.016406313	0.052279423	0.00097415075
0.016537802	0.053607778	0.00097888340
0.016669291	0.054758413	0.00098681568
0.016800779	0.053985896	0.00097956736
0.016932268	0.058840725	0.0010146301
0.017063757	0.061046826	0.0010308311
0.017195246	0.059453244	0.0010089707
0.017326734	0.058261464	0.00099930026
0.017458223	0.057307030	0.00098538376
0.017589712	0.055117302	0.00096205966
0.017721200	0.057794267	0.00098967148
0.017852689	0.055240237	0.00094579984
0.017984178	0.055824739	0.00096189767
0.018115666	0.054185950	0.00094208186
0.018247155	0.053307130	0.00092916858
0.018378644	0.052369632	0.00092186255
0.018510133	0.051171510	0.00090215041
0.018641621	0.052092642	0.00090799333
0.018773110	0.049661214	0.00088337098
0.018904599	0.050546764	0.00089111090
0.019036087	0.051333282	0.00089326309
0.019167576	0.048594391	0.00086073789
0.019299065	0.048349772	0.00085491001
0.019430553	0.047219267	0.00085118346
0.019562042	0.047429569	0.00084589657
0.019693531	0.047433590	0.00084452065
0.019825019	0.045621929	0.00082169446
0.019956508	0.045946607	0.00081947198
0.020087997	0.044579192	0.00081181092
0.020219486	0.044893459	0.00080907080
0.020350974	0.045898429	0.00082175860
0.020482463	0.042552561	0.00077747025
0.020613952	0.042212536	0.00077406044
0.020745440	0.043855690	0.00079374611
0.020876929	0.042485802	0.00077185307
0.021008418	0.042745205	0.00077568991
0.021139906	0.040777763	0.00075689493
0.021271395	0.040455860	0.00074630272
0.021402884	0.041972653	0.00076224903
0.021534373	0.040797404	0.00074635669
0.021665861	0.039505221	0.00073517586
0.021797350	0.039960011	0.00073593657
0.021928839	0.039511638	0.00072125511
0.022060327	0.039055395	0.00072574917
0.022191816	0.039304855	0.00071951618
0.022323305	0.039543157	0.00072350142
0.022454793	0.037192021	0.00069811003
0.022586282	0.037307519	0.00069463828
0.022717771	0.035775529	0.00068687833
0.022849260	0.036597754	0.00068674683
0.022980748	0.036334082	0.00068455667
0.023112237	0.036766245	0.00068222522
0.023243726	0.036941587	0.00068021241
0.023375214	0.036650299	0.00068467781
0.023506703	0.037249661	0.00068296763
0.023638192	0.038788700	0.00069579892
0.023769680	0.036646923	0.00067686968
0.023901169	0.037685816	0.00068032879
0.024032658	0.037611130	0.00068227769
0.024164147	0.037845322	0.00067731087
0.024295635	0.036378109	0.00066345917
0.024427124	0.036570757	0.00066328554
0.024558613	0.036052300	0.00065212408
0.024690101	0.038509613	0.00068097140
0.024821590	0.037066874	0.00066186482
0.024953079	0.037663342	0.00066345432
0.025084567	0.037626698	0.00066476582
0.025216056	0.035741862	0.00064218231
0.025347545	0.035402359	0.00064538609
0.025479034	0.035039835	0.00063681618
0.025610522	0.035381262	0.00063350762
0.025742011	0.036988453	0.00064815741
0.025873500	0.035107224	0.00062961539
0.026004988	0.035668831	0.00063598164
0.026136477	0.036441441	0.00064097558
0.026267966	0.035531244	0.00062796225
0.026399454	0.035288558	0.00062917974
0.026530943	0.035437870	0.00062343898
0.026662432	0.034721533	0.00062077508
0.026793920	0.035450858	0.00062392311
0.026925409	0.035418928	0.00061982684
0.027056898	0.035271609	0.00062303360
0.027188387	0.034008944	0.00060355894
0.027319875	0.034716060	0.00061487910
0.027451364	0.034411142	0.00060717771
0.027582853	0.034674088	0.00060628414
0.027714341	0.033681846	0.00059840224
0.027845830	0.034702939	0.00060190523
0.027977319	0.035111568	0.00060809218
0.028108807	0.033362810	0.00058967924
0.028240296	0.033619877	0.00059219996
0.028371785	0.034927607	0.00060055314
0.028503274	0.033965506	0.00059026080
0.028634762	0.035609309	0.00060355804
0.028766251	0.033185165	0.00058346207
0.028897740	0.033396557	0.00057806975
0.029029228	0.032711310	0.00057786346
0.029160717	0.033279968	0.00057972652
0.029292206	0.032397780	0.00057025433
0.029423694	0.033206824	0.00057926776
0.029555183	0.033205856	0.00056935822
0.029686672	0.032803502	0.00057102323
0.029818161	0.033704111	0.00057751651
0.029949649	0.032770582	0.00056525457
0.030081138	0.033149417	0.00057022054
0.030212627	0.032290092	0.00055727879
0.030344115	0.032483771	0.00055854579
0.030475604	0.032897180	0.00056335939
0.030607093	0.031930442	0.00055389039
0.030738581	0.031768047	0.00055440408
0.030870070	0.032692639	0.00055468400
0.031001559	0.032636879	0.00055238899
0.031133048	0.032512753	0.00055458215
0.031264536	0.031777883	0.00054590464
0.031396025	0.032110524	0.00055111511
0.031527514	0.032209745	0.00054615956
0.031659002	0.031670961	0.00054063013
0.031790491	0.032552630	0.00054996605
0.031921980	0.032304933	0.00054379406
0.032053468	0.031858549	0.00054276588
0.032184957	0.031704256	0.00053442856
0.032316446	0.031626527	0.00053448399
0.032447935	0.031584083	0.00053724407
0.032579423	0.032334688	0.00053911209
0.032710912	0.032145004	0.00053716803
0.032842401	0.031206232	0.00052780530
0.032973889	0.031039147	0.00052488355
0.033105378	0.030971521	0.00052499586
0.033236867	0.032026582	0.00053149069
0.033368355	0.030703957	0.00052824718
0.033499844	0.029550668	0.00051832650
0.033631333	0.030866380	0.00052788661
0.033762822	0.030087165	0.00053060920
0.033894310	0.031300115	0.00053901574
0.034025799	0.030776548	0.00053372951
0.034157288	0.029616893	0.00052491156
0.034288776	0.030644026	0.00053477327
0.034420265	0.030347607	0.00053621475
0.034551754	0.030232169	0.00053192163
0.034683242	0.029911499	0.00052994546
0.034814731	0.029842971	0.00052712718
0.034946220	0.030418479	0.00053289972
0.035077708	0.030992208	0.00054170064
0.035209197	0.028425858	0.00052028935
0.035340686	0.030157196	0.00053003667
0.035472175	0.030173833	0.00054025355
0.035603663	0.030349725	0.00054359491
0.035735152	0.029477270	0.00054384314
0.035866641	0.029253569	0.00054126076
0.035998129	0.030048121	0.00054628784
0.036129618	0.028877643	0.00053879264
0.036261107	0.028521225	0.00053309101
0.036392595	0.029008932	0.00054643850
0.036524084	0.029220395	0.00054614386
0.036655573	0.029683036	0.00054625482
0.036787062	0.028417559	0.00054198855
0.036918550	0.028089237	0.00053473031
0.037050039	0.030089052	0.00055524325
0.037181528	0.029117027	0.00054504434
0.037313016	0.028803247	0.00054401969
0.037444505	0.029249746	0.00055146371
0.037575994	0.029175026	0.00054696540
0.037707482	0.029522776	0.00055456752
0.037838971	0.028725251	0.00055124093
0.037970460	0.028656580	0.00054623099
0.038101949	0.028956175	0.00055270823
0.038233437	0.029230126	0.00054790227
0.038364926	0.029540928	0.00054785307
0.038496415	0.028435526	0.00053554998
0.038627903	0.029188561	0.00053586179
0.038759392	0.030246080	0.00054694495
0.038890881	0.030046933	0.00054057413
0.039022369	0.029501587	0.00053708167
0.039153858	0.029460034	0.00053466550
0.039285347	0.030049730	0.00053657572
0.039416836	0.028623934	0.00052938894
0.039548324	0.029293381	0.00053003629
0.039679813	0.029676853	0.00053064130
0.039811302	0.029278640	0.00052958975
0.039942790	0.029422683	0.00052810274
0.040074279	0.029756530	0.00053261139
0.040205768	0.029701036	0.00052877374
0.040337256	0.029670928	0.00052706468
0.040468745	0.029637858	0.00052768172
0.040600234	0.029959964	0.00052794388
0.040731723	0.030024004	0.00052827666
0.040863211	0.029296170	0.00052371249
0.040994700	0.028481718	0.00051294370
0.041126189	0.029258398	0.00052300524
0.041257677	0.029155870	0.00051773445
0.041389166	0.029141904	0.00051889404
0.041520655	0.029443608	0.00052074702
0.041652143	0.028876600	0.00051543668
0.041783632	0.028702953	0.00051504202
0.041915121	0.029060163	0.00051518236
0.042046610	0.029287373	0.00051874290
0.042178098	0.029362372	0.00052002164
0.042309587	0.029845842	0.00052157750
0.042441076	0.029116049	0.00051414752
0.042572564	0.028832074	0.00051185492
0.042704053	0.028952929	0.00050789622
0.042835542	0.029590421	0.00051802290
0.042967030	0.029450369	0.00051365037
0.043098519	0.029299072	0.00051535807
0.043230008	0.029407883	0.00051304163
0.043361496	0.029736284	0.00051197569
0.043492985	0.029035773	0.00051121300
0.043624474	0.029150426	0.00050877918
0.043755963	0.028928196	0.00050876197
0.043887451	0.028621535	0.00050149027
0.044018940	0.029360795	0.00050739717
0.044150429	0.028931433	0.00051077374
0.044281917	0.028812537	0.00050266517
0.044413406	0.030241219	0.00051525937
0.044544895	0.028640366	0.00050165935
0.044676383	0.029747153	0.00051061105
0.044807872	0.029601589	0.00050855678
0.044939361	0.029115733	0.00050346243
0.045070850	0.028907240	0.00050138592
0.045202338	0.029441490	0.00050501891
0.045333827	0.028439081	0.00049393534
0.045465316	0.028495640	0.00050110131
0.045596804	0.029274122	0.00050326250
0.045728293	0.029942358	0.00050727898
0.045859782	0.029938930	0.00050582675
0.045991270	0.029539334	0.00049974414
0.046122759	0.028590617	0.00049761067
0.046254248	0.029329085	0.00050942138
0.046385737	0.028722314	0.00050696481
0.046517225	0.028850210	0.00051023411
0.046648714	0.029414119	0.00051509078
0.046780203	0.029546757	0.00052412971
0.046911691	0.029653875	0.00052324937
0.047043180	0.029265033	0.00051953386
0.047174669	0.029979716	0.00052673046
0.047306157	0.029713310	0.00052597354
0.047437646	0.029773900	0.00052874005
0.047569135	0.029318420	0.00052784143
0.047700624	0.030107810	0.00052906403
0.047832112	0.029933977	0.00053393570
0.047963601	0.029325045	0.00052702767
0.048095090	0.029674539	0.00053378141
0.048226578	0.028754345	0.00052843375
0.048358067	0.030432435	0.00053708056
0.048489556	0.029588682	0.00053140722
0.048621044	0.028474679	0.00052449058
0.048752533	0.028935027	0.00053368554
0.048884022	0.028850208	0.00053028483
0.049015511	0.029950030	0.00053678588
0.049146999	0.030163315	0.00054042337
0.049278488	0.027953800	0.00052430878
0.049409977	0.030249134	0.00054486891
0.049541465	0.029699656	0.00053890044
0.049672954	0.029768976	0.00053997069
0.049804443	0.028935130	0.00053393576
0.049935931	0.028798217	0.00053441625
0.050067420	0.028948467	0.00053671277
0.050198909	0.030199432	0.00054696413
0.050330398	0.029643108	0.00053990964
0.050461886	0.030101185	0.00054437009
0.050593375	0.030040718	0.00054528931
0.050724864	0.028610740	0.00053699898
0.050856352	0.029658617	0.00054711648
0.050987841	0.029106257	0.00053895206
0.051119330	0.029260635	0.00054090975
0.051250818	0.029340680	0.00054328554
0.051382307	0.029396590	0.00054477392
0.051513796	0.029000759	0.00054133568
0.051645284	0.030001393	0.00054664812
0.051776773	0.029321464	0.00054157488
0.051908262	0.029258864	0.00054294555
0.052039751	0.029519307	0.00054673118
0.052171239	0.028395124	0.00053679750
0.052302728	0.029090650	0.00054714809
0.052434217	0.029345970	0.00054466695
0.052565705	0.029583345	0.00055005785
0.052697194	0.028888617	0.00054475856
0.052828683	0.029714138	0.00055202131
0.052960171	0.030397207	0.00055571815
0.053091660	0.029536048	0.00054566990
0.053223149	0.030012597	0.00055271171
0.053354638	0.029961243	0.00055591113
0.053486126	0.028630588	0.00054319672
0.053617615	0.029201294	0.00054594224
0.053749104	0.029413214	0.00054845592
0.053880592	0.030361410	0.00055691106
0.054012081	0.030886737	0.00056414072
0.054143570	0.029741175	0.00055486773
0.054275058	0.029760486	0.00055222944
0.054406547	0.028870854	0.00054424844
0.054538036	0.028623354	0.00054763840
0.054669525	0.028867131	0.00054491120
0.054801013	0.029102752	0.00055168263
0.054932502	0.028839659	0.00054659730
0.055063991	0.029727530	0.00055289056
0.055195479	0.029131293	0.00055094789
0.055326968	0.028966226	0.00054887627
0.055458457	0.028661247	0.00055067553
0.055589945	0.029638594	0.00055395388
0.055721434	0.029734509	0.00055403990
0.055852923	0.030019643	0.00056191730
0.055984412	0.030652995	0.00056361050
0.056115900	0.028665979	0.00054762869
0.056247389	0.029406569	0.00055535376
0.056378878	0.028238755	0.00054175804
0.056510366	0.028924171	0.00055150278
0.056641855	0.028863951	0.00054928877
0.056773344	0.029496835	0.00055768308
0.056904832	0.029126271	0.00055270526
0.057036321	0.028847889	0.00054834007
0.057167810	0.029624662	0.00055792963
0.057299299	0.029960583	0.00056053663
0.057430787	0.030034149	0.00055830749
0.057562276	0.028831346	0.00055180109
0.057693765	0.029068745	0.00054576176
0.057825253	0.030017446	0.00055837417
0.057956742	0.029440713	0.00055584529
0.058088231	0.029928095	0.00055705218
0.058219719	0.028802548	0.00054920611
0.058351208	0.029016868	0.00054507560
0.058482697	0.030624241	0.00056142006
0.058614186	0.029038784	0.00055052213
0.058745674	0.029368462	0.00054788441
0.058877163	0.028722363	0.00054382514
0.059008652	0.029009358	0.00054305914
0.059140140	0.029833535	0.00055416656
0.059271629	0.028965104	0.00054474529
0.059403118	0.028662453	0.00053939355
0.059534606	0.029185256	0.00054734304
0.059666095	0.028865371	0.00053741254
0.059797584	0.028626183	0.00053851228
0.059929072	0.028589692	0.00053949001
0.060060561	0.029167723	0.00053933180
0.060192050	0.029491087	0.00054743876
0.060323539	0.029539120	0.00054147823
0.060455027	0.028771131	0.00053946556
0.060586516	0.030089098	0.00055073591
0.060718005	0.028666795	0.00053287796
0.060849493	0.028336939	0.00053385093
0.060980982	0.029317458	0.00054159619
0.061112471	0.029403377	0.00053877205
0.061243959	0.029377621	0.00054500422
0.061375448	0.029143600	0.00053623698
0.061506937	0.029666303	0.00054387633
0.061638426	0.029162998	0.00053786781
0.061769914	0.028478641	0.00053457754
0.061901403	0.029910429	0.00054739447
0.062032892	0.029531787	0.00053798762
0.062164380	0.029298937	0.00053827101
0.062295869	0.029119827	0.00053828316
0.062427358	0.029111387	0.00053570145
0.062558846	0.028619273	0.00053738104
0.062690335	0.027642114	0.00052197219
0.062821824	0.029430245	0.00053805372
0.062953313	0.028841397	0.00053356941
0.063084801	0.029469045	0.00053912867
0.063216290	0.029310644	0.00053988747
0.063347779	0.029412588	0.00053583082
0.063479267	0.030020792	0.00053838792
0.063610756	0.029331330	0.00053889409
0.063742245	0.029276044	0.00053599436
0.063873733	0.028483868	0.00053259448
0.064005222	0.030122783	0.00054156082
0.064136711	0.030266853	0.00054341733
0.064268200	0.028617151	0.00052909690
0.064399688	0.028344809	0.00052576060
0.064531177	0.028345875	0.00052900787
0.064662666	0.028654482	0.00052869831
0.064794154	0.028955267	0.00053260833
0.064925643	0.029566741	0.00053767900
0.065057132	0.028914635	0.00053134195
0.065188620	0.029191809	0.00053566938
0.065320109	0.029096383	0.00052930024
0.065451598	0.028800160	0.00052857143
0.065583087	0.029169854	0.00053301825
0.065714575	0.029630430	0.00053561716
0.065846064	0.029132587	0.00053252920
0.065977553	0.029047557	0.00052956367
0.066109041	0.029360643	0.00053056677
0.066240530	0.028428849	0.00052732937
0.066372019	0.028774036	0.00052702243
0.066503507	0.030065218	0.00053646876
0.066634996	0.028532858	0.00052345073
0.066766485	0.029229922	0.00053071259
0.066897973	0.028417046	0.00052295689
0.067029462	0.029495492	0.00053412882
0.067160951	0.029927627	0.00053769889
0.067292440	0.028667887	0.00052331574
0.067423928	0.028798700	0.00052164886
0.067555417	0.028546388	0.00052475734
0.067686906	0.028980361	0.00052600330
0.067818394	0.028919862	0.00052455038
0.067949883	0.029227740	0.00052645153
0.068081372	0.030100955	0.00053389657
0.068212860	0.028255532	0.00052008852
0.068344349	0.028800365	0.00052495495
0.068475838	0.029186028	0.00052514954
0.068607327	0.028953112	0.00052537203
0.068738815	0.029092263	0.00052149490
0.068870304	0.028223160	0.00051899463
0.069001793	0.028710450	0.00051991372
0.069133281	0.028143238	0.00051642051
0.069264770	0.029342045	0.00052952982
0.069396259	0.028842231	0.00051787167
0.069527747	0.029414052	0.00052840847
0.069659236	0.029172853	0.00052523938
0.069790725	0.028804632	0.00051997114
0.069922214	0.029436148	0.00052552174
0.070053702	0.029514220	0.00052345719
0.070185191	0.029324179	0.00052611470
0.070316680	0.028965220	0.00051949528
0.070448168	0.027883690	0.00051117188
0.070579657	0.028627097	0.00052142769
0.070711146	0.027796547	0.00050839316
0.070842634	0.027869208	0.00051371070
0.070974123	0.028506729	0.00051593066
0.071105612	0.028187061	0.00051233422
0.071237101	0.028526228	0.00051757600
0.071368589	0.028010745	0.00050812669
0.071500078	0.028084845	0.00051331309
0.071631567	0.028107562	0.00051382233
0.071763055	0.027573808	0.00050900923
0.071894544	0.027772645	0.00050816508
0.072026033	0.028255534	0.00050871628
0.072157521	0.027530753	0.00050861827
0.072289010	0.028196114	0.00051210582
0.072420499	0.027875189	0.00050774010
0.072551988	0.028473359	0.00051175671
0.072683476	0.027320485	0.00050364888
0.072814965	0.028434622	0.00051346644
0.072946454	0.028116206	0.00051094898
0.073077942	0.027972443	0.00050711963
0.073209431	0.027599006	0.00050622605
0.073340920	0.026919135	0.00049966116
0.073472408	0.027686451	0.00050555073
0.073603897	0.027792034	0.00050834071
0.073735386	0.027599927	0.00050242447
0.073866875	0.027426621	0.00050423685
0.073998363	0.027296688	0.00050222438
0.074129852	0.027351864	0.00050169295
0.074261341	0.027280591	0.00050285264
0.074392829	0.028810471	0.00050956512
0.074524318	0.027499534	0.00050417253
0.074655807	0.026495799	0.00049343557
0.074787295	0.026529903	0.00049478124
0.074918784	0.027269241	0.00049940081
0.075050273	0.027591158	0.00050027643
0.075181761	0.027480297	0.00049912269
0.075313250	0.027537768	0.00050178324
0.075444739	0.026989867	0.00049709836
0.075576228	0.027342488	0.00049856851
0.075707716	0.026795842	0.00049371783
0.075839205	0.027168118	0.00049863601
0.075970694	0.026621679	0.00049312483
0.076102182	0.027625070	0.00049805389
0.076233671	0.027258233	0.00050008395
0.076365160	0.026248283	0.00048717259
0.076496648	0.027248435	0.00049806753
0.076628137	0.027000974	0.00049665347
0.076759626	0.027015203	0.00049181610
0.076891115	0.027117125	0.00049531185
0.077022603	0.026895146	0.00049222302
0.077154092	0.027125873	0.00049240560
0.077285581	0.026902307	0.00049479060
0.077417069	0.026870648	0.00049137600
0.077548558	0.027754031	0.00049955623
0.077680047	0.026608396	0.00048858270
0.077811535	0.026349240	0.00048704411
0.077943024	0.027223160	0.00049464847
0.078074513	0.027067150	0.00049186430
0.078206002	0.026687738	0.00049124979
0.078337490	0.026418519	0.00048627832
0.078468979	0.026585508	0.00048650915
0.078600468	0.027237900	0.00049369444
0.078731956	0.026433453	0.00048495089
0.078863445	0.026358488	0.00048774176
0.078994934	0.027255038	0.00049067466
0.079126422	0.026896890	0.00048941199
0.079257911	0.027194849	0.00049298686
0.079389400	0.027038857	0.00048931224
0.079520889	0.026173414	0.00048352024
0.079652377	0.025491965	0.00047903493
0.079783866	0.026751116	0.00048602972
0.079915355	0.026684841	0.00048792932
0.080046843	0.027053448	0.00048711106
0.080178332	0.026317991	0.00048448381
0.080309821	0.026349605	0.00048531936
0.080441309	0.026814818	0.00048235455
0.080572798	0.027027520	0.00048999615
0.080704287	0.026344293	0.00048201601
0.080835776	0.027263667	0.00048973309
0.080967264	0.026812124	0.00048988776
0.081098753	0.027270670	0.00048625807
0.081230242	0.025766177	0.00047879979
0.081361730	0.026617744	0.00048397255
0.081493219	0.026492852	0.00048188443
0.081624708	0.026208685	0.00048147719
0.081756196	0.027060362	0.00048194360
0.081887685	0.025516485	0.00047480476
0.082019174	0.026037726	0.00047867682
0.082150663	0.025996363	0.00047889178
0.082282151	0.026560638	0.00048194476
0.082413640	0.026039067	0.00047483123
0.082545129	0.025977082	0.00047662654
0.082676617	0.026637340	0.00048227405
0.082808106	0.025236626	0.00046983107
0.082939595	0.026229246	0.00048123352
0.083071083	0.027056435	0.00048133348
0.083202572	0.026358231	0.00047813404
0.083334061	0.025773072	0.00047660088
0.083465549	0.025433944	0.00046947017
0.083597038	0.026761145	0.00048276961
0.083728527	0.025844889	0.00047059230
0.083860016	0.026687162	0.00048147677
0.083991504	0.026284183	0.00047782892
0.084122993	0.026415678	0.00047638820
0.084254482	0.025777342	0.00047523483
0.084385970	0.026284300	0.00047499632
0.084517459	0.026293502	0.00047594757
0.084648948	0.026699618	0.00047916917
0.084780436	0.025064767	0.00046385573
0.084911925	0.026988861	0.00048103322
0.085043414	0.025747443	0.00046966006
0.085174903	0.026521165	0.00047550736
0.085306391	0.026607662	0.00047942903
0.085437880	0.026693585	0.00047655270
0.085569369	0.026368837	0.00047382749
0.085700857	0.026337882	0.00047262720
0.085832346	0.026428956	0.00047384610
0.085963835	0.025718069	0.00047116248
0.086095323	0.025993089	0.00046916651
0.086226812	0.026282522	0.00047190968
0.086358301	0.025602076	0.00046671727
0.086489790	0.026241555	0.00047111431
0.086621278	0.025362443	0.00046502731
0.086752767	0.026071420	0.00047029038
0.086884256	0.026165612	0.00046961122
0.087015744	0.026423576	0.00047117568
0.087147233	0.026205382	0.00046981358
0.087278722	0.025426540	0.00046718783
0.087410210	0.026179745	0.00046864344
0.087541699	0.025434726	0.00046389158
0.087673188	0.026247709	0.00047115209
0.087804677	0.025969788	0.00046709201
0.087936165	0.025315489	0.00046347355
0.088067654	0.025997549	0.00046837712
0.088199143	0.025544514	0.00046294393
0.088330631	0.026429905	0.00047211055
0.088462120	0.026257455	0.00046659537
0.088593609	0.025235823	0.00046309852
0.088725097	0.025403731	0.00046032235
0.088856586	0.026178731	0.00046611217
0.088988075	0.025641143	0.00046415386
0.089119564	0.025035801	0.00045902460
0.089251052	0.025269289	0.00046090621
0.089382541	0.025937041	0.00046426751
0.089514030	0.025739341	0.00046282466
0.089645518	0.025310210	0.00045995873
0.089777007	0.025411867	0.00045893123
0.089908496	0.025624634	0.00046516572
0.090039984	0.024896037	0.00045657930
0.090171473	0.025265399	0.00045702680
0.090302962	0.025019022	0.00045829685
0.090434451	0.025543935	0.00046126681
0.090565939	0.024957140	0.00045771901
0.090697428	0.025560277	0.00046128575
0.090828917	0.025420221	0.00045570655
0.090960405	0.025787639	0.00046242198
0.091091894	0.025512800	0.00045758509
0.091223383	0.025380551	0.00045924645
0.091354871	0.024792257	0.00045659101
0.091486360	0.025217529	0.00046765795
0.091617849	0.025435043	0.00047252826
0.091749337	0.025317926	0.00047400931
0.091880826	0.025791282	0.00048232914
0.092012315	0.024472029	0.00047572504
0.092143804	0.024220786	0.00047309053
0.092275292	0.025251560	0.00048461697
0.092406781	0.026127750	0.00049421094
0.092538270	0.025523610	0.00049184126
0.092669758	0.026128191	0.00049961321
0.092801247	0.025569932	0.00047824472
0.092932736	0.024139793	0.00047143154
0.093064224	0.024448846	0.00046681003
0.093195713	0.025368851	0.00047280233
0.093327202	0.026171464	0.00047889857
0.093458691	0.025129761	0.00046462136
0.093590179	0.024719932	0.00046642715
0.093721668	0.024422284	0.00046285528
0.093853157	0.025273264	0.00046805291
0.093984645	0.025395296	0.00046794329
0.094116134	0.025507860	0.00046744525
0.094247623	0.024787616	0.00046130041
0.094379111	0.024930043	0.00046366004
0.094510600	0.025611674	0.00046611461
0.094642089	0.024293775	0.00045681720
0.094773578	0.025286738	0.00045972063
0.094905066	0.024782217	0.00045887637
0.095036555	0.024952990	0.00046483512
0.095168044	0.024833962	0.00045587009
0.095299532	0.024795936	0.00045741961
0.095431021	0.024867761	0.00045458518
0.095562510	0.024955230	0.00045764640
0.095693998	0.025301365	0.00046291834
0.095825487	0.024691056	0.00045373104
0.095956976	0.024026065	0.00045327565
0.096088465	0.024987728	0.00045471523
0.096219953	0.025122857	0.00045906080
0.096351442	0.024793059	0.00045579667
0.096482931	0.024449933	0.00045080991
0.096614419	0.025266231	0.00045655460
0.096745908	0.024667447	0.00045321291
0.096877397	0.024149598	0.00044792470
0.097008885	0.024315916	0.00045183971
0.097140374	0.024212778	0.00044870559
0.097271863	0.024450184	0.00044931563
0.097403352	0.024257048	0.00044700482
0.097534840	0.024587967	0.00044842086
0.097666329	0.024956759	0.00045354653
0.097797818	0.024479596	0.00044416120
0.097929306	0.023747536	0.00044256369
0.098060795	0.024156225	0.00044351103
0.098192284	0.024802672	0.00044483214
0.098323772	0.024415120	0.00044594815
0.098455261	0.024251948	0.00044136406
0.098586750	0.024228568	0.00044005000
0.098718239	0.024480100	0.00044211549
0.098849727	0.024464723	0.00044206180
0.098981216	0.024312825	0.00043927698
0.099112705	0.024281274	0.00044008576
0.099244193	0.024585641	0.00043979786
0.099375682	0.024039213	0.00043821823
0.099507171	0.023130791	0.00043031994
0.099638659	0.024147041	0.00044105930
0.099770148	0.023762116	0.00043482960
0.099901637	0.024006624	0.00043727463
0.10003313	0.024316461	0.00044012993
0.10016461	0.024077916	0.00043845923
0.10029610	0.024368982	0.00044278460
0.10042759	0.024649618	0.00044156532
0.10055908	0.024095110	0.00043900084
0.10069057	0.023908326	0.00043768412
0.10082206	0.023876621	0.00043563421
0.10095355	0.024242799	0.00044258974
0.10108504	0.024573783	0.00043975838
0.10121652	0.024202621	0.00043674486
0.10134801	0.024486135	0.00044048762
0.10147950	0.024400076	0.00043897587
0.10161099	0.024186708	0.00043835912
0.10174248	0.024553097	0.00044048039
0.10187397	0.024363646	0.00043593747
0.10200546	0.023783029	0.00043600333
0.10213694	0.023127932	0.00042673109
0.10226843	0.024704899	0.00044014665
0.10239992	0.024486167	0.00043872547
0.10253141	0.023828895	0.00042849537
0.10266290	0.023961353	0.00043581153
0.10279439	0.023825028	0.00043112920
0.10292588	0.024373451	0.00043787859
0.10305737	0.024281360	0.00043645344
0.10318885	0.024774128	0.00043836690
0.10332034	0.024486181	0.00043607682
0.10345183	0.023695672	0.00042954152
0.10358332	0.024343425	0.00043490251
0.10371481	0.023762423	0.00042995991
0.10384630	0.023645338	0.00042912010
0.10397779	0.024017345	0.00043244433
0.10410928	0.024401512	0.00043635182
0.10424076	0.024276374	0.00043437218
0.10437225	0.024033438	0.00043141477
0.10450374	0.024607729	0.00043279360
0.10463523	0.023748196	0.00042815440
0.10476672	0.023576665	0.00042881753
0.10489821	0.023666963	0.00042923130
0.10502970	0.024325933	0.00043186026
0.10516118	0.023975145	0.00042758418
0.10529267	0.024147397	0.00043328965
0.10542416	0.024423553	0.00043377521
0.10555565	0.024093713	0.00042924753
0.10568714	0.023127932	0.00042239585
0.10581863	0.024254302	0.00043044978
0.10595012	0.024990870	0.00043578138
0.10608161	0.024750512	0.00043606090
0.10621309	0.024126718	0.00042939814
0.10634458	0.023992195	0.00042708028
0.10647607	0.023806713	0.00042787692
0.10660756	0.024094341	0.00042844410
0.10673905	0.023007466	0.00042320308
0.10687054	0.023729347	0.00042895073
0.10700203	0.023404644	0.00043492560
0.10713352	0.023667020	0.00043761801
0.10726500	0.024043416	0.00044572649
0.10739649	0.023145652	0.00044578792
0.10752798	0.023170208	0.00044267469
0.10765947	0.023722268	0.00045086180
0.10779096	0.023533288	0.00044828401
0.10792245	0.023551039	0.00045338293
0.10805394	0.023952194	0.00045815223
0.10818542	0.023513052	0.00045518507
0.10831691	0.023964867	0.00046108320
0.10844840	0.024078336	0.00046410137
0.10857989	0.023256351	0.00045872243
0.10871138	0.022927104	0.00046092989
0.10884287	0.023726966	0.00046394870
0.10897436	0.024376950	0.00046905276
0.10910585	0.023644697	0.00046951877
0.10923733	0.023809583	0.00046488514
0.10936882	0.023875646	0.00047388877
0.10950031	0.023528061	0.00046882098
0.10963180	0.024871696	0.00048330642
0.10976329	0.023816867	0.00047396261
0.10989478	0.023773559	0.00047807295
0.11002627	0.023820188	0.00048035970
0.11015776	0.023613920	0.00047585472
0.11028924	0.024023003	0.00047905750
0.11042073	0.025037651	0.00049360890
0.11055222	0.024298068	0.00048391987
0.11068371	0.023583832	0.00047918734
0.11081520	0.024057049	0.00048333415
0.11094669	0.023587637	0.00048098215
0.11107818	0.024323550	0.00049028348
0.11120966	0.023234800	0.00048184534
0.11134115	0.023946655	0.00048842164
0.11147264	0.024285156	0.00048951148
0.11160413	0.023720227	0.00048787935
0.11173562	0.023646740	0.00049054079
0.11186711	0.022956573	0.00046639500
0.11199860	0.023600253	0.00047376361
0.11213009	0.024211246	0.00046925672
0.11226157	0.024950489	0.00047378793
0.11239306	0.023464990	0.00046168014
0.11252455	0.024061131	0.00046476440
0.11265604	0.023648438	0.00046077267
0.11278753	0.023904339	0.00045788086
0.11291902	0.024715866	0.00046397226
0.11305051	0.024642153	0.00046538236
0.11318200	0.022995384	0.00044754433
0.11331348	0.023945540	0.00045634041
0.11344497	0.023748591	0.00045310503
0.11357646	0.023904978	0.00045133450
0.11370795	0.024635622	0.00045911289
0.11383944	0.023947120	0.00045096697
0.11397093	0.023934656	0.00045182614
0.11410242	0.024389008	0.00045425488
0.11423390	0.024637677	0.00045162290
0.11436539	0.023627461	0.00044907886
0.11449688	0.024033674	0.00044497432
0.11462837	0.024270050	0.00045159089
0.11475986	0.024460419	0.00044951314
0.11489135	0.024229186	0.00044614451
0.11502284	0.024834612	0.00045398195
0.11515433	0.024141367	0.00044623522
0.11528581	0.023698920	0.00044258041
0.11541730	0.023524593	0.00043999594
0.11554879	0.023500571	0.00043888082
0.11568028	0.023562079	0.00044271349
0.11581177	0.024401889	0.00044550691
0.11594326	0.024514477	0.00044848417
0.11607475	0.024037327	0.00044082177
0.11620624	0.023963561	0.00043737777
0.11633772	0.023638707	0.00043946394
0.11646921	0.024188996	0.00044274908
0.11660070	0.023810631	0.00043923492
0.11673219	0.023936117	0.00043759984
0.11686368	0.024500450	0.00044077346
0.11699517	0.024217053	0.00043954769
0.11712666	0.024034178	0.00043828130
0.11725814	0.023502818	0.00043101162
0.11738963	0.024026941	0.00043487609
0.11752112	0.023804123	0.00043209325
0.11765261	0.023530342	0.00043169129
0.11778410	0.024476063	0.00043826445
0.11791559	0.024713204	0.00043648364
0.11804708	0.024393186	0.00043410878
0.11817857	0.023778134	0.00043081343
0.11831005	0.023678384	0.00042722798
0.11844154	0.022780499	0.00042365757
0.11857303	0.023728584	0.00042690309
0.11870452	0.023711558	0.00042697025
0.11883601	0.023864888	0.00042939143
0.11896750	0.023661989	0.00042632339
0.11909899	0.023922885	0.00042871222
0.11923048	0.023944494	0.00042252645
0.11936196	0.023850852	0.00042536051
0.11949345	0.023319677	0.00041767919
0.11962494	0.023653495	0.00041996236
0.11975643	0.024301288	0.00042693585
0.11988792	0.023959225	0.00042312809
0.12001941	0.023657373	0.00041989977
0.12015090	0.023603389	0.00041848305
0.12028239	0.023247125	0.00041784783
0.12041387	0.023114591	0.00041465622
0.12054536	0.024656779	0.00042311113
0.12067685	0.023557790	0.00041719096
0.12080834	0.023943689	0.00042059966
0.12093983	0.023016444	0.00040950272
0.12107132	0.024057797	0.00042255981
0.12120281	0.023421550	0.00041452830
0.12133429	0.023386507	0.00041491152
0.12146578	0.023654303	0.00041634895
0.12159727	0.023831602	0.00041483118
0.12172876	0.023908197	0.00041793112
0.12186025	0.023934606	0.00041662541
0.12199174	0.023560130	0.00041338091
0.12212323	0.023412275	0.00041321739
0.12225472	0.023773346	0.00041434441
0.12238620	0.023164304	0.00041167297
0.12251769	0.023275144	0.00040890125
0.12264918	0.024163941	0.00041785516
0.12278067	0.023701447	0.00041599867
0.12291216	0.023941171	0.00041461295
0.12304365	0.024122053	0.00041498600
0.12317514	0.023764113	0.00041282282
0.12330663	0.023295140	0.00041127272
0.12343811	0.022983217	0.00040859994
0.12356960	0.023580565	0.00041126737
0.12370109	0.023402763	0.00041084683
0.12383258	0.023191765	0.00040806403
0.12396407	0.024447919	0.00041434391
0.12409556	0.024227318	0.00041778265
0.12422705	0.023568696	0.00041030778
0.12435853	0.023380637	0.00041015359
0.12449002	0.023642020	0.00040983333
0.12462151	0.024141203	0.00041437800
0.12475300	0.023916544	0.00041094338
0.12488449	0.023719185	0.00041162800
0.12501598	0.023649759	0.00041053116
0.12514747	0.024514105	0.00041366973
0.12527896	0.023550749	0.00040830408
0.12541044	0.023119253	0.00040720934
0.12554193	0.024083096	0.00041226756
0.12567342	0.023693491	0.00041007717
0.12580491	0.023433324	0.00040846122
0.12593640	0.024400755	0.00041257403
0.12606789	0.023845270	0.00041231199
0.12619938	0.023789265	0.00040980660
0.12633087	0.023815821	0.00041025688
0.12646235	0.024124566	0.00041153270
0.12659384	0.023115353	0.00040105517
0.12672533	0.023910373	0.00041152939
0.12685682	0.022929653	0.00040170627
0.12698831	0.023902691	0.00041013384
0.12711980	0.024095952	0.00040926477
0.12725129	0.023836906	0.00040565932
0.12738277	0.024279134	0.00041196824
0.12751426	0.023279660	0.00040534968
0.12764575	0.023955044	0.00040890155
0.12777724	0.023654357	0.00040488753
0.12790873	0.023279892	0.00040266843
0.12804022	0.023474587	0.00040513673
0.12817171	0.023321944	0.00040293557
0.12830320	0.023791392	0.00040687889
0.12843468	0.023315591	0.00040346079
0.12856617	0.024160011	0.00040789272
0.12869766	0.023391579	0.00040254715
0.12882915	0.023323139	0.00040427202
0.12896064	0.023133353	0.00040028746
0.12909213	0.024596663	0.00041020294
0.12922362	0.024050147	0.00040690056
0.12935511	0.024315326	0.00040984157
0.12948659	0.024022471	0.00040716344
0.12961808	0.023902810	0.00040405508
0.12974957	0.023321321	0.00040054875
0.12988106	0.023497374	0.00040205890
0.13001255	0.024136955	0.00040540233
0.13014404	0.023496475	0.00040433602
0.13027553	0.022956249	0.00039651061
0.13040701	0.023063637	0.00039806712
0.13053850	0.023990153	0.00040633638
0.13066999	0.023658225	0.00040145959
0.13080148	0.023040995	0.00039977887
0.13093297	0.024340849	0.00040495618
0.13106446	0.024203142	0.00040682411
0.13119595	0.024562752	0.00040729768
0.13132744	0.023705149	0.00040244795
0.13145892	0.023994922	0.00040499341
0.13159041	0.024051110	0.00040282220
0.13172190	0.023416801	0.00039899115
0.13185339	0.023293436	0.00039942543
0.13198488	0.024003828	0.00040300563
0.13211637	0.023354432	0.00039883471
0.13224786	0.023502571	0.00039855146
0.13237935	0.023195639	0.00039835298
0.13251083	0.023750803	0.00040091187
0.13264232	0.024278509	0.00040457374
0.13277381	0.023452979	0.00039983115
0.13290530	0.023665242	0.00039815266
0.13303679	0.023096686	0.00039766650
0.13316828	0.023076005	0.00039800110
0.13329977	0.023481385	0.00039484112
0.13343125	0.023629050	0.00040271654
0.13356274	0.024191285	0.00039950732
0.13369423	0.023233568	0.00039496762
0.13382572	0.023632763	0.00040017209
0.13395721	0.023935944	0.00039902353
0.13408870	0.023833629	0.00040124313
0.13422019	0.023857925	0.00039811920
0.13435168	0.022996101	0.00039318765
0.13448316	0.024134882	0.00040245123
0.13461465	0.023534634	0.00039575649
0.13474614	0.023765801	0.00039908244
0.13487763	0.024322466	0.00040196340
0.13500912	0.023506383	0.00039695374
0.13514061	0.023599425	0.00039787787
0.13527210	0.023492701	0.00039662333
0.13540359	0.023772835	0.00039676223
0.13553507	0.023632281	0.00039589885
0.13566656	0.023585826	0.00039523554
0.13579805	0.023295034	0.00039537120
0.13592954	0.023907169	0.00039692617
0.13606103	0.023790888	0.00039913547
0.13619252	0.024438985	0.00040056826
0.13632401	0.023873601	0.00039554155
0.13645549	0.023483468	0.00039691530
0.13658698	0.024258257	0.00039840791
0.13671847	0.022893618	0.00039090069
0.13684996	0.023698909	0.00039542467
0.13698145	0.023835776	0.00039666740
0.13711294	0.024085183	0.00039739699
0.13724443	0.023431147	0.00039329745
0.13737592	0.023210233	0.00039016022
0.13750740	0.023583701	0.00039538429
0.13763889	0.023690346	0.00039185399
0.13777038	0.023640629	0.00039485942
0.13790187	0.023229587	0.00039138517
0.13803336	0.023547604	0.00039287611
0.13816485	0.023767581	0.00039490156
0.13829634	0.023396579	0.00039061041
0.13842783	0.023865733	0.00039452649
0.13855931	0.024110596	0.00039677129
0.13869080	0.023659747	0.00039394688
0.13882229	0.023381923	0.00039088707
0.13895378	0.023897936	0.00039289421
0.13908527	0.023333833	0.00039190553
0.13921676	0.023874912	0.00039329347
0.13934825	0.024479080	0.00039767289
0.13947973	0.024329353	0.00039616636
0.13961122	0.024938936	0.00039876187
0.13974271	0.024066339	0.00039456254
0.13987420	0.022906567	0.00038845765
0.14000569	0.022440176	0.00038261033
0.14013718	0.023798095	0.00039111755
0.14026867	0.023595850	0.00039098012
0.14040016	0.023091759	0.00038941375
0.14053164	0.023782498	0.00039371907
0.14066313	0.023050468	0.00038532887
0.14079462	0.023115517	0.00038704728
0.14092611	0.023390518	0.00038883776
0.14105760	0.023790531	0.00039028764
0.14118909	0.024041323	0.00039404257
0.14132058	0.023647858	0.00038711624
0.14145207	0.024397336	0.00039416706
0.14158355	0.023858983	0.00038962415
0.14171504	0.023994154	0.00039035934
0.14184653	0.023477398	0.00038856889
0.14197802	0.024574275	0.00039320355
0.14210951	0.024014747	0.00038930586
0.14224100	0.023499316	0.00038686220
0.14237249	0.024318003	0.00039248789
0.14250398	0.023435194	0.00038951752
0.14263546	0.023339415	0.00038517702
0.14276695	0.024010362	0.00038934753
0.14289844	0.023587923	0.00038628522
0.14302993	0.023338570	0.00038512863
0.14316142	0.023724534	0.00038721939
0.14329291	0.024089499	0.00038831466
0.14342440	0.022778605	0.00038213927
0.14355588	0.024173110	0.00039038307
0.14368737	0.023994511	0.00038716643
0.14381886	0.023613305	0.00038704437
0.14395035	0.023635123	0.00038438550
0.14408184	0.023312586	0.00038461021
0.14421333	0.023733022	0.00038806040
0.14434482	0.023789349	0.00038648742
0.14447631	0.023657736	0.00038580181
0.14460779	0.024027247	0.00038800910
0.14473928	0.022687274	0.00037972562
0.14487077	0.023897940	0.00038922788
0.14500226	0.023658540	0.00038504816
0.14513375	0.023653821	0.00038744982
0.14526524	0.023799374	0.00038499260
0.14539673	0.023566804	0.00038535334
0.14552822	0.023706701	0.00038824958
0.14565970	0.023317922	0.00038217351
0.14579119	0.024454980	0.00039036972
0.14592268	0.023356502	0.00038295805
0.14605417	0.023423124	0.00038286906
0.14618566	0.023818628	0.00038624506
0.14631715	0.024135893	0.00038709613
0.14644864	0.024537810	0.00038920680
0.14658012	0.024999807	0.00039258455
0.14671161	0.024246797	0.00038725516
0.14684310	0.023098338	0.00038240077
0.14697459	0.023455254	0.00038257449
0.14710608	0.023749872	0.00038390755
0.14723757	0.023489327	0.00038313852
0.14736906	0.023673581	0.00038355828
0.14750055	0.023289482	0.00038156934
0.14763203	0.023533041	0.00038184433
0.14776352	0.023750441	0.00038321347
0.14789501	0.023121148	0.00038019527
0.14802650	0.023345223	0.00037903737
0.14815799	0.023048190	0.00037991089
0.14828948	0.023884182	0.00038226379
0.14842097	0.023846335	0.00038460290
0.14855246	0.023620715	0.00038210384
0.14868394	0.023576441	0.00038047682
0.14881543	0.023963689	0.00038406593
0.14894692	0.023256806	0.00037939523
0.14907841	0.023762932	0.00038272259
0.14920990	0.023637204	0.00038192306
0.14934139	0.023527898	0.00038056657
0.14947288	0.023895269	0.00038381330
0.14960436	0.023593507	0.00038103454
0.14973585	0.023929841	0.00038175031
0.14986734	0.023794979	0.00038226697
0.14999883	0.023801153	0.00038114679
0.15013032	0.023844068	0.00038324681
0.15026181	0.023546547	0.00038125034
0.15039330	0.023344824	0.00037875396
0.15052479	0.025110576	0.00038909893
0.15065627	0.024214083	0.00038273240
0.15078776	0.024168326	0.00038577834
0.15091925	0.023337400	0.00037896887
0.15105074	0.023554055	0.00037938590
0.15118223	0.024284475	0.00038537963
0.15131372	0.023266970	0.00037678065
0.15144521	0.023492256	0.00037716941
0.15157670	0.023654672	0.00037926344
0.15170818	0.022977637	0.00037342596
0.15183967	0.023723558	0.00037879968
0.15197116	0.023032319	0.00037526597
0.15210265	0.023059546	0.00037505420
0.15223414	0.024083719	0.00038193475
0.15236563	0.023470651	0.00037668597
0.15249712	0.023096763	0.00037496743
0.15262860	0.022351105	0.00037012898
0.15276009	0.023515468	0.00037859645
0.15289158	0.023299577	0.00037743243
0.15302307	0.023420390	0.00037557717
0.15315456	0.024113455	0.00038013607
0.15328605	0.023305355	0.00037594194
0.15341754	0.023438874	0.00037851470
0.15354903	0.023465553	0.00037603219
0.15368051	0.023685258	0.00037849905
0.15381200	0.023278149	0.00037448180
0.15394349	0.022954507	0.00037346311
0.15407498	0.024041862	0.00037956487
0.15420647	0.023986850	0.00037638301
0.15433796	0.023879600	0.00037818535
0.15446945	0.023003777	0.00037053043
0.15460094	0.023589975	0.00037714812
0.15473242	0.023478665	0.00037599544
0.15486391	0.024089254	0.00037884862
0.15499540	0.023711781	0.00037670815
0.15512689	0.023942653	0.00037688625
0.15525838	0.023472035	0.00037497710
0.15538987	0.023045725	0.00037140228
0.15552136	0.023737655	0.00037653908
0.15565284	0.023650571	0.00037585607
0.15578433	0.023911515	0.00037654649
0.15591582	0.024575228	0.00038100889
0.15604731	0.023844104	0.00037709078
0.15617880	0.024196512	0.00037863882
0.15631029	0.023445242	0.00037469709
0.15644178	0.023507508	0.00037260450
0.15657327	0.023841519	0.00037571149
0.15670475	0.023432190	0.00037045129
0.15683624	0.022962095	0.00037115468
0.15696773	0.023205816	0.00037099931
0.15709922	0.024206451	0.00037600549
0.15723071	0.023006174	0.00037065980
0.15736220	0.023934954	0.00037354541
0.15749369	0.024251388	0.00037721803
0.15762518	0.024040987	0.00037559835
0.15775666	0.024031945	0.00037577508
0.15788815	0.023623734	0.00037421324
0.15801964	0.023255892	0.00037058698
0.15815113	0.023380779	0.00037205421
0.15828262	0.024054409	0.00037453048
0.15841411	0.023536377	0.00037280632
0.15854560	0.023683100	0.00037352648
0.15867708	0.023157327	0.00036702772
0.15880857	0.023568242	0.00037300652
0.15894006	0.023155964	0.00036886634
0.15907155	0.023396141	0.00037027835
0.15920304	0.024023281	0.00037486649
0.15933453	0.024639739	0.00037807116
0.15946602	0.023333114	0.00036996957
0.15959751	0.022968486	0.00036689670
0.15972899	0.023960756	0.00037371769
0.15986048	0.023741256	0.00037284622
0.15999197	0.023274395	0.00036791187
0.16012346	0.023937619	0.00037413862
0.16025495	0.023405003	0.00037016986
0.16038644	0.023368133	0.00036807166
0.16051793	0.024025536	0.00037452571
0.16064942	0.024100985	0.00037205926
0.16078090	0.023314603	0.00036950523
0.16091239	0.023054747	0.00036675838
0.16104388	0.023779845	0.00036953186
0.16117537	0.022968768	0.00036691712
0.16130686	0.023694333	0.00036927345
0.16143835	0.023941977	0.00037229972
0.16156984	0.023786029	0.00037190084
0.16170133	0.023088624	0.00036482834
0.16183281	0.023075145	0.00036704759
0.16196430	0.023620647	0.00036900619
0.16209579	0.022931168	0.00036417636
0.16222728	0.023014944	0.00036639182
0.16235877	0.024143838	0.00037131838
0.16249026	0.023701448	0.00036912304
0.16262175	0.023195852	0.00036654734
0.16275323	0.023774986	0.00036888908
0.16288472	0.023476327	0.00036796868
0.16301621	0.023545045	0.00036678452
0.16314770	0.023442590	0.00036711787
0.16327919	0.024175247	0.00037094982
0.16341068	0.023442451	0.00036648267
0.16354217	0.023560539	0.00036785715
0.16367366	0.023254275	0.00036366327
0.16380514	0.023457329	0.00036743699
0.16393663	0.023643231	0.00036739937
0.16406812	0.024172961	0.00037003715
0.16419961	0.024002327	0.00036940288
0.16433110	0.023822997	0.00036825696
0.16446259	0.023477697	0.00036580407
0.16459408	0.023363630	0.00036675314
0.16472557	0.023558580	0.00036475205
0.16485705	0.023513089	0.00036580470
0.16498854	0.024704504	0.00037247723
0.16512003	0.023672815	0.00036644967
0.16525152	0.023160242	0.00036530576
0.16538301	0.024126499	0.00036863900
0.16551450	0.023692486	0.00036758317
0.16564599	0.023798647	0.00036689611
0.16577747	0.022981248	0.00036232623
0.16590896	0.023581523	0.00036603687
0.16604045	0.023238059	0.00036189552
0.16617194	0.023431093	0.00036566129
0.16630343	0.023837721	0.00036590352
0.16643492	0.023017332	0.00036188421
0.16656641	0.023096243	0.00036250481
0.16669790	0.023576836	0.00036319709
0.16682938	0.022977040	0.00036126168
0.16696087	0.023449247	0.00036420181
0.16709236	0.023231210	0.00036036509
0.16722385	0.023348310	0.00036386782
0.16735534	0.023643364	0.00036368203
0.16748683	0.023339686	0.00036230758
0.16761832	0.023437075	0.00036487716
0.16774981	0.023722788	0.00036290253
0.16788129	0.023418794	0.00036420697
0.16801278	0.023120776	0.00036070531
0.16814427	0.023267089	0.00036253401
0.16827576	0.023505443	0.00036379941
0.16840725	0.023558440	0.00036155518
0.16853874	0.023287481	0.00036110814
0.16867023	0.023170423	0.00035905055
0.16880171	0.023594891	0.00036424304
0.16893320	0.023525511	0.00036232332
0.16906469	0.024002878	0.00036409268
0.16919618	0.023302969	0.00036228295
0.16932767	0.023427867	0.00035956441
0.16945916	0.023568037	0.00036273161
0.16959065	0.023678666	0.00036365149
0.16972214	0.024179966	0.00036514050
0.16985362	0.024249038	0.00036616467
0.16998511	0.023919551	0.00036229869
0.17011660	0.023954206	0.00036513018
0.17024809	0.023911215	0.00036477495
0.17037958	0.023574982	0.00036054708
0.17051107	0.023481895	0.00036167373
0.17064256	0.023855420	0.00036282637
0.17077405	0.023897004	0.00036365293
0.17090553	0.023696935	0.00036300772
0.17103702	0.023958149	0.00036334824
0.17116851	0.023573883	0.00036011759
0.17130000	0.023419831	0.00035895788
0.17143149	0.023634285	0.00036123235
0.17156298	0.023540103	0.00036095049
0.17169447	0.023619287	0.00035943281
0.17182595	0.022871794	0.00035652943
0.17195744	0.023401247	0.00035990399
0.17208893	0.023856015	0.00036092208
0.17222042	0.023252939	0.00035879344
0.17235191	0.023419550	0.00035793634
0.17248340	0.023124708	0.00035750468
0.17261489	0.023676767	0.00036033904
0.17274638	0.023843066	0.00036009484
0.17287786	0.023379339	0.00035904328
0.17300935	0.023294114	0.00035602489
0.17314084	0.023212283	0.00035751607
0.17327233	0.023102590	0.00035695307
0.17340382	0.024094658	0.00036118426
0.17353531	0.023975859	0.00036188852
0.17366680	0.023882305	0.00035989128
0.17379829	0.024231018	0.00036264910
0.17392977	0.023859646	0.00036112522
0.17406126	0.023221439	0.00035703045
0.17419275	0.023102476	0.00035582482
0.17432424	0.023542108	0.00035696698
0.17445573	0.023781129	0.00035854334
0.17458722	0.022769109	0.00035427461
0.17471871	0.023146548	0.00035468365
0.17485019	0.023550779	0.00035700385
0.17498168	0.023669771	0.00035840803
0.17511317	0.023384432	0.00035700460
0.17524466	0.023666436	0.00035934104
0.17537615	0.023731108	0.00035787678
0.17550764	0.023276128	0.00035522174
0.17563913	0.023010404	0.00035308600
0.17577062	0.023608730	0.00035582186
0.17590210	0.023757192	0.00035973294
0.17603359	0.023586879	0.00035644507
0.17616508	0.023822946	0.00035903604
0.17629657	0.023298668	0.00035672971
0.17642806	0.023577430	0.00035554148
0.17655955	0.023761716	0.00035848261
0.17669104	0.023012059	0.00035291646
0.17682253	0.023525924	0.00035478872
0.17695401	0.022799085	0.00035381497
0.17708550	0.024151293	0.00035786206
0.17721699	0.023289401	0.00035437055
0.17734848	0.023306094	0.00035351181
0.17747997	0.023401088	0.00035472077
0.17761146	0.022912235	0.00035402517
0.17774295	0.022862514	0.00034882562
0.17787443	0.023211925	0.00035333229
0.17800592	0.023458355	0.00035424410
0.17813741	0.023072520	0.00035317390
0.17826890	0.023207077	0.00035444621
0.17840039	0.024053539	0.00035743966
0.17853188	0.023789412	0.00035772317
0.17866337	0.023521847	0.00035404115
0.17879486	0.023502554	0.00035370028
0.17892634	0.023916391	0.00035774856
0.17905783	0.023519559	0.00035274994
0.17918932	0.023364369	0.00035427970
0.17932081	0.023222780	0.00035100557
0.17945230	0.023727534	0.00035561370
0.17958379	0.023720631	0.00035575432
0.17971528	0.023643988	0.00035312361
0.17984677	0.023940374	0.00035646119
0.17997825	0.023556716	0.00035349908
0.18010974	0.022481496	0.00034627626
0.18024123	0.023301612	0.00035159900
0.18037272	0.022920932	0.00034776984
0.18050421	0.023111975	0.00035878150
0.18063570	0.023370935	0.00036193304
0.18076719	0.023496589	0.00036370562
0.18089867	0.023516838	0.00036755028
0.18103016	0.023309808	0.00036735674
0.18116165	0.023688987	0.00037159518
0.18129314	0.023713988	0.00037250792
0.18142463	0.023318279	0.00037112248
0.18155612	0.023450393	0.00037496980
0.18168761	0.023923734	0.00037748458
0.18181910	0.023013368	0.00037398897
0.18195058	0.023307206	0.00037860092
0.18208207	0.023257223	0.00037581784
0.18221356	0.024061690	0.00038391994
0.18234505	0.022752533	0.00037618360
0.18247654	0.023387989	0.00038074398
0.18260803	0.023612431	0.00038355332
0.18273952	0.023695839	0.00038564040
0.18287101	0.023378234	0.00038437303
0.18300249	0.023697369	0.00038668046
0.18313398	0.023353957	0.00038508422
0.18326547	0.023513792	0.00038762201
0.18339696	0.023476130	0.00038717393
0.18352845	0.023475056	0.00038906933
0.18365994	0.022938175	0.00038793778
0.18379143	0.023375371	0.00038845991
0.18392292	0.023367790	0.00039336435
0.18405440	0.024316320	0.00039760411
0.18418589	0.023242008	0.00039270336
0.18431738	0.023391653	0.00039473284
0.18444887	0.023064260	0.00039052152
0.18458036	0.023469945	0.00039630979
0.18471185	0.023406390	0.00039597482
0.18484334	0.023202126	0.00039523606
0.18497482	0.023164501	0.00039602642
0.18510631	0.023302612	0.00039582948
0.18523780	0.023450911	0.00040011002
0.18536929	0.023511840	0.00039445551
0.18550078	0.023437838	0.00038735667
0.18563227	0.023209736	0.00038599989
0.18576376	0.023456009	0.00037949208
0.18589525	0.023421296	0.00038365555
0.18602673	0.023282153	0.00038111280
0.18615822	0.023223297	0.00037763819
0.18628971	0.023551606	0.00037908232
0.18642120	0.023400817	0.00037625921
0.18655269	0.023463602	0.00037650212
0.18668418	0.023299488	0.00037155960
0.18681567	0.023226582	0.00037205136
0.18694716	0.022890328	0.00036941548
0.18707864	0.023430374	0.00036911707
0.18721013	0.023320119	0.00036933772
0.18734162	0.023386808	0.00037044580
0.18747311	0.023943015	0.00037030903
0.18760460	0.023617017	0.00037052548
0.18773609	0.023499765	0.00036606013
0.18786758	0.023536778	0.00036750477
0.18799906	0.023099644	0.00036500688
0.18813055	0.023369081	0.00036373602
0.18826204	0.023168495	0.00036327674
0.18839353	0.022796880	0.00035748456
0.18852502	0.023725277	0.00036603825
0.18865651	0.023662966	0.00036545496
0.18878800	0.023252433	0.00035879035
0.18891949	0.023775573	0.00036291571
0.18905097	0.023843767	0.00036270570
0.18918246	0.023373072	0.00035994599
0.18931395	0.022859509	0.00035566891
0.18944544	0.023116574	0.00035501328
0.18957693	0.023661361	0.00036086595
0.18970842	0.023490798	0.00035626677
0.18983991	0.023526727	0.00035873237
0.18997140	0.023299169	0.00035685585
0.19010288	0.023338742	0.00035309054
0.19023437	0.023555358	0.00035606066
0.19036586	0.023807858	0.00035746810
0.19049735	0.023532253	0.00035467805
0.19062884	0.023021075	0.00035283974
0.19076033	0.023354478	0.00035161865
0.19089182	0.023738594	0.00035549040
0.19102330	0.023339086	0.00035208997
0.19115479	0.023779580	0.00035520589
0.19128628	0.023885463	0.00035548148
0.19141777	0.023655864	0.00035249827
0.19154926	0.023440803	0.00035155725
0.19168075	0.023017615	0.00034926650
0.19181224	0.022851943	0.00034840803
0.19194373	0.023268673	0.00035199735
0.19207521	0.023069457	0.00034848680
0.19220670	0.023146879	0.00034945929
0.19233819	0.023658224	0.00035270103
0.19246968	0.024121352	0.00035511935
0.19260117	0.023216685	0.00034978551
0.19273266	0.023507913	0.00034993268
0.19286415	0.022896659	0.00034687346
0.19299564	0.023038617	0.00034926409
0.19312712	0.023637131	0.00035065831
0.19325861	0.023375376	0.00035160132
0.19339010	0.023561936	0.00034928030
0.19352159	0.023571354	0.00035053249
0.19365308	0.023052678	0.00034926102
0.19378457	0.024041159	0.00035281298
0.19391606	0.023407377	0.00034951229
0.19404754	0.022992014	0.00034631350
0.19417903	0.023947967	0.00035217180
0.19431052	0.022628458	0.00034530875
0.19444201	0.023796642	0.00035133737
0.19457350	0.023321199	0.00034784111
0.19470499	0.023632925	0.00034964123
0.19483648	0.023002316	0.00034569137
0.19496797	0.023836014	0.00035175500
0.19509945	0.023566496	0.00034863146
0.19523094	0.022996751	0.00034569124
0.19536243	0.023929268	0.00034966725
0.19549392	0.023302751	0.00034597401
0.19562541	0.022826170	0.00034390196
0.19575690	0.023064880	0.00034421405
0.19588839	0.023627273	0.00034834138
0.19601988	0.023546149	0.00034772586
0.19615136	0.023562054	0.00034708039
0.19628285	0.023052440	0.00034641465
0.19641434	0.023133704	0.00034436542
0.19654583	0.023202673	0.00034604279
0.19667732	0.023370181	0.00034599017
0.19680881	0.022965526	0.00034458875
0.19694030	0.023785834	0.00034910971
0.19707178	0.023119502	0.00034326934
0.19720327	0.023229886	0.00034461592
0.19733476	0.023640074	0.00034653590
0.19746625	0.022903415	0.00034257451
0.19759774	0.022766512	0.00034191660
0.19772923	0.023422843	0.00034472061
0.19786072	0.023072190	0.00034297133
0.19799221	0.023445876	0.00034535728
0.19812369	0.023541496	0.00034413127
0.19825518	0.023324293	0.00034506447
0.19838667	0.023511191	0.00034371938
0.19851816	0.023418842	0.00034511097
0.19864965	0.022941260	0.00034189827
0.19878114	0.023355792	0.00034356892
0.19891263	0.023724404	0.00034682997
0.19904412	0.023474260	0.00034432312
0.19917560	0.023521155	0.00034520912
0.19930709	0.023425849	0.00034369465
0.19943858	0.023478461	0.00034319900
0.19957007	0.023244853	0.00034362917
0.19970156	0.023540880	0.00034385634
0.19983305	0.023466691	0.00034285392
0.19996454	0.023518479	0.00034457611
0.20009602	0.023197185	0.00034135330
0.20022751	0.023061673	0.00034149054
0.20035900	0.023432156	0.00034357703
0.20049049	0.023760166	0.00034503725
0.20062198	0.023380318	0.00034329744
0.20075347	0.023838985	0.00034514972
0.20088496	0.022886211	0.00033921094
0.20101645	0.023532334	0.00034233168
0.20114793	0.022995802	0.00033866320
0.20127942	0.023295727	0.00034133720
0.20141091	0.023297680	0.00034085982
0.20154240	0.023166467	0.00034174456
0.20167389	0.023330480	0.00034164831
0.20180538	0.023435752	0.00034074429
0.20193687	0.024044333	0.00034557772
0.20206836	0.023252032	0.00034058515
0.20219984	0.023112617	0.00034060180
0.20233133	0.023559379	0.00034370962
0.20246282	0.023159157	0.00033907574
0.20259431	0.022878932	0.00033789881
0.20272580	0.023356161	0.00033977123
0.20285729	0.023007732	0.00033784482
0.20298878	0.023435968	0.00034197623
0.20312027	0.023842415	0.00034057607
0.20325175	0.023786515	0.00034328287
0.20338324	0.023443861	0.00033899526
0.20351473	0.023553874	0.00034133116
0.20364622	0.022641043	0.00033547959
0.20377771	0.022986483	0.00033622599
0.20390920	0.023252462	0.00033892034
0.20404069	0.023488648	0.00033963274
0.20417217	0.022868707	0.00033735209
0.20430366	0.023393158	0.00034075653
0.20443515	0.023529013	0.00033813424
0.20456664	0.023839318	0.00034131858
0.20469813	0.023473855	0.00034033064
0.20482962	0.023485216	0.00033942326
0.20496111	0.023204413	0.00033797320
0.20509260	0.023593616	0.00033945031
0.20522408	0.023230582	0.00033801402
0.20535557	0.024222834	0.00034345313
0.20548706	0.023494142	0.00033775048
0.20561855	0.023121110	0.00033749508
0.20575004	0.022792868	0.00033229042
0.20588153	0.023383316	0.00033730451
0.20601302	0.023405450	0.00033979273
0.20614451	0.023440870	0.00033642835
0.20627599	0.023855840	0.00034062369
0.20640748	0.023537837	0.00033722459
0.20653897	0.022641487	0.00033295305
0.20667046	0.023784758	0.00033966342
0.20680195	0.023009860	0.00033444841
0.20693344	0.024076769	0.00034164819
0.20706493	0.023419949	0.00033722793
0.20719641	0.023230411	0.00033740348
0.20732790	0.023568987	0.00033934663
0.20745939	0.023241414	0.00033549658
0.20759088	0.023271863	0.00033669450
0.20772237	0.022908563	0.00033382022
0.20785386	0.023067034	0.00033469653
0.20798535	0.023528588	0.00033859863
0.20811684	0.023357021	0.00033497099
0.20824832	0.023354866	0.00033723357
0.20837981	0.023297027	0.00033570143
0.20851130	0.024208422	0.00034168295
0.20864279	0.023256450	0.00033645884
0.20877428	0.023269591	0.00033515685
0.20890577	0.023064377	0.00033400320
0.20903726	0.023161251	0.00033494510
0.20916875	0.023033771	0.00033404609
0.20930023	0.022751028	0.00033355429
0.20943172	0.023161372	0.00033445813
0.20956321	0.022845583	0.00033243044
0.20969470	0.023071841	0.00033515335
0.20982619	0.022745458	0.00033121186
0.20995768	0.023265800	0.00033503497
0.21008917	0.023228702	0.00033348635
0.21022065	0.024078104	0.00033826719
0.21035214	0.023176681	0.00033452648
0.21048363	0.022757256	0.00032969828
0.21061512	0.023296256	0.00033579938
0.21074661	0.023049969	0.00033150803
0.21087810	0.023231291	0.00033334778
0.21100959	0.023216481	0.00033492106
0.21114108	0.023435120	0.00033458425
0.21127256	0.023499729	0.00033742239
0.21140405	0.023033338	0.00033123257
0.21153554	0.022632372	0.00033003113
0.21166703	0.023963475	0.00033710748
0.21179852	0.022995355	0.00033114955
0.21193001	0.022763789	0.00033196756
0.21206150	0.023472195	0.00033338864
0.21219299	0.023233004	0.00033267209
0.21232447	0.023292250	0.00033441938
0.21245596	0.022932343	0.00032928480
0.21258745	0.022941225	0.00033221643
0.21271894	0.023350482	0.00033230543
0.21285043	0.023241432	0.00033236338
0.21298192	0.023618861	0.00033584476
0.21311341	0.023453548	0.00033327913
0.21324489	0.023045598	0.00033160519
0.21337638	0.022980371	0.00033009790
0.21350787	0.023312878	0.00033391098
0.21363936	0.023144785	0.00033196117
0.21377085	0.023446963	0.00033245936
0.21390234	0.022558131	0.00032917932
0.21403383	0.023599943	0.00033291411
0.21416532	0.022970321	0.00033000314
0.21429680	0.023411410	0.00033357156
0.21442829	0.023293213	0.00033186721
0.21455978	0.022964267	0.00032987711
0.21469127	0.023183153	0.00033116503
0.21482276	0.023125018	0.00032998035
0.21495425	0.023331725	0.00033167048
0.21508574	0.023871770	0.00033404637
0.21521723	0.023713741	0.00033395803
0.21534871	0.023526924	0.00033263649
0.21548020	0.023401995	0.00032892538
0.21561169	0.023527635	0.00033272185
0.21574318	0.023485991	0.00033229934
0.21587467	0.022907657	0.00032775704
0.21600616	0.023595302	0.00033286259
0.21613765	0.023463781	0.00033034021
0.21626913	0.023258008	0.00033012655
0.21640062	0.023268552	0.00032943839
0.21653211	0.023279285	0.00033016734
0.21666360	0.023434832	0.00033011936
0.21679509	0.022811551	0.00032606096
0.21692658	0.023400883	0.00033101030
0.21705807	0.022924386	0.00032807053
0.21718956	0.022591485	0.00032438692
0.21732104	0.022793502	0.00032836841
0.21745253	0.023257148	0.00032926038
0.21758402	0.022781171	0.00032658633
0.21771551	0.022833951	0.00032697944
0.21784700	0.023090645	0.00032734101
0.21797849	0.023320900	0.00033021000
0.21810998	0.023279266	0.00032825060
0.21824147	0.022707663	0.00032533340
0.21837295	0.023257077	0.00032958982
0.21850444	0.023475754	0.00032807087
0.21863593	0.023319678	0.00032943134
0.21876742	0.023425302	0.00032807163
0.21889891	0.023175801	0.00032835226
0.21903040	0.023447666	0.00033018790
0.21916189	0.023663039	0.00032872507
0.21929337	0.023291000	0.00032817169
0.21942486	0.023161209	0.00032675213
0.21955635	0.023188100	0.00032874466
0.21968784	0.022938137	0.00032647128
0.21981933	0.022912863	0.00032420625
0.21995082	0.022967987	0.00032568803
0.22008231	0.022913689	0.00032540136
0.22021380	0.022803711	0.00032504078
0.22034528	0.023105366	0.00032670962
0.22047677	0.023227028	0.00032498201
0.22060826	0.022601469	0.00032410184
0.22073975	0.022691956	0.00032398237
0.22087124	0.023478657	0.00032802329
0.22100273	0.022980869	0.00032489826
0.22113422	0.023280223	0.00032533373
0.22126571	0.022870983	0.00032474591
0.22139719	0.022965685	0.00032502562
0.22152868	0.022960623	0.00032560839
0.22166017	0.022788553	0.00032396809
0.22179166	0.023259707	0.00032512670
0.22192315	0.022987910	0.00032565221
0.22205464	0.023223843	0.00032613198
0.22218613	0.022839546	0.00032335302
0.22231761	0.022798152	0.00032333663
0.22244910	0.023773184	0.00032802718
0.22258059	0.022505547	0.00032085388
0.22271208	0.023177705	0.00032575360
0.22284357	0.023268094	0.00032511981
0.22297506	0.024004071	0.00032987513
0.22310655	0.022823402	0.00032154857
0.22323804	0.023486956	0.00032782264
0.22336952	0.023418234	0.00032684620
0.22350101	0.023046772	0.00032340185
0.22363250	0.023034826	0.00032383504
0.22376399	0.023267121	0.00032453198
0.22389548	0.023352397	0.00032569326
0.22402697	0.023261943	0.00032639104
0.22415846	0.022788706	0.00032203368
0.22428995	0.023149682	0.00032396632
0.22442143	0.023128370	0.00032279325
0.22455292	0.023175544	0.00032396891
0.22468441	0.022990783	0.00032357351
0.22481590	0.023641800	0.00032735777
0.22494739	0.024070731	0.00032729670
0.22507888	0.023201349	0.00032337162
0.22521037	0.022898354	0.00032206400
0.22534186	0.023181561	0.00032425667
0.22547334	0.023254409	0.00032393942
0.22560483	0.023262033	0.00032211385
0.22573632	0.023018267	0.00032285833
0.22586781	0.023061855	0.00032271945
0.22599930	0.022571401	0.00032105348
0.22613079	0.023276525	0.00032276919
0.22626228	0.022994210	0.00032308435
0.22639376	0.022964174	0.00032144152
0.22652525	0.023255189	0.00032223927
0.22665674	0.023005193	0.00032270936
0.22678823	0.023211248	0.00032133696
0.22691972	0.023387231	0.00032271542
0.22705121	0.023307656	0.00032216754
0.22718270	0.022677049	0.00032056317
0.22731419	0.022982867	0.00032187310
0.22744567	0.022998257	0.00032092913
0.22757716	0.023535738	0.00032265250
0.22770865	0.022274614	0.00031786582
0.22784014	0.022709801	0.00031917988
0.22797163	0.023018516	0.00032202383
0.22810312	0.022806188	0.00031915608
0.22823461	0.023156167	0.00032207471
0.22836610	0.023558784	0.00032482484
0.22849758	0.023313351	0.00032107697
0.22862907	0.023407798	0.00032367004
0.22876056	0.023092931	0.00031944015
0.22889205	0.023527749	0.00032403352
0.22902354	0.023707692	0.00032477081
0.22915503	0.023041037	0.00031921114
0.22928652	0.022534239	0.00031785183
0.22941800	0.022932282	0.00031938709
0.22954949	0.023624609	0.00032343955
0.22968098	0.022957735	0.00031969187
0.22981247	0.022724140	0.00031704720
0.22994396	0.022939022	0.00032004377
0.23007545	0.022920004	0.00032242451
0.23020694	0.023190121	0.00032640089
0.23033843	0.023033424	0.00033017293
0.23046991	0.023148899	0.00033254012
0.23060140	0.022569164	0.00033065947
0.23073289	0.023280993	0.00033415869
0.23086438	0.022965620	0.00033323418
0.23099587	0.022954562	0.00033773214
0.23112736	0.023240975	0.00033781019
0.23125885	0.022892245	0.00033876220
0.23139034	0.022789193	0.00033768828
0.23152182	0.022963339	0.00033998457
0.23165331	0.022783274	0.00034170135
0.23178480	0.023510226	0.00034553525
0.23191629	0.023277497	0.00034522606
0.23204778	0.023513129	0.00034697505
0.23217927	0.023055138	0.00034431782
0.23231076	0.022860013	0.00034709286
0.23244224	0.022929272	0.00034678574
0.23257373	0.023120447	0.00034812496
0.23270522	0.024113791	0.00035338018
0.23283671	0.023698039	0.00035016423
0.23296820	0.023086641	0.00034841029
0.23309969	0.023596118	0.00034978047
0.23323118	0.023034975	0.00034764046
0.23336267	0.022868645	0.00034762960
0.23349415	0.023746681	0.00034948332
0.23362564	0.023357752	0.00035090547
0.23375713	0.023381175	0.00034970924
0.23388862	0.023420541	0.00034958252
0.23402011	0.023205850	0.00035058997
0.23415160	0.023379640	0.00035011616
0.23428309	0.022814432	0.00034931744
0.23441458	0.023244376	0.00035067988
0.23454606	0.022440372	0.00034609788
0.23467755	0.023214451	0.00035070090
0.23480904	0.022883979	0.00034985742
0.23494053	0.023564720	0.00035367589
0.23507202	0.022610318	0.00034691334
0.23520351	0.022724642	0.00034852767
0.23533500	0.023962925	0.00035588612
0.23546648	0.023360876	0.00035248748
0.23559797	0.023357635	0.00035346877
0.23572946	0.023104749	0.00035188934
0.23586095	0.023787087	0.00035594213
0.23599244	0.022998728	0.00035091887
0.23612393	0.022483750	0.00034774730
0.23625542	0.023246513	0.00035465866
0.23638691	0.023205627	0.00035324237
0.23651839	0.022793572	0.00034995309
0.23664988	0.022878767	0.00035273144
0.23678137	0.023194059	0.00035411354
0.23691286	0.023345633	0.00035627044
0.23704435	0.022725507	0.00035122076
0.23717584	0.022464308	0.00034847085
0.23730733	0.023055310	0.00035487901
0.23743882	0.023002806	0.00035486882
0.23757030	0.023955738	0.00035889297
0.23770179	0.022912754	0.00035409635
0.23783328	0.022989823	0.00035291695
0.23796477	0.022893786	0.00035397504
0.23809626	0.022798250	0.00035194254
0.23822775	0.022825528	0.00035458978
0.23835924	0.023006593	0.00035857764
0.23849072	0.022853509	0.00035238670
0.23862221	0.022672068	0.00035324244
0.23875370	0.023290109	0.00035669248
0.23888519	0.023450781	0.00035945713
0.23901668	0.023143639	0.00035796199
0.23914817	0.023100848	0.00035411965
0.23927966	0.022671321	0.00035414084
0.23941115	0.022839435	0.00035479850
0.23954263	0.023194763	0.00035787698
0.23967412	0.023295399	0.00035909637
0.23980561	0.023122827	0.00035548938
0.23993710	0.022823314	0.00035762970
0.24006859	0.023783007	0.00036172177
0.24020008	0.023407915	0.00036115755
0.24033157	0.023468085	0.00035942468
0.24046306	0.022995845	0.00035651940
0.24059454	0.023259840	0.00035931258
0.24072603	0.023218334	0.00035999048
0.24085752	0.023156855	0.00035876754
0.24098901	0.023138333	0.00036113168
0.24112050	0.022733800	0.00035498895
0.24125199	0.023471382	0.00036170692
0.24138348	0.023564199	0.00036192690
0.24151496	0.022582756	0.00035390022
0.24164645	0.023870343	0.00036493580
0.24177794	0.022945631	0.00035582503
0.24190943	0.023485162	0.00036240681
0.24204092	0.023347976	0.00036098127
0.24217241	0.023182038	0.00035996115
0.24230390	0.023387643	0.00036189001
0.24243539	0.023424974	0.00036127977
0.24256687	0.022927462	0.00035953223
0.24269836	0.023576835	0.00036336816
0.24282985	0.022844481	0.00035813238
0.24296134	0.023254975	0.00036188967
0.24309283	0.022713125	0.00035809492
0.24322432	0.023364729	0.00036296581
0.24335581	0.023450967	0.00036452178
0.24348730	0.023456992	0.00036200966
0.24361878	0.022360373	0.00035653479
0.24375027	0.023419946	0.00036285823
0.24388176	0.022774983	0.00035863961
0.24401325	0.022977118	0.00036187247
0.24414474	0.022407989	0.00035694344
0.24427623	0.022869573	0.00036062516
0.24440772	0.024121805	0.00036686432
0.24453920	0.022955182	0.00036147263
0.24467069	0.023244439	0.00036504868
0.24480218	0.023232221	0.00036178545
0.24493367	0.023500707	0.00036475427
0.24506516	0.022915824	0.00036079305
0.24519665	0.022770812	0.00036025326
0.24532814	0.022784451	0.00036175354
0.24545963	0.022761596	0.00035999418
0.24559111	0.023562023	0.00036558416
0.24572260	0.022747509	0.00036083685
0.24585409	0.023597632	0.00036401603
0.24598558	0.023691671	0.00036713154
0.24611707	0.023462154	0.00036479458
0.24624856	0.022932953	0.00036080318
0.24638005	0.022694575	0.00036179955
0.24651154	0.022372405	0.00035810633
0.24664302	0.023078175	0.00036472455
0.24677451	0.023428897	0.00036476676
0.24690600	0.022725717	0.00036204797
0.24703749	0.023711162	0.00036908548
0.24716898	0.022824834	0.00036041984
0.24730047	0.022718772	0.00036328673
0.24743196	0.022672060	0.00036131624
0.24756345	0.023008194	0.00036338409
0.24769493	0.022930186	0.00036351813
0.24782642	0.023281771	0.00036412826
0.24795791	0.023707834	0.00036883107
0.24808940	0.022768703	0.00036124858
0.24822089	0.023418425	0.00036609077
0.24835238	0.023368557	0.00036741739
0.24848387	0.023060239	0.00036365471
0.24861535	0.023030607	0.00036494010
0.24874684	0.023129644	0.00036451388
0.24887833	0.023374902	0.00036575065
0.24900982	0.022966984	0.00036580986
0.24914131	0.023733917	0.00036830011
0.24927280	0.022981904	0.00036443570
0.24940429	0.022894862	0.00036412809
0.24953578	0.022665956	0.00036281253
0.24966726	0.023116308	0.00036693276
0.24979875	0.022986021	0.00036307098
0.24993024	0.023095980	0.00036603600
0.25006173	0.023236962	0.00036632455
0.25019322	0.023569749	0.00036858202
0.25032471	0.023048368	0.00036766235
0.25045620	0.023010788	0.00036478688
0.25058769	0.022778556	0.00036414848
0.25071917	0.022921784	0.00036422162
0.25085066	0.023339454	0.00036631869
0.25098215	0.023301664	0.00036799204
0.25111364	0.022649493	0.00036250838
0.25124513	0.023682835	0.00037154589
0.25137662	0.023155492	0.00036803933
0.25150811	0.024111958	0.00037173294
0.25163959	0.023482703	0.00036920607
0.25177108	0.023796374	0.00036847156
0.25190257	0.023856036	0.00037329798
0.25203406	0.023159609	0.00036858170
0.25216555	0.023118563	0.00036588435
0.25229704	0.023100941	0.00036802499
0.25242853	0.023151103	0.00036805253
0.25256002	0.022954609	0.00036722005
0.25269150	0.023455197	0.00036859244
0.25282299	0.023956119	0.00037224626
0.25295448	0.023523241	0.00037203822
0.25308597	0.023339464	0.00036652423
0.25321746	0.022650728	0.00036484286
0.25334895	0.022692764	0.00036608071
0.25348044	0.023319813	0.00036828967
0.25361193	0.023374330	0.00036987400
0.25374341	0.022991508	0.00036604783
0.25387490	0.022994933	0.00036693340
0.25400639	0.022459870	0.00036971898
0.25413788	0.023536482	0.00038095340
0.25426937	0.022911815	0.00038268953
0.25440086	0.023245826	0.00038681203
0.25453235	0.023427609	0.00039145592
0.25466383	0.023564729	0.00039453929
0.25479532	0.022966927	0.00039157231
0.25492681	0.023445327	0.00039788996
0.25505830	0.023074404	0.00039781555
0.25518979	0.023289522	0.00039942553
0.25532128	0.023753534	0.00040434624
0.25545277	0.022797813	0.00040007720
0.25558426	0.023675110	0.00040831344
0.25571574	0.023118057	0.00040543081
0.25584723	0.023052256	0.00040713553
0.25597872	0.023254254	0.00041084589
0.25611021	0.022388791	0.00040590894
0.25624170	0.022991550	0.00041166320
0.25637319	0.023025397	0.00041429062
0.25650468	0.022473436	0.00041087925
0.25663617	0.023042961	0.00041691153
0.25676765	0.023243533	0.00042081751
0.25689914	0.024210005	0.00042804505
0.25703063	0.022437806	0.00041898636
0.25716212	0.022523952	0.00041885406
0.25729361	0.022879643	0.00042481722
0.25742510	0.022838772	0.00042638233
0.25755659	0.023135772	0.00043034988
0.25768807	0.022154112	0.00042366499
0.25781956	0.023225663	0.00043107686
0.25795105	0.023160460	0.00043212369
0.25808254	0.023338123	0.00043902370
0.25821403	0.022902952	0.00043385745
0.25834552	0.023600688	0.00044178953
0.25847701	0.022778691	0.00043339839
0.25860850	0.022923820	0.00043736332
0.25873998	0.023427773	0.00044106367
0.25887147	0.023441234	0.00044346641
0.25900296	0.023043099	0.00044060487
0.25913445	0.024453172	0.00044914304
0.25926594	0.023327795	0.00044374175
0.25939743	0.023116620	0.00044472500
0.25952892	0.022824077	0.00043892065
0.25966041	0.024118513	0.00045530658
0.25979189	0.023754736	0.00044831313
0.25992338	0.023669618	0.00045153131
0.26005487	0.022784227	0.00044706108
0.26018636	0.022993780	0.00044756750
0.26031785	0.022993834	0.00044678290
0.26044934	0.023369532	0.00044886822
0.26058083	0.023150018	0.00044846211
0.26071231	0.023399407	0.00045389903
0.26084380	0.023383120	0.00045297367
0.26097529	0.023148292	0.00045367131
0.26110678	0.023030812	0.00045185279
0.26123827	0.023652375	0.00046042635
0.26136976	0.023517634	0.00045740383
0.26150125	0.023426274	0.00045591061
0.26163274	0.023740805	0.00046058278
0.26176422	0.021849095	0.00044567752
0.26189571	0.022137424	0.00044996432
0.26202720	0.022728856	0.00045441832
0.26215869	0.022686510	0.00045215429
0.26229018	0.023630744	0.00046417654
0.26242167	0.023060964	0.00045867340
0.26255316	0.023530014	0.00046311255
0.26268465	0.023659464	0.00046846423
0.26281613	0.023134838	0.00046070121
0.26294762	0.022593132	0.00045687575
0.26307911	0.023705815	0.00046635379
0.26321060	0.023174945	0.00046528839
0.26334209	0.023364859	0.00046823117
0.26347358	0.023003734	0.00046335834
0.26360507	0.023471319	0.00046848437
0.26373655	0.023505046	0.00047023505
0.26386804	0.022816823	0.00046602805
0.26399953	0.022811823	0.00046811816
0.26413102	0.023129586	0.00046710950
0.26426251	0.022498081	0.00046556704
0.26439400	0.022410696	0.00046482858
0.26452549	0.022887048	0.00047082676
0.26465698	0.022749628	0.00047114910
0.26478846	0.022380350	0.00046423346
0.26491995	0.023411878	0.00047887107
0.26505144	0.022834605	0.00046956847
0.26518293	0.023015755	0.00047232808
0.26531442	0.024034748	0.00048416857
0.26544591	0.023337116	0.00047567707
[truncated: 567 more rows]
