# Supplementary material for: Invariant surface glycoprotein 65 of Trypanosoma brucei is a complement C3 receptor
Source: Nat Commun. 2022 Aug 29;13:5085. doi: 10.1038/s41467-022-32728-9 (PMC9424271; doi:10.1038/s41467-022-32728-9)
Supplement: Supplementary file 4 — supplementary data 2 [file 41467_2022_32728_MOESM4_ESM.zip › b21-414646_00134.dat]

0.0026000000	40.004565	0.13731310
0.0027314887	29.342047	0.10802128
0.0028629774	22.440320	0.090327418
0.0029944661	17.272991	0.076055579
0.0031259548	12.456664	0.059351779
0.0032574435	11.116417	0.058035922
0.0033889322	8.8321076	0.048901522
0.0035204209	11.661781	0.048924425
0.0036519096	12.488940	0.046982451
0.0037833983	9.9833124	0.039603536
0.0039148870	8.3516512	0.034951491
0.0040463757	6.7899208	0.030318491
0.0041778644	5.5791656	0.025759173
0.0043093531	4.6389981	0.023061619
0.0044408418	3.8347545	0.020165888
0.0045723305	3.1484204	0.018272372
0.0047038192	2.9172719	0.016834182
0.0048353079	2.5364236	0.015238517
0.0049667966	2.2558862	0.014319696
0.0050982853	1.9144695	0.012496867
0.0052297740	1.7685244	0.012168106
0.0053612627	1.5337089	0.010942509
0.0054927514	1.3969314	0.010166292
0.0056242401	1.2717517	0.0096720245
0.0057557288	1.2044824	0.0091519569
0.0058872175	1.1040143	0.0086446563
0.0060187062	1.0185875	0.0082814727
0.0061501949	0.90759552	0.0074877595
0.0062816836	0.88342876	0.0075542610
0.0064131723	0.83864890	0.0072152687
0.0065446610	0.80605602	0.0069723751
0.0066761496	0.76264067	0.0067500898
0.0068076383	0.73197964	0.0064630342
0.0069391270	0.69478326	0.0063978963
0.0070706157	0.67228917	0.0061939121
0.0072021044	0.65358323	0.0060397985
0.0073335931	0.61619655	0.0058389554
0.0074650818	0.57995443	0.0054997314
0.0075965705	0.56454030	0.0054711841
0.0077280592	0.56124194	0.0054325891
0.0078595479	0.51468626	0.0050780144
0.0079910366	0.50532382	0.0050615967
0.0081225253	0.47625406	0.0047732926
0.0082540140	0.46494496	0.0047431018
0.0083855027	0.44837107	0.0046756081
0.0085169914	0.42453063	0.0044566615
0.0086484801	0.41017094	0.0043487806
0.0087799688	0.39186926	0.0041756799
0.0089114575	0.38518636	0.0041618063
0.0090429462	0.37112727	0.0040565808
0.0091744349	0.35017277	0.0039065144
0.0093059236	0.33950625	0.0038012636
0.0094374123	0.32574262	0.0036987560
0.0095689010	0.30765136	0.0035366899
0.0097003897	0.29785425	0.0035080541
0.0098318784	0.28148948	0.0033615627
0.0099633671	0.26708129	0.0032388364
0.010094856	0.25947032	0.0031825471
0.010226345	0.24346159	0.0030098302
0.010357833	0.24656420	0.0031071568
0.010489322	0.22858205	0.0029039318
0.010620811	0.21829933	0.0028175279
0.010752299	0.21049587	0.0027549361
0.010883788	0.19493062	0.0025963071
0.011015277	0.19403924	0.0026378541
0.011146765	0.17920272	0.0024562150
0.011278254	0.17495264	0.0024178016
0.011409743	0.16674202	0.0023355423
0.011541231	0.15819796	0.0022406204
0.011672720	0.15267596	0.0022069083
0.011804209	0.14432252	0.0020644906
0.011935698	0.13674938	0.0020049591
0.012067186	0.12963901	0.0019409734
0.012198675	0.12423833	0.0018386013
0.012330164	0.11914605	0.0018042078
0.012461652	0.11487778	0.0017510554
0.012593141	0.10614071	0.0016456416
0.012724630	0.10560517	0.0016420811
0.012856118	0.10003522	0.0015474501
0.012987607	0.097987648	0.0015495132
0.013119096	0.095068241	0.0014912780
0.013250585	0.092787540	0.0014578352
0.013382073	0.090047969	0.0014415512
0.013513562	0.084904808	0.0013778802
0.013645051	0.089759040	0.0014260045
0.013776539	0.081798327	0.0013554176
0.013908028	0.080466115	0.0013214222
0.014039517	0.077382424	0.0012891660
0.014171005	0.076290679	0.0012716831
0.014302494	0.076290477	0.0012730986
0.014433983	0.074675769	0.0012600921
0.014565472	0.071092543	0.0012059922
0.014696960	0.070361942	0.0012063310
0.014828449	0.068802637	0.0011749441
0.014959938	0.067405772	0.0011696547
0.015091426	0.066206084	0.0011607915
0.015222915	0.063628480	0.0011111578
0.015354404	0.064680844	0.0011239049
0.015485892	0.063934220	0.0011069256
0.015617381	0.063205598	0.0011036144
0.015748870	0.059405809	0.0010710939
0.015880359	0.062195953	0.0010781175
0.016011847	0.061299525	0.0010714658
0.016143336	0.054517885	0.0010011886
0.016274825	0.053987863	0.00099839184
0.016406313	0.053123080	0.00098255940
0.016537802	0.053693272	0.00098027687
0.016669291	0.054543834	0.00098582481
0.016800779	0.055884032	0.00099443281
0.016932268	0.060390593	0.0010278475
0.017063757	0.061620197	0.0010360895
0.017195246	0.059267462	0.0010095763
0.017326734	0.058279396	0.0010006254
0.017458223	0.058181962	0.00099226080
0.017589712	0.056266383	0.00097281489
0.017721200	0.056534527	0.00097892810
0.017852689	0.054357524	0.00093911029
0.017984178	0.053965024	0.00094871958
0.018115666	0.054689795	0.00094642265
0.018247155	0.052329399	0.00092084243
0.018378644	0.051643963	0.00091762111
0.018510133	0.051721962	0.00090735131
0.018641621	0.050981252	0.00089741348
0.018773110	0.050436852	0.00089016137
0.018904599	0.050251198	0.00088880502
0.019036087	0.048628362	0.00087009602
0.019167576	0.048683940	0.00086350062
0.019299065	0.047587165	0.00084874667
0.019430553	0.046292038	0.00084436954
0.019562042	0.046656179	0.00084052230
0.019693531	0.047476891	0.00084658806
0.019825019	0.046087124	0.00082632185
0.019956508	0.047228024	0.00083028456
0.020087997	0.044416011	0.00081242955
0.020219486	0.044676505	0.00080700982
0.020350974	0.046332273	0.00082659360
0.020482463	0.044147800	0.00079281800
0.020613952	0.042516946	0.00077628274
0.020745440	0.043669679	0.00079308638
0.020876929	0.042345673	0.00077034046
0.021008418	0.041105545	0.00076238610
0.021139906	0.040884694	0.00075747389
0.021271395	0.040439742	0.00074504878
0.021402884	0.041562774	0.00075711173
0.021534373	0.038996248	0.00073132199
0.021665861	0.040666359	0.00074565063
0.021797350	0.039851157	0.00073349709
0.021928839	0.040065595	0.00072791852
0.022060327	0.038959531	0.00072630574
0.022191816	0.038371423	0.00071177051
0.022323305	0.038709846	0.00071526546
0.022454793	0.040116497	0.00072391724
0.022586282	0.038063605	0.00070010186
0.022717771	0.035887072	0.00068741103
0.022849260	0.037097094	0.00069082388
0.022980748	0.035748693	0.00067957308
0.023112237	0.035535575	0.00067104258
0.023243726	0.038054895	0.00069059567
0.023375214	0.037567956	0.00069093662
0.023506703	0.036990581	0.00068085321
0.023638192	0.038214122	0.00069052690
0.023769680	0.036547256	0.00067519654
0.023901169	0.037985084	0.00068328273
0.024032658	0.037222803	0.00067861013
0.024164147	0.037832323	0.00067708977
0.024295635	0.037106281	0.00066926312
0.024427124	0.037179692	0.00066885501
0.024558613	0.038200694	0.00067158503
0.024690101	0.037419953	0.00067331126
0.024821590	0.036741737	0.00066043737
0.024953079	0.036851277	0.00065722224
0.025084567	0.036627076	0.00065678256
0.025216056	0.035808441	0.00064326064
0.025347545	0.036651442	0.00065598993
0.025479034	0.036084787	0.00064490074
0.025610522	0.036430740	0.00064317292
0.025742011	0.035199020	0.00063351568
0.025873500	0.036042005	0.00063897045
0.026004988	0.036645236	0.00064531107
0.026136477	0.035814930	0.00063530601
0.026267966	0.035379722	0.00062731677
0.026399454	0.034851737	0.00062557819
0.026530943	0.035651794	0.00062738385
0.026662432	0.034742372	0.00062077178
0.026793920	0.034424119	0.00061590623
0.026925409	0.035788986	0.00062379111
0.027056898	0.035346204	0.00062239946
0.027188387	0.033571888	0.00060033066
0.027319875	0.035107452	0.00061815628
0.027451364	0.033776249	0.00060316001
0.027582853	0.033623242	0.00059925175
0.027714341	0.033176111	0.00059358803
0.027845830	0.034866412	0.00060458903
0.027977319	0.033887825	0.00060013792
0.028108807	0.035679168	0.00060813968
0.028240296	0.035112312	0.00060310112
0.028371785	0.035139711	0.00060209136
0.028503274	0.034175981	0.00059205384
0.028634762	0.033760096	0.00058729849
0.028766251	0.033902668	0.00058948335
0.028897740	0.033650283	0.00057997170
0.029029228	0.033715925	0.00058521511
0.029160717	0.033211431	0.00058157315
0.029292206	0.033126382	0.00057586476
0.029423694	0.033167928	0.00057994702
0.029555183	0.033528785	0.00057276054
0.029686672	0.032746004	0.00057217998
0.029818161	0.033156817	0.00057320092
0.029949649	0.032411500	0.00056384743
0.030081138	0.033720551	0.00057387774
0.030212627	0.032999885	0.00056328234
0.030344115	0.033018300	0.00056426814
0.030475604	0.031904096	0.00055757956
0.030607093	0.032441567	0.00055840454
0.030738581	0.033424379	0.00056623959
0.030870070	0.033041855	0.00055855472
0.031001559	0.031655851	0.00054594213
0.031133048	0.031631147	0.00054840124
0.031264536	0.032937410	0.00055530579
0.031396025	0.031947345	0.00054864684
0.031527514	0.032139077	0.00054663556
0.031659002	0.031788275	0.00054309118
0.031790491	0.031463596	0.00054241630
0.031921980	0.031722116	0.00053890650
0.032053468	0.032333449	0.00054565912
0.032184957	0.031111035	0.00053159274
0.032316446	0.032680642	0.00054078438
0.032447935	0.031850491	0.00054003077
0.032579423	0.032241091	0.00053901526
0.032710912	0.032042099	0.00053918866
0.032842401	0.032276133	0.00053600546
0.032973889	0.031571269	0.00052901977
0.033105378	0.031214738	0.00052913351
0.033236867	0.030679245	0.00052100055
0.033368355	0.030175975	0.00052606022
0.033499844	0.030911226	0.00053053146
0.033631333	0.030437298	0.00052637739
0.033762822	0.030267225	0.00053245113
0.033894310	0.030192065	0.00052976353
0.034025799	0.030812918	0.00053562224
0.034157288	0.030876894	0.00053531791
0.034288776	0.030984146	0.00053613803
0.034420265	0.029326582	0.00052944221
0.034551754	0.031093341	0.00053668037
0.034683242	0.030318380	0.00053287984
0.034814731	0.029146934	0.00052281776
0.034946220	0.029466784	0.00052560174
0.035077708	0.030498839	0.00053706858
0.035209197	0.030651813	0.00053670086
0.035340686	0.030318690	0.00053043051
0.035472175	0.029949362	0.00054001391
0.035603663	0.029164878	0.00053400479
0.035735152	0.030054565	0.00054927763
0.035866641	0.029482749	0.00054252446
0.035998129	0.029780174	0.00054461711
0.036129618	0.030219812	0.00055120936
0.036261107	0.030487397	0.00055141789
0.036392595	0.028907868	0.00054694472
0.036524084	0.028651022	0.00054207660
0.036655573	0.028303958	0.00053491175
0.036787062	0.029310586	0.00054844188
0.036918550	0.028774366	0.00053985079
0.037050039	0.029077131	0.00054811161
0.037181528	0.028646160	0.00054124546
0.037313016	0.029036565	0.00054523118
0.037444505	0.028800376	0.00054766538
0.037575994	0.029300803	0.00054800124
0.037707482	0.029550540	0.00055580870
0.037838971	0.029095717	0.00055387519
0.037970460	0.029568593	0.00055267387
0.038101949	0.027897106	0.00054278819
0.038233437	0.029040659	0.00054725537
0.038364926	0.029743096	0.00054904070
0.038496415	0.028549370	0.00053700627
0.038627903	0.029423541	0.00053826342
0.038759392	0.029424091	0.00054141270
0.038890881	0.029644805	0.00053628546
0.039022369	0.028758535	0.00053204264
0.039153858	0.029236018	0.00053263907
0.039285347	0.029801680	0.00053327908
0.039416836	0.028762316	0.00052962462
0.039548324	0.029264920	0.00052931411
0.039679813	0.029767491	0.00053010069
0.039811302	0.029755978	0.00053396095
0.039942790	0.029594766	0.00052826353
0.040074279	0.029057156	0.00052790968
0.040205768	0.028622860	0.00052214500
0.040337256	0.028548932	0.00051805838
0.040468745	0.029231736	0.00052389966
0.040600234	0.029799079	0.00052674449
0.040731723	0.028452356	0.00051663217
0.040863211	0.028764739	0.00052240121
0.040994700	0.029742139	0.00052487554
0.041126189	0.028755417	0.00051968950
0.041257677	0.029774335	0.00052322089
0.041389166	0.029221173	0.00051852996
0.041520655	0.028618769	0.00051536808
0.041652143	0.029219571	0.00051739547
0.041783632	0.029803462	0.00052319332
0.041915121	0.029785110	0.00052005939
0.042046610	0.029463261	0.00051972443
0.042178098	0.028461597	0.00051106186
0.042309587	0.029400819	0.00051800208
0.042441076	0.029055395	0.00051284223
0.042572564	0.030291413	0.00052410497
0.042704053	0.029235617	0.00051086050
0.042835542	0.028384989	0.00050925238
0.042967030	0.028847665	0.00050997077
0.043098519	0.028441662	0.00050789490
0.043230008	0.028729020	0.00050864679
0.043361496	0.029863988	0.00051256169
0.043492985	0.029761183	0.00051738831
0.043624474	0.028844873	0.00050630866
0.043755963	0.029511940	0.00051374734
0.043887451	0.028224640	0.00050065147
0.044018940	0.028916096	0.00050280707
0.044150429	0.029422380	0.00051375708
0.044281917	0.028359413	0.00049895236
0.044413406	0.028660055	0.00050636256
0.044544895	0.028883469	0.00050258767
0.044676383	0.029395880	0.00050683758
0.044807872	0.029501518	0.00050732824
0.044939361	0.029333494	0.00050672815
0.045070850	0.029258399	0.00050624710
0.045202338	0.029992207	0.00051003613
0.045333827	0.028825390	0.00049708433
0.045465316	0.029302895	0.00050672882
0.045596804	0.029573582	0.00050642303
0.045728293	0.029280919	0.00050275923
0.045859782	0.028560287	0.00049638895
0.045991270	0.029045077	0.00049546646
0.046122759	0.028988662	0.00050106634
0.046254248	0.029261674	0.00050965623
0.046385737	0.030134594	0.00051763206
0.046517225	0.029652157	0.00051590012
0.046648714	0.029536018	0.00051656997
0.046780203	0.029448551	0.00052322959
0.046911691	0.029591910	0.00052221151
0.047043180	0.029539074	0.00052209773
0.047174669	0.030086645	0.00052697155
0.047306157	0.029525298	0.00052430696
0.047437646	0.029683305	0.00052836203
0.047569135	0.029582691	0.00053060215
0.047700624	0.029587758	0.00052564570
0.047832112	0.029851156	0.00053441327
0.047963601	0.027958729	0.00051644873
0.048095090	0.029941168	0.00053687718
0.048226578	0.030532752	0.00054286197
0.048358067	0.029162506	0.00052705219
0.048489556	0.029210461	0.00053060859
0.048621044	0.028999726	0.00052836891
0.048752533	0.029563799	0.00053813205
0.048884022	0.029648984	0.00053563570
0.049015511	0.029782215	0.00053686700
0.049146999	0.029564709	0.00053563742
0.049278488	0.029589484	0.00053667017
0.049409977	0.029689235	0.00053923371
0.049541465	0.029510849	0.00053774947
0.049672954	0.030334430	0.00054505807
0.049804443	0.029592123	0.00053731127
0.049935931	0.029793747	0.00054327191
0.050067420	0.029813018	0.00054457437
0.050198909	0.030179368	0.00054720913
0.050330398	0.029793568	0.00054123012
0.050461886	0.028895894	0.00053520283
0.050593375	0.029246608	0.00053837394
0.050724864	0.029031935	0.00053878315
0.050856352	0.029406457	0.00054335430
0.050987841	0.029171392	0.00053927553
0.051119330	0.028580186	0.00053520398
0.051250818	0.029647535	0.00054659594
0.051382307	0.029210372	0.00054380272
0.051513796	0.029981584	0.00054838743
0.051645284	0.029567619	0.00054621553
0.051776773	0.029821137	0.00054719187
0.051908262	0.029324815	0.00054327142
0.052039751	0.030305104	0.00055367185
0.052171239	0.028994185	0.00054226303
0.052302728	0.028172316	0.00054007118
0.052434217	0.028773215	0.00053981318
0.052565705	0.030061933	0.00055282797
0.052697194	0.029637382	0.00054960337
0.052828683	0.029318892	0.00054839810
0.052960171	0.030923352	0.00055879003
0.053091660	0.029311452	0.00054341014
0.053223149	0.029745167	0.00055242997
0.053354638	0.029712436	0.00055263476
0.053486126	0.029527872	0.00055084986
0.053617615	0.029473750	0.00054802697
0.053749104	0.030147736	0.00055498824
0.053880592	0.029270815	0.00054967759
0.054012081	0.029051557	0.00054959030
0.054143570	0.029550225	0.00055234439
0.054275058	0.029126699	0.00054813252
0.054406547	0.029506374	0.00054774843
0.054538036	0.029682737	0.00055624322
0.054669525	0.028933747	0.00054577271
0.054801013	0.028979590	0.00055119059
0.054932502	0.028976376	0.00055044435
0.055063991	0.028731549	0.00054439569
0.055195479	0.028778284	0.00054918295
0.055326968	0.029073097	0.00054884557
0.055458457	0.029786892	0.00055869232
0.055589945	0.028919454	0.00054708285
0.055721434	0.029217526	0.00054966336
0.055852923	0.029287226	0.00055516799
0.055984412	0.028680919	0.00054933364
0.056115900	0.029193063	0.00055095891
0.056247389	0.029000993	0.00055248002
0.056378878	0.029328705	0.00055281142
0.056510366	0.030286003	0.00056265328
0.056641855	0.028189808	0.00054364765
0.056773344	0.030322602	0.00056293274
0.056904832	0.030144526	0.00056192720
0.057036321	0.029343963	0.00055047937
0.057167810	0.029521040	0.00055853943
0.057299299	0.028789499	0.00054944133
0.057430787	0.028835326	0.00054812580
0.057562276	0.028463597	0.00054886823
0.057693765	0.028072358	0.00053732557
0.057825253	0.028031755	0.00054585947
0.057956742	0.029076068	0.00055206881
0.058088231	0.029057658	0.00055009893
0.058219719	0.030321288	0.00056331391
0.058351208	0.029988324	0.00055332670
0.058482697	0.028621025	0.00054563694
0.058614186	0.028966162	0.00055094340
0.058745674	0.029317452	0.00054777465
0.058877163	0.029084911	0.00054753970
0.059008652	0.028677283	0.00053859437
0.059140140	0.029426544	0.00055087755
0.059271629	0.028953005	0.00054409676
0.059403118	0.029745094	0.00054739773
0.059534606	0.029801351	0.00055082717
0.059666095	0.028873119	0.00053875739
0.059797584	0.029155543	0.00054254896
0.059929072	0.029270538	0.00054604246
0.060060561	0.029022183	0.00053811923
0.060192050	0.029217102	0.00054378351
0.060323539	0.028793599	0.00053572104
0.060455027	0.029010666	0.00054039454
0.060586516	0.029147528	0.00054273405
0.060718005	0.028664891	0.00053448044
0.060849493	0.029224756	0.00053988366
0.060980982	0.028931626	0.00053816262
0.061112471	0.029230782	0.00053817152
0.061243959	0.028772514	0.00054132341
0.061375448	0.029265103	0.00053614208
0.061506937	0.028991992	0.00053951310
0.061638426	0.029266047	0.00053852627
0.061769914	0.029363285	0.00053946664
0.061901403	0.028983477	0.00053882470
0.062032892	0.029125896	0.00053409619
0.062164380	0.029088230	0.00053724843
0.062295869	0.028956031	0.00053750660
0.062427358	0.028238706	0.00053055792
0.062558846	0.028337551	0.00053545122
0.062690335	0.028258961	0.00052698026
0.062821824	0.028501639	0.00053176645
0.062953313	0.029095099	0.00053656245
0.063084801	0.029816456	0.00054027421
0.063216290	0.029404561	0.00054122156
0.063347779	0.029317193	0.00053673147
0.063479267	0.029041865	0.00053124663
0.063610756	0.028874032	0.00053493430
0.063742245	0.028467650	0.00052912241
0.063873733	0.029424341	0.00054009261
0.064005222	0.028828760	0.00053074891
0.064136711	0.028559270	0.00052931539
0.064268200	0.028503405	0.00052842243
0.064399688	0.029563751	0.00053523738
0.064531177	0.028863299	0.00053360265
0.064662666	0.028960727	0.00053041069
0.064794154	0.028963315	0.00053227409
0.064925643	0.028813126	0.00053287855
0.065057132	0.028857012	0.00053182604
0.065188620	0.029256260	0.00053631951
0.065320109	0.029243530	0.00053066996
0.065451598	0.027678086	0.00052063131
0.065583087	0.029476622	0.00053602502
0.065714575	0.029694395	0.00053394525
0.065846064	0.029812574	0.00053780944
0.065977553	0.029009452	0.00052996234
0.066109041	0.028438897	0.00052340361
0.066240530	0.028166391	0.00052359938
0.066372019	0.029712923	0.00053406078
0.066503507	0.029620444	0.00053503207
0.066634996	0.028641548	0.00052352473
0.066766485	0.028100506	0.00052446542
0.066897973	0.029033588	0.00052868837
0.067029462	0.029928224	0.00053564174
0.067160951	0.028467369	0.00052706610
0.067292440	0.029142591	0.00052777052
0.067423928	0.029549746	0.00052829089
0.067555417	0.029363595	0.00052996201
0.067686906	0.028860801	0.00052306200
0.067818394	0.029202951	0.00052876999
0.067949883	0.029500381	0.00052810517
0.068081372	0.028091692	0.00051771756
0.068212860	0.029804184	0.00053240178
0.068344349	0.029457231	0.00053017402
0.068475838	0.028275582	0.00051896650
0.068607327	0.028970489	0.00052647965
0.068738815	0.029351559	0.00052426204
0.068870304	0.028979656	0.00052679689
0.069001793	0.028781919	0.00052218549
0.069133281	0.028621474	0.00052138116
0.069264770	0.028701327	0.00052413654
0.069396259	0.029197289	0.00052038834
0.069527747	0.028778072	0.00052190104
0.069659236	0.029081578	0.00052477220
0.069790725	0.028353856	0.00051770735
0.069922214	0.028133098	0.00051530519
0.070053702	0.028962300	0.00051837425
0.070185191	0.028716715	0.00052338185
0.070316680	0.028563987	0.00051590071
0.070448168	0.028241990	0.00051502055
0.070579657	0.028273918	0.00051702745
0.070711146	0.028513436	0.00051506735
0.070842634	0.029353142	0.00052655507
0.070974123	0.028880610	0.00051931320
0.071105612	0.027741472	0.00050830247
0.071237101	0.028040699	0.00051570409
0.071368589	0.029704119	0.00052255641
0.071500078	0.028343880	0.00051697796
0.071631567	0.027928070	0.00051164548
0.071763055	0.028186281	0.00051179392
0.071894544	0.027994171	0.00051150343
0.072026033	0.028045053	0.00050744068
0.072157521	0.028396397	0.00051547446
0.072289010	0.028604391	0.00051587522
0.072420499	0.028509779	0.00051292853
0.072551988	0.027241408	0.00050106688
0.072683476	0.028110402	0.00050921311
0.072814965	0.027148760	0.00050420513
0.072946454	0.026781127	0.00050227939
0.073077942	0.028015439	0.00050652085
0.073209431	0.027190715	0.00050303787
0.073340920	0.028537228	0.00051162660
0.073472408	0.027501177	0.00050440504
0.073603897	0.028091755	0.00051094774
0.073735386	0.026719174	0.00049611542
0.073866875	0.027049163	0.00050034541
0.073998363	0.028355488	0.00051130554
0.074129852	0.027885822	0.00050672348
0.074261341	0.027208881	0.00050269163
0.074392829	0.027491148	0.00049911080
0.074524318	0.027077746	0.00050103627
0.074655807	0.027048165	0.00049585010
0.074787295	0.028298112	0.00050960236
0.074918784	0.026806455	0.00049688274
0.075050273	0.027841022	0.00050251201
0.075181761	0.027315207	0.00050024497
0.075313250	0.027737121	0.00050389264
0.075444739	0.027179237	0.00049845068
0.075576228	0.026264195	0.00049162801
0.075707716	0.027692703	0.00050165284
0.075839205	0.026493149	0.00049351846
0.075970694	0.027267164	0.00049829476
0.076102182	0.027983116	0.00050054147
0.076233671	0.026900492	0.00049681665
0.076365160	0.026799690	0.00049108491
0.076496648	0.027256178	0.00049769637
0.076628137	0.027362116	0.00049814723
0.076759626	0.026699378	0.00049070999
0.076891115	0.026453991	0.00049156328
0.077022603	0.028502312	0.00050478521
0.077154092	0.027201751	0.00049292177
0.077285581	0.026591648	0.00049321663
0.077417069	0.027022998	0.00049409748
0.077548558	0.027179276	0.00049668608
0.077680047	0.027470659	0.00049499077
0.077811535	0.026942454	0.00049212120
0.077943024	0.026437584	0.00048910268
0.078074513	0.026366903	0.00048510700
0.078206002	0.026797722	0.00049161885
0.078337490	0.027226732	0.00049331382
0.078468979	0.026584628	0.00048672835
0.078600468	0.026359688	0.00048778050
0.078731956	0.027484072	0.00049327019
0.078863445	0.026807649	0.00048929032
0.078994934	0.027405821	0.00049290621
0.079126422	0.025675555	0.00048116561
0.079257911	0.026426720	0.00048572464
0.079389400	0.026979770	0.00048752751
0.079520889	0.026938346	0.00048970679
0.079652377	0.026652145	0.00048840299
0.079783866	0.026717092	0.00048596318
0.079915355	0.027047842	0.00049209441
0.080046843	0.026853526	0.00048484410
0.080178332	0.026910073	0.00048728620
0.080309821	0.026340182	0.00048444330
0.080441309	0.025761295	0.00047529444
0.080572798	0.026313284	0.00048566749
0.080704287	0.026895335	0.00048634866
0.080835776	0.025773261	0.00047727454
0.080967264	0.026643136	0.00048612224
0.081098753	0.026335068	0.00047915744
0.081230242	0.026023059	0.00047988208
0.081361730	0.026401690	0.00048270065
0.081493219	0.026367969	0.00048060653
0.081624708	0.026558059	0.00048500461
0.081756196	0.025880252	0.00047461854
0.081887685	0.025805799	0.00047819941
0.082019174	0.026508832	0.00048196168
0.082150663	0.026036810	0.00047932230
0.082282151	0.026278059	0.00048023363
0.082413640	0.025686344	0.00047342089
0.082545129	0.026363409	0.00047946752
0.082676617	0.026323357	0.00048058520
0.082808106	0.026582976	0.00048062443
0.082939595	0.025216749	0.00047353062
0.083071083	0.025741364	0.00047215687
0.083202572	0.026554135	0.00047967983
0.083334061	0.026682941	0.00048338618
0.083465549	0.026112749	0.00047225434
0.083597038	0.026546227	0.00048341142
0.083728527	0.027174380	0.00048057326
0.083860016	0.025998307	0.00047587322
0.083991504	0.026177252	0.00047762558
0.084122993	0.026918600	0.00048203559
0.084254482	0.025702829	0.00047347510
0.084385970	0.027329068	0.00048336197
0.084517459	0.026009115	0.00047401689
0.084648948	0.025612704	0.00047209140
0.084780436	0.026052146	0.00047145031
0.084911925	0.026340668	0.00047500654
0.085043414	0.026502193	0.00047486294
0.085174903	0.026408184	0.00047387919
0.085306391	0.026028371	0.00047491078
0.085437880	0.026300294	0.00047378963
0.085569369	0.026021904	0.00047267049
0.085700857	0.026145677	0.00047216585
0.085832346	0.026533102	0.00047379074
0.085963835	0.026634015	0.00047816817
0.086095323	0.026352065	0.00047208946
0.086226812	0.025489734	0.00046769249
0.086358301	0.024667169	0.00045831407
0.086489790	0.026361246	0.00047302164
0.086621278	0.025842282	0.00047004020
0.086752767	0.025736585	0.00046705378
0.086884256	0.025688379	0.00046550050
0.087015744	0.025553598	0.00046588693
0.087147233	0.025831531	0.00046901859
0.087278722	0.025779310	0.00047008558
0.087410210	0.025410308	0.00046508625
0.087541699	0.025347019	0.00046308738
0.087673188	0.027045066	0.00047726811
0.087804677	0.026678108	0.00047192447
0.087936165	0.025418195	0.00046518253
0.088067654	0.025362824	0.00046264739
0.088199143	0.026687832	0.00047071160
0.088330631	0.026692701	0.00047340021
0.088462120	0.025889149	0.00046516162
0.088593609	0.026318361	0.00047219314
0.088725097	0.026029221	0.00046568682
0.088856586	0.025849780	0.00046560188
0.088988075	0.025894607	0.00046848280
0.089119564	0.025465990	0.00046063411
0.089251052	0.025821415	0.00046508725
0.089382541	0.025607306	0.00046215363
0.089514030	0.025551873	0.00046086108
0.089645518	0.025700476	0.00046162573
0.089777007	0.025652896	0.00046124804
0.089908496	0.025126423	0.00046038741
0.090039984	0.025552128	0.00046177804
0.090171473	0.025149175	0.00045723579
0.090302962	0.025631209	0.00046185873
0.090434451	0.025101326	0.00045662266
0.090565939	0.025395641	0.00046067208
0.090697428	0.025536547	0.00046123176
0.090828917	0.025779717	0.00045943209
0.090960405	0.025395781	0.00045930535
0.091091894	0.024924538	0.00045306112
0.091223383	0.025129285	0.00045684029
0.091354871	0.025850905	0.00046375571
0.091486360	0.024934196	0.00046388835
0.091617849	0.025606952	0.00047396051
0.091749337	0.025190942	0.00047510425
0.091880826	0.025008527	0.00047743589
0.092012315	0.025570428	0.00048501666
0.092143804	0.025894925	0.00048460412
0.092275292	0.025162020	0.00048396505
0.092406781	0.024958286	0.00048570164
0.092538270	0.025984635	0.00049679679
0.092669758	0.026279100	0.00049975047
0.092801247	0.024750151	0.00047224487
0.092932736	0.025049516	0.00047814308
0.093064224	0.024530429	0.00046753926
0.093195713	0.024113627	0.00046373900
0.093327202	0.024854639	0.00046965620
0.093458691	0.025354182	0.00046657052
0.093590179	0.025598758	0.00047369100
0.093721668	0.025107344	0.00046908426
0.093853157	0.024793218	0.00046274180
0.093984645	0.025862281	0.00047071914
0.094116134	0.025627510	0.00046868891
0.094247623	0.025130737	0.00046310224
0.094379111	0.023917007	0.00045693402
0.094510600	0.025467027	0.00046611977
0.094642089	0.024763838	0.00046015447
0.094773578	0.024909028	0.00045865231
0.094905066	0.024573766	0.00045831973
0.095036555	0.024388252	0.00045908161
0.095168044	0.024355958	0.00045250581
0.095299532	0.024597341	0.00045858109
0.095431021	0.024049109	0.00045016380
0.095562510	0.024654729	0.00045594712
0.095693998	0.024428807	0.00045595082
0.095825487	0.024480641	0.00045240616
0.095956976	0.025593264	0.00046250017
0.096088465	0.024360439	0.00045062396
0.096219953	0.024448151	0.00045375128
0.096351442	0.023976038	0.00045090906
0.096482931	0.024767695	0.00045414955
0.096614419	0.023756928	0.00044621866
0.096745908	0.024487965	0.00045128206
0.096877397	0.023801708	0.00044473151
0.097008885	0.024439511	0.00045157427
0.097140374	0.025266944	0.00045598697
0.097271863	0.024572804	0.00045044398
0.097403352	0.024708450	0.00045100018
0.097534840	0.024572124	0.00044862477
0.097666329	0.024491661	0.00045096930
0.097797818	0.024328379	0.00044468364
0.097929306	0.024637343	0.00044855187
0.098060795	0.024102487	0.00044623155
0.098192284	0.024459181	0.00044403331
0.098323772	0.025527826	0.00045316592
0.098455261	0.023774313	0.00043802532
0.098586750	0.023946377	0.00043824705
0.098718239	0.024695205	0.00044325180
0.098849727	0.024221418	0.00043875046
0.098981216	0.024460637	0.00044053647
0.099112705	0.024200078	0.00043787808
0.099244193	0.024299227	0.00043698571
0.099375682	0.024164658	0.00043916779
0.099507171	0.024320650	0.00043884200
0.099638659	0.024094378	0.00044069275
0.099770148	0.024861821	0.00044279189
0.099901637	0.024255958	0.00043895137
0.10003313	0.024813814	0.00044357658
0.10016461	0.023523140	0.00043622395
0.10029610	0.024017330	0.00044058420
0.10042759	0.023750915	0.00043421040
0.10055908	0.024596633	0.00043982188
0.10069057	0.025526929	0.00045042749
0.10082206	0.024229831	0.00043862626
0.10095355	0.024302173	0.00044272934
0.10108504	0.023599717	0.00043252104
0.10121652	0.023946606	0.00043535224
0.10134801	0.024323717	0.00044019561
0.10147950	0.024746042	0.00044225271
0.10161099	0.024230675	0.00043682649
0.10174248	0.023395127	0.00043283643
0.10187397	0.023702910	0.00043109150
0.10200546	0.024128435	0.00043756629
0.10213694	0.023757672	0.00043035490
0.10226843	0.024199080	0.00043679406
0.10239992	0.024017438	0.00043635330
0.10253141	0.023836041	0.00043024283
0.10266290	0.023880184	0.00043619696
0.10279439	0.024128816	0.00043447301
0.10292588	0.023417809	0.00043066801
0.10305737	0.023953839	0.00043409940
0.10318885	0.023973047	0.00043336817
0.10332034	0.024101011	0.00043384812
0.10345183	0.024387114	0.00043519978
0.10358332	0.023784991	0.00043206927
0.10371481	0.024467533	0.00043429141
0.10384630	0.023378555	0.00042786394
0.10397779	0.023865775	0.00043028989
0.10410928	0.023980932	0.00043225352
0.10424076	0.023604964	0.00042986816
0.10437225	0.024415501	0.00043532973
0.10450374	0.024302818	0.00043054051
0.10463523	0.024287785	0.00043333926
0.10476672	0.024043932	0.00043237761
0.10489821	0.024621239	0.00043520617
0.10502970	0.024604561	0.00043358995
0.10516118	0.024145911	0.00042954970
0.10529267	0.023678364	0.00043005182
0.10542416	0.024617011	0.00043438896
0.10555565	0.023809135	0.00042802726
0.10568714	0.024333513	0.00043188577
0.10581863	0.024382398	0.00043263290
0.10595012	0.024202211	0.00042985098
0.10608161	0.023646514	0.00042835095
0.10621309	0.024048948	0.00042936277
0.10634458	0.024945676	0.00043410776
0.10647607	0.024481316	0.00043316732
0.10660756	0.024703557	0.00043300641
0.10673905	0.023394438	0.00042606374
0.10687054	0.024241555	0.00043379490
0.10700203	0.023069602	0.00043130295
0.10713352	0.023621139	0.00043813825
0.10726500	0.023942811	0.00044678455
0.10739649	0.023198958	0.00044417087
0.10752798	0.024155625	0.00045078064
0.10765947	0.023704857	0.00044911577
0.10779096	0.023809491	0.00045177557
0.10792245	0.024083802	0.00045740313
0.10805394	0.023568481	0.00045510366
0.10818542	0.024490265	0.00046046424
0.10831691	0.023732211	0.00046077165
0.10844840	0.023713504	0.00045959730
0.10857989	0.023403615	0.00045990427
0.10871138	0.023136070	0.00046120654
0.10884287	0.023959401	0.00046475784
0.10897436	0.024071415	0.00046728791
0.10910585	0.023487198	0.00046767814
0.10923733	0.023832316	0.00046783776
0.10936882	0.024562318	0.00047952944
0.10950031	0.024859168	0.00047910434
0.10963180	0.023352994	0.00047110985
0.10976329	0.024371788	0.00047704454
0.10989478	0.023673293	0.00047453132
0.11002627	0.023178160	0.00047591578
0.11015776	0.023294684	0.00047061118
0.11028924	0.024696225	0.00048624007
0.11042073	0.023715929	0.00048426789
0.11055222	0.023439570	0.00047627732
0.11068371	0.023688470	0.00048126451
0.11081520	0.023367221	0.00047819961
0.11094669	0.024073648	0.00048620706
0.11107818	0.024098637	0.00048971207
0.11120966	0.024794394	0.00049429902
0.11134115	0.024146341	0.00049134278
0.11147264	0.024665829	0.00049287405
0.11160413	0.023115464	0.00048219073
0.11173562	0.022981942	0.00048509424
0.11186711	0.023654724	0.00047241329
0.11199860	0.023888490	0.00047807061
0.11213009	0.023500965	0.00046526019
0.11226157	0.023491954	0.00046272015
0.11239306	0.023252181	0.00045811968
0.11252455	0.023515870	0.00046089816
0.11265604	0.023246036	0.00045840665
0.11278753	0.023780568	0.00045598944
0.11291902	0.023771389	0.00045678778
0.11305051	0.023210402	0.00045531968
0.11318200	0.023177545	0.00044838669
0.11331348	0.023733723	0.00045496780
0.11344497	0.023891120	0.00045373127
0.11357646	0.023328822	0.00044601146
0.11370795	0.024069181	0.00045446318
0.11383944	0.022206275	0.00044012745
0.11397093	0.024027853	0.00045285271
0.11410242	0.023874163	0.00045149454
0.11423390	0.023410196	0.00044257556
0.11436539	0.024013764	0.00045330687
0.11449688	0.023640634	0.00044510861
0.11462837	0.024190368	0.00045295273
0.11475986	0.023387145	0.00044304797
0.11489135	0.023192303	0.00043860693
0.11502284	0.023622956	0.00044459975
0.11515433	0.024017471	0.00044590695
0.11528581	0.023413852	0.00044191416
0.11541730	0.023538712	0.00044098203
0.11554879	0.024322662	0.00044379413
0.11568028	0.024036394	0.00044615473
0.11581177	0.023597595	0.00044097601
0.11594326	0.023527069	0.00043947428
0.11607475	0.023598944	0.00043843133
0.11620624	0.023768985	0.00043846668
0.11633772	0.023434166	0.00043836722
0.11646921	0.023230546	0.00043609077
0.11660070	0.023286336	0.00043495531
0.11673219	0.023068098	0.00043064553
0.11686368	0.023833767	0.00043559404
0.11699517	0.023497073	0.00043597741
0.11712666	0.024004164	0.00043848180
0.11725814	0.023714484	0.00043275745
0.11738963	0.023975735	0.00043446450
0.11752112	0.023738702	0.00043150162
0.11765261	0.023493393	0.00042929259
0.11778410	0.024871021	0.00044077777
0.11791559	0.024093615	0.00043370039
0.11804708	0.023948250	0.00042995453
0.11817857	0.024175804	0.00043264725
0.11831005	0.024363815	0.00043346598
0.11844154	0.023430759	0.00042796616
0.11857303	0.024125204	0.00042897491
0.11870452	0.023413702	0.00042326323
0.11883601	0.025172284	0.00043791126
0.11896750	0.023640726	0.00042593012
0.11909899	0.023616273	0.00042659097
0.11923048	0.023799371	0.00042232483
0.11936196	0.023865168	0.00042468270
0.11949345	0.023852353	0.00042253922
0.11962494	0.024361149	0.00042584140
0.11975643	0.023930907	0.00042535321
0.11988792	0.023444826	0.00041760622
0.12001941	0.024009344	0.00042302591
0.12015090	0.023926416	0.00042114607
0.12028239	0.023981493	0.00042334502
0.12041387	0.023635277	0.00041912315
0.12054536	0.024190743	0.00042146499
0.12067685	0.023086966	0.00041379306
0.12080834	0.023944370	0.00042062938
0.12093983	0.023331964	0.00041269990
0.12107132	0.023578587	0.00041749902
0.12120281	0.023881871	0.00041670157
0.12133429	0.024230015	0.00042011510
0.12146578	0.023878555	0.00041819385
0.12159727	0.023498180	0.00041319060
0.12172876	0.023232863	0.00041245770
0.12186025	0.024498752	0.00042116663
0.12199174	0.024213231	0.00041803495
0.12212323	0.024293969	0.00041960161
0.12225472	0.024415538	0.00041871637
0.12238620	0.024021174	0.00041783938
0.12251769	0.023329027	0.00041006495
0.12264918	0.024024399	0.00041837409
0.12278067	0.024166311	0.00041820003
0.12291216	0.023281207	0.00041162569
0.12304365	0.023449204	0.00041135629
0.12317514	0.024176673	0.00041715761
0.12330663	0.022962121	0.00040924086
0.12343811	0.023973331	0.00041594757
0.12356960	0.023495609	0.00041007952
0.12370109	0.023091022	0.00041055540
0.12383258	0.023430918	0.00040943591
0.12396407	0.024501889	0.00041536787
0.12409556	0.023832005	0.00041651878
0.12422705	0.024214525	0.00041422869
0.12435853	0.024250573	0.00041678603
0.12449002	0.023498370	0.00040981554
0.12462151	0.023743683	0.00041345348
0.12475300	0.023496390	0.00040849331
0.12488449	0.024595857	0.00041757078
0.12501598	0.023266685	0.00041013672
0.12514747	0.023455232	0.00040765881
0.12527896	0.023329823	0.00040703318
0.12541044	0.023484233	0.00041035152
0.12554193	0.023567574	0.00040907601
0.12567342	0.023916763	0.00041032330
0.12580491	0.023922139	0.00041288695
0.12593640	0.023339774	0.00040470719
0.12606789	0.024471535	0.00041684021
0.12619938	0.022806570	0.00040205306
0.12633087	0.024460507	0.00041598125
0.12646235	0.023609881	0.00040985778
0.12659384	0.023366679	0.00040344542
0.12672533	0.024010311	0.00041382386
0.12685682	0.024376163	0.00041227127
0.12698831	0.024237150	0.00041214418
0.12711980	0.023727915	0.00040781343
0.12725129	0.024206334	0.00040958360
0.12738277	0.023811998	0.00040875730
0.12751426	0.023578887	0.00040652453
0.12764575	0.023846368	0.00040770919
0.12777724	0.023873921	0.00040645002
0.12790873	0.022440704	0.00039884599
0.12804022	0.023560209	0.00040782400
0.12817171	0.024026469	0.00040932844
0.12830320	0.023773501	0.00040651256
0.12843468	0.023799265	0.00040686929
0.12856617	0.024116983	0.00040733588
0.12869766	0.023148907	0.00040243070
0.12882915	0.023783564	0.00040832558
0.12896064	0.024268292	0.00040730787
0.12909213	0.024120473	0.00040571715
0.12922362	0.023501517	0.00040345785
0.12935511	0.024503201	0.00041079001
0.12948659	0.023710075	0.00040579191
0.12961808	0.023542657	0.00040239970
0.12974957	0.023513402	0.00040255154
0.12988106	0.023696105	0.00040571130
0.13001255	0.023109939	0.00039978710
0.13014404	0.024286356	0.00040962729
0.13027553	0.023747279	0.00040229570
0.13040701	0.022989012	0.00039855659
0.13053850	0.023940727	0.00040597866
0.13066999	0.023211355	0.00039985913
0.13080148	0.023233445	0.00040199773
0.13093297	0.023884791	0.00040237075
0.13106446	0.023945133	0.00040508981
0.13119595	0.023713910	0.00040184746
0.13132744	0.023990564	0.00040426674
0.13145892	0.024129687	0.00040602796
0.13159041	0.023544156	0.00039962270
0.13172190	0.023230431	0.00039775400
0.13185339	0.024197542	0.00040407820
0.13198488	0.023566835	0.00040139124
0.13211637	0.024048900	0.00040352541
0.13224786	0.024064881	0.00040208571
0.13237935	0.023836507	0.00040153955
0.13251083	0.023451120	0.00040002075
0.13264232	0.024023227	0.00040374497
0.13277381	0.024328520	0.00040527536
0.13290530	0.023852604	0.00039911097
0.13303679	0.024063043	0.00040363707
0.13316828	0.023781544	0.00040219185
0.13329977	0.023618685	0.00039665986
0.13343125	0.023674892	0.00040221134
0.13356274	0.024168896	0.00040088141
0.13369423	0.023997632	0.00039965292
0.13382572	0.024441225	0.00040599032
0.13395721	0.023894598	0.00039979054
0.13408870	0.024498048	0.00040588828
0.13422019	0.023725036	0.00039641735
0.13435168	0.023818578	0.00039971726
0.13448316	0.023755934	0.00040225673
0.13461465	0.024040639	0.00039922668
0.13474614	0.023860697	0.00039937014
0.13487763	0.023997420	0.00040049434
0.13500912	0.023502010	0.00039546839
0.13514061	0.023985555	0.00040018683
0.13527210	0.023500617	0.00039734294
0.13540359	0.023399370	0.00039604512
0.13553507	0.023333794	0.00039437722
0.13566656	0.024085249	0.00040059175
0.13579805	0.023457441	0.00039671874
0.13592954	0.023011094	0.00039124508
0.13606103	0.023284157	0.00039725016
0.13619252	0.024142181	0.00039884964
0.13632401	0.024665563	0.00040133531
0.13645549	0.023380229	0.00039595141
0.13658698	0.023827835	0.00039588788
0.13671847	0.024279350	0.00039958043
0.13684996	0.023566416	0.00039509488
0.13698145	0.024154138	0.00039820773
0.13711294	0.024551583	0.00040183452
0.13724443	0.023701843	0.00039627527
0.13737592	0.023963940	0.00039498246
0.13750740	0.023892139	0.00039709152
0.13763889	0.023746690	0.00039287349
0.13777038	0.023221401	0.00039220918
0.13790187	0.024449647	0.00039877736
0.13803336	0.023284257	0.00039079100
0.13816485	0.023885325	0.00039696284
0.13829634	0.023536582	0.00039116689
0.13842783	0.023271648	0.00039283634
0.13855931	0.023163210	0.00038975325
0.13869080	0.023021540	0.00038872998
0.13882229	0.023293554	0.00039023936
0.13895378	0.023768662	0.00039144130
0.13908527	0.023535638	0.00039321555
0.13921676	0.023021419	0.00038930763
0.13934825	0.023922331	0.00039315475
0.13947973	0.023123450	0.00038941201
0.13961122	0.023626060	0.00038993181
0.13974271	0.023852529	0.00039338027
0.13987420	0.023989044	0.00039552473
0.14000569	0.023650066	0.00038811826
0.14013718	0.023872163	0.00039344729
0.14026867	0.024004408	0.00039321776
0.14040016	0.023616672	0.00039242080
0.14053164	0.024225271	0.00039630600
0.14066313	0.023576974	0.00038843147
0.14079462	0.023206966	0.00038824382
0.14092611	0.023363039	0.00038879979
0.14105760	0.023270004	0.00038697945
0.14118909	0.023301390	0.00038989094
0.14132058	0.023036442	0.00038299970
0.14145207	0.023585455	0.00038776405
0.14158355	0.023467074	0.00038704729
0.14171504	0.024067675	0.00039251280
0.14184653	0.023692777	0.00039069060
0.14197802	0.023902737	0.00038926350
0.14210951	0.024040914	0.00038989396
0.14224100	0.023607663	0.00038830246
0.14237249	0.023524245	0.00038584850
0.14250398	0.023526259	0.00038939109
0.14263546	0.023539924	0.00038598064
0.14276695	0.023813411	0.00038975813
0.14289844	0.023514012	0.00038642787
0.14302993	0.024378613	0.00039286893
0.14316142	0.023363364	0.00038513598
0.14329291	0.023947099	0.00038719897
0.14342440	0.024174692	0.00039141478
0.14355588	0.023461931	0.00038580918
0.14368737	0.023640892	0.00038656109
0.14381886	0.023914902	0.00038949147
0.14395035	0.024175105	0.00038824474
0.14408184	0.023693420	0.00038651141
0.14421333	0.023114631	0.00038438541
0.14434482	0.023908105	0.00038693712
0.14447631	0.024027948	0.00038823300
0.14460779	0.023240666	0.00038260390
0.14473928	0.023229088	0.00038365962
0.14487077	0.023495037	0.00038509189
0.14500226	0.023927783	0.00038784333
0.14513375	0.023462617	0.00038665939
0.14526524	0.023657862	0.00038422842
0.14539673	0.024293591	0.00038956875
0.14552822	0.023738535	0.00038710602
0.14565970	0.023684380	0.00038423195
0.14579119	0.024085865	0.00038751859
0.14592268	0.022919419	0.00038095559
0.14605417	0.023332939	0.00038217851
0.14618566	0.023966914	0.00038805434
0.14631715	0.024473076	0.00038844135
0.14644864	0.023981279	0.00038600535
0.14658012	0.023654872	0.00038379845
0.14671161	0.023636743	0.00038423697
0.14684310	0.023660824	0.00038639532
0.14697459	0.023992533	0.00038577179
0.14710608	0.024045597	0.00038593762
0.14723757	0.024074429	0.00038712475
0.14736906	0.023212086	0.00038060846
0.14750055	0.023222565	0.00038241000
0.14763203	0.023392626	0.00038009629
0.14776352	0.023238118	0.00038018298
0.14789501	0.023503160	0.00038285098
0.14802650	0.023563543	0.00038104407
0.14815799	0.023766648	0.00038437128
0.14828948	0.024160512	0.00038427010
0.14842097	0.023187949	0.00038151223
0.14855246	0.023114501	0.00037941390
0.14868394	0.023505652	0.00037927062
0.14881543	0.023898012	0.00038472169
0.14894692	0.023969689	0.00038490319
0.14907841	0.023788559	0.00038219255
0.14920990	0.024072113	0.00038480748
0.14934139	0.023576056	0.00038007598
0.14947288	0.023223374	0.00037937439
0.14960436	0.023431575	0.00037960934
0.14973585	0.023416398	0.00038067019
0.14986734	0.023928762	0.00038414373
0.14999883	0.023340824	0.00037894024
0.15013032	0.024667524	0.00038793846
0.15026181	0.023196808	0.00037880059
0.15039330	0.022520748	0.00037438430
0.15052479	0.023630679	0.00038058605
0.15065627	0.023500064	0.00037944785
0.15078776	0.024006894	0.00038333039
0.15091925	0.024334981	0.00038409424
0.15105074	0.023675167	0.00038048940
0.15118223	0.023449631	0.00037932269
0.15131372	0.023094641	0.00037662621
0.15144521	0.024029971	0.00038173861
0.15157670	0.023297107	0.00037634276
0.15170818	0.024049469	0.00038034186
0.15183967	0.023619977	0.00037940056
0.15197116	0.024004989	0.00038216731
0.15210265	0.023213462	0.00037603146
0.15223414	0.023610493	0.00037848746
0.15236563	0.024327465	0.00038232726
0.15249712	0.023099410	0.00037552762
0.15262860	0.024096904	0.00038152417
0.15276009	0.023658680	0.00037832435
0.15289158	0.023268716	0.00037711774
0.15302307	0.023696066	0.00037785819
0.15315456	0.023235747	0.00037430767
0.15328605	0.023515022	0.00037761893
0.15341754	0.024238071	0.00038287133
0.15354903	0.023967987	0.00037907114
0.15368051	0.023376197	0.00037675239
0.15381200	0.023441500	0.00037548180
0.15394349	0.024139282	0.00038159162
0.15407498	0.024134325	0.00037999713
0.15420647	0.024072859	0.00037857786
0.15433796	0.023345729	0.00037425696
0.15446945	0.023293376	0.00037292111
0.15460094	0.023776996	0.00037910085
0.15473242	0.023254335	0.00037417263
0.15486391	0.023596033	0.00037564647
0.15499540	0.023059459	0.00037166445
0.15512689	0.023525663	0.00037544623
0.15525838	0.023812549	0.00037764173
0.15538987	0.023351519	0.00037451282
0.15552136	0.023510041	0.00037423035
0.15565284	0.024076853	0.00037792343
0.15578433	0.023975402	0.00037781629
0.15591582	0.023950131	0.00037734709
0.15604731	0.023703633	0.00037707407
0.15617880	0.024287825	0.00037914391
0.15631029	0.024027455	0.00037851601
0.15644178	0.023303623	0.00037250933
0.15657327	0.022983929	0.00037133209
0.15670475	0.023462596	0.00037243076
0.15683624	0.023364648	0.00037214363
0.15696773	0.023219744	0.00037142332
0.15709922	0.023584158	0.00037243235
0.15723071	0.023788230	0.00037508046
0.15736220	0.023862566	0.00037439832
0.15749369	0.024102095	0.00037633639
0.15762518	0.023637202	0.00037278955
0.15775666	0.024046368	0.00037694574
0.15788815	0.023528351	0.00037343468
0.15801964	0.024197822	0.00037675786
0.15815113	0.024395892	0.00037733200
0.15828262	0.023792317	0.00037381268
0.15841411	0.023164875	0.00037009248
0.15854560	0.023860745	0.00037375067
0.15867708	0.023832800	0.00037291545
0.15880857	0.023343303	0.00037168459
0.15894006	0.022673558	0.00036599973
0.15907155	0.023967955	0.00037392775
0.15920304	0.024266112	0.00037737122
0.15933453	0.023598521	0.00037191365
0.15946602	0.024162055	0.00037507691
0.15959751	0.023262675	0.00036980008
0.15972899	0.023069601	0.00036779244
0.15986048	0.023511609	0.00037184753
0.15999197	0.023234802	0.00036754776
0.16012346	0.023865341	0.00037420647
0.16025495	0.023612685	0.00036980574
0.16038644	0.023521242	0.00036871966
0.16051793	0.023266219	0.00036900353
0.16064942	0.024035544	0.00037151953
0.16078090	0.023285475	0.00036937322
0.16091239	0.023423734	0.00037113681
0.16104388	0.022954201	0.00036548734
0.16117537	0.023795096	0.00037183940
0.16130686	0.023260518	0.00036628589
0.16143835	0.023125088	0.00036688298
0.16156984	0.023433150	0.00037102565
0.16170133	0.023356588	0.00036615880
0.16183281	0.023330735	0.00036875782
0.16196430	0.023880076	0.00037118563
0.16209579	0.023685089	0.00036972500
0.16222728	0.023447071	0.00036934737
0.16235877	0.023724948	0.00036730702
0.16249026	0.023774296	0.00036915229
0.16262175	0.024023126	0.00037071427
0.16275323	0.023438398	0.00036826733
0.16288472	0.023564686	0.00036707954
0.16301621	0.023421990	0.00036540815
0.16314770	0.023451321	0.00036896378
0.16327919	0.023914813	0.00036962519
0.16341068	0.023657275	0.00036791839
0.16354217	0.023266861	0.00036550541
0.16367366	0.024044192	0.00036965538
0.16380514	0.023588313	0.00036773431
0.16393663	0.023461381	0.00036754351
0.16406812	0.023428667	0.00036478245
0.16419961	0.022949558	0.00036418556
0.16433110	0.023231754	0.00036401142
0.16446259	0.023518160	0.00036685868
0.16459408	0.023849019	0.00036914529
0.16472557	0.023593567	0.00036452417
0.16485705	0.023680283	0.00036814967
0.16498854	0.023244569	0.00036379985
0.16512003	0.022866603	0.00036215366
0.16525152	0.023496813	0.00036693845
0.16538301	0.023286248	0.00036303353
0.16551450	0.023733024	0.00036866899
0.16564599	0.023650367	0.00036610368
0.16577747	0.024067023	0.00036989522
0.16590896	0.023390907	0.00036580467
0.16604045	0.023584474	0.00036345169
0.16617194	0.024426191	0.00037107187
0.16630343	0.023466982	0.00036415820
0.16643492	0.023385553	0.00036449402
0.16656641	0.024114892	0.00036912155
0.16669790	0.023771700	0.00036414791
0.16682938	0.023581949	0.00036483170
0.16696087	0.024017367	0.00036881700
0.16709236	0.023539460	0.00036282938
0.16722385	0.023659766	0.00036580237
0.16735534	0.023471071	0.00036353143
0.16748683	0.022739944	0.00035888750
0.16761832	0.022391822	0.00035740747
0.16774981	0.024158880	0.00036566247
0.16788129	0.023755990	0.00036672902
0.16801278	0.023928843	0.00036502498
0.16814427	0.023691957	0.00036546359
0.16827576	0.023623619	0.00036516883
0.16840725	0.023032396	0.00035883388
0.16853874	0.023916148	0.00036521770
0.16867023	0.024279089	0.00036579903
0.16880171	0.024153637	0.00036754850
0.16893320	0.023638015	0.00036390643
0.16906469	0.023481640	0.00035992739
0.16919618	0.024105953	0.00036711653
0.16932767	0.023247686	0.00035952594
0.16945916	0.023375728	0.00036118349
0.16959065	0.023346505	0.00036306090
0.16972214	0.023346624	0.00035956592
0.16985362	0.023690680	0.00036445253
0.16998511	0.023399328	0.00035982481
0.17011660	0.023489932	0.00036108291
0.17024809	0.023791587	0.00036415628
0.17037958	0.023048377	0.00035862908
0.17051107	0.023784093	0.00036389656
0.17064256	0.022912697	0.00035700571
0.17077405	0.023476502	0.00036130881
0.17090553	0.022882061	0.00035656634
0.17103702	0.023411589	0.00036026111
0.17116851	0.023618579	0.00036105238
0.17130000	0.024271542	0.00036586590
0.17143149	0.023597536	0.00036094640
0.17156298	0.023927540	0.00036408782
0.17169447	0.023628412	0.00035975493
0.17182595	0.023752784	0.00036163426
0.17195744	0.023507157	0.00036116723
0.17208893	0.024143195	0.00036219766
0.17222042	0.023785179	0.00036190969
0.17235191	0.023372753	0.00035847414
0.17248340	0.023483560	0.00036033574
0.17261489	0.023512850	0.00036166709
0.17274638	0.023459921	0.00035833857
0.17287786	0.023174264	0.00035842669
0.17300935	0.023666293	0.00035919142
0.17314084	0.023251510	0.00035815967
0.17327233	0.023378800	0.00035858973
0.17340382	0.023651287	0.00035890604
0.17353531	0.023595639	0.00036015670
0.17366680	0.022849336	0.00035410833
0.17379829	0.023355400	0.00035767165
0.17392977	0.023747085	0.00036127068
0.17406126	0.023245455	0.00035599867
0.17419275	0.023826298	0.00036003914
0.17432424	0.023104680	0.00035576889
0.17445573	0.023369769	0.00035651496
0.17458722	0.023413667	0.00035887945
0.17471871	0.023100374	0.00035542562
0.17485019	0.023610106	0.00035894323
0.17498168	0.023508578	0.00035711433
0.17511317	0.023920888	0.00035982300
0.17524466	0.023594804	0.00035877591
0.17537615	0.023211018	0.00035536522
0.17550764	0.023684761	0.00035753522
0.17563913	0.023493079	0.00035617344
0.17577062	0.023369211	0.00035586164
0.17590210	0.023165777	0.00035518389
0.17603359	0.023735132	0.00035679730
0.17616508	0.023987352	0.00036029536
0.17629657	0.023763864	0.00035898010
0.17642806	0.024307825	0.00035957517
0.17655955	0.023155037	0.00035529105
0.17669104	0.023407405	0.00035482760
0.17682253	0.023169139	0.00035226990
0.17695401	0.023072857	0.00035512093
0.17708550	0.023859767	0.00035702072
0.17721699	0.023715608	0.00035773454
0.17734848	0.023929078	0.00035710369
0.17747997	0.023906256	0.00035700771
0.17761146	0.022890947	0.00035289114
0.17774295	0.023619861	0.00035329479
0.17787443	0.023002531	0.00035239302
0.17800592	0.023511875	0.00035476516
0.17813741	0.023516457	0.00035459404
0.17826890	0.023846320	0.00035752932
0.17840039	0.023822984	0.00035600577
0.17853188	0.023307987	0.00035417672
0.17866337	0.023723384	0.00035603451
0.17879486	0.023742924	0.00035497061
0.17892634	0.023322211	0.00035463140
0.17905783	0.023245248	0.00035129889
0.17918932	0.023517136	0.00035573689
0.17932081	0.023648942	0.00035493364
0.17945230	0.023091990	0.00035140718
0.17958379	0.022980833	0.00035160840
0.17971528	0.023526337	0.00035272769
0.17984677	0.024244954	0.00035924361
0.17997825	0.023619798	0.00035418498
0.18010974	0.023183761	0.00035137379
0.18024123	0.023785630	0.00035367893
0.18037272	0.023541811	0.00035118394
0.18050421	0.023416898	0.00035950487
0.18063570	0.023571173	0.00036259327
0.18076719	0.023661368	0.00036436872
0.18089867	0.023228252	0.00036584879
0.18103016	0.023116167	0.00036552813
0.18116165	0.023805816	0.00037275833
0.18129314	0.023554666	0.00037221818
0.18142463	0.023424712	0.00037118594
0.18155612	0.023133127	0.00037184739
0.18168761	0.023191927	0.00037413548
0.18181910	0.022859548	0.00037379603
0.18195058	0.023546684	0.00037903780
0.18208207	0.023198477	0.00037516903
0.18221356	0.023473518	0.00038026056
0.18234505	0.023949734	0.00038204431
0.18247654	0.024349361	0.00038770528
0.18260803	0.023251210	0.00038234686
0.18273952	0.023438130	0.00038339146
0.18287101	0.023111488	0.00038375761
0.18300249	0.023412854	0.00038669078
0.18313398	0.023660586	0.00038664632
0.18326547	0.023048589	0.00038531845
0.18339696	0.023407528	0.00038727121
0.18352845	0.023435639	0.00038871226
0.18365994	0.023246275	0.00038937712
0.18379143	0.023011862	0.00038832332
0.18392292	0.023564344	0.00039280020
0.18405440	0.023776982	0.00039404300
0.18418589	0.023188903	0.00039175515
0.18431738	0.023301312	0.00039401410
0.18444887	0.023657495	0.00039576884
0.18458036	0.023311445	0.00039453056
0.18471185	0.023155138	0.00039327127
0.18484334	0.023724930	0.00039794880
0.18497482	0.024379876	0.00040573634
0.18510631	0.023780456	0.00039885799
0.18523780	0.023376772	0.00040188436
0.18536929	0.022407704	0.00038680860
0.18550078	0.023333222	0.00038563083
0.18563227	0.023371814	0.00038691288
0.18576376	0.023606839	0.00037989081
0.18589525	0.023777348	0.00038489105
0.18602673	0.023799580	0.00038365194
0.18615822	0.024093046	0.00038330870
0.18628971	0.022805011	0.00037552380
0.18642120	0.023052748	0.00037354709
0.18655269	0.023595242	0.00037751749
0.18668418	0.023269557	0.00037299639
0.18681567	0.022862405	0.00036948119
0.18694716	0.023233148	0.00037142329
0.18707864	0.023051993	0.00036808448
0.18721013	0.023929235	0.00037392930
0.18734162	0.023038669	0.00036849388
0.18747311	0.023141748	0.00036667630
0.18760460	0.023771086	0.00037156685
0.18773609	0.024140135	0.00037108766
0.18786758	0.023519158	0.00036806779
0.18799906	0.023416235	0.00036719006
0.18813055	0.023665083	0.00036537500
0.18826204	0.023281940	0.00036368349
0.18839353	0.023623938	0.00036303079
0.18852502	0.023521007	0.00036332709
0.18865651	0.023285853	0.00036302188
0.18878800	0.023133933	0.00035813713
0.18891949	0.023794971	0.00036277108
0.18905097	0.023613641	0.00036106076
0.18918246	0.023774591	0.00036257188
0.18931395	0.023693771	0.00036163826
0.18944544	0.023281233	0.00035650415
0.18957693	0.023695810	0.00036033660
0.18970842	0.022845601	0.00035299957
0.18983991	0.023323951	0.00035727806
0.18997140	0.023907183	0.00036126830
0.19010288	0.023229191	0.00035285277
0.19023437	0.023335296	0.00035543706
0.19036586	0.023475102	0.00035564966
0.19049735	0.023042446	0.00035167824
0.19062884	0.023832787	0.00035737299
0.19076033	0.023475937	0.00035328417
0.19089182	0.023556211	0.00035413783
0.19102330	0.023196394	0.00035144945
0.19115479	0.023137672	0.00035066455
0.19128628	0.023463474	0.00035318585
0.19141777	0.023577696	0.00035234112
0.19154926	0.023859603	0.00035563376
0.19168075	0.023406044	0.00035160308
0.19181224	0.023849180	0.00035518288
0.19194373	0.023438801	0.00035281663
0.19207521	0.022836500	0.00034670907
0.19220670	0.024027001	0.00035419395
0.19233819	0.023788965	0.00035374691
0.19246968	0.023728556	0.00035264292
0.19260117	0.022963545	0.00034837478
0.19273266	0.023338407	0.00034940845
0.19286415	0.023305575	0.00034921632
0.19299564	0.023325312	0.00035201218
0.19312712	0.023848012	0.00035185133
0.19325861	0.023127584	0.00034899458
0.19339010	0.023508964	0.00034962142
0.19352159	0.023436500	0.00035008358
0.19365308	0.023197326	0.00034953780
0.19378457	0.023020114	0.00034738121
0.19391606	0.023219475	0.00034879529
0.19404754	0.023652987	0.00035005148
0.19417903	0.023040528	0.00034757518
0.19431052	0.023215316	0.00034795902
0.19444201	0.023323230	0.00034805178
0.19457350	0.023756426	0.00035161938
0.19470499	0.022807171	0.00034410763
0.19483648	0.022896991	0.00034468222
0.19496797	0.023321595	0.00034853608
0.19509945	0.023061808	0.00034570910
0.19523094	0.023453889	0.00034832105
0.19536243	0.023144557	0.00034653111
0.19549392	0.023719977	0.00034890142
0.19562541	0.024315104	0.00035293728
0.19575690	0.023126181	0.00034484543
0.19588839	0.023218606	0.00034598288
0.19601988	0.023090972	0.00034429864
0.19615136	0.023836053	0.00034828357
0.19628285	0.023085358	0.00034599823
0.19641434	0.024278470	0.00035145587
0.19654583	0.022808457	0.00034390077
0.19667732	0.023351159	0.00034571460
0.19680881	0.023723023	0.00034825997
0.19694030	0.023733841	0.00034803404
0.19707178	0.023006375	0.00034328206
0.19720327	0.023611134	0.00034693845
0.19733476	0.023020414	0.00034310091
0.19746625	0.023480583	0.00034617185
0.19759774	0.023592236	0.00034790420
0.19772923	0.023201968	0.00034447917
0.19786072	0.023123530	0.00034336913
0.19799221	0.022786299	0.00034298617
0.19812369	0.023578879	0.00034468310
0.19825518	0.023527075	0.00034610922
0.19838667	0.023137881	0.00034240190
0.19851816	0.023409517	0.00034465254
0.19864965	0.022810010	0.00034130293
0.19878114	0.023341905	0.00034270388
0.19891263	0.023231367	0.00034387694
0.19904412	0.023497640	0.00034421643
0.19917560	0.024157453	0.00034929096
0.19930709	0.023029746	0.00034158743
0.19943858	0.023159522	0.00034143685
0.19957007	0.023436246	0.00034446898
0.19970156	0.023141845	0.00034186341
0.19983305	0.023295083	0.00034277688
0.19996454	0.023667173	0.00034443922
0.20009602	0.023285250	0.00034281322
0.20022751	0.022977776	0.00034226557
0.20035900	0.023232438	0.00034258747
0.20049049	0.023274692	0.00034219205
0.20062198	0.023153124	0.00034234252
0.20075347	0.023553397	0.00034309972
0.20088496	0.023715815	0.00034494097
0.20101645	0.023629808	0.00034425428
0.20114793	0.023491264	0.00034127967
0.20127942	0.022630247	0.00033836837
0.20141091	0.022939962	0.00033911394
0.20154240	0.023614860	0.00034397426
0.20167389	0.023839599	0.00034472246
0.20180538	0.023796952	0.00034347879
0.20193687	0.023607259	0.00034381518
0.20206836	0.023573448	0.00034156111
0.20219984	0.022891351	0.00033999440
0.20233133	0.023716809	0.00034419536
0.20246282	0.023173057	0.00033802803
0.20259431	0.023516093	0.00034174886
0.20272580	0.023374741	0.00033969949
0.20285729	0.023358820	0.00033985559
0.20298878	0.023256878	0.00034053957
0.20312027	0.022626950	0.00033407516
0.20325175	0.023595100	0.00034214810
0.20338324	0.023607432	0.00033989384
0.20351473	0.023672879	0.00034089630
0.20364622	0.023239503	0.00033979192
0.20377771	0.023347879	0.00033848103
0.20390920	0.023275540	0.00033982851
0.20404069	0.022564630	0.00033453725
0.20417217	0.023037568	0.00033841693
0.20430366	0.022823159	0.00033610267
0.20443515	0.023018859	0.00033544651
0.20456664	0.023722339	0.00034089274
0.20469813	0.023061633	0.00033707453
0.20482962	0.024099083	0.00034222175
0.20496111	0.023141323	0.00033790283
0.20509260	0.023261397	0.00033762231
0.20522408	0.022919489	0.00033622256
0.20535557	0.023707123	0.00034101938
0.20548706	0.023508243	0.00033891058
0.20561855	0.023732370	0.00034068658
0.20575004	0.023208150	0.00033526302
0.20588153	0.023078071	0.00033615614
0.20601302	0.022944135	0.00033696902
0.20614451	0.022818616	0.00033242778
0.20627599	0.023320175	0.00033762301
0.20640748	0.023609974	0.00033745649
0.20653897	0.023122099	0.00033598571
0.20667046	0.023538395	0.00033924283
0.20680195	0.023652196	0.00033745777
0.20693344	0.023286830	0.00033712427
0.20706493	0.024037054	0.00034049153
0.20719641	0.023087237	0.00033545027
0.20732790	0.022697975	0.00033464963
0.20745939	0.023175433	0.00033466842
0.20759088	0.022766377	0.00033342641
0.20772237	0.023368706	0.00033645763
0.20785386	0.023672924	0.00033854602
0.20798535	0.022580769	0.00033373735
0.20811684	0.023024670	0.00033381613
0.20824832	0.023632257	0.00033787859
0.20837981	0.022843275	0.00033424471
0.20851130	0.023354809	0.00033737746
0.20864279	0.023221097	0.00033639206
0.20877428	0.022797286	0.00033201986
0.20890577	0.023597780	0.00033626250
0.20903726	0.022890850	0.00033328625
0.20916875	0.022896083	0.00033374120
0.20930023	0.023738525	0.00033835656
0.20943172	0.024197516	0.00033896147
0.20956321	0.023550121	0.00033690626
0.20969470	0.023205673	0.00033423381
0.20982619	0.023357567	0.00033536002
0.20995768	0.022514890	0.00033129005
0.21008917	0.023189869	0.00033240890
0.21022065	0.022986986	0.00033302404
0.21035214	0.022981145	0.00033392537
0.21048363	0.023345451	0.00033366454
0.21061512	0.023738194	0.00033847588
0.21074661	0.023002487	0.00033164917
0.21087810	0.023249628	0.00033357679
0.21100959	0.023604094	0.00033768107
0.21114108	0.022531323	0.00032830279
0.21127256	0.023113181	0.00033541655
0.21140405	0.023003455	0.00033001617
0.21153554	0.023095788	0.00033362769
0.21166703	0.023020860	0.00033307405
0.21179852	0.023088211	0.00033309011
0.21193001	0.023006858	0.00033254745
0.21206150	0.023220482	0.00033144748
0.21219299	0.023338799	0.00033310156
0.21232447	0.023160594	0.00033295712
0.21245596	0.023434973	0.00033301964
0.21258745	0.023267577	0.00033427648
0.21271894	0.023299001	0.00033241886
0.21285043	0.023272847	0.00033224740
0.21298192	0.023487399	0.00033523392
0.21311341	0.023341431	0.00033262635
0.21324489	0.023383655	0.00033321868
0.21337638	0.023610816	0.00033296868
0.21350787	0.023654801	0.00033465454
0.21363936	0.023567980	0.00033462961
0.21377085	0.023556476	0.00033294165
0.21390234	0.022505812	0.00032835111
0.21403383	0.023422900	0.00033175056
0.21416532	0.023031991	0.00033091776
0.21429680	0.023617652	0.00033371459
0.21442829	0.023094402	0.00033047238
0.21455978	0.023012780	0.00033030341
0.21469127	0.023348597	0.00033059927
0.21482276	0.023277298	0.00033091408
0.21495425	0.022203204	0.00032514817
0.21508574	0.023387024	0.00033184351
0.21521723	0.022809192	0.00032857530
0.21534871	0.022927044	0.00033054936
0.21548020	0.022826582	0.00032569565
0.21561169	0.023585095	0.00033179126
0.21574318	0.022692882	0.00032750495
0.21587467	0.023385681	0.00033022802
0.21600616	0.023315157	0.00033060681
0.21613765	0.023379289	0.00032959241
0.21626913	0.023544635	0.00033255711
0.21640062	0.022627765	0.00032655388
0.21653211	0.022599030	0.00032662988
0.21666360	0.023131208	0.00032847104
0.21679509	0.023286877	0.00032837777
0.21692658	0.023600659	0.00033295056
0.21705807	0.023548797	0.00033056912
0.21718956	0.023617402	0.00033067980
0.21732104	0.023229618	0.00032980728
0.21745253	0.023451237	0.00033021085
0.21758402	0.023061199	0.00032903371
0.21771551	0.023476844	0.00033073992
0.21784700	0.023811220	0.00033040245
0.21797849	0.023575154	0.00033107602
0.21810998	0.023642807	0.00032982800
0.21824147	0.023816293	0.00033134983
0.21837295	0.023025578	0.00032871753
0.21850444	0.022931971	0.00032550837
0.21863593	0.023209171	0.00032965702
0.21876742	0.022677106	0.00032439429
0.21889891	0.023352416	0.00032988581
0.21903040	0.023196005	0.00032899309
0.21916189	0.022431293	0.00032173943
0.21929337	0.022874116	0.00032564171
0.21942486	0.023153880	0.00032705851
0.21955635	0.023214866	0.00032855133
0.21968784	0.022836567	0.00032638780
0.21981933	0.023132480	0.00032497166
0.21995082	0.023271279	0.00032823889
0.22008231	0.022944352	0.00032504722
0.22021380	0.022970821	0.00032621167
0.22034528	0.023076602	0.00032737793
0.22047677	0.023253531	0.00032576971
0.22060826	0.023417557	0.00032926205
0.22073975	0.023061542	0.00032550361
0.22087124	0.023276050	0.00032750432
0.22100273	0.023507254	0.00032830678
0.22113422	0.023340289	0.00032590635
0.22126571	0.023438747	0.00032822700
0.22139719	0.023528913	0.00032792830
0.22152868	0.022480558	0.00032294776
0.22166017	0.023307531	0.00032836256
0.22179166	0.022809448	0.00032248691
0.22192315	0.023115974	0.00032603999
0.22205464	0.023642724	0.00032847437
0.22218613	0.023518842	0.00032739103
0.22231761	0.022346544	0.00032096792
0.22244910	0.023300881	0.00032615373
0.22258059	0.023468906	0.00032677257
0.22271208	0.023427835	0.00032712067
0.22284357	0.023437413	0.00032699058
0.22297506	0.023048290	0.00032600501
0.22310655	0.023237021	0.00032488162
0.22323804	0.024019552	0.00033079756
0.22336952	0.023048430	0.00032513254
0.22350101	0.022852175	0.00032168395
0.22363250	0.023475943	0.00032739680
0.22376399	0.023405940	0.00032528634
0.22389548	0.022984321	0.00032401697
0.22402697	0.023583330	0.00032802284
0.22415846	0.023206740	0.00032429658
0.22428995	0.023430543	0.00032520580
0.22442143	0.023067679	0.00032282752
0.22455292	0.022672371	0.00032128064
0.22468441	0.022971090	0.00032328015
0.22481590	0.023005251	0.00032343793
0.22494739	0.022852586	0.00032148261
0.22507888	0.023078201	0.00032287177
0.22521037	0.023223629	0.00032412579
0.22534186	0.023329311	0.00032566208
0.22547334	0.022552098	0.00031912391
0.22560483	0.023247218	0.00032222853
0.22573632	0.022853119	0.00032221994
0.22586781	0.023150295	0.00032304608
0.22599930	0.022614100	0.00032040822
0.22613079	0.023055944	0.00032109628
0.22626228	0.022708936	0.00032127054
0.22639376	0.023394912	0.00032314106
0.22652525	0.022807228	0.00031927838
0.22665674	0.023422186	0.00032479692
0.22678823	0.023143039	0.00032168717
0.22691972	0.023261042	0.00032256653
0.22705121	0.022979769	0.00031979814
0.22718270	0.023248525	0.00032335368
0.22731419	0.023174930	0.00032361021
0.22744567	0.022703035	0.00032006264
0.22757716	0.022903654	0.00031914624
0.22770865	0.023063361	0.00032225397
0.22784014	0.022907775	0.00031971282
0.22797163	0.023491324	0.00032485957
0.22810312	0.023905370	0.00032482817
0.22823461	0.023301620	0.00032318449
0.22836610	0.023014323	0.00032163077
0.22849758	0.023245622	0.00032129566
0.22862907	0.022741099	0.00032093407
0.22876056	0.023635272	0.00032256552
0.22889205	0.023718137	0.00032422800
0.22902354	0.023305892	0.00032242353
0.22915503	0.022404632	0.00031623278
0.22928652	0.023218314	0.00032284850
0.22941800	0.023515729	0.00032274951
0.22954949	0.023241670	0.00032134685
0.22968098	0.023254000	0.00032121709
0.22981247	0.023185533	0.00032009718
0.22994396	0.023125182	0.00032112898
0.23007545	0.023017005	0.00032277908
0.23020694	0.023267635	0.00032728405
0.23033843	0.022934079	0.00032976841
0.23046991	0.022560481	0.00032786635
0.23060140	0.023153361	0.00033380209
0.23073289	0.023224187	0.00033430071
0.23086438	0.022925911	0.00033397011
0.23099587	0.023214918	0.00033968877
0.23112736	0.023123770	0.00033761939
0.23125885	0.022993465	0.00033968398
0.23139034	0.022903546	0.00033789095
0.23152182	0.023051136	0.00034091127
0.23165331	0.023173446	0.00034403751
0.23178480	0.023069511	0.00034408531
0.23191629	0.022116949	0.00033934095
0.23204778	0.022917433	0.00034323460
0.23217927	0.022330161	0.00034158228
0.23231076	0.022830466	0.00034566697
0.23244224	0.023048322	0.00034623398
0.23257373	0.023648526	0.00035044905
0.23270522	0.023211390	0.00034945191
0.23283671	0.022823769	0.00034456260
0.23296820	0.023399689	0.00034988626
0.23309969	0.023639115	0.00035097881
0.23323118	0.022957699	0.00034625924
0.23336267	0.023278979	0.00034978317
0.23349415	0.022906190	0.00034562674
0.23362564	0.023138636	0.00035061181
0.23375713	0.023342005	0.00035062041
0.23388862	0.023516604	0.00035085513
0.23402011	0.022765828	0.00034865439
0.23415160	0.022964828	0.00034723086
0.23428309	0.023596238	0.00035415319
0.23441458	0.023040507	0.00034810827
0.23454606	0.022796050	0.00034826691
0.23467755	0.023033433	0.00035053888
0.23480904	0.022716413	0.00034810718
0.23494053	0.023480863	0.00035361668
0.23507202	0.023256965	0.00035215007
0.23520351	0.022894962	0.00034828974
0.23533500	0.023181666	0.00035235442
0.23546648	0.023104978	0.00035126210
0.23559797	0.023208700	0.00035229935
0.23572946	0.023069311	0.00035178971
0.23586095	0.023500143	0.00035540185
0.23599244	0.022635927	0.00035007893
0.23612393	0.022984603	0.00035100710
0.23625542	0.023120793	0.00035427502
0.23638691	0.023423279	0.00035502258
0.23651839	0.022945359	0.00035075319
0.23664988	0.023241545	0.00035581979
0.23678137	0.023655530	0.00035665639
0.23691286	0.023639101	0.00035693805
0.23704435	0.023347252	0.00035543841
0.23717584	0.022661141	0.00035134600
0.23730733	0.023239956	0.00035654607
0.23743882	0.022736715	0.00035175958
0.23757030	0.023454899	0.00035715213
0.23770179	0.022931554	0.00035581581
0.23783328	0.023158141	0.00035568757
0.23796477	0.023406064	0.00035732385
0.23809626	0.023926539	0.00036060091
0.23822775	0.023201516	0.00035608477
0.23835924	0.023102070	0.00035671730
0.23849072	0.022927087	0.00035309188
0.23862221	0.023356760	0.00035799918
0.23875370	0.023102973	0.00035637495
0.23888519	0.022634062	0.00035475176
0.23901668	0.022978806	0.00035770332
0.23914817	0.023194437	0.00035475235
0.23927966	0.023457700	0.00035920728
0.23941115	0.023182293	0.00035860477
0.23954263	0.023361205	0.00035989178
0.23967412	0.022534440	0.00035417522
0.23980561	0.023624799	0.00035825617
0.23993710	0.023333135	0.00035966731
0.24006859	0.023415670	0.00036046954
0.24020008	0.023304136	0.00036053816
0.24033157	0.023267954	0.00035855376
0.24046306	0.022953810	0.00035629974
0.24059454	0.023795083	0.00036274660
0.24072603	0.023001180	0.00035873930
0.24085752	0.022132876	0.00035381210
0.24098901	0.023390850	0.00036235244
0.24112050	0.023015836	0.00035606731
0.24125199	0.023572490	0.00036196021
0.24138348	0.022979985	0.00035971137
0.24151496	0.023269305	0.00035993724
0.24164645	0.023279928	0.00036158903
0.24177794	0.023478202	0.00036055130
0.24190943	0.023437458	0.00036108514
0.24204092	0.023624426	0.00036277067
0.24217241	0.023457966	0.00036068979
0.24230390	0.022806546	0.00035857691
0.24243539	0.023454396	0.00036066136
0.24256687	0.022853424	0.00035948841
0.24269836	0.023627255	0.00036428705
0.24282985	0.023012257	0.00035963298
0.24296134	0.023134160	0.00036117815
0.24309283	0.022953819	0.00035931180
0.24322432	0.022918723	0.00035881715
0.24335581	0.023026053	0.00036244953
0.24348730	0.023031537	0.00036156196
0.24361878	0.023292411	0.00036218134
0.24375027	0.023573337	0.00036307602
0.24388176	0.022809337	0.00035892938
0.24401325	0.023169255	0.00036307618
0.24414474	0.022622782	0.00035779143
0.24427623	0.023306097	0.00036411129
0.24440772	0.024068950	0.00036701142
0.24453920	0.023218792	0.00036344546
0.24467069	0.023463471	0.00036557046
0.24480218	0.023194265	0.00036200259
0.24493367	0.022738970	0.00035890549
0.24506516	0.023377746	0.00036307242
0.24519665	0.023029809	0.00036212855
0.24532814	0.022929481	0.00036258029
0.24545963	0.023208326	0.00036258317
0.24559111	0.022863640	0.00036188063
0.24572260	0.022881564	0.00036196307
0.24585409	0.023153010	0.00036318829
0.24598558	0.022769855	0.00036147085
0.24611707	0.023134706	0.00036304170
0.24624856	0.023149877	0.00036188309
0.24638005	0.023262184	0.00036450719
0.24651154	0.022793989	0.00036015061
0.24664302	0.023590454	0.00036812677
0.24677451	0.022877816	0.00036098758
0.24690600	0.023292433	0.00036493603
0.24703749	0.023645956	0.00036759433
0.24716898	0.022890712	0.00036191730
0.24730047	0.023385699	0.00036839977
0.24743196	0.022753918	0.00036107536
0.24756345	0.022958741	0.00036333457
0.24769493	0.023655965	0.00036943568
0.24782642	0.023605375	0.00036660752
0.24795791	0.023244438	0.00036614104
0.24808940	0.023221203	0.00036573233
0.24822089	0.022780116	0.00036140406
0.24835238	0.023207014	0.00036706002
0.24848387	0.023306139	0.00036627304
0.24861535	0.023225546	0.00036636166
0.24874684	0.023132934	0.00036434796
0.24887833	0.022998323	0.00036352575
0.24900982	0.022825638	0.00036540346
0.24914131	0.022811152	0.00036358307
0.24927280	0.023214197	0.00036659637
0.24940429	0.022993411	0.00036473198
0.24953578	0.023358303	0.00036745695
0.24966726	0.022894214	0.00036652578
0.24979875	0.023094989	0.00036555192
0.24993024	0.023125924	0.00036786063
0.25006173	0.022567992	0.00036308746
0.25019322	0.023562596	0.00036983968
0.25032471	0.022836102	0.00036685750
0.25045620	0.022738250	0.00036377113
0.25058769	0.022989910	0.00036663191
0.25071917	0.023132482	0.00036537191
0.25085066	0.023773431	0.00037033538
0.25098215	0.023412306	0.00036977579
0.25111364	0.023633908	0.00036838457
0.25124513	0.023066923	0.00036855615
0.25137662	0.022976400	0.00036712693
0.25150811	0.022836702	0.00036423988
0.25163959	0.022309058	0.00036403255
0.25177108	0.023254085	0.00036643769
0.25190257	0.023638865	0.00037138216
0.25203406	0.024033779	0.00037436552
0.25216555	0.023015042	0.00036544224
0.25229704	0.023174074	0.00036852170
0.25242853	0.023469801	0.00036823461
0.25256002	0.023573385	0.00037174322
0.25269150	0.023378100	0.00037002053
0.25282299	0.023057996	0.00036645799
0.25295448	0.024362280	0.00037799317
0.25308597	0.022598247	0.00036173525
0.25321746	0.022615582	0.00036590443
0.25334895	0.023775046	0.00037272551
0.25348044	0.022787676	0.00036495392
0.25361193	0.022647674	0.00036604590
0.25374341	0.022854946	0.00036551880
0.25387490	0.022841770	0.00036580801
0.25400639	0.023094811	0.00037482313
0.25413788	0.023099797	0.00037783564
0.25426937	0.023364754	0.00038679506
0.25440086	0.023236050	0.00038758932
0.25453235	0.023242859	0.00038964693
0.25466383	0.023762032	0.00039628395
0.25479532	0.023029790	0.00039219136
0.25492681	0.023372212	0.00039681151
0.25505830	0.023515697	0.00040082411
0.25518979	0.023417547	0.00040071853
0.25532128	0.022321501	0.00039671818
0.25545277	0.022753287	0.00040078727
0.25558426	0.023124050	0.00040492588
0.25571574	0.022942058	0.00040419204
0.25584723	0.023105702	0.00040780759
0.25597872	0.022626145	0.00040704652
0.25611021	0.023125312	0.00041081639
0.25624170	0.022639970	0.00040979304
0.25637319	0.022709003	0.00041391087
0.25650468	0.023056996	0.00041637060
0.25663617	0.022945641	0.00041623524
0.25676765	0.022851911	0.00041639915
0.25689914	0.023003426	0.00041918998
0.25703063	0.023353620	0.00042500896
0.25716212	0.022907170	0.00042222956
0.25729361	0.022864470	0.00042501078
0.25742510	0.022910555	0.00042564893
0.25755659	0.022995278	0.00042821695
0.25768807	0.023513129	0.00043537173
0.25781956	0.022862504	0.00042930277
0.25795105	0.022229834	0.00042600375
0.25808254	0.022940437	0.00043689903
0.25821403	0.023014408	0.00043385751
0.25834552	0.022747275	0.00043578691
0.25847701	0.023307103	0.00043832413
0.25860850	0.023563494	0.00044199753
0.25873998	0.023464899	0.00044233179
0.25887147	0.022749705	0.00043862224
0.25900296	0.022994823	0.00044148405
0.25913445	0.023556771	0.00044367206
0.25926594	0.023093973	0.00043986884
0.25939743	0.022737787	0.00044193162
0.25952892	0.022650772	0.00043835387
0.25966041	0.022755553	0.00044623038
0.25979189	0.023400300	0.00044527769
0.25992338	0.023247000	0.00044773510
0.26005487	0.023013958	0.00044904387
0.26018636	0.023439423	0.00045018624
0.26031785	0.023591423	0.00045110974
0.26044934	0.022762122	0.00044473492
0.26058083	0.022713816	0.00044772240
0.26071231	0.023267117	0.00045315165
0.26084380	0.022259569	0.00044160701
0.26097529	0.022958293	0.00045159307
0.26110678	0.023077196	0.00045183079
0.26123827	0.023296009	0.00045529858
0.26136976	0.022825386	0.00045226624
0.26150125	0.022664765	0.00045213718
0.26163274	0.023095421	0.00045641210
0.26176422	0.022889568	0.00045486853
0.26189571	0.021924427	0.00044898461
0.26202720	0.022925435	0.00045787341
0.26215869	0.023284106	0.00045876537
0.26229018	0.022989058	0.00045925014
0.26242167	0.022948760	0.00045756191
0.26255316	0.023434825	0.00046262697
0.26268465	0.023220539	0.00046435864
0.26281613	0.022970852	0.00045871553
0.26294762	0.022250948	0.00045549918
0.26307911	0.023804970	0.00046786859
0.26321060	0.022722487	0.00046364117
0.26334209	0.022780536	0.00046488683
0.26347358	0.023300437	0.00046545571
0.26360507	0.023166288	0.00046677772
0.26373655	0.022981870	0.00046634907
0.26386804	0.023022077	0.00046784980
0.26399953	0.023424563	0.00047383526
0.26413102	0.023221567	0.00046955985
0.26426251	0.022502836	0.00046477717
0.26439400	0.023351560	0.00047132018
0.26452549	0.023257356	0.00047438711
0.26465698	0.022504405	0.00046599145
0.26478846	0.022919458	0.00046813343
0.26491995	0.023163935	0.00047591107
0.26505144	0.022520767	0.00046667050
0.26518293	0.022529315	0.00046871193
0.26531442	0.022894449	0.00047671832
0.26544591	0.023243472	0.00047689160
[truncated: 567 more rows]
