# Supplementary material for: Invariant surface glycoprotein 65 of Trypanosoma brucei is a complement C3 receptor
Source: Nat Commun. 2022 Aug 29;13:5085. doi: 10.1038/s41467-022-32728-9 (PMC9424271; doi:10.1038/s41467-022-32728-9)
Supplement: Supplementary file 4 — supplementary data 2 [file 41467_2022_32728_MOESM4_ESM.zip › b21-414646_00135.dat]

0.0026000000	40.208919	0.13765981
0.0027314887	29.202540	0.10776139
0.0028629774	22.626031	0.090698064
0.0029944661	17.230572	0.075960165
0.0031259548	12.519361	0.059499413
0.0032574435	11.056155	0.057876902
0.0033889322	8.8178419	0.048860746
0.0035204209	11.537416	0.048661592
0.0036519096	12.367759	0.046752748
0.0037833983	10.027568	0.039690191
0.0039148870	8.2775014	0.034795085
0.0040463757	6.7742719	0.030282749
0.0041778644	5.5618703	0.025718549
0.0043093531	4.6188104	0.023010789
0.0044408418	3.8540673	0.020216080
0.0045723305	3.1580130	0.018299713
0.0047038192	2.9147894	0.016826582
0.0048353079	2.5121239	0.015164954
0.0049667966	2.2326826	0.014245492
0.0050982853	1.8787241	0.012379331
0.0052297740	1.7452432	0.012087436
0.0053612627	1.5427633	0.010974477
0.0054927514	1.3968590	0.010165765
0.0056242401	1.2788941	0.0096988952
0.0057557288	1.1960757	0.0091197267
0.0058872175	1.0956317	0.0086115519
0.0060187062	1.0252675	0.0083083683
0.0061501949	0.90915455	0.0074939936
0.0062816836	0.90786398	0.0076578236
0.0064131723	0.83277058	0.0071897510
0.0065446610	0.79521914	0.0069251676
0.0066761496	0.77293643	0.0067953246
0.0068076383	0.73199877	0.0064629512
0.0069391270	0.70976977	0.0064663620
0.0070706157	0.67002889	0.0061833309
0.0072021044	0.64456375	0.0059978236
0.0073335931	0.62451883	0.0058781009
0.0074650818	0.58044589	0.0055019186
0.0075965705	0.57437289	0.0055184811
0.0077280592	0.54370288	0.0053468914
0.0078595479	0.51581184	0.0050834323
0.0079910366	0.50408090	0.0050552370
0.0081225253	0.47575100	0.0047706473
0.0082540140	0.46400157	0.0047381646
0.0083855027	0.45449092	0.0047072868
0.0085169914	0.42623960	0.0044655070
0.0086484801	0.40581582	0.0043255196
0.0087799688	0.39131503	0.0041726179
0.0089114575	0.37518427	0.0041073099
0.0090429462	0.36937886	0.0040469092
0.0091744349	0.35028535	0.0039070411
0.0093059236	0.33357304	0.0037678040
0.0094374123	0.32299596	0.0036830336
0.0095689010	0.30247225	0.0035069394
0.0097003897	0.29796275	0.0035086021
0.0098318784	0.28460596	0.0033802708
0.0099633671	0.26977740	0.0032550585
0.010094856	0.26542902	0.0032187997
0.010226345	0.24672324	0.0030300744
0.010357833	0.24369319	0.0030889339
0.010489322	0.22277942	0.0028665307
0.010620811	0.21552488	0.0027992605
0.010752299	0.21138616	0.0027604480
0.010883788	0.19900082	0.0026232048
0.011015277	0.19313306	0.0026311332
0.011146765	0.17629833	0.0024361662
0.011278254	0.17597894	0.0024245872
0.011409743	0.16408370	0.0023177137
0.011541231	0.16085534	0.0022601935
0.011672720	0.15231723	0.0022042576
0.011804209	0.14443313	0.0020654390
0.011935698	0.13827047	0.0020158101
0.012067186	0.13320575	0.0019676507
0.012198675	0.12556421	0.0018481318
0.012330164	0.11853913	0.0018003907
0.012461652	0.11436497	0.0017473028
0.012593141	0.11273997	0.0016957693
0.012724630	0.10784379	0.0016591345
0.012856118	0.10258939	0.0015670262
0.012987607	0.098936945	0.0015563742
0.013119096	0.093028248	0.0014762653
0.013250585	0.089326838	0.0014301906
0.013382073	0.090573511	0.0014458937
0.013513562	0.084900408	0.0013783512
0.013645051	0.082848463	0.0013707525
0.013776539	0.083048667	0.0013645738
0.013908028	0.078189620	0.0013029722
0.014039517	0.080334731	0.0013129097
0.014171005	0.075610311	0.0012659827
0.014302494	0.075904772	0.0012705569
0.014433983	0.076137720	0.0012733872
0.014565472	0.072475560	0.0012177688
0.014696960	0.072129092	0.0012200728
0.014828449	0.069098718	0.0011764107
0.014959938	0.067260889	0.0011685471
0.015091426	0.066202653	0.0011609088
0.015222915	0.066231981	0.0011318795
0.015354404	0.064092880	0.0011214788
0.015485892	0.063472347	0.0011047223
0.015617381	0.060780336	0.0010839638
0.015748870	0.060842215	0.0010838596
0.015880359	0.063290358	0.0010874911
0.016011847	0.059656810	0.0010583716
0.016143336	0.054679372	0.0010031324
0.016274825	0.053452559	0.00099377023
0.016406313	0.054095012	0.00099109239
0.016537802	0.053192862	0.00097667509
0.016669291	0.052367143	0.00096673630
0.016800779	0.055634731	0.00099251038
0.016932268	0.058960028	0.0010168268
0.017063757	0.061339995	0.0010340086
0.017195246	0.059434739	0.0010096677
0.017326734	0.057663120	0.00099621371
0.017458223	0.057573791	0.00098749915
0.017589712	0.056346746	0.00097304962
0.017721200	0.057372091	0.00098606769
0.017852689	0.053824495	0.00093396210
0.017984178	0.053830532	0.00094795600
0.018115666	0.055174512	0.00095124503
0.018247155	0.051893970	0.00091814091
0.018378644	0.053074872	0.00092769725
0.018510133	0.050853094	0.00089989312
0.018641621	0.051917730	0.00090660162
0.018773110	0.050776059	0.00089444408
0.018904599	0.051086588	0.00089591070
0.019036087	0.050470058	0.00088752088
0.019167576	0.048756892	0.00086253175
0.019299065	0.048211992	0.00085407386
0.019430553	0.048807358	0.00086584757
0.019562042	0.047143759	0.00084165836
0.019693531	0.046050643	0.00083503316
0.019825019	0.045034038	0.00081733901
0.019956508	0.047268810	0.00083036660
0.020087997	0.045319515	0.00082127197
0.020219486	0.045764504	0.00081559349
0.020350974	0.045314184	0.00081720077
0.020482463	0.042856183	0.00078180024
0.020613952	0.043728652	0.00078818923
0.020745440	0.042931369	0.00078632174
0.020876929	0.040645875	0.00075695505
0.021008418	0.042269075	0.00077176095
0.021139906	0.042504136	0.00077175974
0.021271395	0.041407180	0.00075227637
0.021402884	0.040296264	0.00074674829
0.021534373	0.041021121	0.00074929511
0.021665861	0.040583967	0.00074416980
0.021797350	0.039384186	0.00073068743
0.021928839	0.039882469	0.00072500310
0.022060327	0.040561411	0.00073969201
0.022191816	0.039274678	0.00071944595
0.022323305	0.038240385	0.00071274885
0.022454793	0.038406601	0.00070880324
0.022586282	0.036505773	0.00068912368
0.022717771	0.035910946	0.00068701404
0.022849260	0.036203280	0.00068182090
0.022980748	0.036480497	0.00068726412
0.023112237	0.034975611	0.00066744500
0.023243726	0.037513513	0.00068586474
0.023375214	0.036906738	0.00068505324
0.023506703	0.038016467	0.00068858021
0.023638192	0.037443507	0.00068431961
0.023769680	0.037007654	0.00068040221
0.023901169	0.036263170	0.00066923544
0.024032658	0.037075857	0.00067674315
0.024164147	0.037854170	0.00067820480
0.024295635	0.036480458	0.00066392733
0.024427124	0.035909941	0.00065812352
0.024558613	0.036256994	0.00065503582
0.024690101	0.037571900	0.00067400441
0.024821590	0.036149309	0.00065489884
0.024953079	0.037569662	0.00066125320
0.025084567	0.036338057	0.00065261830
0.025216056	0.037758236	0.00066108322
0.025347545	0.036282358	0.00065515256
0.025479034	0.036994272	0.00065306015
0.025610522	0.037136423	0.00064919280
0.025742011	0.036641981	0.00064469238
0.025873500	0.035709897	0.00063494215
0.026004988	0.035011043	0.00063195557
0.026136477	0.035659228	0.00063441712
0.026267966	0.034654127	0.00061942184
0.026399454	0.035035303	0.00062696973
0.026530943	0.035403790	0.00062350533
0.026662432	0.035475136	0.00062830703
0.026793920	0.034871462	0.00062049875
0.026925409	0.034846477	0.00061410291
0.027056898	0.033816486	0.00060986022
0.027188387	0.034703362	0.00060941311
0.027319875	0.034735096	0.00061494293
0.027451364	0.033940978	0.00060339795
0.027582853	0.034827051	0.00060818972
0.027714341	0.034556228	0.00060491485
0.027845830	0.034854416	0.00060472937
0.027977319	0.035532022	0.00061163495
0.028108807	0.034342075	0.00059672795
0.028240296	0.034323985	0.00059756535
0.028371785	0.033377475	0.00058949108
0.028503274	0.033674002	0.00058931210
0.028634762	0.033081786	0.00058303879
0.028766251	0.033900911	0.00059004212
0.028897740	0.033122781	0.00057773077
0.029029228	0.033389151	0.00058277609
0.029160717	0.033553903	0.00058378371
0.029292206	0.033620078	0.00057983581
0.029423694	0.034097569	0.00058724598
0.029555183	0.033186190	0.00056959172
0.029686672	0.032782898	0.00057027643
0.029818161	0.033568695	0.00057759297
0.029949649	0.033527074	0.00057124238
0.030081138	0.032901493	0.00056815367
0.030212627	0.032942199	0.00056286670
0.030344115	0.032997862	0.00056540316
0.030475604	0.032624514	0.00056210602
0.030607093	0.032458450	0.00055752636
0.030738581	0.031813373	0.00055298951
0.030870070	0.032646481	0.00055521463
0.031001559	0.032190877	0.00055194288
0.031133048	0.032493802	0.00055731864
0.031264536	0.031496633	0.00054349774
0.031396025	0.032538627	0.00055352598
0.031527514	0.031408447	0.00054199442
0.031659002	0.031920673	0.00054453157
0.031790491	0.031065424	0.00053825436
0.031921980	0.031561072	0.00053654512
0.032053468	0.032010064	0.00054335752
0.032184957	0.032080225	0.00053771727
0.032316446	0.031783039	0.00053463558
0.032447935	0.031840003	0.00054101416
0.032579423	0.031448428	0.00053164806
0.032710912	0.032197542	0.00053916072
0.032842401	0.031309501	0.00052781351
0.032973889	0.031364246	0.00052781427
0.033105378	0.031627798	0.00053353090
0.033236867	0.032650522	0.00053567702
0.033368355	0.030941109	0.00053212465
0.033499844	0.030576130	0.00052744628
0.033631333	0.030023241	0.00052312094
0.033762822	0.030967625	0.00053839879
0.033894310	0.029859621	0.00052875389
0.034025799	0.030301230	0.00053184325
0.034157288	0.031697443	0.00053930322
0.034288776	0.030035281	0.00052845863
0.034420265	0.029507376	0.00053082550
0.034551754	0.030616431	0.00053327002
0.034683242	0.029349059	0.00052558748
0.034814731	0.030225214	0.00052997687
0.034946220	0.029833460	0.00052863464
0.035077708	0.030259570	0.00053540425
0.035209197	0.029550379	0.00052868512
0.035340686	0.030128925	0.00052919032
0.035472175	0.029145470	0.00053276469
0.035603663	0.029539304	0.00053735753
0.035735152	0.029638151	0.00054414134
0.035866641	0.030741266	0.00055305256
0.035998129	0.030217113	0.00054708587
0.036129618	0.029173903	0.00054271834
0.036261107	0.029568663	0.00054246103
0.036392595	0.029340755	0.00054993754
0.036524084	0.029070135	0.00054451397
0.036655573	0.029265816	0.00054152238
0.036787062	0.029200807	0.00054761808
0.036918550	0.028056216	0.00053273971
0.037050039	0.029006302	0.00054835154
0.037181528	0.029123227	0.00054350363
0.037313016	0.028593201	0.00054227718
0.037444505	0.029514136	0.00055158721
0.037575994	0.028354464	0.00054112457
0.037707482	0.028353790	0.00054644455
0.037838971	0.028952926	0.00055246566
0.037970460	0.028244794	0.00054244611
0.038101949	0.028569663	0.00054758634
0.038233437	0.028359010	0.00054034788
0.038364926	0.030353082	0.00055379676
0.038496415	0.029505938	0.00054511363
0.038627903	0.029809646	0.00053997646
0.038759392	0.029603951	0.00054188942
0.038890881	0.029521894	0.00053593246
0.039022369	0.030888936	0.00054729680
0.039153858	0.030517289	0.00054162033
0.039285347	0.030047858	0.00053459156
0.039416836	0.029795656	0.00053693154
0.039548324	0.030175007	0.00053778886
0.039679813	0.028910291	0.00052496831
0.039811302	0.028834954	0.00052611725
0.039942790	0.029738564	0.00053049608
0.040074279	0.028743026	0.00052603728
0.040205768	0.029635806	0.00052867590
0.040337256	0.030539762	0.00053282336
0.040468745	0.028373427	0.00051652339
0.040600234	0.029466650	0.00052412963
0.040731723	0.029250165	0.00052373774
0.040863211	0.028736249	0.00051887371
0.040994700	0.029447543	0.00052228772
0.041126189	0.029714186	0.00052651420
0.041257677	0.028862553	0.00051590335
0.041389166	0.028646032	0.00051291544
0.041520655	0.028785779	0.00051587520
0.041652143	0.029508477	0.00052132065
0.041783632	0.029731464	0.00052123543
0.041915121	0.028665591	0.00051085642
0.042046610	0.028898883	0.00051573854
0.042178098	0.029675843	0.00051986553
0.042309587	0.029111067	0.00051465082
0.042441076	0.029765696	0.00051793298
0.042572564	0.029169284	0.00051323941
0.042704053	0.029884510	0.00051589861
0.042835542	0.029433153	0.00051648896
0.042967030	0.029604373	0.00051544646
0.043098519	0.029271823	0.00051469379
0.043230008	0.029484198	0.00051303480
0.043361496	0.029972290	0.00051441243
0.043492985	0.029647406	0.00051599100
0.043624474	0.028401334	0.00050356315
0.043755963	0.029484668	0.00051285997
0.043887451	0.029524485	0.00051009212
0.044018940	0.029889624	0.00051252304
0.044150429	0.029911633	0.00051732554
0.044281917	0.028878735	0.00050343158
0.044413406	0.028445906	0.00050397276
0.044544895	0.030354518	0.00051412894
0.044676383	0.029369191	0.00050674188
0.044807872	0.028742500	0.00050358797
0.044939361	0.028480804	0.00049936502
0.045070850	0.030116397	0.00051094465
0.045202338	0.030057280	0.00051109656
0.045333827	0.029857717	0.00050631758
0.045465316	0.029158484	0.00050523638
0.045596804	0.028983427	0.00050059516
0.045728293	0.029047420	0.00050116053
0.045859782	0.028980248	0.00050013217
0.045991270	0.029011066	0.00049677190
0.046122759	0.029276948	0.00050213375
0.046254248	0.029234655	0.00050877831
0.046385737	0.028960574	0.00050839660
0.046517225	0.029021223	0.00051153215
0.046648714	0.029464995	0.00051581228
0.046780203	0.029464861	0.00052244190
0.046911691	0.029049792	0.00051750108
0.047043180	0.029440264	0.00052057046
0.047174669	0.029871653	0.00052596779
0.047306157	0.029344782	0.00052405059
0.047437646	0.027991605	0.00051526220
0.047569135	0.028905121	0.00052416526
0.047700624	0.028752178	0.00051946166
0.047832112	0.028887605	0.00052687145
0.047963601	0.028382382	0.00051824050
0.048095090	0.030114702	0.00053653291
0.048226578	0.029066711	0.00053042685
0.048358067	0.028978282	0.00052591518
0.048489556	0.030000867	0.00053495791
0.048621044	0.029219866	0.00053051627
0.048752533	0.029571673	0.00053802196
0.048884022	0.029563724	0.00053722122
0.049015511	0.029093282	0.00053215758
0.049146999	0.029338930	0.00053446746
0.049278488	0.029110725	0.00053205419
0.049409977	0.028740116	0.00053527813
0.049541465	0.028983374	0.00053244647
0.049672954	0.029275504	0.00053695730
0.049804443	0.028856939	0.00053256995
0.049935931	0.029678238	0.00054174744
0.050067420	0.030258836	0.00054670474
0.050198909	0.029347222	0.00053853412
0.050330398	0.029668838	0.00053945719
0.050461886	0.029273712	0.00053960951
0.050593375	0.028547643	0.00053280692
0.050724864	0.029174717	0.00054183777
0.050856352	0.029009653	0.00053963555
0.050987841	0.029656045	0.00054294225
0.051119330	0.029448783	0.00054171286
0.051250818	0.029858100	0.00054784157
0.051382307	0.029956310	0.00054920595
0.051513796	0.029373108	0.00054402609
0.051645284	0.028479946	0.00053430194
0.051776773	0.030263077	0.00054987478
0.051908262	0.029623303	0.00054513641
0.052039751	0.028174411	0.00053585878
0.052171239	0.029623169	0.00054767338
0.052302728	0.028801252	0.00054380286
0.052434217	0.029516904	0.00054530921
0.052565705	0.028540688	0.00053942174
0.052697194	0.030581775	0.00055602602
0.052828683	0.029514067	0.00055144771
0.052960171	0.029739964	0.00054885699
0.053091660	0.029242086	0.00054355483
0.053223149	0.028690493	0.00054258127
0.053354638	0.028574630	0.00054271269
0.053486126	0.029664778	0.00055206250
0.053617615	0.030060490	0.00055393060
0.053749104	0.029203492	0.00054734914
0.053880592	0.029014185	0.00054463419
0.054012081	0.029279263	0.00055028422
0.054143570	0.029479097	0.00055159941
0.054275058	0.029372013	0.00055129595
0.054406547	0.029377288	0.00054859822
0.054538036	0.029330475	0.00055368120
0.054669525	0.029464561	0.00055194123
0.054801013	0.029470263	0.00055453810
0.054932502	0.030377848	0.00056039827
0.055063991	0.029861939	0.00055275576
0.055195479	0.029367548	0.00055369980
0.055326968	0.029131245	0.00054881712
0.055458457	0.029190851	0.00055529103
0.055589945	0.029615014	0.00055533004
0.055721434	0.028671307	0.00054461527
0.055852923	0.029113320	0.00055587966
0.055984412	0.028790009	0.00055068314
0.056115900	0.028311805	0.00054481935
0.056247389	0.029211092	0.00055327779
0.056378878	0.029515944	0.00055269349
0.056510366	0.029020897	0.00055411497
0.056641855	0.028899819	0.00055114080
0.056773344	0.029583710	0.00055615759
0.056904832	0.029748740	0.00055971170
0.057036321	0.028544551	0.00054408914
0.057167810	0.030136607	0.00056179909
0.057299299	0.029080220	0.00055245366
0.057430787	0.028335149	0.00054372421
0.057562276	0.028857288	0.00055238252
0.057693765	0.029281535	0.00054659299
0.057825253	0.029540556	0.00055522212
0.057956742	0.029849212	0.00055887320
0.058088231	0.028117891	0.00054222620
0.058219719	0.030057732	0.00056138889
0.058351208	0.028993439	0.00054484216
0.058482697	0.029635267	0.00055390600
0.058614186	0.030595487	0.00056277931
0.058745674	0.028835505	0.00054422487
0.058877163	0.028461879	0.00054062412
0.059008652	0.029335903	0.00054456957
0.059140140	0.029869655	0.00055358934
0.059271629	0.028460134	0.00054086393
0.059403118	0.028503834	0.00053637671
0.059534606	0.029132573	0.00054597043
0.059666095	0.029063143	0.00053881457
0.059797584	0.029337634	0.00054355257
0.059929072	0.029737482	0.00054983857
0.060060561	0.029126174	0.00053894532
0.060192050	0.030012819	0.00055135101
0.060323539	0.028639465	0.00053518334
0.060455027	0.028274753	0.00053568043
0.060586516	0.028651689	0.00054010301
0.060718005	0.029485090	0.00054275772
0.060849493	0.029338068	0.00054061837
0.060980982	0.029218275	0.00054138219
0.061112471	0.029390965	0.00053898356
0.061243959	0.028469399	0.00053813806
0.061375448	0.028459902	0.00053066711
0.061506937	0.028692511	0.00053682397
0.061638426	0.028789302	0.00053538586
0.061769914	0.029418962	0.00054044855
0.061901403	0.029695437	0.00054522810
0.062032892	0.029058495	0.00053440023
0.062164380	0.029105746	0.00053789379
0.062295869	0.029021312	0.00053781731
0.062427358	0.028729642	0.00053331184
0.062558846	0.028702456	0.00053931563
0.062690335	0.030067552	0.00054111734
0.062821824	0.029162516	0.00053609885
0.062953313	0.029263784	0.00053753347
0.063084801	0.029014194	0.00053405100
0.063216290	0.029126370	0.00053807325
0.063347779	0.028486696	0.00052971373
0.063479267	0.029347813	0.00053366449
0.063610756	0.027837303	0.00052777643
0.063742245	0.027968744	0.00052416062
0.063873733	0.029184845	0.00053897298
0.064005222	0.028414912	0.00052790060
0.064136711	0.028867283	0.00053011822
0.064268200	0.029352871	0.00053513693
0.064399688	0.030046693	0.00053924901
0.064531177	0.029041186	0.00053374203
0.064662666	0.028325219	0.00052569128
0.064794154	0.028308680	0.00052615973
0.064925643	0.029103229	0.00053309995
0.065057132	0.029802059	0.00053950492
0.065188620	0.029442454	0.00053686629
0.065320109	0.028510269	0.00052674778
0.065451598	0.027667389	0.00051928425
0.065583087	0.029027230	0.00053142992
0.065714575	0.029951456	0.00053567205
0.065846064	0.028467433	0.00052839120
0.065977553	0.029081996	0.00052936875
0.066109041	0.028814992	0.00052709014
0.066240530	0.029227056	0.00053228671
0.066372019	0.028200010	0.00052172524
0.066503507	0.029156113	0.00053042092
0.066634996	0.029280986	0.00052891434
0.066766485	0.028690998	0.00052696057
0.066897973	0.028875302	0.00052817811
0.067029462	0.028303531	0.00052275609
0.067160951	0.029256096	0.00053177300
0.067292440	0.029909637	0.00053357999
0.067423928	0.029194940	0.00052631834
0.067555417	0.029978189	0.00053509546
0.067686906	0.028932344	0.00052454667
0.067818394	0.029540456	0.00053127701
0.067949883	0.028596942	0.00052318297
0.068081372	0.028444773	0.00052087361
0.068212860	0.028781563	0.00052427228
0.068344349	0.030177478	0.00053445898
0.068475838	0.028201339	0.00051949748
0.068607327	0.028740742	0.00052407200
0.068738815	0.028203622	0.00051427059
0.068870304	0.028229506	0.00052279871
0.069001793	0.028572529	0.00051878330
0.069133281	0.028999902	0.00052495135
0.069264770	0.028635838	0.00052307161
0.069396259	0.029231326	0.00052036137
0.069527747	0.029702514	0.00052955478
0.069659236	0.028255168	0.00051947263
0.069790725	0.029351471	0.00052513848
0.069922214	0.028565826	0.00052049223
0.070053702	0.028667097	0.00051558939
0.070185191	0.029476135	0.00052803738
0.070316680	0.028224067	0.00051317607
0.070448168	0.028330407	0.00051616902
0.070579657	0.028742154	0.00052194814
0.070711146	0.028848748	0.00051717144
0.070842634	0.027893491	0.00051241378
0.070974123	0.028281552	0.00051389695
0.071105612	0.027855655	0.00051006269
0.071237101	0.028200803	0.00051505211
0.071368589	0.028148987	0.00050817795
0.071500078	0.027615912	0.00051029469
0.071631567	0.027971248	0.00051348392
0.071763055	0.027909109	0.00051068429
0.071894544	0.029079297	0.00052024178
0.072026033	0.028472213	0.00051064611
0.072157521	0.028314487	0.00051606728
0.072289010	0.027757985	0.00051037574
0.072420499	0.027440343	0.00050525083
0.072551988	0.028119557	0.00050915856
0.072683476	0.027423361	0.00050384838
0.072814965	0.027262572	0.00050433478
0.072946454	0.027873698	0.00051029993
0.073077942	0.027865487	0.00050604243
0.073209431	0.027366320	0.00050472194
0.073340920	0.027231508	0.00050062433
0.073472408	0.027438309	0.00050177544
0.073603897	0.027824963	0.00050677049
0.073735386	0.027980938	0.00050548503
0.073866875	0.028430786	0.00051100204
0.073998363	0.027968607	0.00050721104
0.074129852	0.026919520	0.00049843031
0.074261341	0.026802310	0.00049879231
0.074392829	0.026894745	0.00049519629
0.074524318	0.026979923	0.00049993567
0.074655807	0.026908328	0.00049506892
0.074787295	0.027642841	0.00050282034
0.074918784	0.026866045	0.00049609271
0.075050273	0.027476680	0.00050002844
0.075181761	0.027521304	0.00050148779
0.075313250	0.026325395	0.00049337924
0.075444739	0.027844503	0.00050314014
0.075576228	0.027826615	0.00050500716
0.075707716	0.027993480	0.00050259201
0.075839205	0.026094312	0.00048992478
0.075970694	0.027351981	0.00049871642
0.076102182	0.027136582	0.00049406834
0.076233671	0.026803403	0.00049526513
0.076365160	0.026891824	0.00049370195
0.076496648	0.027048094	0.00049647712
0.076628137	0.028274734	0.00050420443
0.076759626	0.027327985	0.00049502275
0.076891115	0.027570578	0.00049930019
0.077022603	0.028390235	0.00050497409
0.077154092	0.027872900	0.00049968705
0.077285581	0.027106252	0.00049461355
0.077417069	0.027115245	0.00049480481
0.077548558	0.027554981	0.00049717773
0.077680047	0.026191400	0.00048399216
0.077811535	0.026618410	0.00048841945
0.077943024	0.026777437	0.00049167429
0.078074513	0.026432968	0.00048537469
0.078206002	0.027633452	0.00049808139
0.078337490	0.026854450	0.00048952926
0.078468979	0.026339135	0.00048451438
0.078600468	0.027533968	0.00049704102
0.078731956	0.027617243	0.00049439105
0.078863445	0.027180103	0.00049345213
0.078994934	0.027480010	0.00049359612
0.079126422	0.027037905	0.00048910119
0.079257911	0.026602475	0.00048781868
0.079389400	0.027078788	0.00048965205
0.079520889	0.026482389	0.00048524784
0.079652377	0.026145696	0.00048422492
0.079783866	0.026164869	0.00048241328
0.079915355	0.026597922	0.00048672772
0.080046843	0.026594421	0.00048524644
0.080178332	0.026574617	0.00048518093
0.080309821	0.026683720	0.00048747633
0.080441309	0.026566244	0.00048163626
0.080572798	0.026202777	0.00048294974
0.080704287	0.026367101	0.00048459481
0.080835776	0.027037213	0.00048716513
0.080967264	0.026658580	0.00048878289
0.081098753	0.026579890	0.00048060611
0.081230242	0.026196520	0.00048158695
0.081361730	0.027162666	0.00048762919
0.081493219	0.026151298	0.00048029616
0.081624708	0.026364848	0.00048224636
0.081756196	0.025504562	0.00047038896
0.081887685	0.026410551	0.00048097751
0.082019174	0.026697920	0.00048357027
0.082150663	0.026582007	0.00048463304
0.082282151	0.026417658	0.00048228032
0.082413640	0.026978267	0.00048278533
0.082545129	0.026016041	0.00047688789
0.082676617	0.025365130	0.00047242067
0.082808106	0.025842079	0.00047643719
0.082939595	0.026135834	0.00047985247
0.083071083	0.025634505	0.00047066474
0.083202572	0.026127129	0.00047509374
0.083334061	0.026814055	0.00048357389
0.083465549	0.026168037	0.00047402884
0.083597038	0.026569598	0.00048204725
0.083728527	0.026955330	0.00047932988
0.083860016	0.026251028	0.00047810178
0.083991504	0.026609434	0.00048053393
0.084122993	0.026097350	0.00047561149
0.084254482	0.025750577	0.00047401554
0.084385970	0.026225796	0.00047352717
0.084517459	0.026275470	0.00047482462
0.084648948	0.025390800	0.00046987044
0.084780436	0.025986513	0.00047115187
0.084911925	0.025780271	0.00047207087
0.085043414	0.026709740	0.00047626397
0.085174903	0.025987915	0.00047296360
0.085306391	0.026247176	0.00047600487
0.085437880	0.026274855	0.00047247184
0.085569369	0.026834706	0.00047947057
0.085700857	0.025480313	0.00046634467
0.085832346	0.025994030	0.00047206382
0.085963835	0.025894416	0.00047163019
0.086095323	0.025983387	0.00047017023
0.086226812	0.025912686	0.00046978734
0.086358301	0.026438576	0.00047294287
0.086489790	0.025952130	0.00046912977
0.086621278	0.025384361	0.00046645299
0.086752767	0.026898156	0.00047670998
0.086884256	0.026490017	0.00047248452
0.087015744	0.026134821	0.00047048752
0.087147233	0.025846092	0.00046656214
0.087278722	0.026324390	0.00047402805
0.087410210	0.025678624	0.00046594033
0.087541699	0.026264487	0.00046978844
0.087673188	0.025193434	0.00046406757
0.087804677	0.025236230	0.00046046960
0.087936165	0.025941921	0.00046888490
0.088067654	0.025107736	0.00046139828
0.088199143	0.026279141	0.00046695751
0.088330631	0.025273516	0.00046437750
0.088462120	0.025119716	0.00045902226
0.088593609	0.025361174	0.00046396820
0.088725097	0.025855761	0.00046348898
0.088856586	0.024986825	0.00045726735
0.088988075	0.025544107	0.00046630281
0.089119564	0.025793651	0.00046366375
0.089251052	0.025717428	0.00046613441
0.089382541	0.025080205	0.00045871908
0.089514030	0.026065618	0.00046557060
0.089645518	0.025519430	0.00046107245
0.089777007	0.025176681	0.00045825803
0.089908496	0.025852011	0.00046669326
0.090039984	0.025449164	0.00046129053
0.090171473	0.026392127	0.00046665080
0.090302962	0.024797027	0.00045794192
0.090434451	0.025193161	0.00045745571
0.090565939	0.025911937	0.00046490125
0.090697428	0.025746194	0.00046312337
0.090828917	0.026298539	0.00046220183
0.090960405	0.025488461	0.00045961540
0.091091894	0.025155378	0.00045514725
0.091223383	0.025190685	0.00045949827
0.091354871	0.025402259	0.00046120161
0.091486360	0.025602406	0.00046999555
0.091617849	0.025663332	0.00047379253
0.091749337	0.025147821	0.00047382660
0.091880826	0.024871368	0.00047476074
0.092012315	0.025139081	0.00047993220
0.092143804	0.025448765	0.00048162538
0.092275292	0.025204337	0.00048543179
0.092406781	0.025773384	0.00048970573
0.092538270	0.025412814	0.00049275634
0.092669758	0.025890108	0.00049670703
0.092801247	0.024951313	0.00047372476
0.092932736	0.024656040	0.00047460884
0.093064224	0.025223299	0.00047471541
0.093195713	0.024544142	0.00046704815
0.093327202	0.024745760	0.00046831738
0.093458691	0.025151591	0.00046452741
0.093590179	0.024914504	0.00046849275
0.093721668	0.025212320	0.00046870360
0.093853157	0.024134387	0.00045806582
0.093984645	0.024191191	0.00045879422
0.094116134	0.023948802	0.00045570364
0.094247623	0.024424946	0.00045988408
0.094379111	0.025369346	0.00046537172
0.094510600	0.024625651	0.00046043069
0.094642089	0.024003457	0.00045531821
0.094773578	0.024711304	0.00045470799
0.094905066	0.025035071	0.00046230347
0.095036555	0.024668779	0.00046194345
0.095168044	0.024401637	0.00045295556
0.095299532	0.024738377	0.00045862548
0.095431021	0.024117973	0.00045054472
0.095562510	0.024882162	0.00045877941
0.095693998	0.023928211	0.00045149657
0.095825487	0.024875454	0.00045424548
0.095956976	0.024441207	0.00045434531
0.096088465	0.025047857	0.00045516193
0.096219953	0.024470398	0.00045155615
0.096351442	0.023817841	0.00044972317
0.096482931	0.024797496	0.00045459120
0.096614419	0.024738424	0.00045311990
0.096745908	0.024735370	0.00045346141
0.096877397	0.024995510	0.00045318238
0.097008885	0.024142401	0.00044885823
0.097140374	0.024449371	0.00045000706
0.097271863	0.024748858	0.00045200153
0.097403352	0.024055771	0.00044665863
0.097534840	0.025190477	0.00045436926
0.097666329	0.024614277	0.00045280332
0.097797818	0.024636297	0.00044587386
0.097929306	0.024521870	0.00044768789
0.098060795	0.024503051	0.00044832880
0.098192284	0.024495243	0.00044432403
0.098323772	0.024504232	0.00044619267
0.098455261	0.024093734	0.00043990285
0.098586750	0.024219600	0.00044166390
0.098718239	0.024040765	0.00043822891
0.098849727	0.024352836	0.00043977902
0.098981216	0.024007926	0.00043745687
0.099112705	0.024287221	0.00043890756
0.099244193	0.024459563	0.00043954831
0.099375682	0.024170806	0.00043926973
0.099507171	0.024753008	0.00044182469
0.099638659	0.023914053	0.00043927799
0.099770148	0.023265678	0.00043318434
0.099901637	0.024364816	0.00043923545
0.10003313	0.024210968	0.00043961914
0.10016461	0.024394198	0.00043938419
0.10029610	0.024060934	0.00044075155
0.10042759	0.023830716	0.00043468754
0.10055908	0.024285426	0.00043961332
0.10069057	0.023899156	0.00043798709
0.10082206	0.024810532	0.00044260631
0.10095355	0.024599726	0.00044321032
0.10108504	0.024733741	0.00043975561
0.10121652	0.024340189	0.00043802297
0.10134801	0.024366732	0.00043967766
0.10147950	0.024317745	0.00043847549
0.10161099	0.024060086	0.00043872306
0.10174248	0.023556168	0.00043400624
0.10187397	0.023796081	0.00043259551
0.10200546	0.023854935	0.00043400270
0.10213694	0.024625844	0.00043878788
0.10226843	0.023288574	0.00043013496
0.10239992	0.023693927	0.00043380300
0.10253141	0.023491344	0.00042609492
0.10266290	0.024518364	0.00044042621
0.10279439	0.023823619	0.00043106197
0.10292588	0.024138789	0.00043476562
0.10305737	0.024105441	0.00043572126
0.10318885	0.023979025	0.00043280399
0.10332034	0.024179731	0.00043577050
0.10345183	0.024004033	0.00043236555
0.10358332	0.024255226	0.00043489910
0.10371481	0.024559813	0.00043516228
0.10384630	0.024227428	0.00043332599
0.10397779	0.023835672	0.00043153655
0.10410928	0.024306091	0.00043550519
0.10424076	0.023589300	0.00042996715
0.10437225	0.024197989	0.00043429142
0.10450374	0.024166589	0.00042981434
0.10463523	0.025092479	0.00043948701
0.10476672	0.023783776	0.00042941417
0.10489821	0.024010025	0.00043269175
0.10502970	0.024774538	0.00043520845
0.10516118	0.024407642	0.00043263299
0.10529267	0.024615274	0.00043592310
0.10542416	0.023829061	0.00042891592
0.10555565	0.024149642	0.00043036715
0.10568714	0.023954067	0.00042979520
0.10581863	0.024906223	0.00043527915
0.10595012	0.024357413	0.00043088639
0.10608161	0.024175999	0.00043233275
0.10621309	0.023480037	0.00042557119
0.10634458	0.023553485	0.00042468157
0.10647607	0.023755869	0.00042805266
0.10660756	0.023265028	0.00042249542
0.10673905	0.023859655	0.00042899258
0.10687054	0.024218649	0.00043377242
0.10700203	0.023707132	0.00043560751
0.10713352	0.024258291	0.00044342623
0.10726500	0.023581142	0.00044179759
0.10739649	0.023016461	0.00044421779
0.10752798	0.024605130	0.00045276274
0.10765947	0.024431511	0.00045710524
0.10779096	0.024046499	0.00045321561
0.10792245	0.023863769	0.00045709222
0.10805394	0.023672869	0.00045594938
0.10818542	0.023614967	0.00045406645
0.10831691	0.023813323	0.00046096846
0.10844840	0.023382479	0.00045786929
0.10857989	0.023677333	0.00046123679
0.10871138	0.024009006	0.00046831155
0.10884287	0.023664451	0.00046367185
0.10897436	0.023817418	0.00046574216
0.10910585	0.023683415	0.00046867696
0.10923733	0.023518735	0.00046468020
0.10936882	0.024368957	0.00047703393
0.10950031	0.024487765	0.00047566522
0.10963180	0.023822305	0.00047341656
0.10976329	0.023707856	0.00047293821
0.10989478	0.024147798	0.00047882162
0.11002627	0.023293832	0.00047614580
0.11015776	0.023495267	0.00047311531
0.11028924	0.024855187	0.00048678502
0.11042073	0.025205962	0.00049530056
0.11055222	0.023465081	0.00047516825
0.11068371	0.023289137	0.00048013258
0.11081520	0.023230580	0.00047774845
0.11094669	0.023582423	0.00048201512
0.11107818	0.024097387	0.00048934000
0.11120966	0.023384721	0.00048132825
0.11134115	0.023978316	0.00049061793
0.11147264	0.024087977	0.00048539949
0.11160413	0.022984930	0.00048048124
0.11173562	0.024225503	0.00049540825
0.11186711	0.023644725	0.00047401549
0.11199860	0.023233049	0.00047195792
0.11213009	0.023721443	0.00046835119
0.11226157	0.024197985	0.00046764901
0.11239306	0.024805523	0.00047288557
0.11252455	0.023581478	0.00046102565
0.11265604	0.024169626	0.00046596744
0.11278753	0.023884950	0.00045726671
0.11291902	0.023136069	0.00045189124
0.11305051	0.023776280	0.00046038582
0.11318200	0.023657347	0.00045221704
0.11331348	0.024176770	0.00045965288
0.11344497	0.024250634	0.00045807788
0.11357646	0.024012561	0.00045343118
0.11370795	0.024012202	0.00045388135
0.11383944	0.024611474	0.00045718534
0.11397093	0.024207911	0.00045413097
0.11410242	0.023944047	0.00045202408
0.11423390	0.023609587	0.00044429787
0.11436539	0.024630052	0.00045713883
0.11449688	0.023931538	0.00044548372
0.11462837	0.023121024	0.00044426719
0.11475986	0.023571108	0.00044356218
0.11489135	0.024006294	0.00044436913
0.11502284	0.023947763	0.00044721195
0.11515433	0.023608781	0.00044269132
0.11528581	0.023734936	0.00044322185
0.11541730	0.023796062	0.00044194178
0.11554879	0.023437948	0.00043775602
0.11568028	0.023291240	0.00043928960
0.11581177	0.023793515	0.00044160459
0.11594326	0.023776367	0.00044154477
0.11607475	0.024246715	0.00044440785
0.11620624	0.023334934	0.00043352643
0.11633772	0.023417868	0.00043743521
0.11646921	0.023659236	0.00043970538
0.11660070	0.023726447	0.00043711418
0.11673219	0.024008559	0.00043790257
0.11686368	0.024336140	0.00044070411
0.11699517	0.023851965	0.00043790738
0.11712666	0.023773334	0.00043576123
0.11725814	0.023552289	0.00043217798
0.11738963	0.023362006	0.00043038457
0.11752112	0.023433145	0.00042928342
0.11765261	0.023659976	0.00043229754
0.11778410	0.023758236	0.00043421581
0.11791559	0.022960558	0.00042593952
0.11804708	0.023386929	0.00042764759
0.11817857	0.024999177	0.00044089115
0.11831005	0.023634246	0.00042704460
0.11844154	0.023422311	0.00042934778
0.11857303	0.023769918	0.00042649111
0.11870452	0.024362889	0.00043089760
0.11883601	0.023742990	0.00042732986
0.11896750	0.023909018	0.00042702862
0.11909899	0.024221295	0.00043131261
0.11923048	0.024269662	0.00042632578
0.11936196	0.023399186	0.00042249508
0.11949345	0.023802709	0.00042212099
0.11962494	0.023763544	0.00042207654
0.11975643	0.023929667	0.00042533116
0.11988792	0.023526014	0.00041899372
0.12001941	0.023939170	0.00042227327
0.12015090	0.024103620	0.00042307714
0.12028239	0.023814009	0.00042156265
0.12041387	0.023319022	0.00041635061
0.12054536	0.022889270	0.00041170034
0.12067685	0.023345314	0.00041635666
0.12080834	0.023860991	0.00042016178
0.12093983	0.024034701	0.00041685065
0.12107132	0.023975006	0.00042139955
0.12120281	0.023454677	0.00041547141
0.12133429	0.024296193	0.00042133629
0.12146578	0.023701152	0.00041712791
0.12159727	0.023316422	0.00041257357
0.12172876	0.023542677	0.00041624274
0.12186025	0.024014773	0.00041653026
0.12199174	0.024111093	0.00041849995
0.12212323	0.023734488	0.00041720139
0.12225472	0.023686187	0.00041279197
0.12238620	0.023676016	0.00041623662
0.12251769	0.023859960	0.00041300046
0.12264918	0.023889208	0.00041641807
0.12278067	0.023337810	0.00041240560
0.12291216	0.023186533	0.00041144189
0.12304365	0.023794971	0.00041419356
0.12317514	0.022847830	0.00040567607
0.12330663	0.023274549	0.00041252488
0.12343811	0.023430460	0.00041198350
0.12356960	0.024564720	0.00041822704
0.12370109	0.023748015	0.00041316354
0.12383258	0.023317093	0.00041011075
0.12396407	0.023989781	0.00041223664
0.12409556	0.024112950	0.00041930556
0.12422705	0.024061937	0.00041357963
0.12435853	0.024090086	0.00041501809
0.12449002	0.023319592	0.00040741284
0.12462151	0.023702583	0.00041241618
0.12475300	0.023554420	0.00041006051
0.12488449	0.023383285	0.00040873776
0.12501598	0.024139425	0.00041542531
0.12514747	0.023598027	0.00040910665
0.12527896	0.023857474	0.00041003824
0.12541044	0.023105433	0.00040877667
0.12554193	0.024272951	0.00041223411
0.12567342	0.024091901	0.00041201455
0.12580491	0.023564855	0.00041064838
0.12593640	0.023448714	0.00040561880
0.12606789	0.023680691	0.00041032832
0.12619938	0.023580771	0.00040649559
0.12633087	0.022994968	0.00040641783
0.12646235	0.023634787	0.00040988860
0.12659384	0.023981531	0.00040743676
0.12672533	0.024068315	0.00041469169
0.12685682	0.024459175	0.00041255562
0.12698831	0.023745950	0.00040926534
0.12711980	0.024737987	0.00041453819
0.12725129	0.024140515	0.00040971501
0.12738277	0.024084152	0.00041116494
0.12751426	0.024115731	0.00040990091
0.12764575	0.023741515	0.00040665803
0.12777724	0.023949693	0.00040789558
0.12790873	0.023874328	0.00040875611
0.12804022	0.023402925	0.00040671269
0.12817171	0.023160496	0.00040403356
0.12830320	0.023701500	0.00040725448
0.12843468	0.023064597	0.00040136834
0.12856617	0.023975117	0.00040560610
0.12869766	0.024026897	0.00040820168
0.12882915	0.023387684	0.00040532067
0.12896064	0.023872138	0.00040488917
0.12909213	0.023226627	0.00040004577
0.12922362	0.023525892	0.00040429849
0.12935511	0.023648406	0.00040602912
0.12948659	0.023702438	0.00040480844
0.12961808	0.023903223	0.00040482434
0.12974957	0.022908002	0.00039849113
0.12988106	0.023166486	0.00040036061
0.13001255	0.023210346	0.00040132689
0.13014404	0.024214575	0.00040759423
0.13027553	0.023392196	0.00040013521
0.13040701	0.024264219	0.00040558670
0.13053850	0.024462823	0.00040920553
0.13066999	0.023936456	0.00040375970
0.13080148	0.023857380	0.00040475110
0.13093297	0.024134563	0.00040376654
0.13106446	0.024393869	0.00040778660
0.13119595	0.023586617	0.00040053920
0.13132744	0.024493828	0.00040782087
0.13145892	0.023989076	0.00040462088
0.13159041	0.023699973	0.00040063742
0.13172190	0.023398327	0.00039916081
0.13185339	0.023754405	0.00040163374
0.13198488	0.023860262	0.00040146835
0.13211637	0.023027031	0.00039675911
0.13224786	0.023683649	0.00039915904
0.13237935	0.023471661	0.00039921185
0.13251083	0.023305501	0.00039842015
0.13264232	0.023658012	0.00040211139
0.13277381	0.024006584	0.00040383729
0.13290530	0.023047459	0.00039315319
0.13303679	0.023967805	0.00040249587
0.13316828	0.023182974	0.00039807039
0.13329977	0.023334100	0.00039620856
0.13343125	0.023572360	0.00040124245
0.13356274	0.023724765	0.00039678124
0.13369423	0.023364089	0.00039668855
0.13382572	0.023045355	0.00039527951
0.13395721	0.023949069	0.00040000936
0.13408870	0.023240373	0.00039794404
0.13422019	0.023650206	0.00039554179
0.13435168	0.023798682	0.00040061510
0.13448316	0.023867107	0.00040126523
0.13461465	0.023879541	0.00039882705
0.13474614	0.024516882	0.00040442226
0.13487763	0.023267522	0.00039534678
0.13500912	0.024135282	0.00040102222
0.13514061	0.023860330	0.00040040609
0.13527210	0.022887178	0.00039189525
0.13540359	0.024032037	0.00039940520
0.13553507	0.023350977	0.00039583120
0.13566656	0.023955013	0.00039887204
0.13579805	0.023833455	0.00039919679
0.13592954	0.023828629	0.00039582566
0.13606103	0.023165110	0.00039455755
0.13619252	0.023811152	0.00039620198
0.13632401	0.023005824	0.00039045420
0.13645549	0.023138188	0.00039385478
0.13658698	0.024192319	0.00039816009
0.13671847	0.023941236	0.00039781913
0.13684996	0.023033373	0.00039270270
0.13698145	0.024031270	0.00039758304
0.13711294	0.023475471	0.00039450738
0.13724443	0.023981674	0.00039827513
0.13737592	0.023544321	0.00039412333
0.13750740	0.023504674	0.00039579106
0.13763889	0.024341202	0.00039779949
0.13777038	0.023385010	0.00039266360
0.13790187	0.023793837	0.00039417074
0.13803336	0.023644963	0.00039193286
0.13816485	0.023458021	0.00039422634
0.13829634	0.023427402	0.00039008754
0.13842783	0.022990589	0.00039116360
0.13855931	0.023627790	0.00039421396
0.13869080	0.023570032	0.00039346801
0.13882229	0.023635679	0.00039207424
0.13895378	0.023863170	0.00039082597
0.13908527	0.023885769	0.00039570703
0.13921676	0.023056383	0.00038961382
0.13934825	0.023716586	0.00039267398
0.13947973	0.022953915	0.00038767080
0.13961122	0.023642778	0.00039059907
0.13974271	0.022926312	0.00038828287
0.13987420	0.023987801	0.00039564246
0.14000569	0.023240183	0.00038610463
0.14013718	0.023512234	0.00039073794
0.14026867	0.023387698	0.00038931892
0.14040016	0.024397018	0.00039620470
0.14053164	0.023668806	0.00039282398
0.14066313	0.023758419	0.00038908120
0.14079462	0.023981476	0.00039386890
0.14092611	0.023581271	0.00038891533
0.14105760	0.024362123	0.00039495182
0.14118909	0.023258276	0.00038881211
0.14132058	0.023584820	0.00038693118
0.14145207	0.023029309	0.00038453996
0.14158355	0.023877953	0.00038943753
0.14171504	0.023977752	0.00039115456
0.14184653	0.023957945	0.00039102901
0.14197802	0.022710822	0.00038102523
0.14210951	0.023945648	0.00038969658
0.14224100	0.023482753	0.00038716394
0.14237249	0.024003327	0.00038989741
0.14250398	0.023602035	0.00039013592
0.14263546	0.023352213	0.00038538822
0.14276695	0.023683018	0.00038933977
0.14289844	0.023283830	0.00038506754
0.14302993	0.024113526	0.00039003871
0.14316142	0.023303499	0.00038440068
0.14329291	0.023556635	0.00038538791
0.14342440	0.023956716	0.00038924094
0.14355588	0.023647980	0.00038831086
0.14368737	0.024071922	0.00038988094
0.14381886	0.023725967	0.00038840981
0.14395035	0.023226311	0.00038242019
0.14408184	0.023465111	0.00038495323
0.14421333	0.023523453	0.00038725566
0.14434482	0.023245205	0.00038170154
0.14447631	0.023419761	0.00038601336
0.14460779	0.023448408	0.00038385870
0.14473928	0.022897052	0.00038148234
0.14487077	0.023593719	0.00038744108
0.14500226	0.023486035	0.00038482304
0.14513375	0.023731343	0.00038890393
0.14526524	0.023148884	0.00038116367
0.14539673	0.024211223	0.00038937620
0.14552822	0.023854671	0.00038925950
0.14565970	0.023515597	0.00038369036
0.14579119	0.023840398	0.00038802168
0.14592268	0.023704726	0.00038473591
0.14605417	0.023916616	0.00038582667
0.14618566	0.023948196	0.00038720253
0.14631715	0.023982026	0.00038580527
0.14644864	0.022716411	0.00037867074
0.14658012	0.023365539	0.00038160957
0.14671161	0.024005636	0.00038720847
0.14684310	0.023303595	0.00038341079
0.14697459	0.023439369	0.00038222259
0.14710608	0.023837567	0.00038459018
0.14723757	0.023773275	0.00038434516
0.14736906	0.023589134	0.00038239677
0.14750055	0.023897375	0.00038573673
0.14763203	0.023969474	0.00038448951
0.14776352	0.023225467	0.00037981846
0.14789501	0.023185592	0.00038109886
0.14802650	0.023346675	0.00037916028
0.14815799	0.023742315	0.00038487170
0.14828948	0.023754897	0.00038264297
0.14842097	0.023830664	0.00038464195
0.14855246	0.023942454	0.00038440310
0.14868394	0.023753577	0.00038169478
0.14881543	0.023610858	0.00038304070
0.14894692	0.023407045	0.00038145742
0.14907841	0.023253163	0.00037826599
0.14920990	0.023007744	0.00037758034
0.14934139	0.023830096	0.00038216701
0.14947288	0.023548116	0.00038141786
0.14960436	0.024072210	0.00038415200
0.14973585	0.024084838	0.00038368425
0.14986734	0.023347116	0.00038082220
0.14999883	0.022746378	0.00037442915
0.15013032	0.023002456	0.00037761273
0.15026181	0.023303625	0.00037907949
0.15039330	0.023182088	0.00037752055
0.15052479	0.023838965	0.00038195395
0.15065627	0.023233418	0.00037761666
0.15078776	0.023631094	0.00038234304
0.15091925	0.023757172	0.00038140307
0.15105074	0.023640160	0.00038051133
0.15118223	0.023159628	0.00037786322
0.15131372	0.023381337	0.00037863193
0.15144521	0.023099780	0.00037649327
0.15157670	0.022805875	0.00037467576
0.15170818	0.023443659	0.00037759342
0.15183967	0.023439227	0.00037805119
0.15197116	0.024313944	0.00038397438
0.15210265	0.024226360	0.00038320625
0.15223414	0.023783032	0.00037946272
0.15236563	0.023505844	0.00037652048
0.15249712	0.024472105	0.00038362730
0.15262860	0.023995070	0.00038015146
0.15276009	0.023343144	0.00037859608
0.15289158	0.023542169	0.00037847046
0.15302307	0.023394269	0.00037640094
0.15315456	0.023212239	0.00037462038
0.15328605	0.023401992	0.00037606498
0.15341754	0.024259246	0.00038190572
0.15354903	0.023689287	0.00037779022
0.15368051	0.023402853	0.00037532852
0.15381200	0.023799883	0.00037765686
0.15394349	0.023875964	0.00037920156
0.15407498	0.023703918	0.00037866716
0.15420647	0.023008494	0.00037086563
0.15433796	0.023466336	0.00037546444
0.15446945	0.023512790	0.00037473283
0.15460094	0.023424481	0.00037595166
0.15473242	0.023319663	0.00037468689
0.15486391	0.023307876	0.00037481554
0.15499540	0.023680716	0.00037550327
0.15512689	0.023330896	0.00037403947
0.15525838	0.023291272	0.00037379329
0.15538987	0.023196072	0.00037291010
0.15552136	0.023541802	0.00037485628
0.15565284	0.023625081	0.00037425174
0.15578433	0.023875093	0.00037675296
0.15591582	0.023502123	0.00037416992
0.15604731	0.023016981	0.00037302174
0.15617880	0.023189612	0.00037126674
0.15631029	0.023838678	0.00037692578
0.15644178	0.023836474	0.00037443828
0.15657327	0.023595243	0.00037482242
0.15670475	0.024142288	0.00037617709
0.15683624	0.023823369	0.00037629034
0.15696773	0.023847399	0.00037465064
0.15709922	0.023757100	0.00037407969
0.15723071	0.023660792	0.00037453885
0.15736220	0.023384211	0.00037158104
0.15749369	0.023767704	0.00037440986
0.15762518	0.023896668	0.00037411299
0.15775666	0.023451617	0.00037141928
0.15788815	0.023549042	0.00037413783
0.15801964	0.022986468	0.00036847995
0.15815113	0.023486086	0.00037217870
0.15828262	0.023346493	0.00037083245
0.15841411	0.023413505	0.00037217951
0.15854560	0.023320218	0.00037162127
0.15867708	0.023869213	0.00037215844
0.15880857	0.023662666	0.00037317149
0.15894006	0.023422195	0.00037060286
0.15907155	0.023566004	0.00037233666
0.15920304	0.023237051	0.00036987155
0.15933453	0.023661948	0.00037111309
0.15946602	0.023691294	0.00037138992
0.15959751	0.024474689	0.00037713794
0.15972899	0.023677454	0.00037181906
0.15986048	0.023743435	0.00037285377
0.15999197	0.023533525	0.00036955240
0.16012346	0.023853275	0.00037332408
0.16025495	0.023509270	0.00036982569
0.16038644	0.023728638	0.00037055839
0.16051793	0.023827702	0.00037343990
0.16064942	0.024114200	0.00037195826
0.16078090	0.023386676	0.00037017901
0.16091239	0.023497850	0.00037061013
0.16104388	0.023293213	0.00036658775
0.16117537	0.023422588	0.00036971172
0.16130686	0.023216645	0.00036684893
0.16143835	0.023960468	0.00037196305
0.16156984	0.023950246	0.00037382423
0.16170133	0.023445369	0.00036652230
0.16183281	0.022856812	0.00036555564
0.16196430	0.023143120	0.00036665930
0.16209579	0.023337763	0.00036685747
0.16222728	0.023397592	0.00036757203
0.16235877	0.023596882	0.00036797174
0.16249026	0.024396567	0.00037368274
0.16262175	0.023070361	0.00036501063
0.16275323	0.022687660	0.00036291495
0.16288472	0.024072716	0.00037083590
0.16301621	0.023141141	0.00036363271
0.16314770	0.023615586	0.00036805540
0.16327919	0.022723975	0.00036184813
0.16341068	0.024168473	0.00037009259
0.16354217	0.023812270	0.00037004302
0.16367366	0.024227689	0.00037091538
0.16380514	0.023247020	0.00036671571
0.16393663	0.023571426	0.00036794429
0.16406812	0.023249536	0.00036257999
0.16419961	0.023857005	0.00036896306
0.16433110	0.023546468	0.00036695096
0.16446259	0.023685711	0.00036733220
0.16459408	0.023376441	0.00036595927
0.16472557	0.023446422	0.00036364739
0.16485705	0.023531260	0.00036649975
0.16498854	0.023867876	0.00036784656
0.16512003	0.023349231	0.00036547963
0.16525152	0.023781224	0.00036908619
0.16538301	0.023253772	0.00036279020
0.16551450	0.023347580	0.00036491137
0.16564599	0.023764503	0.00036724707
0.16577747	0.023855594	0.00036867976
0.16590896	0.023153436	0.00036215048
0.16604045	0.023941676	0.00036664832
0.16617194	0.023716728	0.00036578657
0.16630343	0.024287849	0.00036842608
0.16643492	0.023514630	0.00036417692
0.16656641	0.023197868	0.00036379669
0.16669790	0.023708512	0.00036420224
0.16682938	0.023852731	0.00036724228
0.16696087	0.023948176	0.00036757369
0.16709236	0.023187154	0.00036052571
0.16722385	0.023548961	0.00036511286
0.16735534	0.023355898	0.00036299556
0.16748683	0.023336881	0.00036406990
0.16761832	0.023455144	0.00036541270
0.16774981	0.023452859	0.00036145794
0.16788129	0.023671372	0.00036570873
0.16801278	0.023649136	0.00036424028
0.16814427	0.023316255	0.00036303098
0.16827576	0.024137509	0.00036806687
0.16840725	0.024430462	0.00036809888
0.16853874	0.023852927	0.00036505264
0.16867023	0.023121743	0.00035906529
0.16880171	0.023483358	0.00036274130
0.16893320	0.023590189	0.00036333457
0.16906469	0.023556940	0.00036030617
0.16919618	0.023933417	0.00036628932
0.16932767	0.023655391	0.00036026956
0.16945916	0.023162913	0.00036138596
0.16959065	0.023893259	0.00036604764
0.16972214	0.023498633	0.00036030824
0.16985362	0.022853353	0.00035905833
0.16998511	0.023611935	0.00036099275
0.17011660	0.022814521	0.00035870909
0.17024809	0.023682146	0.00036359013
0.17037958	0.023490987	0.00036005885
0.17051107	0.023659393	0.00036369583
0.17064256	0.022860333	0.00035753702
0.17077405	0.023347397	0.00036060133
0.17090553	0.023433577	0.00035987452
0.17103702	0.023497062	0.00036049497
0.17116851	0.024146824	0.00036335936
0.17130000	0.022686995	0.00035627428
0.17143149	0.023677803	0.00036085582
0.17156298	0.023517216	0.00036183559
0.17169447	0.023758506	0.00036086909
0.17182595	0.023358754	0.00036089517
0.17195744	0.023398769	0.00035955850
0.17208893	0.023384034	0.00035767475
0.17222042	0.022976074	0.00035668153
0.17235191	0.022864457	0.00035517666
0.17248340	0.023533072	0.00035945900
0.17261489	0.024112145	0.00036354115
0.17274638	0.023292688	0.00035718809
0.17287786	0.024059632	0.00036362174
0.17300935	0.023407783	0.00035761056
0.17314084	0.023300894	0.00035860528
0.17327233	0.023806395	0.00035966959
0.17340382	0.023212377	0.00035612645
0.17353531	0.023103709	0.00035624415
0.17366680	0.023240870	0.00035651577
0.17379829	0.023469854	0.00035846536
0.17392977	0.023304330	0.00035777743
0.17406126	0.023224094	0.00035658596
0.17419275	0.023024516	0.00035580626
0.17432424	0.023178739	0.00035585656
0.17445573	0.023498744	0.00035667226
0.17458722	0.023377125	0.00035676087
0.17471871	0.023900015	0.00035968134
0.17485019	0.023734408	0.00035843261
0.17498168	0.023587538	0.00035751750
0.17511317	0.023492691	0.00035751807
0.17524466	0.023896516	0.00036172932
0.17537615	0.023234783	0.00035499577
0.17550764	0.023328854	0.00035492468
0.17563913	0.023701343	0.00035807065
0.17577062	0.023561986	0.00035691924
0.17590210	0.022899295	0.00035382269
0.17603359	0.023197543	0.00035316576
0.17616508	0.023165558	0.00035552035
0.17629657	0.022935452	0.00035392009
0.17642806	0.024034900	0.00035768569
0.17655955	0.023749709	0.00035927288
0.17669104	0.022905764	0.00035157713
0.17682253	0.023311348	0.00035443172
0.17695401	0.023641826	0.00035776934
0.17708550	0.022876353	0.00035170893
0.17721699	0.022323798	0.00034895542
0.17734848	0.022764370	0.00035109729
0.17747997	0.023617303	0.00035698920
0.17761146	0.022429263	0.00035055774
0.17774295	0.023197924	0.00035205500
0.17787443	0.023368566	0.00035554044
0.17800592	0.022983158	0.00035123537
0.17813741	0.023416372	0.00035474791
0.17826890	0.023209878	0.00035335355
0.17840039	0.022518462	0.00034724843
0.17853188	0.023053983	0.00035304662
0.17866337	0.023367062	0.00035413227
0.17879486	0.023643323	0.00035532687
0.17892634	0.023093432	0.00035347240
0.17905783	0.023278262	0.00035185843
0.17918932	0.023283038	0.00035433541
0.17932081	0.024221858	0.00035849318
0.17945230	0.023090793	0.00035163022
0.17958379	0.023324608	0.00035255590
0.17971528	0.023471408	0.00035226978
0.17984677	0.023633793	0.00035441115
0.17997825	0.023569633	0.00035335416
0.18010974	0.023143481	0.00035101587
0.18024123	0.023348660	0.00035199615
0.18037272	0.023526021	0.00035183680
0.18050421	0.022940835	0.00035708503
0.18063570	0.023590640	0.00036331157
0.18076719	0.023260091	0.00036208319
0.18089867	0.023954553	0.00037057808
0.18103016	0.023216118	0.00036717245
0.18116165	0.023172745	0.00036868760
0.18129314	0.022859261	0.00036758697
0.18142463	0.023184261	0.00036989012
0.18155612	0.023535038	0.00037610894
0.18168761	0.023041500	0.00037252053
0.18181910	0.023450635	0.00037673013
0.18195058	0.023055051	0.00037653691
0.18208207	0.022878507	0.00037314341
0.18221356	0.023239227	0.00037789643
0.18234505	0.022878805	0.00037660484
0.18247654	0.023733798	0.00038418360
0.18260803	0.022972808	0.00038014006
0.18273952	0.023529483	0.00038463548
0.18287101	0.023660117	0.00038728764
0.18300249	0.022984057	0.00038413371
0.18313398	0.023226317	0.00038440555
0.18326547	0.023378756	0.00038543477
0.18339696	0.023713439	0.00039030182
0.18352845	0.023077736	0.00038654954
0.18365994	0.023269096	0.00038991251
0.18379143	0.023915516	0.00039317383
0.18392292	0.022997315	0.00039107990
0.18405440	0.023667377	0.00039217833
0.18418589	0.022669574	0.00038844870
0.18431738	0.024307013	0.00039992873
0.18444887	0.023491608	0.00039428895
0.18458036	0.022404207	0.00038859188
0.18471185	0.023715358	0.00039786961
0.18484334	0.023351370	0.00039739557
0.18497482	0.023433754	0.00039934408
0.18510631	0.022795895	0.00039245705
0.18523780	0.024326964	0.00040613801
0.18536929	0.023873020	0.00039688868
0.18550078	0.023403219	0.00038856715
0.18563227	0.023423933	0.00038639334
0.18576376	0.022551539	0.00037475174
0.18589525	0.023213882	0.00038211150
0.18602673	0.023603841	0.00038166492
0.18615822	0.023598740	0.00037958385
0.18628971	0.023496903	0.00037941573
0.18642120	0.023530633	0.00037642430
0.18655269	0.023594019	0.00037811994
0.18668418	0.022993896	0.00037078950
0.18681567	0.023135204	0.00037080060
0.18694716	0.023835229	0.00037531134
0.18707864	0.023932406	0.00037313381
0.18721013	0.023338316	0.00037072632
0.18734162	0.023388821	0.00037037293
0.18747311	0.023556342	0.00036762478
0.18760460	0.023678390	0.00037174232
0.18773609	0.023017981	0.00036349057
0.18786758	0.023935918	0.00036979393
0.18799906	0.023213214	0.00036659448
0.18813055	0.023319237	0.00036341068
0.18826204	0.023065947	0.00036203851
0.18839353	0.023277819	0.00036103569
0.18852502	0.023218052	0.00036338274
0.18865651	0.022601185	0.00036082195
0.18878800	0.023631965	0.00036028594
0.18891949	0.023480866	0.00036151732
0.18905097	0.023296702	0.00035826629
0.18918246	0.023686689	0.00036158394
0.18931395	0.023600810	0.00036072064
0.18944544	0.022933239	0.00035503012
0.18957693	0.023547788	0.00035889289
0.18970842	0.023308897	0.00035432141
0.18983991	0.023257172	0.00035683203
0.18997140	0.023271674	0.00035609214
0.19010288	0.023267523	0.00035321501
0.19023437	0.023423776	0.00035601191
0.19036586	0.022760002	0.00035118045
0.19049735	0.023466112	0.00035528493
0.19062884	0.023142721	0.00035445639
0.19076033	0.022654301	0.00034854252
0.19089182	0.024159595	0.00035714285
0.19102330	0.024061890	0.00035630964
0.19115479	0.023214819	0.00035071475
0.19128628	0.023261265	0.00035204297
0.19141777	0.023357723	0.00035155070
0.19154926	0.022766138	0.00034773921
0.19168075	0.023755101	0.00035339768
0.19181224	0.023681587	0.00035455731
0.19194373	0.023364389	0.00035107299
0.19207521	0.023420837	0.00035098714
0.19220670	0.023086985	0.00034834254
0.19233819	0.023316736	0.00035081718
0.19246968	0.023480065	0.00035128894
0.19260117	0.023336240	0.00035061672
0.19273266	0.022825036	0.00034707747
0.19286415	0.023819993	0.00035204617
0.19299564	0.022968419	0.00034938766
0.19312712	0.023271115	0.00034791951
0.19325861	0.023266986	0.00035068989
0.19339010	0.023704283	0.00035025996
0.19352159	0.023377610	0.00034867694
0.19365308	0.023874373	0.00035335977
0.19378457	0.023598948	0.00035036019
0.19391606	0.022848048	0.00034608237
0.19404754	0.023704491	0.00035062367
0.19417903	0.022141573	0.00034173906
0.19431052	0.023647662	0.00035241406
0.19444201	0.023460672	0.00034842760
0.19457350	0.023846137	0.00035091631
0.19470499	0.023168671	0.00034718650
0.19483648	0.023662968	0.00034966757
0.19496797	0.023277129	0.00034825279
0.19509945	0.024012548	0.00035121739
0.19523094	0.023590911	0.00034918260
0.19536243	0.023932877	0.00034937373
0.19549392	0.022983466	0.00034463266
0.19562541	0.023473625	0.00034840191
0.19575690	0.022920925	0.00034387928
0.19588839	0.023412187	0.00034700721
0.19601988	0.022957048	0.00034431343
0.19615136	0.023197017	0.00034446345
0.19628285	0.023336996	0.00034739160
0.19641434	0.023155852	0.00034517095
0.19654583	0.022925915	0.00034355535
0.19667732	0.023713464	0.00034820201
0.19680881	0.022386021	0.00034213193
0.19694030	0.023126753	0.00034517184
0.19707178	0.022901704	0.00034252228
0.19720327	0.023082525	0.00034480488
0.19733476	0.023653036	0.00034618512
0.19746625	0.023535706	0.00034694897
0.19759774	0.023742087	0.00034846230
0.19772923	0.023557845	0.00034586833
0.19786072	0.023844026	0.00034735760
0.19799221	0.023364521	0.00034548244
0.19812369	0.023066110	0.00034205136
0.19825518	0.023558891	0.00034782448
0.19838667	0.023631435	0.00034501463
0.19851816	0.022931346	0.00034119143
0.19864965	0.023791161	0.00034694457
0.19878114	0.023345346	0.00034309609
0.19891263	0.023558936	0.00034622464
0.19904412	0.023333834	0.00034215493
0.19917560	0.024170235	0.00034936682
0.19930709	0.023187017	0.00034255403
0.19943858	0.023639341	0.00034478604
0.19957007	0.023290284	0.00034394439
0.19970156	0.023298475	0.00034291563
0.19983305	0.023126762	0.00034159408
0.19996454	0.022881722	0.00034017511
0.20009602	0.023446220	0.00034351499
0.20022751	0.022878852	0.00034047123
0.20035900	0.023561184	0.00034573867
0.20049049	0.023500206	0.00034283063
0.20062198	0.023453442	0.00034373617
0.20075347	0.023579858	0.00034360888
0.20088496	0.023849012	0.00034504767
0.20101645	0.023054422	0.00034120237
0.20114793	0.023182717	0.00033999570
0.20127942	0.023456403	0.00034233655
0.20141091	0.022874531	0.00033903427
0.20154240	0.023197659	0.00034171321
0.20167389	0.023394170	0.00034361596
0.20180538	0.022777207	0.00033730181
0.20193687	0.023140733	0.00034075896
0.20206836	0.023618113	0.00034289703
0.20219984	0.023452622	0.00034246840
0.20233133	0.023026898	0.00033983628
0.20246282	0.022994555	0.00033745976
0.20259431	0.023304019	0.00034083845
0.20272580	0.022994845	0.00033722173
0.20285729	0.023198094	0.00033849062
0.20298878	0.023131508	0.00034014909
0.20312027	0.023265408	0.00033741196
0.20325175	0.023278500	0.00033970986
0.20338324	0.023977674	0.00034204297
0.20351473	0.023156456	0.00033867623
0.20364622	0.023453045	0.00034167370
0.20377771	0.022854637	0.00033586477
0.20390920	0.023064532	0.00033839999
0.20404069	0.023148053	0.00033727120
0.20417217	0.023465255	0.00034124790
0.20430366	0.023474424	0.00034140100
0.20443515	0.023098319	0.00033542912
0.20456664	0.023245782	0.00033773441
0.20469813	0.023382422	0.00034030580
0.20482962	0.023795709	0.00034080476
0.20496111	0.022750529	0.00033511034
0.20509260	0.024087861	0.00034245456
0.20522408	0.023541253	0.00034006207
0.20535557	0.023166609	0.00033742965
0.20548706	0.023241536	0.00033730596
0.20561855	0.023287651	0.00033877002
0.20575004	0.023037391	0.00033468098
0.20588153	0.023004928	0.00033505420
0.20601302	0.023210041	0.00033792331
0.20614451	0.023280190	0.00033575889
0.20627599	0.023747209	0.00034036299
0.20640748	0.023528433	0.00033661195
0.20653897	0.023098449	0.00033578820
0.20667046	0.023056365	0.00033659601
0.20680195	0.023561822	0.00033685097
0.20693344	0.023083413	0.00033608698
0.20706493	0.023338988	0.00033596096
0.20719641	0.023359859	0.00033711065
0.20732790	0.023441919	0.00033905187
0.20745939	0.023294122	0.00033538673
0.20759088	0.023804049	0.00033936972
0.20772237	0.022836315	0.00033286791
0.20785386	0.023658343	0.00033805992
0.20798535	0.023491814	0.00033932562
0.20811684	0.023387590	0.00033559560
0.20824832	0.022916834	0.00033391629
0.20837981	0.022882180	0.00033321665
0.20851130	0.023434144	0.00033738965
0.20864279	0.022955420	0.00033481789
0.20877428	0.023286771	0.00033551539
0.20890577	0.023547712	0.00033677242
0.20903726	0.023111763	0.00033448049
0.20916875	0.023754904	0.00033888999
0.20930023	0.023371006	0.00033606083
0.20943172	0.022766966	0.00033199795
0.20956321	0.023075089	0.00033414198
0.20969470	0.023284454	0.00033569024
0.20982619	0.022837721	0.00033225213
0.20995768	0.023536467	0.00033704229
0.21008917	0.023083125	0.00033204240
0.21022065	0.023189209	0.00033461772
0.21035214	0.023042339	0.00033521379
0.21048363	0.023462650	0.00033379132
0.21061512	0.023130724	0.00033482826
0.21074661	0.023207132	0.00033255607
0.21087810	0.022875007	0.00033109134
0.21100959	0.023273694	0.00033534081
0.21114108	0.023605309	0.00033491033
0.21127256	0.023107531	0.00033412652
0.21140405	0.022993522	0.00033034619
0.21153554	0.023218068	0.00033361039
0.21166703	0.023319540	0.00033471677
0.21179852	0.024040007	0.00033744498
0.21193001	0.023120363	0.00033323176
0.21206150	0.023454565	0.00033379902
0.21219299	0.023197634	0.00033225055
0.21232447	0.023274132	0.00033419510
0.21245596	0.023136962	0.00033171272
0.21258745	0.023697800	0.00033645521
0.21271894	0.022673433	0.00032873973
0.21285043	0.022817560	0.00032963797
0.21298192	0.023181682	0.00033384849
0.21311341	0.022939904	0.00033052484
0.21324489	0.023684746	0.00033524024
0.21337638	0.023791972	0.00033337591
0.21350787	0.022984629	0.00033185508
0.21363936	0.023588763	0.00033536388
0.21377085	0.022930585	0.00033000059
0.21390234	0.022851479	0.00033105260
0.21403383	0.023630265	0.00033329501
0.21416532	0.023614076	0.00033394993
0.21429680	0.023594589	0.00033366871
0.21442829	0.023284273	0.00033068343
0.21455978	0.023410958	0.00033193674
0.21469127	0.023758661	0.00033379805
0.21482276	0.022930108	0.00032862815
0.21495425	0.022749394	0.00032845158
0.21508574	0.023186193	0.00033066085
0.21521723	0.023267377	0.00033146064
0.21534871	0.022734262	0.00032938294
0.21548020	0.023453269	0.00032916117
0.21561169	0.023414859	0.00033250915
0.21574318	0.022900006	0.00032940875
0.21587467	0.023216823	0.00032908983
0.21600616	0.023690469	0.00033290448
0.21613765	0.022880945	0.00032683326
0.21626913	0.023742495	0.00033282138
0.21640062	0.023600057	0.00033183494
0.21653211	0.023063527	0.00032899495
0.21666360	0.022876730	0.00032732994
0.21679509	0.022832608	0.00032637971
0.21692658	0.022701067	0.00032753868
0.21705807	0.022936957	0.00032810956
0.21718956	0.023086533	0.00032861485
0.21732104	0.023129276	0.00032883108
0.21745253	0.022832464	0.00032691901
0.21758402	0.023339232	0.00033047175
0.21771551	0.023518427	0.00033094425
0.21784700	0.023158649	0.00032829426
0.21797849	0.023565352	0.00033025177
0.21810998	0.023014947	0.00032665527
0.21824147	0.023485720	0.00032972760
0.21837295	0.022925345	0.00032765525
0.21850444	0.022478590	0.00032315109
0.21863593	0.023615803	0.00033122951
0.21876742	0.023671046	0.00032866097
0.21889891	0.023406865	0.00033020196
0.21903040	0.023139088	0.00032892020
0.21916189	0.023849171	0.00032960956
0.21929337	0.023337897	0.00032978936
0.21942486	0.023021059	0.00032610313
0.21955635	0.023243644	0.00032903644
0.21968784	0.023471836	0.00032976344
0.21981933	0.023471570	0.00032733586
0.21995082	0.023738370	0.00033023122
0.22008231	0.023628034	0.00032855792
0.22021380	0.022973892	0.00032641739
0.22034528	0.023335447	0.00032816492
0.22047677	0.023805056	0.00032768482
0.22060826	0.022877110	0.00032599841
0.22073975	0.023301883	0.00032721990
0.22087124	0.022730999	0.00032544139
0.22100273	0.023167149	0.00032672823
0.22113422	0.023695242	0.00032734086
0.22126571	0.023754713	0.00032943379
0.22139719	0.023016315	0.00032457161
0.22152868	0.023158924	0.00032627869
0.22166017	0.023336045	0.00032856510
0.22179166	0.023561014	0.00032608357
0.22192315	0.023499882	0.00032791278
0.22205464	0.022916015	0.00032442437
0.22218613	0.023218545	0.00032617945
0.22231761	0.022881910	0.00032288877
0.22244910	0.023182231	0.00032462292
0.22258059	0.022723818	0.00032319572
0.22271208	0.023127144	0.00032574112
0.22284357	0.022798022	0.00032309597
0.22297506	0.022966954	0.00032486736
0.22310655	0.023015039	0.00032253290
0.22323804	0.023044592	0.00032511868
0.22336952	0.023443729	0.00032816592
0.22350101	0.023238649	0.00032451752
0.22363250	0.023395137	0.00032547153
0.22376399	0.022938629	0.00032267680
0.22389548	0.022924349	0.00032424492
0.22402697	0.023299965	0.00032643423
0.22415846	0.023022127	0.00032326011
0.22428995	0.023129006	0.00032403659
0.22442143	0.022983630	0.00032217219
0.22455292	0.022896365	0.00032185877
0.22468441	0.023363406	0.00032641937
0.22481590	0.023671448	0.00032628656
0.22494739	0.022594970	0.00031978532
0.22507888	0.023400980	0.00032487922
0.22521037	0.022973213	0.00032264188
0.22534186	0.023056261	0.00032335446
0.22547334	0.022906974	0.00032183505
0.22560483	0.022703401	0.00031973749
0.22573632	0.022514837	0.00032037038
0.22586781	0.022962609	0.00032233746
0.22599930	0.022821151	0.00032201141
0.22613079	0.023503254	0.00032375776
0.22626228	0.023056662	0.00032259369
0.22639376	0.023414340	0.00032412478
0.22652525	0.023416407	0.00032446675
0.22665674	0.023233936	0.00032384792
0.22678823	0.022903645	0.00031990921
0.22691972	0.023346442	0.00032289238
0.22705121	0.023378099	0.00032297510
0.22718270	0.022474613	0.00031868282
0.22731419	0.023248349	0.00032388540
0.22744567	0.023727769	0.00032554160
0.22757716	0.023507746	0.00032228495
0.22770865	0.022637379	0.00032051723
0.22784014	0.022963936	0.00032032547
0.22797163	0.023490107	0.00032452679
0.22810312	0.023026803	0.00032011229
0.22823461	0.023312745	0.00032369024
0.22836610	0.023211734	0.00032381560
0.22849758	0.023256675	0.00032174632
0.22862907	0.023111219	0.00032218778
0.22876056	0.023304780	0.00032141974
0.22889205	0.022269955	0.00031681975
0.22902354	0.023230544	0.00032235419
0.22915503	0.023155265	0.00032018661
0.22928652	0.023110156	0.00032101830
0.22941800	0.023184925	0.00032054509
0.22954949	0.023305966	0.00032185133
0.22968098	0.023408360	0.00032294364
0.22981247	0.023318651	0.00032054609
0.22994396	0.022553476	0.00031808154
0.23007545	0.023411200	0.00032500861
0.23020694	0.023079891	0.00032511816
0.23033843	0.022706565	0.00032813884
0.23046991	0.022397831	0.00032691847
0.23060140	0.023068116	0.00033340354
0.23073289	0.022970849	0.00033205168
0.23086438	0.023071819	0.00033481439
0.23099587	0.023250243	0.00033970185
0.23112736	0.023506968	0.00033941437
0.23125885	0.022637767	0.00033753795
0.23139034	0.023099122	0.00033843073
0.23152182	0.022878790	0.00034004518
0.23165331	0.023464015	0.00034533684
0.23178480	0.023373079	0.00034518381
0.23191629	0.022707768	0.00034202246
0.23204778	0.023951447	0.00034950660
0.23217927	0.023702368	0.00034832632
0.23231076	0.022954270	0.00034688370
0.23244224	0.022836564	0.00034601754
0.23257373	0.023219621	0.00034758584
0.23270522	0.023654124	0.00035238657
0.23283671	0.023171278	0.00034652566
0.23296820	0.023596319	0.00035069906
0.23309969	0.023075655	0.00034755556
0.23323118	0.023507888	0.00034888693
0.23336267	0.023045624	0.00034825707
0.23349415	0.022728333	0.00034441935
0.23362564	0.023127724	0.00034998760
0.23375713	0.023708366	0.00035156831
0.23388862	0.023259731	0.00034930824
0.23402011	0.022608458	0.00034736985
0.23415160	0.022549271	0.00034520119
0.23428309	0.023820056	0.00035548392
0.23441458	0.022623056	0.00034653880
0.23454606	0.022467342	0.00034632215
0.23467755	0.023909472	0.00035452949
0.23480904	0.023244408	0.00035158899
0.23494053	0.022930874	0.00034963826
0.23507202	0.022706140	0.00034900627
0.23520351	0.023642866	0.00035373511
0.23533500	0.023146086	0.00035175381
0.23546648	0.023633774	0.00035479121
0.23559797	0.022847040	0.00035078991
0.23572946	0.022737797	0.00034965769
0.23586095	0.022778009	0.00035058283
0.23599244	0.023858656	0.00035748683
0.23612393	0.023899008	0.00035680889
0.23625542	0.023548566	0.00035747278
0.23638691	0.023496594	0.00035635765
0.23651839	0.023866474	0.00035651334
0.23664988	0.023220396	0.00035534687
0.23678137	0.022624991	0.00035097718
0.23691286	0.023577996	0.00035702419
0.23704435	0.023535442	0.00035657141
0.23717584	0.023026649	0.00035251389
0.23730733	0.022460108	0.00035200426
0.23743882	0.022745532	0.00035252166
0.23757030	0.022593365	0.00035212468
0.23770179	0.023091883	0.00035597634
0.23783328	0.023824834	0.00035855614
0.23796477	0.023903362	0.00036122238
0.23809626	0.023265566	0.00035584026
0.23822775	0.023311007	0.00035681208
0.23835924	0.023157017	0.00035862900
0.23849072	0.022851076	0.00035257993
0.23862221	0.023178958	0.00035651984
0.23875370	0.023393376	0.00035837231
0.23888519	0.022556905	0.00035375550
0.23901668	0.023677155	0.00036102228
0.23914817	0.023551970	0.00035606113
0.23927966	0.023065035	0.00035832419
0.23941115	0.023054501	0.00035639867
0.23954263	0.023034632	0.00035742302
0.23967412	0.023211310	0.00035867789
0.23980561	0.022924176	0.00035557752
0.23993710	0.022917659	0.00035786235
0.24006859	0.023266907	0.00035785609
0.24020008	0.023139004	0.00035906077
0.24033157	0.022114120	0.00035272041
0.24046306	0.022734363	0.00035417803
0.24059454	0.022761557	0.00035677509
0.24072603	0.023503225	0.00036132083
0.24085752	0.022985506	0.00035794344
0.24098901	0.022684162	0.00035908865
0.24112050	0.023146300	0.00035759386
0.24125199	0.022757407	0.00035702181
0.24138348	0.023092270	0.00036002542
0.24151496	0.023354767	0.00035941272
0.24164645	0.023165016	0.00036127464
0.24177794	0.023105706	0.00035768734
0.24190943	0.023153010	0.00035988935
0.24204092	0.023077773	0.00035926819
0.24217241	0.022773494	0.00035773220
0.24230390	0.022831238	0.00035915530
0.24243539	0.023811636	0.00036335908
0.24256687	0.022934869	0.00035880141
0.24269836	0.023594944	0.00036341971
0.24282985	0.022805655	0.00035655812
0.24296134	0.022770132	0.00035862128
0.24309283	0.023226120	0.00036014445
0.24322432	0.023005401	0.00035987653
0.24335581	0.023286149	0.00036382204
0.24348730	0.023299221	0.00036121029
0.24361878	0.023145893	0.00036160439
0.24375027	0.023174774	0.00036144001
0.24388176	0.023925036	0.00036471165
0.24401325	0.023152319	0.00036366309
0.24414474	0.023008789	0.00035996362
0.24427623	0.022991722	0.00036157713
0.24440772	0.022892026	0.00036120915
0.24453920	0.022613859	0.00035877577
0.24467069	0.023067888	0.00036384572
0.24480218	0.022720794	0.00035760460
0.24493367	0.023430286	0.00036398732
0.24506516	0.022954444	0.00036129165
0.24519665	0.023138226	0.00036293644
0.24532814	0.023117436	0.00036453567
0.24545963	0.022627989	0.00035954861
0.24559111	0.022862455	0.00036133057
0.24572260	0.022864674	0.00036152769
0.24585409	0.023381191	0.00036406637
0.24598558	0.022810742	0.00036194901
0.24611707	0.023159777	0.00036340289
0.24624856	0.022888229	0.00036130154
0.24638005	0.023224047	0.00036525114
0.24651154	0.022321882	0.00035811161
0.24664302	0.023212779	0.00036519407
0.24677451	0.024101043	0.00036776922
0.24690600	0.023496644	0.00036662368
0.24703749	0.023210493	0.00036596963
0.24716898	0.022691257	0.00036035316
0.24730047	0.023357932	0.00036688452
0.24743196	0.023167475	0.00036356692
0.24756345	0.024006588	0.00036960969
0.24769493	0.023314689	0.00036607715
0.24782642	0.023299785	0.00036568596
0.24795791	0.023471420	0.00036723566
0.24808940	0.022982089	0.00036302850
0.24822089	0.023126143	0.00036337098
0.24835238	0.023626091	0.00036834953
0.24848387	0.023368216	0.00036583615
0.24861535	0.023437410	0.00036761839
0.24874684	0.023073483	0.00036490595
0.24887833	0.022902124	0.00036392820
0.24900982	0.023214937	0.00036803735
0.24914131	0.023349913	0.00036544769
0.24927280	0.022887927	0.00036483019
0.24940429	0.023103523	0.00036482860
0.24953578	0.023330580	0.00036621157
0.24966726	0.023284499	0.00036869724
0.24979875	0.023003912	0.00036300065
0.24993024	0.022663732	0.00036379642
0.25006173	0.022985021	0.00036418607
0.25019322	0.023476181	0.00036855342
0.25032471	0.023545481	0.00037041518
0.25045620	0.023665008	0.00036874225
0.25058769	0.022678854	0.00036430898
0.25071917	0.023445306	0.00036732483
0.25085066	0.023447935	0.00036794308
0.25098215	0.022976161	0.00036662435
0.25111364	0.023176474	0.00036641229
0.25124513	0.023674279	0.00037147646
0.25137662	0.023650635	0.00037084605
0.25150811	0.023064673	0.00036546647
0.25163959	0.022899054	0.00036646498
0.25177108	0.023433093	0.00036806346
0.25190257	0.022883991	0.00036704595
0.25203406	0.024016404	0.00037457770
0.25216555	0.023446059	0.00036829489
0.25229704	0.022741850	0.00036636954
0.25242853	0.022939218	0.00036544856
0.25256002	0.023064422	0.00036813539
0.25269150	0.023403703	0.00036984585
0.25282299	0.022795338	0.00036503770
0.25295448	0.022488763	0.00036569715
0.25308597	0.023756445	0.00036937641
0.25321746	0.023080128	0.00036860050
0.25334895	0.023207129	0.00036909371
0.25348044	0.023707378	0.00037027646
0.25361193	0.023030339	0.00036742163
0.25374341	0.022832282	0.00036557873
0.25387490	0.023104484	0.00036804203
0.25400639	0.023272764	0.00037568073
0.25413788	0.022938826	0.00037738491
0.25426937	0.023258143	0.00038464156
0.25440086	0.022612007	0.00038300299
0.25453235	0.022609106	0.00038512982
0.25466383	0.022606949	0.00038741734
0.25479532	0.022893639	0.00039149877
0.25492681	0.022175362	0.00038849475
0.25505830	0.022760205	0.00039429386
0.25518979	0.023200923	0.00040054747
0.25532128	0.022115570	0.00039467958
0.25545277	0.023689872	0.00040739118
0.25558426	0.023499679	0.00040594605
0.25571574	0.023170016	0.00040660301
0.25584723	0.022583002	0.00040381319
0.25597872	0.023447576	0.00041242901
0.25611021	0.023371824	0.00041052224
0.25624170	0.023545431	0.00041476853
0.25637319	0.022996748	0.00041457487
0.25650468	0.023852486	0.00042186382
0.25663617	0.023868343	0.00042219935
0.25676765	0.023584915	0.00042405660
0.25689914	0.023510415	0.00042401293
0.25703063	0.023094609	0.00042347592
0.25716212	0.023062386	0.00042184840
0.25729361	0.023961647	0.00043265997
0.25742510	0.023301353	0.00042920207
0.25755659	0.023052894	0.00042939196
0.25768807	0.023216163	0.00043105866
0.25781956	0.022565571	0.00042659789
0.25795105	0.022853376	0.00043133609
0.25808254	0.022763907	0.00043434143
0.25821403	0.023133467	0.00043520000
0.25834552	0.022913515	0.00043496621
0.25847701	0.023260479	0.00043784365
0.25860850	0.023241698	0.00043952929
0.25873998	0.023079284	0.00043982979
0.25887147	0.022880334	0.00044017290
0.25900296	0.022923765	0.00044091480
0.25913445	0.022883857	0.00043803773
0.25926594	0.023216681	0.00044011865
0.25939743	0.023286371	0.00044607644
0.25952892	0.023241745	0.00044322040
0.25966041	0.022786221	0.00044499812
0.25979189	0.022873529	0.00044282965
0.25992338	0.022102169	0.00044025366
0.26005487	0.023116788	0.00044794989
0.26018636	0.022814469	0.00044588098
0.26031785	0.022550632	0.00044408570
0.26044934	0.023788650	0.00045312407
0.26058083	0.023315415	0.00044935535
0.26071231	0.022664347	0.00044821587
0.26084380	0.023315266	0.00045055750
0.26097529	0.023870494	0.00045836715
0.26110678	0.022782971	0.00045070620
0.26123827	0.022479608	0.00045048407
0.26136976	0.023497676	0.00045662172
0.26150125	0.023397867	0.00045913526
0.26163274	0.023984683	0.00046370295
0.26176422	0.022699357	0.00045149143
0.26189571	0.022618868	0.00045471249
0.26202720	0.022807838	0.00045565483
0.26215869	0.022723976	0.00045523910
0.26229018	0.022256357	0.00045248004
0.26242167	0.023023194	0.00046007731
0.26255316	0.022853445	0.00045737740
0.26268465	0.023467259	0.00046614118
0.26281613	0.023469370	0.00046498241
0.26294762	0.022326021	0.00045429281
0.26307911	0.022895067	0.00045913081
0.26321060	0.023256740	0.00046618390
0.26334209	0.022753341	0.00046308008
0.26347358	0.022853476	0.00046250159
0.26360507	0.022854609	0.00046403657
0.26373655	0.023119325	0.00046817300
0.26386804	0.023334330	0.00047089435
0.26399953	0.023185503	0.00047027628
0.26413102	0.023376555	0.00046841166
0.26426251	0.023359043	0.00047023781
0.26439400	0.022790432	0.00046606986
0.26452549	0.023051133	0.00047285262
0.26465698	0.022681765	0.00046979898
0.26478846	0.023128530	0.00046909191
0.26491995	0.022973024	0.00047356563
0.26505144	0.022678937	0.00046848979
0.26518293	0.022956915	0.00047292465
0.26531442	0.023229662	0.00047833815
0.26544591	0.022865512	0.00047390470
[truncated: 567 more rows]
