# Supplementary material for: Invariant surface glycoprotein 65 of Trypanosoma brucei is a complement C3 receptor
Source: Nat Commun. 2022 Aug 29;13:5085. doi: 10.1038/s41467-022-32728-9 (PMC9424271; doi:10.1038/s41467-022-32728-9)
Supplement: Supplementary file 4 — supplementary data 2 [file 41467_2022_32728_MOESM4_ESM.zip › b21-414646_00136.dat]

0.0026000000	40.164069	0.13760952
0.0027314887	29.126279	0.10764133
0.0028629774	22.395432	0.090252083
0.0029944661	17.463336	0.076486246
0.0031259548	12.461952	0.059374275
0.0032574435	10.983128	0.057696561
0.0033889322	8.8385752	0.048927583
0.0035204209	11.679223	0.048969164
0.0036519096	12.310645	0.046653661
0.0037833983	10.089896	0.039821024
0.0039148870	8.4344745	0.035130229
0.0040463757	6.8045096	0.030356108
0.0041778644	5.5537827	0.025704796
0.0043093531	4.6225404	0.023024515
0.0044408418	3.8085586	0.020100243
0.0045723305	3.1361044	0.018239640
0.0047038192	2.9305863	0.016875368
0.0048353079	2.5021024	0.015137592
0.0049667966	2.2404537	0.014273012
0.0050982853	1.8901381	0.012419272
0.0052297740	1.7612420	0.012145053
0.0053612627	1.5150087	0.010877409
0.0054927514	1.4032443	0.010190937
0.0056242401	1.2668044	0.0096548035
0.0057557288	1.1999453	0.0091362274
0.0058872175	1.1060754	0.0086541652
0.0060187062	1.0363046	0.0083545785
0.0061501949	0.91525197	0.0075205306
0.0062816836	0.90543533	0.0076490477
0.0064131723	0.83110448	0.0071839394
0.0065446610	0.79522402	0.0069265234
0.0066761496	0.75787487	0.0067300882
0.0068076383	0.72012191	0.0064115406
0.0069391270	0.69424890	0.0063965022
0.0070706157	0.67257055	0.0061962415
0.0072021044	0.64202057	0.0059871330
0.0073335931	0.62691810	0.0058905163
0.0074650818	0.57409601	0.0054727957
0.0075965705	0.57056317	0.0055012090
0.0077280592	0.54428068	0.0053507627
0.0078595479	0.51064809	0.0050588981
0.0079910366	0.49458833	0.0050083771
0.0081225253	0.47244085	0.0047549381
0.0082540140	0.46422883	0.0047402381
0.0083855027	0.44881330	0.0046786936
0.0085169914	0.42631030	0.0044667380
0.0086484801	0.40292815	0.0043109332
0.0087799688	0.39645100	0.0042007205
0.0089114575	0.38077170	0.0041385783
0.0090429462	0.36499703	0.0040236093
0.0091744349	0.34409903	0.0038731329
0.0093059236	0.33161545	0.0037574560
0.0094374123	0.31232317	0.0036223710
0.0095689010	0.30043331	0.0034955380
0.0097003897	0.29472982	0.0034901883
0.0098318784	0.28359126	0.0033746519
0.0099633671	0.26724897	0.0032403934
0.010094856	0.26888953	0.0032403385
0.010226345	0.24492003	0.0030193353
0.010357833	0.24707732	0.0031109070
0.010489322	0.22718238	0.0028952767
0.010620811	0.21568070	0.0028008119
0.010752299	0.21262163	0.0027690367
0.010883788	0.20115305	0.0026378601
0.011015277	0.19557419	0.0026484622
0.011146765	0.17599584	0.0024347774
0.011278254	0.16772724	0.0023675272
0.011409743	0.16712490	0.0023386123
0.011541231	0.15736186	0.0022350643
0.011672720	0.14790931	0.0021727885
0.011804209	0.13964495	0.0020313199
0.011935698	0.13373748	0.0019837457
0.012067186	0.12712466	0.0019228229
0.012198675	0.12365417	0.0018341793
0.012330164	0.11675455	0.0017861066
0.012461652	0.11681092	0.0017660149
0.012593141	0.10926293	0.0016701322
0.012724630	0.10967112	0.0016730524
0.012856118	0.098656822	0.0015372023
0.012987607	0.099342291	0.0015602424
0.013119096	0.094257536	0.0014862592
0.013250585	0.091902675	0.0014509339
0.013382073	0.090631486	0.0014466348
0.013513562	0.087389785	0.0013977439
0.013645051	0.084873695	0.0013882005
0.013776539	0.082116970	0.0013577208
0.013908028	0.079258937	0.0013118973
0.014039517	0.079015554	0.0013020015
0.014171005	0.076316131	0.0012714041
0.014302494	0.074745904	0.0012609129
0.014433983	0.073808100	0.0012542265
0.014565472	0.070381842	0.0012001688
0.014696960	0.070323620	0.0012056781
0.014828449	0.068865559	0.0011763551
0.014959938	0.063972991	0.0011391022
0.015091426	0.066126657	0.0011624206
0.015222915	0.063900830	0.0011147131
0.015354404	0.064897368	0.0011274865
0.015485892	0.062541112	0.0010968523
0.015617381	0.061765241	0.0010923658
0.015748870	0.061960097	0.0010922382
0.015880359	0.061751427	0.0010744551
0.016011847	0.058803806	0.0010500489
0.016143336	0.055083991	0.0010076655
0.016274825	0.053620118	0.00099584894
0.016406313	0.055957645	0.0010082678
0.016537802	0.053871199	0.00098124840
0.016669291	0.054367545	0.00098377341
0.016800779	0.056835855	0.0010037615
0.016932268	0.058112032	0.0010095878
0.017063757	0.060272500	0.0010246463
0.017195246	0.060054100	0.0010149330
0.017326734	0.058724876	0.0010050129
0.017458223	0.057528719	0.00098845215
0.017589712	0.057451513	0.00098293282
0.017721200	0.056502939	0.00097809888
0.017852689	0.055404344	0.00094872775
0.017984178	0.055531046	0.00095940993
0.018115666	0.055212038	0.00095175057
0.018247155	0.052058268	0.00091807494
0.018378644	0.051790104	0.00091821007
0.018510133	0.051235060	0.00090422916
0.018641621	0.051608924	0.00090356566
0.018773110	0.051137585	0.00089694628
0.018904599	0.050112719	0.00088679447
0.019036087	0.049367182	0.00087728404
0.019167576	0.047341108	0.00085142448
0.019299065	0.047976574	0.00085231023
0.019430553	0.048644098	0.00086431885
0.019562042	0.047459014	0.00084577405
0.019693531	0.046216762	0.00083535503
0.019825019	0.045489356	0.00082077589
0.019956508	0.045196598	0.00081221623
0.020087997	0.045366215	0.00082041772
0.020219486	0.043399750	0.00079571469
0.020350974	0.043618832	0.00080269081
0.020482463	0.042452107	0.00077996247
0.020613952	0.042977798	0.00078241570
0.020745440	0.041418614	0.00077325639
0.020876929	0.042000819	0.00076811965
0.021008418	0.041619020	0.00076805422
0.021139906	0.042630499	0.00077132252
0.021271395	0.041315374	0.00075280744
0.021402884	0.040869416	0.00075369192
0.021534373	0.040070095	0.00074123817
0.021665861	0.039247629	0.00073244556
0.021797350	0.039665130	0.00073265807
0.021928839	0.039160431	0.00071879221
0.022060327	0.037977993	0.00071741484
0.022191816	0.038060798	0.00070929959
0.022323305	0.038151206	0.00071041568
0.022454793	0.038459943	0.00071081966
0.022586282	0.037734642	0.00069838926
0.022717771	0.036606986	0.00069471171
0.022849260	0.035877934	0.00067883458
0.022980748	0.036001048	0.00068285510
0.023112237	0.036180211	0.00067833861
0.023243726	0.035590254	0.00067027233
0.023375214	0.038028469	0.00069596734
0.023506703	0.039536698	0.00070177474
0.023638192	0.038824929	0.00069559269
0.023769680	0.036742003	0.00067651738
0.023901169	0.038779851	0.00068983572
0.024032658	0.037815510	0.00068451816
0.024164147	0.036618377	0.00066772132
0.024295635	0.036011695	0.00066009915
0.024427124	0.037473943	0.00067113623
0.024558613	0.036721900	0.00065966000
0.024690101	0.036425870	0.00066515565
0.024821590	0.035421908	0.00064794367
0.024953079	0.036131561	0.00065164543
0.025084567	0.036271639	0.00065276876
0.025216056	0.036734519	0.00065124661
0.025347545	0.036434091	0.00065600795
0.025479034	0.035477766	0.00064038537
0.025610522	0.035336888	0.00063380989
0.025742011	0.035333061	0.00063470155
0.025873500	0.035712650	0.00063509143
0.026004988	0.035602171	0.00063725374
0.026136477	0.036343559	0.00064110317
0.026267966	0.034764745	0.00062163630
0.026399454	0.035921482	0.00063362902
0.026530943	0.034903520	0.00061978183
0.026662432	0.035488810	0.00062659532
0.026793920	0.035056065	0.00061990776
0.026925409	0.034965642	0.00061688198
0.027056898	0.033797456	0.00061037613
0.027188387	0.034591933	0.00060822693
0.027319875	0.034547260	0.00061353681
0.027451364	0.034974140	0.00061147717
0.027582853	0.034376623	0.00060527258
0.027714341	0.033310974	0.00059441303
0.027845830	0.034500929	0.00060186361
0.027977319	0.034403398	0.00060289072
0.028108807	0.033657075	0.00059377600
0.028240296	0.033066214	0.00058723416
0.028371785	0.034899850	0.00060052412
0.028503274	0.034947992	0.00059981339
0.028634762	0.033870891	0.00058850531
0.028766251	0.033425506	0.00058629976
0.028897740	0.034888752	0.00059077859
0.029029228	0.033007897	0.00057915801
0.029160717	0.033625864	0.00058351136
0.029292206	0.032991668	0.00057383954
0.029423694	0.033384952	0.00057997467
0.029555183	0.034458744	0.00057871634
0.029686672	0.033731723	0.00057884403
0.029818161	0.033071656	0.00057282672
0.029949649	0.034184087	0.00057662014
0.030081138	0.032638464	0.00056789538
0.030212627	0.033822868	0.00057091852
0.030344115	0.032570315	0.00056149498
0.030475604	0.031877215	0.00055689709
0.030607093	0.031923124	0.00055347386
0.030738581	0.033221498	0.00056482096
0.030870070	0.032375153	0.00055346198
0.031001559	0.033732009	0.00056240775
0.031133048	0.031328962	0.00054680772
0.031264536	0.031889052	0.00054626446
0.031396025	0.031821118	0.00054670144
0.031527514	0.032590947	0.00054970080
0.031659002	0.032317389	0.00054576748
0.031790491	0.031239683	0.00054064628
0.031921980	0.031351765	0.00053682504
0.032053468	0.031620111	0.00054047054
0.032184957	0.031935103	0.00053763985
0.032316446	0.031821395	0.00053611425
0.032447935	0.032197055	0.00054172787
0.032579423	0.031277944	0.00053142632
0.032710912	0.031581296	0.00053382767
0.032842401	0.032286901	0.00053549109
0.032973889	0.030836989	0.00052313696
0.033105378	0.031069588	0.00052633836
0.033236867	0.031125217	0.00052375912
0.033368355	0.030406443	0.00052874057
0.033499844	0.031246381	0.00053338864
0.033631333	0.030605484	0.00052830672
0.033762822	0.030718473	0.00053498235
0.033894310	0.031338296	0.00053974165
0.034025799	0.030393482	0.00053174690
0.034157288	0.030976594	0.00053460027
0.034288776	0.030350813	0.00053084986
0.034420265	0.030330356	0.00053578513
0.034551754	0.030045094	0.00053044960
0.034683242	0.029876101	0.00053067188
0.034814731	0.029736934	0.00052686372
0.034946220	0.028901637	0.00052184787
0.035077708	0.031066882	0.00054166643
0.035209197	0.030361966	0.00053657180
0.035340686	0.030239154	0.00053045598
0.035472175	0.030603340	0.00054356981
0.035603663	0.029146402	0.00053682416
0.035735152	0.029929470	0.00054844273
0.035866641	0.029203913	0.00054142438
0.035998129	0.028416942	0.00053238949
0.036129618	0.029900992	0.00055071399
0.036261107	0.028509635	0.00053401671
0.036392595	0.029984141	0.00055561851
0.036524084	0.028543160	0.00053942487
0.036655573	0.030067328	0.00054812219
0.036787062	0.030393541	0.00055799775
0.036918550	0.029190875	0.00054263180
0.037050039	0.028591483	0.00054551282
0.037181528	0.029163763	0.00054502825
0.037313016	0.029144481	0.00054638522
0.037444505	0.029783899	0.00055483418
0.037575994	0.028936443	0.00054570277
0.037707482	0.028244147	0.00054693213
0.037838971	0.029165997	0.00055507077
0.037970460	0.029319870	0.00055196293
0.038101949	0.029144238	0.00055395625
0.038233437	0.028961599	0.00054619317
0.038364926	0.029655914	0.00054672876
0.038496415	0.029662526	0.00054652547
0.038627903	0.029556312	0.00053869214
0.038759392	0.028889542	0.00053745154
0.038890881	0.029411853	0.00053450944
0.039022369	0.029538537	0.00053741909
0.039153858	0.029385259	0.00053322235
0.039285347	0.029536268	0.00053124149
0.039416836	0.029564655	0.00053705753
0.039548324	0.029689208	0.00053356161
0.039679813	0.029322110	0.00052690469
0.039811302	0.028606911	0.00052503242
0.039942790	0.030513314	0.00053673409
0.040074279	0.029315206	0.00052952582
0.040205768	0.029828447	0.00053058450
0.040337256	0.029043260	0.00052187341
0.040468745	0.029259533	0.00052454022
0.040600234	0.029227512	0.00052310909
0.040731723	0.029728616	0.00052747098
0.040863211	0.029044432	0.00052389229
0.040994700	0.029236797	0.00052014247
0.041126189	0.030210443	0.00053090871
0.041257677	0.029183102	0.00051821802
0.041389166	0.029301549	0.00052005354
0.041520655	0.029799354	0.00052521952
0.041652143	0.030426665	0.00052838742
0.041783632	0.029240748	0.00051904921
0.041915121	0.029891160	0.00052199094
0.042046610	0.029244344	0.00051818284
0.042178098	0.029748529	0.00052013952
0.042309587	0.029436841	0.00051810123
0.042441076	0.028926146	0.00051242501
0.042572564	0.029310875	0.00051571187
0.042704053	0.028663203	0.00050721587
0.042835542	0.028854393	0.00051148771
0.042967030	0.029650261	0.00051614916
0.043098519	0.029699084	0.00051722071
0.043230008	0.028721401	0.00050787039
0.043361496	0.029603445	0.00051091771
0.043492985	0.028734694	0.00050905966
0.043624474	0.029738925	0.00051258079
0.043755963	0.029521786	0.00051456360
0.043887451	0.029645759	0.00051014869
0.044018940	0.029320949	0.00050773185
0.044150429	0.028803413	0.00050906939
0.044281917	0.028881463	0.00050334514
0.044413406	0.029027029	0.00050916951
0.044544895	0.029010285	0.00050539596
0.044676383	0.029355335	0.00050756199
0.044807872	0.029182989	0.00050637874
0.044939361	0.029526936	0.00050730949
0.045070850	0.029376684	0.00050483097
0.045202338	0.028227575	0.00049711306
0.045333827	0.028514892	0.00049643656
0.045465316	0.028690428	0.00050311762
0.045596804	0.029143885	0.00050215977
0.045728293	0.028876275	0.00050032501
0.045859782	0.029801558	0.00050656908
0.045991270	0.029339299	0.00049868919
0.046122759	0.028832675	0.00049855731
0.046254248	0.028948277	0.00050705255
0.046385737	0.028303949	0.00050359595
0.046517225	0.029549922	0.00051636046
0.046648714	0.028972334	0.00051145430
0.046780203	0.029806309	0.00052590722
0.046911691	0.028990066	0.00051777646
0.047043180	0.029283519	0.00052212202
0.047174669	0.028931248	0.00051775491
0.047306157	0.029615724	0.00052600787
0.047437646	0.029177827	0.00052426737
0.047569135	0.028852289	0.00052484495
0.047700624	0.030853667	0.00053477637
0.047832112	0.028532122	0.00052387722
0.047963601	0.030067244	0.00053107749
0.048095090	0.029739130	0.00053435949
0.048226578	0.029689887	0.00053466659
0.048358067	0.029053426	0.00052595912
0.048489556	0.029745285	0.00053437069
0.048621044	0.029739255	0.00053392757
0.048752533	0.029169059	0.00053575623
0.048884022	0.029509976	0.00053484372
0.049015511	0.029801443	0.00053768889
0.049146999	0.029808252	0.00053695632
0.049278488	0.028794312	0.00053036261
0.049409977	0.029737058	0.00054190667
0.049541465	0.030347499	0.00054291094
0.049672954	0.028493467	0.00053022852
0.049804443	0.029620815	0.00053905312
0.049935931	0.029490164	0.00053945222
0.050067420	0.030041971	0.00054550451
0.050198909	0.028909657	0.00053543000
0.050330398	0.029177862	0.00053783038
0.050461886	0.030138786	0.00054619826
0.050593375	0.029332827	0.00054066969
0.050724864	0.029301436	0.00054196121
0.050856352	0.028683272	0.00053664638
0.050987841	0.029238342	0.00053827409
0.051119330	0.028771456	0.00053598030
0.051250818	0.028712246	0.00053898208
0.051382307	0.029462890	0.00054597407
0.051513796	0.029182045	0.00054124100
0.051645284	0.029760179	0.00054656694
0.051776773	0.028866615	0.00053820589
0.051908262	0.029092564	0.00054241687
0.052039751	0.030072070	0.00055206041
0.052171239	0.028916526	0.00054157533
0.052302728	0.029807583	0.00055286455
0.052434217	0.029199115	0.00054371234
0.052565705	0.029787524	0.00055327329
0.052697194	0.030710630	0.00055632589
0.052828683	0.029240126	0.00054699070
0.052960171	0.028891616	0.00054330069
0.053091660	0.029321231	0.00054436916
0.053223149	0.030247399	0.00055663461
0.053354638	0.029445586	0.00054945095
0.053486126	0.029488263	0.00055058950
0.053617615	0.029650323	0.00055074843
0.053749104	0.029411216	0.00054844059
0.053880592	0.029359107	0.00054784216
0.054012081	0.028453106	0.00054386634
0.054143570	0.028625142	0.00054577323
0.054275058	0.029156170	0.00054822643
0.054406547	0.030046273	0.00055422541
0.054538036	0.029512198	0.00055579633
0.054669525	0.028864508	0.00054675577
0.054801013	0.030355823	0.00056261338
0.054932502	0.029802271	0.00055733503
0.055063991	0.029184214	0.00054573325
0.055195479	0.029398901	0.00055336956
0.055326968	0.029997850	0.00055547751
0.055458457	0.029484346	0.00055678399
0.055589945	0.029118377	0.00054934675
0.055721434	0.029623576	0.00055260689
0.055852923	0.029489740	0.00055748012
0.055984412	0.029143019	0.00055300244
0.056115900	0.027842672	0.00054273062
0.056247389	0.029544917	0.00055678568
0.056378878	0.029726091	0.00055477913
0.056510366	0.029487132	0.00055727225
0.056641855	0.028590172	0.00054842925
0.056773344	0.028938343	0.00055305911
0.056904832	0.028698426	0.00055081335
0.057036321	0.028755104	0.00054648921
0.057167810	0.028002731	0.00054405167
0.057299299	0.029161991	0.00055358512
0.057430787	0.029204136	0.00055021174
0.057562276	0.028817730	0.00055250247
0.057693765	0.029184512	0.00054706957
0.057825253	0.029259848	0.00055314831
0.057956742	0.029327311	0.00055344388
0.058088231	0.029606561	0.00055488363
0.058219719	0.028960493	0.00055128800
0.058351208	0.028601227	0.00054256009
0.058482697	0.029487299	0.00055178636
0.058614186	0.029416218	0.00055357567
0.058745674	0.029003555	0.00054372736
0.058877163	0.030456573	0.00055916198
0.059008652	0.028376092	0.00053816107
0.059140140	0.028952016	0.00054723602
0.059271629	0.029523041	0.00054922797
0.059403118	0.029270566	0.00054431323
0.059534606	0.029104538	0.00054591620
0.059666095	0.029582069	0.00054427453
0.059797584	0.030315640	0.00054999918
0.059929072	0.028723792	0.00054193220
0.060060561	0.029741832	0.00054551773
0.060192050	0.028701642	0.00054012554
0.060323539	0.028946362	0.00053751201
0.060455027	0.028333987	0.00053545078
0.060586516	0.028536679	0.00053734482
0.060718005	0.029305292	0.00054128175
0.060849493	0.029023910	0.00053742743
0.060980982	0.028777930	0.00053782740
0.061112471	0.029982728	0.00054462137
0.061243959	0.030115609	0.00055233082
0.061375448	0.029766722	0.00053964700
0.061506937	0.028415092	0.00053591056
0.061638426	0.029570565	0.00054088320
0.061769914	0.029172810	0.00053863446
0.061901403	0.028684503	0.00053840005
0.062032892	0.029606454	0.00053873707
0.062164380	0.028717320	0.00053455596
0.062295869	0.029366535	0.00054030529
0.062427358	0.028437584	0.00053107298
0.062558846	0.028877487	0.00053848796
0.062690335	0.028812553	0.00053181096
0.062821824	0.029722777	0.00053988563
0.062953313	0.028802123	0.00053406777
0.063084801	0.028949987	0.00053325855
0.063216290	0.029166229	0.00053777276
0.063347779	0.028808663	0.00053259259
0.063479267	0.029554853	0.00053549489
0.063610756	0.028940672	0.00053679710
0.063742245	0.029923069	0.00053977132
0.063873733	0.028243841	0.00053181465
0.064005222	0.028463366	0.00052802087
0.064136711	0.028474976	0.00052857684
0.064268200	0.029541924	0.00053624151
0.064399688	0.029051672	0.00053216110
0.064531177	0.028787924	0.00053352993
0.064662666	0.028541337	0.00052861642
0.064794154	0.027731545	0.00052053701
0.064925643	0.029227367	0.00053529416
0.065057132	0.028904140	0.00053332358
0.065188620	0.029097015	0.00053411050
0.065320109	0.028864107	0.00052882132
0.065451598	0.028901189	0.00052776521
0.065583087	0.029869155	0.00053734005
0.065714575	0.028715698	0.00052444643
0.065846064	0.028758430	0.00052933607
0.065977553	0.028676531	0.00052762644
0.066109041	0.028826100	0.00052608476
0.066240530	0.028669773	0.00052938314
0.066372019	0.028413703	0.00052347111
0.066503507	0.028824751	0.00052819614
0.066634996	0.029200677	0.00052824541
0.066766485	0.029331245	0.00053233526
0.066897973	0.028646558	0.00052506893
0.067029462	0.028268312	0.00052271339
0.067160951	0.028523367	0.00052609236
0.067292440	0.029097396	0.00052762912
0.067423928	0.029097453	0.00052519389
0.067555417	0.028379866	0.00052282510
0.067686906	0.028486830	0.00052291755
0.067818394	0.029341021	0.00052918460
0.067949883	0.028434804	0.00052083929
0.068081372	0.028228383	0.00051789028
0.068212860	0.029111867	0.00052629506
0.068344349	0.028799845	0.00052441084
0.068475838	0.029176886	0.00052752744
0.068607327	0.029336356	0.00052736757
0.068738815	0.028214493	0.00051517054
0.068870304	0.029089791	0.00052649753
0.069001793	0.028565457	0.00052024217
0.069133281	0.028549582	0.00052139808
0.069264770	0.028537118	0.00052351300
0.069396259	0.029411523	0.00052207830
0.069527747	0.028251877	0.00051906514
0.069659236	0.028628794	0.00051840537
0.069790725	0.028147214	0.00051654764
0.069922214	0.028920700	0.00052241987
0.070053702	0.028802796	0.00051778226
0.070185191	0.028671924	0.00052143472
0.070316680	0.028787350	0.00051776210
0.070448168	0.027235369	0.00050990821
0.070579657	0.027596598	0.00051260110
0.070711146	0.028522948	0.00051645832
0.070842634	0.028390473	0.00051717773
0.070974123	0.028345987	0.00051486870
0.071105612	0.029654753	0.00052456448
0.071237101	0.028579809	0.00051922526
0.071368589	0.027913977	0.00050829800
0.071500078	0.028335391	0.00051566940
0.071631567	0.028107030	0.00051445722
0.071763055	0.028062224	0.00051165533
0.071894544	0.027629298	0.00050926362
0.072026033	0.028623198	0.00051271321
0.072157521	0.027681642	0.00051050464
0.072289010	0.027830966	0.00050863069
0.072420499	0.028422166	0.00051188270
0.072551988	0.028209587	0.00050988655
0.072683476	0.027530654	0.00050465579
0.072814965	0.027805066	0.00050662832
0.072946454	0.027546341	0.00050824311
0.073077942	0.028374330	0.00050849514
0.073209431	0.028554464	0.00051399541
0.073340920	0.027732378	0.00050516205
0.073472408	0.027159118	0.00050073854
0.073603897	0.027110155	0.00050254554
0.073735386	0.027808715	0.00050530427
0.073866875	0.027180781	0.00050028248
0.073998363	0.028040728	0.00050770913
0.074129852	0.026850923	0.00049815896
0.074261341	0.027314883	0.00050316804
0.074392829	0.027759105	0.00050083977
0.074524318	0.027095548	0.00050112671
0.074655807	0.027282233	0.00049812560
0.074787295	0.026729097	0.00049631715
0.074918784	0.026998408	0.00049697210
0.075050273	0.026916781	0.00049669872
0.075181761	0.027583811	0.00050100955
0.075313250	0.027772501	0.00050511291
0.075444739	0.026530034	0.00049317075
0.075576228	0.026916093	0.00049774595
0.075707716	0.026674024	0.00049327221
0.075839205	0.026285891	0.00049057075
0.075970694	0.027120988	0.00049674126
0.076102182	0.028009531	0.00050078127
0.076233671	0.027666622	0.00050477008
0.076365160	0.026587494	0.00048844285
0.076496648	0.026645018	0.00049209011
0.076628137	0.027077951	0.00049576831
0.076759626	0.028079469	0.00050067604
0.076891115	0.026798333	0.00049345513
0.077022603	0.027728810	0.00049816571
0.077154092	0.027304509	0.00049550746
0.077285581	0.027168319	0.00049592478
0.077417069	0.027832583	0.00049813608
0.077548558	0.027325529	0.00049803407
0.077680047	0.027462892	0.00049479393
0.077811535	0.027681926	0.00049775094
0.077943024	0.026480540	0.00048874461
0.078074513	0.028154879	0.00049856634
0.078206002	0.027174111	0.00049489123
0.078337490	0.026805776	0.00048979054
0.078468979	0.026559813	0.00048638071
0.078600468	0.026598589	0.00049002276
0.078731956	0.027510072	0.00049515405
0.078863445	0.026655098	0.00048915826
0.078994934	0.026263569	0.00048271954
0.079126422	0.027166222	0.00049138674
0.079257911	0.026612730	0.00048691130
0.079389400	0.027298506	0.00048898168
0.079520889	0.026307334	0.00048492332
0.079652377	0.026787352	0.00048849335
0.079783866	0.026575719	0.00048454535
0.079915355	0.026498119	0.00048772423
0.080046843	0.026779320	0.00048671413
0.080178332	0.026309153	0.00048335038
0.080309821	0.026062842	0.00048409316
0.080441309	0.026691713	0.00048231375
0.080572798	0.026792399	0.00048793033
0.080704287	0.026720261	0.00048694229
0.080835776	0.026797811	0.00048492790
0.080967264	0.026298572	0.00048431432
0.081098753	0.026393110	0.00047945787
0.081230242	0.025640348	0.00047670801
0.081361730	0.025979442	0.00047993544
0.081493219	0.026509313	0.00048204987
0.081624708	0.026099662	0.00048142101
0.081756196	0.026646014	0.00047894655
0.081887685	0.026204781	0.00048058907
0.082019174	0.025747246	0.00047509637
0.082150663	0.026236033	0.00047926747
0.082282151	0.027506189	0.00049017711
0.082413640	0.025924186	0.00047647234
0.082545129	0.026462859	0.00048118265
0.082676617	0.026249619	0.00047897169
0.082808106	0.026665824	0.00048190778
0.082939595	0.026386465	0.00048246802
0.083071083	0.026472672	0.00047717587
0.083202572	0.026423792	0.00047935055
0.083334061	0.026227925	0.00047905587
0.083465549	0.026340017	0.00047469492
0.083597038	0.026612847	0.00048138505
0.083728527	0.026062562	0.00047316680
0.083860016	0.027384399	0.00048602391
0.083991504	0.026595142	0.00047953366
0.084122993	0.025977482	0.00047280566
0.084254482	0.026251491	0.00047799584
0.084385970	0.025879285	0.00047211226
0.084517459	0.025628256	0.00047055000
0.084648948	0.025678457	0.00047239031
0.084780436	0.025457949	0.00046685663
0.084911925	0.025798314	0.00047204413
0.085043414	0.025835799	0.00046927327
0.085174903	0.026094639	0.00047314591
0.085306391	0.026991420	0.00048250402
0.085437880	0.025779194	0.00046813217
0.085569369	0.026087034	0.00047241541
0.085700857	0.026466524	0.00047320401
0.085832346	0.025971936	0.00047265507
0.085963835	0.026042360	0.00047355363
0.086095323	0.026025355	0.00046980849
0.086226812	0.025634378	0.00046798557
0.086358301	0.026001431	0.00047048785
0.086489790	0.025426254	0.00046499706
0.086621278	0.025987130	0.00047047007
0.086752767	0.026438403	0.00047328541
0.086884256	0.026794498	0.00047560166
0.087015744	0.025154982	0.00046391790
0.087147233	0.026118513	0.00046897278
0.087278722	0.026302382	0.00047393816
0.087410210	0.026148663	0.00046934944
0.087541699	0.026195376	0.00047016987
0.087673188	0.024580846	0.00045935335
0.087804677	0.025332578	0.00046219255
0.087936165	0.026214544	0.00046994246
0.088067654	0.026323303	0.00047069040
0.088199143	0.026406809	0.00046772861
0.088330631	0.025864940	0.00046701017
0.088462120	0.025795857	0.00046419245
0.088593609	0.025394854	0.00046517188
0.088725097	0.026632699	0.00046957447
0.088856586	0.025004293	0.00045931893
0.088988075	0.026244601	0.00046910951
0.089119564	0.025004333	0.00045784685
0.089251052	0.025308689	0.00046126908
0.089382541	0.025937716	0.00046417035
0.089514030	0.025045130	0.00045629726
0.089645518	0.024888299	0.00045538432
0.089777007	0.025505694	0.00046146765
0.089908496	0.025522103	0.00046499599
0.090039984	0.024762861	0.00045506060
0.090171473	0.025806992	0.00046135693
0.090302962	0.026975983	0.00047232806
0.090434451	0.025435801	0.00045973490
0.090565939	0.025482570	0.00046149315
0.090697428	0.026100055	0.00046455308
0.090828917	0.026308676	0.00046288629
0.090960405	0.026383752	0.00046786785
0.091091894	0.025768851	0.00046062151
0.091223383	0.024682902	0.00045551049
0.091354871	0.025616164	0.00046331222
0.091486360	0.024764988	0.00046228576
0.091617849	0.025145410	0.00047030172
0.091749337	0.025249544	0.00047533639
0.091880826	0.024694072	0.00047334575
0.092012315	0.025518733	0.00048433860
0.092143804	0.024226293	0.00047237111
0.092275292	0.025205325	0.00048491255
0.092406781	0.025151030	0.00048483085
0.092538270	0.025413693	0.00049076384
0.092669758	0.025106491	0.00049262472
0.092801247	0.025053754	0.00047533266
0.092932736	0.024776420	0.00047639776
0.093064224	0.025333419	0.00047526674
0.093195713	0.025508834	0.00047426338
0.093327202	0.025103032	0.00047119694
0.093458691	0.024919661	0.00046260783
0.093590179	0.024948801	0.00046874561
0.093721668	0.024903083	0.00046652464
0.093853157	0.025426806	0.00046750363
0.093984645	0.025806352	0.00046969925
0.094116134	0.025435339	0.00046884527
0.094247623	0.025403407	0.00046656773
0.094379111	0.025330921	0.00046624378
0.094510600	0.024082893	0.00045634674
0.094642089	0.025387605	0.00046452252
0.094773578	0.025499005	0.00046349466
0.094905066	0.024669729	0.00045909702
0.095036555	0.024976296	0.00046512983
0.095168044	0.025013688	0.00045843875
0.095299532	0.024581819	0.00045668402
0.095431021	0.023690859	0.00044604550
0.095562510	0.025215227	0.00046098615
0.095693998	0.024896834	0.00045912533
0.095825487	0.024224653	0.00045041796
0.095956976	0.024458513	0.00045445205
0.096088465	0.025057512	0.00045546896
0.096219953	0.025044388	0.00045788108
0.096351442	0.023740663	0.00044886787
0.096482931	0.025071373	0.00045549676
0.096614419	0.024244795	0.00045084233
0.096745908	0.024737131	0.00045343633
0.096877397	0.024472956	0.00044913847
0.097008885	0.025133040	0.00045699828
0.097140374	0.024874788	0.00045267825
0.097271863	0.025568252	0.00045740793
0.097403352	0.024318037	0.00044748801
0.097534840	0.024044636	0.00044648493
0.097666329	0.023965375	0.00044758150
0.097797818	0.024819302	0.00044916074
0.097929306	0.024858813	0.00045127954
0.098060795	0.024929634	0.00044914242
0.098192284	0.023952004	0.00044052454
0.098323772	0.024150063	0.00044365666
0.098455261	0.024468558	0.00044284574
0.098586750	0.024948754	0.00044512474
0.098718239	0.023938654	0.00043795745
0.098849727	0.024730901	0.00044364048
0.098981216	0.024794554	0.00044409076
0.099112705	0.024805065	0.00044277170
0.099244193	0.023910539	0.00043546081
0.099375682	0.024631742	0.00044161651
0.099507171	0.023534715	0.00043316223
0.099638659	0.024438312	0.00044229084
0.099770148	0.024508180	0.00043984945
0.099901637	0.024477021	0.00043983414
0.10003313	0.023878541	0.00043771278
0.10016461	0.024433181	0.00044060981
0.10029610	0.023277589	0.00043485621
0.10042759	0.023935704	0.00043691086
0.10055908	0.024058557	0.00043823107
0.10069057	0.024614178	0.00044198158
0.10082206	0.024230545	0.00043895821
0.10095355	0.023824524	0.00043914122
0.10108504	0.024640697	0.00043980307
0.10121652	0.023874137	0.00043555890
0.10134801	0.023918427	0.00043705049
0.10147950	0.024562804	0.00044006437
0.10161099	0.024710129	0.00044203265
0.10174248	0.023912013	0.00043567543
0.10187397	0.024379137	0.00043857629
0.10200546	0.024158567	0.00043919521
0.10213694	0.024106246	0.00043468790
0.10226843	0.022710711	0.00042659580
0.10239992	0.024333188	0.00043919636
0.10253141	0.023815361	0.00043002906
0.10266290	0.024373414	0.00044084130
0.10279439	0.023340509	0.00042811761
0.10292588	0.023681041	0.00043253890
0.10305737	0.024420535	0.00043649689
0.10318885	0.023634331	0.00043037219
0.10332034	0.024225415	0.00043527065
0.10345183	0.023537633	0.00042849061
0.10358332	0.024162990	0.00043464296
0.10371481	0.023827810	0.00043042169
0.10384630	0.023393561	0.00042739950
0.10397779	0.024010900	0.00043350994
0.10410928	0.024366254	0.00043573348
0.10424076	0.024197923	0.00043297408
0.10437225	0.024625554	0.00043750016
0.10450374	0.023770841	0.00042661961
0.10463523	0.024418268	0.00043574934
0.10476672	0.023649049	0.00043000124
0.10489821	0.023050182	0.00042407899
0.10502970	0.023677655	0.00042668732
0.10516118	0.023876661	0.00042963418
0.10529267	0.024328774	0.00043453473
0.10542416	0.023516302	0.00042668881
0.10555565	0.024116216	0.00043047413
0.10568714	0.023606385	0.00042645045
0.10581863	0.023290261	0.00042300301
0.10595012	0.024523318	0.00043310247
0.10608161	0.024730581	0.00043528725
0.10621309	0.023709142	0.00042597189
0.10634458	0.024325381	0.00043003896
0.10647607	0.024269305	0.00043115270
0.10660756	0.023876031	0.00042643947
0.10673905	0.023890388	0.00043023729
0.10687054	0.023679317	0.00042965474
0.10700203	0.023263046	0.00043374383
0.10713352	0.023613993	0.00043744646
0.10726500	0.024035186	0.00044634064
0.10739649	0.024602411	0.00045585456
0.10752798	0.024591291	0.00045313739
0.10765947	0.023752340	0.00045142171
0.10779096	0.024286157	0.00045595833
0.10792245	0.023645992	0.00045575701
0.10805394	0.023917676	0.00045778732
0.10818542	0.022693032	0.00044696849
0.10831691	0.024341457	0.00046400656
0.10844840	0.024010097	0.00046167027
0.10857989	0.025003300	0.00047212928
0.10871138	0.023907890	0.00046803027
0.10884287	0.023656783	0.00046202379
0.10897436	0.023556896	0.00046339924
0.10910585	0.023589495	0.00046767652
0.10923733	0.023764262	0.00046416842
0.10936882	0.023496153	0.00047086053
0.10950031	0.024092506	0.00047350563
0.10963180	0.023299768	0.00046859923
0.10976329	0.024397364	0.00047815938
0.10989478	0.023927962	0.00047681207
0.11002627	0.022988030	0.00047564960
0.11015776	0.023047929	0.00047003127
0.11028924	0.022736300	0.00046964476
0.11042073	0.024533435	0.00048791857
0.11055222	0.023688013	0.00047701932
0.11068371	0.023786886	0.00048261482
0.11081520	0.023799524	0.00048268828
0.11094669	0.024190606	0.00048586078
0.11107818	0.024364699	0.00049100090
0.11120966	0.023832882	0.00048661480
0.11134115	0.024006096	0.00049028165
0.11147264	0.024344461	0.00048894114
0.11160413	0.023344981	0.00048473622
0.11173562	0.023734861	0.00049090832
0.11186711	0.023539739	0.00047240785
0.11199860	0.023984900	0.00047888387
0.11213009	0.024174149	0.00047070086
0.11226157	0.023339757	0.00046133928
0.11239306	0.023671842	0.00046394271
0.11252455	0.023181096	0.00045694414
0.11265604	0.024095595	0.00046405603
0.11278753	0.024162356	0.00046189752
0.11291902	0.023494684	0.00045447296
0.11305051	0.023801888	0.00045828270
0.11318200	0.023690526	0.00045402339
0.11331348	0.023887097	0.00045633754
0.11344497	0.024171764	0.00045755215
0.11357646	0.023935181	0.00045175605
0.11370795	0.023726765	0.00045153453
0.11383944	0.023945652	0.00045362003
0.11397093	0.024288214	0.00045416912
0.11410242	0.024079762	0.00045323365
0.11423390	0.024305637	0.00044966622
0.11436539	0.024235619	0.00045587252
0.11449688	0.023225539	0.00043991169
0.11462837	0.023734897	0.00044844808
0.11475986	0.023672816	0.00044487291
0.11489135	0.023664956	0.00044080058
0.11502284	0.023677431	0.00044603435
0.11515433	0.024140843	0.00044612201
0.11528581	0.023268128	0.00044065959
0.11541730	0.023508525	0.00043961765
0.11554879	0.023454536	0.00043812016
0.11568028	0.024136478	0.00044656726
0.11581177	0.023779930	0.00044033983
0.11594326	0.024544968	0.00044748757
0.11607475	0.024022031	0.00044252329
0.11620624	0.023739589	0.00043504072
0.11633772	0.024883059	0.00044991864
0.11646921	0.023434464	0.00043799436
0.11660070	0.023787973	0.00043881655
0.11673219	0.023899134	0.00043706546
0.11686368	0.024315885	0.00043993920
0.11699517	0.024261937	0.00043933177
0.11712666	0.023412054	0.00043422597
0.11725814	0.024410426	0.00043837442
0.11738963	0.023283479	0.00043036506
0.11752112	0.024572969	0.00043726928
0.11765261	0.023727484	0.00043436918
0.11778410	0.023408944	0.00043129233
0.11791559	0.023712219	0.00042962880
0.11804708	0.023661725	0.00042757115
0.11817857	0.023554307	0.00043030409
0.11831005	0.023893362	0.00042816360
0.11844154	0.024097085	0.00043369901
0.11857303	0.023743664	0.00042683187
0.11870452	0.024670282	0.00043199698
0.11883601	0.024299394	0.00043079029
0.11896750	0.023520897	0.00042613129
0.11909899	0.023617018	0.00042667364
0.11923048	0.023800374	0.00042366002
0.11936196	0.024788888	0.00043355357
0.11949345	0.023230769	0.00041778301
0.11962494	0.024119548	0.00042502220
0.11975643	0.023833865	0.00042612834
0.11988792	0.023287779	0.00041723689
0.12001941	0.023527766	0.00041887540
0.12015090	0.022986909	0.00041337969
0.12028239	0.023684601	0.00042069919
0.12041387	0.024814701	0.00042708272
0.12054536	0.024402051	0.00042100645
0.12067685	0.023272320	0.00041567564
0.12080834	0.023575749	0.00041819890
0.12093983	0.023366576	0.00041272862
0.12107132	0.023956813	0.00042133876
0.12120281	0.024052171	0.00041810084
0.12133429	0.023819851	0.00041628408
0.12146578	0.024015309	0.00041932065
0.12159727	0.023659872	0.00041332845
0.12172876	0.023896708	0.00041908633
0.12186025	0.024848976	0.00042178732
0.12199174	0.024248221	0.00041963327
0.12212323	0.024241520	0.00041887792
0.12225472	0.024650881	0.00042220080
0.12238620	0.023543477	0.00041393072
0.12251769	0.023882466	0.00041625613
0.12264918	0.023643822	0.00041485093
0.12278067	0.023790866	0.00041469867
0.12291216	0.023676344	0.00041349267
0.12304365	0.023623910	0.00041359975
0.12317514	0.023832792	0.00041267447
0.12330663	0.023744118	0.00041403140
0.12343811	0.024289040	0.00041726764
0.12356960	0.023351428	0.00041021633
0.12370109	0.023797074	0.00041428489
0.12383258	0.024008634	0.00041521617
0.12396407	0.023245578	0.00040715790
0.12409556	0.024317159	0.00042011285
0.12422705	0.023755265	0.00041095466
0.12435853	0.024484325	0.00041750579
0.12449002	0.023486473	0.00040921256
0.12462151	0.024097276	0.00041508453
0.12475300	0.023543742	0.00041064126
0.12488449	0.024208922	0.00041432185
0.12501598	0.024062626	0.00041468722
0.12514747	0.024281612	0.00041452188
0.12527896	0.023344138	0.00040706419
0.12541044	0.023677619	0.00041171687
0.12554193	0.024118680	0.00041145705
0.12567342	0.024349519	0.00041315652
0.12580491	0.023620110	0.00041064778
0.12593640	0.024430027	0.00041234850
0.12606789	0.023604249	0.00041043371
0.12619938	0.024091773	0.00041112056
0.12633087	0.023686984	0.00041000912
0.12646235	0.024310475	0.00041248691
0.12659384	0.023997195	0.00040718915
0.12672533	0.024505668	0.00041724925
0.12685682	0.023113199	0.00040359531
0.12698831	0.023774709	0.00041004849
0.12711980	0.023625583	0.00040640011
0.12725129	0.023562060	0.00040423622
0.12738277	0.023924130	0.00040967069
0.12751426	0.023690517	0.00040882627
0.12764575	0.023964461	0.00040784522
0.12777724	0.024279918	0.00040936374
0.12790873	0.024323184	0.00040973068
0.12804022	0.024003913	0.00041064811
0.12817171	0.023382461	0.00040434393
0.12830320	0.023305160	0.00040358064
0.12843468	0.023478963	0.00040562872
0.12856617	0.024252912	0.00040797316
0.12869766	0.023561085	0.00040567559
0.12882915	0.024056855	0.00040928139
0.12896064	0.024301875	0.00040774257
0.12909213	0.023618268	0.00040343969
0.12922362	0.023202130	0.00040221977
0.12935511	0.023432823	0.00040404913
0.12948659	0.023923114	0.00040633201
0.12961808	0.024502946	0.00040889381
0.12974957	0.023495797	0.00040172975
0.12988106	0.024277187	0.00040749229
0.13001255	0.023727512	0.00040398680
0.13014404	0.023877578	0.00040719613
0.13027553	0.024052300	0.00040446028
0.13040701	0.023692018	0.00040203303
0.13053850	0.023680560	0.00040475679
0.13066999	0.023711913	0.00040247976
0.13080148	0.023809143	0.00040530921
0.13093297	0.024081089	0.00040421477
0.13106446	0.023097200	0.00039902727
0.13119595	0.023185842	0.00039830494
0.13132744	0.023594806	0.00040079324
0.13145892	0.023079454	0.00039812472
0.13159041	0.023602282	0.00040113653
0.13172190	0.023777001	0.00040098237
0.13185339	0.023738301	0.00040282939
0.13198488	0.023342650	0.00040005310
0.13211637	0.023073722	0.00039880901
0.13224786	0.024446809	0.00040443437
0.13237935	0.023173403	0.00039620160
0.13251083	0.023641089	0.00040044985
0.13264232	0.023441133	0.00039956312
0.13277381	0.023952936	0.00040399296
0.13290530	0.023124392	0.00039403385
0.13303679	0.023030499	0.00039645527
0.13316828	0.023846090	0.00040232603
0.13329977	0.023823761	0.00039722263
0.13343125	0.024170507	0.00040547434
0.13356274	0.024220034	0.00039992781
0.13369423	0.023273872	0.00039543378
0.13382572	0.023166850	0.00039577816
0.13395721	0.023270947	0.00039674720
0.13408870	0.023643281	0.00040015480
0.13422019	0.023769766	0.00039745048
0.13435168	0.022718892	0.00039286557
0.13448316	0.023270340	0.00039716833
0.13461465	0.023039969	0.00039252862
0.13474614	0.023943111	0.00040017731
0.13487763	0.023949829	0.00039881407
0.13500912	0.022918253	0.00039241967
0.13514061	0.023807512	0.00039863558
0.13527210	0.023854897	0.00039891721
0.13540359	0.023425646	0.00039507549
0.13553507	0.023666619	0.00039565120
0.13566656	0.024062561	0.00039902580
0.13579805	0.024325186	0.00040311843
0.13592954	0.023862263	0.00039739093
0.13606103	0.023341562	0.00039563510
0.13619252	0.023533192	0.00039460874
0.13632401	0.024090372	0.00039670313
0.13645549	0.023505402	0.00039714192
0.13658698	0.023927250	0.00039611383
0.13671847	0.023221351	0.00039231978
0.13684996	0.023219594	0.00039399471
0.13698145	0.023766792	0.00039413806
0.13711294	0.023282910	0.00039451756
0.13724443	0.023948131	0.00039781868
0.13737592	0.023759633	0.00039460173
0.13750740	0.024409145	0.00040052443
0.13763889	0.023592075	0.00039277397
0.13777038	0.023845905	0.00039706377
0.13790187	0.023499863	0.00039315569
0.13803336	0.024203189	0.00039715877
0.13816485	0.022858162	0.00038893508
0.13829634	0.023064425	0.00038704202
0.13842783	0.023973230	0.00039657978
0.13855931	0.023685310	0.00039380838
0.13869080	0.024056501	0.00039685332
0.13882229	0.023554404	0.00039171590
0.13895378	0.023968145	0.00039421675
0.13908527	0.023955577	0.00039687875
0.13921676	0.023481241	0.00039218087
0.13934825	0.023870140	0.00039392982
0.13947973	0.023606298	0.00039240998
0.13961122	0.023406577	0.00039001600
0.13974271	0.023349749	0.00039134947
0.13987420	0.023284324	0.00038999155
0.14000569	0.024463737	0.00039381365
0.14013718	0.023844244	0.00039307842
0.14026867	0.023797219	0.00039239393
0.14040016	0.023774911	0.00039310422
0.14053164	0.023291548	0.00039172129
0.14066313	0.023366734	0.00038708269
0.14079462	0.024008629	0.00039216245
0.14092611	0.023703092	0.00039055532
0.14105760	0.023456095	0.00038852079
0.14118909	0.023979932	0.00039500128
0.14132058	0.023617306	0.00038628414
0.14145207	0.023120866	0.00038468819
0.14158355	0.023981386	0.00039096514
0.14171504	0.023939683	0.00039099239
0.14184653	0.023043316	0.00038494360
0.14197802	0.023095107	0.00038454438
0.14210951	0.023919608	0.00039033403
0.14224100	0.023892467	0.00039048226
0.14237249	0.023766476	0.00038810627
0.14250398	0.023391908	0.00038848318
0.14263546	0.023950055	0.00038834774
0.14276695	0.023827229	0.00038988817
0.14289844	0.023844879	0.00038940177
0.14302993	0.023987925	0.00039089368
0.14316142	0.023758428	0.00038846837
0.14329291	0.023327443	0.00038351633
0.14342440	0.024587073	0.00039290224
0.14355588	0.024710863	0.00039328305
0.14368737	0.023415038	0.00038571747
0.14381886	0.024321889	0.00039300891
0.14395035	0.023535820	0.00038378819
0.14408184	0.023509105	0.00038540986
0.14421333	0.024106771	0.00038970252
0.14434482	0.024096076	0.00038884763
0.14447631	0.023638965	0.00038549959
0.14460779	0.023085843	0.00038290767
0.14473928	0.023469090	0.00038444588
0.14487077	0.023820323	0.00038874781
0.14500226	0.023431306	0.00038370293
0.14513375	0.023740490	0.00038852197
0.14526524	0.024652790	0.00039169797
0.14539673	0.023617794	0.00038427362
0.14552822	0.023722972	0.00038870088
0.14565970	0.023651821	0.00038488130
0.14579119	0.023285341	0.00038356748
0.14592268	0.023644440	0.00038523190
0.14605417	0.024140183	0.00038866153
0.14618566	0.024429466	0.00039158097
0.14631715	0.023587764	0.00038379563
0.14644864	0.023793025	0.00038488094
0.14658012	0.023397603	0.00038323349
0.14671161	0.023019813	0.00037910444
0.14684310	0.023668718	0.00038559715
0.14697459	0.023528924	0.00038167722
0.14710608	0.023921456	0.00038495293
0.14723757	0.023124701	0.00038088338
0.14736906	0.024033957	0.00038481448
0.14750055	0.023108930	0.00038144430
0.14763203	0.023595100	0.00038237248
0.14776352	0.023320303	0.00038142876
0.14789501	0.023712393	0.00038444557
0.14802650	0.023474893	0.00037998559
0.14815799	0.023676358	0.00038467310
0.14828948	0.023097453	0.00037822642
0.14842097	0.023034644	0.00037964070
0.14855246	0.023722864	0.00038194701
0.14868394	0.023966657	0.00038184191
0.14881543	0.024117643	0.00038535988
0.14894692	0.023289989	0.00038048399
0.14907841	0.023944300	0.00038396481
0.14920990	0.024273513	0.00038560750
0.14934139	0.023896028	0.00038273524
0.14947288	0.023019462	0.00037807548
0.14960436	0.023899657	0.00038232055
0.14973585	0.023469628	0.00038045848
0.14986734	0.023430117	0.00037964832
0.14999883	0.023682082	0.00038016065
0.15013032	0.023370429	0.00037887477
0.15026181	0.023864285	0.00038308693
0.15039330	0.022834152	0.00037442351
0.15052479	0.023746191	0.00038184916
0.15065627	0.024298845	0.00038433759
0.15078776	0.024151158	0.00038496829
0.15091925	0.023608001	0.00037987035
0.15105074	0.023429620	0.00037747812
0.15118223	0.023769012	0.00038113681
0.15131372	0.024271299	0.00038475049
0.15144521	0.023018570	0.00037630136
0.15157670	0.024200788	0.00038216002
0.15170818	0.023979093	0.00038129210
0.15183967	0.023324792	0.00037606716
0.15197116	0.022726587	0.00037400274
0.15210265	0.023148343	0.00037540451
0.15223414	0.023478185	0.00037769910
0.15236563	0.023565150	0.00037662424
0.15249712	0.023797132	0.00038019131
0.15262860	0.023640957	0.00037856843
0.15276009	0.023526202	0.00037724073
0.15289158	0.023926942	0.00038076947
0.15302307	0.023308627	0.00037526757
0.15315456	0.023884967	0.00038040933
0.15328605	0.022857336	0.00037303723
0.15341754	0.023544915	0.00037836951
0.15354903	0.023082227	0.00037437207
0.15368051	0.023751984	0.00037819555
0.15381200	0.023460389	0.00037556630
0.15394349	0.023762450	0.00037836219
0.15407498	0.023735357	0.00037848472
0.15420647	0.023838428	0.00037637167
0.15433796	0.023636020	0.00037565001
0.15446945	0.023069405	0.00037239206
0.15460094	0.023405619	0.00037667524
0.15473242	0.023605977	0.00037736703
0.15486391	0.023305821	0.00037361673
0.15499540	0.022868772	0.00037011030
0.15512689	0.023588833	0.00037589729
0.15525838	0.024285391	0.00037958771
0.15538987	0.023579733	0.00037548789
0.15552136	0.023369420	0.00037306069
0.15565284	0.023865033	0.00037664852
0.15578433	0.023322701	0.00037354540
0.15591582	0.023135975	0.00037329605
0.15604731	0.022948437	0.00037255046
0.15617880	0.023758213	0.00037560124
0.15631029	0.023853385	0.00037707107
0.15644178	0.023213267	0.00037167528
0.15657327	0.023427692	0.00037525123
0.15670475	0.023181607	0.00037055695
0.15683624	0.023629885	0.00037387620
0.15696773	0.024474751	0.00037908219
0.15709922	0.024239950	0.00037592320
0.15723071	0.023335064	0.00037226276
0.15736220	0.024109178	0.00037452323
0.15749369	0.023673061	0.00037331691
0.15762518	0.023552724	0.00037200249
0.15775666	0.023161066	0.00036992182
0.15788815	0.023623879	0.00037412156
0.15801964	0.023619611	0.00037200409
0.15815113	0.024278855	0.00037679027
0.15828262	0.023274132	0.00037041985
0.15841411	0.023694190	0.00037271918
0.15854560	0.023727019	0.00037308022
0.15867708	0.023883794	0.00037269048
0.15880857	0.023356526	0.00037200720
0.15894006	0.023463602	0.00036992005
0.15907155	0.024111378	0.00037557917
0.15920304	0.023392894	0.00037125183
0.15933453	0.023094383	0.00036831040
0.15946602	0.023155154	0.00036802555
0.15959751	0.024376240	0.00037654994
0.15972899	0.023470905	0.00037043514
0.15986048	0.024213434	0.00037691729
0.15999197	0.023939081	0.00037267241
0.16012346	0.023759544	0.00037283885
0.16025495	0.023313872	0.00036812477
0.16038644	0.023411363	0.00036860970
0.16051793	0.023322694	0.00036980063
0.16064942	0.022913856	0.00036532438
0.16078090	0.023988806	0.00037309832
0.16091239	0.023975216	0.00037343950
0.16104388	0.023701020	0.00036907338
0.16117537	0.023474680	0.00037106655
0.16130686	0.023844516	0.00036969537
0.16143835	0.023551253	0.00036837517
0.16156984	0.024040495	0.00037412431
0.16170133	0.023570910	0.00036758024
0.16183281	0.023080576	0.00036644596
0.16196430	0.023978710	0.00037161576
0.16209579	0.023559825	0.00036881123
0.16222728	0.023503177	0.00036985988
0.16235877	0.023928478	0.00036981808
0.16249026	0.023030537	0.00036564022
0.16262175	0.024174721	0.00037198005
0.16275323	0.023307954	0.00036704436
0.16288472	0.024819632	0.00037632996
0.16301621	0.023408691	0.00036610123
0.16314770	0.023838294	0.00037120554
0.16327919	0.023832876	0.00036857392
0.16341068	0.023321658	0.00036613911
0.16354217	0.023386112	0.00036774115
0.16367366	0.023782913	0.00036731992
0.16380514	0.023925753	0.00036996332
0.16393663	0.023993926	0.00037078555
0.16406812	0.023954735	0.00036800754
0.16419961	0.023253163	0.00036534055
0.16433110	0.022902394	0.00036241443
0.16446259	0.022850669	0.00036297690
0.16459408	0.023401346	0.00036721037
0.16472557	0.023830831	0.00036691218
0.16485705	0.023677623	0.00036740075
0.16498854	0.023562075	0.00036580978
0.16512003	0.023563404	0.00036664100
0.16525152	0.022663311	0.00036214603
0.16538301	0.023481703	0.00036446211
0.16551450	0.023862042	0.00036879199
0.16564599	0.023574325	0.00036577471
0.16577747	0.023559909	0.00036577510
0.16590896	0.023698088	0.00036667980
0.16604045	0.023737846	0.00036479641
0.16617194	0.022886202	0.00036203078
0.16630343	0.023141688	0.00036181705
0.16643492	0.023247374	0.00036323386
0.16656641	0.023002645	0.00036212515
0.16669790	0.022395413	0.00035601010
0.16682938	0.023506090	0.00036480331
0.16696087	0.022906460	0.00036107581
0.16709236	0.023738419	0.00036434428
0.16722385	0.023902562	0.00036607331
0.16735534	0.023649902	0.00036483221
0.16748683	0.023148163	0.00036230991
0.16761832	0.024153233	0.00036841224
0.16774981	0.023482485	0.00036148739
0.16788129	0.023320753	0.00036372601
0.16801278	0.023663410	0.00036346657
0.16814427	0.023049481	0.00036081519
0.16827576	0.023886554	0.00036651243
0.16840725	0.024089930	0.00036528006
0.16853874	0.023557257	0.00036438824
0.16867023	0.023872679	0.00036265015
0.16880171	0.023637681	0.00036447248
0.16893320	0.023495686	0.00036369601
0.16906469	0.023071021	0.00035819836
0.16919618	0.023490894	0.00036369785
0.16932767	0.023633829	0.00036228972
0.16945916	0.023682985	0.00036431643
0.16959065	0.023468067	0.00036325566
0.16972214	0.024233205	0.00036523147
0.16985362	0.023946412	0.00036577860
0.16998511	0.023799290	0.00036159846
0.17011660	0.024295787	0.00036706337
0.17024809	0.023443846	0.00036200947
0.17037958	0.023331637	0.00035943768
0.17051107	0.023416337	0.00036094911
0.17064256	0.023744593	0.00036226199
0.17077405	0.022880466	0.00035844619
0.17090553	0.023785623	0.00036269696
0.17103702	0.023638749	0.00036157074
0.17116851	0.023402367	0.00035962544
0.17130000	0.024075265	0.00036420038
0.17143149	0.023503507	0.00036049118
0.17156298	0.023679746	0.00036276943
0.17169447	0.023323031	0.00035699035
0.17182595	0.023464720	0.00036074563
0.17195744	0.023392472	0.00035987820
0.17208893	0.023382939	0.00035795541
0.17222042	0.023025594	0.00035699999
0.17235191	0.023243585	0.00035855785
0.17248340	0.022862116	0.00035610711
0.17261489	0.023790520	0.00036175192
0.17274638	0.023477813	0.00035799854
0.17287786	0.023717200	0.00036175650
0.17300935	0.022952507	0.00035517618
0.17314084	0.022925257	0.00035573241
0.17327233	0.024557443	0.00036472963
0.17340382	0.023362243	0.00035768283
0.17353531	0.023127797	0.00035810209
0.17366680	0.023365675	0.00035707973
0.17379829	0.023312884	0.00035722462
0.17392977	0.023293006	0.00035953203
0.17406126	0.023056619	0.00035640273
0.17419275	0.023073686	0.00035612155
0.17432424	0.023042123	0.00035493075
0.17445573	0.023187219	0.00035589440
0.17458722	0.022891351	0.00035471332
0.17471871	0.024219672	0.00035981999
0.17485019	0.023472317	0.00035772542
0.17498168	0.022975007	0.00035380508
0.17511317	0.023215324	0.00035592199
0.17524466	0.022996572	0.00035629165
0.17537615	0.023593419	0.00035744392
0.17550764	0.023172933	0.00035495598
0.17563913	0.022657678	0.00035097706
0.17577062	0.023187921	0.00035430712
0.17590210	0.023208556	0.00035484340
0.17603359	0.022938202	0.00035358124
0.17616508	0.023239556	0.00035593904
0.17629657	0.023581216	0.00035776661
0.17642806	0.023461097	0.00035463645
0.17655955	0.023298012	0.00035576242
0.17669104	0.023742354	0.00035660333
0.17682253	0.023656732	0.00035553334
0.17695401	0.023405774	0.00035727719
0.17708550	0.024035601	0.00035836642
0.17721699	0.023037898	0.00035239758
0.17734848	0.023397202	0.00035498404
0.17747997	0.023735582	0.00035616011
0.17761146	0.023980170	0.00036073734
0.17774295	0.023045367	0.00034959702
0.17787443	0.023134316	0.00035324394
0.17800592	0.023204084	0.00035209683
0.17813741	0.024211685	0.00035892730
0.17826890	0.023774845	0.00035716590
0.17840039	0.023835834	0.00035571955
0.17853188	0.024104195	0.00035912013
0.17866337	0.024076660	0.00035707477
0.17879486	0.023421177	0.00035314051
0.17892634	0.022617323	0.00034928769
0.17905783	0.022798213	0.00034919743
0.17918932	0.023044172	0.00035196785
0.17932081	0.023475196	0.00035362381
0.17945230	0.023094769	0.00035183469
0.17958379	0.023412478	0.00035344902
0.17971528	0.023475571	0.00035240557
0.17984677	0.023692108	0.00035543439
0.17997825	0.023284963	0.00035206349
0.18010974	0.023088877	0.00035101515
0.18024123	0.023852339	0.00035464345
0.18037272	0.022723702	0.00034680378
0.18050421	0.023399171	0.00036005984
0.18063570	0.023454855	0.00036271424
0.18076719	0.024053874	0.00036648588
0.18089867	0.023331623	0.00036492835
0.18103016	0.023821537	0.00036931612
0.18116165	0.023300530	0.00036882971
0.18129314	0.022878924	0.00036772866
0.18142463	0.023535874	0.00037242363
0.18155612	0.024538465	0.00038148943
0.18168761	0.023249425	0.00037340167
0.18181910	0.023001325	0.00037425481
0.18195058	0.023599652	0.00038021116
0.18208207	0.023978264	0.00038084091
0.18221356	0.023333489	0.00037902464
0.18234505	0.024487083	0.00038718310
0.18247654	0.023547674	0.00038265441
0.18260803	0.023501610	0.00038343312
0.18273952	0.023075537	0.00038124170
0.18287101	0.023534653	0.00038544335
0.18300249	0.023332771	0.00038535245
0.18313398	0.023504562	0.00038522155
0.18326547	0.023766613	0.00039037001
0.18339696	0.023710762	0.00038861504
0.18352845	0.023485087	0.00038806804
0.18365994	0.023434294	0.00039121814
0.18379143	0.023493119	0.00039057483
0.18392292	0.023152251	0.00039146728
0.18405440	0.022875437	0.00038692936
0.18418589	0.023568614	0.00039486349
0.18431738	0.023259949	0.00039481497
0.18444887	0.024092451	0.00039852463
0.18458036	0.022998598	0.00039379426
0.18471185	0.022595055	0.00039048691
0.18484334	0.023720430	0.00039919332
0.18497482	0.023868450	0.00040106429
0.18510631	0.022749001	0.00039241330
0.18523780	0.023844699	0.00040389174
0.18536929	0.023643828	0.00039487125
0.18550078	0.023530964	0.00038880757
0.18563227	0.023183991	0.00038471982
0.18576376	0.023500717	0.00037967543
0.18589525	0.023048876	0.00038111364
0.18602673	0.023435527	0.00038155461
0.18615822	0.023131597	0.00037841585
0.18628971	0.023049370	0.00037501415
0.18642120	0.023288925	0.00037421155
0.18655269	0.023412720	0.00037718646
0.18668418	0.023914303	0.00037561773
0.18681567	0.023467548	0.00037264086
0.18694716	0.023427440	0.00037441228
0.18707864	0.023785677	0.00037168599
0.18721013	0.023509671	0.00037217003
0.18734162	0.023565466	0.00037193349
0.18747311	0.023832060	0.00037050142
0.18760460	0.023762869	0.00037231381
0.18773609	0.023400632	0.00036511389
0.18786758	0.022860097	0.00036348104
0.18799906	0.023269976	0.00036596533
0.18813055	0.023228979	0.00036358829
0.18826204	0.023525540	0.00036523639
0.18839353	0.024187984	0.00036627852
0.18852502	0.023206184	0.00036214180
0.18865651	0.023314499	0.00036389236
0.18878800	0.023900979	0.00036229343
0.18891949	0.023038385	0.00035909973
0.18905097	0.023412659	0.00035977745
0.18918246	0.022726769	0.00035647149
0.18931395	0.022753405	0.00035567241
0.18944544	0.024018038	0.00036064090
0.18957693	0.024301246	0.00036399635
0.18970842	0.023232944	0.00035523184
0.18983991	0.023503289	0.00035825107
0.18997140	0.023613009	0.00035881838
0.19010288	0.023874720	0.00035696444
0.19023437	0.023667082	0.00035656747
0.19036586	0.023711068	0.00035625193
0.19049735	0.023035307	0.00035255845
0.19062884	0.023503627	0.00035576936
0.19076033	0.022956153	0.00034939484
0.19089182	0.023495227	0.00035398284
0.19102330	0.023566621	0.00035374403
0.19115479	0.023615647	0.00035418528
0.19128628	0.024157884	0.00035729747
0.19141777	0.023575836	0.00035249221
0.19154926	0.023384651	0.00035181799
0.19168075	0.022980713	0.00035043857
0.19181224	0.024038244	0.00035651310
0.19194373	0.023773691	0.00035455114
0.19207521	0.022742460	0.00034621609
0.19220670	0.023928518	0.00035427905
0.19233819	0.023699752	0.00035293019
0.19246968	0.023440615	0.00035072080
0.19260117	0.022791478	0.00034822007
0.19273266	0.022287639	0.00034342240
0.19286415	0.023679730	0.00035082649
0.19299564	0.023186866	0.00035030317
0.19312712	0.023755189	0.00035190327
0.19325861	0.023397209	0.00035089212
0.19339010	0.023066036	0.00034693232
0.19352159	0.022833689	0.00034581605
0.19365308	0.023243837	0.00035025849
0.19378457	0.023397045	0.00034904881
0.19391606	0.023400379	0.00034973952
0.19404754	0.024078085	0.00035353425
0.19417903	0.023033806	0.00034789010
0.19431052	0.023049575	0.00034757435
0.19444201	0.023307097	0.00034714798
0.19457350	0.023505783	0.00034879104
0.19470499	0.023330368	0.00034895694
0.19483648	0.023529085	0.00034872890
0.19496797	0.023430348	0.00034977780
0.19509945	0.022902850	0.00034520106
0.19523094	0.024429748	0.00035304050
0.19536243	0.023837427	0.00035044633
0.19549392	0.023324516	0.00034684949
0.19562541	0.022847490	0.00034475285
0.19575690	0.023157633	0.00034522171
0.19588839	0.023021987	0.00034459395
0.19601988	0.023923797	0.00034927606
0.19615136	0.023135066	0.00034407726
0.19628285	0.023331674	0.00034719768
0.19641434	0.023817973	0.00034808276
0.19654583	0.023732317	0.00034882988
0.19667732	0.023368395	0.00034621670
0.19680881	0.023313940	0.00034598312
0.19694030	0.023159343	0.00034485007
0.19707178	0.023159917	0.00034429806
0.19720327	0.022950104	0.00034297012
0.19733476	0.023385047	0.00034520208
0.19746625	0.022633609	0.00034099138
0.19759774	0.022650813	0.00034213818
0.19772923	0.023317814	0.00034510660
0.19786072	0.022957784	0.00034197667
0.19799221	0.022548856	0.00034024084
0.19812369	0.023275047	0.00034306757
0.19825518	0.023218607	0.00034525767
0.19838667	0.022842098	0.00034079317
0.19851816	0.023029064	0.00034234717
0.19864965	0.023107754	0.00034292077
0.19878114	0.023465999	0.00034445579
0.19891263	0.022661194	0.00034089723
0.19904412	0.023338181	0.00034291717
0.19917560	0.022892659	0.00034154752
0.19930709	0.023503680	0.00034568619
0.19943858	0.022514845	0.00033707101
0.19957007	0.023004984	0.00034175457
0.19970156	0.023391046	0.00034345619
0.19983305	0.022922059	0.00034131530
0.19996454	0.023614721	0.00034496043
0.20009602	0.022912913	0.00033971700
0.20022751	0.023725707	0.00034606357
0.20035900	0.023649298	0.00034433758
0.20049049	0.023157482	0.00034277532
0.20062198	0.023100522	0.00034170132
0.20075347	0.023095107	0.00033940717
0.20088496	0.023139445	0.00034183160
0.20101645	0.023299547	0.00034308947
0.20114793	0.023297195	0.00034015772
0.20127942	0.023345228	0.00034271812
0.20141091	0.023278127	0.00034040528
0.20154240	0.023201977	0.00034121895
0.20167389	0.023213407	0.00034108912
0.20180538	0.023407382	0.00034084825
0.20193687	0.023347828	0.00034278546
0.20206836	0.023682303	0.00034275266
0.20219984	0.023226446	0.00034144986
0.20233133	0.023299332	0.00034253594
0.20246282	0.023872073	0.00034269775
0.20259431	0.022863617	0.00033796564
0.20272580	0.023651829	0.00034155554
0.20285729	0.022878763	0.00033874386
0.20298878	0.022919601	0.00033856547
0.20312027	0.022918388	0.00033612535
0.20325175	0.023269183	0.00033916340
0.20338324	0.023447630	0.00033976553
0.20351473	0.023388871	0.00034024663
0.20364622	0.023430089	0.00034189708
0.20377771	0.023224710	0.00033853372
0.20390920	0.023100798	0.00033849969
0.20404069	0.022984704	0.00033691354
0.20417217	0.023570151	0.00034235446
0.20430366	0.023086375	0.00033856123
0.20443515	0.023577884	0.00033785587
0.20456664	0.023526463	0.00034067552
0.20469813	0.022806196	0.00033700382
0.20482962	0.023813904	0.00034039852
0.20496111	0.023656619	0.00034001478
0.20509260	0.023782150	0.00034077901
0.20522408	0.023396787	0.00033881159
0.20535557	0.023057667	0.00033725514
0.20548706	0.023187473	0.00033725578
0.20561855	0.022499852	0.00033525248
0.20575004	0.023215894	0.00033584982
0.20588153	0.022775380	0.00033503239
0.20601302	0.023341265	0.00033811423
0.20614451	0.023280261	0.00033476563
0.20627599	0.023575980	0.00033881775
0.20640748	0.023533038	0.00033686001
0.20653897	0.023403831	0.00033771496
0.20667046	0.023024795	0.00033525225
0.20680195	0.023339030	0.00033653798
0.20693344	0.023132769	0.00033720678
0.20706493	0.024210408	0.00034130788
0.20719641	0.023148826	0.00033625254
0.20732790	0.023121168	0.00033682773
0.20745939	0.023120976	0.00033492739
0.20759088	0.023539974	0.00033742551
0.20772237	0.023005872	0.00033526396
0.20785386	0.022857025	0.00033349640
0.20798535	0.023071693	0.00033698235
0.20811684	0.023467679	0.00033563678
0.20824832	0.023153406	0.00033550431
0.20837981	0.022957842	0.00033364280
0.20851130	0.023402889	0.00033662798
0.20864279	0.022901488	0.00033458653
0.20877428	0.023485899	0.00033573210
0.20890577	0.023210300	0.00033516993
0.20903726	0.023867217	0.00033819011
0.20916875	0.023090946	0.00033504084
0.20930023	0.023134239	0.00033532800
0.20943172	0.023342369	0.00033430190
0.20956321	0.022756174	0.00033235736
0.20969470	0.023137844	0.00033381297
0.20982619	0.023232325	0.00033482648
0.20995768	0.022993935	0.00033410641
0.21008917	0.022836862	0.00033173312
0.21022065	0.023817473	0.00033788884
0.21035214	0.023474711	0.00033643750
0.21048363	0.023866545	0.00033653248
0.21061512	0.023224368	0.00033540229
0.21074661	0.022760431	0.00032932080
0.21087810	0.023257384	0.00033360124
0.21100959	0.023567469	0.00033688383
0.21114108	0.023382681	0.00033343800
0.21127256	0.023557303	0.00033803100
0.21140405	0.023107319	0.00033139777
0.21153554	0.022997615	0.00033268765
0.21166703	0.023235885	0.00033379794
0.21179852	0.023139847	0.00033294046
0.21193001	0.023305801	0.00033464304
0.21206150	0.023197717	0.00033181583
0.21219299	0.023311583	0.00033220579
0.21232447	0.024298483	0.00033996020
0.21245596	0.023499553	0.00033390244
0.21258745	0.023667299	0.00033574831
0.21271894	0.023734822	0.00033487377
0.21285043	0.023595096	0.00033401876
0.21298192	0.023632092	0.00033575235
0.21311341	0.022900864	0.00032910136
0.21324489	0.023514177	0.00033462400
0.21337638	0.023049620	0.00032994898
0.21350787	0.023269044	0.00033287500
0.21363936	0.023206025	0.00033317418
0.21377085	0.023399427	0.00033180639
0.21390234	0.022746095	0.00033045134
0.21403383	0.023417673	0.00033214583
0.21416532	0.022665188	0.00032797820
0.21429680	0.023188588	0.00033216323
0.21442829	0.023102106	0.00033038277
0.21455978	0.022859779	0.00033009953
0.21469127	0.023252446	0.00033039748
0.21482276	0.023427838	0.00033142007
0.21495425	0.023157963	0.00033078353
0.21508574	0.022509217	0.00032631411
0.21521723	0.023198310	0.00033127651
0.21534871	0.023466133	0.00033271912
0.21548020	0.023539220	0.00033045034
0.21561169	0.023194111	0.00033028409
0.21574318	0.023533975	0.00033243968
0.21587467	0.023552593	0.00033117683
0.21600616	0.022907304	0.00032932556
0.21613765	0.023172725	0.00032830568
0.21626913	0.024076360	0.00033527792
0.21640062	0.022794748	0.00032813735
0.21653211	0.022981836	0.00032855597
0.21666360	0.023546905	0.00033112466
0.21679509	0.023602504	0.00033054021
0.21692658	0.022930176	0.00032953976
0.21705807	0.023053343	0.00032899626
0.21718956	0.023112524	0.00032824129
0.21732104	0.023237368	0.00033011450
0.21745253	0.023291742	0.00032990284
0.21758402	0.024065909	0.00033340830
0.21771551	0.023878585	0.00033159744
0.21784700	0.023508276	0.00032971604
0.21797849	0.022883468	0.00032721399
0.21810998	0.022989703	0.00032694810
0.21824147	0.022861514	0.00032642342
0.21837295	0.023485568	0.00033124487
0.21850444	0.023138324	0.00032627500
0.21863593	0.023616318	0.00033099519
0.21876742	0.023324333	0.00032818673
0.21889891	0.023056104	0.00032857520
0.21903040	0.023216606	0.00032924246
0.21916189	0.023195044	0.00032617149
0.21929337	0.023581600	0.00033010961
0.21942486	0.023276287	0.00032796623
0.21955635	0.023561096	0.00033069343
0.21968784	0.022933922	0.00032624492
0.21981933	0.022677898	0.00032237932
0.21995082	0.023462175	0.00032906574
0.22008231	0.022994299	0.00032551303
0.22021380	0.023268380	0.00032790399
0.22034528	0.023122683	0.00032701477
0.22047677	0.023014141	0.00032420486
0.22060826	0.023285200	0.00032744911
0.22073975	0.023323582	0.00032781231
0.22087124	0.022969284	0.00032692355
0.22100273	0.022993857	0.00032533974
0.22113422	0.023172022	0.00032488130
0.22126571	0.022934651	0.00032532443
0.22139719	0.023439521	0.00032820114
0.22152868	0.023273409	0.00032749502
0.22166017	0.023323802	0.00032841717
0.22179166	0.023277248	0.00032556480
0.22192315	0.023229525	0.00032672527
0.22205464	0.022587283	0.00032295457
0.22218613	0.023117931	0.00032537873
0.22231761	0.022928469	0.00032344842
0.22244910	0.023359006	0.00032620857
0.22258059	0.022955405	0.00032424836
0.22271208	0.023287964	0.00032744737
0.22284357	0.023235225	0.00032531504
0.22297506	0.022996905	0.00032515691
0.22310655	0.023919863	0.00032815397
0.22323804	0.023036608	0.00032494317
0.22336952	0.023558257	0.00032812967
0.22350101	0.022989068	0.00032316628
0.22363250	0.023152723	0.00032503019
0.22376399	0.022735149	0.00032159082
0.22389548	0.023290204	0.00032659220
0.22402697	0.022853972	0.00032446102
0.22415846	0.022814161	0.00032260408
0.22428995	0.022866692	0.00032322014
0.22442143	0.022702389	0.00032037220
0.22455292	0.023455817	0.00032606418
0.22468441	0.023364036	0.00032592697
0.22481590	0.023438551	0.00032542397
0.22494739	0.023319483	0.00032352709
0.22507888	0.022824127	0.00032172082
0.22521037	0.023243843	0.00032450006
0.22534186	0.022985657	0.00032353321
0.22547334	0.022973787	0.00032291670
0.22560483	0.023958175	0.00032572831
0.22573632	0.023085562	0.00032321351
0.22586781	0.022942441	0.00032280797
0.22599930	0.023479851	0.00032572534
0.22613079	0.022931915	0.00032109789
0.22626228	0.023397966	0.00032538209
0.22639376	0.023427495	0.00032361796
0.22652525	0.023223277	0.00032261940
0.22665674	0.023022521	0.00032309104
0.22678823	0.022969991	0.00031995340
0.22691972	0.023272928	0.00032262139
0.22705121	0.023053362	0.00032151938
0.22718270	0.023673787	0.00032569898
0.22731419	0.023120454	0.00032238720
0.22744567	0.023456639	0.00032386238
0.22757716	0.023434981	0.00032282426
0.22770865	0.023021547	0.00032228226
0.22784014	0.023218662	0.00032188682
0.22797163	0.023242701	0.00032306692
0.22810312	0.023219377	0.00032039176
0.22823461	0.022906373	0.00032106132
0.22836610	0.022988888	0.00032152500
0.22849758	0.023331038	0.00032158473
0.22862907	0.022798212	0.00032035067
0.22876056	0.023016902	0.00031966091
0.22889205	0.022668096	0.00031866145
0.22902354	0.023663908	0.00032499580
0.22915503	0.022408041	0.00031612924
0.22928652	0.023032646	0.00032153730
0.22941800	0.023035111	0.00031903686
0.22954949	0.023114277	0.00032223574
0.22968098	0.022966891	0.00032004288
0.22981247	0.023034466	0.00031888086
0.22994396	0.022964553	0.00032036901
0.23007545	0.023066319	0.00032377143
0.23020694	0.023597725	0.00032961083
0.23033843	0.023102832	0.00033065337
0.23046991	0.023284037	0.00033265021
0.23060140	0.023860254	0.00033721050
0.23073289	0.023054931	0.00033435369
0.23086438	0.023432988	0.00033666066
0.23099587	0.023227231	0.00034035427
0.23112736	0.022832898	0.00033587860
0.23125885	0.023641336	0.00034309004
0.23139034	0.023011895	0.00033871589
0.23152182	0.022994042	0.00033998735
0.23165331	0.022465592	0.00034065695
0.23178480	0.023217922	0.00034365637
0.23191629	0.022967611	0.00034424700
0.23204778	0.022442744	0.00034060279
0.23217927	0.023015083	0.00034509499
0.23231076	0.022833274	0.00034554813
0.23244224	0.022644297	0.00034459145
0.23257373	0.023271837	0.00034898028
0.23270522	0.023074316	0.00034796495
0.23283671	0.023036857	0.00034685678
0.23296820	0.023084068	0.00034850176
0.23309969	0.023805642	0.00035168780
0.23323118	0.023646452	0.00035040289
0.23336267	0.023214171	0.00034902905
0.23349415	0.023639890	0.00034938551
0.23362564	0.023228952	0.00035066147
0.23375713	0.023088522	0.00034889711
0.23388862	0.023645088	0.00035107169
0.23402011	0.023427720	0.00035223979
0.23415160	0.023266515	0.00034864858
0.23428309	0.023369195	0.00035295050
0.23441458	0.022990089	0.00034768536
0.23454606	0.023410057	0.00035274914
0.23467755	0.023036242	0.00034963757
0.23480904	0.023640598	0.00035536027
0.23494053	0.022988729	0.00035042498
0.23507202	0.022837623	0.00035044987
0.23520351	0.022785050	0.00034936857
0.23533500	0.023204138	0.00035281421
0.23546648	0.022675765	0.00034917755
0.23559797	0.023157166	0.00035317767
0.23572946	0.023234833	0.00035387162
0.23586095	0.023275818	0.00035376594
0.23599244	0.022836801	0.00035253843
0.23612393	0.023494565	0.00035346460
0.23625542	0.023582593	0.00035649478
0.23638691	0.023540445	0.00035607895
0.23651839	0.022232648	0.00034629579
0.23664988	0.023019849	0.00035330746
0.23678137	0.022952077	0.00035206262
0.23691286	0.022893200	0.00035333879
0.23704435	0.023469722	0.00035667401
0.23717584	0.023427134	0.00035463009
0.23730733	0.023202480	0.00035584978
0.23743882	0.022964293	0.00035435472
0.23757030	0.022862271	0.00035289954
0.23770179	0.023979371	0.00036225359
0.23783328	0.023101047	0.00035359831
0.23796477	0.022824496	0.00035412656
0.23809626	0.023049539	0.00035404093
0.23822775	0.023153888	0.00035709154
0.23835924	0.023196579	0.00035891254
0.23849072	0.023174264	0.00035444130
0.23862221	0.023500833	0.00035850967
0.23875370	0.023543220	0.00035801619
0.23888519	0.023457481	0.00036032777
0.23901668	0.023573904	0.00036260350
0.23914817	0.022190351	0.00034961621
0.23927966	0.022473810	0.00035381431
0.23941115	0.023271075	0.00035893894
0.23954263	0.023801287	0.00036137431
0.23967412	0.023240657	0.00035899732
0.23980561	0.023350801	0.00035766800
0.23993710	0.023172079	0.00035909543
0.24006859	0.023423481	0.00036005055
0.24020008	0.022994185	0.00035846731
0.24033157	0.023377758	0.00036004970
0.24046306	0.023276287	0.00035811457
0.24059454	0.023593416	0.00036102628
0.24072603	0.022649260	0.00035727445
0.24085752	0.023976332	0.00036362665
0.24098901	0.022744799	0.00035941442
0.24112050	0.022942464	0.00035586176
0.24125199	0.023032450	0.00035873435
0.24138348	0.023947406	0.00036479177
0.24151496	0.022476344	0.00035463440
0.24164645	0.023644456	0.00036347914
0.24177794	0.023094261	0.00035735466
0.24190943	0.022523127	0.00035591333
0.24204092	0.022628539	0.00035722518
0.24217241	0.023578856	0.00036296315
0.24230390	0.022876276	0.00036011329
0.24243539	0.023221452	0.00036063619
0.24256687	0.022623397	0.00035752407
0.24269836	0.022935413	0.00035962207
0.24282985	0.023585031	0.00036212929
0.24296134	0.022524831	0.00035797173
0.24309283	0.022656907	0.00035708862
0.24322432	0.023226263	0.00036186700
0.24335581	0.023404910	0.00036366180
0.24348730	0.023313375	0.00036123844
0.24361878	0.023606490	0.00036441625
0.24375027	0.023545065	0.00036294025
0.24388176	0.023370429	0.00036235019
0.24401325	0.022725724	0.00036141143
0.24414474	0.023374000	0.00036202292
0.24427623	0.022713403	0.00036016804
0.24440772	0.023859370	0.00036665828
0.24453920	0.023002656	0.00036128540
0.24467069	0.023139903	0.00036295824
0.24480218	0.023004715	0.00036145283
0.24493367	0.023142420	0.00036203534
0.24506516	0.023797373	0.00036765556
0.24519665	0.022859960	0.00036047630
0.24532814	0.023599386	0.00036656512
0.24545963	0.023059486	0.00036104794
0.24559111	0.023851315	0.00036693755
0.24572260	0.023549009	0.00036581345
0.24585409	0.023061646	0.00036256006
0.24598558	0.023135158	0.00036467763
0.24611707	0.023100376	0.00036407452
0.24624856	0.023366040	0.00036320202
0.24638005	0.023839949	0.00036907079
0.24651154	0.023340749	0.00036503076
0.24664302	0.023099730	0.00036471824
0.24677451	0.022948263	0.00036232004
0.24690600	0.022973517	0.00036418211
0.24703749	0.022673785	0.00036291552
0.24716898	0.023790898	0.00036663683
0.24730047	0.023026898	0.00036694901
0.24743196	0.023155398	0.00036294792
0.24756345	0.023103513	0.00036448730
0.24769493	0.023148270	0.00036575508
0.24782642	0.023251019	0.00036397653
0.24795791	0.023581333	0.00036791382
0.24808940	0.023271261	0.00036501233
0.24822089	0.023308729	0.00036499377
0.24835238	0.023097672	0.00036583005
0.24848387	0.022380091	0.00036045961
0.24861535	0.023494403	0.00036907036
0.24874684	0.023103567	0.00036539242
0.24887833	0.023570982	0.00036658696
0.24900982	0.023116863	0.00036505503
0.24914131	0.023729606	0.00036898626
0.24927280	0.023173962	0.00036726076
0.24940429	0.023669163	0.00036933385
0.24953578	0.023196353	0.00036589162
0.24966726	0.022622889	0.00036531122
0.24979875	0.022832950	0.00036444780
0.24993024	0.022854792	0.00036574945
0.25006173	0.023158047	0.00036482645
0.25019322	0.023495883	0.00036900317
0.25032471	0.022822179	0.00036610961
0.25045620	0.023902224	0.00037025486
0.25058769	0.023296873	0.00036799825
0.25071917	0.023182795	0.00036657812
0.25085066	0.022536988	0.00036192552
0.25098215	0.023194510	0.00036766929
0.25111364	0.023349919	0.00036686072
0.25124513	0.022578969	0.00036436322
0.25137662	0.023209294	0.00036721026
0.25150811	0.022412491	0.00036138505
0.25163959	0.022596062	0.00036387609
0.25177108	0.022986116	0.00036509969
0.25190257	0.022887427	0.00036608002
0.25203406	0.023197376	0.00036786589
0.25216555	0.022766498	0.00036423668
0.25229704	0.022491903	0.00036480263
0.25242853	0.022386394	0.00036272139
0.25256002	0.023024681	0.00036906929
0.25269150	0.022720643	0.00036525156
0.25282299	0.023460704	0.00036909786
0.25295448	0.023838374	0.00037424104
0.25308597	0.022350414	0.00036193414
0.25321746	0.023679523	0.00037214923
0.25334895	0.023701992	0.00037257613
0.25348044	0.022704227	0.00036472190
0.25361193	0.022752578	0.00036604818
0.25374341	0.023088188	0.00036756922
0.25387490	0.023097227	0.00036767108
0.25400639	0.023343342	0.00037553332
0.25413788	0.023392922	0.00038156551
0.25426937	0.023577571	0.00038576950
0.25440086	0.022887757	0.00038443514
0.25453235	0.023015576	0.00038907744
0.25466383	0.022939355	0.00039063428
0.25479532	0.022669266	0.00039059051
0.25492681	0.023654115	0.00039904040
0.25505830	0.023391494	0.00039878247
0.25518979	0.023742261	0.00040210293
0.25532128	0.023218777	0.00040172573
0.25545277	0.023271995	0.00040492068
0.25558426	0.023131765	0.00040500882
0.25571574	0.023486778	0.00040907329
0.25584723	0.022948314	0.00040574619
0.25597872	0.023235830	0.00041090295
0.25611021	0.022557046	0.00040694994
0.25624170	0.022870885	0.00041132436
0.25637319	0.023308408	0.00041735274
0.25650468	0.023298290	0.00041622607
0.25663617	0.023808051	0.00042293339
0.25676765	0.023286227	0.00042039662
0.25689914	0.023180560	0.00042122780
0.25703063	0.022867104	0.00042327557
0.25716212	0.023256188	0.00042452052
0.25729361	0.022980530	0.00042595073
0.25742510	0.023070696	0.00042671879
0.25755659	0.023348582	0.00043100285
0.25768807	0.023380438	0.00043230184
0.25781956	0.022700011	0.00042810627
0.25795105	0.023107695	0.00043297495
0.25808254	0.023031982	0.00043691169
0.25821403	0.022495781	0.00042994546
0.25834552	0.021826094	0.00042767792
0.25847701	0.023292161	0.00043794697
0.25860850	0.023517906	0.00044148518
0.25873998	0.023603472	0.00044247935
0.25887147	0.023083064	0.00044170671
0.25900296	0.022645264	0.00043737753
0.25913445	0.022514224	0.00043574934
0.25926594	0.022954484	0.00044192102
0.25939743	0.023083213	0.00044479356
0.25952892	0.023344236	0.00044625934
0.25966041	0.023193239	0.00044779814
0.25979189	0.022898041	0.00044223517
0.25992338	0.022658887	0.00044434718
0.26005487	0.022733465	0.00044690550
0.26018636	0.023767232	0.00045345200
0.26031785	0.022983311	0.00044834357
0.26044934	0.023590605	0.00045083991
0.26058083	0.023059079	0.00044888098
0.26071231	0.023909205	0.00045758657
0.26084380	0.023509879	0.00045339675
0.26097529	0.023683893	0.00045687152
0.26110678	0.023190752	0.00045315361
0.26123827	0.022957807	0.00045283571
0.26136976	0.022857649	0.00045271546
0.26150125	0.022226638	0.00044949307
0.26163274	0.022731957	0.00045207198
0.26176422	0.023415167	0.00045805552
0.26189571	0.023080307	0.00045965274
0.26202720	0.023831441	0.00046156250
0.26215869	0.023775905	0.00046322335
0.26229018	0.023316361	0.00046086410
0.26242167	0.022544528	0.00045663266
0.26255316	0.023678162	0.00046377399
0.26268465	0.023553276	0.00046655608
0.26281613	0.022681964	0.00046082005
0.26294762	0.023563202	0.00046577969
0.26307911	0.023812911	0.00046879508
0.26321060	0.022997886	0.00046692341
0.26334209	0.023985228	0.00047433406
0.26347358	0.023411118	0.00046703032
0.26360507	0.022785770	0.00046325234
0.26373655	0.022937524	0.00046561784
0.26386804	0.022977497	0.00046646333
0.26399953	0.023494065	0.00047497537
0.26413102	0.023107786	0.00046738460
0.26426251	0.023315533	0.00046935946
0.26439400	0.022457885	0.00046468616
0.26452549	0.023318619	0.00047488039
0.26465698	0.022288670	0.00046964062
0.26478846	0.023111152	0.00046968175
0.26491995	0.023605454	0.00048152836
0.26505144	0.022909066	0.00047017387
0.26518293	0.023448313	0.00047647070
0.26531442	0.023302283	0.00047912721
0.26544591	0.023340965	0.00047442696
[truncated: 567 more rows]
