# Supplementary material for: Invariant surface glycoprotein 65 of Trypanosoma brucei is a complement C3 receptor
Source: Nat Commun. 2022 Aug 29;13:5085. doi: 10.1038/s41467-022-32728-9 (PMC9424271; doi:10.1038/s41467-022-32728-9)
Supplement: Supplementary file 4 — supplementary data 2 [file 41467_2022_32728_MOESM4_ESM.zip › b21-414646_00137.dat]

0.0026000000	40.225654	0.13771064
0.0027314887	29.213149	0.10779833
0.0028629774	22.383473	0.090225140
0.0029944661	17.432757	0.076416843
0.0031259548	12.400915	0.059226828
0.0032574435	10.910911	0.057504750
0.0033889322	8.9653084	0.049275559
0.0035204209	11.605808	0.048813474
0.0036519096	12.505755	0.047020429
0.0037833983	10.059873	0.039760482
0.0039148870	8.4039491	0.035065495
0.0040463757	6.8292679	0.030410325
0.0041778644	5.5214316	0.025629012
0.0043093531	4.6072265	0.022985620
0.0044408418	3.8500061	0.020208683
0.0045723305	3.1732453	0.018346750
0.0047038192	2.9294299	0.016871506
0.0048353079	2.5086298	0.015156846
0.0049667966	2.2334025	0.014250085
0.0050982853	1.8911613	0.012422242
0.0052297740	1.7493231	0.012103507
0.0053612627	1.5388875	0.010962450
0.0054927514	1.4151448	0.010233736
0.0056242401	1.2643701	0.0096452185
0.0057557288	1.1892969	0.0090953126
0.0058872175	1.0800737	0.0085515691
0.0060187062	1.0472846	0.0083984570
0.0061501949	0.91871639	0.0075345130
0.0062816836	0.89038769	0.0075849817
0.0064131723	0.83148674	0.0071853648
0.0065446610	0.79438963	0.0069226705
0.0066761496	0.75961992	0.0067376196
0.0068076383	0.72504257	0.0064332059
0.0069391270	0.71064684	0.0064713991
0.0070706157	0.66139736	0.0061443642
0.0072021044	0.63963527	0.0059758123
0.0073335931	0.61027546	0.0058116201
0.0074650818	0.59346643	0.0055641825
0.0075965705	0.56559469	0.0054770317
0.0077280592	0.55308308	0.0053936869
0.0078595479	0.50831064	0.0050471474
0.0079910366	0.49744782	0.0050226760
0.0081225253	0.47891916	0.0047872771
0.0082540140	0.46327997	0.0047352420
0.0083855027	0.46058744	0.0047395172
0.0085169914	0.42169722	0.0044423650
0.0086484801	0.40507038	0.0043222417
0.0087799688	0.39175275	0.0041756238
0.0089114575	0.37440565	0.0041039536
0.0090429462	0.35916389	0.0039912027
0.0091744349	0.34141819	0.0038578942
0.0093059236	0.33193512	0.0037591481
0.0094374123	0.32183979	0.0036770286
0.0095689010	0.29224010	0.0034474360
0.0097003897	0.29181826	0.0034727967
0.0098318784	0.28353323	0.0033742003
0.0099633671	0.27355738	0.0032783117
0.010094856	0.27066871	0.0032511731
0.010226345	0.24791937	0.0030376711
0.010357833	0.24150011	0.0030757483
0.010489322	0.22543395	0.0028842590
0.010620811	0.21421235	0.0027911737
0.010752299	0.21736811	0.0027996853
0.010883788	0.19526008	0.0025988517
0.011015277	0.18720728	0.0025911196
0.011146765	0.17948693	0.0024587251
0.011278254	0.16911987	0.0023770240
0.011409743	0.16747431	0.0023409819
0.011541231	0.15544734	0.0022213564
0.011672720	0.15421668	0.0022180842
0.011804209	0.14170352	0.0020457403
0.011935698	0.13693337	0.0020067939
0.012067186	0.13051688	0.0019477962
0.012198675	0.12196004	0.0018215167
0.012330164	0.12013434	0.0018117110
0.012461652	0.11869824	0.0017799619
0.012593141	0.10923053	0.0016700270
0.012724630	0.10754694	0.0016567262
0.012856118	0.099153068	0.0015411969
0.012987607	0.097353225	0.0015439283
0.013119096	0.093315630	0.0014782235
0.013250585	0.092286081	0.0014539100
0.013382073	0.090925553	0.0014492981
0.013513562	0.087049300	0.0013955133
0.013645051	0.083373466	0.0013751172
0.013776539	0.079758699	0.0013380731
0.013908028	0.080228108	0.0013198282
0.014039517	0.077167636	0.0012868411
0.014171005	0.075867281	0.0012678023
0.014302494	0.074953345	0.0012622606
0.014433983	0.072103397	0.0012394786
0.014565472	0.072560124	0.0012178197
0.014696960	0.070051422	0.0012041937
0.014828449	0.067602293	0.0011646816
0.014959938	0.067080525	0.0011661266
0.015091426	0.065635249	0.0011563035
0.015222915	0.063761591	0.0011134707
0.015354404	0.063821145	0.0011175984
0.015485892	0.063722165	0.0011052437
0.015617381	0.061588293	0.0010902641
0.015748870	0.060362648	0.0010796095
0.015880359	0.062938565	0.0010849727
0.016011847	0.059918326	0.0010601882
0.016143336	0.055135307	0.0010079329
0.016274825	0.052404438	0.00098368459
0.016406313	0.053931897	0.00099009574
0.016537802	0.055005605	0.00099191897
0.016669291	0.054558591	0.00098514017
0.016800779	0.053874459	0.00097820484
0.016932268	0.056471514	0.00099652485
0.017063757	0.058883213	0.0010136926
0.017195246	0.060834172	0.0010219970
0.017326734	0.057102337	0.00099230082
0.017458223	0.059307512	0.0010017451
0.017589712	0.055015353	0.00096145498
0.017721200	0.056465747	0.00097919296
0.017852689	0.055063335	0.00094498485
0.017984178	0.052728114	0.00093704260
0.018115666	0.055257328	0.00095238458
0.018247155	0.053690222	0.00093191037
0.018378644	0.052592484	0.00092435219
0.018510133	0.049940007	0.00089243007
0.018641621	0.051292529	0.00089970215
0.018773110	0.051351955	0.00089783193
0.018904599	0.050295841	0.00088904550
0.019036087	0.049287203	0.00087561074
0.019167576	0.050025902	0.00087540243
0.019299065	0.048063192	0.00085317270
0.019430553	0.048398282	0.00086306502
0.019562042	0.047782793	0.00084754482
0.019693531	0.047148511	0.00084264814
0.019825019	0.046946261	0.00083283787
0.019956508	0.044386461	0.00080651601
0.020087997	0.044150353	0.00081186051
0.020219486	0.044760347	0.00080697300
0.020350974	0.042454922	0.00079127342
0.020482463	0.045070978	0.00080129156
0.020613952	0.044259177	0.00079238682
0.020745440	0.043568220	0.00079228941
0.020876929	0.041376897	0.00076321667
0.021008418	0.041352650	0.00076486312
0.021139906	0.042449107	0.00077017059
0.021271395	0.041541761	0.00075396421
0.021402884	0.040486050	0.00074810238
0.021534373	0.039678172	0.00073716685
0.021665861	0.039405776	0.00073325507
0.021797350	0.039649343	0.00073309371
0.021928839	0.039520177	0.00072165141
0.022060327	0.040680565	0.00074135481
0.022191816	0.039791854	0.00072500635
0.022323305	0.039148957	0.00072144717
0.022454793	0.036941825	0.00069789106
0.022586282	0.037023677	0.00069362935
0.022717771	0.036591807	0.00069203976
0.022849260	0.036403441	0.00068319732
0.022980748	0.036062045	0.00068351514
0.023112237	0.035967017	0.00067579500
0.023243726	0.037427501	0.00068498900
0.023375214	0.037789653	0.00069536705
0.023506703	0.038138881	0.00069216515
0.023638192	0.037357943	0.00068388716
0.023769680	0.037360331	0.00068355273
0.023901169	0.037766763	0.00068314983
0.024032658	0.037075722	0.00067803982
0.024164147	0.037604405	0.00067559603
0.024295635	0.037422483	0.00067161554
0.024427124	0.036050691	0.00065980030
0.024558613	0.037147364	0.00066486638
0.024690101	0.037560331	0.00067432568
0.024821590	0.036867504	0.00066041295
0.024953079	0.037375909	0.00066136751
0.025084567	0.036901223	0.00065766305
0.025216056	0.035964833	0.00064481863
0.025347545	0.036179274	0.00065234133
0.025479034	0.036668552	0.00064977102
0.025610522	0.036186231	0.00064239566
0.025742011	0.036487035	0.00064413318
0.025873500	0.035798491	0.00063638654
0.026004988	0.036233061	0.00064126676
0.026136477	0.034989189	0.00062955569
0.026267966	0.034006141	0.00061612537
0.026399454	0.035177491	0.00062859306
0.026530943	0.035179674	0.00062260277
0.026662432	0.034611296	0.00061915069
0.026793920	0.035053856	0.00062152782
0.026925409	0.034699124	0.00061457378
0.027056898	0.035109944	0.00062164975
0.027188387	0.035036944	0.00061217675
0.027319875	0.034703934	0.00061532348
0.027451364	0.034597236	0.00060921988
0.027582853	0.034003398	0.00060259570
0.027714341	0.034123801	0.00060220131
0.027845830	0.034835079	0.00060423712
0.027977319	0.035059823	0.00060923044
0.028108807	0.035213241	0.00060416633
0.028240296	0.034133318	0.00059554124
0.028371785	0.034293884	0.00059591590
0.028503274	0.033784933	0.00059043573
0.028634762	0.033898614	0.00058787878
0.028766251	0.032635910	0.00058004346
0.028897740	0.033474339	0.00058061893
0.029029228	0.033380211	0.00058346331
0.029160717	0.033850002	0.00058521346
0.029292206	0.033854411	0.00058278362
0.029423694	0.032225628	0.00057234271
0.029555183	0.032543371	0.00056455594
0.029686672	0.034077026	0.00058177684
0.029818161	0.034147195	0.00058041692
0.029949649	0.033140089	0.00056961836
0.030081138	0.033244834	0.00056952824
0.030212627	0.032467533	0.00055947914
0.030344115	0.032727497	0.00056247439
0.030475604	0.032287951	0.00056017058
0.030607093	0.032747458	0.00056040464
0.030738581	0.032056259	0.00055434050
0.030870070	0.032867638	0.00055697692
0.031001559	0.031573426	0.00054517943
0.031133048	0.032807799	0.00055818074
0.031264536	0.032068115	0.00054832689
0.031396025	0.032859370	0.00055677873
0.031527514	0.031931714	0.00054373646
0.031659002	0.032467319	0.00054785215
0.031790491	0.033076817	0.00055449058
0.031921980	0.033006305	0.00054879044
0.032053468	0.031877356	0.00054397359
0.032184957	0.031810607	0.00053689361
0.032316446	0.031758482	0.00053431226
0.032447935	0.032248065	0.00054198217
0.032579423	0.031467262	0.00053323917
0.032710912	0.032862733	0.00054467880
0.032842401	0.031750520	0.00053176856
0.032973889	0.032273214	0.00053508476
0.033105378	0.031940462	0.00053356296
0.033236867	0.031815262	0.00053078603
0.033368355	0.031506458	0.00053564356
0.033499844	0.030814241	0.00053009376
0.033631333	0.030603555	0.00052849221
0.033762822	0.031526762	0.00054247077
0.033894310	0.030504383	0.00053141486
0.034025799	0.029657513	0.00052679245
0.034157288	0.029463901	0.00052422669
0.034288776	0.031046165	0.00053650655
0.034420265	0.031076169	0.00054115610
0.034551754	0.030958221	0.00053630064
0.034683242	0.029946596	0.00053164014
0.034814731	0.030020716	0.00052773728
0.034946220	0.030930078	0.00053690781
0.035077708	0.031138083	0.00054217241
0.035209197	0.030469162	0.00053499487
0.035340686	0.029744200	0.00052715510
0.035472175	0.029136201	0.00053252773
0.035603663	0.029191572	0.00053398377
0.035735152	0.030294319	0.00055061163
0.035866641	0.028422709	0.00053476618
0.035998129	0.028500968	0.00053431642
0.036129618	0.028593258	0.00053952208
0.036261107	0.029625979	0.00054322469
0.036392595	0.029221832	0.00054816124
0.036524084	0.029979680	0.00055219562
0.036655573	0.030393069	0.00055087604
0.036787062	0.028747505	0.00054370987
0.036918550	0.030990947	0.00055794750
0.037050039	0.029154342	0.00054817040
0.037181528	0.028546447	0.00054112740
0.037313016	0.028553308	0.00054325176
0.037444505	0.029682648	0.00055444310
0.037575994	0.028304535	0.00054264032
0.037707482	0.029407829	0.00055541411
0.037838971	0.028487801	0.00054838620
0.037970460	0.028462747	0.00054525752
0.038101949	0.029675739	0.00055638382
0.038233437	0.028949913	0.00054598069
0.038364926	0.028537406	0.00053870278
0.038496415	0.029554172	0.00054520344
0.038627903	0.028334441	0.00052902430
0.038759392	0.029050065	0.00053868886
0.038890881	0.029587449	0.00053708058
0.039022369	0.029123312	0.00053483347
0.039153858	0.030173783	0.00054051676
0.039285347	0.029167291	0.00052858513
0.039416836	0.029656049	0.00053588883
0.039548324	0.030064992	0.00053733102
0.039679813	0.029720911	0.00053203931
0.039811302	0.030840169	0.00054134252
0.039942790	0.029466480	0.00052942105
0.040074279	0.030334313	0.00053773654
0.040205768	0.029382611	0.00052682457
0.040337256	0.028978588	0.00052253501
0.040468745	0.029672692	0.00052621136
0.040600234	0.030129188	0.00052757005
0.040731723	0.029699792	0.00052713162
0.040863211	0.029474730	0.00052609783
0.040994700	0.029048405	0.00051919854
0.041126189	0.029256948	0.00052292160
0.041257677	0.028491732	0.00051546361
0.041389166	0.029202595	0.00051927092
0.041520655	0.029247478	0.00052082295
0.041652143	0.029350725	0.00051865737
0.041783632	0.029203667	0.00051781888
0.041915121	0.028569989	0.00051169288
0.042046610	0.029172122	0.00051680413
0.042178098	0.029737905	0.00051959137
0.042309587	0.029513618	0.00051924600
0.042441076	0.028854855	0.00051121412
0.042572564	0.029178688	0.00051413968
0.042704053	0.029645883	0.00051385907
0.042835542	0.028375314	0.00050850247
0.042967030	0.029295025	0.00051315767
0.043098519	0.029402580	0.00051544281
0.043230008	0.028203515	0.00050447662
0.043361496	0.029474788	0.00051060572
0.043492985	0.029026516	0.00051253211
0.043624474	0.029618000	0.00051134789
0.043755963	0.029631515	0.00051538967
0.043887451	0.029483287	0.00050962607
0.044018940	0.029462039	0.00050888208
0.044150429	0.029111663	0.00051266762
0.044281917	0.029577056	0.00051027905
0.044413406	0.029382590	0.00051041577
0.044544895	0.029083781	0.00050418456
0.044676383	0.029605230	0.00050898473
0.044807872	0.030174621	0.00051357475
0.044939361	0.030076010	0.00050988070
0.045070850	0.028782160	0.00050154480
0.045202338	0.028359094	0.00049812785
0.045333827	0.029571870	0.00050287688
0.045465316	0.029403313	0.00050707510
0.045596804	0.029175220	0.00050192262
0.045728293	0.028518083	0.00049788506
0.045859782	0.028956527	0.00049899422
0.045991270	0.028280683	0.00048969871
0.046122759	0.029460317	0.00050481582
0.046254248	0.029924373	0.00051438346
0.046385737	0.028807255	0.00050791161
0.046517225	0.029073703	0.00051227822
0.046648714	0.028935751	0.00051223343
0.046780203	0.028796379	0.00051717629
0.046911691	0.029351699	0.00051956207
0.047043180	0.029538220	0.00052253861
0.047174669	0.028769298	0.00051680432
0.047306157	0.029157295	0.00052146048
0.047437646	0.029166946	0.00052610215
0.047569135	0.030202979	0.00053583522
0.047700624	0.029829013	0.00052823132
0.047832112	0.029355164	0.00053006073
0.047963601	0.028880106	0.00052359258
0.048095090	0.028907635	0.00052720168
0.048226578	0.029076083	0.00053092179
0.048358067	0.029069872	0.00052624346
0.048489556	0.029098617	0.00052931141
0.048621044	0.029303191	0.00053189205
0.048752533	0.028969636	0.00053398457
0.048884022	0.030094370	0.00053916403
0.049015511	0.029520804	0.00053507939
0.049146999	0.029469895	0.00053651556
0.049278488	0.030421202	0.00054386890
0.049409977	0.028626156	0.00053435890
0.049541465	0.029800681	0.00054067735
0.049672954	0.029114956	0.00053530089
0.049804443	0.029506042	0.00053819734
0.049935931	0.029136801	0.00053639812
0.050067420	0.029373578	0.00054054497
0.050198909	0.030025184	0.00054652343
0.050330398	0.028958008	0.00053704415
0.050461886	0.029159833	0.00053627130
0.050593375	0.029589022	0.00054333206
0.050724864	0.029597877	0.00054473873
0.050856352	0.030157006	0.00055013480
0.050987841	0.028406892	0.00053220903
0.051119330	0.029266990	0.00054019675
0.051250818	0.029289081	0.00054333091
0.051382307	0.030500034	0.00055450797
0.051513796	0.029045290	0.00054086359
0.051645284	0.029921757	0.00054720868
0.051776773	0.029154118	0.00054110198
0.051908262	0.029526365	0.00054479634
0.052039751	0.030274402	0.00055219692
0.052171239	0.028089955	0.00053410149
0.052302728	0.030032326	0.00055423282
0.052434217	0.029361848	0.00054505534
0.052565705	0.029491419	0.00054887457
0.052697194	0.029118631	0.00054479650
0.052828683	0.029356338	0.00054766357
0.052960171	0.028782325	0.00054335428
0.053091660	0.030027159	0.00055068750
0.053223149	0.029448004	0.00055099838
0.053354638	0.030125709	0.00055648306
0.053486126	0.029298467	0.00054904215
0.053617615	0.029824991	0.00054983971
0.053749104	0.029733514	0.00055025029
0.053880592	0.029367071	0.00054710373
0.054012081	0.029727335	0.00055585139
0.054143570	0.028931650	0.00054980180
0.054275058	0.029638262	0.00055244561
0.054406547	0.029023596	0.00054507603
0.054538036	0.029590529	0.00055576130
0.054669525	0.028113265	0.00053965037
0.054801013	0.028957288	0.00055079012
0.054932502	0.028775196	0.00054698279
0.055063991	0.028896852	0.00054454298
0.055195479	0.029477176	0.00055496399
0.055326968	0.028354934	0.00054392576
0.055458457	0.028111678	0.00054699191
0.055589945	0.029913436	0.00055666891
0.055721434	0.029502825	0.00055114928
0.055852923	0.028960406	0.00055327625
0.055984412	0.028789235	0.00054920616
0.056115900	0.029690978	0.00055634556
0.056247389	0.030036950	0.00056165597
0.056378878	0.029167696	0.00054802734
0.056510366	0.030425647	0.00056461927
0.056641855	0.029039449	0.00055086267
0.056773344	0.028138340	0.00054605834
0.056904832	0.029454984	0.00055567618
0.057036321	0.029062574	0.00055035709
0.057167810	0.029802256	0.00055859890
0.057299299	0.029190391	0.00055345845
0.057430787	0.029361925	0.00055126151
0.057562276	0.028846320	0.00055246765
0.057693765	0.028828227	0.00054552675
0.057825253	0.028885354	0.00055035567
0.057956742	0.028288907	0.00054770644
0.058088231	0.028875810	0.00054843295
0.058219719	0.028293415	0.00054550990
0.058351208	0.029209388	0.00054687931
0.058482697	0.028698498	0.00054623890
0.058614186	0.028933966	0.00055081977
0.058745674	0.029080189	0.00054360461
0.058877163	0.029102649	0.00054733209
0.059008652	0.028597647	0.00053874010
0.059140140	0.029444390	0.00055102659
0.059271629	0.028931346	0.00054583973
0.059403118	0.028619597	0.00053942847
0.059534606	0.028415625	0.00054145157
0.059666095	0.028651033	0.00053591516
0.059797584	0.029724081	0.00054629946
0.059929072	0.028897711	0.00054198598
0.060060561	0.029663209	0.00054413188
0.060192050	0.030285083	0.00055247119
0.060323539	0.029373982	0.00054094059
0.060455027	0.029772494	0.00054732623
0.060586516	0.030047432	0.00054959294
0.060718005	0.029351232	0.00054225931
0.060849493	0.029117800	0.00054028416
0.060980982	0.029708097	0.00054453165
0.061112471	0.028839073	0.00053595755
0.061243959	0.029344809	0.00054591287
0.061375448	0.029064941	0.00053536891
0.061506937	0.029355604	0.00054239328
0.061638426	0.029949006	0.00054335035
0.061769914	0.029762211	0.00054339115
0.061901403	0.028287271	0.00053463855
0.062032892	0.028983117	0.00053448958
0.062164380	0.030789725	0.00054996562
0.062295869	0.028305379	0.00053109038
0.062427358	0.028104262	0.00052960139
0.062558846	0.028788866	0.00053854038
0.062690335	0.029617550	0.00053860223
0.062821824	0.028026623	0.00052886985
0.062953313	0.027977442	0.00052720614
0.063084801	0.028646619	0.00053147351
0.063216290	0.028057366	0.00052980479
0.063347779	0.028967042	0.00053422379
0.063479267	0.028238903	0.00052522505
0.063610756	0.029014853	0.00053550058
0.063742245	0.028963555	0.00053258597
0.063873733	0.028670548	0.00053356834
0.064005222	0.029220922	0.00053591775
0.064136711	0.028885972	0.00053202901
0.064268200	0.028960111	0.00053318034
0.064399688	0.028863444	0.00052942742
0.064531177	0.028606669	0.00053249223
0.064662666	0.028213105	0.00052528148
0.064794154	0.029251156	0.00053380706
0.064925643	0.029630128	0.00053978997
0.065057132	0.029183560	0.00053444231
0.065188620	0.028879244	0.00053308566
0.065320109	0.028732570	0.00052740617
0.065451598	0.029158804	0.00053154116
0.065583087	0.029316594	0.00053470576
0.065714575	0.029702429	0.00053464876
0.065846064	0.028877953	0.00052946726
0.065977553	0.030350579	0.00054043578
0.066109041	0.029192762	0.00053038924
0.066240530	0.029273758	0.00053294749
0.066372019	0.029306122	0.00052965197
0.066503507	0.029128478	0.00053131850
0.066634996	0.029070611	0.00052694007
0.066766485	0.029061083	0.00053093301
0.066897973	0.028820034	0.00052762303
0.067029462	0.028589418	0.00052770399
0.067160951	0.029395722	0.00053251315
0.067292440	0.028958275	0.00052672191
0.067423928	0.028905333	0.00052312436
0.067555417	0.028764423	0.00052698357
0.067686906	0.028667689	0.00052368155
0.067818394	0.029742459	0.00053310550
0.067949883	0.028916009	0.00052461961
0.068081372	0.028608536	0.00052230967
0.068212860	0.029985521	0.00053309215
0.068344349	0.029373807	0.00052905593
0.068475838	0.028801941	0.00052244628
0.068607327	0.029060523	0.00052575027
0.068738815	0.029036967	0.00052141055
0.068870304	0.028594786	0.00052280774
0.069001793	0.028500363	0.00051918681
0.069133281	0.028611121	0.00052026479
0.069264770	0.028635925	0.00052308036
0.069396259	0.027693809	0.00050784733
0.069527747	0.028649647	0.00052314676
0.069659236	0.029488429	0.00052655638
0.069790725	0.028181455	0.00051510062
0.069922214	0.029027459	0.00052387378
0.070053702	0.029441992	0.00052315608
0.070185191	0.029041632	0.00052641696
0.070316680	0.028651898	0.00051703911
0.070448168	0.028393487	0.00051782062
0.070579657	0.027766536	0.00051423853
0.070711146	0.028264043	0.00051291315
0.070842634	0.027065139	0.00050685344
0.070974123	0.028210375	0.00051297762
0.071105612	0.028941143	0.00051945164
0.071237101	0.028200918	0.00051732605
0.071368589	0.028131722	0.00050962922
0.071500078	0.027517152	0.00050895891
0.071631567	0.028060618	0.00051403728
0.071763055	0.027615616	0.00050836380
0.071894544	0.027894834	0.00051102090
0.072026033	0.027641389	0.00050485554
0.072157521	0.028448783	0.00051662061
0.072289010	0.027749140	0.00050820940
0.072420499	0.027546309	0.00050479643
0.072551988	0.028093429	0.00051015798
0.072683476	0.027792690	0.00050584806
0.072814965	0.027351154	0.00050496458
0.072946454	0.028300835	0.00051417247
0.073077942	0.028512351	0.00050958809
0.073209431	0.027569921	0.00050666693
0.073340920	0.027590532	0.00050505431
0.073472408	0.027754465	0.00050499970
0.073603897	0.027409258	0.00050569707
0.073735386	0.027589107	0.00050369191
0.073866875	0.027030213	0.00049925373
0.073998363	0.026084995	0.00049286747
0.074129852	0.026936973	0.00050051741
0.074261341	0.027277918	0.00050413820
0.074392829	0.028249018	0.00050568703
0.074524318	0.026909707	0.00049994309
0.074655807	0.027315133	0.00049862029
0.074787295	0.027669194	0.00050449201
0.074918784	0.027136134	0.00049915162
0.075050273	0.027355890	0.00049861896
0.075181761	0.027452335	0.00050030556
0.075313250	0.027082795	0.00049934304
0.075444739	0.026909442	0.00049655034
0.075576228	0.026227849	0.00048991460
0.075707716	0.026741442	0.00049444968
0.075839205	0.027459721	0.00049824630
0.075970694	0.027912846	0.00050266592
0.076102182	0.027973609	0.00050140452
0.076233671	0.027281973	0.00050074638
0.076365160	0.028031624	0.00050062517
0.076496648	0.026669181	0.00049341442
0.076628137	0.025782381	0.00048756502
0.076759626	0.027890344	0.00049941164
0.076891115	0.027166549	0.00049633997
0.077022603	0.027582384	0.00049718832
0.077154092	0.025574009	0.00048016306
0.077285581	0.027527910	0.00049975846
0.077417069	0.026493791	0.00048847466
0.077548558	0.026097793	0.00048793796
0.077680047	0.027342648	0.00049461788
0.077811535	0.027442364	0.00049466648
0.077943024	0.026257004	0.00048774435
0.078074513	0.026702869	0.00048815964
0.078206002	0.027121130	0.00049397398
0.078337490	0.027276256	0.00049373535
0.078468979	0.027248617	0.00049193089
0.078600468	0.026895179	0.00049316815
0.078731956	0.026229272	0.00048457018
0.078863445	0.026585424	0.00049067565
0.078994934	0.026959430	0.00048930110
0.079126422	0.026996099	0.00049070596
0.079257911	0.026838858	0.00049015930
0.079389400	0.026108148	0.00048238649
0.079520889	0.027316137	0.00049265386
0.079652377	0.027063541	0.00049171781
0.079783866	0.026465510	0.00048372294
0.079915355	0.026310212	0.00048563197
0.080046843	0.026736051	0.00048447593
0.080178332	0.026182181	0.00048165641
0.080309821	0.026776473	0.00048712498
0.080441309	0.025932866	0.00047613485
0.080572798	0.026018063	0.00048164325
0.080704287	0.026099549	0.00048250833
0.080835776	0.026429736	0.00048174116
0.080967264	0.027012190	0.00049009773
0.081098753	0.026613086	0.00048034038
0.081230242	0.025563789	0.00047587725
0.081361730	0.026491724	0.00048254657
0.081493219	0.026325401	0.00048002235
0.081624708	0.026506841	0.00048384271
0.081756196	0.026212880	0.00047565343
0.081887685	0.025630065	0.00047652282
0.082019174	0.026101821	0.00047873550
0.082150663	0.026217812	0.00048145150
0.082282151	0.026434469	0.00048215051
0.082413640	0.026626702	0.00048029623
0.082545129	0.025200349	0.00047188893
0.082676617	0.026082935	0.00047801655
0.082808106	0.026598387	0.00048040301
0.082939595	0.026376507	0.00048265147
0.083071083	0.025788929	0.00047214500
0.083202572	0.026528568	0.00047939026
0.083334061	0.025696114	0.00047737546
0.083465549	0.026524522	0.00047597443
0.083597038	0.026685434	0.00048354221
0.083728527	0.026141553	0.00047313697
0.083860016	0.026726801	0.00048035938
0.083991504	0.025889761	0.00047473213
0.084122993	0.026722883	0.00047921695
0.084254482	0.025709783	0.00047275420
0.084385970	0.026639476	0.00047713388
0.084517459	0.025545492	0.00046883790
0.084648948	0.026624806	0.00047951686
0.084780436	0.025319699	0.00046551053
0.084911925	0.026907007	0.00048029112
0.085043414	0.025633220	0.00046876153
0.085174903	0.026681255	0.00047687565
0.085306391	0.025570495	0.00047180720
0.085437880	0.026130796	0.00047180530
0.085569369	0.026295040	0.00047478825
0.085700857	0.026304802	0.00047276796
0.085832346	0.025890020	0.00047091768
0.085963835	0.025837846	0.00047345425
0.086095323	0.026806503	0.00047598530
0.086226812	0.025929048	0.00047048429
0.086358301	0.026758619	0.00047471093
0.086489790	0.026344386	0.00047199915
0.086621278	0.025785172	0.00046900521
0.086752767	0.027074149	0.00047679710
0.086884256	0.026323597	0.00047143097
0.087015744	0.025632356	0.00046737839
0.087147233	0.026291827	0.00046995366
0.087278722	0.024990511	0.00046377925
0.087410210	0.025885227	0.00046811147
0.087541699	0.025631185	0.00046530852
0.087673188	0.026701364	0.00047425401
0.087804677	0.025960909	0.00046603767
0.087936165	0.026539160	0.00047306913
0.088067654	0.025726670	0.00046690183
0.088199143	0.025786151	0.00046486835
0.088330631	0.026062503	0.00046996206
0.088462120	0.025911834	0.00046601350
0.088593609	0.025831480	0.00046874547
0.088725097	0.025864097	0.00046363842
0.088856586	0.026138848	0.00046651812
0.088988075	0.025544405	0.00046476151
0.089119564	0.025895992	0.00046526700
0.089251052	0.024438249	0.00045586588
0.089382541	0.024468149	0.00045339563
0.089514030	0.025535366	0.00046230590
0.089645518	0.025465128	0.00046075726
0.089777007	0.025223736	0.00045747877
0.089908496	0.025820828	0.00046637516
0.090039984	0.025551221	0.00046183676
0.090171473	0.025735788	0.00046087420
0.090302962	0.025701021	0.00046398508
0.090434451	0.026233869	0.00046530992
0.090565939	0.025857530	0.00046392486
0.090697428	0.026223469	0.00046740825
0.090828917	0.025710174	0.00045802496
0.090960405	0.025481007	0.00046162930
0.091091894	0.025774967	0.00045994165
0.091223383	0.024281489	0.00045243504
0.091354871	0.025559599	0.00046281724
0.091486360	0.026006036	0.00047256430
0.091617849	0.025803551	0.00047530648
0.091749337	0.026251847	0.00048145099
0.091880826	0.025117223	0.00047869683
0.092012315	0.024338484	0.00047403615
0.092143804	0.025217374	0.00048109626
0.092275292	0.025273552	0.00048401732
0.092406781	0.025184570	0.00048638824
0.092538270	0.025938166	0.00049581000
0.092669758	0.025267225	0.00049424170
0.092801247	0.024208383	0.00046881722
0.092932736	0.024911311	0.00047621502
0.093064224	0.024495236	0.00046781538
0.093195713	0.025507226	0.00047539583
0.093327202	0.025126286	0.00047123996
0.093458691	0.024789231	0.00046194726
0.093590179	0.025457531	0.00047138232
0.093721668	0.025866498	0.00047431453
0.093853157	0.025376480	0.00047035701
0.093984645	0.024586304	0.00046331916
0.094116134	0.024261600	0.00045852916
0.094247623	0.024913309	0.00046336596
0.094379111	0.024863387	0.00046274084
0.094510600	0.025137786	0.00046279880
0.094642089	0.024123099	0.00045560526
0.094773578	0.025654595	0.00046239785
0.094905066	0.024564459	0.00045760995
0.095036555	0.024733109	0.00046146029
0.095168044	0.024972981	0.00045593140
0.095299532	0.024714718	0.00045781799
0.095431021	0.024905004	0.00045511453
0.095562510	0.024850738	0.00045756915
0.095693998	0.024593985	0.00045621199
0.095825487	0.025411752	0.00045960854
0.095956976	0.024969448	0.00046020035
0.096088465	0.023933563	0.00044727651
0.096219953	0.024431244	0.00045373858
0.096351442	0.024296535	0.00045293990
0.096482931	0.024377944	0.00045126949
0.096614419	0.024568368	0.00045141159
0.096745908	0.025404101	0.00045949758
0.096877397	0.024772197	0.00045365639
0.097008885	0.025100304	0.00045603946
0.097140374	0.024657534	0.00045113968
0.097271863	0.024540890	0.00045069785
0.097403352	0.024761131	0.00045099191
0.097534840	0.024188512	0.00044639120
0.097666329	0.024978495	0.00045572208
0.097797818	0.025066670	0.00045083956
0.097929306	0.024994326	0.00045099397
0.098060795	0.024336523	0.00044686740
0.098192284	0.024376181	0.00044207664
0.098323772	0.024519707	0.00044665779
0.098455261	0.024243232	0.00044206324
0.098586750	0.024828456	0.00044422989
0.098718239	0.024390050	0.00044243824
0.098849727	0.024803073	0.00044115480
0.098981216	0.024978069	0.00044400105
0.099112705	0.024567698	0.00044083871
0.099244193	0.024695223	0.00044073245
0.099375682	0.024482127	0.00044040803
0.099507171	0.023746435	0.00043406982
0.099638659	0.024899533	0.00044527586
0.099770148	0.024004390	0.00043720927
0.099901637	0.024225803	0.00043784024
0.10003313	0.024686805	0.00044357219
0.10016461	0.025119336	0.00044484314
0.10029610	0.024390205	0.00044260218
0.10042759	0.024081573	0.00043750434
0.10055908	0.023924169	0.00043595943
0.10069057	0.023364536	0.00043407850
0.10082206	0.024332182	0.00043930152
0.10095355	0.023456858	0.00043624285
0.10108504	0.024756369	0.00043977535
0.10121652	0.023850690	0.00043368518
0.10134801	0.024522224	0.00044105660
0.10147950	0.024774832	0.00044108310
0.10161099	0.024097302	0.00043849358
0.10174248	0.023674425	0.00043427151
0.10187397	0.024399392	0.00043800689
0.10200546	0.024215928	0.00043848851
0.10213694	0.024409116	0.00043713070
0.10226843	0.024271643	0.00043838746
0.10239992	0.023701566	0.00043573283
0.10253141	0.024236167	0.00043184478
0.10266290	0.023651381	0.00043345631
0.10279439	0.023809582	0.00043132246
0.10292588	0.024635487	0.00043959445
0.10305737	0.023902076	0.00043342264
0.10318885	0.023257258	0.00042657056
0.10332034	0.023358489	0.00042955591
0.10345183	0.023543355	0.00042900868
0.10358332	0.023610034	0.00043121058
0.10371481	0.023610359	0.00042870579
0.10384630	0.025186489	0.00044041870
0.10397779	0.023944419	0.00043197736
0.10410928	0.024422763	0.00043594760
0.10424076	0.023712470	0.00043065125
0.10437225	0.024241843	0.00043305295
0.10450374	0.023534847	0.00042516994
0.10463523	0.024128795	0.00043261891
0.10476672	0.024050438	0.00043195573
0.10489821	0.024333600	0.00043396066
0.10502970	0.023290720	0.00042546462
0.10516118	0.024387071	0.00043306440
0.10529267	0.024052927	0.00043342662
0.10542416	0.024673748	0.00043556526
0.10555565	0.024314109	0.00043121223
0.10568714	0.024632749	0.00043435495
0.10581863	0.024239935	0.00043076619
0.10595012	0.024279898	0.00043114270
0.10608161	0.024499452	0.00043531893
0.10621309	0.023572784	0.00042594504
0.10634458	0.024366224	0.00043105459
0.10647607	0.024644186	0.00043404054
0.10660756	0.024426948	0.00043144107
0.10673905	0.023845813	0.00042828957
0.10687054	0.023215818	0.00042701185
0.10700203	0.023737064	0.00043732848
0.10713352	0.024438905	0.00044395076
0.10726500	0.024271476	0.00044730029
0.10739649	0.024048918	0.00045185311
0.10752798	0.024892933	0.00045437421
0.10765947	0.024304844	0.00045436684
0.10779096	0.024308458	0.00045579115
0.10792245	0.024560453	0.00046358994
0.10805394	0.023908042	0.00045905503
0.10818542	0.024326886	0.00046016177
0.10831691	0.022667840	0.00045107623
0.10844840	0.023373523	0.00045690170
0.10857989	0.024076660	0.00046625217
0.10871138	0.024330857	0.00047229304
0.10884287	0.023646898	0.00046442863
0.10897436	0.024195916	0.00046764222
0.10910585	0.023648116	0.00046741048
0.10923733	0.024953435	0.00047447151
0.10936882	0.024018716	0.00047422106
0.10950031	0.023505502	0.00046661517
0.10963180	0.024222213	0.00047716507
0.10976329	0.023349169	0.00047180249
0.10989478	0.023935267	0.00047645612
0.11002627	0.023768988	0.00047900847
0.11015776	0.023213224	0.00047122912
0.11028924	0.023954874	0.00047997064
0.11042073	0.023676866	0.00048303055
0.11055222	0.023633052	0.00047673946
0.11068371	0.024210772	0.00048680952
0.11081520	0.023509016	0.00047960624
0.11094669	0.023000049	0.00047744872
0.11107818	0.023764220	0.00048522945
0.11120966	0.024224758	0.00048727164
0.11134115	0.024162142	0.00048875914
0.11147264	0.023665463	0.00048330683
0.11160413	0.024147502	0.00048978859
0.11173562	0.023469242	0.00048951597
0.11186711	0.023950745	0.00047554707
0.11199860	0.023868423	0.00047688981
0.11213009	0.023473205	0.00046530790
0.11226157	0.024483723	0.00046999337
0.11239306	0.023712378	0.00046299875
0.11252455	0.023321688	0.00046026497
0.11265604	0.023794046	0.00046297778
0.11278753	0.023380665	0.00045240540
0.11291902	0.023127265	0.00045284082
0.11305051	0.024162121	0.00046156043
0.11318200	0.023672994	0.00045165146
0.11331348	0.024014877	0.00045659486
0.11344497	0.024017873	0.00045491551
0.11357646	0.023673781	0.00044731229
0.11370795	0.024187192	0.00045646590
0.11383944	0.023761423	0.00045177901
0.11397093	0.023963386	0.00045098049
0.11410242	0.024086149	0.00045258421
0.11423390	0.023038346	0.00043952182
0.11436539	0.023331253	0.00044645970
0.11449688	0.024516010	0.00045064196
0.11462837	0.023623415	0.00044648874
0.11475986	0.024126690	0.00044791418
0.11489135	0.024166456	0.00044483893
0.11502284	0.024242794	0.00044977575
0.11515433	0.024147011	0.00044728542
0.11528581	0.023957523	0.00044522150
0.11541730	0.023978706	0.00044293436
0.11554879	0.023430398	0.00043763650
0.11568028	0.023383137	0.00044210176
0.11581177	0.023839110	0.00044148643
0.11594326	0.022720889	0.00043431418
0.11607475	0.023159945	0.00043587802
0.11620624	0.023864994	0.00043915668
0.11633772	0.024353381	0.00044396832
0.11646921	0.024119529	0.00044242767
0.11660070	0.023621861	0.00043751111
0.11673219	0.024149806	0.00043929782
0.11686368	0.023766132	0.00043671845
0.11699517	0.023377267	0.00043489392
0.11712666	0.023380944	0.00043356612
0.11725814	0.023508649	0.00043169732
0.11738963	0.024230214	0.00043629254
0.11752112	0.023745124	0.00043192256
0.11765261	0.023864652	0.00043323676
0.11778410	0.023685432	0.00043398608
0.11791559	0.023234779	0.00042632087
0.11804708	0.024414431	0.00043389273
0.11817857	0.024124458	0.00043312711
0.11831005	0.023934711	0.00042891044
0.11844154	0.022901641	0.00042452017
0.11857303	0.023607590	0.00042551001
0.11870452	0.023888295	0.00042698859
0.11883601	0.024560811	0.00043321832
0.11896750	0.024065718	0.00042998513
0.11909899	0.023922316	0.00042955985
0.11923048	0.023410434	0.00041895088
0.11936196	0.022758696	0.00041980431
0.11949345	0.023422997	0.00041947138
0.11962494	0.023937680	0.00042374825
0.11975643	0.023930381	0.00042437239
0.11988792	0.023444300	0.00041760623
0.12001941	0.023815880	0.00042128238
0.12015090	0.023081576	0.00041625121
0.12028239	0.022775417	0.00041423225
0.12041387	0.023874595	0.00041974000
0.12054536	0.023526646	0.00041494129
0.12067685	0.023639798	0.00041738658
0.12080834	0.024820419	0.00042786978
0.12093983	0.023660185	0.00041541814
0.12107132	0.024058175	0.00042281660
0.12120281	0.023692194	0.00041604539
0.12133429	0.023656458	0.00041538243
0.12146578	0.023437681	0.00041350220
0.12159727	0.023725269	0.00041497689
0.12172876	0.024016944	0.00041884154
0.12186025	0.023539651	0.00041270578
0.12199174	0.024320698	0.00042014581
0.12212323	0.023917061	0.00041554253
0.12225472	0.024462235	0.00041893624
0.12238620	0.023859034	0.00041735322
0.12251769	0.023894269	0.00041537805
0.12264918	0.023977303	0.00041601324
0.12278067	0.024246855	0.00041847545
0.12291216	0.023795062	0.00041411332
0.12304365	0.023348750	0.00041157585
0.12317514	0.024236335	0.00041594757
0.12330663	0.023916169	0.00041443555
0.12343811	0.024066774	0.00041713410
0.12356960	0.023601102	0.00041157249
0.12370109	0.023562806	0.00041222520
0.12383258	0.023079437	0.00040836566
0.12396407	0.023316177	0.00040681585
0.12409556	0.023475534	0.00041423953
0.12422705	0.024181585	0.00041407929
0.12435853	0.024031486	0.00041520494
0.12449002	0.024031002	0.00041271453
0.12462151	0.023696930	0.00041420587
0.12475300	0.024102004	0.00041324721
0.12488449	0.023772769	0.00040987589
0.12501598	0.024027995	0.00041450238
0.12514747	0.023527058	0.00040929093
0.12527896	0.023839041	0.00041058623
0.12541044	0.024093589	0.00041477239
0.12554193	0.023364521	0.00040708775
0.12567342	0.024066996	0.00041079829
0.12580491	0.023987971	0.00041162709
0.12593640	0.023916455	0.00040874103
0.12606789	0.023806800	0.00041251358
0.12619938	0.023510159	0.00040881479
0.12633087	0.024184686	0.00041489969
0.12646235	0.023858051	0.00041085307
0.12659384	0.024002102	0.00040782081
0.12672533	0.023549246	0.00040940604
0.12685682	0.024240093	0.00041289237
0.12698831	0.023583704	0.00040798674
0.12711980	0.023682457	0.00040745960
0.12725129	0.024206424	0.00041101585
0.12738277	0.023401715	0.00040637160
0.12751426	0.023721447	0.00040844030
0.12764575	0.024623729	0.00041531429
0.12777724	0.022654264	0.00039816162
0.12790873	0.022679519	0.00040036577
0.12804022	0.023137272	0.00040460166
0.12817171	0.024149164	0.00041086156
0.12830320	0.022943292	0.00040087785
0.12843468	0.024101747	0.00040682669
0.12856617	0.024200233	0.00040804764
0.12869766	0.024073160	0.00040838374
0.12882915	0.023854716	0.00040807699
0.12896064	0.024026376	0.00040746788
0.12909213	0.023476469	0.00040215193
0.12922362	0.023642280	0.00040473258
0.12935511	0.023598255	0.00040600780
0.12948659	0.023979294	0.00040701363
0.12961808	0.023460139	0.00040120450
0.12974957	0.023850580	0.00040486573
0.12988106	0.023606993	0.00040321448
0.13001255	0.022652470	0.00039634778
0.13014404	0.023266826	0.00040219053
0.13027553	0.023513513	0.00040021430
0.13040701	0.024012887	0.00040542193
0.13053850	0.023532230	0.00040286393
0.13066999	0.023899949	0.00040418623
0.13080148	0.023641736	0.00040452946
0.13093297	0.023156814	0.00039720727
0.13106446	0.024186182	0.00040614065
0.13119595	0.023739242	0.00040259856
0.13132744	0.023826729	0.00040279845
0.13145892	0.023559583	0.00040281222
0.13159041	0.023883552	0.00040199617
0.13172190	0.023042503	0.00039672550
0.13185339	0.024039908	0.00040448338
0.13198488	0.023836599	0.00040159778
0.13211637	0.023431491	0.00040052301
0.13224786	0.024389186	0.00040344759
0.13237935	0.023391432	0.00039860126
0.13251083	0.024424654	0.00040561180
0.13264232	0.023891625	0.00040111286
0.13277381	0.024297364	0.00040538502
0.13290530	0.023172422	0.00039493056
0.13303679	0.023097997	0.00039712342
0.13316828	0.023876036	0.00040249730
0.13329977	0.023039686	0.00039412668
0.13343125	0.023136608	0.00040062154
0.13356274	0.023960077	0.00039876489
0.13369423	0.023228998	0.00039589480
0.13382572	0.023159134	0.00039772607
0.13395721	0.023870103	0.00039941904
0.13408870	0.023810616	0.00040100801
0.13422019	0.024007545	0.00040006866
0.13435168	0.023986801	0.00040137175
0.13448316	0.023506247	0.00039964092
0.13461465	0.023881089	0.00039900304
0.13474614	0.023420458	0.00039744963
0.13487763	0.023287378	0.00039470164
0.13500912	0.024044470	0.00039953912
0.13514061	0.023942436	0.00040058319
0.13527210	0.023841022	0.00039951514
0.13540359	0.023867412	0.00039834651
0.13553507	0.023456624	0.00039457924
0.13566656	0.024257662	0.00040178215
0.13579805	0.023500904	0.00039807775
0.13592954	0.023469599	0.00039287519
0.13606103	0.023488991	0.00039764815
0.13619252	0.024105950	0.00039788036
0.13632401	0.024216469	0.00039760799
0.13645549	0.024152517	0.00040108456
0.13658698	0.023444056	0.00039364094
0.13671847	0.023526218	0.00039610382
0.13684996	0.023114178	0.00039178087
0.13698145	0.022597406	0.00038824895
0.13711294	0.023122608	0.00039173962
0.13724443	0.024295003	0.00040060094
0.13737592	0.023982555	0.00039639080
0.13750740	0.023935399	0.00039833355
0.13763889	0.023265532	0.00039122396
0.13777038	0.023081137	0.00039207763
0.13790187	0.024389574	0.00039745448
0.13803336	0.023767228	0.00039492742
0.13816485	0.023995295	0.00039688348
0.13829634	0.023524951	0.00039182433
0.13842783	0.023710032	0.00039576013
0.13855931	0.024234462	0.00039753153
0.13869080	0.023867669	0.00039516869
0.13882229	0.023775856	0.00039280187
0.13895378	0.023409967	0.00038971282
0.13908527	0.023760156	0.00039416128
0.13921676	0.024269452	0.00039639580
0.13934825	0.023712199	0.00039275449
0.13947973	0.022937260	0.00038798227
0.13961122	0.023315359	0.00038930243
0.13974271	0.023654701	0.00039288992
0.13987420	0.023615037	0.00039345907
0.14000569	0.023372090	0.00038817806
0.14013718	0.023519815	0.00039090966
0.14026867	0.024327701	0.00039653575
0.14040016	0.023701244	0.00039261911
0.14053164	0.023942057	0.00039452410
0.14066313	0.024166895	0.00039103235
0.14079462	0.023547506	0.00039127364
0.14092611	0.023677866	0.00038908596
0.14105760	0.023936073	0.00039175646
0.14118909	0.023906557	0.00039301935
0.14132058	0.023481304	0.00038661383
0.14145207	0.023627268	0.00038849782
0.14158355	0.023597092	0.00038795737
0.14171504	0.024032791	0.00038966861
0.14184653	0.024569697	0.00039499133
0.14197802	0.023580636	0.00038697431
0.14210951	0.023459606	0.00038652877
0.14224100	0.023178062	0.00038567206
0.14237249	0.024403633	0.00039348460
0.14250398	0.024065840	0.00039169815
0.14263546	0.024129267	0.00038845452
0.14276695	0.024360146	0.00039211294
0.14289844	0.023326574	0.00038599669
0.14302993	0.023581752	0.00038799871
0.14316142	0.023645451	0.00038786740
0.14329291	0.024133724	0.00038986739
0.14342440	0.023952721	0.00038857208
0.14355588	0.023491695	0.00038591357
0.14368737	0.023618073	0.00038609130
0.14381886	0.024079792	0.00039096409
0.14395035	0.023788637	0.00038498065
0.14408184	0.023659060	0.00038740491
0.14421333	0.023109166	0.00038524764
0.14434482	0.023722979	0.00038638806
0.14447631	0.023841799	0.00038776718
0.14460779	0.023798518	0.00038760851
0.14473928	0.023270208	0.00038411462
0.14487077	0.023542542	0.00038787791
0.14500226	0.023186312	0.00038218634
0.14513375	0.023774215	0.00038738717
0.14526524	0.023514197	0.00038359491
0.14539673	0.023575738	0.00038525329
0.14552822	0.023357525	0.00038614136
0.14565970	0.023690788	0.00038433591
0.14579119	0.023132642	0.00038279277
0.14592268	0.023515681	0.00038241748
0.14605417	0.023542001	0.00038337760
0.14618566	0.023577144	0.00038473240
0.14631715	0.023373010	0.00038225343
0.14644864	0.023514477	0.00038385992
0.14658012	0.023257792	0.00038121004
0.14671161	0.024157999	0.00038832564
0.14684310	0.024221836	0.00039027326
0.14697459	0.024378592	0.00038865183
0.14710608	0.023276414	0.00038100621
0.14723757	0.023919403	0.00038576548
0.14736906	0.023883386	0.00038432016
0.14750055	0.023639211	0.00038547131
0.14763203	0.023461932	0.00038153309
0.14776352	0.023794027	0.00038397428
0.14789501	0.023802957	0.00038411981
0.14802650	0.023093071	0.00037766474
0.14815799	0.023461111	0.00038299669
0.14828948	0.023489095	0.00038068318
0.14842097	0.023159717	0.00038005216
0.14855246	0.022960592	0.00037822113
0.14868394	0.023268452	0.00037890783
0.14881543	0.023601310	0.00038153825
0.14894692	0.023804262	0.00038470870
0.14907841	0.024011004	0.00038364594
0.14920990	0.023498555	0.00037987929
0.14934139	0.023298719	0.00037911869
0.14947288	0.023304020	0.00038059632
0.14960436	0.023875422	0.00038335060
0.14973585	0.024257233	0.00038611011
0.14986734	0.023804319	0.00038264223
0.14999883	0.023527993	0.00037988452
0.15013032	0.023876234	0.00038408842
0.15026181	0.023117779	0.00037826235
0.15039330	0.023455783	0.00038064636
0.15052479	0.023648401	0.00038102599
0.15065627	0.023687197	0.00038026455
0.15078776	0.024132605	0.00038368617
0.15091925	0.023499082	0.00037887724
0.15105074	0.023253558	0.00037741231
0.15118223	0.023756185	0.00038111279
0.15131372	0.023417109	0.00037909060
0.15144521	0.022949537	0.00037556048
0.15157670	0.023883742	0.00038126266
0.15170818	0.023675202	0.00037833725
0.15183967	0.023385053	0.00037758967
0.15197116	0.024304857	0.00038451230
0.15210265	0.023640086	0.00037771657
0.15223414	0.023745844	0.00038020574
0.15236563	0.023647401	0.00037730322
0.15249712	0.023212241	0.00037671668
0.15262860	0.023969268	0.00038043833
0.15276009	0.023260837	0.00037621281
0.15289158	0.024295502	0.00038317364
0.15302307	0.023741453	0.00037828837
0.15315456	0.023861151	0.00037989432
0.15328605	0.023873701	0.00037887849
0.15341754	0.024194143	0.00038178166
0.15354903	0.024074388	0.00038002600
0.15368051	0.022880751	0.00037295759
0.15381200	0.023270752	0.00037386709
0.15394349	0.024179279	0.00038173562
0.15407498	0.023287841	0.00037561665
0.15420647	0.023357542	0.00037436619
0.15433796	0.023346507	0.00037456304
0.15446945	0.023415542	0.00037477243
0.15460094	0.023816896	0.00037899826
0.15473242	0.023560120	0.00037595490
0.15486391	0.023630016	0.00037688159
0.15499540	0.023098759	0.00037200994
0.15512689	0.023227783	0.00037313637
0.15525838	0.023265576	0.00037444584
0.15538987	0.023164980	0.00037246013
0.15552136	0.023290970	0.00037364449
0.15565284	0.023165539	0.00037198462
0.15578433	0.023293704	0.00037408945
0.15591582	0.023581427	0.00037518414
0.15604731	0.023278754	0.00037510334
0.15617880	0.023142223	0.00037016864
0.15631029	0.024000852	0.00037761204
0.15644178	0.023920478	0.00037519318
0.15657327	0.023199902	0.00037290618
0.15670475	0.023643313	0.00037376488
0.15683624	0.023568147	0.00037381251
0.15696773	0.023937139	0.00037636485
0.15709922	0.023634094	0.00037408145
0.15723071	0.022998766	0.00037118560
0.15736220	0.023728010	0.00037316198
0.15749369	0.023168965	0.00037076636
0.15762518	0.023676194	0.00037368111
0.15775666	0.023165053	0.00037033936
0.15788815	0.023814174	0.00037485968
0.15801964	0.023542128	0.00037312745
0.15815113	0.023656922	0.00037329176
0.15828262	0.023793331	0.00037296860
0.15841411	0.023187441	0.00036983365
0.15854560	0.023976183	0.00037567412
0.15867708	0.023796207	0.00037235617
0.15880857	0.023567027	0.00037289591
0.15894006	0.024120444	0.00037357816
0.15907155	0.023600686	0.00037170757
0.15920304	0.024033323	0.00037602021
0.15933453	0.024283951	0.00037601350
0.15946602	0.023153695	0.00036985867
0.15959751	0.023037034	0.00036820523
0.15972899	0.023232198	0.00037021554
0.15986048	0.023512549	0.00037206665
0.15999197	0.023567900	0.00037009834
0.16012346	0.023882632	0.00037399403
0.16025495	0.023387725	0.00036978840
0.16038644	0.023088838	0.00036718558
0.16051793	0.023943628	0.00037391299
0.16064942	0.023796938	0.00037008886
0.16078090	0.023545181	0.00037076907
0.16091239	0.023521574	0.00037072962
0.16104388	0.023577226	0.00036839832
0.16117537	0.023300959	0.00036971339
0.16130686	0.023224130	0.00036677324
0.16143835	0.023989650	0.00037208298
0.16156984	0.023920162	0.00037265549
0.16170133	0.023024008	0.00036314400
0.16183281	0.023417650	0.00036783854
0.16196430	0.023625220	0.00036913499
0.16209579	0.023739435	0.00036963321
0.16222728	0.023426593	0.00036944730
0.16235877	0.023435320	0.00036702587
0.16249026	0.023700766	0.00037055817
0.16262175	0.024098753	0.00037108137
0.16275323	0.023657438	0.00036829020
0.16288472	0.023167775	0.00036517955
0.16301621	0.023312215	0.00036558322
0.16314770	0.023794073	0.00037083629
0.16327919	0.022488016	0.00036018304
0.16341068	0.023838062	0.00036938125
0.16354217	0.023458959	0.00036729621
0.16367366	0.024003177	0.00036983079
0.16380514	0.023185416	0.00036525168
0.16393663	0.023467728	0.00036749012
0.16406812	0.023974163	0.00036787264
0.16419961	0.023061456	0.00036459059
0.16433110	0.023933284	0.00036872818
0.16446259	0.023635314	0.00036828291
0.16459408	0.022928377	0.00036357709
0.16472557	0.023990937	0.00036711121
0.16485705	0.023665570	0.00036843850
0.16498854	0.023728579	0.00036725295
0.16512003	0.023861770	0.00036793646
0.16525152	0.023545500	0.00036814207
0.16538301	0.023938984	0.00036748391
0.16551450	0.023797359	0.00036925700
0.16564599	0.022980109	0.00036273012
0.16577747	0.023894822	0.00036816131
0.16590896	0.023234427	0.00036427932
0.16604045	0.023970180	0.00036687694
0.16617194	0.024264877	0.00037054112
0.16630343	0.024165561	0.00036839782
0.16643492	0.022990460	0.00036118498
0.16656641	0.024079539	0.00036814372
0.16669790	0.023845273	0.00036417320
0.16682938	0.023724375	0.00036676396
0.16696087	0.023657886	0.00036650081
0.16709236	0.024346356	0.00036800013
0.16722385	0.024167260	0.00036923688
0.16735534	0.023529237	0.00036329738
0.16748683	0.023360013	0.00036448446
0.16761832	0.024026437	0.00036920167
0.16774981	0.023069328	0.00035944431
0.16788129	0.023736351	0.00036567802
0.16801278	0.023950793	0.00036512375
0.16814427	0.023989719	0.00036718786
0.16827576	0.023416613	0.00036385575
0.16840725	0.023851695	0.00036380414
0.16853874	0.023447267	0.00036223424
0.16867023	0.022392338	0.00035518575
0.16880171	0.024030474	0.00036632784
0.16893320	0.023442410	0.00036286074
0.16906469	0.023850289	0.00036308549
0.16919618	0.023655564	0.00036437846
0.16932767	0.023903329	0.00036316782
0.16945916	0.023191032	0.00036117053
0.16959065	0.023264913	0.00036142461
0.16972214	0.023455120	0.00036085865
0.16985362	0.023211790	0.00036098765
0.16998511	0.023645012	0.00036146806
0.17011660	0.023264620	0.00036118060
0.17024809	0.023437213	0.00036209673
0.17037958	0.024054769	0.00036405794
0.17051107	0.023636144	0.00036319383
0.17064256	0.023727738	0.00036234766
0.17077405	0.023487972	0.00036133411
0.17090553	0.023174931	0.00035856816
0.17103702	0.023474032	0.00036050296
0.17116851	0.023874511	0.00036351219
0.17130000	0.023424901	0.00036137131
0.17143149	0.023568257	0.00036050446
0.17156298	0.023821479	0.00036375499
0.17169447	0.023402398	0.00035835954
0.17182595	0.023483652	0.00035952982
0.17195744	0.023763661	0.00036266890
0.17208893	0.022436299	0.00035145062
0.17222042	0.023293520	0.00035867403
0.17235191	0.023160960	0.00035727717
0.17248340	0.023434094	0.00035871449
0.17261489	0.023305401	0.00035856294
0.17274638	0.023144192	0.00035538435
0.17287786	0.022405811	0.00035480906
0.17300935	0.024242941	0.00036278018
0.17314084	0.023455159	0.00035822083
0.17327233	0.023571842	0.00035858023
0.17340382	0.022973269	0.00035467380
0.17353531	0.023526116	0.00035915065
0.17366680	0.023651281	0.00035773148
0.17379829	0.023658520	0.00035819257
0.17392977	0.024093643	0.00036374972
0.17406126	0.023917088	0.00036094920
0.17419275	0.023223327	0.00035613472
0.17432424	0.023161118	0.00035639557
0.17445573	0.023401136	0.00035703328
0.17458722	0.023990482	0.00036095908
0.17471871	0.023502165	0.00035752573
0.17485019	0.022928391	0.00035462176
0.17498168	0.022938469	0.00035548332
0.17511317	0.023309329	0.00035597049
0.17524466	0.023353712	0.00035862413
0.17537615	0.022872636	0.00035306672
0.17550764	0.023391344	0.00035749228
0.17563913	0.023050401	0.00035416749
0.17577062	0.023584510	0.00035686093
0.17590210	0.023242142	0.00035602012
0.17603359	0.023383866	0.00035523031
0.17616508	0.023933783	0.00035994076
0.17629657	0.023243736	0.00035633533
0.17642806	0.023573259	0.00035475176
0.17655955	0.023441803	0.00035767424
0.17669104	0.023151053	0.00035357138
0.17682253	0.023679974	0.00035520106
0.17695401	0.024039686	0.00036084491
0.17708550	0.022804734	0.00035199549
0.17721699	0.022927151	0.00035272540
0.17734848	0.022950000	0.00035256968
0.17747997	0.023356960	0.00035454388
0.17761146	0.022997281	0.00035496971
0.17774295	0.023004765	0.00035008838
0.17787443	0.023376100	0.00035503093
0.17800592	0.023385087	0.00035355664
0.17813741	0.023043166	0.00035146970
0.17826890	0.023862701	0.00035662551
0.17840039	0.023981366	0.00035684334
0.17853188	0.023304376	0.00035361266
0.17866337	0.023048989	0.00035183353
0.17879486	0.023439381	0.00035414506
0.17892634	0.023140467	0.00035365561
0.17905783	0.023266207	0.00035084915
0.17918932	0.024539580	0.00036148409
0.17932081	0.024151126	0.00035689122
0.17945230	0.023738351	0.00035639993
0.17958379	0.023391284	0.00035377037
0.17971528	0.024143244	0.00035645572
0.17984677	0.023567610	0.00035537793
0.17997825	0.023263913	0.00035163257
0.18010974	0.023150943	0.00035116304
0.18024123	0.022939900	0.00034982018
0.18037272	0.022911744	0.00034742792
0.18050421	0.023571353	0.00036141119
0.18063570	0.023137767	0.00035980136
0.18076719	0.023688558	0.00036431906
0.18089867	0.022820204	0.00036362722
0.18103016	0.023042543	0.00036512253
0.18116165	0.023617783	0.00037266347
0.18129314	0.022996833	0.00036818542
0.18142463	0.023191736	0.00037048877
0.18155612	0.023636531	0.00037566206
0.18168761	0.023939040	0.00037732761
0.18181910	0.023474964	0.00037647837
0.18195058	0.023970322	0.00038193941
0.18208207	0.023814521	0.00037941729
0.18221356	0.023582227	0.00038172129
0.18234505	0.022960173	0.00037676925
0.18247654	0.023580647	0.00038241473
0.18260803	0.022801132	0.00037894393
0.18273952	0.023149318	0.00038187605
0.18287101	0.022749121	0.00038162525
0.18300249	0.022786396	0.00038197255
0.18313398	0.023579180	0.00038608584
0.18326547	0.023818387	0.00039092838
0.18339696	0.023277975	0.00038939815
0.18352845	0.022746214	0.00038456494
0.18365994	0.023522944	0.00039133188
0.18379143	0.023084025	0.00038675971
0.18392292	0.024088021	0.00039782473
0.18405440	0.023193195	0.00038952111
0.18418589	0.023658592	0.00039370698
0.18431738	0.022896125	0.00039181701
0.18444887	0.023523584	0.00039455759
0.18458036	0.023034141	0.00039246404
0.18471185	0.023723004	0.00039766281
0.18484334	0.022998862	0.00039440963
0.18497482	0.023053228	0.00039592626
0.18510631	0.023471381	0.00039602928
0.18523780	0.023458729	0.00039976350
0.18536929	0.023300049	0.00039290187
0.18550078	0.023119911	0.00038514098
0.18563227	0.023692296	0.00039022713
0.18576376	0.023305451	0.00037905207
0.18589525	0.023082212	0.00038135417
0.18602673	0.023914749	0.00038349965
0.18615822	0.023045102	0.00037639070
0.18628971	0.023267743	0.00037689198
0.18642120	0.023582800	0.00037617438
0.18655269	0.023696816	0.00037911123
0.18668418	0.023539415	0.00037587490
0.18681567	0.022983701	0.00036998743
0.18694716	0.023826454	0.00037583296
0.18707864	0.023595969	0.00037100065
0.18721013	0.023800419	0.00037379551
0.18734162	0.023142230	0.00036993954
0.18747311	0.023201333	0.00036665920
0.18760460	0.024127345	0.00037376568
0.18773609	0.023372836	0.00036486310
0.18786758	0.022408786	0.00036078944
0.18799906	0.023592569	0.00036790360
0.18813055	0.023180506	0.00036352784
0.18826204	0.023372086	0.00036506295
0.18839353	0.023470700	0.00036276373
0.18852502	0.022673911	0.00035994361
0.18865651	0.023527006	0.00036457985
0.18878800	0.023338930	0.00036011377
0.18891949	0.023565397	0.00036196129
0.18905097	0.022962927	0.00035576583
0.18918246	0.023541327	0.00036141276
0.18931395	0.022583739	0.00035407542
0.18944544	0.023971277	0.00036051302
0.18957693	0.023661714	0.00036014945
0.18970842	0.022991671	0.00035366014
0.18983991	0.023123397	0.00035673305
0.18997140	0.023848190	0.00035964281
0.19010288	0.023057502	0.00035225510
0.19023437	0.023461234	0.00035731064
0.19036586	0.023268211	0.00035411759
0.19049735	0.023582398	0.00035512451
0.19062884	0.023060953	0.00035161282
0.19076033	0.023706999	0.00035408809
0.19089182	0.023582254	0.00035488146
0.19102330	0.023648405	0.00035361997
0.19115479	0.024192144	0.00035763472
0.19128628	0.023891553	0.00035619637
0.19141777	0.023759132	0.00035320716
0.19154926	0.023334401	0.00035223511
0.19168075	0.022945200	0.00034936738
0.19181224	0.023273191	0.00035226565
0.19194373	0.024065074	0.00035610471
0.19207521	0.022755548	0.00034734295
0.19220670	0.023225125	0.00034996456
0.19233819	0.023469969	0.00035166902
0.19246968	0.022997804	0.00034938842
0.19260117	0.023882915	0.00035391052
0.19273266	0.023335055	0.00035020410
0.19286415	0.023393828	0.00035063873
0.19299564	0.023360867	0.00035139831
0.19312712	0.023384189	0.00034964898
0.19325861	0.023143541	0.00034922374
0.19339010	0.023357086	0.00034892614
0.19352159	0.023904389	0.00035192320
0.19365308	0.023513760	0.00035174195
0.19378457	0.023649713	0.00035119409
0.19391606	0.023716341	0.00035255031
0.19404754	0.023865579	0.00035175140
0.19417903	0.023354116	0.00034806701
0.19431052	0.023554092	0.00035091019
0.19444201	0.024243018	0.00035375106
0.19457350	0.023805946	0.00035132322
0.19470499	0.023538939	0.00034932656
0.19483648	0.023756395	0.00034935784
0.19496797	0.023500989	0.00034925971
0.19509945	0.023410855	0.00034779632
0.19523094	0.023126451	0.00034579510
0.19536243	0.023260246	0.00034646158
0.19549392	0.023147470	0.00034549411
0.19562541	0.022378050	0.00034280727
0.19575690	0.023175161	0.00034617776
0.19588839	0.023353202	0.00034685873
0.19601988	0.023699426	0.00034870639
0.19615136	0.023752709	0.00034853805
0.19628285	0.023330204	0.00034688051
0.19641434	0.023674482	0.00034847891
0.19654583	0.023417512	0.00034640922
0.19667732	0.023333864	0.00034500104
0.19680881	0.023563600	0.00034828973
0.19694030	0.023503523	0.00034787052
0.19707178	0.024231218	0.00035007900
0.19720327	0.023608101	0.00034706428
0.19733476	0.023895484	0.00034775858
0.19746625	0.023407096	0.00034521288
0.19759774	0.023197202	0.00034526384
0.19772923	0.023457342	0.00034511685
0.19786072	0.023668888	0.00034677320
0.19799221	0.023574674	0.00034748399
0.19812369	0.023357314	0.00034414813
0.19825518	0.023207702	0.00034555853
0.19838667	0.023069438	0.00034252637
0.19851816	0.023710536	0.00034648669
0.19864965	0.023728642	0.00034617205
0.19878114	0.023501736	0.00034471669
0.19891263	0.023491359	0.00034499523
0.19904412	0.023276300	0.00034349330
0.19917560	0.024065724	0.00034831845
0.19930709	0.022914759	0.00034136161
0.19943858	0.023572935	0.00034346674
0.19957007	0.023101620	0.00034329353
0.19970156	0.022925216	0.00034088225
0.19983305	0.023217802	0.00034315251
0.19996454	0.022889099	0.00034034810
0.20009602	0.024047077	0.00034707841
0.20022751	0.023891808	0.00034779103
0.20035900	0.023089966	0.00034245937
0.20049049	0.023294875	0.00034240979
0.20062198	0.023108346	0.00034224646
0.20075347	0.022724447	0.00034001275
0.20088496	0.023216814	0.00034262681
0.20101645	0.023349029	0.00034291148
0.20114793	0.023337023	0.00034174186
0.20127942	0.023246664	0.00034263414
0.20141091	0.023799937	0.00034312728
0.20154240	0.023477921	0.00034344547
0.20167389	0.023378570	0.00034275934
0.20180538	0.023255136	0.00033993755
0.20193687	0.023756508	0.00034471007
0.20206836	0.023556875	0.00034208494
0.20219984	0.023146581	0.00034152176
0.20233133	0.023302486	0.00034267035
0.20246282	0.023306661	0.00033955383
0.20259431	0.023604991	0.00034257858
0.20272580	0.023321734	0.00033963811
0.20285729	0.023346903	0.00034040579
0.20298878	0.022789351	0.00033895018
0.20312027	0.023475673	0.00033878160
0.20325175	0.022810500	0.00033769038
0.20338324	0.023224107	0.00033786522
0.20351473	0.022908521	0.00033700023
0.20364622	0.023200085	0.00033951488
0.20377771	0.022943285	0.00033597306
0.20390920	0.023190590	0.00033998168
0.20404069	0.023232580	0.00033877797
0.20417217	0.023167030	0.00033881604
0.20430366	0.023545888	0.00034154157
0.20443515	0.023168517	0.00033661328
0.20456664	0.023126481	0.00033775224
0.20469813	0.023285623	0.00033814090
0.20482962	0.022842585	0.00033604547
0.20496111	0.023532773	0.00033923750
0.20509260	0.022853723	0.00033509557
0.20522408	0.023115345	0.00033646507
0.20535557	0.023641005	0.00034177371
0.20548706	0.023636138	0.00033879302
0.20561855	0.023530555	0.00033975494
0.20575004	0.023397431	0.00033579898
0.20588153	0.023066322	0.00033540360
0.20601302	0.023543575	0.00034014895
0.20614451	0.023701640	0.00033810118
0.20627599	0.023362558	0.00033804535
0.20640748	0.023223574	0.00033586145
0.20653897	0.023393372	0.00033727518
0.20667046	0.023045819	0.00033556244
0.20680195	0.022878299	0.00033381782
0.20693344	0.023463941	0.00033811305
0.20706493	0.023610138	0.00033802405
0.20719641	0.023623336	0.00033826406
0.20732790	0.023494650	0.00033870963
0.20745939	0.023132844	0.00033351901
0.20759088	0.023784849	0.00033903559
0.20772237	0.023031213	0.00033500485
0.20785386	0.022659666	0.00033231401
0.20798535	0.022821782	0.00033498709
0.20811684	0.022928738	0.00033316703
0.20824832	0.023593999	0.00033758634
0.20837981	0.023508917	0.00033696739
0.20851130	0.023132844	0.00033636858
0.20864279	0.023236348	0.00033645320
0.20877428	0.023851431	0.00033727983
0.20890577	0.022946766	0.00033405793
0.20903726	0.022817061	0.00033275398
0.20916875	0.023214298	0.00033513831
0.20930023	0.022757437	0.00033330608
0.20943172	0.023416148	0.00033489572
0.20956321	0.023467902	0.00033588935
0.20969470	0.023158611	0.00033503268
0.20982619	0.023195387	0.00033457038
0.20995768	0.023241582	0.00033517922
0.21008917	0.023587658	0.00033499211
0.21022065	0.023382472	0.00033513455
0.21035214	0.023299389	0.00033594346
0.21048363	0.023066614	0.00033167244
0.21061512	0.023053459	0.00033446095
0.21074661	0.023735947	0.00033624982
0.21087810	0.023462462	0.00033450522
0.21100959	0.023890816	0.00033900124
0.21114108	0.023350603	0.00033267089
0.21127256	0.023293097	0.00033589122
0.21140405	0.022878520	0.00033079957
0.21153554	0.022846181	0.00033111291
0.21166703	0.023252066	0.00033316417
0.21179852	0.023221858	0.00033306437
0.21193001	0.023494085	0.00033511623
0.21206150	0.023087291	0.00033156581
0.21219299	0.022903236	0.00033033583
0.21232447	0.022893167	0.00033172809
0.21245596	0.022231918	0.00032716242
0.21258745	0.022688172	0.00032966490
0.21271894	0.023086927	0.00033069675
0.21285043	0.023008355	0.00033035111
0.21298192	0.023255373	0.00033407281
0.21311341	0.023526206	0.00033291559
0.21324489	0.023394365	0.00033414337
0.21337638	0.022631163	0.00032817926
0.21350787	0.023193226	0.00033152962
0.21363936	0.023120919	0.00033262922
0.21377085	0.022885905	0.00032882102
0.21390234	0.023043298	0.00033208988
0.21403383	0.023711779	0.00033425147
0.21416532	0.023155787	0.00033115045
0.21429680	0.023082266	0.00033153827
0.21442829	0.022974678	0.00032867269
0.21455978	0.022597794	0.00032798697
0.21469127	0.023190352	0.00033100049
0.21482276	0.023919548	0.00033437899
0.21495425	0.023808309	0.00033465030
0.21508574	0.023640785	0.00033320816
0.21521723	0.023799420	0.00033385508
0.21534871	0.022911468	0.00032948914
0.21548020	0.023401013	0.00032893447
0.21561169	0.023578471	0.00033295518
0.21574318	0.023241645	0.00033082766
0.21587467	0.023035108	0.00032883064
0.21600616	0.023260856	0.00033092288
0.21613765	0.023368467	0.00032970946
0.21626913	0.023230643	0.00033134868
0.21640062	0.023284508	0.00033009108
0.21653211	0.023096842	0.00032963759
0.21666360	0.023051581	0.00032892452
0.21679509	0.023596741	0.00033140312
0.21692658	0.023503352	0.00033096035
0.21705807	0.023159428	0.00032959363
0.21718956	0.023375975	0.00032994034
0.21732104	0.023123798	0.00032969921
0.21745253	0.023204474	0.00032842832
0.21758402	0.023222138	0.00033007517
0.21771551	0.022836712	0.00032650720
0.21784700	0.022799887	0.00032548809
0.21797849	0.023160970	0.00032921344
0.21810998	0.023069273	0.00032731659
0.21824147	0.023309316	0.00032944518
0.21837295	0.023458243	0.00033128000
0.21850444	0.023107274	0.00032567876
0.21863593	0.023249806	0.00032913044
0.21876742	0.023212729	0.00032707069
0.21889891	0.023067499	0.00032805164
0.21903040	0.023005070	0.00032776695
0.21916189	0.023590704	0.00032860425
0.21929337	0.023656921	0.00033061242
0.21942486	0.022879828	0.00032554401
0.21955635	0.023088333	0.00032754928
0.21968784	0.022970932	0.00032717439
0.21981933	0.023487543	0.00032741443
0.21995082	0.023307386	0.00032802375
0.22008231	0.023064742	0.00032631564
0.22021380	0.023808301	0.00033069781
0.22034528	0.023641474	0.00033094647
0.22047677	0.023553032	0.00032720116
0.22060826	0.023538571	0.00032940591
0.22073975	0.023627309	0.00032899536
0.22087124	0.022640574	0.00032410043
0.22100273	0.023280555	0.00032746476
0.22113422	0.022927455	0.00032369600
0.22126571	0.022924745	0.00032519387
0.22139719	0.023133654	0.00032681610
0.22152868	0.022887735	0.00032408190
0.22166017	0.023101469	0.00032740617
0.22179166	0.022443307	0.00032066977
0.22192315	0.022529568	0.00032433741
0.22205464	0.022412869	0.00032135926
0.22218613	0.022294798	0.00032176389
0.22231761	0.023551772	0.00032686151
0.22244910	0.023080617	0.00032518805
0.22258059	0.023008610	0.00032452759
0.22271208	0.022923634	0.00032477900
0.22284357	0.023531952	0.00032699815
0.22297506	0.023092500	0.00032685665
0.22310655	0.023368317	0.00032496952
0.22323804	0.023806789	0.00032994539
0.22336952	0.023231880	0.00032653166
0.22350101	0.023446287	0.00032577163
0.22363250	0.022661001	0.00032229717
0.22376399	0.022875255	0.00032240479
0.22389548	0.023263536	0.00032557081
0.22402697	0.023117916	0.00032542356
0.22415846	0.022937815	0.00032314919
0.22428995	0.023578747	0.00032628240
0.22442143	0.023082208	0.00032310095
0.22455292	0.022770271	0.00032225962
0.22468441	0.023211810	0.00032512529
0.22481590	0.023228447	0.00032459993
0.22494739	0.023471095	0.00032443134
0.22507888	0.023317117	0.00032466509
0.22521037	0.022428022	0.00031943946
0.22534186	0.023180833	0.00032507790
0.22547334	0.023419610	0.00032485571
0.22560483	0.023278180	0.00032189575
0.22573632	0.023367195	0.00032495792
0.22586781	0.023525505	0.00032525381
0.22599930	0.022782685	0.00032203440
0.22613079	0.023317377	0.00032294539
0.22626228	0.023143039	0.00032336572
0.22639376	0.022938750	0.00032108481
0.22652525	0.023807617	0.00032522613
0.22665674	0.023258058	0.00032376551
0.22678823	0.022664541	0.00031858524
0.22691972	0.023568491	0.00032399606
0.22705121	0.023509239	0.00032439012
0.22718270	0.023010942	0.00032179946
0.22731419	0.023405134	0.00032507612
0.22744567	0.023216116	0.00032284383
0.22757716	0.022766664	0.00031928500
0.22770865	0.022562169	0.00031992976
0.22784014	0.023643352	0.00032363533
0.22797163	0.022860707	0.00032102783
0.22810312	0.023152603	0.00032031955
0.22823461	0.023110539	0.00032127802
0.22836610	0.023306135	0.00032331126
0.22849758	0.023255999	0.00032112259
0.22862907	0.023386916	0.00032358372
0.22876056	0.023214702	0.00032046738
0.22889205	0.022933189	0.00031940552
0.22902354	0.023122668	0.00032203668
0.22915503	0.023162730	0.00032003177
0.22928652	0.023187561	0.00032220095
0.22941800	0.023623848	0.00032317022
0.22954949	0.023190627	0.00032153812
0.22968098	0.023252102	0.00032239821
0.22981247	0.022686929	0.00031740167
0.22994396	0.022757821	0.00031884562
0.23007545	0.023564465	0.00032607165
0.23020694	0.023040683	0.00032616174
0.23033843	0.022814023	0.00032968519
0.23046991	0.023596903	0.00033351622
0.23060140	0.023164050	0.00033444901
0.23073289	0.023040202	0.00033260053
0.23086438	0.022807265	0.00033250947
0.23099587	0.023353657	0.00033968856
0.23112736	0.022953600	0.00033503383
0.23125885	0.023308252	0.00034139505
0.23139034	0.022818196	0.00033702013
0.23152182	0.022900048	0.00033892516
0.23165331	0.023579853	0.00034698437
0.23178480	0.023572913	0.00034589979
0.23191629	0.023146178	0.00034526684
0.23204778	0.023453222	0.00034589025
0.23217927	0.022743608	0.00034272399
0.23231076	0.023423309	0.00034918775
0.23244224	0.023112003	0.00034679053
0.23257373	0.023150196	0.00034829549
0.23270522	0.023487980	0.00035031216
0.23283671	0.023197861	0.00034749255
0.23296820	0.023029516	0.00034827915
0.23309969	0.023602248	0.00035038200
0.23323118	0.022997484	0.00034761252
0.23336267	0.023183680	0.00034860443
0.23349415	0.022687896	0.00034492746
0.23362564	0.022833966	0.00034752912
0.23375713	0.023464432	0.00035081537
0.23388862	0.023614646	0.00035091688
0.23402011	0.022513215	0.00034779043
0.23415160	0.022860187	0.00034715757
0.23428309	0.023504748	0.00035316568
0.23441458	0.023845630	0.00035281726
0.23454606	0.023203200	0.00035010715
0.23467755	0.022854412	0.00034798021
0.23480904	0.023506772	0.00035357574
0.23494053	0.022987280	0.00035081400
0.23507202	0.023444886	0.00035354275
0.23520351	0.024027603	0.00035597805
0.23533500	0.023556390	0.00035391894
0.23546648	0.023474490	0.00035368131
0.23559797	0.023195221	0.00035284439
0.23572946	0.023031168	0.00035153913
0.23586095	0.023264472	0.00035298416
0.23599244	0.023083194	0.00035324724
0.23612393	0.023256726	0.00035344232
0.23625542	0.022588166	0.00035126601
0.23638691	0.022743726	0.00035116634
0.23651839	0.023183451	0.00035302675
0.23664988	0.023472282	0.00035521640
0.23678137	0.023164518	0.00035463131
0.23691286	0.023390923	0.00035679029
0.23704435	0.022590739	0.00034964767
0.23717584	0.022860586	0.00035161579
0.23730733	0.023005038	0.00035643006
0.23743882	0.023397804	0.00035686286
0.23757030	0.023391196	0.00035756397
0.23770179	0.023861731	0.00036096175
0.23783328	0.023234209	0.00035483929
0.23796477	0.022903651	0.00035571276
0.23809626	0.022943095	0.00035324111
0.23822775	0.022820242	0.00035454153
0.23835924	0.022842825	0.00035637520
0.23849072	0.023048057	0.00035410269
0.23862221	0.023141007	0.00035677761
0.23875370	0.023063961	0.00035526311
0.23888519	0.023562414	0.00035891274
0.23901668	0.023199550	0.00035852852
0.23914817	0.023180776	0.00035467329
0.23927966	0.022975848	0.00035735583
0.23941115	0.023330391	0.00035794998
0.23954263	0.023443808	0.00035984545
0.23967412	0.023356484	0.00035958996
0.23980561	0.023233563	0.00035558531
0.23993710	0.023201315	0.00035921855
0.24006859	0.022775635	0.00035572119
0.24020008	0.023284821	0.00035961491
0.24033157	0.022764073	0.00035730567
0.24046306	0.023574387	0.00036035263
0.24059454	0.023387449	0.00036053268
0.24072603	0.022575918	0.00035625345
0.24085752	0.023892994	0.00036363969
0.24098901	0.022899036	0.00036006542
0.24112050	0.023417162	0.00035810344
0.24125199	0.023691514	0.00036187707
0.24138348	0.023249344	0.00036054783
0.24151496	0.023367397	0.00035898564
0.24164645	0.022655472	0.00035793524
0.24177794	0.022965614	0.00035678844
0.24190943	0.022866848	0.00035808376
0.24204092	0.023430077	0.00036162549
0.24217241	0.022621530	0.00035710879
0.24230390	0.022584952	0.00035923380
0.24243539	0.023573436	0.00036148555
0.24256687	0.023608679	0.00036353464
0.24269836	0.022659278	0.00035907613
0.24282985	0.023403752	0.00036064605
0.24296134	0.022699699	0.00035937333
0.24309283	0.022892925	0.00035907525
0.24322432	0.023178267	0.00036043781
0.24335581	0.023074103	0.00036307483
0.24348730	0.023694661	0.00036401926
0.24361878	0.022821110	0.00035985354
0.24375027	0.022939635	0.00035915341
0.24388176	0.022499991	0.00035712122
0.24401325	0.022850216	0.00036119815
0.24414474	0.023026536	0.00036059772
0.24427623	0.022701529	0.00036003178
0.24440772	0.023821600	0.00036487390
0.24453920	0.022699243	0.00036126263
0.24467069	0.023054285	0.00036426696
0.24480218	0.023288795	0.00036280692
0.24493367	0.023042002	0.00036122485
0.24506516	0.022972270	0.00036208416
0.24519665	0.022837634	0.00036136001
0.24532814	0.022935686	0.00036256414
0.24545963	0.023042375	0.00036053443
0.24559111	0.023425326	0.00036439832
0.24572260	0.023144332	0.00036262853
0.24585409	0.022757729	0.00035975102
0.24598558	0.022986417	0.00036256207
0.24611707	0.022289538	0.00035823862
0.24624856	0.023651152	0.00036489453
0.24638005	0.023827891	0.00036817859
0.24651154	0.023229360	0.00036429400
0.24664302	0.023474848	0.00036696368
0.24677451	0.023287040	0.00036403231
0.24690600	0.023203897	0.00036492068
0.24703749	0.023911920	0.00037096088
0.24716898	0.023465804	0.00036430303
0.24730047	0.023466405	0.00036634850
0.24743196	0.022613032	0.00035952761
0.24756345	0.023186429	0.00036492181
0.24769493	0.023327521	0.00036592508
0.24782642	0.023107821	0.00036361272
0.24795791	0.023356895	0.00036815861
0.24808940	0.023232774	0.00036571659
0.24822089	0.023444083	0.00036656072
0.24835238	0.023341014	0.00036750627
0.24848387	0.023454882	0.00036777478
0.24861535	0.023365040	0.00036816130
0.24874684	0.023748398	0.00036858115
0.24887833	0.023353020	0.00036488690
0.24900982	0.023142160	0.00036651924
0.24914131	0.023691043	0.00036934279
0.24927280	0.023417713	0.00036828073
0.24940429	0.022872387	0.00036432950
0.24953578	0.023465401	0.00036774767
0.24966726	0.023340285	0.00036901111
0.24979875	0.022937286	0.00036338718
0.24993024	0.022740746	0.00036501815
0.25006173	0.023352516	0.00036698759
0.25019322	0.023675497	0.00036871071
0.25032471	0.022815356	0.00036652191
0.25045620	0.022707273	0.00036301803
0.25058769	0.023215242	0.00036688683
0.25071917	0.023271844	0.00036589710
0.25085066	0.023019460	0.00036513074
0.25098215	0.023026539	0.00036634901
0.25111364	0.023290076	0.00036676082
0.25124513	0.023277875	0.00037034453
0.25137662	0.023143485	0.00036796936
0.25150811	0.023455934	0.00036767714
0.25163959	0.022379605	0.00036409136
0.25177108	0.023090709	0.00036395840
0.25190257	0.023381398	0.00036936903
0.25203406	0.023394905	0.00036960770
0.25216555	0.023320178	0.00036740693
0.25229704	0.022749183	0.00036525710
0.25242853	0.023529640	0.00036899388
0.25256002	0.023142101	0.00036892734
0.25269150	0.023250310	0.00036879641
0.25282299	0.023048222	0.00036562323
0.25295448	0.023733729	0.00037350803
0.25308597	0.023056554	0.00036479326
0.25321746	0.022784213	0.00036672431
0.25334895	0.023209212	0.00036826418
0.25348044	0.023318700	0.00036802634
0.25361193	0.023546109	0.00037224447
0.25374341	0.023167305	0.00036734974
0.25387490	0.023020347	0.00036697625
0.25400639	0.023218665	0.00037646891
0.25413788	0.023408571	0.00038047252
0.25426937	0.023201210	0.00038409621
0.25440086	0.022743905	0.00038427349
0.25453235	0.023912032	0.00039373851
0.25466383	0.022595917	0.00038773467
0.25479532	0.023140339	0.00039292089
0.25492681	0.022712001	0.00039367946
0.25505830	0.021918712	0.00038841127
0.25518979	0.022511264	0.00039507388
0.25532128	0.022724417	0.00039682552
0.25545277	0.022300114	0.00039796177
0.25558426	0.022870343	0.00040304919
0.25571574	0.022863126	0.00040345180
0.25584723	0.023627020	0.00041148338
0.25597872	0.022284386	0.00040384548
0.25611021	0.023412845	0.00041261581
0.25624170	0.023553022	0.00041462614
0.25637319	0.023637241	0.00041851613
0.25650468	0.023090716	0.00041772802
0.25663617	0.023452162	0.00042021504
0.25676765	0.023340716	0.00042054465
0.25689914	0.022713116	0.00041954110
0.25703063	0.023395756	0.00042614871
0.25716212	0.022877810	0.00042114464
0.25729361	0.022820057	0.00042364834
0.25742510	0.023163639	0.00042977007
0.25755659	0.022788250	0.00042668851
0.25768807	0.023844917	0.00043724452
0.25781956	0.023090573	0.00043113522
0.25795105	0.023039285	0.00043038354
0.25808254	0.022649230	0.00043407973
0.25821403	0.022900344	0.00043201681
0.25834552	0.023545118	0.00044073035
0.25847701	0.023593563	0.00043929184
0.25860850	0.022539118	0.00043346169
0.25873998	0.023648128	0.00044338618
0.25887147	0.024074366	0.00044850396
0.25900296	0.022923390	0.00044030435
0.25913445	0.023076590	0.00044150137
0.25926594	0.023146701	0.00044107761
0.25939743	0.023812393	0.00044939036
0.25952892	0.023093360	0.00044418459
0.25966041	0.022801531	0.00044442857
0.25979189	0.022637657	0.00044199839
0.25992338	0.023157957	0.00044764481
0.26005487	0.023660524	0.00045271726
0.26018636	0.023173791	0.00044831426
0.26031785	0.022909869	0.00044717201
0.26044934	0.023573179	0.00045179657
0.26058083	0.023097823	0.00045043391
0.26071231	0.022435830	0.00044532663
0.26084380	0.022168750	0.00044253666
0.26097529	0.023274505	0.00045421297
0.26110678	0.023352136	0.00045305188
0.26123827	0.023178758	0.00045557072
0.26136976	0.022281105	0.00044804076
0.26150125	0.022918486	0.00045466277
0.26163274	0.022936716	0.00045414533
0.26176422	0.023323259	0.00045691861
0.26189571	0.022123171	0.00045300127
0.26202720	0.022682110	0.00045290870
0.26215869	0.022956613	0.00045553878
0.26229018	0.022742953	0.00045550819
0.26242167	0.023089454	0.00045961119
0.26255316	0.022549611	0.00045597604
0.26268465	0.022653847	0.00045981598
0.26281613	0.023121097	0.00046133589
0.26294762	0.023188931	0.00046281279
0.26307911	0.022885458	0.00046108224
0.26321060	0.022331250	0.00045996949
0.26334209	0.023411230	0.00046968136
0.26347358	0.023898415	0.00046959164
0.26360507	0.022499637	0.00046209704
0.26373655	0.023074770	0.00046760142
0.26386804	0.023681531	0.00047345565
0.26399953	0.022866938	0.00046893999
0.26413102	0.023219170	0.00046832141
0.26426251	0.023471592	0.00047233922
0.26439400	0.022351450	0.00046350161
0.26452549	0.022657314	0.00046937724
0.26465698	0.022894450	0.00047265717
0.26478846	0.023004531	0.00046875187
0.26491995	0.022167124	0.00046895372
0.26505144	0.023376931	0.00047503867
0.26518293	0.023455770	0.00047694315
0.26531442	0.023209866	0.00047918332
0.26544591	0.023079269	0.00047465159
[truncated: 567 more rows]
