# Supplementary material for: Invariant surface glycoprotein 65 of Trypanosoma brucei is a complement C3 receptor
Source: Nat Commun. 2022 Aug 29;13:5085. doi: 10.1038/s41467-022-32728-9 (PMC9424271; doi:10.1038/s41467-022-32728-9)
Supplement: Supplementary file 4 — supplementary data 2 [file 41467_2022_32728_MOESM4_ESM.zip › b21-414646_00138.dat]

0.0026000000	40.467290	0.13814822
0.0027314887	29.163063	0.10772505
0.0028629774	22.525325	0.090526690
0.0029944661	17.395735	0.076349242
0.0031259548	12.448624	0.059351206
0.0032574435	10.964516	0.057656096
0.0033889322	8.8303269	0.048911909
0.0035204209	11.547092	0.048698506
0.0036519096	12.516396	0.047048802
0.0037833983	10.047891	0.039743867
0.0039148870	8.3561526	0.034971860
0.0040463757	6.8382011	0.030435623
0.0041778644	5.6020595	0.025820055
0.0043093531	4.6645042	0.023132174
0.0044408418	3.8506337	0.020213927
0.0045723305	3.1602618	0.018312436
0.0047038192	2.9074356	0.016811042
0.0048353079	2.5155689	0.015180495
0.0049667966	2.2548440	0.014320873
0.0050982853	1.8870186	0.012410836
0.0052297740	1.7621768	0.012150054
0.0053612627	1.5248268	0.010914196
0.0054927514	1.4149082	0.010234702
0.0056242401	1.2654089	0.0096508974
0.0057557288	1.2025234	0.0091473761
0.0058872175	1.0961042	0.0086163298
0.0060187062	1.0219880	0.0082978837
0.0061501949	0.90587713	0.0074830110
0.0062816836	0.90544198	0.0076501959
0.0064131723	0.83830480	0.0072160480
0.0065446610	0.78543904	0.0068847852
0.0066761496	0.74213503	0.0066608102
0.0068076383	0.73369454	0.0064726276
0.0069391270	0.69533652	0.0064024481
0.0070706157	0.66797103	0.0061759222
0.0072021044	0.64097994	0.0059831549
0.0073335931	0.61685949	0.0058439255
0.0074650818	0.58313593	0.0055165234
0.0075965705	0.56919164	0.0054953977
0.0077280592	0.55527944	0.0054053475
0.0078595479	0.52152596	0.0051132454
0.0079910366	0.51253994	0.0050992058
0.0081225253	0.47837157	0.0047853909
0.0082540140	0.46388063	0.0047391540
0.0083855027	0.46241017	0.0047497311
0.0085169914	0.42690331	0.0044704981
0.0086484801	0.40738297	0.0043353335
0.0087799688	0.38864201	0.0041597525
0.0089114575	0.38281801	0.0041502917
0.0090429462	0.36497083	0.0040240541
0.0091744349	0.34537724	0.0038808882
0.0093059236	0.32924251	0.0037445365
0.0094374123	0.32481206	0.0036946260
0.0095689010	0.30113154	0.0035001101
0.0097003897	0.29130200	0.0034703409
0.0098318784	0.28234874	0.0033679837
0.0099633671	0.27271152	0.0032738219
0.010094856	0.26275772	0.0032036478
0.010226345	0.24409818	0.0030147067
0.010357833	0.24240886	0.0030818283
0.010489322	0.22824547	0.0029027025
0.010620811	0.21934567	0.0028251560
0.010752299	0.20702051	0.0027327208
0.010883788	0.19733652	0.0026130984
0.011015277	0.19559560	0.0026487523
0.011146765	0.17968557	0.0024609840
0.011278254	0.17586439	0.0024246203
0.011409743	0.16632276	0.0023333349
0.011541231	0.15483582	0.0022178320
0.011672720	0.15640981	0.0022341978
0.011804209	0.14210849	0.0020490261
0.011935698	0.13201217	0.0019705504
0.012067186	0.12783055	0.0019282138
0.012198675	0.12605753	0.0018519858
0.012330164	0.11815502	0.0017968397
0.012461652	0.11462943	0.0017505249
0.012593141	0.10712588	0.0016535788
0.012724630	0.10625827	0.0016468707
0.012856118	0.10005004	0.0015476796
0.012987607	0.098073536	0.0015502908
0.013119096	0.094870330	0.0014911105
0.013250585	0.091723472	0.0014500935
0.013382073	0.088812575	0.0014332019
0.013513562	0.087169644	0.0013969034
0.013645051	0.084490715	0.0013841636
0.013776539	0.081939256	0.0013562669
0.013908028	0.080105075	0.0013179872
0.014039517	0.078481332	0.0012986726
0.014171005	0.076761528	0.0012752897
0.014302494	0.074661683	0.0012598530
0.014433983	0.073553361	0.0012524308
0.014565472	0.071973757	0.0012131150
0.014696960	0.068345568	0.0011881211
0.014828449	0.067086625	0.0011614893
0.014959938	0.070136228	0.0011925180
0.015091426	0.065353979	0.0011543951
0.015222915	0.062470342	0.0011013948
0.015354404	0.063063851	0.0011113439
0.015485892	0.063936043	0.0011077842
0.015617381	0.060936985	0.0010850403
0.015748870	0.060076836	0.0010777714
0.015880359	0.061173786	0.0010702458
0.016011847	0.058858317	0.0010501910
0.016143336	0.055447241	0.0010106062
0.016274825	0.054278939	0.0010018860
0.016406313	0.054998689	0.0010006069
0.016537802	0.054509435	0.00098939913
0.016669291	0.054436526	0.00098517340
0.016800779	0.054069759	0.00098013671
0.016932268	0.058442605	0.0010130336
0.017063757	0.060567350	0.0010283086
0.017195246	0.060173969	0.0010159455
0.017326734	0.058725030	0.0010042951
0.017458223	0.059093125	0.0010009716
0.017589712	0.056368309	0.00097299631
0.017721200	0.055358821	0.00097010797
0.017852689	0.055597429	0.00094941413
0.017984178	0.053175184	0.00094098784
0.018115666	0.054350022	0.00094589793
0.018247155	0.053629146	0.00093265583
0.018378644	0.052546730	0.00092552375
0.018510133	0.051108231	0.00090188165
0.018641621	0.051530064	0.00090464420
0.018773110	0.051152563	0.00089626549
0.018904599	0.051897695	0.00090321809
0.019036087	0.049935282	0.00088117194
0.019167576	0.047581552	0.00085327978
0.019299065	0.048379214	0.00085465332
0.019430553	0.046746009	0.00085060472
0.019562042	0.046581405	0.00083762953
0.019693531	0.046868470	0.00083875689
0.019825019	0.045458871	0.00082010672
0.019956508	0.045555940	0.00081552000
0.020087997	0.045481840	0.00082065802
0.020219486	0.043369394	0.00079711208
0.020350974	0.043762284	0.00080423767
0.020482463	0.044147416	0.00079195011
0.020613952	0.043395297	0.00078351620
0.020745440	0.042323100	0.00078084032
0.020876929	0.043504711	0.00078126923
0.021008418	0.042658798	0.00077626930
0.021139906	0.040250248	0.00075143381
0.021271395	0.041219676	0.00075194210
0.021402884	0.040514066	0.00075096097
0.021534373	0.042539933	0.00076245023
0.021665861	0.041374725	0.00074971364
0.021797350	0.040288182	0.00073803761
0.021928839	0.039935410	0.00072561040
0.022060327	0.038055439	0.00071676635
0.022191816	0.038861337	0.00071772086
0.022323305	0.038786076	0.00071759835
0.022454793	0.038856691	0.00071276731
0.022586282	0.038834270	0.00070691545
0.022717771	0.036231445	0.00069108775
0.022849260	0.035850731	0.00067810195
0.022980748	0.036290065	0.00068364126
0.023112237	0.036910653	0.00068632450
0.023243726	0.036729301	0.00067949856
0.023375214	0.037118491	0.00068743651
0.023506703	0.037564743	0.00068643157
0.023638192	0.036589875	0.00067712266
0.023769680	0.039382310	0.00070017992
0.023901169	0.037707992	0.00068127000
0.024032658	0.038443324	0.00068993138
0.024164147	0.037879853	0.00067970953
0.024295635	0.036941057	0.00066833431
0.024427124	0.036674371	0.00066555246
0.024558613	0.036015583	0.00065220691
0.024690101	0.037206492	0.00067216938
0.024821590	0.035918927	0.00065421547
0.024953079	0.036348082	0.00065374123
0.025084567	0.035661661	0.00064879996
0.025216056	0.036079235	0.00064682379
0.025347545	0.035250605	0.00064474827
0.025479034	0.035443122	0.00063948362
0.025610522	0.036464631	0.00064233856
0.025742011	0.034298010	0.00062576319
0.025873500	0.034357194	0.00062400371
0.026004988	0.035568152	0.00063724666
0.026136477	0.035430504	0.00063217530
0.026267966	0.035682945	0.00063234657
0.026399454	0.035222748	0.00062853273
0.026530943	0.034892324	0.00062042571
0.026662432	0.036018073	0.00063114476
0.026793920	0.035098435	0.00062285308
0.026925409	0.034658594	0.00061433751
0.027056898	0.035240051	0.00062049083
0.027188387	0.036141784	0.00062090725
0.027319875	0.035087075	0.00061745400
0.027451364	0.034911500	0.00061236482
0.027582853	0.035830211	0.00061520458
0.027714341	0.033795414	0.00059949195
0.027845830	0.033195842	0.00059000660
0.027977319	0.034403180	0.00060464671
0.028108807	0.033930115	0.00059489796
0.028240296	0.034054655	0.00059472695
0.028371785	0.034829541	0.00060010931
0.028503274	0.034277484	0.00059487270
0.028634762	0.034119760	0.00059228692
0.028766251	0.034163234	0.00059128390
0.028897740	0.033583683	0.00058017152
0.029029228	0.033254108	0.00058075116
0.029160717	0.033251924	0.00058060476
0.029292206	0.033166581	0.00057679925
0.029423694	0.033689044	0.00058328808
0.029555183	0.032971840	0.00056745264
0.029686672	0.033616097	0.00057748232
0.029818161	0.032734840	0.00056975172
0.029949649	0.033445600	0.00057068693
0.030081138	0.031868199	0.00056044821
0.030212627	0.032563112	0.00055991183
0.030344115	0.033460645	0.00056895907
0.030475604	0.033481818	0.00056941129
0.030607093	0.032842708	0.00056091180
0.030738581	0.031955968	0.00055485024
0.030870070	0.031624261	0.00054844565
0.031001559	0.031894140	0.00054764747
0.031133048	0.031936194	0.00055074676
0.031264536	0.033112016	0.00055712802
0.031396025	0.032460292	0.00055307352
0.031527514	0.032015125	0.00054579061
0.031659002	0.032478875	0.00054695173
0.031790491	0.031735828	0.00054596845
0.031921980	0.030971040	0.00053434353
0.032053468	0.031620430	0.00053951834
0.032184957	0.031366831	0.00053415313
0.032316446	0.031665338	0.00053457332
0.032447935	0.031614000	0.00053746705
0.032579423	0.030869596	0.00052751013
0.032710912	0.031756490	0.00053633592
0.032842401	0.032356709	0.00053793274
0.032973889	0.031102928	0.00052608556
0.033105378	0.031778931	0.00053347277
0.033236867	0.032313728	0.00053296583
0.033368355	0.030944464	0.00053328833
0.033499844	0.030315847	0.00052560769
0.033631333	0.031290671	0.00053274939
0.033762822	0.031051676	0.00053786011
0.033894310	0.029978316	0.00052858266
0.034025799	0.030259103	0.00052993906
0.034157288	0.030171901	0.00053077924
0.034288776	0.029742672	0.00052494690
0.034420265	0.030704113	0.00053957823
0.034551754	0.030125686	0.00053075672
0.034683242	0.030753703	0.00053711677
0.034814731	0.029888523	0.00052595780
0.034946220	0.030851221	0.00053785022
0.035077708	0.029356145	0.00052979864
0.035209197	0.029461279	0.00052841792
0.035340686	0.029808594	0.00052741899
0.035472175	0.029305282	0.00053263548
0.035603663	0.029606370	0.00053805100
0.035735152	0.028837637	0.00053779324
0.035866641	0.029202842	0.00054312034
0.035998129	0.028320340	0.00053228909
0.036129618	0.029000168	0.00054135973
0.036261107	0.029082035	0.00053851849
0.036392595	0.029518727	0.00055110815
0.036524084	0.029765228	0.00055065509
0.036655573	0.029921898	0.00054760437
0.036787062	0.029703197	0.00055072628
0.036918550	0.028724559	0.00054001518
0.037050039	0.028887244	0.00054728994
0.037181528	0.029885731	0.00055197797
0.037313016	0.028622427	0.00054273405
0.037444505	0.028241855	0.00054184281
0.037575994	0.028107790	0.00053888815
0.037707482	0.029217283	0.00055588446
0.037838971	0.029023063	0.00055431425
0.037970460	0.027826219	0.00053998054
0.038101949	0.028216584	0.00054582698
0.038233437	0.029483001	0.00054937218
0.038364926	0.028897245	0.00054168856
0.038496415	0.029245126	0.00054307134
0.038627903	0.029498743	0.00053810193
0.038759392	0.029977500	0.00054586350
0.038890881	0.029149527	0.00053278524
0.039022369	0.029735148	0.00053880731
0.039153858	0.029933374	0.00053910658
0.039285347	0.029700999	0.00053282281
0.039416836	0.029218808	0.00053314928
0.039548324	0.029034470	0.00052812069
0.039679813	0.029358025	0.00052863093
0.039811302	0.030105861	0.00053729767
0.039942790	0.030722219	0.00053773697
0.040074279	0.029664232	0.00053294739
0.040205768	0.029746548	0.00052918984
0.040337256	0.028611724	0.00051760453
0.040468745	0.028473902	0.00051931064
0.040600234	0.029316613	0.00052280297
0.040731723	0.028470185	0.00051898288
0.040863211	0.029701362	0.00052897514
0.040994700	0.029236474	0.00052150763
0.041126189	0.028566885	0.00051892838
0.041257677	0.029297769	0.00051972581
0.041389166	0.029460258	0.00052155336
0.041520655	0.029710467	0.00052454830
0.041652143	0.028709485	0.00051373456
0.041783632	0.029637071	0.00052218432
0.041915121	0.029602751	0.00051979776
0.042046610	0.029455322	0.00051945405
0.042178098	0.029827259	0.00052176204
0.042309587	0.029567824	0.00052001875
0.042441076	0.029507925	0.00051733721
0.042572564	0.029458539	0.00051820112
0.042704053	0.029005587	0.00050967195
0.042835542	0.028741317	0.00051112180
0.042967030	0.029357183	0.00051334033
0.043098519	0.029465058	0.00051817045
0.043230008	0.029839770	0.00051733342
0.043361496	0.028690437	0.00050487407
0.043492985	0.028743110	0.00050928205
0.043624474	0.029841208	0.00051463268
0.043755963	0.029101086	0.00051112039
0.043887451	0.030102599	0.00051371945
0.044018940	0.029152904	0.00050669514
0.044150429	0.028880778	0.00051074691
0.044281917	0.029612801	0.00050865816
0.044413406	0.029427098	0.00051222683
0.044544895	0.029177858	0.00050401645
0.044676383	0.029279988	0.00050708569
0.044807872	0.028627245	0.00050266118
0.044939361	0.028658786	0.00050074931
0.045070850	0.027999111	0.00049550005
0.045202338	0.028419193	0.00049837484
0.045333827	0.029689133	0.00050405992
0.045465316	0.029119389	0.00050522922
0.045596804	0.029741443	0.00050531225
0.045728293	0.029498244	0.00050437059
0.045859782	0.028933757	0.00049978788
0.045991270	0.029526793	0.00050055561
0.046122759	0.029793930	0.00050614963
0.046254248	0.029033316	0.00050798516
0.046385737	0.029279959	0.00051140155
0.046517225	0.029722504	0.00051708784
0.046648714	0.029067745	0.00051263690
0.046780203	0.029583016	0.00052613694
0.046911691	0.029699133	0.00052261398
0.047043180	0.029398291	0.00052017142
0.047174669	0.029286784	0.00052186707
0.047306157	0.028934834	0.00051964361
0.047437646	0.029955149	0.00053285429
0.047569135	0.029802348	0.00053250638
0.047700624	0.029346043	0.00052474866
0.047832112	0.029998216	0.00053396163
0.047963601	0.029940287	0.00053184950
0.048095090	0.028392312	0.00052391139
0.048226578	0.029531633	0.00053546620
0.048358067	0.029738433	0.00053164388
0.048489556	0.029247194	0.00052974030
0.048621044	0.028971691	0.00052999068
0.048752533	0.029478791	0.00053888039
0.048884022	0.028848376	0.00053052739
0.049015511	0.029391882	0.00053316726
0.049146999	0.029424285	0.00053556513
0.049278488	0.029505024	0.00053618947
0.049409977	0.030456935	0.00054726538
0.049541465	0.030487963	0.00054493716
0.049672954	0.029078084	0.00053524138
0.049804443	0.029742436	0.00053962158
0.049935931	0.029555822	0.00054194838
0.050067420	0.030107919	0.00054690981
0.050198909	0.029691949	0.00054395654
0.050330398	0.029907060	0.00054355790
0.050461886	0.029824976	0.00054305195
0.050593375	0.028892071	0.00053769230
0.050724864	0.029685418	0.00054620634
0.050856352	0.030071266	0.00054829738
0.050987841	0.029285062	0.00054028754
0.051119330	0.029401789	0.00054224925
0.051250818	0.029000433	0.00054008860
0.051382307	0.029724077	0.00054785899
0.051513796	0.029084549	0.00054105611
0.051645284	0.029268739	0.00054239494
0.051776773	0.029994184	0.00054889298
0.051908262	0.029469086	0.00054516232
0.052039751	0.029769562	0.00054869734
0.052171239	0.028750281	0.00054242916
0.052302728	0.030062729	0.00055530556
0.052434217	0.029459457	0.00054481918
0.052565705	0.029766815	0.00055230365
0.052697194	0.028767933	0.00054271415
0.052828683	0.029750603	0.00055269874
0.052960171	0.029545126	0.00054896844
0.053091660	0.029058247	0.00054210462
0.053223149	0.029497882	0.00055075437
0.053354638	0.028722551	0.00054514706
0.053486126	0.029556270	0.00055181639
0.053617615	0.029394108	0.00054810701
0.053749104	0.029940623	0.00055342014
0.053880592	0.028533117	0.00054172133
0.054012081	0.028591082	0.00054757871
0.054143570	0.028404696	0.00054375298
0.054275058	0.030468823	0.00055835288
0.054406547	0.029328489	0.00054809165
0.054538036	0.029039524	0.00055178370
0.054669525	0.029938313	0.00055442581
0.054801013	0.029701334	0.00055763853
0.054932502	0.029960354	0.00055758718
0.055063991	0.029202611	0.00054802133
0.055195479	0.029457610	0.00055452826
0.055326968	0.029141061	0.00054846805
0.055458457	0.030077800	0.00056103931
0.055589945	0.030282814	0.00056068765
0.055721434	0.029513327	0.00055143453
0.055852923	0.029782504	0.00056196593
0.055984412	0.029905994	0.00055817217
0.056115900	0.029721554	0.00055762147
0.056247389	0.029755232	0.00055722251
0.056378878	0.029903802	0.00055583138
0.056510366	0.029900375	0.00056218746
0.056641855	0.028799097	0.00055014565
0.056773344	0.029745282	0.00055955537
0.056904832	0.029040632	0.00055384557
0.057036321	0.029412252	0.00055317017
0.057167810	0.027990686	0.00054411685
0.057299299	0.029069701	0.00055218443
0.057430787	0.028414256	0.00054436765
0.057562276	0.029049236	0.00055452138
0.057693765	0.029262005	0.00054802693
0.057825253	0.028210523	0.00054536457
0.057956742	0.028661397	0.00054984023
0.058088231	0.028756241	0.00054762711
0.058219719	0.029231138	0.00055576526
0.058351208	0.027881324	0.00053661681
0.058482697	0.029864635	0.00055472950
0.058614186	0.030456055	0.00056351700
0.058745674	0.028904125	0.00054485918
0.058877163	0.027987581	0.00053819134
0.059008652	0.029297522	0.00054485246
0.059140140	0.030324971	0.00055827191
0.059271629	0.028872806	0.00054354881
0.059403118	0.029443901	0.00054326368
0.059534606	0.029260347	0.00054775077
0.059666095	0.028670814	0.00053576325
0.059797584	0.029415558	0.00054263051
0.059929072	0.029533035	0.00054751811
0.060060561	0.028992384	0.00053956708
0.060192050	0.029673212	0.00054785148
0.060323539	0.029680382	0.00054415626
0.060455027	0.029115873	0.00054297652
0.060586516	0.029466470	0.00054540772
0.060718005	0.029304314	0.00053983401
0.060849493	0.029405849	0.00054081565
0.060980982	0.029218876	0.00054098161
0.061112471	0.028087891	0.00053071368
0.061243959	0.029141053	0.00054489071
0.061375448	0.028403518	0.00053052117
0.061506937	0.029096728	0.00054053626
0.061638426	0.028770791	0.00053397328
0.061769914	0.028208325	0.00053088026
0.061901403	0.029628753	0.00054593912
0.062032892	0.028409421	0.00052967804
0.062164380	0.029192120	0.00053766933
0.062295869	0.029308309	0.00053961973
0.062427358	0.029004977	0.00053627514
0.062558846	0.028432491	0.00053569987
0.062690335	0.029008690	0.00053394984
0.062821824	0.028888775	0.00053394987
0.062953313	0.029179562	0.00053614782
0.063084801	0.030202776	0.00054339986
0.063216290	0.029470720	0.00054147655
0.063347779	0.030165104	0.00054462556
0.063479267	0.029311787	0.00053492102
0.063610756	0.029956572	0.00054438859
0.063742245	0.029311971	0.00053599426
0.063873733	0.030100026	0.00054577701
0.064005222	0.029484531	0.00053668238
0.064136711	0.028924409	0.00053230112
0.064268200	0.028961062	0.00053172595
0.064399688	0.028938980	0.00053076347
0.064531177	0.029854490	0.00054239562
0.064662666	0.029473363	0.00053482764
0.064794154	0.029196210	0.00053399707
0.064925643	0.029678326	0.00053875011
0.065057132	0.029081411	0.00053339735
0.065188620	0.030072905	0.00054140121
0.065320109	0.028937444	0.00052921977
0.065451598	0.028548167	0.00052694246
0.065583087	0.028552071	0.00052792406
0.065714575	0.029204692	0.00053034859
0.065846064	0.029467117	0.00053489673
0.065977553	0.028916484	0.00052859307
0.066109041	0.029968019	0.00053622984
0.066240530	0.029647783	0.00053711679
0.066372019	0.028855457	0.00052783032
0.066503507	0.028740572	0.00052705029
0.066634996	0.028558710	0.00052272983
0.066766485	0.028479078	0.00052699310
0.066897973	0.028710321	0.00052643748
0.067029462	0.029208685	0.00052837562
0.067160951	0.029462002	0.00053448677
0.067292440	0.028620667	0.00052251608
0.067423928	0.029813003	0.00053063868
0.067555417	0.029225560	0.00052949509
0.067686906	0.029372229	0.00052870511
0.067818394	0.027635032	0.00051737240
0.067949883	0.028598111	0.00052258461
0.068081372	0.028618719	0.00052154445
0.068212860	0.029038287	0.00052597471
0.068344349	0.029146556	0.00052853305
0.068475838	0.028730263	0.00052302851
0.068607327	0.028614065	0.00052275374
0.068738815	0.029208627	0.00052213487
0.068870304	0.029454618	0.00052981200
0.069001793	0.029053221	0.00052415422
0.069133281	0.028014845	0.00051578501
0.069264770	0.029240815	0.00052764743
0.069396259	0.028735328	0.00051659683
0.069527747	0.028441831	0.00052032847
0.069659236	0.028972807	0.00052502267
0.069790725	0.029245289	0.00052387132
0.069922214	0.029780029	0.00052973602
0.070053702	0.029523720	0.00052303909
0.070185191	0.029496133	0.00052785110
0.070316680	0.028412551	0.00051630091
0.070448168	0.029159104	0.00052297840
0.070579657	0.029276870	0.00052596541
0.070711146	0.028300710	0.00051393818
0.070842634	0.028470844	0.00051889498
0.070974123	0.027943746	0.00051323783
0.071105612	0.027776655	0.00051048634
0.071237101	0.028363641	0.00051673022
0.071368589	0.028405235	0.00051124618
0.071500078	0.027239740	0.00050779345
0.071631567	0.028749374	0.00051777570
0.071763055	0.028337442	0.00051412141
0.071894544	0.028840566	0.00051676623
0.072026033	0.029130511	0.00051561973
0.072157521	0.029076026	0.00052165724
0.072289010	0.028497715	0.00051604500
0.072420499	0.027591442	0.00050536215
0.072551988	0.027496120	0.00050484533
0.072683476	0.028224767	0.00050900052
0.072814965	0.027626960	0.00050762967
0.072946454	0.027162809	0.00050346019
0.073077942	0.027456075	0.00050206700
0.073209431	0.027978285	0.00050893229
0.073340920	0.027425169	0.00050279847
0.073472408	0.027342741	0.00050441531
0.073603897	0.027790738	0.00050934916
0.073735386	0.028322463	0.00050889841
0.073866875	0.026794575	0.00049920096
0.073998363	0.028294369	0.00050921756
0.074129852	0.027666306	0.00050498557
0.074261341	0.027975107	0.00050922298
0.074392829	0.028008840	0.00050291476
0.074524318	0.028357788	0.00050972059
0.074655807	0.026710133	0.00049510209
0.074787295	0.026946285	0.00049822208
0.074918784	0.027477052	0.00050311961
0.075050273	0.027382920	0.00049984450
0.075181761	0.027064105	0.00049695616
0.075313250	0.026857228	0.00049700775
0.075444739	0.027152948	0.00049680264
0.075576228	0.027706398	0.00050310146
0.075707716	0.027087940	0.00049620801
0.075839205	0.027408971	0.00049939765
0.075970694	0.027094417	0.00049763542
0.076102182	0.027556467	0.00049756647
0.076233671	0.027935890	0.00050491792
0.076365160	0.027335457	0.00049739527
0.076496648	0.027230171	0.00049673923
0.076628137	0.026844275	0.00049448513
0.076759626	0.026469052	0.00048872108
0.076891115	0.027081559	0.00049703839
0.077022603	0.027132474	0.00049341499
0.077154092	0.027321026	0.00049447979
0.077285581	0.026857871	0.00049367571
0.077417069	0.027363660	0.00049704238
0.077548558	0.027307802	0.00049677525
0.077680047	0.027581023	0.00049428642
0.077811535	0.026500526	0.00048749374
0.077943024	0.025762706	0.00048401936
0.078074513	0.026931674	0.00049022364
0.078206002	0.026130688	0.00048685074
0.078337490	0.027943865	0.00049885570
0.078468979	0.026938224	0.00048812478
0.078600468	0.027083777	0.00049304899
0.078731956	0.027332936	0.00049206954
0.078863445	0.026985989	0.00049165963
0.078994934	0.026531873	0.00048643367
0.079126422	0.027005709	0.00048921552
0.079257911	0.026325116	0.00048646852
0.079389400	0.026762213	0.00048890982
0.079520889	0.027502754	0.00049376417
0.079652377	0.026685693	0.00048732778
0.079783866	0.026466579	0.00048533443
0.079915355	0.027047854	0.00049232994
0.080046843	0.026512636	0.00048214299
0.080178332	0.026266716	0.00048363638
0.080309821	0.026550300	0.00048686192
0.080441309	0.026222018	0.00047843419
0.080572798	0.027169905	0.00049038161
0.080704287	0.026820138	0.00048658146
0.080835776	0.027138856	0.00048969687
0.080967264	0.026979716	0.00048896961
0.081098753	0.025875288	0.00047564512
0.081230242	0.027072277	0.00048785244
0.081361730	0.026559197	0.00048193429
0.081493219	0.026367919	0.00048119317
0.081624708	0.025314406	0.00047588697
0.081756196	0.026238498	0.00047790878
0.081887685	0.025954901	0.00047849906
0.082019174	0.026649742	0.00048318832
0.082150663	0.026500602	0.00048297545
0.082282151	0.026825560	0.00048637324
0.082413640	0.026472366	0.00047913887
0.082545129	0.027047671	0.00048540088
0.082676617	0.026092219	0.00047718826
0.082808106	0.026270735	0.00047852976
0.082939595	0.027091179	0.00048736492
0.083071083	0.025619406	0.00047105411
0.083202572	0.026742780	0.00048193325
0.083334061	0.026053301	0.00048084131
0.083465549	0.026590643	0.00047703802
0.083597038	0.026587624	0.00048265672
0.083728527	0.026868756	0.00047863665
0.083860016	0.026268839	0.00047793384
0.083991504	0.026627488	0.00048072059
0.084122993	0.025692667	0.00047049635
0.084254482	0.026922208	0.00048287689
0.084385970	0.025692287	0.00046994840
0.084517459	0.027007657	0.00048196296
0.084648948	0.026078380	0.00047675279
0.084780436	0.026896679	0.00047794108
0.084911925	0.025465359	0.00046987990
0.085043414	0.026012225	0.00047058003
0.085174903	0.026166772	0.00047349041
0.085306391	0.026411852	0.00047939285
0.085437880	0.026517543	0.00047530926
0.085569369	0.026844846	0.00047864179
0.085700857	0.026490287	0.00047401910
0.085832346	0.025521789	0.00046882096
0.085963835	0.025635980	0.00047111164
0.086095323	0.025553549	0.00046776725
0.086226812	0.026106500	0.00047282820
0.086358301	0.026280724	0.00047082911
0.086489790	0.025873731	0.00046985693
0.086621278	0.025185161	0.00046559798
0.086752767	0.026207031	0.00047127209
0.086884256	0.026929635	0.00047594048
0.087015744	0.026120611	0.00047060352
0.087147233	0.026356875	0.00047086082
0.087278722	0.026414619	0.00047332626
0.087410210	0.025497652	0.00046442945
0.087541699	0.025886012	0.00046749415
0.087673188	0.025481866	0.00046623025
0.087804677	0.025615689	0.00046306545
0.087936165	0.025481886	0.00046363244
0.088067654	0.025529497	0.00046510881
0.088199143	0.025536672	0.00046145302
0.088330631	0.026988398	0.00047617153
0.088462120	0.025724983	0.00046187110
0.088593609	0.026071822	0.00046965689
0.088725097	0.025748047	0.00046300994
0.088856586	0.025936521	0.00046510174
0.088988075	0.024942056	0.00046097700
0.089119564	0.025583844	0.00046152218
0.089251052	0.026327482	0.00046965197
0.089382541	0.026157336	0.00046688894
0.089514030	0.025622550	0.00046194267
0.089645518	0.024653201	0.00045558481
0.089777007	0.024835410	0.00045484825
0.089908496	0.025023572	0.00046067589
0.090039984	0.025028299	0.00045867688
0.090171473	0.024283310	0.00045080625
0.090302962	0.025018275	0.00045885927
0.090434451	0.025645181	0.00046117936
0.090565939	0.025992300	0.00046574592
0.090697428	0.026013871	0.00046587173
0.090828917	0.026163290	0.00046150086
0.090960405	0.025584137	0.00046418222
0.091091894	0.025273104	0.00045703295
0.091223383	0.025584246	0.00046234490
0.091354871	0.025372377	0.00046010940
0.091486360	0.024990179	0.00046452980
0.091617849	0.025326015	0.00047188387
0.091749337	0.025173251	0.00047377866
0.091880826	0.025865419	0.00048344404
0.092012315	0.025362688	0.00048202815
0.092143804	0.025748511	0.00048354589
0.092275292	0.025282549	0.00048489742
0.092406781	0.025052985	0.00048489329
0.092538270	0.025055429	0.00048773700
0.092669758	0.025086783	0.00049219069
0.092801247	0.024774101	0.00047238998
0.092932736	0.024578923	0.00047385687
0.093064224	0.025315732	0.00047555323
0.093195713	0.024402927	0.00046714341
0.093327202	0.024762549	0.00046951244
0.093458691	0.025152543	0.00046449336
0.093590179	0.024906707	0.00046924423
0.093721668	0.025401221	0.00047016174
0.093853157	0.024296982	0.00046081747
0.093984645	0.024764565	0.00046080537
0.094116134	0.024944855	0.00046344868
0.094247623	0.024946210	0.00046117124
0.094379111	0.025274050	0.00046624185
0.094510600	0.025939325	0.00046928884
0.094642089	0.024451523	0.00045946979
0.094773578	0.024586542	0.00045664398
0.094905066	0.024988209	0.00046068552
0.095036555	0.024467987	0.00046021630
0.095168044	0.024629572	0.00045407348
0.095299532	0.024264647	0.00045572032
0.095431021	0.024984027	0.00045554340
0.095562510	0.026035481	0.00046769266
0.095693998	0.024015826	0.00045284593
0.095825487	0.024208433	0.00045048286
0.095956976	0.024733837	0.00045642877
0.096088465	0.024755122	0.00045421846
0.096219953	0.024102676	0.00045022583
0.096351442	0.025506700	0.00046066009
0.096482931	0.025358664	0.00045913380
0.096614419	0.023872477	0.00044683386
0.096745908	0.024923233	0.00045529905
0.096877397	0.025513952	0.00045871005
0.097008885	0.024447034	0.00045145409
0.097140374	0.024936015	0.00045438175
0.097271863	0.024395322	0.00045125417
0.097403352	0.024930988	0.00045310352
0.097534840	0.025146329	0.00045499962
0.097666329	0.024584488	0.00045244760
0.097797818	0.024773750	0.00044910216
0.097929306	0.024302340	0.00044604412
0.098060795	0.023321004	0.00043818388
0.098192284	0.024594042	0.00044380880
0.098323772	0.025316497	0.00045141931
0.098455261	0.024729436	0.00044404264
0.098586750	0.024265724	0.00044133975
0.098718239	0.024614124	0.00044359173
0.098849727	0.024472619	0.00043995376
0.098981216	0.024372284	0.00044031457
0.099112705	0.024141527	0.00043759403
0.099244193	0.024733414	0.00044150159
0.099375682	0.024231640	0.00043994192
0.099507171	0.024865411	0.00044328513
0.099638659	0.024438003	0.00044424377
0.099770148	0.023798665	0.00043467301
0.099901637	0.024535612	0.00043867320
0.10003313	0.024465209	0.00044254605
0.10016461	0.024440338	0.00043999332
0.10029610	0.023950103	0.00044092372
0.10042759	0.024635638	0.00044216865
0.10055908	0.024397899	0.00044207545
0.10069057	0.023885644	0.00043765372
0.10082206	0.024237642	0.00043908678
0.10095355	0.024324876	0.00044319592
0.10108504	0.023724442	0.00043248166
0.10121652	0.023998194	0.00043556359
0.10134801	0.023430678	0.00043398623
0.10147950	0.024275306	0.00043908213
0.10161099	0.025196243	0.00044570779
0.10174248	0.024738211	0.00044268506
0.10187397	0.024371745	0.00043538231
0.10200546	0.023797489	0.00043504552
0.10213694	0.024715052	0.00043782686
0.10226843	0.023627231	0.00043323213
0.10239992	0.024039817	0.00043446840
0.10253141	0.023886779	0.00042979729
0.10266290	0.023284715	0.00043079472
0.10279439	0.024339462	0.00043619040
0.10292588	0.024688055	0.00043890186
0.10305737	0.024711731	0.00043771676
0.10318885	0.023764084	0.00043134627
0.10332034	0.024276160	0.00043582336
0.10345183	0.023530109	0.00042891913
0.10358332	0.023110358	0.00042712979
0.10371481	0.023460345	0.00042831396
0.10384630	0.023724818	0.00043073396
0.10397779	0.023570214	0.00043019602
0.10410928	0.023480619	0.00043069345
0.10424076	0.024024376	0.00043249777
0.10437225	0.023738342	0.00042958894
0.10450374	0.023500573	0.00042567755
0.10463523	0.024684652	0.00043783544
0.10476672	0.025253672	0.00043906554
0.10489821	0.024478693	0.00043435261
0.10502970	0.023691731	0.00042854089
0.10516118	0.023940554	0.00043011300
0.10529267	0.023909841	0.00043104778
0.10542416	0.024374805	0.00043424856
0.10555565	0.023653068	0.00042740572
0.10568714	0.023213437	0.00042423826
0.10581863	0.024518387	0.00043325325
0.10595012	0.023434563	0.00042544401
0.10608161	0.023094378	0.00042354247
0.10621309	0.024575262	0.00043226420
0.10634458	0.023816747	0.00042830423
0.10647607	0.024887409	0.00043489198
0.10660756	0.023868855	0.00042697603
0.10673905	0.024033818	0.00042928364
0.10687054	0.023166310	0.00042563509
0.10700203	0.023634032	0.00043609310
0.10713352	0.023124893	0.00043414054
0.10726500	0.024441267	0.00044962576
0.10739649	0.024309884	0.00045551028
0.10752798	0.023307520	0.00044314970
0.10765947	0.023735546	0.00045099834
0.10779096	0.023546274	0.00044974776
0.10792245	0.024042133	0.00045833574
0.10805394	0.023875906	0.00045691006
0.10818542	0.023963022	0.00045861272
0.10831691	0.023549327	0.00045714143
0.10844840	0.023464347	0.00045914461
0.10857989	0.023926830	0.00046402776
0.10871138	0.023889415	0.00046785915
0.10884287	0.024217937	0.00046724253
0.10897436	0.024339419	0.00046849189
0.10910585	0.024171927	0.00047283377
0.10923733	0.023889487	0.00046668052
0.10936882	0.024577709	0.00047919312
0.10950031	0.023677518	0.00046994914
0.10963180	0.023725117	0.00047317575
0.10976329	0.023479634	0.00047213170
0.10989478	0.024269972	0.00048019965
0.11002627	0.024919990	0.00048929094
0.11015776	0.023519987	0.00047554806
0.11028924	0.024337550	0.00048286093
0.11042073	0.023667095	0.00048234498
0.11055222	0.023694952	0.00047848957
0.11068371	0.024373308	0.00048605610
0.11081520	0.023589661	0.00047969189
0.11094669	0.023516706	0.00048225669
0.11107818	0.024003123	0.00048749820
0.11120966	0.023775802	0.00048555141
0.11134115	0.024207829	0.00049086324
0.11147264	0.023664728	0.00048391236
0.11160413	0.024507392	0.00049352572
0.11173562	0.023855049	0.00049376462
0.11186711	0.023906593	0.00047628311
0.11199860	0.024381174	0.00048195596
0.11213009	0.024206827	0.00046952256
0.11226157	0.023683606	0.00046522784
0.11239306	0.024006713	0.00046582741
0.11252455	0.023513888	0.00046247299
0.11265604	0.023852539	0.00046449133
0.11278753	0.022722356	0.00045066396
0.11291902	0.023501565	0.00045409631
0.11305051	0.023496343	0.00045790024
0.11318200	0.024652102	0.00046188425
0.11331348	0.024201257	0.00045953839
0.11344497	0.023456848	0.00045045796
0.11357646	0.024099758	0.00045202570
0.11370795	0.023056519	0.00044679216
0.11383944	0.023960613	0.00045326547
0.11397093	0.023806266	0.00045065804
0.11410242	0.024252876	0.00045405551
0.11423390	0.023718255	0.00044406268
0.11436539	0.023410860	0.00044795171
0.11449688	0.024317030	0.00044889483
0.11462837	0.023946181	0.00044961088
0.11475986	0.023378638	0.00044238335
0.11489135	0.023580402	0.00044112737
0.11502284	0.024033922	0.00044879448
0.11515433	0.023932514	0.00044572190
0.11528581	0.024373036	0.00044966226
0.11541730	0.024809139	0.00044990175
0.11554879	0.023355622	0.00043818334
0.11568028	0.023376111	0.00044159277
0.11581177	0.023999346	0.00044190420
0.11594326	0.024119152	0.00044444881
0.11607475	0.024006412	0.00044239517
0.11620624	0.024246862	0.00044051720
0.11633772	0.023222437	0.00043538349
0.11646921	0.023773401	0.00044168337
0.11660070	0.024775481	0.00044666311
0.11673219	0.023958072	0.00043819968
0.11686368	0.024434173	0.00044075396
0.11699517	0.024736756	0.00044494457
0.11712666	0.023774642	0.00043687483
0.11725814	0.023992922	0.00043568205
0.11738963	0.023385153	0.00042937665
0.11752112	0.024253881	0.00043504719
0.11765261	0.024165173	0.00043596596
0.11778410	0.023591419	0.00043172882
0.11791559	0.023942793	0.00043138627
0.11804708	0.023589617	0.00042811868
0.11817857	0.023336814	0.00042768247
0.11831005	0.023764603	0.00042769259
0.11844154	0.024256151	0.00043455010
0.11857303	0.023679763	0.00042613299
0.11870452	0.022974142	0.00042156145
0.11883601	0.024015032	0.00042903576
0.11896750	0.024216232	0.00043072333
0.11909899	0.023873735	0.00043006823
0.11923048	0.023960001	0.00042258946
0.11936196	0.023330506	0.00042242927
0.11949345	0.024503945	0.00042775845
0.11962494	0.024147429	0.00042497677
0.11975643	0.023560695	0.00042185748
0.11988792	0.023239627	0.00041577217
0.12001941	0.023941617	0.00042295366
0.12015090	0.023625486	0.00041989622
0.12028239	0.023760852	0.00042162083
0.12041387	0.024321692	0.00042350897
0.12054536	0.023819636	0.00041729575
0.12067685	0.023723395	0.00041976678
0.12080834	0.023726492	0.00042078147
0.12093983	0.023319749	0.00041263141
0.12107132	0.023778596	0.00042118289
0.12120281	0.023565311	0.00041580834
0.12133429	0.024204711	0.00041956518
0.12146578	0.022808682	0.00041164408
0.12159727	0.023425919	0.00041241948
0.12172876	0.023707498	0.00041619532
0.12186025	0.023923725	0.00041746026
0.12199174	0.025291761	0.00042522379
0.12212323	0.024127478	0.00041905466
0.12225472	0.023802520	0.00041506822
0.12238620	0.023030780	0.00040990720
0.12251769	0.023310363	0.00041037589
0.12264918	0.024066260	0.00041804576
0.12278067	0.023972819	0.00041748677
0.12291216	0.023649875	0.00041415297
0.12304365	0.023210162	0.00041031216
0.12317514	0.024517303	0.00041699598
0.12330663	0.023964746	0.00041683537
0.12343811	0.023974971	0.00041717526
0.12356960	0.023523554	0.00041049624
0.12370109	0.023238549	0.00040984186
0.12383258	0.023810177	0.00041241826
0.12396407	0.023488318	0.00040864580
0.12409556	0.023040163	0.00041192541
0.12422705	0.023702965	0.00041212826
0.12435853	0.024179460	0.00041455607
0.12449002	0.023842133	0.00041181117
0.12462151	0.023592324	0.00041280312
0.12475300	0.023524288	0.00040811177
0.12488449	0.023708767	0.00041092044
0.12501598	0.023910667	0.00041401429
0.12514747	0.023692642	0.00040990793
0.12527896	0.023488180	0.00040901393
0.12541044	0.024261256	0.00041687460
0.12554193	0.023890052	0.00041204595
0.12567342	0.023735641	0.00040875502
0.12580491	0.024154859	0.00041414545
0.12593640	0.024028708	0.00041011842
0.12606789	0.023894285	0.00041197699
0.12619938	0.024450923	0.00041550904
0.12633087	0.023654497	0.00040933893
0.12646235	0.023552768	0.00040828711
0.12659384	0.023811573	0.00040654837
0.12672533	0.024203224	0.00041507762
0.12685682	0.023995725	0.00040981742
0.12698831	0.023794746	0.00041006439
0.12711980	0.023204354	0.00040501533
0.12725129	0.023898462	0.00040728607
0.12738277	0.023559859	0.00040781878
0.12751426	0.023703943	0.00040755443
0.12764575	0.024068688	0.00040945463
0.12777724	0.023998051	0.00040776799
0.12790873	0.023605961	0.00040590258
0.12804022	0.023724634	0.00040932275
0.12817171	0.023563664	0.00040708293
0.12830320	0.024309876	0.00041016659
0.12843468	0.023125311	0.00040261984
0.12856617	0.023780315	0.00040658621
0.12869766	0.023683578	0.00040594682
0.12882915	0.024018584	0.00040970828
0.12896064	0.024595806	0.00040979959
0.12909213	0.024039887	0.00040677270
0.12922362	0.024226917	0.00040815383
0.12935511	0.024030495	0.00040838005
0.12948659	0.023564628	0.00040365960
0.12961808	0.023874981	0.00040450107
0.12974957	0.022980822	0.00039901534
0.12988106	0.022959236	0.00040063225
0.13001255	0.023581952	0.00040415509
0.13014404	0.022903014	0.00040023111
0.13027553	0.022978097	0.00039689648
0.13040701	0.023793803	0.00040334204
0.13053850	0.023342625	0.00040148635
0.13066999	0.023194300	0.00039931026
0.13080148	0.024199116	0.00040798269
0.13093297	0.023522988	0.00039908154
0.13106446	0.023243489	0.00039944634
0.13119595	0.023198940	0.00039867116
0.13132744	0.023885695	0.00040373171
0.13145892	0.023802508	0.00040385205
0.13159041	0.023741195	0.00040135248
0.13172190	0.023301392	0.00039696567
0.13185339	0.022917739	0.00039731287
0.13198488	0.024190119	0.00040520345
0.13211637	0.023868533	0.00040333507
0.13224786	0.023986458	0.00040141914
0.13237935	0.023707155	0.00040169319
0.13251083	0.024081518	0.00040331683
0.13264232	0.023661505	0.00040096071
0.13277381	0.023915908	0.00040381728
0.13290530	0.023700471	0.00039830492
0.13303679	0.022780160	0.00039503168
0.13316828	0.022896686	0.00039699649
0.13329977	0.023467052	0.00039580595
0.13343125	0.023601025	0.00040216402
0.13356274	0.023863967	0.00039904928
0.13369423	0.023745931	0.00039884349
0.13382572	0.023060991	0.00039663532
0.13395721	0.024008677	0.00040052032
0.13408870	0.022937135	0.00039575011
0.13422019	0.023604877	0.00039552454
0.13435168	0.024144726	0.00040267089
0.13448316	0.023802064	0.00040036880
0.13461465	0.023458925	0.00039624215
0.13474614	0.023813585	0.00039962039
0.13487763	0.024173117	0.00039988687
0.13500912	0.024083851	0.00040010893
0.13514061	0.023615980	0.00039855929
0.13527210	0.023533907	0.00039764008
0.13540359	0.022927523	0.00039273643
0.13553507	0.023710359	0.00039714350
0.13566656	0.023971265	0.00039904800
0.13579805	0.022772864	0.00039206541
0.13592954	0.023398471	0.00039306259
0.13606103	0.023075318	0.00039399511
0.13619252	0.024212309	0.00039886555
0.13632401	0.024219010	0.00039872389
0.13645549	0.023728562	0.00039912815
0.13658698	0.024074545	0.00039791634
0.13671847	0.024055540	0.00039766421
0.13684996	0.023679056	0.00039619336
0.13698145	0.023585121	0.00039383066
0.13711294	0.023363064	0.00039420702
0.13724443	0.023600527	0.00039788823
0.13737592	0.023420742	0.00039326897
0.13750740	0.023348848	0.00039525106
0.13763889	0.023863939	0.00039316579
0.13777038	0.023852890	0.00039623955
0.13790187	0.023719010	0.00039434491
0.13803336	0.023588573	0.00039270936
0.13816485	0.023394756	0.00039180453
0.13829634	0.023185217	0.00038961325
0.13842783	0.024059395	0.00039618175
0.13855931	0.023595395	0.00039271265
0.13869080	0.024329509	0.00039885191
0.13882229	0.024513641	0.00039772039
0.13895378	0.023585958	0.00039086188
0.13908527	0.023489767	0.00039276088
0.13921676	0.024495183	0.00039923307
0.13934825	0.024184097	0.00039432091
0.13947973	0.023420697	0.00039086167
0.13961122	0.023575029	0.00039100153
0.13974271	0.024059810	0.00039504674
0.13987420	0.023623443	0.00039308870
0.14000569	0.023273731	0.00038654837
0.14013718	0.023899086	0.00039351199
0.14026867	0.024228730	0.00039649659
0.14040016	0.023553260	0.00039174386
0.14053164	0.023473501	0.00039253345
0.14066313	0.023839399	0.00038974682
0.14079462	0.023167768	0.00038743024
0.14092611	0.023603205	0.00038899815
0.14105760	0.023349991	0.00038722194
0.14118909	0.023315991	0.00038967502
0.14132058	0.023173737	0.00038386437
0.14145207	0.024096459	0.00039247833
0.14158355	0.024247617	0.00039262955
0.14171504	0.023857960	0.00039119637
0.14184653	0.023790558	0.00039017164
0.14197802	0.023025569	0.00038362570
0.14210951	0.023509118	0.00038706855
0.14224100	0.023763907	0.00038930496
0.14237249	0.023327979	0.00038657936
0.14250398	0.023629902	0.00038968016
0.14263546	0.024056210	0.00038924865
0.14276695	0.023440594	0.00038644630
0.14289844	0.023922361	0.00039048929
0.14302993	0.023420011	0.00038729347
0.14316142	0.023800604	0.00038889233
0.14329291	0.023101747	0.00038173004
0.14342440	0.024160533	0.00038990174
0.14355588	0.023986103	0.00038861844
0.14368737	0.024146707	0.00039075801
0.14381886	0.023460329	0.00038582652
0.14395035	0.023519587	0.00038281066
0.14408184	0.023952983	0.00038937806
0.14421333	0.023181868	0.00038364246
0.14434482	0.023557183	0.00038433761
0.14447631	0.024153963	0.00039057758
0.14460779	0.024178701	0.00038826812
0.14473928	0.023975452	0.00038852918
0.14487077	0.023909626	0.00039037044
0.14500226	0.024250181	0.00038882247
0.14513375	0.023389236	0.00038587535
0.14526524	0.023308936	0.00038168440
0.14539673	0.023931978	0.00038682674
0.14552822	0.023436306	0.00038703688
0.14565970	0.023762820	0.00038521104
0.14579119	0.023292162	0.00038367983
0.14592268	0.023176833	0.00038123822
0.14605417	0.023532996	0.00038403907
0.14618566	0.023241605	0.00038358696
0.14631715	0.023375563	0.00038034077
0.14644864	0.023107127	0.00038020121
0.14658012	0.023646631	0.00038438508
0.14671161	0.023564748	0.00038469544
0.14684310	0.024101976	0.00038826596
0.14697459	0.024093863	0.00038644199
0.14710608	0.023296195	0.00038079495
0.14723757	0.024320367	0.00038874067
0.14736906	0.023937767	0.00038488446
0.14750055	0.023636062	0.00038400136
0.14763203	0.023029285	0.00037799871
0.14776352	0.023510406	0.00038149749
0.14789501	0.023466086	0.00038270154
0.14802650	0.023669169	0.00038204329
0.14815799	0.024428814	0.00038957341
0.14828948	0.023417669	0.00038060540
0.14842097	0.022943587	0.00037918494
0.14855246	0.023735535	0.00038402497
0.14868394	0.023622372	0.00038039552
0.14881543	0.023832876	0.00038364213
0.14894692	0.024202544	0.00038756843
0.14907841	0.023775034	0.00038238976
0.14920990	0.023797058	0.00038277243
0.14934139	0.023443245	0.00037997510
0.14947288	0.023192149	0.00038030154
0.14960436	0.022980174	0.00037745821
0.14973585	0.023459466	0.00038010356
0.14986734	0.023932368	0.00038459525
0.14999883	0.023971704	0.00038253479
0.15013032	0.023867627	0.00038325086
0.15026181	0.023364948	0.00038031661
0.15039330	0.023254480	0.00037798910
0.15052479	0.023560492	0.00038044495
0.15065627	0.023322647	0.00037766151
0.15078776	0.024004900	0.00038285525
0.15091925	0.023564009	0.00037934961
0.15105074	0.023566059	0.00037905685
0.15118223	0.024348275	0.00038481101
0.15131372	0.023724828	0.00038023389
0.15144521	0.024208408	0.00038301506
0.15157670	0.023373704	0.00037771570
0.15170818	0.023000232	0.00037405203
0.15183967	0.023702145	0.00037876562
0.15197116	0.023275048	0.00037851375
0.15210265	0.023912009	0.00038099915
0.15223414	0.023529934	0.00037780972
0.15236563	0.023689326	0.00037764404
0.15249712	0.023646979	0.00037847667
0.15262860	0.023144616	0.00037473657
0.15276009	0.023106239	0.00037668186
0.15289158	0.023288906	0.00037752077
0.15302307	0.023855731	0.00037854598
0.15315456	0.023412116	0.00037661450
0.15328605	0.023815067	0.00037942599
0.15341754	0.023613539	0.00037980921
0.15354903	0.023177833	0.00037427581
0.15368051	0.023262569	0.00037541751
0.15381200	0.023085274	0.00037383624
0.15394349	0.023295138	0.00037462845
0.15407498	0.023312862	0.00037628805
0.15420647	0.023376881	0.00037421539
0.15433796	0.023731597	0.00037673922
0.15446945	0.023352126	0.00037478393
0.15460094	0.024182475	0.00038093545
0.15473242	0.023696114	0.00037727364
0.15486391	0.023903470	0.00037786393
0.15499540	0.023035323	0.00037210153
0.15512689	0.024221051	0.00037977546
0.15525838	0.023212961	0.00037351393
0.15538987	0.023862249	0.00037672870
0.15552136	0.023651279	0.00037478787
0.15565284	0.023470673	0.00037365722
0.15578433	0.023588383	0.00037523441
0.15591582	0.023004767	0.00037127817
0.15604731	0.024083556	0.00037953376
0.15617880	0.023907873	0.00037599177
0.15631029	0.023733425	0.00037738338
0.15644178	0.023607249	0.00037361933
0.15657327	0.023776906	0.00037706310
0.15670475	0.023204750	0.00037050513
0.15683624	0.023335456	0.00037302120
0.15696773	0.023299958	0.00037201843
0.15709922	0.023626168	0.00037338139
0.15723071	0.024346737	0.00037851517
0.15736220	0.023720180	0.00037321594
0.15749369	0.023636274	0.00037438478
0.15762518	0.023325929	0.00037119751
0.15775666	0.023097017	0.00036918677
0.15788815	0.023088128	0.00037197622
0.15801964	0.023284431	0.00037020639
0.15815113	0.023763335	0.00037441542
0.15828262	0.023427439	0.00037239061
0.15841411	0.023135912	0.00037060344
0.15854560	0.023668555	0.00037414374
0.15867708	0.023013520	0.00036672854
0.15880857	0.023792901	0.00037405747
0.15894006	0.023308534	0.00037030390
0.15907155	0.024470653	0.00037763799
0.15920304	0.023552116	0.00037346777
0.15933453	0.023327576	0.00036952109
0.15946602	0.023431952	0.00037042359
0.15959751	0.024043448	0.00037406187
0.15972899	0.023887684	0.00037405968
0.15986048	0.023276869	0.00037105148
0.15999197	0.023501257	0.00036988079
0.16012346	0.023414286	0.00037133056
0.16025495	0.023934262	0.00037342720
0.16038644	0.023054234	0.00036723827
0.16051793	0.023578575	0.00037192416
0.16064942	0.023485586	0.00036926002
0.16078090	0.023526594	0.00037090105
0.16091239	0.023411489	0.00036949099
0.16104388	0.023144120	0.00036532931
0.16117537	0.023465402	0.00036988418
0.16130686	0.023856837	0.00037022705
0.16143835	0.023767438	0.00037050943
0.16156984	0.023464041	0.00037094351
0.16170133	0.023376521	0.00036661793
0.16183281	0.022791689	0.00036568515
0.16196430	0.023692313	0.00036969006
0.16209579	0.023257689	0.00036648717
0.16222728	0.023424199	0.00036786056
0.16235877	0.023417220	0.00036639398
0.16249026	0.023298585	0.00036675671
0.16262175	0.022974307	0.00036339431
0.16275323	0.024107366	0.00037178524
0.16288472	0.024311997	0.00037195971
0.16301621	0.023236037	0.00036479754
0.16314770	0.024090993	0.00037288625
0.16327919	0.023390147	0.00036586194
0.16341068	0.023228049	0.00036464049
0.16354217	0.022999981	0.00036496252
0.16367366	0.023673676	0.00036757934
0.16380514	0.023321282	0.00036731106
0.16393663	0.023301124	0.00036712360
0.16406812	0.023244365	0.00036354323
0.16419961	0.023931342	0.00036856947
0.16433110	0.023646746	0.00036712432
0.16446259	0.023802055	0.00036807363
0.16459408	0.023424099	0.00036685887
0.16472557	0.023550985	0.00036393148
0.16485705	0.024154657	0.00037184790
0.16498854	0.023117343	0.00036250945
0.16512003	0.023228250	0.00036436208
0.16525152	0.023485072	0.00036655745
0.16538301	0.023321699	0.00036445694
0.16551450	0.023616226	0.00036675072
0.16564599	0.023156201	0.00036270744
0.16577747	0.023340711	0.00036470912
0.16590896	0.023694522	0.00036806429
0.16604045	0.023417320	0.00036356797
0.16617194	0.023769566	0.00036761232
0.16630343	0.023252597	0.00036199792
0.16643492	0.023822631	0.00036695270
0.16656641	0.023574929	0.00036592179
0.16669790	0.024096587	0.00036674920
0.16682938	0.023884618	0.00036715579
0.16696087	0.024006266	0.00036860311
0.16709236	0.023611042	0.00036349761
0.16722385	0.024196749	0.00036933141
0.16735534	0.023128127	0.00036101607
0.16748683	0.023638963	0.00036502256
0.16761832	0.023183870	0.00036191323
0.16774981	0.024132836	0.00036513034
0.16788129	0.023896041	0.00036651384
0.16801278	0.022798248	0.00035896622
0.16814427	0.023904576	0.00036646952
0.16827576	0.023310400	0.00036252999
0.16840725	0.023494689	0.00036251094
0.16853874	0.023564156	0.00036269480
0.16867023	0.023669796	0.00036239503
0.16880171	0.023193095	0.00036153762
0.16893320	0.023222775	0.00036236070
0.16906469	0.023603549	0.00036174109
0.16919618	0.023326372	0.00036287626
0.16932767	0.023722589	0.00036261233
0.16945916	0.023999796	0.00036562881
0.16959065	0.023381827	0.00036155326
0.16972214	0.023780335	0.00036232322
0.16985362	0.023824310	0.00036530207
0.16998511	0.023617767	0.00036026646
0.17011660	0.023638552	0.00036273778
0.17024809	0.023821964	0.00036460329
0.17037958	0.023792785	0.00036278962
0.17051107	0.023670298	0.00036310422
0.17064256	0.023853969	0.00036280208
0.17077405	0.023352999	0.00036091860
0.17090553	0.023439234	0.00036099153
0.17103702	0.023048663	0.00035849510
0.17116851	0.023694513	0.00036152997
0.17130000	0.023172586	0.00035918029
0.17143149	0.023041509	0.00035835680
0.17156298	0.023655980	0.00036233410
0.17169447	0.023825167	0.00036068926
0.17182595	0.023466488	0.00035983888
0.17195744	0.023741479	0.00036258228
0.17208893	0.024466749	0.00036488510
0.17222042	0.023301812	0.00035829701
0.17235191	0.023001752	0.00035689968
0.17248340	0.023655641	0.00036127552
0.17261489	0.023629434	0.00036146348
0.17274638	0.023358834	0.00035746588
0.17287786	0.023295858	0.00035883245
0.17300935	0.023751797	0.00036026634
0.17314084	0.023362263	0.00035849134
0.17327233	0.023883126	0.00036051498
0.17340382	0.023711416	0.00036018793
0.17353531	0.023347186	0.00035888598
0.17366680	0.023332212	0.00035697104
0.17379829	0.023858169	0.00035990673
0.17392977	0.023655318	0.00036114015
0.17406126	0.024596224	0.00036510398
0.17419275	0.023533891	0.00035888813
0.17432424	0.023340058	0.00035634565
0.17445573	0.023399444	0.00035659758
0.17458722	0.023923267	0.00036115819
0.17471871	0.023375298	0.00035670482
0.17485019	0.023112408	0.00035524578
0.17498168	0.023458119	0.00035677470
0.17511317	0.023367890	0.00035737201
0.17524466	0.023619694	0.00035985296
0.17537615	0.023310510	0.00035618426
0.17550764	0.023499647	0.00035660491
0.17563913	0.023757351	0.00035866103
0.17577062	0.023239509	0.00035486497
0.17590210	0.023330554	0.00035586497
0.17603359	0.023317645	0.00035504386
0.17616508	0.023566796	0.00035737851
0.17629657	0.023487791	0.00035766037
0.17642806	0.023339458	0.00035422344
0.17655955	0.023435115	0.00035653624
0.17669104	0.023327869	0.00035449561
0.17682253	0.023025306	0.00035151671
0.17695401	0.022751991	0.00035283216
0.17708550	0.023608017	0.00035498403
0.17721699	0.023571437	0.00035633357
0.17734848	0.023483324	0.00035508801
0.17747997	0.023037654	0.00035247483
0.17761146	0.023401163	0.00035622470
0.17774295	0.024124194	0.00035688948
0.17787443	0.023900875	0.00035847467
0.17800592	0.023684472	0.00035560394
0.17813741	0.024025857	0.00035879380
0.17826890	0.023612967	0.00035637206
0.17840039	0.024087960	0.00035690302
0.17853188	0.023813646	0.00035719917
0.17866337	0.023412527	0.00035464736
0.17879486	0.024264753	0.00035899200
0.17892634	0.023762571	0.00035667913
0.17905783	0.023445697	0.00035277609
0.17918932	0.023378167	0.00035495695
0.17932081	0.023703045	0.00035552926
0.17945230	0.023402001	0.00035321083
0.17958379	0.023350295	0.00035369008
0.17971528	0.023238143	0.00035030080
0.17984677	0.023260996	0.00035183987
0.17997825	0.022909791	0.00035028874
0.18010974	0.022826802	0.00034944685
0.18024123	0.023310610	0.00035240528
0.18037272	0.022992799	0.00034758556
0.18050421	0.022680494	0.00035655937
0.18063570	0.023321979	0.00036100701
0.18076719	0.023218683	0.00036296240
0.18089867	0.023970805	0.00037033422
0.18103016	0.023450284	0.00036846280
0.18116165	0.024177395	0.00037490520
0.18129314	0.024323777	0.00037638448
0.18142463	0.023499240	0.00037245324
0.18155612	0.023667048	0.00037595825
0.18168761	0.023726337	0.00037595978
0.18181910	0.023052792	0.00037461487
0.18195058	0.023459905	0.00037961073
0.18208207	0.023671901	0.00037810564
0.18221356	0.022828349	0.00037699580
0.18234505	0.024038760	0.00038456652
0.18247654	0.023043264	0.00037960612
0.18260803	0.023491157	0.00038263009
0.18273952	0.023765443	0.00038559246
0.18287101	0.022716246	0.00038072766
0.18300249	0.023550611	0.00038679988
0.18313398	0.023306490	0.00038506731
0.18326547	0.023554490	0.00038945043
0.18339696	0.023339452	0.00038719825
0.18352845	0.023289706	0.00038827286
0.18365994	0.023369032	0.00039008445
0.18379143	0.023428042	0.00039124105
0.18392292	0.022665898	0.00038749046
0.18405440	0.023002633	0.00038863372
0.18418589	0.023240031	0.00039195317
0.18431738	0.023727551	0.00039688514
0.18444887	0.023080358	0.00039261667
0.18458036	0.024041499	0.00039894732
0.18471185	0.022756014	0.00039104013
0.18484334	0.022851805	0.00039406105
0.18497482	0.022961249	0.00039537365
0.18510631	0.022836116	0.00039204007
0.18523780	0.023536434	0.00040060102
0.18536929	0.023736355	0.00039593230
0.18550078	0.022795618	0.00038399473
0.18563227	0.023546559	0.00038833415
0.18576376	0.023553213	0.00038162250
0.18589525	0.023183230	0.00038175438
0.18602673	0.023327899	0.00038072069
0.18615822	0.023603409	0.00038072941
0.18628971	0.023484652	0.00037891875
0.18642120	0.023117363	0.00037469455
0.18655269	0.023716454	0.00037899789
0.18668418	0.023514837	0.00037399730
0.18681567	0.022953499	0.00036979403
0.18694716	0.023500160	0.00037371687
0.18707864	0.023706575	0.00037179485
0.18721013	0.023684378	0.00037255447
0.18734162	0.023994269	0.00037412056
0.18747311	0.023508313	0.00036752597
0.18760460	0.023043006	0.00036717113
0.18773609	0.023654989	0.00036556235
0.18786758	0.023957452	0.00037015843
0.18799906	0.023478737	0.00036857134
0.18813055	0.023329834	0.00036421986
0.18826204	0.023763089	0.00036676976
0.18839353	0.023432694	0.00036186774
0.18852502	0.023702333	0.00036600646
0.18865651	0.023096833	0.00036234781
0.18878800	0.023530753	0.00036009765
0.18891949	0.023625110	0.00036219924
0.18905097	0.023378751	0.00035916061
0.18918246	0.023029327	0.00035796009
0.18931395	0.023122149	0.00035825335
0.18944544	0.022953828	0.00035555567
0.18957693	0.023680267	0.00036077580
0.18970842	0.023189771	0.00035501942
0.18983991	0.023525315	0.00035839155
0.18997140	0.023232053	0.00035676074
0.19010288	0.023179455	0.00035352385
0.19023437	0.023649085	0.00035681130
0.19036586	0.023638639	0.00035645985
0.19049735	0.023318895	0.00035318107
0.19062884	0.023098916	0.00035389868
0.19076033	0.023339157	0.00035221969
0.19089182	0.023261087	0.00035340256
0.19102330	0.023122731	0.00035088367
0.19115479	0.022867975	0.00034865337
0.19128628	0.023767606	0.00035486816
0.19141777	0.023178994	0.00035017116
0.19154926	0.023289034	0.00035219153
0.19168075	0.022520101	0.00034741739
0.19181224	0.023682965	0.00035449368
0.19194373	0.023209333	0.00035097166
0.19207521	0.023422201	0.00035099154
0.19220670	0.023654672	0.00035219258
0.19233819	0.023235377	0.00034943743
0.19246968	0.023466886	0.00035082352
0.19260117	0.023842826	0.00035320194
0.19273266	0.023725326	0.00035202624
0.19286415	0.023402156	0.00035099550
0.19299564	0.023491075	0.00035233398
0.19312712	0.023464520	0.00034898195
0.19325861	0.023253663	0.00034955012
0.19339010	0.023542882	0.00035003775
0.19352159	0.023518519	0.00034977429
0.19365308	0.023425170	0.00035093079
0.19378457	0.023504632	0.00034967787
0.19391606	0.023609310	0.00035027180
0.19404754	0.023427964	0.00034938286
0.19417903	0.023227914	0.00034822405
0.19431052	0.023432323	0.00035007394
0.19444201	0.023036433	0.00034711781
0.19457350	0.023143861	0.00034800438
0.19470499	0.022654325	0.00034465423
0.19483648	0.023450148	0.00034873326
0.19496797	0.023514164	0.00035024369
0.19509945	0.023133414	0.00034599130
0.19523094	0.023978980	0.00035130283
0.19536243	0.023858687	0.00035158133
0.19549392	0.023108240	0.00034502980
0.19562541	0.023279354	0.00034762219
0.19575690	0.023843487	0.00034925131
0.19588839	0.022833813	0.00034338100
0.19601988	0.023508636	0.00034757044
0.19615136	0.023382952	0.00034595926
0.19628285	0.022918425	0.00034413545
0.19641434	0.023739725	0.00034799151
0.19654583	0.023644292	0.00034841463
0.19667732	0.023441378	0.00034602799
0.19680881	0.023609908	0.00034831697
0.19694030	0.023582936	0.00034780089
0.19707178	0.023627963	0.00034779145
0.19720327	0.023484569	0.00034731570
0.19733476	0.023020745	0.00034270459
0.19746625	0.023561070	0.00034645248
0.19759774	0.023725126	0.00034834652
0.19772923	0.023258821	0.00034424583
0.19786072	0.023349047	0.00034483014
0.19799221	0.022989129	0.00034310396
0.19812369	0.023319093	0.00034348343
0.19825518	0.022682317	0.00034198430
0.19838667	0.022862800	0.00034143650
0.19851816	0.023475657	0.00034550280
0.19864965	0.023503041	0.00034518620
0.19878114	0.023533369	0.00034436807
0.19891263	0.022912228	0.00034277387
0.19904412	0.023661118	0.00034477701
0.19917560	0.023292566	0.00034413973
0.19930709	0.023561866	0.00034411642
0.19943858	0.023155520	0.00034243365
0.19957007	0.023025740	0.00034300227
0.19970156	0.023170282	0.00034210916
0.19983305	0.023267873	0.00034340035
0.19996454	0.023245512	0.00034315027
0.20009602	0.022803705	0.00033987976
0.20022751	0.023187774	0.00034311274
0.20035900	0.023535316	0.00034403009
0.20049049	0.023367987	0.00034278192
0.20062198	0.023371875	0.00034321686
0.20075347	0.023798990	0.00034529563
0.20088496	0.023883747	0.00034500125
0.20101645	0.023510245	0.00034350261
0.20114793	0.023281068	0.00034099959
0.20127942	0.023500068	0.00034284970
0.20141091	0.024262995	0.00034685462
0.20154240	0.023472403	0.00034303808
0.20167389	0.023650810	0.00034419185
0.20180538	0.023597054	0.00034180474
0.20193687	0.023211754	0.00034123938
0.20206836	0.023468831	0.00034189850
0.20219984	0.023560802	0.00034363109
0.20233133	0.023273779	0.00034201136
0.20246282	0.023756235	0.00034180052
0.20259431	0.022966639	0.00033896584
0.20272580	0.023202200	0.00033917568
0.20285729	0.023779357	0.00034287052
0.20298878	0.023561366	0.00034292121
0.20312027	0.023276685	0.00033752051
0.20325175	0.022946686	0.00033793441
0.20338324	0.023177976	0.00033828935
0.20351473	0.023185854	0.00033964224
0.20364622	0.022851714	0.00033753653
0.20377771	0.023326372	0.00033790905
0.20390920	0.023271869	0.00033970437
0.20404069	0.023172827	0.00033777411
0.20417217	0.023567923	0.00034126570
0.20430366	0.023079440	0.00033875270
0.20443515	0.023212634	0.00033735942
0.20456664	0.022804023	0.00033506697
0.20469813	0.023325677	0.00033893030
0.20482962	0.023094385	0.00033698179
0.20496111	0.023309954	0.00033905533
0.20509260	0.022965387	0.00033557730
0.20522408	0.022820920	0.00033494399
0.20535557	0.023631281	0.00034207578
0.20548706	0.023050173	0.00033663256
0.20561855	0.023665728	0.00034195115
0.20575004	0.023343249	0.00033636334
0.20588153	0.023416511	0.00033801808
0.20601302	0.023021935	0.00033733230
0.20614451	0.023180218	0.00033513000
0.20627599	0.023348320	0.00033798511
0.20640748	0.023401513	0.00033737260
0.20653897	0.022781608	0.00033420850
0.20667046	0.023036036	0.00033610326
0.20680195	0.023096082	0.00033476970
0.20693344	0.023305919	0.00033736548
0.20706493	0.023100044	0.00033553456
0.20719641	0.023685647	0.00033966403
0.20732790	0.023810301	0.00034123242
0.20745939	0.023438784	0.00033590830
0.20759088	0.023573754	0.00033897862
0.20772237	0.023450351	0.00033690543
0.20785386	0.023745663	0.00033796657
0.20798535	0.023232096	0.00033832072
0.20811684	0.023434561	0.00033614649
0.20824832	0.023798935	0.00033844421
0.20837981	0.023316702	0.00033575853
0.20851130	0.023705276	0.00033883382
0.20864279	0.023688698	0.00033907451
0.20877428	0.023952813	0.00033789246
0.20890577	0.023350402	0.00033482612
0.20903726	0.023189674	0.00033438259
0.20916875	0.023240398	0.00033522795
0.20930023	0.023462852	0.00033720851
0.20943172	0.023761016	0.00033743510
0.20956321	0.023205955	0.00033466217
0.20969470	0.022766659	0.00033221884
0.20982619	0.022839908	0.00033206303
0.20995768	0.022973971	0.00033346288
0.21008917	0.023041578	0.00033188863
0.21022065	0.023342119	0.00033487399
0.21035214	0.023392405	0.00033691986
0.21048363	0.022723744	0.00032998617
0.21061512	0.022856475	0.00033386560
0.21074661	0.023626068	0.00033493900
0.21087810	0.023215839	0.00033346721
0.21100959	0.023574371	0.00033707069
0.21114108	0.023568843	0.00033445198
0.21127256	0.023742382	0.00033897984
0.21140405	0.023516451	0.00033451044
0.21153554	0.023653044	0.00033598811
0.21166703	0.022686667	0.00032984691
0.21179852	0.022518190	0.00032904167
0.21193001	0.023325871	0.00033401256
0.21206150	0.023178351	0.00033122499
0.21219299	0.023515356	0.00033422850
0.21232447	0.022795332	0.00033146398
0.21245596	0.022991059	0.00033087291
0.21258745	0.023621367	0.00033561543
0.21271894	0.023650022	0.00033440149
0.21285043	0.023379182	0.00033334440
0.21298192	0.023254819	0.00033436674
0.21311341	0.023290744	0.00033246431
0.21324489	0.023113337	0.00033247495
0.21337638	0.022799996	0.00032938704
0.21350787	0.023008974	0.00033078073
0.21363936	0.023688441	0.00033512877
0.21377085	0.023454031	0.00033258418
0.21390234	0.023539154	0.00033533074
0.21403383	0.023824580	0.00033448352
0.21416532	0.023599607	0.00033380726
0.21429680	0.023409545	0.00033329382
0.21442829	0.023108873	0.00033073655
0.21455978	0.022866474	0.00032899394
0.21469127	0.024112688	0.00033592940
0.21482276	0.023716003	0.00033340438
0.21495425	0.023542928	0.00033332699
0.21508574	0.022845840	0.00032902780
0.21521723	0.023105364	0.00033066338
0.21534871	0.023089560	0.00033049807
0.21548020	0.023033221	0.00032757704
0.21561169	0.023344013	0.00033114840
0.21574318	0.023584293	0.00033301872
0.21587467	0.023202463	0.00032970618
0.21600616	0.023022283	0.00032916572
0.21613765	0.023239552	0.00032988258
0.21626913	0.022840481	0.00032876791
0.21640062	0.023383313	0.00033141603
0.21653211	0.023605565	0.00033278955
0.21666360	0.023450703	0.00033124950
0.21679509	0.023399841	0.00032941757
0.21692658	0.023572227	0.00033228899
0.21705807	0.023133247	0.00032937383
0.21718956	0.023221875	0.00032855991
0.21732104	0.023783332	0.00033318385
0.21745253	0.022972409	0.00032745031
0.21758402	0.022925193	0.00032828434
0.21771551	0.023697132	0.00033086401
0.21784700	0.022820782	0.00032565967
0.21797849	0.022598248	0.00032578601
0.21810998	0.023094547	0.00032765531
0.21824147	0.023300494	0.00032953466
0.21837295	0.023199438	0.00032982544
0.21850444	0.022806785	0.00032532776
0.21863593	0.023137796	0.00033014320
0.21876742	0.023276078	0.00032768065
0.21889891	0.023337058	0.00032950810
0.21903040	0.023219117	0.00032894772
0.21916189	0.023210291	0.00032697791
0.21929337	0.023708028	0.00033097794
0.21942486	0.023232120	0.00032759424
0.21955635	0.023319416	0.00032987278
0.21968784	0.023710029	0.00033062328
0.21981933	0.023811200	0.00032863527
0.21995082	0.023358284	0.00032767006
0.22008231	0.022975651	0.00032580068
0.22021380	0.023198435	0.00032786139
0.22034528	0.023219038	0.00032805491
0.22047677	0.023100495	0.00032475969
0.22060826	0.023083829	0.00032724175
0.22073975	0.023198963	0.00032713975
0.22087124	0.023388423	0.00032853590
0.22100273	0.023229496	0.00032692242
0.22113422	0.023199774	0.00032503055
0.22126571	0.023000616	0.00032580473
0.22139719	0.023247617	0.00032685035
0.22152868	0.022887435	0.00032488432
0.22166017	0.023725780	0.00033026721
0.22179166	0.023263142	0.00032482558
0.22192315	0.023011885	0.00032566660
0.22205464	0.024012085	0.00033124478
0.22218613	0.023234298	0.00032659123
0.22231761	0.022738046	0.00032400503
0.22244910	0.022669112	0.00032299406
0.22258059	0.022558399	0.00032234685
0.22271208	0.023484723	0.00032776078
0.22284357	0.023086579	0.00032530181
0.22297506	0.023155591	0.00032607273
0.22310655	0.023013980	0.00032318214
0.22323804	0.023507343	0.00032938833
0.22336952	0.023510285	0.00032803575
0.22350101	0.023462975	0.00032481805
0.22363250	0.022815779	0.00032360863
0.22376399	0.022587725	0.00032109145
0.22389548	0.022889485	0.00032402939
0.22402697	0.023749809	0.00033008958
0.22415846	0.023776056	0.00032687711
0.22428995	0.023378441	0.00032573065
0.22442143	0.022849985	0.00032113566
0.22455292	0.022736650	0.00032183380
0.22468441	0.023232639	0.00032578012
0.22481590	0.023378632	0.00032616092
0.22494739	0.023632585	0.00032573222
0.22507888	0.023450107	0.00032584273
0.22521037	0.023321308	0.00032408910
0.22534186	0.023507144	0.00032675176
0.22547334	0.022905945	0.00032184017
0.22560483	0.022747599	0.00031958401
0.22573632	0.022705022	0.00032131724
0.22586781	0.022961601	0.00032244951
0.22599930	0.023044997	0.00032292974
0.22613079	0.023432732	0.00032340128
0.22626228	0.022694071	0.00032152560
0.22639376	0.023054317	0.00032263031
0.22652525	0.023073258	0.00032263472
0.22665674	0.023249700	0.00032388075
0.22678823	0.023445212	0.00032311938
0.22691972	0.022928959	0.00032144680
0.22705121	0.023220854	0.00032303651
0.22718270	0.023362332	0.00032382041
0.22731419	0.023040110	0.00032229479
0.22744567	0.023265610	0.00032261646
0.22757716	0.023053057	0.00032036728
0.22770865	0.022677500	0.00032020324
0.22784014	0.022766364	0.00031936119
0.22797163	0.022632998	0.00032058185
0.22810312	0.022748424	0.00031821438
0.22823461	0.023493108	0.00032343932
0.22836610	0.022627129	0.00031934584
0.22849758	0.023419644	0.00032222412
0.22862907	0.023011306	0.00032214195
0.22876056	0.022787712	0.00031793818
0.22889205	0.022978268	0.00032054437
0.22902354	0.023135019	0.00032262556
0.22915503	0.023569493	0.00032220518
0.22928652	0.023368703	0.00032352252
0.22941800	0.023473460	0.00032194915
0.22954949	0.022891639	0.00031963756
0.22968098	0.023711002	0.00032386305
0.22981247	0.022861998	0.00031855791
0.22994396	0.023168422	0.00032148765
0.23007545	0.022835681	0.00032163591
0.23020694	0.023256761	0.00032798337
0.23033843	0.022987648	0.00033014747
0.23046991	0.022937105	0.00032984024
0.23060140	0.022827034	0.00033239418
0.23073289	0.022897905	0.00033260112
0.23086438	0.023515680	0.00033764432
0.23099587	0.023444214	0.00034137253
0.23112736	0.023246869	0.00033831555
0.23125885	0.022888089	0.00033823794
0.23139034	0.023238428	0.00034054344
0.23152182	0.023408116	0.00034203443
0.23165331	0.023291568	0.00034537857
0.23178480	0.022793071	0.00034083083
0.23191629	0.023277629	0.00034613666
0.23204778	0.023735920	0.00034798002
0.23217927	0.023618932	0.00034769177
0.23231076	0.023498992	0.00035013913
0.23244224	0.023752348	0.00035115180
0.23257373	0.022706424	0.00034575466
0.23270522	0.023283878	0.00034933731
0.23283671	0.023746240	0.00034990903
0.23296820	0.023255005	0.00034970569
0.23309969	0.023605840	0.00035119873
0.23323118	0.023523837	0.00034948609
0.23336267	0.023685583	0.00035253622
0.23349415	0.023345794	0.00034732543
0.23362564	0.023216315	0.00035113434
0.23375713	0.023584099	0.00035114041
0.23388862	0.023555475	0.00035097542
0.23402011	0.023566456	0.00035220752
0.23415160	0.022545284	0.00034543540
0.23428309	0.023057832	0.00034950620
0.23441458	0.023229310	0.00034815799
0.23454606	0.023040248	0.00034992417
0.23467755	0.022745503	0.00034762548
0.23480904	0.022510009	0.00034873916
0.23494053	0.023348484	0.00035251092
0.23507202	0.023698764	0.00035506361
0.23520351	0.023438437	0.00035271837
0.23533500	0.023279737	0.00035212967
0.23546648	0.022942672	0.00034983172
0.23559797	0.023262771	0.00035258935
0.23572946	0.023059100	0.00035124875
0.23586095	0.023030637	0.00035342081
0.23599244	0.023116203	0.00035382493
0.23612393	0.023200967	0.00035150328
0.23625542	0.022935623	0.00035358217
0.23638691	0.023423040	0.00035517545
0.23651839	0.023285476	0.00035339373
0.23664988	0.023271077	0.00035495730
0.23678137	0.023705184	0.00035729590
0.23691286	0.023349314	0.00035614799
0.23704435	0.022987812	0.00035295805
0.23717584	0.023255489	0.00035410961
0.23730733	0.023138899	0.00035545672
0.23743882	0.023311108	0.00035565613
0.23757030	0.024220383	0.00036131494
0.23770179	0.022531755	0.00035258270
0.23783328	0.022973146	0.00035253947
0.23796477	0.022755598	0.00035376407
0.23809626	0.023251344	0.00035509688
0.23822775	0.023205984	0.00035648572
0.23835924	0.022294239	0.00035374740
0.23849072	0.022636966	0.00035207685
0.23862221	0.023184586	0.00035672600
0.23875370	0.023263349	0.00035713021
0.23888519	0.023089246	0.00035724689
0.23901668	0.023499055	0.00035974639
0.23914817	0.023114240	0.00035423859
0.23927966	0.023080684	0.00035759161
0.23941115	0.022669849	0.00035447420
0.23954263	0.022800986	0.00035646962
0.23967412	0.023114826	0.00035892124
0.23980561	0.023156238	0.00035603246
0.23993710	0.023557589	0.00036203330
0.24006859	0.023730731	0.00036144921
0.24020008	0.023328992	0.00035956026
0.24033157	0.023124323	0.00035830624
0.24046306	0.022897085	0.00035670387
0.24059454	0.022613358	0.00035624721
0.24072603	0.022666171	0.00035700948
0.24085752	0.023466647	0.00036095225
0.24098901	0.023467797	0.00036398872
0.24112050	0.024069027	0.00036261212
0.24125199	0.023413109	0.00036095348
0.24138348	0.022865348	0.00035875057
0.24151496	0.022702299	0.00035547121
0.24164645	0.023356579	0.00036251726
0.24177794	0.023589613	0.00036131529
0.24190943	0.022741005	0.00035769191
0.24204092	0.022784489	0.00035773766
0.24217241	0.023405835	0.00036219494
0.24230390	0.023727042	0.00036451076
0.24243539	0.022966916	0.00035877113
0.24256687	0.024108029	0.00036658979
0.24269836	0.023159887	0.00036110717
0.24282985	0.022805712	0.00035709596
0.24296134	0.023532479	0.00036411138
0.24309283	0.023190242	0.00036053674
0.24322432	0.022286572	0.00035559822
0.24335581	0.023516351	0.00036448177
0.24348730	0.023439210	0.00036256469
0.24361878	0.022766915	0.00035832964
0.24375027	0.022767068	0.00035898426
0.24388176	0.023522154	0.00036341530
0.24401325	0.023273002	0.00036409904
0.24414474	0.022983073	0.00035894616
0.24427623	0.023404269	0.00036418967
0.24440772	0.024130676	0.00036906539
0.24453920	0.022910439	0.00036045181
0.24467069	0.023109848	0.00036306454
0.24480218	0.022928361	0.00036006372
0.24493367	0.023446183	0.00036434605
0.24506516	0.023032592	0.00036198776
0.24519665	0.023331510	0.00036453226
0.24532814	0.023154151	0.00036512383
0.24545963	0.022914831	0.00036164395
0.24559111	0.023826847	0.00036715732
0.24572260	0.023267809	0.00036415421
0.24585409	0.023344887	0.00036322860
0.24598558	0.022878837	0.00036200341
0.24611707	0.023133430	0.00036326919
0.24624856	0.023127896	0.00036102024
0.24638005	0.023577684	0.00036759004
0.24651154	0.023735055	0.00036730869
0.24664302	0.023239140	0.00036648031
0.24677451	0.022907860	0.00036303084
0.24690600	0.023349194	0.00036543087
0.24703749	0.023697866	0.00036778649
0.24716898	0.023108679	0.00036221934
0.24730047	0.023102733	0.00036532099
0.24743196	0.023183194	0.00036517648
0.24756345	0.023548115	0.00036748288
0.24769493	0.022756284	0.00036439117
0.24782642	0.023068784	0.00036381795
0.24795791	0.022966938	0.00036475055
0.24808940	0.023098201	0.00036473575
0.24822089	0.022573290	0.00036005612
0.24835238	0.023338676	0.00036755999
0.24848387	0.023067428	0.00036467422
0.24861535	0.023384018	0.00036798365
0.24874684	0.023242817	0.00036572987
0.24887833	0.023646549	0.00036745432
0.24900982	0.023268156	0.00036844262
0.24914131	0.023561750	0.00036768521
0.24927280	0.022636826	0.00036398559
0.24940429	0.023448033	0.00036699739
0.24953578	0.022974990	0.00036519021
0.24966726	0.023031984	0.00036679471
0.24979875	0.022739116	0.00036220517
0.24993024	0.023172600	0.00036770009
0.25006173	0.023085372	0.00036477949
0.25019322	0.023865084	0.00036945720
0.25032471	0.023195160	0.00036921544
0.25045620	0.023569635	0.00036753985
0.25058769	0.023629810	0.00037038942
0.25071917	0.022923283	0.00036424051
0.25085066	0.023783008	0.00036942029
0.25098215	0.023314139	0.00036910908
0.25111364	0.022634821	0.00036287560
0.25124513	0.022930483	0.00036645660
0.25137662	0.023720324	0.00037144642
0.25150811	0.023416288	0.00036831024
0.25163959	0.023769653	0.00037157097
0.25177108	0.022992848	0.00036493691
0.25190257	0.023416656	0.00037020664
0.25203406	0.022811427	0.00036556662
0.25216555	0.023616814	0.00036993463
0.25229704	0.023091550	0.00036812147
0.25242853	0.022895924	0.00036459879
0.25256002	0.022907106	0.00036731295
0.25269150	0.023060024	0.00036701016
0.25282299	0.023531651	0.00036901286
0.25295448	0.023503234	0.00037174190
0.25308597	0.023304244	0.00036705119
0.25321746	0.023155397	0.00036885059
0.25334895	0.024054577	0.00037440306
0.25348044	0.023380577	0.00036854697
0.25361193	0.023089244	0.00036886298
0.25374341	0.023374368	0.00036846134
0.25387490	0.023071656	0.00036730462
0.25400639	0.023338975	0.00037664459
0.25413788	0.023336963	0.00037910586
0.25426937	0.023754402	0.00038708178
0.25440086	0.022876653	0.00038450192
0.25453235	0.023377991	0.00039040340
0.25466383	0.023080476	0.00039036645
0.25479532	0.023111745	0.00039243712
0.25492681	0.022994272	0.00039421382
0.25505830	0.023285127	0.00039865124
0.25518979	0.023026467	0.00039870779
0.25532128	0.022879788	0.00039938686
0.25545277	0.022825790	0.00040286191
0.25558426	0.023203555	0.00040476212
0.25571574	0.023126773	0.00040550518
0.25584723	0.023285324	0.00040993021
0.25597872	0.022747400	0.00040642092
0.25611021	0.023159902	0.00041145578
0.25624170	0.023114552	0.00041283513
0.25637319	0.023170676	0.00041656595
0.25650468	0.023483802	0.00041793322
0.25663617	0.023536974	0.00042093896
0.25676765	0.023349024	0.00042011206
0.25689914	0.022968401	0.00041933371
0.25703063	0.023798212	0.00043127043
0.25716212	0.023412394	0.00042446604
0.25729361	0.023464505	0.00042821767
0.25742510	0.023607719	0.00043084255
0.25755659	0.022634528	0.00042791660
0.25768807	0.023498267	0.00043331368
0.25781956	0.023054399	0.00042931684
0.25795105	0.023248417	0.00043399595
0.25808254	0.023374391	0.00044068641
0.25821403	0.023111558	0.00043478033
0.25834552	0.023157514	0.00043917402
0.25847701	0.022533965	0.00043300376
0.25860850	0.023394950	0.00044049020
0.25873998	0.023525761	0.00044207376
0.25887147	0.022461372	0.00043642131
0.25900296	0.023133522	0.00044176069
0.25913445	0.023447918	0.00044206378
0.25926594	0.022899213	0.00044041726
0.25939743	0.023184283	0.00044402059
0.25952892	0.023623958	0.00044632195
0.25966041	0.024020638	0.00045377194
0.25979189	0.023744640	0.00044755736
0.25992338	0.023190042	0.00044766308
0.26005487	0.023012365	0.00044739481
0.26018636	0.022925972	0.00044639871
0.26031785	0.023190096	0.00044933076
0.26044934	0.023119186	0.00044878225
0.26058083	0.023073875	0.00044872425
0.26071231	0.022793611	0.00045065422
0.26084380	0.022798264	0.00044810824
0.26097529	0.023446005	0.00045459444
0.26110678	0.022725122	0.00044968614
0.26123827	0.023351806	0.00045580737
0.26136976	0.022839687	0.00045277346
0.26150125	0.022489081	0.00045226982
0.26163274	0.022260083	0.00044948663
0.26176422	0.022714759	0.00045112360
0.26189571	0.022441333	0.00045517554
0.26202720	0.023006365	0.00045717706
0.26215869	0.023465652	0.00045912873
0.26229018	0.023710226	0.00046352596
0.26242167	0.024215980	0.00046891028
0.26255316	0.022683845	0.00045637108
0.26268465	0.023560176	0.00046520058
0.26281613	0.022832689	0.00046025323
0.26294762	0.024239660	0.00046837641
0.26307911	0.023301508	0.00046319932
0.26321060	0.023773747	0.00047183270
0.26334209	0.023263376	0.00046800207
0.26347358	0.022706000	0.00046201976
0.26360507	0.022481755	0.00046185855
0.26373655	0.022493335	0.00046047753
0.26386804	0.022252356	0.00046210426
0.26399953	0.022989673	0.00047026500
0.26413102	0.023392415	0.00047081592
0.26426251	0.023269835	0.00047096388
0.26439400	0.022849668	0.00046827213
0.26452549	0.023048932	0.00047443288
0.26465698	0.022857937	0.00047113494
0.26478846	0.023012721	0.00046809852
0.26491995	0.022554693	0.00047345562
0.26505144	0.023394110	0.00047380219
0.26518293	0.022972490	0.00047248514
0.26531442	0.022544875	0.00047397065
0.26544591	0.023042602	0.00047465081
[truncated: 567 more rows]
