# Supplementary material for: Invariant surface glycoprotein 65 of Trypanosoma brucei is a complement C3 receptor
Source: Nat Commun. 2022 Aug 29;13:5085. doi: 10.1038/s41467-022-32728-9 (PMC9424271; doi:10.1038/s41467-022-32728-9)
Supplement: Supplementary file 4 — supplementary data 2 [file 41467_2022_32728_MOESM4_ESM.zip › b21-414646_00139.dat]

0.0026000000	40.118204	0.13753960
0.0027314887	29.231403	0.10784220
0.0028629774	22.542301	0.090553241
0.0029944661	17.358994	0.076262210
0.0031259548	12.582349	0.059664158
0.0032574435	11.055748	0.057890637
0.0033889322	8.8283119	0.048902248
0.0035204209	11.648455	0.048907701
0.0036519096	12.433499	0.046888827
0.0037833983	10.083466	0.039810841
0.0039148870	8.3309054	0.034916076
0.0040463757	6.7892496	0.030323960
0.0041778644	5.5563863	0.025712440
0.0043093531	4.5798819	0.022919473
0.0044408418	3.8607070	0.020238661
0.0045723305	3.1412739	0.018255817
0.0047038192	2.9177382	0.016839396
0.0048353079	2.5073638	0.015154454
0.0049667966	2.2384626	0.014267567
0.0050982853	1.9122483	0.012492486
0.0052297740	1.7659870	0.012162168
0.0053612627	1.5431619	0.010978702
0.0054927514	1.4259232	0.010273606
0.0056242401	1.2663017	0.0096534959
0.0057557288	1.1963397	0.0091230655
0.0058872175	1.0856955	0.0085746063
0.0060187062	1.0321240	0.0083382351
0.0061501949	0.91067026	0.0075021559
0.0062816836	0.88648455	0.0075690540
0.0064131723	0.81847775	0.0071296080
0.0065446610	0.80159945	0.0069546717
0.0066761496	0.76352918	0.0067555729
0.0068076383	0.71998429	0.0064113319
0.0069391270	0.68926738	0.0063739137
0.0070706157	0.66363480	0.0061553301
0.0072021044	0.64885809	0.0060193093
0.0073335931	0.63812330	0.0059432995
0.0074650818	0.58241251	0.0055126406
0.0075965705	0.57392403	0.0055177351
0.0077280592	0.54971542	0.0053777494
0.0078595479	0.50965984	0.0050543189
0.0079910366	0.50028091	0.0050374346
0.0081225253	0.48140284	0.0048001282
0.0082540140	0.46094713	0.0047237513
0.0083855027	0.44472359	0.0046576215
0.0085169914	0.42847033	0.0044783219
0.0086484801	0.40260989	0.0043095019
0.0087799688	0.39204939	0.0041775993
0.0089114575	0.38378886	0.0041552044
0.0090429462	0.36131674	0.0040035250
0.0091744349	0.35181617	0.0039165704
0.0093059236	0.33446753	0.0037738173
0.0094374123	0.31832910	0.0036572644
0.0095689010	0.30653184	0.0035310604
0.0097003897	0.29918991	0.0035167189
0.0098318784	0.28615723	0.0033900983
0.0099633671	0.27514160	0.0032881014
0.010094856	0.26267483	0.0032028753
0.010226345	0.24308956	0.0030082209
0.010357833	0.24178081	0.0030775766
0.010489322	0.22857642	0.0029045635
0.010620811	0.22021846	0.0028305341
0.010752299	0.20759911	0.0027363087
0.010883788	0.20110920	0.0026377388
0.011015277	0.18968138	0.0026081821
0.011146765	0.17800521	0.0024485570
0.011278254	0.17513331	0.0024193745
0.011409743	0.16773508	0.0023439393
0.011541231	0.15385751	0.0022106327
0.011672720	0.15134216	0.0021982176
0.011804209	0.14214386	0.0020493230
0.011935698	0.13884105	0.0020204816
0.012067186	0.13216933	0.0019604858
0.012198675	0.12298965	0.0018293606
0.012330164	0.11876369	0.0018019331
0.012461652	0.11650535	0.0017638157
0.012593141	0.11080754	0.0016816066
0.012724630	0.10435250	0.0016317033
0.012856118	0.10142137	0.0015584851
0.012987607	0.098130625	0.0015502255
0.013119096	0.091718430	0.0014660401
0.013250585	0.090975421	0.0014442351
0.013382073	0.088567115	0.0014305478
0.013513562	0.084675805	0.0013767028
0.013645051	0.084476619	0.0013848594
0.013776539	0.081903171	0.0013564111
0.013908028	0.079355534	0.0013118840
0.014039517	0.077589463	0.0012920718
0.014171005	0.070996269	0.0012269906
0.014302494	0.072612182	0.0012430916
0.014433983	0.073498581	0.0012507779
0.014565472	0.071533285	0.0012096477
0.014696960	0.070332482	0.0012054780
0.014828449	0.069973507	0.0011847928
0.014959938	0.067800515	0.0011724586
0.015091426	0.065667964	0.0011568786
0.015222915	0.065010093	0.0011231922
0.015354404	0.064710576	0.0011259418
0.015485892	0.064001843	0.0011089183
0.015617381	0.064330874	0.0011147898
0.015748870	0.058991449	0.0010683122
0.015880359	0.060754086	0.0010669870
0.016011847	0.060451593	0.0010636604
0.016143336	0.053885362	0.00099563491
0.016274825	0.052469461	0.00098524182
0.016406313	0.053978212	0.00099044758
0.016537802	0.053522357	0.00097782161
0.016669291	0.053507943	0.00097511882
0.016800779	0.054765112	0.00098596697
0.016932268	0.059721687	0.0010231447
0.017063757	0.061873707	0.0010375784
0.017195246	0.060146886	0.0010163478
0.017326734	0.060453681	0.0010189171
0.017458223	0.058141433	0.00099314423
0.017589712	0.056058946	0.00096983207
0.017721200	0.056526878	0.00097851126
0.017852689	0.054366436	0.00094009190
0.017984178	0.054039242	0.00094801178
0.018115666	0.054471035	0.00094560034
0.018247155	0.054999187	0.00094264684
0.018378644	0.052183413	0.00092368379
0.018510133	0.051162732	0.00090159350
0.018641621	0.052523709	0.00091218779
0.018773110	0.050537763	0.00088989192
0.018904599	0.048566400	0.00087431371
0.019036087	0.049803940	0.00088008517
0.019167576	0.050156182	0.00087452529
0.019299065	0.048894155	0.00086050007
0.019430553	0.048452956	0.00086296140
0.019562042	0.046959890	0.00084117108
0.019693531	0.046074199	0.00083215938
0.019825019	0.049203610	0.00085047000
0.019956508	0.044625550	0.00080911315
0.020087997	0.045342697	0.00082026067
0.020219486	0.043979363	0.00080046135
0.020350974	0.044045328	0.00080619753
0.020482463	0.042976256	0.00078408301
0.020613952	0.042662131	0.00077939496
0.020745440	0.042698413	0.00078404260
0.020876929	0.043193661	0.00077869401
0.021008418	0.042971013	0.00077874326
0.021139906	0.040422270	0.00075067916
0.021271395	0.041832540	0.00075842695
0.021402884	0.041486664	0.00075770398
0.021534373	0.038705283	0.00072857020
0.021665861	0.038850945	0.00072898154
0.021797350	0.038420885	0.00072267817
0.021928839	0.038712513	0.00071374117
0.022060327	0.038526527	0.00072312134
0.022191816	0.038764283	0.00071409319
0.022323305	0.039195334	0.00071970994
0.022454793	0.037886661	0.00070543211
0.022586282	0.036195398	0.00068516510
0.022717771	0.036122414	0.00069025257
0.022849260	0.037164420	0.00069079853
0.022980748	0.036764929	0.00069144838
0.023112237	0.035576728	0.00067375507
0.023243726	0.036735439	0.00067894217
0.023375214	0.037410989	0.00069136625
0.023506703	0.037852284	0.00068762599
0.023638192	0.038317136	0.00069138333
0.023769680	0.037939469	0.00068854041
0.023901169	0.036835272	0.00067356692
0.024032658	0.037614730	0.00068139382
0.024164147	0.037194668	0.00067425274
0.024295635	0.037547335	0.00067308343
0.024427124	0.036985371	0.00066761455
0.024558613	0.037732576	0.00066740075
0.024690101	0.036868668	0.00067090833
0.024821590	0.037233603	0.00066479089
0.024953079	0.037554562	0.00066188806
0.025084567	0.036195775	0.00065426522
0.025216056	0.036321529	0.00064917358
0.025347545	0.034865872	0.00064279799
0.025479034	0.036754284	0.00065300621
0.025610522	0.036480671	0.00064308816
0.025742011	0.035982440	0.00064088767
0.025873500	0.035452824	0.00063364185
0.026004988	0.034473466	0.00062796958
0.026136477	0.035611501	0.00063455117
0.026267966	0.035504065	0.00062825623
0.026399454	0.035424158	0.00062965776
0.026530943	0.035197033	0.00062216786
0.026662432	0.035309548	0.00062546152
0.026793920	0.035071182	0.00062118481
0.026925409	0.034726833	0.00061468997
0.027056898	0.035544181	0.00062515818
0.027188387	0.035782095	0.00061730812
0.027319875	0.035769711	0.00062259897
0.027451364	0.035374138	0.00061552855
0.027582853	0.034020136	0.00060218039
0.027714341	0.033810411	0.00060054521
0.027845830	0.034668374	0.00060297431
0.027977319	0.033800477	0.00059873530
0.028108807	0.034106626	0.00059505697
0.028240296	0.033211621	0.00058800095
0.028371785	0.035014959	0.00060228404
0.028503274	0.033771301	0.00058961355
0.028634762	0.032720438	0.00058155065
0.028766251	0.034436697	0.00059420409
0.028897740	0.033675493	0.00058056528
0.029029228	0.033544191	0.00058440504
0.029160717	0.033649780	0.00058424806
0.029292206	0.032247466	0.00057185082
0.029423694	0.033183175	0.00057830350
0.029555183	0.032530577	0.00056458320
0.029686672	0.032732099	0.00057154710
0.029818161	0.033287540	0.00057475491
0.029949649	0.033032677	0.00056870130
0.030081138	0.031919934	0.00056051604
0.030212627	0.032389664	0.00055958492
0.030344115	0.032461997	0.00056258074
0.030475604	0.032444173	0.00056106151
0.030607093	0.032103591	0.00055541002
0.030738581	0.033160536	0.00056389457
0.030870070	0.033432588	0.00056150745
0.031001559	0.032079934	0.00054800969
0.031133048	0.032032059	0.00055218960
0.031264536	0.031920237	0.00054633330
0.031396025	0.031879889	0.00054851952
0.031527514	0.032126838	0.00054740546
0.031659002	0.031454191	0.00054024232
0.031790491	0.031946939	0.00054446057
0.031921980	0.031993639	0.00054184111
0.032053468	0.032026438	0.00054319415
0.032184957	0.031615361	0.00053449396
0.032316446	0.031747081	0.00053483826
0.032447935	0.031988914	0.00053977235
0.032579423	0.031725415	0.00053468547
0.032710912	0.032214012	0.00053908300
0.032842401	0.031946165	0.00053528100
0.032973889	0.032382062	0.00053552827
0.033105378	0.031790917	0.00053422352
0.033236867	0.031308582	0.00052577295
0.033368355	0.030965753	0.00053166623
0.033499844	0.030960558	0.00053164618
0.033631333	0.029889328	0.00052228254
0.033762822	0.030722344	0.00053520128
0.033894310	0.030295416	0.00053121401
0.034025799	0.030773361	0.00053489517
0.034157288	0.030712268	0.00053563861
0.034288776	0.029970176	0.00052660797
0.034420265	0.029932884	0.00053266093
0.034551754	0.029375943	0.00052264292
0.034683242	0.031001945	0.00054021971
0.034814731	0.030124605	0.00052949574
0.034946220	0.029731914	0.00052752949
0.035077708	0.029726256	0.00053160208
0.035209197	0.029820135	0.00053137357
0.035340686	0.030090539	0.00052923321
0.035472175	0.030019135	0.00053824246
0.035603663	0.029244107	0.00053590275
0.035735152	0.030010464	0.00054885148
0.035866641	0.028803403	0.00053763058
0.035998129	0.029297935	0.00053949918
0.036129618	0.029614517	0.00054686075
0.036261107	0.029182328	0.00053919172
0.036392595	0.028881646	0.00054630392
0.036524084	0.029241587	0.00054558302
0.036655573	0.028847068	0.00054042599
0.036787062	0.029186203	0.00054754415
0.036918550	0.029611203	0.00054597728
0.037050039	0.030031777	0.00055521337
0.037181528	0.028835212	0.00054246318
0.037313016	0.029580415	0.00054900904
0.037444505	0.030075887	0.00055694762
0.037575994	0.028172030	0.00053960746
0.037707482	0.029564123	0.00055651801
0.037838971	0.029593739	0.00055761434
0.037970460	0.028577544	0.00054554200
0.038101949	0.029429728	0.00055557808
0.038233437	0.029369598	0.00054989994
0.038364926	0.028562225	0.00053871710
0.038496415	0.029540396	0.00054573613
0.038627903	0.029408689	0.00053851085
0.038759392	0.029666851	0.00054275524
0.038890881	0.028920474	0.00053064483
0.039022369	0.028846926	0.00053369526
0.039153858	0.029500566	0.00053547467
0.039285347	0.029585889	0.00053154629
0.039416836	0.028747555	0.00052838823
0.039548324	0.029094116	0.00052891592
0.039679813	0.029161872	0.00052618351
0.039811302	0.028739310	0.00052735016
0.039942790	0.029572018	0.00052975505
0.040074279	0.029355699	0.00053118819
0.040205768	0.029759710	0.00053103811
0.040337256	0.029890941	0.00052800531
0.040468745	0.028938374	0.00052274050
0.040600234	0.029723303	0.00052683469
0.040731723	0.029921054	0.00052921824
0.040863211	0.029138136	0.00052372614
0.040994700	0.029960165	0.00052736700
0.041126189	0.029020047	0.00052101271
0.041257677	0.029071836	0.00051805701
0.041389166	0.029561298	0.00052146635
0.041520655	0.028942466	0.00051636782
0.041652143	0.028907213	0.00051605824
0.041783632	0.029464714	0.00051993654
0.041915121	0.029545380	0.00051823960
0.042046610	0.029212834	0.00051727617
0.042178098	0.028982219	0.00051472985
0.042309587	0.029720187	0.00051971164
0.042441076	0.029311931	0.00051513206
0.042572564	0.029444933	0.00051753120
0.042704053	0.029463116	0.00051324249
0.042835542	0.029092365	0.00051280228
0.042967030	0.030059154	0.00051915685
0.043098519	0.029009443	0.00051210451
0.043230008	0.029439060	0.00051243140
0.043361496	0.028964644	0.00050471904
0.043492985	0.029887157	0.00051791435
0.043624474	0.028441377	0.00050367714
0.043755963	0.029147745	0.00051117934
0.043887451	0.029235230	0.00050740341
0.044018940	0.029955372	0.00051168067
0.044150429	0.028660596	0.00050833124
0.044281917	0.029036378	0.00050536900
0.044413406	0.028817915	0.00050559344
0.044544895	0.028880004	0.00050281870
0.044676383	0.029124028	0.00050477312
0.044807872	0.029363504	0.00050784079
0.044939361	0.029296883	0.00050592879
0.045070850	0.029455528	0.00050599788
0.045202338	0.029014405	0.00050176319
0.045333827	0.029626716	0.00050263688
0.045465316	0.029677984	0.00050863306
0.045596804	0.028757707	0.00049988871
0.045728293	0.028772154	0.00049791020
0.045859782	0.029772243	0.00050561998
0.045991270	0.029261691	0.00049802253
0.046122759	0.028430397	0.00049627497
0.046254248	0.028526662	0.00050389663
0.046385737	0.029805947	0.00051538654
0.046517225	0.028967058	0.00051092069
0.046648714	0.029306246	0.00051600295
0.046780203	0.029631615	0.00052582211
0.046911691	0.030031109	0.00052545245
0.047043180	0.028809412	0.00051691382
0.047174669	0.029299694	0.00052193171
0.047306157	0.029476193	0.00052355357
0.047437646	0.029579392	0.00052790830
0.047569135	0.029248958	0.00052768905
0.047700624	0.029816707	0.00052657581
0.047832112	0.029544046	0.00053276967
0.047963601	0.030098181	0.00053314497
0.048095090	0.029724438	0.00053434730
0.048226578	0.029406151	0.00053328460
0.048358067	0.029313017	0.00052879752
0.048489556	0.028615825	0.00052812728
0.048621044	0.029752243	0.00053511283
0.048752533	0.029135092	0.00053375380
0.048884022	0.029448543	0.00053369513
0.049015511	0.029424153	0.00053283521
0.049146999	0.029625041	0.00053677983
0.049278488	0.029369032	0.00053634520
0.049409977	0.030243279	0.00054643438
0.049541465	0.029308290	0.00053627060
0.049672954	0.029214915	0.00053540210
0.049804443	0.029163428	0.00053532960
0.049935931	0.029683918	0.00054119107
0.050067420	0.029464840	0.00054207114
0.050198909	0.029992653	0.00054528986
0.050330398	0.029409075	0.00053839923
0.050461886	0.029326638	0.00054005224
0.050593375	0.029479908	0.00054234076
0.050724864	0.030893091	0.00055561504
0.050856352	0.028889450	0.00053939435
0.050987841	0.029423239	0.00054103871
0.051119330	0.029597773	0.00054350744
0.051250818	0.029323556	0.00054197636
0.051382307	0.029767679	0.00054948689
0.051513796	0.029147168	0.00054165235
0.051645284	0.030167834	0.00054874656
0.051776773	0.029786616	0.00054752838
0.051908262	0.029493217	0.00054575894
0.052039751	0.029521421	0.00054722435
0.052171239	0.028415523	0.00053605047
0.052302728	0.029693079	0.00055319762
0.052434217	0.029706291	0.00054653246
0.052565705	0.029065379	0.00054660694
0.052697194	0.029075353	0.00054385027
0.052828683	0.028555027	0.00054234926
0.052960171	0.030312170	0.00055527645
0.053091660	0.029344321	0.00054443776
0.053223149	0.028449137	0.00054205439
0.053354638	0.028875930	0.00054836303
0.053486126	0.028651047	0.00054449210
0.053617615	0.029340156	0.00054731276
0.053749104	0.029336326	0.00054780536
0.053880592	0.030079451	0.00055412027
0.054012081	0.029912430	0.00055827633
0.054143570	0.029573756	0.00055367165
0.054275058	0.028903016	0.00054579839
0.054406547	0.029029084	0.00054623872
0.054538036	0.029355504	0.00055332899
0.054669525	0.029341556	0.00054806846
0.054801013	0.029214001	0.00055418430
0.054932502	0.029477504	0.00055365886
0.055063991	0.029246977	0.00054757583
0.055195479	0.028651262	0.00054833836
0.055326968	0.028579140	0.00054647858
0.055458457	0.029548550	0.00055667161
0.055589945	0.029271492	0.00055247882
0.055721434	0.029082325	0.00054821723
0.055852923	0.029422437	0.00055874911
0.055984412	0.029840660	0.00055988865
0.056115900	0.029556560	0.00055510068
0.056247389	0.029256279	0.00055383614
0.056378878	0.029441584	0.00055297621
0.056510366	0.030310038	0.00056418240
0.056641855	0.029706646	0.00055641308
0.056773344	0.027951656	0.00054316170
0.056904832	0.028166028	0.00054556551
0.057036321	0.028788664	0.00054810447
0.057167810	0.028370634	0.00054871362
0.057299299	0.029135422	0.00055282819
0.057430787	0.029477243	0.00055352866
0.057562276	0.028963288	0.00055544744
0.057693765	0.028095110	0.00053937349
0.057825253	0.028276331	0.00054620329
0.057956742	0.029542383	0.00055634352
0.058088231	0.029790051	0.00055621012
0.058219719	0.029891641	0.00056077056
0.058351208	0.028565471	0.00054262846
0.058482697	0.028534550	0.00054470451
0.058614186	0.028819314	0.00054937572
0.058745674	0.029350549	0.00054785083
0.058877163	0.029986627	0.00055582486
0.059008652	0.029195510	0.00054363486
0.059140140	0.028322970	0.00054237218
0.059271629	0.029113800	0.00054797559
0.059403118	0.029002928	0.00054126808
0.059534606	0.029716877	0.00055160480
0.059666095	0.029001362	0.00053951571
0.059797584	0.029265628	0.00054314266
0.059929072	0.029420698	0.00054829694
0.060060561	0.030052631	0.00054710316
0.060192050	0.029104078	0.00054385953
0.060323539	0.028482305	0.00053366755
0.060455027	0.028318221	0.00053569277
0.060586516	0.029151229	0.00054246368
0.060718005	0.029251629	0.00053991323
0.060849493	0.028950978	0.00053885763
0.060980982	0.030463284	0.00055104030
0.061112471	0.028473382	0.00053275429
0.061243959	0.028084836	0.00053629706
0.061375448	0.029988052	0.00054310350
0.061506937	0.030726789	0.00055455182
0.061638426	0.028642369	0.00053312145
0.061769914	0.029777376	0.00054307527
0.061901403	0.029373006	0.00054439712
0.062032892	0.028658967	0.00053025920
0.062164380	0.029653561	0.00054210917
0.062295869	0.028625719	0.00053469534
0.062427358	0.029748590	0.00054143313
0.062558846	0.030000100	0.00054746667
0.062690335	0.029416717	0.00053583620
0.062821824	0.030569090	0.00054704452
0.062953313	0.028361132	0.00053026752
0.063084801	0.028718010	0.00053215856
0.063216290	0.029131724	0.00053792522
0.063347779	0.028991369	0.00053307647
0.063479267	0.028850141	0.00053149083
0.063610756	0.029514463	0.00054163697
0.063742245	0.029034763	0.00053367893
0.063873733	0.027904545	0.00052682702
0.064005222	0.027669954	0.00052138552
0.064136711	0.029754704	0.00053936084
0.064268200	0.028900096	0.00053196643
0.064399688	0.028421466	0.00052887074
0.064531177	0.028139775	0.00052813457
0.064662666	0.028890085	0.00053024439
0.064794154	0.028640560	0.00052890620
0.064925643	0.028779315	0.00053220898
0.065057132	0.028560852	0.00052966912
0.065188620	0.029786177	0.00053959774
0.065320109	0.028997487	0.00053180286
0.065451598	0.028951168	0.00052986169
0.065583087	0.028836702	0.00052973128
0.065714575	0.029477034	0.00053347092
0.065846064	0.028818066	0.00052923814
0.065977553	0.029782158	0.00053631712
0.066109041	0.029364128	0.00053024943
0.066240530	0.029484369	0.00053605549
0.066372019	0.028113010	0.00052191068
0.066503507	0.028087532	0.00052279593
0.066634996	0.029030303	0.00052632269
0.066766485	0.029631067	0.00053480960
0.066897973	0.028926981	0.00052885091
0.067029462	0.028410281	0.00052489217
0.067160951	0.028368840	0.00052632306
0.067292440	0.028817284	0.00052403047
0.067423928	0.028276391	0.00051762038
0.067555417	0.028595053	0.00052579685
0.067686906	0.028691378	0.00052441738
0.067818394	0.028987191	0.00052622561
0.067949883	0.028101138	0.00051786569
0.068081372	0.028350180	0.00051907234
0.068212860	0.027710839	0.00051485482
0.068344349	0.028510960	0.00052144108
0.068475838	0.028634451	0.00052238649
0.068607327	0.029659760	0.00053215883
0.068738815	0.028666096	0.00051849795
0.068870304	0.028910767	0.00052521524
0.069001793	0.028704713	0.00052101462
0.069133281	0.029919750	0.00053211414
0.069264770	0.028522419	0.00052333918
0.069396259	0.028757210	0.00051681673
0.069527747	0.028137365	0.00051857409
0.069659236	0.028641471	0.00052139748
0.069790725	0.028646056	0.00051888392
0.069922214	0.027910725	0.00051458794
0.070053702	0.029420844	0.00052181341
0.070185191	0.028838672	0.00052338709
0.070316680	0.028496920	0.00051613786
0.070448168	0.028254972	0.00051729358
0.070579657	0.028919529	0.00052346483
0.070711146	0.028171845	0.00051085977
0.070842634	0.028078862	0.00051472819
0.070974123	0.027635689	0.00050863232
0.071105612	0.028430505	0.00051518798
0.071237101	0.028754031	0.00051898002
0.071368589	0.028997662	0.00051633980
0.071500078	0.027621065	0.00051039798
0.071631567	0.027833752	0.00051258119
0.071763055	0.028003471	0.00051063548
0.071894544	0.028416942	0.00051668002
0.072026033	0.028154213	0.00050872892
0.072157521	0.028337913	0.00051540121
0.072289010	0.028092529	0.00051210784
0.072420499	0.028010709	0.00050843177
0.072551988	0.027940338	0.00050636948
0.072683476	0.028378351	0.00051005403
0.072814965	0.027941583	0.00050924635
0.072946454	0.027727782	0.00050815135
0.073077942	0.026830974	0.00049747420
0.073209431	0.027282911	0.00050637573
0.073340920	0.027543202	0.00050454209
0.073472408	0.028119772	0.00050874652
0.073603897	0.027440987	0.00050672074
0.073735386	0.027725061	0.00050431462
0.073866875	0.027762221	0.00050598554
0.073998363	0.027807637	0.00050587884
0.074129852	0.027573932	0.00050451984
0.074261341	0.028146687	0.00050936677
0.074392829	0.026882620	0.00049424632
0.074524318	0.028177659	0.00050918261
0.074655807	0.026645081	0.00049426200
0.074787295	0.027491266	0.00050171481
0.074918784	0.027577059	0.00050250684
0.075050273	0.028018073	0.00050518982
0.075181761	0.027890063	0.00050248952
0.075313250	0.028568606	0.00051166732
0.075444739	0.027044467	0.00049724823
0.075576228	0.027414936	0.00050106113
0.075707716	0.027342593	0.00049994652
0.075839205	0.028000898	0.00050511792
0.075970694	0.027064015	0.00049522825
0.076102182	0.027679978	0.00049872818
0.076233671	0.027617884	0.00050340601
0.076365160	0.027458492	0.00049672995
0.076496648	0.027656414	0.00050067552
0.076628137	0.026589602	0.00049304583
0.076759626	0.026652026	0.00048908478
0.076891115	0.026165008	0.00048823891
0.077022603	0.027391822	0.00049742800
0.077154092	0.026405067	0.00048745130
0.077285581	0.027171742	0.00049636028
0.077417069	0.027793501	0.00049907187
0.077548558	0.026222779	0.00048787952
0.077680047	0.026916010	0.00049100237
0.077811535	0.026334699	0.00048667154
0.077943024	0.026825274	0.00049214787
0.078074513	0.027163310	0.00049064943
0.078206002	0.027801422	0.00049921481
0.078337490	0.025898368	0.00048121015
0.078468979	0.026259966	0.00048498165
0.078600468	0.026883217	0.00049104713
0.078731956	0.026747637	0.00048830209
0.078863445	0.025927390	0.00048447008
0.078994934	0.026922500	0.00048838202
0.079126422	0.026891716	0.00048797241
0.079257911	0.026641400	0.00048894289
0.079389400	0.025594004	0.00047875870
0.079520889	0.027253925	0.00049159403
0.079652377	0.025182105	0.00047657528
0.079783866	0.027272145	0.00048926034
0.079915355	0.026738532	0.00049100834
0.080046843	0.026973999	0.00048642003
0.080178332	0.026145352	0.00048210966
0.080309821	0.026832034	0.00048866886
0.080441309	0.026538676	0.00047998059
0.080572798	0.027030974	0.00048907504
0.080704287	0.026573026	0.00048498706
0.080835776	0.026834502	0.00048463132
0.080967264	0.026781633	0.00048823556
0.081098753	0.026059810	0.00047584918
0.081230242	0.027842314	0.00049349683
0.081361730	0.027450150	0.00048984702
0.081493219	0.026264097	0.00047982707
0.081624708	0.026553578	0.00048450944
0.081756196	0.026510955	0.00047838370
0.081887685	0.025842582	0.00047899581
0.082019174	0.027142409	0.00048714045
0.082150663	0.026363617	0.00048118602
0.082282151	0.026115922	0.00047945060
0.082413640	0.026918363	0.00048317111
0.082545129	0.025650201	0.00047420396
0.082676617	0.026104372	0.00047810693
0.082808106	0.026726733	0.00048217881
0.082939595	0.026290237	0.00048181512
0.083071083	0.025899383	0.00047251352
0.083202572	0.026852969	0.00048073809
0.083334061	0.025758969	0.00047653028
0.083465549	0.026691450	0.00047798792
0.083597038	0.026228306	0.00048109189
0.083728527	0.025928743	0.00047150522
0.083860016	0.026125057	0.00047715003
0.083991504	0.025542738	0.00047298450
0.084122993	0.026476169	0.00047792944
0.084254482	0.025821038	0.00047355133
0.084385970	0.026060878	0.00047300598
0.084517459	0.026662264	0.00047665949
0.084648948	0.026588971	0.00047891052
0.084780436	0.026602769	0.00047582817
0.084911925	0.026822927	0.00047956053
0.085043414	0.026715364	0.00047732075
0.085174903	0.027218252	0.00047914002
0.085306391	0.026195338	0.00047638808
0.085437880	0.026304354	0.00047400742
0.085569369	0.026130646	0.00047350632
0.085700857	0.026445846	0.00047400761
0.085832346	0.026280327	0.00047312361
0.085963835	0.025607354	0.00047026322
0.086095323	0.025908797	0.00046905195
0.086226812	0.026718857	0.00047734054
0.086358301	0.025932805	0.00047000425
0.086489790	0.026157385	0.00047256254
0.086621278	0.025990404	0.00046895694
0.086752767	0.025899830	0.00046774393
0.086884256	0.026272894	0.00047105023
0.087015744	0.025605266	0.00046596430
0.087147233	0.026121804	0.00046923419
0.087278722	0.026048429	0.00047091972
0.087410210	0.025279168	0.00046265415
0.087541699	0.026056034	0.00046936024
0.087673188	0.026658537	0.00047474617
0.087804677	0.026186334	0.00046824998
0.087936165	0.025406002	0.00046478342
0.088067654	0.026255210	0.00047088343
0.088199143	0.025344327	0.00046144258
0.088330631	0.025318321	0.00046386264
0.088462120	0.025069832	0.00045818466
0.088593609	0.026163104	0.00046991654
0.088725097	0.026581265	0.00046885028
0.088856586	0.025375777	0.00046157752
0.088988075	0.025596871	0.00046633863
0.089119564	0.025101526	0.00045716626
0.089251052	0.026093988	0.00046817598
0.089382541	0.026506284	0.00046911630
0.089514030	0.025649507	0.00046305208
0.089645518	0.026970934	0.00047282315
0.089777007	0.026155393	0.00046480046
0.089908496	0.025256548	0.00046229180
0.090039984	0.025383957	0.00046039815
0.090171473	0.025477758	0.00045901168
0.090302962	0.025525074	0.00046340651
0.090434451	0.026005870	0.00046364546
0.090565939	0.025870265	0.00046447675
0.090697428	0.025720276	0.00046329432
0.090828917	0.025072159	0.00045354992
0.090960405	0.025564195	0.00046218192
0.091091894	0.025671456	0.00046048437
0.091223383	0.025344724	0.00046066869
0.091354871	0.024802838	0.00045511525
0.091486360	0.025494446	0.00046752725
0.091617849	0.025618723	0.00047425011
0.091749337	0.025420073	0.00047524899
0.091880826	0.025606231	0.00048141826
0.092012315	0.025100312	0.00048040894
0.092143804	0.026069442	0.00048656124
0.092275292	0.025374347	0.00048654214
0.092406781	0.024354956	0.00047856682
0.092538270	0.024293201	0.00048347880
0.092669758	0.025506503	0.00049540362
0.092801247	0.024896561	0.00047238657
0.092932736	0.025948147	0.00048388277
0.093064224	0.025478858	0.00047643007
0.093195713	0.025005297	0.00047169692
0.093327202	0.024650773	0.00046804449
0.093458691	0.024528096	0.00045907596
0.093590179	0.025289467	0.00047154331
0.093721668	0.025895926	0.00047539034
0.093853157	0.025316302	0.00046784463
0.093984645	0.025543277	0.00046850890
0.094116134	0.025743678	0.00046931670
0.094247623	0.024757827	0.00046158103
0.094379111	0.025044856	0.00046533237
0.094510600	0.025014465	0.00046129169
0.094642089	0.024959097	0.00046230555
0.094773578	0.024991230	0.00045805433
0.094905066	0.024896265	0.00046143735
0.095036555	0.025744696	0.00047004513
0.095168044	0.024868117	0.00045655472
0.095299532	0.025810999	0.00046623261
0.095431021	0.024738244	0.00045359634
0.095562510	0.025257858	0.00046036852
0.095693998	0.024709654	0.00045801766
0.095825487	0.024212165	0.00045047472
0.095956976	0.024043650	0.00045231493
0.096088465	0.024201314	0.00044803047
0.096219953	0.025102438	0.00045941363
0.096351442	0.024827195	0.00045641498
0.096482931	0.024771305	0.00045482374
0.096614419	0.025006564	0.00045500132
0.096745908	0.024553647	0.00045209163
0.096877397	0.024044065	0.00044720366
0.097008885	0.024217065	0.00045084078
0.097140374	0.024246151	0.00044970958
0.097271863	0.025170353	0.00045570621
0.097403352	0.024106413	0.00044603120
0.097534840	0.024062973	0.00044621312
0.097666329	0.024138823	0.00044897654
0.097797818	0.024905423	0.00044756697
0.097929306	0.024869562	0.00044985566
0.098060795	0.024508000	0.00044656553
0.098192284	0.024022249	0.00044076997
0.098323772	0.024403122	0.00044558438
0.098455261	0.024814841	0.00044384316
0.098586750	0.024380424	0.00043970301
0.098718239	0.024847653	0.00044407690
0.098849727	0.024453787	0.00044086830
0.098981216	0.025434466	0.00044605598
0.099112705	0.024071168	0.00043689981
0.099244193	0.024751335	0.00044130557
0.099375682	0.024790341	0.00044377744
0.099507171	0.024699491	0.00044107108
0.099638659	0.024471253	0.00044222057
0.099770148	0.024614692	0.00044225567
0.099901637	0.024406658	0.00043878447
0.10003313	0.024126756	0.00043883867
0.10016461	0.023496973	0.00043491782
0.10029610	0.024305075	0.00044281218
0.10042759	0.023430170	0.00043347114
0.10055908	0.024283082	0.00043865925
0.10069057	0.024765890	0.00044521096
0.10082206	0.025014852	0.00044497423
0.10095355	0.024201232	0.00044280671
0.10108504	0.023354088	0.00043023079
0.10121652	0.024440423	0.00043812490
0.10134801	0.023781161	0.00043573160
0.10147950	0.024757417	0.00044221067
0.10161099	0.024985789	0.00044404776
0.10174248	0.024143772	0.00043760070
0.10187397	0.024404005	0.00043676233
0.10200546	0.023705176	0.00043328760
0.10213694	0.024131030	0.00043353237
0.10226843	0.024056139	0.00043699484
0.10239992	0.024028479	0.00043661538
0.10253141	0.023961544	0.00043103555
0.10266290	0.024008816	0.00043633551
0.10279439	0.024458490	0.00043665823
0.10292588	0.023866491	0.00043517167
0.10305737	0.024416331	0.00043728009
0.10318885	0.024070756	0.00043284456
0.10332034	0.023901154	0.00043380370
0.10345183	0.024203714	0.00043498201
0.10358332	0.023803181	0.00043245059
0.10371481	0.023989205	0.00043281762
0.10384630	0.023735276	0.00042981684
0.10397779	0.024136667	0.00043356457
0.10410928	0.024971663	0.00044137219
0.10424076	0.023890333	0.00043145903
0.10437225	0.023929103	0.00043036409
0.10450374	0.023183932	0.00042292767
0.10463523	0.024025361	0.00043168124
0.10476672	0.023493726	0.00042709553
0.10489821	0.024007948	0.00043225774
0.10502970	0.024201799	0.00043255381
0.10516118	0.024071675	0.00042892265
0.10529267	0.024743387	0.00043728010
0.10542416	0.023619438	0.00042829938
0.10555565	0.024190488	0.00043088180
0.10568714	0.024416091	0.00043308579
0.10581863	0.024166425	0.00042967621
0.10595012	0.024384103	0.00043163493
0.10608161	0.024030506	0.00043070499
0.10621309	0.024642157	0.00043382169
0.10634458	0.024392023	0.00043165661
0.10647607	0.024300777	0.00043056296
0.10660756	0.023985295	0.00042913224
0.10673905	0.023735449	0.00042825020
0.10687054	0.023841146	0.00043043618
0.10700203	0.024150248	0.00044074375
0.10713352	0.023894993	0.00044090832
0.10726500	0.024813146	0.00045098889
0.10739649	0.024329488	0.00045516108
0.10752798	0.024462203	0.00045105488
0.10765947	0.023597017	0.00044792551
0.10779096	0.023701254	0.00045309925
0.10792245	0.024621847	0.00046240004
0.10805394	0.024050738	0.00045885396
0.10818542	0.024056188	0.00045860769
0.10831691	0.023858458	0.00046046786
0.10844840	0.024244097	0.00046415378
0.10857989	0.024206244	0.00046596770
0.10871138	0.024989271	0.00047527341
0.10884287	0.023441470	0.00046223454
0.10897436	0.023568294	0.00046299748
0.10910585	0.023386345	0.00046631400
0.10923733	0.023986854	0.00046774790
0.10936882	0.023525321	0.00047237607
0.10950031	0.024276387	0.00047473837
0.10963180	0.023947822	0.00047502063
0.10976329	0.024348096	0.00047766231
0.10989478	0.024495096	0.00048318433
0.11002627	0.024250211	0.00048263239
0.11015776	0.024060294	0.00047765145
0.11028924	0.024823366	0.00048727829
0.11042073	0.024436452	0.00048747095
0.11055222	0.024555568	0.00048533402
0.11068371	0.023282945	0.00047841239
0.11081520	0.023685091	0.00048181855
0.11094669	0.023667113	0.00048320069
0.11107818	0.024128147	0.00048941680
0.11120966	0.023835885	0.00048607363
0.11134115	0.024009122	0.00049156864
0.11147264	0.023962949	0.00048582040
0.11160413	0.023763860	0.00048752115
0.11173562	0.022567943	0.00048061738
0.11186711	0.024122056	0.00047798023
0.11199860	0.023351075	0.00047302703
0.11213009	0.024569627	0.00047468614
0.11226157	0.024412537	0.00046993125
0.11239306	0.023767305	0.00046628055
0.11252455	0.023551753	0.00046027612
0.11265604	0.023981931	0.00046306532
0.11278753	0.023986579	0.00045958984
0.11291902	0.024058855	0.00045779324
0.11305051	0.023961120	0.00046040109
0.11318200	0.023725594	0.00045443466
0.11331348	0.023825452	0.00045610873
0.11344497	0.023966268	0.00045521356
0.11357646	0.024119369	0.00045297877
0.11370795	0.023538579	0.00044947888
0.11383944	0.023416300	0.00044913156
0.11397093	0.023699766	0.00045016853
0.11410242	0.024233018	0.00045363539
0.11423390	0.024493968	0.00045177205
0.11436539	0.023486165	0.00044871674
0.11449688	0.023728416	0.00044544605
0.11462837	0.023745746	0.00045035920
0.11475986	0.023783873	0.00044566500
0.11489135	0.024178647	0.00044642230
0.11502284	0.023626048	0.00044493970
0.11515433	0.023343960	0.00044245002
0.11528581	0.023370870	0.00044178384
0.11541730	0.024865871	0.00045014834
0.11554879	0.023940996	0.00044096695
0.11568028	0.024500155	0.00044931783
0.11581177	0.024169826	0.00044488098
0.11594326	0.023097355	0.00043750602
0.11607475	0.024055259	0.00044277222
0.11620624	0.023160215	0.00043284764
0.11633772	0.023437392	0.00043798410
0.11646921	0.024561749	0.00044660992
0.11660070	0.023776003	0.00043893565
0.11673219	0.023219651	0.00043237356
0.11686368	0.023370496	0.00043383706
0.11699517	0.023366841	0.00043389813
0.11712666	0.023118612	0.00043161754
0.11725814	0.024069444	0.00043579385
0.11738963	0.023724128	0.00043190052
0.11752112	0.024032347	0.00043303707
0.11765261	0.023934859	0.00043436259
0.11778410	0.023448475	0.00043159479
0.11791559	0.024378771	0.00043443894
0.11804708	0.023492287	0.00042774571
0.11817857	0.024338900	0.00043544003
0.11831005	0.023389155	0.00042720331
0.11844154	0.023984325	0.00043351210
0.11857303	0.023505789	0.00042511850
0.11870452	0.023743792	0.00042642032
0.11883601	0.023748027	0.00042813891
0.11896750	0.023864478	0.00042754161
0.11909899	0.024062422	0.00043011489
0.11923048	0.023914377	0.00042433772
0.11936196	0.023784550	0.00042458577
0.11949345	0.023593480	0.00041972180
0.11962494	0.024060148	0.00042462258
0.11975643	0.023850874	0.00042433708
0.11988792	0.023696068	0.00041887011
0.12001941	0.023751418	0.00042057116
0.12015090	0.023738279	0.00041915175
0.12028239	0.024311308	0.00042580152
0.12041387	0.023851701	0.00041993118
0.12054536	0.023890193	0.00041837984
0.12067685	0.023924445	0.00041969674
0.12080834	0.023434905	0.00041819553
0.12093983	0.024161025	0.00041787219
0.12107132	0.023815785	0.00042105675
0.12120281	0.024724905	0.00042385996
0.12133429	0.024106218	0.00041873494
0.12146578	0.023747171	0.00041734128
0.12159727	0.023094196	0.00041088275
0.12172876	0.024163543	0.00042071927
0.12186025	0.023718502	0.00041528325
0.12199174	0.023807164	0.00041649128
0.12212323	0.023605320	0.00041529413
0.12225472	0.023898796	0.00041569794
0.12238620	0.023620659	0.00041513582
0.12251769	0.023592647	0.00041278274
0.12264918	0.024035442	0.00041716957
0.12278067	0.024103400	0.00041931115
0.12291216	0.023799561	0.00041451465
0.12304365	0.023646915	0.00041381347
0.12317514	0.024121373	0.00041501779
0.12330663	0.023366569	0.00041122127
0.12343811	0.023536108	0.00041289945
0.12356960	0.024213716	0.00041529633
0.12370109	0.024358823	0.00041837536
0.12383258	0.023693536	0.00041213636
0.12396407	0.022757064	0.00040312933
0.12409556	0.024017733	0.00041757682
0.12422705	0.024041330	0.00041300496
0.12435853	0.024387841	0.00041697762
0.12449002	0.023285463	0.00040788667
0.12462151	0.023375641	0.00041133970
0.12475300	0.023375461	0.00040910548
0.12488449	0.023494044	0.00041016498
0.12501598	0.023833812	0.00041463367
0.12514747	0.023511859	0.00040821413
0.12527896	0.023856613	0.00041081969
0.12541044	0.024111400	0.00041559133
0.12554193	0.023886066	0.00041077937
0.12567342	0.024071546	0.00041181059
0.12580491	0.023484554	0.00040963856
0.12593640	0.023538500	0.00040608508
0.12606789	0.023936381	0.00041311643
0.12619938	0.024016579	0.00041024105
0.12633087	0.023440324	0.00040921791
0.12646235	0.022967144	0.00040432861
0.12659384	0.024192837	0.00040900812
0.12672533	0.024192599	0.00041474695
0.12685682	0.024244676	0.00041281760
0.12698831	0.023529339	0.00040596477
0.12711980	0.024400396	0.00041210460
0.12725129	0.024378953	0.00040982279
0.12738277	0.023490803	0.00040754265
0.12751426	0.023933486	0.00040851752
0.12764575	0.023637029	0.00040696922
0.12777724	0.023653752	0.00040516417
0.12790873	0.024054664	0.00041064872
0.12804022	0.023466944	0.00040671264
0.12817171	0.023327299	0.00040454948
0.12830320	0.023887420	0.00040731024
0.12843468	0.023565601	0.00040506656
0.12856617	0.024505370	0.00040962507
0.12869766	0.023910773	0.00040714676
0.12882915	0.023373756	0.00040568295
0.12896064	0.024151996	0.00040729573
0.12909213	0.023729687	0.00040399445
0.12922362	0.023793982	0.00040475848
0.12935511	0.024032907	0.00040775622
0.12948659	0.023394009	0.00040292976
0.12961808	0.023655085	0.00040298516
0.12974957	0.023314230	0.00040117529
0.12988106	0.024592348	0.00041066738
0.13001255	0.024378565	0.00040870653
0.13014404	0.024021703	0.00040775228
0.13027553	0.023764518	0.00040238131
0.13040701	0.024289275	0.00040633552
0.13053850	0.023875107	0.00040661677
0.13066999	0.023992933	0.00040569227
0.13080148	0.024003611	0.00040716501
0.13093297	0.022960282	0.00039738158
0.13106446	0.023975162	0.00040438214
0.13119595	0.022892361	0.00039605219
0.13132744	0.023332778	0.00040064506
0.13145892	0.023887266	0.00040448043
0.13159041	0.023617826	0.00040172820
0.13172190	0.022808746	0.00039481649
0.13185339	0.023930768	0.00040273161
0.13198488	0.023477311	0.00039847777
0.13211637	0.023404405	0.00040064833
0.13224786	0.023346747	0.00039790160
0.13237935	0.024041906	0.00040245795
0.13251083	0.023863925	0.00040320062
0.13264232	0.023418972	0.00040005714
0.13277381	0.023068930	0.00039747683
0.13290530	0.023257235	0.00039529584
0.13303679	0.024224568	0.00040518294
0.13316828	0.023628911	0.00040079994
0.13329977	0.023549421	0.00039717706
0.13343125	0.023438718	0.00040104765
0.13356274	0.023699975	0.00039812743
0.13369423	0.023977652	0.00040012515
0.13382572	0.023664075	0.00040020521
0.13395721	0.023577344	0.00039674886
0.13408870	0.022714419	0.00039245842
0.13422019	0.024036630	0.00039943788
0.13435168	0.023661494	0.00039897984
0.13448316	0.023398230	0.00039859183
0.13461465	0.023202807	0.00039228882
0.13474614	0.023629660	0.00039883028
0.13487763	0.023823105	0.00039824181
0.13500912	0.023475834	0.00039598606
0.13514061	0.023456983	0.00039612065
0.13527210	0.023041191	0.00039238851
0.13540359	0.023767250	0.00039723058
0.13553507	0.024148023	0.00039939176
0.13566656	0.023352721	0.00039474670
0.13579805	0.023226922	0.00039433683
0.13592954	0.023486263	0.00039375699
0.13606103	0.023965038	0.00040109760
0.13619252	0.023798892	0.00039701634
0.13632401	0.023108763	0.00038961230
0.13645549	0.023520721	0.00039695163
0.13658698	0.023320421	0.00039291162
0.13671847	0.022825972	0.00038968041
0.13684996	0.023491625	0.00039461352
0.13698145	0.023672445	0.00039423468
0.13711294	0.023921302	0.00039739576
0.13724443	0.023645494	0.00039499370
0.13737592	0.023938557	0.00039637291
0.13750740	0.023792715	0.00039680027
0.13763889	0.024112826	0.00039608575
0.13777038	0.023879447	0.00039772385
0.13790187	0.024812580	0.00040217334
0.13803336	0.023946736	0.00039500208
0.13816485	0.024401757	0.00040021499
0.13829634	0.023619412	0.00039254109
0.13842783	0.023525822	0.00039372332
0.13855931	0.023573303	0.00039227381
0.13869080	0.023987009	0.00039602812
0.13882229	0.023708034	0.00039343039
0.13895378	0.023869390	0.00039385713
0.13908527	0.023279779	0.00039320951
0.13921676	0.023695226	0.00039361807
0.13934825	0.024348565	0.00039622516
0.13947973	0.023753635	0.00039425307
0.13961122	0.023995962	0.00039312849
0.13974271	0.024548570	0.00039821339
0.13987420	0.023402033	0.00039102181
0.14000569	0.023886111	0.00038933520
0.14013718	0.023805381	0.00039371903
0.14026867	0.023794240	0.00039221563
0.14040016	0.023609483	0.00039190938
0.14053164	0.023819786	0.00039390516
0.14066313	0.022862668	0.00038325149
0.14079462	0.023629569	0.00039125652
0.14092611	0.024471556	0.00039548700
0.14105760	0.023637402	0.00039020354
0.14118909	0.023515753	0.00039052977
0.14132058	0.022935891	0.00038228174
0.14145207	0.023962497	0.00039098784
0.14158355	0.023307049	0.00038596886
0.14171504	0.024096482	0.00039197989
0.14184653	0.023780666	0.00039046609
0.14197802	0.023943067	0.00038957505
0.14210951	0.024410599	0.00039342606
0.14224100	0.023724586	0.00038879369
0.14237249	0.023957002	0.00038978860
0.14250398	0.022790429	0.00038462627
0.14263546	0.023463282	0.00038602598
0.14276695	0.023395566	0.00038602448
0.14289844	0.023624677	0.00038700690
0.14302993	0.023920559	0.00038860367
0.14316142	0.023068943	0.00038365593
0.14329291	0.023063020	0.00038166636
0.14342440	0.023013728	0.00038375449
0.14355588	0.023642511	0.00038718366
0.14368737	0.024440736	0.00039274188
0.14381886	0.023638339	0.00038696551
0.14395035	0.023573470	0.00038461928
0.14408184	0.023599451	0.00038625001
0.14421333	0.023904693	0.00038988379
0.14434482	0.023553253	0.00038479965
0.14447631	0.023688655	0.00038696044
0.14460779	0.024035298	0.00038798612
0.14473928	0.023855312	0.00038663710
0.14487077	0.023511717	0.00038737165
0.14500226	0.023103709	0.00038142190
0.14513375	0.024500878	0.00039320088
0.14526524	0.023616782	0.00038488157
0.14539673	0.023545416	0.00038440946
0.14552822	0.023455881	0.00038599116
0.14565970	0.023458257	0.00038314599
0.14579119	0.023614067	0.00038528851
0.14592268	0.023404407	0.00038310197
0.14605417	0.023476925	0.00038296827
0.14618566	0.024240208	0.00038884473
0.14631715	0.023210241	0.00038106311
0.14644864	0.024107762	0.00038700175
0.14658012	0.024000122	0.00038626188
0.14671161	0.024000557	0.00038727689
0.14684310	0.023181217	0.00038396228
0.14697459	0.024642046	0.00039072042
0.14710608	0.023487704	0.00038280768
0.14723757	0.023825829	0.00038532028
0.14736906	0.023721615	0.00038375077
0.14750055	0.024320040	0.00038826495
0.14763203	0.024348218	0.00038795403
0.14776352	0.023701178	0.00038267833
0.14789501	0.023404624	0.00038172784
0.14802650	0.023506241	0.00037986378
0.14815799	0.023540664	0.00038367874
0.14828948	0.023727161	0.00038224456
0.14842097	0.023457457	0.00038190426
0.14855246	0.023485563	0.00038173800
0.14868394	0.023822380	0.00038100656
0.14881543	0.023662984	0.00038323664
0.14894692	0.023499260	0.00038195369
0.14907841	0.023606188	0.00038160663
0.14920990	0.023662263	0.00038228564
0.14934139	0.024023898	0.00038236250
0.14947288	0.023663144	0.00038306836
0.14960436	0.024391406	0.00038564876
0.14973585	0.023818940	0.00038303978
0.14986734	0.023558320	0.00038144210
0.14999883	0.023956399	0.00038330551
0.15013032	0.023863645	0.00038246533
0.15026181	0.023651144	0.00038262818
0.15039330	0.024009757	0.00038411748
0.15052479	0.023839829	0.00038206534
0.15065627	0.023431762	0.00037806325
0.15078776	0.023643182	0.00038076467
0.15091925	0.023418695	0.00037899107
0.15105074	0.023686050	0.00038037245
0.15118223	0.023992958	0.00038378625
0.15131372	0.023150440	0.00037696861
0.15144521	0.023336911	0.00037731708
0.15157670	0.024102401	0.00038287231
0.15170818	0.023590068	0.00037762048
0.15183967	0.022990950	0.00037397238
0.15197116	0.024185309	0.00038408790
0.15210265	0.024362076	0.00038401647
0.15223414	0.023789589	0.00037903501
0.15236563	0.023277775	0.00037613333
0.15249712	0.023609371	0.00037895385
0.15262860	0.023543300	0.00037832706
0.15276009	0.023905408	0.00038069969
0.15289158	0.023643942	0.00037916208
0.15302307	0.023963130	0.00037864667
0.15315456	0.023887978	0.00037967937
0.15328605	0.023587358	0.00037783391
0.15341754	0.023845246	0.00038040843
0.15354903	0.023756925	0.00037818729
0.15368051	0.023950148	0.00037926943
0.15381200	0.022832343	0.00037196621
0.15394349	0.023754287	0.00037824535
0.15407498	0.023537601	0.00037692715
0.15420647	0.022458122	0.00036826170
0.15433796	0.023400780	0.00037557479
0.15446945	0.023403414	0.00037500573
0.15460094	0.023296993	0.00037539855
0.15473242	0.023492461	0.00037549369
0.15486391	0.023380528	0.00037455999
0.15499540	0.023847144	0.00037730882
0.15512689	0.023647134	0.00037639224
0.15525838	0.023524594	0.00037578251
0.15538987	0.023720486	0.00037646420
0.15552136	0.024114781	0.00037869929
0.15565284	0.023637165	0.00037504794
0.15578433	0.023446784	0.00037391698
0.15591582	0.023574848	0.00037570116
0.15604731	0.023415886	0.00037537803
0.15617880	0.023547192	0.00037464519
0.15631029	0.023552874	0.00037509432
0.15644178	0.023772334	0.00037447107
0.15657327	0.023601792	0.00037521729
0.15670475	0.023566032	0.00037343806
0.15683624	0.023331563	0.00037316008
0.15696773	0.024072972	0.00037746832
0.15709922	0.023622226	0.00037446906
0.15723071	0.023958375	0.00037693581
0.15736220	0.023526362	0.00037224571
0.15749369	0.023544905	0.00037376358
0.15762518	0.023403545	0.00037113559
0.15775666	0.022967865	0.00036952696
0.15788815	0.023681662	0.00037444956
0.15801964	0.023361985	0.00037074141
0.15815113	0.023291260	0.00037085425
0.15828262	0.023689337	0.00037276291
0.15841411	0.023414614	0.00037189381
0.15854560	0.022994237	0.00036948727
0.15867708	0.022972013	0.00036658837
0.15880857	0.023816113	0.00037419256
0.15894006	0.023083365	0.00036890224
0.15907155	0.023783934	0.00037358930
0.15920304	0.023510100	0.00037197570
0.15933453	0.023259001	0.00036882977
0.15946602	0.024637511	0.00037795875
0.15959751	0.024109569	0.00037477685
0.15972899	0.023797417	0.00037193108
0.15986048	0.024053813	0.00037489214
0.15999197	0.023384806	0.00036865258
0.16012346	0.023914237	0.00037347575
0.16025495	0.023908743	0.00037251078
0.16038644	0.022879130	0.00036639611
0.16051793	0.023650427	0.00037347404
0.16064942	0.023598917	0.00036889057
0.16078090	0.024169785	0.00037415710
0.16091239	0.023735978	0.00037197028
0.16104388	0.023613594	0.00036839120
0.16117537	0.023999842	0.00037274972
0.16130686	0.023511339	0.00036812111
0.16143835	0.023285950	0.00036885110
0.16156984	0.023741022	0.00037217753
0.16170133	0.023573881	0.00036751209
0.16183281	0.024126137	0.00037262780
0.16196430	0.023298977	0.00036731191
0.16209579	0.022966133	0.00036491259
0.16222728	0.023822702	0.00037107204
0.16235877	0.023022033	0.00036418965
0.16249026	0.023385339	0.00036831996
0.16262175	0.023193850	0.00036558441
0.16275323	0.023731051	0.00036916524
0.16288472	0.024281404	0.00037246530
0.16301621	0.023570006	0.00036743889
0.16314770	0.023232448	0.00036750707
0.16327919	0.023455013	0.00036637417
0.16341068	0.023773858	0.00036835305
0.16354217	0.023404988	0.00036771083
0.16367366	0.023183869	0.00036446992
0.16380514	0.023062207	0.00036504985
0.16393663	0.022862567	0.00036394883
0.16406812	0.023418495	0.00036464958
0.16419961	0.023430515	0.00036645543
0.16433110	0.023047517	0.00036337772
0.16446259	0.023835022	0.00036906995
0.16459408	0.023441385	0.00036729486
0.16472557	0.023865119	0.00036714359
0.16485705	0.023569702	0.00036680130
0.16498854	0.023313012	0.00036392921
0.16512003	0.023461143	0.00036559086
0.16525152	0.023269469	0.00036576962
0.16538301	0.023797513	0.00036540199
0.16551450	0.023454309	0.00036483210
0.16564599	0.023577296	0.00036642224
0.16577747	0.023825739	0.00036759238
0.16590896	0.023711580	0.00036725232
0.16604045	0.023657682	0.00036513840
0.16617194	0.023765600	0.00036582310
0.16630343	0.023795318	0.00036499442
0.16643492	0.024355723	0.00037010098
0.16656641	0.023461047	0.00036529836
0.16669790	0.023493352	0.00036328845
0.16682938	0.023943436	0.00036843512
0.16696087	0.023756486	0.00036731531
0.16709236	0.023245506	0.00036078411
0.16722385	0.023247766	0.00036275396
0.16735534	0.023362663	0.00036232979
0.16748683	0.023640224	0.00036477614
0.16761832	0.024072746	0.00036842168
0.16774981	0.023732497	0.00036241117
0.16788129	0.022849188	0.00035997755
0.16801278	0.023754103	0.00036475515
0.16814427	0.023250126	0.00036299295
0.16827576	0.023535568	0.00036533669
0.16840725	0.023732677	0.00036420039
0.16853874	0.023415525	0.00036186018
0.16867023	0.023614667	0.00036215379
0.16880171	0.023656227	0.00036440759
0.16893320	0.022840726	0.00035910090
0.16906469	0.024013013	0.00036383491
0.16919618	0.023145913	0.00036277855
0.16932767	0.023202119	0.00035881765
0.16945916	0.023933828	0.00036531244
0.16959065	0.024034783	0.00036594260
0.16972214	0.022759498	0.00035681599
0.16985362	0.023639605	0.00036355815
0.16998511	0.022890539	0.00035640489
0.17011660	0.023402896	0.00036256759
0.17024809	0.023173563	0.00035991992
0.17037958	0.024079732	0.00036498421
0.17051107	0.023671496	0.00036304364
0.17064256	0.023650300	0.00036129318
0.17077405	0.023082958	0.00035922134
0.17090553	0.023061546	0.00035841657
0.17103702	0.023590710	0.00036125623
0.17116851	0.023573406	0.00035985105
0.17130000	0.023592849	0.00036158409
0.17143149	0.023858073	0.00036229683
0.17156298	0.023565058	0.00036259865
0.17169447	0.023806032	0.00036077067
0.17182595	0.023901507	0.00036302244
0.17195744	0.023472010	0.00036003219
0.17208893	0.023411161	0.00035857114
0.17222042	0.023577519	0.00036032316
0.17235191	0.023606728	0.00036074995
0.17248340	0.023621242	0.00036057283
0.17261489	0.023635676	0.00036129556
0.17274638	0.023344870	0.00035634137
0.17287786	0.023317461	0.00035902603
0.17300935	0.023611556	0.00036002938
0.17314084	0.023368488	0.00035768028
0.17327233	0.023071561	0.00035633196
0.17340382	0.023531290	0.00035882398
0.17353531	0.023125650	0.00035639044
0.17366680	0.023298095	0.00035666256
0.17379829	0.023632804	0.00035875459
0.17392977	0.024270836	0.00036470323
0.17406126	0.023346886	0.00035794189
0.17419275	0.023580340	0.00035748208
0.17432424	0.023316086	0.00035600321
0.17445573	0.023686106	0.00035906327
0.17458722	0.023944523	0.00036166237
0.17471871	0.023296281	0.00035590622
0.17485019	0.023610912	0.00035801730
0.17498168	0.022747270	0.00035310295
0.17511317	0.023258454	0.00035678186
0.17524466	0.023140912	0.00035630074
0.17537615	0.023841199	0.00035853477
0.17550764	0.023780615	0.00035853663
0.17563913	0.023434015	0.00035661659
0.17577062	0.023723337	0.00035665074
0.17590210	0.022730725	0.00035215694
0.17603359	0.022936123	0.00035275200
0.17616508	0.023733065	0.00035798451
0.17629657	0.023975419	0.00035928519
0.17642806	0.023286145	0.00035326676
0.17655955	0.023746828	0.00035816257
0.17669104	0.023348764	0.00035384664
0.17682253	0.022764186	0.00035037682
0.17695401	0.022908323	0.00035365944
0.17708550	0.023095454	0.00035199277
0.17721699	0.022996081	0.00035230185
0.17734848	0.022964246	0.00035409452
0.17747997	0.024071102	0.00035847976
0.17761146	0.023938121	0.00035980828
0.17774295	0.023302786	0.00035189486
0.17787443	0.023469891	0.00035527157
0.17800592	0.023409238	0.00035413909
0.17813741	0.023294813	0.00035399775
0.17826890	0.023052937	0.00035259168
0.17840039	0.023848642	0.00035586568
0.17853188	0.024246093	0.00036063465
0.17866337	0.023433293	0.00035403844
0.17879486	0.023611128	0.00035421202
0.17892634	0.023026050	0.00035250830
0.17905783	0.023495584	0.00035336091
0.17918932	0.023483330	0.00035641794
0.17932081	0.023654904	0.00035424723
0.17945230	0.023486745	0.00035356373
0.17958379	0.023287233	0.00035349356
0.17971528	0.023395479	0.00035312646
0.17984677	0.023537618	0.00035373771
0.17997825	0.023072451	0.00035139215
0.18010974	0.023189530	0.00035105938
0.18024123	0.023703494	0.00035475579
0.18037272	0.023304813	0.00034989749
0.18050421	0.023213105	0.00035868926
0.18063570	0.022722975	0.00035762997
0.18076719	0.023698235	0.00036553550
0.18089867	0.023302685	0.00036713351
0.18103016	0.023467677	0.00036824729
0.18116165	0.022503812	0.00036525753
0.18129314	0.022860102	0.00036805509
0.18142463	0.023750999	0.00037433303
0.18155612	0.023436580	0.00037475694
0.18168761	0.023202588	0.00037299812
0.18181910	0.023054537	0.00037375887
0.18195058	0.023168360	0.00037639164
0.18208207	0.023628784	0.00037969521
0.18221356	0.023831255	0.00038302007
0.18234505	0.023630565	0.00038107359
0.18247654	0.023004956	0.00037858533
0.18260803	0.023013448	0.00038059775
0.18273952	0.023587826	0.00038452738
0.18287101	0.023906309	0.00038836860
0.18300249	0.023804535	0.00038788806
0.18313398	0.023238198	0.00038482495
0.18326547	0.023509119	0.00038916037
0.18339696	0.023241011	0.00038699833
0.18352845	0.023422621	0.00038911830
0.18365994	0.023539410	0.00039209728
0.18379143	0.023909763	0.00039268903
0.18392292	0.023587350	0.00039411056
0.18405440	0.023263842	0.00038954818
0.18418589	0.023492301	0.00039467772
0.18431738	0.023367308	0.00039481694
0.18444887	0.023674472	0.00039623275
0.18458036	0.023396160	0.00039581830
0.18471185	0.023326270	0.00039600994
0.18484334	0.023077715	0.00039565507
0.18497482	0.023107672	0.00039684152
0.18510631	0.023024123	0.00039329109
0.18523780	0.023053410	0.00039824569
0.18536929	0.022943761	0.00039063912
0.18550078	0.022471221	0.00038084276
0.18563227	0.022599977	0.00038293693
0.18576376	0.022899412	0.00037783579
0.18589525	0.022982191	0.00038107343
0.18602673	0.023678875	0.00038288827
0.18615822	0.023928344	0.00038243547
0.18628971	0.023446909	0.00037822582
0.18642120	0.023080065	0.00037467350
0.18655269	0.023230854	0.00037519139
0.18668418	0.023659196	0.00037502222
0.18681567	0.023602085	0.00037405637
0.18694716	0.023084699	0.00037070165
0.18707864	0.022772156	0.00036466203
0.18721013	0.024194631	0.00037593704
0.18734162	0.023530579	0.00037127204
0.18747311	0.022667044	0.00036294711
0.18760460	0.023092991	0.00036872441
0.18773609	0.022982369	0.00036272242
0.18786758	0.023297051	0.00036671187
0.18799906	0.023772373	0.00036992448
0.18813055	0.023796117	0.00036777598
0.18826204	0.023271677	0.00036354853
0.18839353	0.023768706	0.00036418230
0.18852502	0.023479769	0.00036420147
0.18865651	0.023510574	0.00036446192
0.18878800	0.023623667	0.00036194456
0.18891949	0.023446692	0.00036122869
0.18905097	0.023359567	0.00035975064
0.18918246	0.023448861	0.00035895298
0.18931395	0.023312049	0.00035877378
0.18944544	0.022758916	0.00035399952
0.18957693	0.023833314	0.00036110648
0.18970842	0.023745562	0.00035776292
0.18983991	0.023339718	0.00035712153
0.18997140	0.023384307	0.00035723416
0.19010288	0.023225034	0.00035273782
0.19023437	0.023465669	0.00035689107
0.19036586	0.023242850	0.00035251353
0.19049735	0.023379261	0.00035470985
0.19062884	0.023551211	0.00035671123
0.19076033	0.022959046	0.00034943887
0.19089182	0.022716227	0.00034959312
0.19102330	0.023123772	0.00035154274
0.19115479	0.022761278	0.00034893929
0.19128628	0.023528212	0.00035426612
0.19141777	0.023933851	0.00035507723
0.19154926	0.023538832	0.00035361658
0.19168075	0.023849997	0.00035273992
0.19181224	0.023302068	0.00035212814
0.19194373	0.023434928	0.00035314760
0.19207521	0.023544172	0.00035123342
0.19220670	0.023795971	0.00035203397
0.19233819	0.022434770	0.00034591682
0.19246968	0.023647299	0.00035190352
0.19260117	0.023532786	0.00035237360
0.19273266	0.023595679	0.00035190111
0.19286415	0.023475394	0.00035146646
0.19299564	0.023555404	0.00035331927
0.19312712	0.023403009	0.00034902275
0.19325861	0.024190835	0.00035553265
0.19339010	0.022877102	0.00034574745
0.19352159	0.022956785	0.00034659431
0.19365308	0.023915669	0.00035456908
0.19378457	0.023126617	0.00034806998
0.19391606	0.023841089	0.00035156535
0.19404754	0.023093126	0.00034684648
0.19417903	0.022921430	0.00034663847
0.19431052	0.023351299	0.00034871900
0.19444201	0.022740797	0.00034401371
0.19457350	0.022747309	0.00034456845
0.19470499	0.023481320	0.00034828166
0.19483648	0.023708445	0.00034926125
0.19496797	0.023284227	0.00034849729
0.19509945	0.023324801	0.00034779687
0.19523094	0.023197592	0.00034645186
0.19536243	0.022998163	0.00034593847
0.19549392	0.023161339	0.00034497224
0.19562541	0.023996709	0.00035109087
0.19575690	0.024352290	0.00035170179
0.19588839	0.023619048	0.00034793229
0.19601988	0.023722877	0.00034838515
0.19615136	0.023166342	0.00034502842
0.19628285	0.022752323	0.00034506971
0.19641434	0.023418593	0.00034635186
0.19654583	0.023103822	0.00034507296
0.19667732	0.023720870	0.00034741818
0.19680881	0.023795537	0.00034932136
0.19694030	0.023294860	0.00034632113
0.19707178	0.023544020	0.00034684065
0.19720327	0.023504207	0.00034703398
0.19733476	0.023059180	0.00034454184
0.19746625	0.023228326	0.00034406181
0.19759774	0.024061256	0.00034988621
0.19772923	0.023240838	0.00034521411
0.19786072	0.022702797	0.00034131199
0.19799221	0.022933451	0.00034369362
0.19812369	0.023487356	0.00034427608
0.19825518	0.022928785	0.00034442843
0.19838667	0.023213895	0.00034284565
0.19851816	0.023242496	0.00034331600
0.19864965	0.023485079	0.00034595270
0.19878114	0.022324356	0.00033716284
0.19891263	0.022960097	0.00034326392
0.19904412	0.023661818	0.00034550191
0.19917560	0.023049990	0.00034366828
0.19930709	0.023138257	0.00034161716
0.19943858	0.022818473	0.00034008593
0.19957007	0.023171391	0.00034326308
0.19970156	0.023412571	0.00034321677
0.19983305	0.023217547	0.00034284009
0.19996454	0.023571269	0.00034481641
0.20009602	0.023458214	0.00034415940
0.20022751	0.023402753	0.00034466336
0.20035900	0.023466296	0.00034381554
0.20049049	0.023183546	0.00034125213
0.20062198	0.022913147	0.00034086082
0.20075347	0.022557955	0.00033718271
0.20088496	0.023337146	0.00034303661
0.20101645	0.023441464	0.00034357026
0.20114793	0.023111968	0.00033908435
0.20127942	0.023731988	0.00034475196
0.20141091	0.023377472	0.00034134471
0.20154240	0.023695080	0.00034441189
0.20167389	0.023517242	0.00034394755
0.20180538	0.023931272	0.00034436511
0.20193687	0.023032728	0.00034062155
0.20206836	0.023152724	0.00034023453
0.20219984	0.023289337	0.00034105647
0.20233133	0.022807458	0.00033808638
0.20246282	0.022851669	0.00033634311
0.20259431	0.023659901	0.00034245915
0.20272580	0.022824015	0.00033714710
0.20285729	0.023766269	0.00034275266
0.20298878	0.023810494	0.00034520230
0.20312027	0.023741502	0.00033998263
0.20325175	0.023857462	0.00034352507
0.20338324	0.023042669	0.00033722929
0.20351473	0.023624460	0.00034135792
0.20364622	0.023007901	0.00033840779
0.20377771	0.023110212	0.00033679447
0.20390920	0.023254296	0.00033973964
0.20404069	0.023168962	0.00033790033
0.20417217	0.023477258	0.00034087271
0.20430366	0.022879299	0.00033712365
0.20443515	0.022957711	0.00033485129
0.20456664	0.023307494	0.00033896791
0.20469813	0.023240115	0.00033951106
0.20482962	0.022995788	0.00033671406
0.20496111	0.023473767	0.00033927136
0.20509260	0.023501616	0.00033801728
0.20522408	0.023246176	0.00033891448
0.20535557	0.023069641	0.00033796743
0.20548706	0.023019315	0.00033672691
0.20561855	0.023535004	0.00033987950
0.20575004	0.022968818	0.00033452467
0.20588153	0.023453095	0.00033778196
0.20601302	0.023185679	0.00033821750
0.20614451	0.023136284	0.00033412638
0.20627599	0.023732296	0.00034047736
0.20640748	0.023678863	0.00033828981
0.20653897	0.023245044	0.00033656022
0.20667046	0.022798409	0.00033411691
0.20680195	0.023457923	0.00033773069
0.20693344	0.022695089	0.00033402740
0.20706493	0.023064906	0.00033547858
0.20719641	0.022864311	0.00033446060
0.20732790	0.023246073	0.00033753610
0.20745939	0.023248283	0.00033399597
0.20759088	0.022969487	0.00033543975
0.20772237	0.023441972	0.00033699721
0.20785386	0.023300804	0.00033576096
0.20798535	0.023910472	0.00034171680
0.20811684	0.022870875	0.00033417636
0.20824832	0.023044673	0.00033545741
0.20837981	0.022987475	0.00033442805
0.20851130	0.023593873	0.00033827402
0.20864279	0.023263166	0.00033657658
0.20877428	0.022847570	0.00033187793
0.20890577	0.023142142	0.00033400292
0.20903726	0.022972480	0.00033332095
0.20916875	0.023321228	0.00033570532
0.20930023	0.024039937	0.00034033635
0.20943172	0.023588814	0.00033609821
0.20956321	0.022914106	0.00033340161
0.20969470	0.023078518	0.00033423964
0.20982619	0.023403785	0.00033563141
0.20995768	0.023219282	0.00033577355
0.21008917	0.022989335	0.00033270720
0.21022065	0.023802777	0.00033738068
0.21035214	0.023437544	0.00033630263
0.21048363	0.023650163	0.00033574444
0.21061512	0.023847225	0.00033945282
0.21074661	0.023166422	0.00033206191
0.21087810	0.023330641	0.00033410619
0.21100959	0.023970994	0.00033894847
0.21114108	0.022847775	0.00032999282
0.21127256	0.022771960	0.00033251260
0.21140405	0.023700558	0.00033451180
0.21153554	0.022894621	0.00033193879
0.21166703	0.022682882	0.00033061725
0.21179852	0.022514433	0.00032948522
0.21193001	0.023185154	0.00033439405
0.21206150	0.023401172	0.00033297246
0.21219299	0.023016962	0.00033167083
0.21232447	0.023237469	0.00033439519
0.21245596	0.023406443	0.00033294369
0.21258745	0.023952175	0.00033723191
0.21271894	0.022746189	0.00032940068
0.21285043	0.023716016	0.00033485963
0.21298192	0.023590916	0.00033651957
0.21311341	0.022873276	0.00032977564
0.21324489	0.022368680	0.00032811426
0.21337638	0.023087281	0.00033121809
0.21350787	0.023582561	0.00033392131
0.21363936	0.023222159	0.00033344882
0.21377085	0.022942315	0.00032934108
0.21390234	0.022972982	0.00033136754
0.21403383	0.023729305	0.00033408843
0.21416532	0.023155810	0.00033169945
0.21429680	0.023340090	0.00033220510
0.21442829	0.022700962	0.00032847633
0.21455978	0.023075477	0.00033065497
0.21469127	0.022904531	0.00032935860
0.21482276	0.023547620	0.00033287100
0.21495425	0.023452076	0.00033236328
0.21508574	0.022829003	0.00032865759
0.21521723	0.022923738	0.00032946897
0.21534871	0.023395028	0.00033256136
0.21548020	0.023602015	0.00033040909
0.21561169	0.023647967	0.00033397645
0.21574318	0.023202621	0.00033069074
0.21587467	0.023336219	0.00032959507
0.21600616	0.023165663	0.00033013465
0.21613765	0.023107040	0.00032915796
0.21626913	0.022507587	0.00032702610
0.21640062	0.023069123	0.00032871589
0.21653211	0.023856150	0.00033295768
0.21666360	0.023395250	0.00033066466
0.21679509	0.023079487	0.00032838953
0.21692658	0.023075667	0.00033034529
0.21705807	0.023224040	0.00032898147
0.21718956	0.023829113	0.00033185149
0.21732104	0.023313609	0.00033094380
0.21745253	0.023054393	0.00032759244
0.21758402	0.023574668	0.00033156138
0.21771551	0.023915851	0.00033210887
0.21784700	0.023319571	0.00032824120
0.21797849	0.023766266	0.00033233878
0.21810998	0.023687795	0.00033014495
0.21824147	0.023198182	0.00032872849
0.21837295	0.023837495	0.00033285167
0.21850444	0.023424533	0.00032901693
0.21863593	0.022390867	0.00032586939
0.21876742	0.023051887	0.00032603329
0.21889891	0.023286044	0.00032897936
0.21903040	0.023802701	0.00033214723
0.21916189	0.023050075	0.00032541799
0.21929337	0.023298620	0.00032899055
0.21942486	0.023508614	0.00032888665
0.21955635	0.023422655	0.00033001255
0.21968784	0.023278706	0.00032812806
0.21981933	0.023878682	0.00032717947
0.21995082	0.023175492	0.00032758771
0.22008231	0.023064873	0.00032618542
0.22021380	0.022981380	0.00032638948
0.22034528	0.023193839	0.00032855433
0.22047677	0.022623229	0.00032166421
0.22060826	0.023317871	0.00032850823
0.22073975	0.022694814	0.00032410408
0.22087124	0.023435533	0.00032853610
0.22100273	0.023501108	0.00032837565
0.22113422	0.023137212	0.00032462461
0.22126571	0.022764061	0.00032431826
0.22139719	0.023015402	0.00032501281
0.22152868	0.023010302	0.00032537864
0.22166017	0.022991135	0.00032583824
0.22179166	0.023451728	0.00032665257
0.22192315	0.022847151	0.00032492332
0.22205464	0.023282224	0.00032672311
0.22218613	0.023125059	0.00032648235
0.22231761	0.022943940	0.00032389668
0.22244910	0.023047212	0.00032430061
0.22258059	0.023525948	0.00032692278
0.22271208	0.023438603	0.00032688989
0.22284357	0.023809445	0.00032915739
0.22297506	0.022894299	0.00032552631
0.22310655	0.022655882	0.00032121421
0.22323804	0.023355813	0.00032621321
0.22336952	0.023337556	0.00032697490
0.22350101	0.022591597	0.00032142624
0.22363250	0.023243653	0.00032485494
0.22376399	0.023025310	0.00032361956
0.22389548	0.023104105	0.00032479132
0.22402697	0.023164420	0.00032586663
0.22415846	0.022942152	0.00032286030
0.22428995	0.023086585	0.00032304530
0.22442143	0.023078283	0.00032350740
0.22455292	0.022899734	0.00032256345
0.22468441	0.022973273	0.00032359144
0.22481590	0.022836374	0.00032234630
0.22494739	0.023235521	0.00032317070
0.22507888	0.022764668	0.00032141230
0.22521037	0.023105479	0.00032302084
0.22534186	0.022913237	0.00032427664
0.22547334	0.023320483	0.00032436219
0.22560483	0.023459432	0.00032392082
0.22573632	0.022322326	0.00031969477
0.22586781	0.022373150	0.00031918025
0.22599930	0.022832824	0.00032228388
0.22613079	0.023222982	0.00032213952
0.22626228	0.022565613	0.00031996421
0.22639376	0.023017430	0.00032255004
0.22652525	0.023057030	0.00032234330
0.22665674	0.023079483	0.00032412030
0.22678823	0.022870162	0.00032015196
0.22691972	0.022817853	0.00031966688
0.22705121	0.023410662	0.00032416345
0.22718270	0.023453521	0.00032432022
0.22731419	0.023733078	0.00032656304
0.22744567	0.024044951	0.00032745121
0.22757716	0.023098314	0.00032101872
0.22770865	0.023214255	0.00032321961
0.22784014	0.023672413	0.00032367057
0.22797163	0.022811249	0.00032026128
0.22810312	0.023463181	0.00032209241
0.22823461	0.023053214	0.00032031057
0.22836610	0.023476128	0.00032440413
0.22849758	0.023190900	0.00032154731
0.22862907	0.023250998	0.00032356593
0.22876056	0.023552593	0.00032248305
0.22889205	0.022629942	0.00031801480
0.22902354	0.022801480	0.00032014079
0.22915503	0.023057332	0.00031908362
0.22928652	0.023348342	0.00032333760
0.22941800	0.022765254	0.00031798443
0.22954949	0.023776627	0.00032463623
0.22968098	0.023551402	0.00032323861
0.22981247	0.022699362	0.00031780106
0.22994396	0.022762124	0.00031919661
0.23007545	0.022444608	0.00032015017
0.23020694	0.022603904	0.00032325931
0.23033843	0.023567335	0.00033275296
0.23046991	0.023142874	0.00033186008
0.23060140	0.022960422	0.00033251549
0.23073289	0.023389763	0.00033530248
0.23086438	0.023056863	0.00033468866
0.23099587	0.023216452	0.00033956845
0.23112736	0.023315385	0.00033825912
0.23125885	0.022833600	0.00033890228
0.23139034	0.023097204	0.00033857290
0.23152182	0.023246855	0.00034125632
0.23165331	0.022929845	0.00034364776
0.23178480	0.022930000	0.00034232031
0.23191629	0.022809408	0.00034206617
0.23204778	0.023121872	0.00034511414
0.23217927	0.022378332	0.00034055477
0.23231076	0.022513906	0.00034414953
0.23244224	0.022671090	0.00034466813
0.23257373	0.022923797	0.00034676518
0.23270522	0.022961355	0.00034794182
0.23283671	0.023708825	0.00034978536
0.23296820	0.023482864	0.00035051290
0.23309969	0.023726907	0.00035051419
0.23323118	0.023395189	0.00034880159
0.23336267	0.023580015	0.00035184576
0.23349415	0.023408782	0.00034723463
0.23362564	0.023625475	0.00035208316
0.23375713	0.023028525	0.00034789940
0.23388862	0.023310238	0.00034948692
0.23402011	0.022893495	0.00034874628
0.23415160	0.022985026	0.00034765796
0.23428309	0.022642831	0.00034893331
0.23441458	0.022992986	0.00034813358
0.23454606	0.022752729	0.00034918139
0.23467755	0.022922121	0.00034876253
0.23480904	0.022623908	0.00034788746
0.23494053	0.023153401	0.00035091457
0.23507202	0.023115451	0.00035104382
0.23520351	0.023003457	0.00035095436
0.23533500	0.023310249	0.00035289288
0.23546648	0.023095960	0.00035114907
0.23559797	0.022829085	0.00035089980
0.23572946	0.023134175	0.00035264207
0.23586095	0.023199706	0.00035263588
0.23599244	0.023508955	0.00035567133
0.23612393	0.023901382	0.00035668551
0.23625542	0.023550631	0.00035643491
0.23638691	0.023135776	0.00035410571
0.23651839	0.022872017	0.00035049781
0.23664988	0.023272184	0.00035496820
0.23678137	0.022532088	0.00035030988
0.23691286	0.022566573	0.00035065717
0.23704435	0.023158513	0.00035539194
0.23717584	0.022874824	0.00035196172
0.23730733	0.022441441	0.00035150224
0.23743882	0.023022192	0.00035330408
0.23757030	0.023455671	0.00035657960
0.23770179	0.023149145	0.00035623003
0.23783328	0.023467996	0.00035644460
0.23796477	0.023366443	0.00035770105
0.23809626	0.022732409	0.00035306008
0.23822775	0.023061159	0.00035517982
0.23835924	0.023025877	0.00035877611
0.23849072	0.023296963	0.00035550335
0.23862221	0.023756198	0.00036046867
0.23875370	0.023591458	0.00035848505
0.23888519	0.024205454	0.00036395483
0.23901668	0.023689267	0.00036225314
0.23914817	0.023564017	0.00035676605
0.23927966	0.023061574	0.00035821871
0.23941115	0.022995368	0.00035542747
0.23954263	0.023076933	0.00035738875
0.23967412	0.022595805	0.00035496157
0.23980561	0.022910732	0.00035436756
0.23993710	0.023159648	0.00035892190
0.24006859	0.022795212	0.00035691557
0.24020008	0.023514734	0.00036146775
0.24033157	0.023518478	0.00036085351
0.24046306	0.022502231	0.00035395869
0.24059454	0.023478792	0.00036139745
0.24072603	0.022657252	0.00035657998
0.24085752	0.023022838	0.00035794385
0.24098901	0.023437932	0.00036333540
0.24112050	0.023360793	0.00035835025
0.24125199	0.023132656	0.00035954630
0.24138348	0.023181491	0.00036024655
0.24151496	0.023269799	0.00035945184
0.24164645	0.023512987	0.00036304650
0.24177794	0.023254918	0.00036007039
0.24190943	0.023628563	0.00036344898
0.24204092	0.023480840	0.00036268174
0.24217241	0.022785143	0.00035839464
0.24230390	0.022304462	0.00035660580
0.24243539	0.022645434	0.00035673004
0.24256687	0.023127445	0.00036109827
0.24269836	0.023586278	0.00036393802
0.24282985	0.023521210	0.00036235709
0.24296134	0.023793036	0.00036523070
0.24309283	0.023015998	0.00036029168
0.24322432	0.023627375	0.00036379192
0.24335581	0.022952982	0.00036167257
0.24348730	0.023181805	0.00036135804
0.24361878	0.023287541	0.00036294257
0.24375027	0.023186629	0.00036044360
0.24388176	0.023342334	0.00036228506
0.24401325	0.022802058	0.00036130456
0.24414474	0.022994734	0.00035851442
0.24427623	0.023588361	0.00036487707
0.24440772	0.023520375	0.00036483250
0.24453920	0.023271123	0.00036376164
0.24467069	0.023063905	0.00036452569
0.24480218	0.023563204	0.00036465433
0.24493367	0.022973426	0.00036114288
0.24506516	0.023513620	0.00036439738
0.24519665	0.023118729	0.00036229502
0.24532814	0.022871685	0.00036251836
0.24545963	0.022770066	0.00036018674
0.24559111	0.023707557	0.00036593418
0.24572260	0.022965404	0.00036265927
0.24585409	0.023607002	0.00036529674
0.24598558	0.023185422	0.00036468564
0.24611707	0.023140084	0.00036415835
0.24624856	0.023301233	0.00036242436
0.24638005	0.022776698	0.00036229848
0.24651154	0.023526923	0.00036485148
0.24664302	0.023304226	0.00036695639
0.24677451	0.022537574	0.00035932758
0.24690600	0.022865745	0.00036235515
0.24703749	0.022305764	0.00036032207
0.24716898	0.023016079	0.00036178249
0.24730047	0.023093565	0.00036645629
0.24743196	0.023158316	0.00036462407
0.24756345	0.023301572	0.00036544781
0.24769493	0.023140555	0.00036587842
0.24782642	0.023789489	0.00036681361
0.24795791	0.023621471	0.00036849606
0.24808940	0.023237166	0.00036590044
0.24822089	0.023511676	0.00036674336
0.24835238	0.023058000	0.00036703582
0.24848387	0.024145262	0.00037059663
0.24861535	0.023278857	0.00036695601
0.24874684	0.022518352	0.00036250750
0.24887833	0.022961367	0.00036315570
0.24900982	0.023537216	0.00036997160
0.24914131	0.023526041	0.00036770016
0.24927280	0.022968947	0.00036497786
0.24940429	0.023316852	0.00036758700
0.24953578	0.023522889	0.00036747271
0.24966726	0.022625739	0.00036516022
0.24979875	0.022915174	0.00036410969
0.24993024	0.022793315	0.00036536282
0.25006173	0.023319856	0.00036587050
0.25019322	0.022987421	0.00036545627
0.25032471	0.022803512	0.00036564046
0.25045620	0.022854807	0.00036351276
0.25058769	0.022995132	0.00036629378
0.25071917	0.023116489	0.00036573374
0.25085066	0.022816391	0.00036391953
0.25098215	0.023299505	0.00036873454
0.25111364	0.022662890	0.00036320306
0.25124513	0.022436334	0.00036417004
0.25137662	0.022590080	0.00036407063
0.25150811	0.022868526	0.00036538119
0.25163959	0.022609663	0.00036526995
0.25177108	0.023773874	0.00036977598
0.25190257	0.023159609	0.00036833794
0.25203406	0.022775347	0.00036558479
0.25216555	0.022908172	0.00036603873
0.25229704	0.023319491	0.00036813899
0.25242853	0.023464540	0.00036906365
0.25256002	0.022778986	0.00036701300
0.25269150	0.023222512	0.00036734101
0.25282299	0.023164692	0.00036612077
0.25295448	0.024590663	0.00037816694
0.25308597	0.023545118	0.00036906706
0.25321746	0.023774614	0.00037522041
0.25334895	0.023515987	0.00037148672
0.25348044	0.023778429	0.00037069816
0.25361193	0.023404519	0.00036994992
0.25374341	0.022865451	0.00036663277
0.25387490	0.023078584	0.00036744095
0.25400639	0.023279068	0.00037532996
0.25413788	0.022710778	0.00037658393
0.25426937	0.022502574	0.00037981105
0.25440086	0.022783814	0.00038361231
0.25453235	0.023283680	0.00039089629
0.25466383	0.023491980	0.00039377497
0.25479532	0.023101751	0.00039198743
0.25492681	0.023613483	0.00039943098
0.25505830	0.023300109	0.00039972419
0.25518979	0.023612137	0.00040300198
0.25532128	0.023778716	0.00040528093
0.25545277	0.023009631	0.00040222259
0.25558426	0.022978673	0.00040422447
0.25571574	0.022605433	0.00040192994
0.25584723	0.022924788	0.00040767417
0.25597872	0.022770371	0.00040761826
0.25611021	0.023048865	0.00041013099
0.25624170	0.022684225	0.00040785222
0.25637319	0.023421466	0.00041842547
0.25650468	0.023349325	0.00041559740
0.25663617	0.023067390	0.00041665849
0.25676765	0.022491635	0.00041529625
0.25689914	0.024150930	0.00043029890
0.25703063	0.023149412	0.00042496281
0.25716212	0.022284653	0.00041645290
0.25729361	0.022961737	0.00042563616
0.25742510	0.023828924	0.00043144360
0.25755659	0.023160299	0.00043080612
0.25768807	0.023094884	0.00043102532
0.25781956	0.022991373	0.00043026389
0.25795105	0.022902269	0.00043046491
0.25808254	0.023584061	0.00044193131
0.25821403	0.023897260	0.00044103539
0.25834552	0.023580025	0.00044101090
0.25847701	0.022492340	0.00043187042
0.25860850	0.023047397	0.00043822639
0.25873998	0.023498761	0.00044353671
0.25887147	0.022961854	0.00044026140
0.25900296	0.022943258	0.00044093518
0.25913445	0.023328138	0.00044104402
0.25926594	0.023592714	0.00044663811
0.25939743	0.022960399	0.00044387697
0.25952892	0.023939628	0.00044814991
0.25966041	0.023020917	0.00044671969
0.25979189	0.022767508	0.00044208196
0.25992338	0.022987525	0.00044631703
0.26005487	0.022608238	0.00044638788
0.26018636	0.023194173	0.00044925474
0.26031785	0.023290237	0.00044939826
0.26044934	0.022605198	0.00044286403
0.26058083	0.023544452	0.00045137939
0.26071231	0.022619006	0.00044984435
0.26084380	0.022972039	0.00044926785
0.26097529	0.023319703	0.00045473827
0.26110678	0.024105785	0.00045873787
0.26123827	0.023644496	0.00046054618
0.26136976	0.022992006	0.00045418707
0.26150125	0.022749474	0.00045414899
0.26163274	0.023188529	0.00045617460
0.26176422	0.023368782	0.00045611646
0.26189571	0.022789749	0.00045625674
0.26202720	0.023310336	0.00045853691
0.26215869	0.023027724	0.00045623607
0.26229018	0.023268824	0.00046046133
0.26242167	0.023068598	0.00045892871
0.26255316	0.023445597	0.00046238069
0.26268465	0.023436496	0.00046700670
0.26281613	0.022261123	0.00045539221
0.26294762	0.022761142	0.00045963106
0.26307911	0.022804819	0.00045881529
0.26321060	0.023208154	0.00046738176
0.26334209	0.022331197	0.00046177110
0.26347358	0.023156770	0.00046519556
0.26360507	0.023513459	0.00046834554
0.26373655	0.023087802	0.00046817173
0.26386804	0.022997816	0.00046692859
0.26399953	0.023091601	0.00047109432
0.26413102	0.024161185	0.00047749378
0.26426251	0.023038371	0.00046909208
0.26439400	0.022486974	0.00046490955
0.26452549	0.023250210	0.00047661197
0.26465698	0.022630852	0.00046952996
0.26478846	0.022868637	0.00046621116
0.26491995	0.023599390	0.00048091004
0.26505144	0.022876526	0.00046964892
0.26518293	0.023442331	0.00047736809
0.26531442	0.023268834	0.00047840991
0.26544591	0.023254157	0.00047719522
[truncated: 567 more rows]
