# Supplementary material for: Invariant surface glycoprotein 65 of Trypanosoma brucei is a complement C3 receptor
Source: Nat Commun. 2022 Aug 29;13:5085. doi: 10.1038/s41467-022-32728-9 (PMC9424271; doi:10.1038/s41467-022-32728-9)
Supplement: Supplementary file 4 — supplementary data 2 [file 41467_2022_32728_MOESM4_ESM.zip › b21-414646_00140.dat]

0.0026000000	40.531220	0.13826499
0.0027314887	29.125713	0.10766203
0.0028629774	22.773433	0.091028944
0.0029944661	17.389292	0.076339344
0.0031259548	12.448593	0.059354433
0.0032574435	11.073983	0.057946414
0.0033889322	8.8489210	0.048966101
0.0035204209	11.587198	0.048785714
0.0036519096	12.448984	0.046924539
0.0037833983	10.015677	0.039682312
0.0039148870	8.3349786	0.034929466
0.0040463757	6.7743382	0.030294852
0.0041778644	5.5467437	0.025693691
0.0043093531	4.6242938	0.023033534
0.0044408418	3.8571111	0.020232046
0.0045723305	3.1520171	0.018289550
0.0047038192	2.9022177	0.016796884
0.0048353079	2.4958757	0.015121799
0.0049667966	2.2319899	0.014248905
0.0050982853	1.8773506	0.012379691
0.0052297740	1.7689916	0.012174202
0.0053612627	1.5435129	0.010981477
0.0054927514	1.4074394	0.010208221
0.0056242401	1.2575259	0.0096213244
0.0057557288	1.1879736	0.0090923743
0.0058872175	1.0834233	0.0085668198
0.0060187062	1.0293115	0.0083280243
0.0061501949	0.90795612	0.0074920094
0.0062816836	0.90101753	0.0076319060
0.0064131723	0.83423584	0.0071989144
0.0065446610	0.80109809	0.0069534630
0.0066761496	0.76445897	0.0067606247
0.0068076383	0.72909330	0.0064526584
0.0069391270	0.69912822	0.0064202377
0.0070706157	0.66690316	0.0061713267
0.0072021044	0.64674845	0.0060103515
0.0073335931	0.61150186	0.0058188155
0.0074650818	0.57672888	0.0054864391
0.0075965705	0.57461425	0.0055218196
0.0077280592	0.55165750	0.0053879895
0.0078595479	0.52840270	0.0051471322
0.0079910366	0.50250025	0.0050492976
0.0081225253	0.47325416	0.0047599907
0.0082540140	0.45502255	0.0046939483
0.0083855027	0.44118777	0.0046397140
0.0085169914	0.42695078	0.0044709952
0.0086484801	0.40216815	0.0043077359
0.0087799688	0.38703769	0.0041513887
0.0089114575	0.37440057	0.0041046377
0.0090429462	0.36776254	0.0040396396
0.0091744349	0.35134703	0.0039145023
0.0093059236	0.33370870	0.0037700580
0.0094374123	0.32199015	0.0036787464
0.0095689010	0.29921205	0.0034891309
0.0097003897	0.29724708	0.0035057695
0.0098318784	0.27928677	0.0033496196
0.0099633671	0.27219157	0.0032708813
0.010094856	0.26384168	0.0032104275
0.010226345	0.24412532	0.0030155018
0.010357833	0.24517875	0.0030995578
0.010489322	0.22428423	0.0028773312
0.010620811	0.21445797	0.0027934257
0.010752299	0.20668277	0.0027306426
0.010883788	0.19275585	0.0025829676
0.011015277	0.19533037	0.0026471029
0.011146765	0.17859376	0.0024529426
0.011278254	0.17274196	0.0024029050
0.011409743	0.16791267	0.0023452767
0.011541231	0.15745721	0.0022361931
0.011672720	0.15272478	0.0022080755
0.011804209	0.13964229	0.0020319260
0.011935698	0.13761498	0.0020120352
0.012067186	0.12990912	0.0019439283
0.012198675	0.12356808	0.0018345170
0.012330164	0.11958924	0.0018082258
0.012461652	0.11520284	0.0017551925
0.012593141	0.10933261	0.0016713918
0.012724630	0.10448360	0.0016339519
0.012856118	0.10283798	0.0015700897
0.012987607	0.097055841	0.0015430957
0.013119096	0.094693599	0.0014905411
0.013250585	0.091962720	0.0014526042
0.013382073	0.092075429	0.0014587586
0.013513562	0.084721694	0.0013763605
0.013645051	0.084069565	0.0013819043
0.013776539	0.083248779	0.0013676745
0.013908028	0.078684536	0.0013057986
0.014039517	0.077439523	0.0012897609
0.014171005	0.076283508	0.0012719179
0.014302494	0.074245483	0.0012580251
0.014433983	0.072966245	0.0012473265
0.014565472	0.071838899	0.0012122196
0.014696960	0.071485421	0.0012151098
0.014828449	0.069133297	0.0011773398
0.014959938	0.066788434	0.0011643925
0.015091426	0.067026760	0.0011687292
0.015222915	0.063907329	0.0011129847
0.015354404	0.062232259	0.0011035688
0.015485892	0.060462993	0.0010774562
0.015617381	0.062867491	0.0011027520
0.015748870	0.059161519	0.0010686092
0.015880359	0.061441248	0.0010724678
0.016011847	0.059722570	0.0010575650
0.016143336	0.055508221	0.0010093965
0.016274825	0.054248221	0.0010018289
0.016406313	0.053144215	0.00098328441
0.016537802	0.053003647	0.00097517818
0.016669291	0.052408500	0.00096620546
0.016800779	0.054938870	0.00098671292
0.016932268	0.059267914	0.0010191200
0.017063757	0.060851312	0.0010310468
0.017195246	0.059225953	0.0010087378
0.017326734	0.058663367	0.0010044067
0.017458223	0.059066050	0.0010006588
0.017589712	0.057658090	0.00098417739
0.017721200	0.056037903	0.00097443641
0.017852689	0.056230719	0.00095481484
0.017984178	0.054729741	0.00095398280
0.018115666	0.054844002	0.00095032757
0.018247155	0.052335933	0.00092166148
0.018378644	0.051504746	0.00091645693
0.018510133	0.050514984	0.00089687230
0.018641621	0.053117896	0.00091432194
0.018773110	0.050551816	0.00089108958
0.018904599	0.050039787	0.00088620075
0.019036087	0.049433274	0.00087871610
0.019167576	0.050426947	0.00087737350
0.019299065	0.048578909	0.00085853016
0.019430553	0.048678935	0.00086599943
0.019562042	0.047433613	0.00084520191
0.019693531	0.047422866	0.00084395597
0.019825019	0.045463926	0.00082227569
0.019956508	0.046714814	0.00082663039
0.020087997	0.045048258	0.00081735612
0.020219486	0.044723828	0.00080786050
0.020350974	0.043650980	0.00080288389
0.020482463	0.043717534	0.00078905215
0.020613952	0.042646066	0.00077836011
0.020745440	0.042341973	0.00078067014
0.020876929	0.042639358	0.00077473537
0.021008418	0.041135876	0.00076471620
0.021139906	0.041726283	0.00076449273
0.021271395	0.042504516	0.00076186280
0.021402884	0.039743031	0.00074323960
0.021534373	0.040247493	0.00074251056
0.021665861	0.039692013	0.00073615991
0.021797350	0.038989897	0.00072738765
0.021928839	0.038826816	0.00071604808
0.022060327	0.039240329	0.00072962073
0.022191816	0.038813889	0.00071651607
0.022323305	0.038205610	0.00071224559
0.022454793	0.038771055	0.00071330975
0.022586282	0.037737233	0.00069890083
0.022717771	0.036840686	0.00069701747
0.022849260	0.036294730	0.00068282246
0.022980748	0.036686538	0.00068862190
0.023112237	0.035350783	0.00067153773
0.023243726	0.036058590	0.00067457187
0.023375214	0.037458739	0.00069155850
0.023506703	0.037630147	0.00068683546
0.023638192	0.037680651	0.00068725049
0.023769680	0.037779566	0.00068700788
0.023901169	0.037676074	0.00068038814
0.024032658	0.037891263	0.00068458116
0.024164147	0.037753019	0.00067863586
0.024295635	0.037157223	0.00066799321
0.024427124	0.036760688	0.00066521162
0.024558613	0.037604264	0.00066578015
0.024690101	0.037210629	0.00067287015
0.024821590	0.037858123	0.00067030570
0.024953079	0.036420777	0.00065301244
0.025084567	0.037447183	0.00066297091
0.025216056	0.036196148	0.00064748658
0.025347545	0.035897604	0.00064991260
0.025479034	0.035503364	0.00064094097
0.025610522	0.035782685	0.00063695560
0.025742011	0.034212844	0.00062662297
0.025873500	0.035440649	0.00063324333
0.026004988	0.035549882	0.00063809214
0.026136477	0.034675606	0.00062821546
0.026267966	0.034367978	0.00061887320
0.026399454	0.035761394	0.00063162658
0.026530943	0.035121133	0.00062261732
0.026662432	0.035384232	0.00062647554
0.026793920	0.035455502	0.00062420804
0.026925409	0.035074970	0.00061731255
0.027056898	0.034741401	0.00061834485
0.027188387	0.035864877	0.00061905566
0.027319875	0.035398234	0.00061988136
0.027451364	0.035394388	0.00061473032
0.027582853	0.035669203	0.00061440823
0.027714341	0.035161459	0.00060960040
0.027845830	0.034647425	0.00060296958
0.027977319	0.034170213	0.00060216703
0.028108807	0.033387220	0.00059081556
0.028240296	0.033775883	0.00059316433
0.028371785	0.034380378	0.00059704371
0.028503274	0.033270077	0.00058611188
0.028634762	0.033924408	0.00059076054
0.028766251	0.033808010	0.00058856800
0.028897740	0.033051500	0.00057629551
0.029029228	0.033760518	0.00058431818
0.029160717	0.034485853	0.00059034713
0.029292206	0.033150825	0.00057645366
0.029423694	0.033005983	0.00057771495
0.029555183	0.032425914	0.00056402428
0.029686672	0.033137069	0.00057374072
0.029818161	0.032603714	0.00056957109
0.029949649	0.032804970	0.00056767440
0.030081138	0.033612277	0.00057359194
0.030212627	0.031969178	0.00055559800
0.030344115	0.031487054	0.00055345330
0.030475604	0.032753514	0.00056325406
0.030607093	0.032186832	0.00055610780
0.030738581	0.032909091	0.00056289781
0.030870070	0.032058399	0.00055117838
0.031001559	0.030823507	0.00054001364
0.031133048	0.031626882	0.00054826562
0.031264536	0.032028750	0.00054708543
0.031396025	0.031980048	0.00054958271
0.031527514	0.031424246	0.00054114979
0.031659002	0.031087314	0.00053787045
0.031790491	0.031423677	0.00054184153
0.031921980	0.031523960	0.00053667623
0.032053468	0.032813422	0.00054985694
0.032184957	0.031799210	0.00053764342
0.032316446	0.032069290	0.00053703689
0.032447935	0.032263131	0.00054360403
0.032579423	0.031342778	0.00053156991
0.032710912	0.032196765	0.00053930365
0.032842401	0.031489433	0.00052963597
0.032973889	0.031234855	0.00052725818
0.033105378	0.029958172	0.00051904435
0.033236867	0.030821545	0.00052264454
0.033368355	0.031177214	0.00053429477
0.033499844	0.031153612	0.00053172148
0.033631333	0.030749599	0.00052939526
0.033762822	0.030983075	0.00053829680
0.033894310	0.030626031	0.00053309244
0.034025799	0.030360984	0.00053150925
0.034157288	0.030559826	0.00053271840
0.034288776	0.030470400	0.00053174172
0.034420265	0.030287876	0.00053483584
0.034551754	0.030757285	0.00053459599
0.034683242	0.030422216	0.00053365700
0.034814731	0.030436634	0.00053152209
0.034946220	0.031016430	0.00053775984
0.035077708	0.030265169	0.00053637357
0.035209197	0.030774495	0.00053802052
0.035340686	0.029749128	0.00052663825
0.035472175	0.029840745	0.00053750083
0.035603663	0.030108173	0.00054147073
0.035735152	0.029555347	0.00054405725
0.035866641	0.029148332	0.00054155764
0.035998129	0.029716291	0.00054468492
0.036129618	0.028800166	0.00054150641
0.036261107	0.029133075	0.00053968054
0.036392595	0.028800756	0.00054591965
0.036524084	0.028828788	0.00054335909
0.036655573	0.029722767	0.00054791977
0.036787062	0.029489808	0.00054937660
0.036918550	0.029822974	0.00054716018
0.037050039	0.029574313	0.00055333003
0.037181528	0.028677072	0.00053970123
0.037313016	0.028714051	0.00054465922
0.037444505	0.028503485	0.00054481360
0.037575994	0.028800392	0.00054530097
0.037707482	0.029200429	0.00055312212
0.037838971	0.028905094	0.00055160906
0.037970460	0.029411316	0.00055092960
0.038101949	0.028481481	0.00054690794
0.038233437	0.028608300	0.00054454063
0.038364926	0.029123890	0.00054279296
0.038496415	0.028802873	0.00054174839
0.038627903	0.028981622	0.00053524262
0.038759392	0.029694209	0.00054223322
0.038890881	0.029190143	0.00053259865
0.039022369	0.029729055	0.00053870326
0.039153858	0.028931990	0.00053124312
0.039285347	0.029135008	0.00052843336
0.039416836	0.029026123	0.00053214631
0.039548324	0.029268083	0.00052930372
0.039679813	0.029807676	0.00053181993
0.039811302	0.028204378	0.00052095483
0.039942790	0.029180263	0.00052653886
0.040074279	0.028931364	0.00052733663
0.040205768	0.029169725	0.00052464881
0.040337256	0.029791476	0.00052883899
0.040468745	0.029081811	0.00052319738
0.040600234	0.030223813	0.00053023910
0.040731723	0.029354155	0.00052515217
0.040863211	0.029155246	0.00052340701
0.040994700	0.028777577	0.00051669675
0.041126189	0.029387375	0.00052578060
0.041257677	0.028036298	0.00051098079
0.041389166	0.028483183	0.00051294048
0.041520655	0.029101391	0.00051849010
0.041652143	0.028510104	0.00051220392
0.041783632	0.028150857	0.00050989947
0.041915121	0.029273882	0.00051639007
0.042046610	0.030215526	0.00052529505
0.042178098	0.029156587	0.00051717435
0.042309587	0.030960946	0.00052939560
0.042441076	0.029702329	0.00051775928
0.042572564	0.029835629	0.00051920573
0.042704053	0.029060201	0.00050936873
0.042835542	0.029291449	0.00051448537
0.042967030	0.029989908	0.00051865652
0.043098519	0.029815123	0.00051866301
0.043230008	0.029688194	0.00051401655
0.043361496	0.030012874	0.00051252146
0.043492985	0.028884551	0.00051094843
0.043624474	0.029810496	0.00051292907
0.043755963	0.027764613	0.00050119675
0.043887451	0.029378667	0.00050831890
0.044018940	0.028979492	0.00050549317
0.044150429	0.029762917	0.00051701651
0.044281917	0.030070045	0.00051265858
0.044413406	0.028442831	0.00050422705
0.044544895	0.029222969	0.00050483693
0.044676383	0.029451153	0.00050783651
0.044807872	0.029380092	0.00050826127
0.044939361	0.029455355	0.00050648276
0.045070850	0.029998208	0.00051141636
0.045202338	0.029589253	0.00050857167
0.045333827	0.030250810	0.00050685049
0.045465316	0.030291906	0.00051547601
0.045596804	0.029105881	0.00050202001
0.045728293	0.028755279	0.00050032113
0.045859782	0.028788113	0.00049936432
0.045991270	0.028968916	0.00049696463
0.046122759	0.029730953	0.00050674818
0.046254248	0.029198190	0.00050846887
0.046385737	0.028966316	0.00050930247
0.046517225	0.029510092	0.00051425785
0.046648714	0.029427410	0.00051673180
0.046780203	0.028622408	0.00051734093
0.046911691	0.029250115	0.00052040976
0.047043180	0.029401560	0.00052090640
0.047174669	0.030384746	0.00052930942
0.047306157	0.029600823	0.00052515228
0.047437646	0.029813753	0.00052929321
0.047569135	0.029138235	0.00052838978
0.047700624	0.030040406	0.00052992423
0.047832112	0.029469739	0.00053030837
0.047963601	0.028241864	0.00051778016
0.048095090	0.028838140	0.00052752860
0.048226578	0.029247360	0.00053222174
0.048358067	0.029156596	0.00052933951
0.048489556	0.028798880	0.00052618004
0.048621044	0.029464760	0.00053262191
0.048752533	0.029406763	0.00053671618
0.048884022	0.029540522	0.00053465473
0.049015511	0.029423039	0.00053371255
0.049146999	0.029203133	0.00053243178
0.049278488	0.028562466	0.00052941866
0.049409977	0.030156857	0.00054543336
0.049541465	0.028714885	0.00053195431
0.049672954	0.028920699	0.00053371433
0.049804443	0.029228017	0.00053704818
0.049935931	0.030538076	0.00054937537
0.050067420	0.030158896	0.00054630663
0.050198909	0.029599706	0.00054157842
0.050330398	0.028876704	0.00053503062
0.050461886	0.029581543	0.00054095218
0.050593375	0.029641092	0.00054274431
0.050724864	0.028639409	0.00053780393
0.050856352	0.029022915	0.00054161091
0.050987841	0.029164297	0.00053866062
0.051119330	0.030218410	0.00054827055
0.051250818	0.030045706	0.00054929206
0.051382307	0.029241641	0.00054385702
0.051513796	0.029174555	0.00054111628
0.051645284	0.029531719	0.00054424343
0.051776773	0.029302819	0.00054264301
0.051908262	0.029772607	0.00054788320
0.052039751	0.029179361	0.00054486303
0.052171239	0.028481669	0.00053690205
0.052302728	0.029671763	0.00055150445
0.052434217	0.028988152	0.00054280994
0.052565705	0.029573882	0.00054921866
0.052697194	0.029786125	0.00054992231
0.052828683	0.028523598	0.00054285710
0.052960171	0.029108557	0.00054439846
0.053091660	0.030846295	0.00055714347
0.053223149	0.029057906	0.00054541663
0.053354638	0.029111392	0.00054860464
0.053486126	0.029599141	0.00055285288
0.053617615	0.029711367	0.00054948366
0.053749104	0.029197073	0.00054769325
0.053880592	0.029135297	0.00054735933
0.054012081	0.030130193	0.00055807520
0.054143570	0.029751134	0.00055382561
0.054275058	0.029829963	0.00055481933
0.054406547	0.030117334	0.00055444939
0.054538036	0.030155925	0.00056142108
0.054669525	0.030208009	0.00055658979
0.054801013	0.028709456	0.00055012980
0.054932502	0.028728891	0.00054714773
0.055063991	0.028604996	0.00054435197
0.055195479	0.029821632	0.00055792949
0.055326968	0.028835843	0.00054925055
0.055458457	0.028840789	0.00055113592
0.055589945	0.027904346	0.00054054911
0.055721434	0.028991297	0.00054684481
0.055852923	0.028537551	0.00055399969
0.055984412	0.029577330	0.00055541693
0.056115900	0.029464729	0.00055696504
0.056247389	0.028437508	0.00054771349
0.056378878	0.028902932	0.00054765197
0.056510366	0.028871840	0.00055149921
0.056641855	0.029143273	0.00055130249
0.056773344	0.029172419	0.00055567819
0.056904832	0.029438396	0.00055639581
0.057036321	0.029255819	0.00055142786
0.057167810	0.029046730	0.00055286681
0.057299299	0.028871248	0.00055132435
0.057430787	0.029395606	0.00055368259
0.057562276	0.029447945	0.00055735736
0.057693765	0.029432714	0.00054923737
0.057825253	0.028526026	0.00054765448
0.057956742	0.029379436	0.00055430799
0.058088231	0.029139035	0.00055032354
0.058219719	0.030212566	0.00056237499
0.058351208	0.029410046	0.00054996058
0.058482697	0.028552451	0.00054522043
0.058614186	0.029127717	0.00055216763
0.058745674	0.030300701	0.00055654580
0.058877163	0.029669148	0.00055299073
0.059008652	0.029514513	0.00054629696
0.059140140	0.028736278	0.00054530957
0.059271629	0.028797336	0.00054360925
0.059403118	0.029670113	0.00054616987
0.059534606	0.029243961	0.00054781168
0.059666095	0.028942342	0.00053915493
0.059797584	0.029573563	0.00054689682
0.059929072	0.029487483	0.00054731759
0.060060561	0.028890030	0.00053894380
0.060192050	0.029063521	0.00054287840
0.060323539	0.028929417	0.00053637133
0.060455027	0.028906351	0.00053914782
0.060586516	0.028868324	0.00054061658
0.060718005	0.029078085	0.00053896180
0.060849493	0.030136926	0.00054686182
0.060980982	0.029760427	0.00054588739
0.061112471	0.028928700	0.00053561615
0.061243959	0.028589257	0.00053961838
0.061375448	0.029229922	0.00053753807
0.061506937	0.029263500	0.00054196410
0.061638426	0.028659846	0.00053250564
0.061769914	0.028364111	0.00053247999
0.061901403	0.028213646	0.00053445301
0.062032892	0.029392324	0.00053705778
0.062164380	0.029204886	0.00053840276
0.062295869	0.028662322	0.00053416183
0.062427358	0.028401693	0.00053213212
0.062558846	0.027663732	0.00052902666
0.062690335	0.029575071	0.00053746243
0.062821824	0.028920397	0.00053543472
0.062953313	0.029050329	0.00053620744
0.063084801	0.029480207	0.00053894403
0.063216290	0.029340328	0.00054170507
0.063347779	0.028735457	0.00053188955
0.063479267	0.029678687	0.00053708897
0.063610756	0.030064458	0.00054527820
0.063742245	0.028507442	0.00052984598
0.063873733	0.028560099	0.00053509115
0.064005222	0.029243953	0.00053427804
0.064136711	0.029152889	0.00053326970
0.064268200	0.028215610	0.00052532289
0.064399688	0.028848957	0.00052951060
0.064531177	0.028931840	0.00053491513
0.064662666	0.028916780	0.00053121199
0.064794154	0.029423565	0.00053617476
0.064925643	0.029747523	0.00053905668
0.065057132	0.029788079	0.00054001245
0.065188620	0.029089988	0.00053515131
0.065320109	0.028681104	0.00052724527
0.065451598	0.029710082	0.00053533265
0.065583087	0.028891410	0.00053168565
0.065714575	0.029161725	0.00053081009
0.065846064	0.028545942	0.00052922057
0.065977553	0.028447277	0.00052564049
0.066109041	0.029261698	0.00053055700
0.066240530	0.028858520	0.00052984327
0.066372019	0.029273699	0.00053278107
0.066503507	0.029206929	0.00053132453
0.066634996	0.029670641	0.00053115310
0.066766485	0.029574511	0.00053359516
0.066897973	0.028528920	0.00052430718
0.067029462	0.028768909	0.00052601072
0.067160951	0.028860528	0.00053097169
0.067292440	0.029182408	0.00052887384
0.067423928	0.028329581	0.00051911173
0.067555417	0.029228810	0.00053003357
0.067686906	0.028790727	0.00052368714
0.067818394	0.028490907	0.00052316721
0.067949883	0.028829227	0.00052438936
0.068081372	0.029222361	0.00052767650
0.068212860	0.027955767	0.00051846169
0.068344349	0.028875489	0.00052621398
0.068475838	0.029598375	0.00053079457
0.068607327	0.029339074	0.00052805521
0.068738815	0.028172115	0.00051553460
0.068870304	0.029101547	0.00052552018
0.069001793	0.029174052	0.00052538202
0.069133281	0.028742173	0.00052097997
0.069264770	0.029115964	0.00052619667
0.069396259	0.028525052	0.00051535104
0.069527747	0.029253554	0.00052661401
0.069659236	0.028939740	0.00052374706
0.069790725	0.029185486	0.00052361975
0.069922214	0.028552175	0.00052113922
0.070053702	0.029108370	0.00052096959
0.070185191	0.028502199	0.00051967235
0.070316680	0.029824017	0.00052664156
0.070448168	0.028694598	0.00052001118
0.070579657	0.028231502	0.00051772474
0.070711146	0.028676393	0.00051582885
0.070842634	0.027825440	0.00051226436
0.070974123	0.029125066	0.00052076840
0.071105612	0.027850951	0.00051131842
0.071237101	0.027773949	0.00051184598
0.071368589	0.028030669	0.00050895846
0.071500078	0.028077556	0.00051407854
0.071631567	0.028091592	0.00051256809
0.071763055	0.029177281	0.00052022930
0.071894544	0.027836559	0.00051110422
0.072026033	0.028389650	0.00050962282
0.072157521	0.027871723	0.00051157185
0.072289010	0.027592986	0.00050883624
0.072420499	0.028857639	0.00051641363
0.072551988	0.027270311	0.00050359532
0.072683476	0.026864451	0.00049923417
0.072814965	0.027514723	0.00050776360
0.072946454	0.028331860	0.00051441269
0.073077942	0.027048247	0.00049899288
0.073209431	0.027485367	0.00050612915
0.073340920	0.027577142	0.00050392153
0.073472408	0.027108604	0.00050147975
0.073603897	0.028262960	0.00051239624
0.073735386	0.028587160	0.00051133888
0.073866875	0.027603496	0.00050498777
0.073998363	0.027894266	0.00050571569
0.074129852	0.027757166	0.00050709738
0.074261341	0.027176069	0.00050259898
0.074392829	0.026648465	0.00049340365
0.074524318	0.026387167	0.00049421782
0.074655807	0.027726210	0.00050274591
0.074787295	0.027559981	0.00050367100
0.074918784	0.027977051	0.00050543635
0.075050273	0.027213019	0.00049832700
0.075181761	0.027049808	0.00049633302
0.075313250	0.027173860	0.00049957633
0.075444739	0.026913349	0.00049731102
0.075576228	0.026831331	0.00049733948
0.075707716	0.025898432	0.00048799345
0.075839205	0.026919122	0.00049569615
0.075970694	0.026605534	0.00049303020
0.076102182	0.027662047	0.00049835456
0.076233671	0.027146710	0.00049862954
0.076365160	0.027500162	0.00049635784
0.076496648	0.026569605	0.00049281674
0.076628137	0.026769592	0.00049529250
0.076759626	0.026608317	0.00048936914
0.076891115	0.026576788	0.00049147406
0.077022603	0.026777885	0.00049052286
0.077154092	0.026046044	0.00048519890
0.077285581	0.027420280	0.00049739263
0.077417069	0.026506168	0.00048914830
0.077548558	0.026487397	0.00049117097
0.077680047	0.026711766	0.00048960307
0.077811535	0.027089796	0.00049314367
0.077943024	0.027455956	0.00049787905
0.078074513	0.027010588	0.00049049581
0.078206002	0.027415910	0.00049840144
0.078337490	0.026512929	0.00048612479
0.078468979	0.026553698	0.00048694178
0.078600468	0.026387664	0.00048821488
0.078731956	0.027479095	0.00049327509
0.078863445	0.027074021	0.00049354893
0.078994934	0.026282590	0.00048532391
0.079126422	0.027269869	0.00049136871
0.079257911	0.026336484	0.00048512929
0.079389400	0.027125297	0.00048824649
0.079520889	0.026275843	0.00048489980
0.079652377	0.027101458	0.00049093663
0.079783866	0.027346549	0.00049145911
0.079915355	0.027186370	0.00049253034
0.080046843	0.026840061	0.00048605710
0.080178332	0.026587246	0.00048498828
0.080309821	0.024886308	0.00047564998
0.080441309	0.027073025	0.00048496134
0.080572798	0.026929261	0.00049043614
0.080704287	0.026421401	0.00048425486
0.080835776	0.026058865	0.00048059628
0.080967264	0.026073470	0.00048120728
0.081098753	0.026748709	0.00048161628
0.081230242	0.026225539	0.00048131885
0.081361730	0.027126068	0.00048716802
0.081493219	0.026627763	0.00048352478
0.081624708	0.026752949	0.00048607974
0.081756196	0.026917405	0.00048121222
0.081887685	0.026630829	0.00048464507
0.082019174	0.026619555	0.00048331310
0.082150663	0.026022872	0.00047759527
0.082282151	0.026098289	0.00047915297
0.082413640	0.026450735	0.00047891201
0.082545129	0.026217969	0.00047833150
0.082676617	0.025517247	0.00047480749
0.082808106	0.025434873	0.00047182349
0.082939595	0.026687571	0.00048422986
0.083071083	0.026117803	0.00047445663
0.083202572	0.026483620	0.00047947429
0.083334061	0.026412564	0.00048075193
0.083465549	0.025897177	0.00047288024
0.083597038	0.026532793	0.00048186254
0.083728527	0.025597131	0.00046789588
0.083860016	0.025853446	0.00047395864
0.083991504	0.025885484	0.00047488337
0.084122993	0.026199199	0.00047584844
0.084254482	0.026147490	0.00047699626
0.084385970	0.026830304	0.00047880072
0.084517459	0.026823932	0.00047948015
0.084648948	0.025983169	0.00047554237
0.084780436	0.026216121	0.00047227769
0.084911925	0.025930364	0.00047132910
0.085043414	0.025653238	0.00046870466
0.085174903	0.025484401	0.00046822877
0.085306391	0.026471911	0.00047847294
0.085437880	0.024954321	0.00046326650
0.085569369	0.025210178	0.00046532061
0.085700857	0.026100918	0.00047081542
0.085832346	0.025926210	0.00047031546
0.085963835	0.024973098	0.00046532220
0.086095323	0.025652287	0.00046672591
0.086226812	0.026461909	0.00047437145
0.086358301	0.026395525	0.00047196519
0.086489790	0.027060819	0.00047854943
0.086621278	0.027224162	0.00048072497
0.086752767	0.025883118	0.00046848476
0.086884256	0.025476597	0.00046489176
0.087015744	0.026155461	0.00047214421
0.087147233	0.026144981	0.00046922977
0.087278722	0.026272803	0.00047453872
0.087410210	0.025310007	0.00046305495
0.087541699	0.026499253	0.00047149400
0.087673188	0.026681913	0.00047427415
0.087804677	0.026303905	0.00046818140
0.087936165	0.026241061	0.00047006496
0.088067654	0.025865677	0.00046644522
0.088199143	0.025578706	0.00046137116
0.088330631	0.025875393	0.00046808214
0.088462120	0.026888734	0.00047291354
0.088593609	0.026226180	0.00047106003
0.088725097	0.025790057	0.00046312762
0.088856586	0.025931566	0.00046528555
0.088988075	0.026088432	0.00046943347
0.089119564	0.025077150	0.00045809895
0.089251052	0.026306703	0.00046870603
0.089382541	0.025351326	0.00045988676
0.089514030	0.025094302	0.00045841521
0.089645518	0.025563043	0.00046156908
0.089777007	0.025547166	0.00046000760
0.089908496	0.024852396	0.00045909574
0.090039984	0.025187575	0.00045892805
0.090171473	0.024564449	0.00045264406
0.090302962	0.025186186	0.00045870814
0.090434451	0.025927660	0.00046181890
0.090565939	0.025320195	0.00046087835
0.090697428	0.025422452	0.00046037820
0.090828917	0.025148030	0.00045477274
0.090960405	0.025492912	0.00046250978
0.091091894	0.025802496	0.00046210718
0.091223383	0.025171360	0.00045932566
0.091354871	0.025681492	0.00046336637
0.091486360	0.024920304	0.00046416044
0.091617849	0.025007064	0.00046940544
0.091749337	0.025987912	0.00048080253
0.091880826	0.025740823	0.00048387107
0.092012315	0.025417152	0.00048261932
0.092143804	0.024176157	0.00047248446
0.092275292	0.024543214	0.00047941790
0.092406781	0.026057298	0.00049448238
0.092538270	0.025584536	0.00049225717
0.092669758	0.025080551	0.00049183188
0.092801247	0.024059298	0.00046736193
0.092932736	0.024368348	0.00047020829
0.093064224	0.026540534	0.00048436303
0.093195713	0.023873819	0.00046132033
0.093327202	0.024616214	0.00046736801
0.093458691	0.024833042	0.00046328551
0.093590179	0.025675288	0.00047418355
0.093721668	0.025068598	0.00046764453
0.093853157	0.025152732	0.00046867940
0.093984645	0.024864192	0.00046437841
0.094116134	0.025228752	0.00046502878
0.094247623	0.025069162	0.00046282026
0.094379111	0.023862321	0.00045500535
0.094510600	0.023940495	0.00045498384
0.094642089	0.025357881	0.00046484784
0.094773578	0.024738683	0.00045588165
0.094905066	0.025038879	0.00046156567
0.095036555	0.024849412	0.00046350042
0.095168044	0.024248654	0.00045168752
0.095299532	0.024662965	0.00045563361
0.095431021	0.024838677	0.00045652697
0.095562510	0.024033603	0.00045099651
0.095693998	0.024256461	0.00045483708
0.095825487	0.025151589	0.00045705600
0.095956976	0.024933786	0.00045933297
0.096088465	0.024277741	0.00045062388
0.096219953	0.023846496	0.00044945522
0.096351442	0.024252909	0.00045287919
0.096482931	0.024023804	0.00045067578
0.096614419	0.024053246	0.00044735300
0.096745908	0.024498257	0.00045248477
0.096877397	0.024814634	0.00045268622
0.097008885	0.024231591	0.00045170593
0.097140374	0.024746121	0.00045279562
0.097271863	0.025254512	0.00045465591
0.097403352	0.024527273	0.00044996242
0.097534840	0.023993107	0.00044686215
0.097666329	0.023386145	0.00044453231
0.097797818	0.023501077	0.00043882538
0.097929306	0.025234577	0.00045377054
0.098060795	0.024120272	0.00044416949
0.098192284	0.025007719	0.00044755312
0.098323772	0.025001021	0.00045134228
0.098455261	0.025030704	0.00044821158
0.098586750	0.024142218	0.00044013843
0.098718239	0.024319736	0.00044095891
0.098849727	0.024246668	0.00043870227
0.098981216	0.024456466	0.00044222817
0.099112705	0.024571804	0.00044153732
0.099244193	0.023964308	0.00043631849
0.099375682	0.023730687	0.00043472280
0.099507171	0.025338913	0.00044540410
0.099638659	0.024492992	0.00044391649
0.099770148	0.023727417	0.00043553701
0.099901637	0.024259162	0.00043915237
0.10003313	0.024393604	0.00044103231
0.10016461	0.024953519	0.00044443566
0.10029610	0.024177183	0.00044160679
0.10042759	0.023915887	0.00043677645
0.10055908	0.023514392	0.00043447170
0.10069057	0.024022086	0.00043915142
0.10082206	0.024277199	0.00043839235
0.10095355	0.024783630	0.00044657438
0.10108504	0.024284157	0.00043740887
0.10121652	0.023108147	0.00042854858
0.10134801	0.023876396	0.00043585277
0.10147950	0.023784340	0.00043440765
0.10161099	0.024447494	0.00044104345
0.10174248	0.023744533	0.00043578900
0.10187397	0.024338118	0.00043579445
0.10200546	0.023969505	0.00043546764
0.10213694	0.024565534	0.00043667325
0.10226843	0.023306966	0.00043128705
0.10239992	0.023228857	0.00043079115
0.10253141	0.023867952	0.00042924816
0.10266290	0.024831945	0.00044291685
0.10279439	0.024269743	0.00043521564
0.10292588	0.023734415	0.00043277528
0.10305737	0.023745712	0.00043289039
0.10318885	0.023990737	0.00043193859
0.10332034	0.024628090	0.00043895779
0.10345183	0.023965312	0.00043354710
0.10358332	0.023708173	0.00043226620
0.10371481	0.024586410	0.00043657642
0.10384630	0.023813974	0.00043186650
0.10397779	0.023276731	0.00042616331
0.10410928	0.023541303	0.00043006797
0.10424076	0.023210490	0.00042793386
0.10437225	0.023264863	0.00042623166
0.10450374	0.023943960	0.00042944823
0.10463523	0.024269698	0.00043437600
0.10476672	0.024579903	0.00043454847
0.10489821	0.023102585	0.00042455417
0.10502970	0.024051423	0.00043190730
0.10516118	0.023381270	0.00042566755
0.10529267	0.024396383	0.00043584871
0.10542416	0.024356043	0.00043341132
0.10555565	0.024681729	0.00043574608
0.10568714	0.025815413	0.00044240829
0.10581863	0.023207355	0.00042311437
0.10595012	0.023800150	0.00042822076
0.10608161	0.023922350	0.00043094431
0.10621309	0.023534087	0.00042614404
0.10634458	0.023699274	0.00042619008
0.10647607	0.023596996	0.00042644173
0.10660756	0.023687283	0.00042702351
0.10673905	0.023426063	0.00042595456
0.10687054	0.022793331	0.00042371734
0.10700203	0.024208994	0.00043998821
0.10713352	0.024224835	0.00044141504
0.10726500	0.023906754	0.00044334383
0.10739649	0.023902382	0.00045151325
0.10752798	0.023566779	0.00044578483
0.10765947	0.024054905	0.00045326700
0.10779096	0.024105228	0.00045378238
0.10792245	0.024117793	0.00045938991
0.10805394	0.023480178	0.00045405858
0.10818542	0.023520227	0.00045363041
0.10831691	0.023683797	0.00046044844
0.10844840	0.023673242	0.00046023240
0.10857989	0.024454772	0.00046832919
0.10871138	0.023662748	0.00046644424
0.10884287	0.024287816	0.00046578268
0.10897436	0.023979566	0.00046854399
0.10910585	0.024827518	0.00047885728
0.10923733	0.023579552	0.00046304764
0.10936882	0.023942556	0.00047628980
0.10950031	0.024524333	0.00047533893
0.10963180	0.023352786	0.00046895078
0.10976329	0.024913344	0.00048199998
0.10989478	0.023620227	0.00047430818
0.11002627	0.023321226	0.00047796366
0.11015776	0.022881635	0.00046800260
0.11028924	0.022861310	0.00047286578
0.11042073	0.023478622	0.00048076497
0.11055222	0.024018547	0.00048028369
0.11068371	0.023633509	0.00048110863
0.11081520	0.023935642	0.00048271424
0.11094669	0.023964280	0.00048631154
0.11107818	0.023913604	0.00048798799
0.11120966	0.024757773	0.00049542523
0.11134115	0.023468720	0.00048731423
0.11147264	0.023987931	0.00048810861
0.11160413	0.023853678	0.00048800718
0.11173562	0.024707066	0.00049866541
0.11186711	0.025112177	0.00048531526
0.11199860	0.023614148	0.00047398505
0.11213009	0.023381770	0.00046560350
0.11226157	0.023804208	0.00046367450
0.11239306	0.023891648	0.00046557550
0.11252455	0.023566662	0.00046237328
0.11265604	0.023813501	0.00046334415
0.11278753	0.023481024	0.00045290878
0.11291902	0.024374704	0.00046180678
0.11305051	0.023704582	0.00045839412
0.11318200	0.024398105	0.00045773612
0.11331348	0.023686562	0.00045350574
0.11344497	0.023684102	0.00045300160
0.11357646	0.023180573	0.00044571422
0.11370795	0.024509240	0.00045806725
0.11383944	0.024034809	0.00045331587
0.11397093	0.024061360	0.00045291212
0.11410242	0.024105311	0.00045424372
0.11423390	0.024500779	0.00045209554
0.11436539	0.023611546	0.00045093469
0.11449688	0.023411880	0.00044143244
0.11462837	0.023799508	0.00044828492
0.11475986	0.023736435	0.00044625681
0.11489135	0.023430531	0.00043926156
0.11502284	0.023725843	0.00044743027
0.11515433	0.023950562	0.00044543937
0.11528581	0.024613820	0.00045095647
0.11541730	0.024355237	0.00044639734
0.11554879	0.023652936	0.00044031209
0.11568028	0.023839224	0.00044443417
0.11581177	0.023903366	0.00044123615
0.11594326	0.023757157	0.00044071631
0.11607475	0.023835377	0.00044192839
0.11620624	0.024398924	0.00044334263
0.11633772	0.024040197	0.00044211876
0.11646921	0.024538387	0.00044481706
0.11660070	0.024516230	0.00044526781
0.11673219	0.023485825	0.00043351113
0.11686368	0.023317700	0.00043288032
0.11699517	0.024212344	0.00044076184
0.11712666	0.023614224	0.00043553814
0.11725814	0.023329249	0.00042984574
0.11738963	0.023708833	0.00043275954
0.11752112	0.023205097	0.00042735206
0.11765261	0.023379301	0.00043066286
0.11778410	0.023389131	0.00043096983
0.11791559	0.023945456	0.00043083058
0.11804708	0.023189813	0.00042489733
0.11817857	0.023107752	0.00042650304
0.11831005	0.023788683	0.00042857499
0.11844154	0.023455287	0.00042956487
0.11857303	0.023491066	0.00042494139
0.11870452	0.023800082	0.00042659795
0.11883601	0.023818621	0.00042790370
0.11896750	0.024147943	0.00043030313
0.11909899	0.023862113	0.00042845445
0.11923048	0.023553225	0.00042183806
0.11936196	0.023946202	0.00042738485
0.11949345	0.023828428	0.00042211408
0.11962494	0.023261835	0.00041782455
0.11975643	0.023871515	0.00042497493
0.11988792	0.024293677	0.00042324834
0.12001941	0.024089145	0.00042418029
0.12015090	0.023786092	0.00041954952
0.12028239	0.024096239	0.00042343047
0.12041387	0.023419685	0.00041724273
0.12054536	0.023829063	0.00041750721
0.12067685	0.023705526	0.00041920087
0.12080834	0.024325099	0.00042332974
0.12093983	0.023845686	0.00041653189
0.12107132	0.023582263	0.00041983038
0.12120281	0.024190455	0.00041958135
0.12133429	0.024308632	0.00042004577
0.12146578	0.023828366	0.00041800772
0.12159727	0.024231558	0.00041732248
0.12172876	0.022783111	0.00041020277
0.12186025	0.023161492	0.00041109566
0.12199174	0.023248392	0.00041305772
0.12212323	0.024251317	0.00042007302
0.12225472	0.024406814	0.00041918527
0.12238620	0.023303290	0.00041387798
0.12251769	0.023585894	0.00041246799
0.12264918	0.023800833	0.00041545134
0.12278067	0.023457205	0.00041344418
0.12291216	0.023933128	0.00041602725
0.12304365	0.023720271	0.00041505824
0.12317514	0.024473527	0.00041772962
0.12330663	0.023065878	0.00040948838
0.12343811	0.023863872	0.00041447550
0.12356960	0.023909677	0.00041314280
0.12370109	0.023281055	0.00041193446
0.12383258	0.024495654	0.00041728409
0.12396407	0.024539632	0.00041489851
0.12409556	0.024629560	0.00042173235
0.12422705	0.023639752	0.00041085698
0.12435853	0.023212739	0.00040881973
0.12449002	0.023969833	0.00041274996
0.12462151	0.023834355	0.00041381200
0.12475300	0.023961733	0.00041191515
0.12488449	0.023665286	0.00041138840
0.12501598	0.024271131	0.00041612283
0.12514747	0.023793543	0.00041016283
0.12527896	0.024353319	0.00041362657
0.12541044	0.024270583	0.00041644631
0.12554193	0.023152814	0.00040611835
0.12567342	0.024568565	0.00041569508
0.12580491	0.023669247	0.00041060170
0.12593640	0.023720126	0.00040733509
0.12606789	0.023310878	0.00040741905
0.12619938	0.024264533	0.00041360644
0.12633087	0.024136842	0.00041337342
0.12646235	0.023359256	0.00040723196
0.12659384	0.023897712	0.00040785968
0.12672533	0.024008262	0.00041286951
0.12685682	0.024497955	0.00041364532
0.12698831	0.023293986	0.00040644588
0.12711980	0.022830641	0.00040098721
0.12725129	0.023674967	0.00040651054
0.12738277	0.023731853	0.00040744772
0.12751426	0.023142136	0.00040402128
0.12764575	0.024505608	0.00041271879
0.12777724	0.023204334	0.00040185284
0.12790873	0.024151907	0.00041020234
0.12804022	0.023675210	0.00040802114
0.12817171	0.023094829	0.00040202504
0.12830320	0.024055030	0.00040864273
0.12843468	0.023230902	0.00040312765
0.12856617	0.023814944	0.00040527070
0.12869766	0.023474269	0.00040502561
0.12882915	0.023101842	0.00040226794
0.12896064	0.024184210	0.00040800695
0.12909213	0.023551245	0.00040380443
0.12922362	0.023358780	0.00040406008
0.12935511	0.024264379	0.00040993759
0.12948659	0.024323966	0.00041007198
0.12961808	0.023750593	0.00040234578
0.12974957	0.023944465	0.00040440427
0.12988106	0.023675363	0.00040385542
0.13001255	0.023540087	0.00040234716
0.13014404	0.023752490	0.00040624754
0.13027553	0.024207467	0.00040595578
0.13040701	0.023258927	0.00040065137
0.13053850	0.024047813	0.00040738129
0.13066999	0.023866870	0.00040358391
0.13080148	0.024157118	0.00040792816
0.13093297	0.023626087	0.00040075310
0.13106446	0.023785205	0.00040379779
0.13119595	0.023838647	0.00040249016
0.13132744	0.024077690	0.00040417102
0.13145892	0.023329685	0.00040095078
0.13159041	0.023448373	0.00039971989
0.13172190	0.023379198	0.00039913169
0.13185339	0.023495190	0.00040185161
0.13198488	0.023772446	0.00040261731
0.13211637	0.023165013	0.00039757273
0.13224786	0.023434283	0.00039762146
0.13237935	0.024569341	0.00040704300
0.13251083	0.023160539	0.00039804109
0.13264232	0.023419204	0.00039967526
0.13277381	0.023736079	0.00040090994
0.13290530	0.024123945	0.00040026760
0.13303679	0.023516405	0.00039977582
0.13316828	0.022811134	0.00039664150
0.13329977	0.024079984	0.00039948169
0.13343125	0.023236129	0.00039945403
0.13356274	0.023626538	0.00039738080
0.13369423	0.022973082	0.00039310479
0.13382572	0.023783313	0.00040065884
0.13395721	0.023819306	0.00039998961
0.13408870	0.024559914	0.00040594685
0.13422019	0.023791648	0.00039632978
0.13435168	0.024228338	0.00040410857
0.13448316	0.024142189	0.00040235945
0.13461465	0.023670737	0.00039728809
0.13474614	0.022928633	0.00039403409
0.13487763	0.024058387	0.00040078986
0.13500912	0.023920075	0.00039882148
0.13514061	0.023935009	0.00040062625
0.13527210	0.023437501	0.00039599520
0.13540359	0.023909358	0.00039938835
0.13553507	0.023811160	0.00039766123
0.13566656	0.023875577	0.00039880823
0.13579805	0.023753254	0.00039912837
0.13592954	0.023786301	0.00039571329
0.13606103	0.023233061	0.00039618417
0.13619252	0.023530478	0.00039396309
0.13632401	0.023455655	0.00039368401
0.13645549	0.023638501	0.00039802273
0.13658698	0.024065022	0.00039856791
0.13671847	0.023414620	0.00039434057
0.13684996	0.023804043	0.00039703947
0.13698145	0.023332149	0.00039227276
0.13711294	0.024374120	0.00039924098
0.13724443	0.024012842	0.00039760347
0.13737592	0.023775303	0.00039462126
0.13750740	0.023762518	0.00039634115
0.13763889	0.024354403	0.00039706460
0.13777038	0.023971612	0.00039802202
0.13790187	0.024176551	0.00039791762
0.13803336	0.023790405	0.00039409609
0.13816485	0.023647108	0.00039467873
0.13829634	0.023848073	0.00039310879
0.13842783	0.023745464	0.00039674005
0.13855931	0.024100491	0.00039711784
0.13869080	0.023727688	0.00039391793
0.13882229	0.023310742	0.00039020151
0.13895378	0.023786200	0.00039291844
0.13908527	0.023753069	0.00039592672
0.13921676	0.023725939	0.00039423529
0.13934825	0.023386179	0.00039099663
0.13947973	0.023868543	0.00039413314
0.13961122	0.023799121	0.00039246259
0.13974271	0.023395252	0.00039136916
0.13987420	0.023783174	0.00039406005
0.14000569	0.023803844	0.00039056948
0.14013718	0.023536786	0.00039072601
0.14026867	0.024040061	0.00039414355
0.14040016	0.023513762	0.00039132514
0.14053164	0.023482150	0.00039220525
0.14066313	0.023948198	0.00039045872
0.14079462	0.024376635	0.00039612030
0.14092611	0.023267501	0.00038822551
0.14105760	0.023536935	0.00039013081
0.14118909	0.024187339	0.00039479737
0.14132058	0.024416753	0.00039123874
0.14145207	0.023815550	0.00038966593
0.14158355	0.023260505	0.00038594130
0.14171504	0.025097129	0.00039864039
0.14184653	0.024000564	0.00039102376
0.14197802	0.023879284	0.00039021357
0.14210951	0.023570541	0.00038804853
0.14224100	0.023701710	0.00038921436
0.14237249	0.023248505	0.00038394673
0.14250398	0.023371724	0.00038859497
0.14263546	0.023551461	0.00038582485
0.14276695	0.023660594	0.00038876028
0.14289844	0.023642997	0.00038689151
0.14302993	0.023933078	0.00038804692
0.14316142	0.023257332	0.00038519658
0.14329291	0.023615937	0.00038648020
0.14342440	0.023272194	0.00038435324
0.14355588	0.023660799	0.00038684826
0.14368737	0.023442039	0.00038600617
0.14381886	0.023627301	0.00038698408
0.14395035	0.023568460	0.00038455238
0.14408184	0.024217870	0.00038924693
0.14421333	0.024104789	0.00038977186
0.14434482	0.023612080	0.00038538847
0.14447631	0.024326025	0.00039149332
0.14460779	0.023989704	0.00038809401
0.14473928	0.023722538	0.00038503964
0.14487077	0.024212217	0.00039125455
0.14500226	0.022941912	0.00038033548
0.14513375	0.023415328	0.00038627559
0.14526524	0.023213362	0.00038107114
0.14539673	0.023412809	0.00038421023
0.14552822	0.024090809	0.00038969970
0.14565970	0.023626686	0.00038508026
0.14579119	0.023457692	0.00038416350
0.14592268	0.023046295	0.00038079712
0.14605417	0.023489249	0.00038373181
0.14618566	0.024188649	0.00038917126
0.14631715	0.023943299	0.00038524772
0.14644864	0.024287702	0.00038852807
0.14658012	0.024127897	0.00038710019
0.14671161	0.024001443	0.00038634555
0.14684310	0.023614036	0.00038584141
0.14697459	0.023561448	0.00038334573
0.14710608	0.023764416	0.00038450737
0.14723757	0.023220626	0.00038173614
0.14736906	0.023751154	0.00038321418
0.14750055	0.023771687	0.00038473995
0.14763203	0.024194608	0.00038640977
0.14776352	0.023667674	0.00038274189
0.14789501	0.023359325	0.00038304699
0.14802650	0.023206089	0.00037848091
0.14815799	0.023506751	0.00038474174
0.14828948	0.024406330	0.00038733146
0.14842097	0.023791946	0.00038438630
0.14855246	0.024110156	0.00038704070
0.14868394	0.023630666	0.00038018451
0.14881543	0.023841249	0.00038419660
0.14894692	0.024044708	0.00038552838
0.14907841	0.023669623	0.00038179747
0.14920990	0.023959013	0.00038230728
0.14934139	0.023814854	0.00038225811
0.14947288	0.023595327	0.00038201926
0.14960436	0.023966161	0.00038382447
0.14973585	0.023257612	0.00037840232
0.14986734	0.023314301	0.00037975905
0.14999883	0.023454171	0.00037959905
0.15013032	0.023328553	0.00038073986
0.15026181	0.023322029	0.00037933620
0.15039330	0.023920096	0.00038212904
0.15052479	0.023262764	0.00037832886
0.15065627	0.024139109	0.00038199239
0.15078776	0.023280584	0.00037878985
0.15091925	0.023753307	0.00038145269
0.15105074	0.023506701	0.00037826065
0.15118223	0.023721948	0.00038099594
0.15131372	0.024591825	0.00038693214
0.15144521	0.023844863	0.00038052151
0.15157670	0.024109103	0.00038364195
0.15170818	0.023378140	0.00037797467
0.15183967	0.023306145	0.00037634480
0.15197116	0.023655813	0.00037985810
0.15210265	0.023718417	0.00037864110
0.15223414	0.023622305	0.00037855898
0.15236563	0.023496482	0.00037793372
0.15249712	0.022976151	0.00037542739
0.15262860	0.023577809	0.00037789470
0.15276009	0.023232385	0.00037651430
0.15289158	0.023162472	0.00037593396
0.15302307	0.023685699	0.00037813701
0.15315456	0.023197089	0.00037512382
0.15328605	0.023733791	0.00037922062
0.15341754	0.023750857	0.00038055560
0.15354903	0.023602479	0.00037674022
0.15368051	0.023945652	0.00038039863
0.15381200	0.023032475	0.00037342659
0.15394349	0.023615805	0.00037744410
0.15407498	0.023337765	0.00037504627
0.15420647	0.023737807	0.00037684648
0.15433796	0.023883856	0.00037852934
0.15446945	0.023608639	0.00037543478
0.15460094	0.024084718	0.00038130462
0.15473242	0.023904053	0.00037870024
0.15486391	0.023282105	0.00037323700
0.15499540	0.023776596	0.00037600194
0.15512689	0.023482145	0.00037637485
0.15525838	0.023442548	0.00037547901
0.15538987	0.023319134	0.00037348950
0.15552136	0.022911286	0.00037064863
0.15565284	0.023418298	0.00037382011
0.15578433	0.023238490	0.00037263945
0.15591582	0.023211564	0.00037303873
0.15604731	0.023494313	0.00037625588
0.15617880	0.023092655	0.00037054493
0.15631029	0.023592544	0.00037556390
0.15644178	0.023598967	0.00037342199
0.15657327	0.023348801	0.00037340723
0.15670475	0.023572585	0.00037362146
0.15683624	0.023266815	0.00037310293
0.15696773	0.023630908	0.00037322519
0.15709922	0.023340108	0.00037131147
0.15723071	0.024393377	0.00037994881
0.15736220	0.023440661	0.00037246781
0.15749369	0.023491330	0.00037218576
0.15762518	0.023670950	0.00037357901
0.15775666	0.023459239	0.00037155281
0.15788815	0.023211302	0.00037298576
0.15801964	0.023379343	0.00037116249
0.15815113	0.024212441	0.00037650975
0.15828262	0.023500584	0.00037156139
0.15841411	0.022959116	0.00036880680
0.15854560	0.023191439	0.00037011235
0.15867708	0.023306741	0.00036893526
0.15880857	0.023344214	0.00037156116
0.15894006	0.023446091	0.00037069904
0.15907155	0.023118559	0.00036934547
0.15920304	0.023723449	0.00037402440
0.15933453	0.023357129	0.00036979810
0.15946602	0.023288733	0.00037034665
0.15959751	0.022772583	0.00036611737
0.15972899	0.023318568	0.00036952338
0.15986048	0.023919480	0.00037452539
0.15999197	0.024125637	0.00037332357
0.16012346	0.023422309	0.00037133231
0.16025495	0.023764676	0.00037214752
0.16038644	0.023720611	0.00037046445
0.16051793	0.023689492	0.00037424440
0.16064942	0.023552170	0.00036945496
0.16078090	0.023556181	0.00037098151
0.16091239	0.023764119	0.00037168383
0.16104388	0.023455245	0.00036718569
0.16117537	0.022746416	0.00036535037
0.16130686	0.023800775	0.00036999881
0.16143835	0.023984758	0.00037275942
0.16156984	0.024450056	0.00037571585
0.16170133	0.023802943	0.00036944209
0.16183281	0.023751151	0.00037109952
0.16196430	0.023172069	0.00036729781
0.16209579	0.023127054	0.00036551938
0.16222728	0.023662950	0.00037055388
0.16235877	0.023081325	0.00036344525
0.16249026	0.023397175	0.00036861534
0.16262175	0.023780175	0.00036942061
0.16275323	0.023897249	0.00037053036
0.16288472	0.023746649	0.00036914899
0.16301621	0.023761371	0.00036780648
0.16314770	0.023580814	0.00037016241
0.16327919	0.023826634	0.00036910233
0.16341068	0.023600715	0.00036792408
0.16354217	0.023395562	0.00036696850
0.16367366	0.023079383	0.00036376668
0.16380514	0.022925040	0.00036519008
0.16393663	0.023415064	0.00036697295
0.16406812	0.023828255	0.00036711186
0.16419961	0.023632647	0.00036739517
0.16433110	0.023264704	0.00036412753
0.16446259	0.023181874	0.00036446374
0.16459408	0.023400203	0.00036732053
0.16472557	0.023850893	0.00036628149
0.16485705	0.024173191	0.00037057375
0.16498854	0.023482311	0.00036603298
0.16512003	0.023772921	0.00036844681
0.16525152	0.023524738	0.00036743807
0.16538301	0.023204333	0.00036285187
0.16551450	0.023613584	0.00036694276
0.16564599	0.023547117	0.00036577198
0.16577747	0.023132959	0.00036376272
0.16590896	0.023413421	0.00036547075
0.16604045	0.023430321	0.00036301329
0.16617194	0.023562207	0.00036679003
0.16630343	0.023161454	0.00036125093
0.16643492	0.023444534	0.00036476297
0.16656641	0.023933675	0.00036850184
0.16669790	0.023406877	0.00036154802
0.16682938	0.023520824	0.00036607540
0.16696087	0.023412635	0.00036427644
0.16709236	0.023112459	0.00036125415
0.16722385	0.023661558	0.00036629571
0.16735534	0.022923341	0.00035963928
0.16748683	0.023459413	0.00036428306
0.16761832	0.023405780	0.00036364477
0.16774981	0.023100699	0.00035972278
0.16788129	0.022918131	0.00036060613
0.16801278	0.023363320	0.00036188799
0.16814427	0.023704234	0.00036577030
0.16827576	0.023469211	0.00036417469
0.16840725	0.023347998	0.00036200252
0.16853874	0.023442714	0.00036251406
0.16867023	0.023257751	0.00035964048
0.16880171	0.023263148	0.00036280509
0.16893320	0.023458544	0.00036336297
0.16906469	0.023417284	0.00035993963
0.16919618	0.023406885	0.00036198600
0.16932767	0.024420921	0.00036692079
0.16945916	0.023863006	0.00036461004
0.16959065	0.023348212	0.00036170448
0.16972214	0.023287182	0.00035884973
0.16985362	0.023981915	0.00036581705
0.16998511	0.022907094	0.00035690426
0.17011660	0.023697837	0.00036226587
0.17024809	0.023200635	0.00036031535
0.17037958	0.023259383	0.00035961918
0.17051107	0.022674116	0.00035710894
0.17064256	0.023800283	0.00036331202
0.17077405	0.023401672	0.00036099504
0.17090553	0.023139663	0.00035836988
0.17103702	0.023143083	0.00035918809
0.17116851	0.023941711	0.00036375339
0.17130000	0.023911206	0.00036362978
0.17143149	0.023120528	0.00035810656
0.17156298	0.023556258	0.00036088976
0.17169447	0.022983683	0.00035609576
0.17182595	0.023663099	0.00036204512
0.17195744	0.023815622	0.00036240673
0.17208893	0.023700848	0.00036023587
0.17222042	0.023248468	0.00035804811
0.17235191	0.023496571	0.00035927668
0.17248340	0.023399350	0.00035823512
0.17261489	0.023387592	0.00035938066
0.17274638	0.023326188	0.00035665375
0.17287786	0.023130173	0.00035821966
0.17300935	0.023754439	0.00036023566
0.17314084	0.022929459	0.00035609219
0.17327233	0.023638392	0.00035974113
0.17340382	0.023411963	0.00035697625
0.17353531	0.023364971	0.00035860438
0.17366680	0.023536360	0.00035903187
0.17379829	0.024036972	0.00036152663
0.17392977	0.023449710	0.00035899534
0.17406126	0.024321603	0.00036280400
0.17419275	0.024020238	0.00036304267
0.17432424	0.023332611	0.00035705667
0.17445573	0.022760620	0.00035427058
0.17458722	0.023345078	0.00035821964
0.17471871	0.022962134	0.00035413249
0.17485019	0.023486828	0.00035719905
0.17498168	0.023450698	0.00035734264
0.17511317	0.023330273	0.00035673943
0.17524466	0.023718326	0.00036010574
0.17537615	0.022853336	0.00035309023
0.17550764	0.023362277	0.00035618874
0.17563913	0.023750010	0.00035716948
0.17577062	0.023291873	0.00035539286
0.17590210	0.023032593	0.00035523412
0.17603359	0.023012085	0.00035368922
0.17616508	0.022763239	0.00035243792
0.17629657	0.023450265	0.00035717196
0.17642806	0.023198699	0.00035336499
0.17655955	0.024424942	0.00036285903
0.17669104	0.023439553	0.00035515866
0.17682253	0.022899192	0.00035148613
0.17695401	0.022789559	0.00035347438
0.17708550	0.022746236	0.00035056284
0.17721699	0.023126733	0.00035411313
0.17734848	0.023476025	0.00035630078
0.17747997	0.023496950	0.00035540368
0.17761146	0.022722492	0.00035293830
0.17774295	0.023754790	0.00035521259
0.17787443	0.024166755	0.00035909885
0.17800592	0.024249557	0.00035925279
0.17813741	0.022786783	0.00035128572
0.17826890	0.023655325	0.00035672298
0.17840039	0.023453190	0.00035287794
0.17853188	0.023563299	0.00035499306
0.17866337	0.023627367	0.00035598941
0.17879486	0.023273126	0.00035242487
0.17892634	0.023512708	0.00035530727
0.17905783	0.022988437	0.00035036471
0.17918932	0.023817141	0.00035713727
0.17932081	0.022959200	0.00035047898
0.17945230	0.023912007	0.00035687257
0.17958379	0.023688267	0.00035568383
0.17971528	0.023338459	0.00035237861
0.17984677	0.023937961	0.00035659874
0.17997825	0.023744980	0.00035414163
0.18010974	0.023777711	0.00035393621
0.18024123	0.023122110	0.00035162610
0.18037272	0.022786352	0.00034792991
0.18050421	0.023107141	0.00035867982
0.18063570	0.023402218	0.00036193662
0.18076719	0.023143272	0.00036266745
0.18089867	0.023819352	0.00037003210
0.18103016	0.023468875	0.00036769409
0.18116165	0.022969459	0.00036786882
0.18129314	0.023908557	0.00037414994
0.18142463	0.023012118	0.00036906072
0.18155612	0.023310462	0.00037314627
0.18168761	0.022727823	0.00037005539
0.18181910	0.023295807	0.00037702766
0.18195058	0.023631755	0.00038086650
0.18208207	0.023070077	0.00037486137
0.18221356	0.023263269	0.00037973226
0.18234505	0.022600769	0.00037565274
0.18247654	0.023493988	0.00038293839
0.18260803	0.023505328	0.00038315243
0.18273952	0.023548065	0.00038432913
0.18287101	0.023731487	0.00038715119
0.18300249	0.023359787	0.00038524069
0.18313398	0.023180238	0.00038466455
0.18326547	0.023338001	0.00038723630
0.18339696	0.023797186	0.00038953523
0.18352845	0.023090013	0.00038671755
0.18365994	0.023660169	0.00039165313
0.18379143	0.023622555	0.00039073267
0.18392292	0.023666973	0.00039576878
0.18405440	0.023692093	0.00039345812
0.18418589	0.023694047	0.00039511727
0.18431738	0.023828502	0.00039821129
0.18444887	0.023278233	0.00039261290
0.18458036	0.022989387	0.00039322838
0.18471185	0.023450068	0.00039616818
0.18484334	0.022692876	0.00039273237
0.18497482	0.023471048	0.00039892285
0.18510631	0.023377128	0.00039616596
0.18523780	0.023980448	0.00040444839
0.18536929	0.023469929	0.00039479410
0.18550078	0.023736446	0.00038964411
0.18563227	0.022932428	0.00038405204
0.18576376	0.023396170	0.00038038489
0.18589525	0.024148742	0.00038796053
0.18602673	0.023135834	0.00037908061
0.18615822	0.023589018	0.00038216320
0.18628971	0.023408315	0.00037774215
0.18642120	0.023655143	0.00037787490
0.18655269	0.023119671	0.00037462615
0.18668418	0.023748177	0.00037504605
0.18681567	0.023647036	0.00037428093
0.18694716	0.024265707	0.00037908066
0.18707864	0.023359517	0.00036886646
0.18721013	0.023492102	0.00037050519
0.18734162	0.022979935	0.00036860704
0.18747311	0.023436239	0.00036822442
0.18760460	0.023024030	0.00036665887
0.18773609	0.024047348	0.00036941442
0.18786758	0.023578872	0.00036803477
0.18799906	0.023375049	0.00036742257
0.18813055	0.022757609	0.00036113587
0.18826204	0.023786703	0.00036826890
0.18839353	0.022925277	0.00035885167
0.18852502	0.023741414	0.00036512032
0.18865651	0.023652868	0.00036463805
0.18878800	0.023207084	0.00035865512
0.18891949	0.023042562	0.00035876779
0.18905097	0.023238657	0.00035847678
0.18918246	0.023113525	0.00035763612
0.18931395	0.023323632	0.00036010368
0.18944544	0.024022715	0.00036110207
0.18957693	0.023581583	0.00035910488
0.18970842	0.022892449	0.00035322468
0.18983991	0.023240205	0.00035564812
0.18997140	0.023325318	0.00035701374
0.19010288	0.022771512	0.00035050556
0.19023437	0.023143075	0.00035373645
0.19036586	0.023834763	0.00035756814
0.19049735	0.023430259	0.00035449832
0.19062884	0.023880130	0.00035787733
0.19076033	0.023595892	0.00035394998
0.19089182	0.023696577	0.00035538789
0.19102330	0.024031888	0.00035638894
0.19115479	0.023394868	0.00035232337
0.19128628	0.023377758	0.00035320802
0.19141777	0.023745907	0.00035357306
0.19154926	0.022588923	0.00034787696
0.19168075	0.023384365	0.00035152552
0.19181224	0.023166543	0.00035130583
0.19194373	0.022645412	0.00034793966
0.19207521	0.023453863	0.00035066291
0.19220670	0.023594346	0.00035289696
0.19233819	0.023189367	0.00035011762
0.19246968	0.023770325	0.00035403541
0.19260117	0.023442141	0.00035180098
0.19273266	0.023167042	0.00034986683
0.19286415	0.023612136	0.00035153111
0.19299564	0.023308390	0.00035105485
0.19312712	0.022996634	0.00034693426
0.19325861	0.023658975	0.00035240614
0.19339010	0.023665435	0.00034968201
0.19352159	0.023569234	0.00035024283
0.19365308	0.023684744	0.00035304006
0.19378457	0.023022709	0.00034710751
0.19391606	0.023780351	0.00035235378
0.19404754	0.023070764	0.00034667748
0.19417903	0.022971045	0.00034680143
0.19431052	0.023338509	0.00034994687
0.19444201	0.023728012	0.00035011154
0.19457350	0.023678151	0.00035011371
0.19470499	0.022862207	0.00034512241
0.19483648	0.023915326	0.00035140285
0.19496797	0.023199309	0.00034856101
0.19509945	0.023502771	0.00034799141
0.19523094	0.023080009	0.00034608820
0.19536243	0.022956960	0.00034436101
0.19549392	0.023348184	0.00034760618
0.19562541	0.023759716	0.00034965769
0.19575690	0.023034012	0.00034411809
0.19588839	0.023963193	0.00034926102
0.19601988	0.023027362	0.00034419326
0.19615136	0.024075865	0.00035033190
0.19628285	0.023307684	0.00034723955
0.19641434	0.023571897	0.00034754667
0.19654583	0.023428452	0.00034715632
0.19667732	0.023514855	0.00034667872
0.19680881	0.023029449	0.00034439809
0.19694030	0.024144525	0.00035079449
0.19707178	0.023352861	0.00034453368
0.19720327	0.023741657	0.00034760996
0.19733476	0.022919935	0.00034296807
0.19746625	0.023371045	0.00034505440
0.19759774	0.023467901	0.00034716566
0.19772923	0.023618768	0.00034633306
0.19786072	0.023107762	0.00034304589
0.19799221	0.023628117	0.00034678221
0.19812369	0.023461309	0.00034437182
0.19825518	0.023091022	0.00034413551
0.19838667	0.023748192	0.00034591846
0.19851816	0.023618659	0.00034585797
0.19864965	0.022953241	0.00034254790
0.19878114	0.023810581	0.00034625676
0.19891263	0.023098094	0.00034384164
0.19904412	0.023366209	0.00034315025
0.19917560	0.023093852	0.00034280620
0.19930709	0.023396569	0.00034320513
0.19943858	0.022991457	0.00034005451
0.19957007	0.023107740	0.00034288123
0.19970156	0.023233252	0.00034255698
0.19983305	0.023019591	0.00034157963
0.19996454	0.023076267	0.00034148744
0.20009602	0.023413727	0.00034309751
0.20022751	0.023698034	0.00034585861
0.20035900	0.023417012	0.00034350208
0.20049049	0.023477090	0.00034338250
0.20062198	0.023634448	0.00034385098
0.20075347	0.024018644	0.00034582754
0.20088496	0.023088489	0.00034149743
0.20101645	0.023522127	0.00034463295
0.20114793	0.023875848	0.00034448055
0.20127942	0.023053998	0.00034072823
0.20141091	0.023067104	0.00034035701
0.20154240	0.022975447	0.00034044677
0.20167389	0.023542304	0.00034348179
0.20180538	0.023110589	0.00033880381
0.20193687	0.023656952	0.00034379074
0.20206836	0.023347448	0.00034082453
0.20219984	0.023415776	0.00034323541
0.20233133	0.024164496	0.00034670926
0.20246282	0.023467692	0.00034065564
0.20259431	0.023180214	0.00034098422
0.20272580	0.023328064	0.00033995015
0.20285729	0.023252904	0.00033903420
0.20298878	0.023324665	0.00034268130
0.20312027	0.023419021	0.00033899983
0.20325175	0.023809205	0.00034301112
0.20338324	0.023094413	0.00033726213
0.20351473	0.022932912	0.00033811345
0.20364622	0.023288660	0.00033991964
0.20377771	0.024002091	0.00034208821
0.20390920	0.023790246	0.00034246024
0.20404069	0.023542764	0.00034054065
0.20417217	0.023310273	0.00034004903
0.20430366	0.023177897	0.00033980431
0.20443515	0.023192794	0.00033665111
0.20456664	0.023612989	0.00034051194
0.20469813	0.023618740	0.00034033255
0.20482962	0.023376752	0.00033915776
0.20496111	0.023439491	0.00034045419
0.20509260	0.023656709	0.00033915857
0.20522408	0.023370101	0.00033858703
0.20535557	0.023248401	0.00033830470
0.20548706	0.023075253	0.00033576520
0.20561855	0.023133943	0.00033730893
0.20575004	0.023520001	0.00033728874
0.20588153	0.023009595	0.00033607291
0.20601302	0.023337105	0.00033882687
0.20614451	0.023062562	0.00033561071
0.20627599	0.022908801	0.00033542365
0.20640748	0.024225783	0.00034193064
0.20653897	0.023494179	0.00033788133
0.20667046	0.023267949	0.00033731180
0.20680195	0.023616118	0.00033867766
0.20693344	0.023384961	0.00033806169
0.20706493	0.022852274	0.00033324127
0.20719641	0.023140212	0.00033737689
0.20732790	0.023284173	0.00033823439
0.20745939	0.023361401	0.00033582806
0.20759088	0.023025169	0.00033526358
0.20772237	0.023260867	0.00033542920
0.20785386	0.022892990	0.00033249911
0.20798535	0.022877639	0.00033614771
0.20811684	0.022952781	0.00033361878
0.20824832	0.023073418	0.00033644162
0.20837981	0.023140978	0.00033541097
0.20851130	0.023089912	0.00033557087
0.20864279	0.023054300	0.00033559244
0.20877428	0.022929130	0.00033205864
0.20890577	0.022850831	0.00033356337
0.20903726	0.023130016	0.00033489220
0.20916875	0.023287578	0.00033624256
0.20930023	0.023125706	0.00033588028
0.20943172	0.023515659	0.00033549090
0.20956321	0.023456707	0.00033575393
0.20969470	0.022960416	0.00033332546
0.20982619	0.023920466	0.00033785764
0.20995768	0.023301393	0.00033598483
0.21008917	0.023198179	0.00033300336
0.21022065	0.023123438	0.00033356349
0.21035214	0.023122971	0.00033568595
0.21048363	0.023327564	0.00033350666
0.21061512	0.023122225	0.00033559715
0.21074661	0.022822225	0.00033047274
0.21087810	0.022673243	0.00033009620
0.21100959	0.023203037	0.00033474827
0.21114108	0.023164682	0.00033147271
0.21127256	0.023393079	0.00033625479
0.21140405	0.023589050	0.00033486202
0.21153554	0.023991091	0.00033778879
0.21166703	0.023276169	0.00033396200
0.21179852	0.023654640	0.00033483924
0.21193001	0.023218091	0.00033320257
0.21206150	0.023124241	0.00033077356
0.21219299	0.023277233	0.00033291602
0.21232447	0.022537294	0.00033129484
0.21245596	0.023124658	0.00033200342
0.21258745	0.022742830	0.00033105255
0.21271894	0.022936037	0.00032983978
0.21285043	0.023084649	0.00033151490
0.21298192	0.023217656	0.00033422889
0.21311341	0.023432684	0.00033275783
0.21324489	0.023177292	0.00033242518
0.21337638	0.023397909	0.00033193665
0.21350787	0.023405341	0.00033298078
0.21363936	0.023695479	0.00033626390
0.21377085	0.023356787	0.00033174170
0.21390234	0.023062851	0.00033320238
0.21403383	0.022970510	0.00033011014
0.21416532	0.023253731	0.00033130517
0.21429680	0.023425262	0.00033418962
0.21442829	0.023511264	0.00033327621
0.21455978	0.023372969	0.00033245445
0.21469127	0.023435147	0.00033191950
0.21482276	0.023277162	0.00033093190
0.21495425	0.023771611	0.00033424166
0.21508574	0.023135016	0.00033112142
0.21521723	0.023424539	0.00033194915
0.21534871	0.023305661	0.00033291063
0.21548020	0.023608577	0.00033086013
0.21561169	0.023077709	0.00032979075
0.21574318	0.023612974	0.00033342367
0.21587467	0.022972735	0.00032782900
0.21600616	0.023540260	0.00033322369
0.21613765	0.023362229	0.00033003076
0.21626913	0.022998946	0.00032965918
0.21640062	0.023868719	0.00033352082
0.21653211	0.023426954	0.00033103142
0.21666360	0.022804575	0.00032677043
0.21679509	0.022884860	0.00032730899
0.21692658	0.023159889	0.00032907732
0.21705807	0.023609209	0.00033204242
0.21718956	0.023690400	0.00033125495
0.21732104	0.022966365	0.00032923211
0.21745253	0.023447081	0.00033048238
0.21758402	0.023220089	0.00032969723
0.21771551	0.023511300	0.00033037365
0.21784700	0.023142855	0.00032786222
0.21797849	0.023051574	0.00032897524
0.21810998	0.023067253	0.00032727493
0.21824147	0.023127583	0.00032798299
0.21837295	0.023318372	0.00033115449
0.21850444	0.023160363	0.00032607787
0.21863593	0.022826733	0.00032672362
0.21876742	0.023846542	0.00033039148
0.21889891	0.023193968	0.00032918241
0.21903040	0.022775623	0.00032668348
0.21916189	0.023326992	0.00032818671
0.21929337	0.022737306	0.00032549027
0.21942486	0.023404671	0.00032906042
0.21955635	0.023759217	0.00033154826
0.21968784	0.023537396	0.00033068767
0.21981933	0.023200002	0.00032545596
0.21995082	0.023216020	0.00032776189
0.22008231	0.022804738	0.00032443297
0.22021380	0.023473968	0.00032883953
0.22034528	0.024015157	0.00033219872
0.22047677	0.023010870	0.00032322398
0.22060826	0.022937670	0.00032575739
0.22073975	0.023137930	0.00032687366
0.22087124	0.023148652	0.00032716621
0.22100273	0.023181206	0.00032772745
0.22113422	0.023374285	0.00032547217
0.22126571	0.023130146	0.00032622556
0.22139719	0.023064099	0.00032633897
0.22152868	0.023447550	0.00032787234
0.22166017	0.022984781	0.00032623342
0.22179166	0.022926725	0.00032372742
0.22192315	0.023141502	0.00032647293
0.22205464	0.022875015	0.00032377376
0.22218613	0.022912274	0.00032490909
0.22231761	0.023621504	0.00032760561
0.22244910	0.023418818	0.00032682599
0.22258059	0.023343220	0.00032679724
0.22271208	0.023457785	0.00032670819
0.22284357	0.023601772	0.00032771709
0.22297506	0.023639397	0.00032853160
0.22310655	0.023512639	0.00032600218
0.22323804	0.023514176	0.00032712098
0.22336952	0.023094986	0.00032624754
0.22350101	0.023244486	0.00032474701
0.22363250	0.023019543	0.00032364462
0.22376399	0.022948415	0.00032268982
0.22389548	0.023039097	0.00032523470
0.22402697	0.023651304	0.00032853531
0.22415846	0.022785835	0.00032224877
0.22428995	0.023134749	0.00032456107
0.22442143	0.023196641	0.00032293269
0.22455292	0.023106410	0.00032424146
0.22468441	0.023034125	0.00032481819
0.22481590	0.022871945	0.00032284102
0.22494739	0.023270958	0.00032384307
0.22507888	0.023012094	0.00032289603
0.22521037	0.023606565	0.00032685908
0.22534186	0.023635323	0.00032665405
0.22547334	0.023057652	0.00032278138
0.22560483	0.023445386	0.00032429806
0.22573632	0.022661732	0.00032164974
0.22586781	0.023308389	0.00032408157
0.22599930	0.022672464	0.00032123999
0.22613079	0.023381805	0.00032343724
0.22626228	0.022833772	0.00032209827
0.22639376	0.023308891	0.00032319471
0.22652525	0.023554592	0.00032430305
0.22665674	0.023194051	0.00032356938
0.22678823	0.022543608	0.00031870759
0.22691972	0.023955090	0.00032673845
0.22705121	0.022959628	0.00032167573
0.22718270	0.023894259	0.00032606671
0.22731419	0.023283305	0.00032411464
0.22744567	0.023231086	0.00032331034
0.22757716	0.023026971	0.00032108190
0.22770865	0.023261984	0.00032259738
0.22784014	0.022920579	0.00032042113
0.22797163	0.022751382	0.00032120446
0.22810312	0.023265515	0.00032181942
0.22823461	0.023063738	0.00032163869
0.22836610	0.023267333	0.00032425647
0.22849758	0.023209616	0.00032158473
0.22862907	0.023125342	0.00032268004
0.22876056	0.022908225	0.00031924622
0.22889205	0.022513167	0.00031767973
0.22902354	0.023875456	0.00032604045
0.22915503	0.023157284	0.00031963841
0.22928652	0.023465989	0.00032358468
0.22941800	0.023814061	0.00032398727
0.22954949	0.023353051	0.00032210551
0.22968098	0.022927008	0.00031980502
0.22981247	0.022697528	0.00031835887
0.22994396	0.022752023	0.00031962867
0.23007545	0.022575807	0.00031994108
0.23020694	0.022733233	0.00032393324
0.23033843	0.022702718	0.00032932110
0.23046991	0.023088160	0.00033149227
0.23060140	0.024042546	0.00033922955
0.23073289	0.023316582	0.00033495719
0.23086438	0.023893018	0.00033906395
0.23099587	0.022537463	0.00033526957
0.23112736	0.022556994	0.00033509868
0.23125885	0.022738582	0.00033805582
0.23139034	0.023121945	0.00033829530
0.23152182	0.023494048	0.00034282345
0.23165331	0.023294158	0.00034554539
0.23178480	0.023809161	0.00034698274
0.23191629	0.023114336	0.00034529805
0.23204778	0.023379027	0.00034556648
0.23217927	0.023664213	0.00034866583
0.23231076	0.023491983	0.00035040932
0.23244224	0.022811495	0.00034479724
0.23257373	0.023290860	0.00034845821
0.23270522	0.023059494	0.00034844039
0.23283671	0.022878854	0.00034577647
0.23296820	0.023059592	0.00034867604
0.23309969	0.023065024	0.00034799624
0.23323118	0.023603227	0.00035028168
0.23336267	0.023513967	0.00035094365
0.23349415	0.022837077	0.00034472448
0.23362564	0.023704953	0.00035291819
0.23375713	0.022976845	0.00034863514
0.23388862	0.023606369	0.00035038315
0.23402011	0.023134331	0.00035010639
0.23415160	0.022817824	0.00034685081
0.23428309	0.022962475	0.00034992204
0.23441458	0.022863748	0.00034802819
0.23454606	0.023258072	0.00035207686
0.23467755	0.023069939	0.00035025462
0.23480904	0.022850862	0.00034946668
0.23494053	0.022978405	0.00035036077
0.23507202	0.023450929	0.00035323027
0.23520351	0.022514965	0.00034820215
0.23533500	0.022658122	0.00034927594
0.23546648	0.022871555	0.00035000848
0.23559797	0.022870025	0.00035051002
0.23572946	0.023372508	0.00035456434
0.23586095	0.023250632	0.00035314907
0.23599244	0.023247707	0.00035369050
0.23612393	0.022794653	0.00034963867
0.23625542	0.022693566	0.00035171363
0.23638691	0.023341111	0.00035476220
0.23651839	0.022848761	0.00035097729
0.23664988	0.023273665	0.00035524219
0.23678137	0.023623221	0.00035608597
0.23691286	0.023286989	0.00035569712
0.23704435	0.022601293	0.00035098268
0.23717584	0.023263034	0.00035321029
0.23730733	0.023272187	0.00035652569
0.23743882	0.023088616	0.00035509731
0.23757030	0.023026689	0.00035385745
0.23770179	0.023286918	0.00035786538
0.23783328	0.023160265	0.00035479474
0.23796477	0.023080653	0.00035580758
0.23809626	0.023048850	0.00035506591
0.23822775	0.022755371	0.00035366912
0.23835924	0.023466465	0.00036065277
0.23849072	0.023048841	0.00035335243
0.23862221	0.022853899	0.00035436342
0.23875370	0.023331346	0.00035653142
0.23888519	0.022949867	0.00035674672
0.23901668	0.022929330	0.00035679815
0.23914817	0.022872478	0.00035322368
0.23927966	0.022543946	0.00035443233
0.23941115	0.023022033	0.00035689607
0.23954263	0.023363180	0.00035954590
0.23967412	0.022637803	0.00035560970
0.23980561	0.023143705	0.00035639236
0.23993710	0.022746376	0.00035682583
0.24006859	0.022506221	0.00035446390
0.24020008	0.023003477	0.00035813547
0.24033157	0.023570955	0.00036012287
0.24046306	0.023300933	0.00035843931
0.24059454	0.023521121	0.00035950260
0.24072603	0.022123943	0.00035389152
0.24085752	0.022952493	0.00035727485
0.24098901	0.022982413	0.00036045800
0.24112050	0.023605472	0.00036091326
0.24125199	0.022790748	0.00035620040
0.24138348	0.023466688	0.00036373241
0.24151496	0.023556891	0.00036178931
0.24164645	0.023478145	0.00036244686
0.24177794	0.023159585	0.00035760777
0.24190943	0.022934223	0.00035843636
0.24204092	0.023265936	0.00036058300
0.24217241	0.023269622	0.00036011280
0.24230390	0.023444842	0.00036359359
0.24243539	0.023128340	0.00035851812
0.24256687	0.023185561	0.00036134658
0.24269836	0.022706161	0.00035849469
0.24282985	0.023147441	0.00035986164
0.24296134	0.023701092	0.00036393012
0.24309283	0.023130849	0.00036002167
0.24322432	0.023240822	0.00036138446
0.24335581	0.023435288	0.00036444726
0.24348730	0.022743219	0.00035795961
0.24361878	0.023158979	0.00036166628
0.24375027	0.023539088	0.00036334393
0.24388176	0.023379874	0.00036349255
0.24401325	0.023396325	0.00036598882
0.24414474	0.023156122	0.00036106202
0.24427623	0.023527014	0.00036527745
0.24440772	0.023247019	0.00036223686
0.24453920	0.023011952	0.00036094316
0.24467069	0.022891397	0.00036192086
0.24480218	0.023611307	0.00036468177
0.24493367	0.023318519	0.00036423750
0.24506516	0.022711817	0.00036059781
0.24519665	0.022780396	0.00036115125
0.24532814	0.023204048	0.00036463405
0.24545963	0.022995703	0.00036126933
0.24559111	0.023210821	0.00036332230
0.24572260	0.023128951	0.00036219227
0.24585409	0.023347483	0.00036315658
0.24598558	0.022928744	0.00036196717
0.24611707	0.022946708	0.00036300505
0.24624856	0.022875026	0.00036162445
0.24638005	0.022761912	0.00036178329
0.24651154	0.023004564	0.00036113845
0.24664302	0.022700478	0.00036149310
0.24677451	0.023093691	0.00036375034
0.24690600	0.023467759	0.00036672384
0.24703749	0.023483211	0.00036637367
0.24716898	0.022688291	0.00036003240
0.24730047	0.023073411	0.00036454880
0.24743196	0.023369661	0.00036521710
0.24756345	0.023640420	0.00036775086
0.24769493	0.023540483	0.00036794501
0.24782642	0.022950557	0.00036237722
0.24795791	0.022937627	0.00036448170
0.24808940	0.023174844	0.00036642264
0.24822089	0.023512949	0.00036639170
0.24835238	0.022808851	0.00036423097
0.24848387	0.022278298	0.00035925085
0.24861535	0.023887722	0.00037186546
0.24874684	0.023065205	0.00036561692
0.24887833	0.023157918	0.00036536299
0.24900982	0.022970960	0.00036512408
0.24914131	0.023384247	0.00036634970
0.24927280	0.023593983	0.00036903130
0.24940429	0.023095247	0.00036546333
0.24953578	0.023274714	0.00036519226
0.24966726	0.024204520	0.00037337275
0.24979875	0.023112029	0.00036417250
0.24993024	0.023539971	0.00037043109
0.25006173	0.023411107	0.00036689140
0.25019322	0.023041773	0.00036439085
0.25032471	0.023213901	0.00036862717
0.25045620	0.022579909	0.00036225599
0.25058769	0.023161928	0.00036826343
0.25071917	0.023106937	0.00036672626
0.25085066	0.022950415	0.00036409846
0.25098215	0.022768608	0.00036545499
0.25111364	0.023051436	0.00036485235
0.25124513	0.023116281	0.00036906430
0.25137662	0.023229404	0.00036794578
0.25150811	0.023360224	0.00036869854
0.25163959	0.023600189	0.00037040379
0.25177108	0.023239416	0.00036659296
0.25190257	0.022395644	0.00036432093
0.25203406	0.022803202	0.00036536963
0.25216555	0.023875767	0.00037159089
0.25229704	0.023622538	0.00037111200
0.25242853	0.023438956	0.00036943767
0.25256002	0.023623215	0.00037158525
0.25269150	0.023347047	0.00036861723
0.25282299	0.023913422	0.00037155677
0.25295448	0.023185412	0.00037015321
0.25308597	0.022833140	0.00036333005
0.25321746	0.023212167	0.00036948829
0.25334895	0.023058017	0.00036760387
0.25348044	0.023243864	0.00036667462
0.25361193	0.023070169	0.00036945904
0.25374341	0.022866436	0.00036527496
0.25387490	0.023591653	0.00037041691
0.25400639	0.023296747	0.00037614438
0.25413788	0.023522300	0.00038095002
0.25426937	0.023141728	0.00038351529
0.25440086	0.023888399	0.00039189767
0.25453235	0.023217807	0.00038904786
0.25466383	0.023608490	0.00039563392
0.25479532	0.023372164	0.00039511279
0.25492681	0.023657443	0.00039993072
0.25505830	0.022847376	0.00039510634
0.25518979	0.022756383	0.00039642643
0.25532128	0.022261120	0.00039519889
0.25545277	0.023242565	0.00040321853
0.25558426	0.023466220	0.00040626664
0.25571574	0.023004852	0.00040613208
0.25584723	0.024087300	0.00041321005
0.25597872	0.022937337	0.00040893839
0.25611021	0.022988273	0.00040903956
0.25624170	0.023144207	0.00041243660
0.25637319	0.022952949	0.00041615696
0.25650468	0.023548274	0.00041905208
0.25663617	0.023762056	0.00042350393
0.25676765	0.022868773	0.00041864091
0.25689914	0.022391737	0.00041597580
0.25703063	0.022360338	0.00041782973
0.25716212	0.022362000	0.00041850852
0.25729361	0.023467114	0.00042795988
0.25742510	0.022673195	0.00042391375
0.25755659	0.022717971	0.00042701463
0.25768807	0.022561141	0.00042878935
0.25781956	0.022886774	0.00043006537
0.25795105	0.023660351	0.00043500032
0.25808254	0.022614034	0.00043521977
0.25821403	0.023482690	0.00043729378
0.25834552	0.022634589	0.00043457626
0.25847701	0.022528895	0.00043325063
0.25860850	0.023007974	0.00043641381
0.25873998	0.022712809	0.00043653089
0.25887147	0.022968239	0.00044099864
0.25900296	0.023143863	0.00044119462
0.25913445	0.023218725	0.00044319193
0.25926594	0.023304768	0.00044243914
0.25939743	0.022738845	0.00044183844
0.25952892	0.023462837	0.00044528055
0.25966041	0.022963575	0.00044705698
0.25979189	0.022930845	0.00044338791
0.25992338	0.023280050	0.00044933259
0.26005487	0.022126038	0.00044174715
0.26018636	0.022744453	0.00044565862
0.26031785	0.022464403	0.00044436437
0.26044934	0.023034054	0.00044712934
0.26058083	0.023036224	0.00044826930
0.26071231	0.022861231	0.00044923337
0.26084380	0.022954204	0.00044873954
0.26097529	0.023138468	0.00045530386
0.26110678	0.022458828	0.00044907168
0.26123827	0.023131901	0.00045660231
0.26136976	0.022497005	0.00045162863
0.26150125	0.023110844	0.00045584836
0.26163274	0.023376511	0.00045793988
0.26176422	0.022972257	0.00045446050
0.26189571	0.023290924	0.00046182287
0.26202720	0.022368169	0.00045204927
0.26215869	0.022458066	0.00045252853
0.26229018	0.023325783	0.00046128066
0.26242167	0.022646141	0.00045526657
0.26255316	0.023048205	0.00046120609
0.26268465	0.023451569	0.00046619538
0.26281613	0.023208186	0.00046318305
0.26294762	0.023623582	0.00046612208
0.26307911	0.023644057	0.00046643631
0.26321060	0.022808396	0.00046309697
0.26334209	0.022597749	0.00046409534
0.26347358	0.023334789	0.00046540399
0.26360507	0.023701253	0.00047109232
0.26373655	0.023328374	0.00046757868
0.26386804	0.022882218	0.00046657046
0.26399953	0.023856201	0.00047467636
0.26413102	0.022656867	0.00046498572
0.26426251	0.022571974	0.00046462540
0.26439400	0.023605193	0.00047199291
0.26452549	0.023488617	0.00047632701
0.26465698	0.022896213	0.00047203342
0.26478846	0.022734712	0.00046468944
0.26491995	0.023334724	0.00047891506
0.26505144	0.023573892	0.00047294306
0.26518293	0.023600824	0.00047900477
0.26531442	0.023257106	0.00047854293
0.26544591	0.022353899	0.00046794925
[truncated: 567 more rows]
