# Supplementary material for: Invariant surface glycoprotein 65 of Trypanosoma brucei is a complement C3 receptor
Source: Nat Commun. 2022 Aug 29;13:5085. doi: 10.1038/s41467-022-32728-9 (PMC9424271; doi:10.1038/s41467-022-32728-9)
Supplement: Supplementary file 4 — supplementary data 2 [file 41467_2022_32728_MOESM4_ESM.zip › b21-414646_00141.dat]

0.0026000000	40.311671	0.13791302
0.0027314887	29.429634	0.10824035
0.0028629774	22.502229	0.090500402
0.0029944661	17.500028	0.076594810
0.0031259548	12.509651	0.059509748
0.0032574435	11.006401	0.057778970
0.0033889322	8.9546024	0.049265853
0.0035204209	11.673049	0.048974285
0.0036519096	12.483573	0.046997526
0.0037833983	10.021380	0.039700234
0.0039148870	8.2870972	0.034834806
0.0040463757	6.7885260	0.030331622
0.0041778644	5.6080057	0.025839503
0.0043093531	4.6728926	0.023158117
0.0044408418	3.8489505	0.020214006
0.0045723305	3.1565727	0.018305817
0.0047038192	2.9319715	0.016885584
0.0048353079	2.5077986	0.015160405
0.0049667966	2.2271844	0.014235933
0.0050982853	1.9001894	0.012456844
0.0052297740	1.7255815	0.012025907
0.0053612627	1.5119066	0.010870276
0.0054927514	1.4173156	0.010245684
0.0056242401	1.2753978	0.0096910694
0.0057557288	1.1954012	0.0091222766
0.0058872175	1.0857501	0.0085774457
0.0060187062	1.0360584	0.0083566688
0.0061501949	0.91017632	0.0075024159
0.0062816836	0.88191847	0.0075518455
0.0064131723	0.82612510	0.0071650295
0.0065446610	0.78808291	0.0068978976
0.0066761496	0.75915198	0.0067382418
0.0068076383	0.71259859	0.0063803145
0.0069391270	0.69263814	0.0063914350
0.0070706157	0.66695443	0.0061725941
0.0072021044	0.64467355	0.0060017042
0.0073335931	0.61946035	0.0058575356
0.0074650818	0.57519850	0.0054800695
0.0075965705	0.57953024	0.0055463153
0.0077280592	0.54678809	0.0053650526
0.0078595479	0.51518784	0.0050832106
0.0079910366	0.50474893	0.0050614275
0.0081225253	0.46804826	0.0047345280
0.0082540140	0.45783857	0.0047092367
0.0083855027	0.44919339	0.0046824014
0.0085169914	0.42329965	0.0044525801
0.0086484801	0.40581034	0.0043279204
0.0087799688	0.39171028	0.0041770699
0.0089114575	0.38001741	0.0041360027
0.0090429462	0.36970522	0.0040509711
0.0091744349	0.34627264	0.0038867803
0.0093059236	0.33322362	0.0037679457
0.0094374123	0.32163517	0.0036773318
0.0095689010	0.30203888	0.0035061593
0.0097003897	0.29536098	0.0034952126
0.0098318784	0.28737723	0.0033983567
0.0099633671	0.26677782	0.0032387304
0.010094856	0.26256205	0.0032031674
0.010226345	0.24633004	0.0030293604
0.010357833	0.24341831	0.0030889255
0.010489322	0.22432218	0.0028782918
0.010620811	0.21543952	0.0028005149
0.010752299	0.21321164	0.0027738991
0.010883788	0.19790900	0.0026179262
0.011015277	0.18753670	0.0025941887
0.011146765	0.17912521	0.0024572307
0.011278254	0.17146218	0.0023946204
0.011409743	0.16944243	0.0023560954
0.011541231	0.15776394	0.0022391944
0.011672720	0.14821006	0.0021753298
0.011804209	0.14175794	0.0020471660
0.011935698	0.13627813	0.0020027911
0.012067186	0.12992341	0.0019447949
0.012198675	0.12058783	0.0018117640
0.012330164	0.11859034	0.0018005473
0.012461652	0.11676360	0.0017663092
0.012593141	0.10855216	0.0016649182
0.012724630	0.10625450	0.0016478015
0.012856118	0.098681752	0.0015381506
0.012987607	0.099709602	0.0015638906
0.013119096	0.095123317	0.0014926929
0.013250585	0.090939451	0.0014447557
0.013382073	0.091713836	0.0014552251
0.013513562	0.086448555	0.0013912562
0.013645051	0.086681765	0.0014024773
0.013776539	0.081930871	0.0013561290
0.013908028	0.080595706	0.0013226613
0.014039517	0.077636951	0.0012919728
0.014171005	0.075145085	0.0012629811
0.014302494	0.071510084	0.0012338454
0.014433983	0.071927223	0.0012382819
0.014565472	0.072495767	0.0012187955
0.014696960	0.070664121	0.0012079760
0.014828449	0.067696454	0.0011657863
0.014959938	0.065739010	0.0011549101
0.015091426	0.064915756	0.0011515082
0.015222915	0.062111522	0.0010986585
0.015354404	0.063130939	0.0011130361
0.015485892	0.062644660	0.0010959940
0.015617381	0.061522176	0.0010909679
0.015748870	0.061832900	0.0010927066
0.015880359	0.063082117	0.0010864807
0.016011847	0.060320723	0.0010638210
0.016143336	0.055435366	0.0010102297
0.016274825	0.052942764	0.00099046159
0.016406313	0.054625629	0.00099614750
0.016537802	0.052060554	0.00096686577
0.016669291	0.052195981	0.00096701378
0.016800779	0.052508013	0.00096654129
0.016932268	0.057701816	0.0010065685
0.017063757	0.060646306	0.0010302253
0.017195246	0.060644157	0.0010201109
0.017326734	0.058785276	0.0010057547
0.017458223	0.058193846	0.00099389455
0.017589712	0.055392924	0.00096467832
0.017721200	0.056696105	0.00098185417
0.017852689	0.055895621	0.00095214925
0.017984178	0.053891031	0.00094629863
0.018115666	0.053365476	0.00093690121
0.018247155	0.054214576	0.00093816110
0.018378644	0.053489289	0.00093265155
0.018510133	0.050121919	0.00089634012
0.018641621	0.051709696	0.00090504686
0.018773110	0.049853172	0.00088553204
0.018904599	0.052635444	0.00090947746
0.019036087	0.051326839	0.00089303604
0.019167576	0.049854416	0.00087166120
0.019299065	0.048131606	0.00085385627
0.019430553	0.049833990	0.00087529058
0.019562042	0.047880538	0.00084848435
0.019693531	0.046013311	0.00083187403
0.019825019	0.045946606	0.00082720766
0.019956508	0.045677209	0.00081703024
0.020087997	0.045048672	0.00081815212
0.020219486	0.044221715	0.00080442054
0.020350974	0.044725962	0.00081203549
0.020482463	0.043704069	0.00078944028
0.020613952	0.044057171	0.00078932230
0.020745440	0.043659810	0.00079254424
0.020876929	0.044491277	0.00078830538
0.021008418	0.043747508	0.00078489598
0.021139906	0.041272459	0.00076226904
0.021271395	0.040186514	0.00074438407
0.021402884	0.041484835	0.00075951036
0.021534373	0.040583448	0.00074482218
0.021665861	0.039477536	0.00073457580
0.021797350	0.039774196	0.00073476489
0.021928839	0.039085764	0.00071827343
0.022060327	0.038961484	0.00072526556
0.022191816	0.039396498	0.00072141716
0.022323305	0.038868337	0.00071991573
0.022454793	0.038051256	0.00070609793
0.022586282	0.035774329	0.00068230188
0.022717771	0.037625855	0.00070282021
0.022849260	0.038394460	0.00070020081
0.022980748	0.037357287	0.00069499359
0.023112237	0.037138165	0.00068584366
0.023243726	0.037727497	0.00068926301
0.023375214	0.036574625	0.00068242292
0.023506703	0.037005736	0.00068224321
0.023638192	0.037998588	0.00068921382
0.023769680	0.038376783	0.00069046727
0.023901169	0.036954145	0.00067559066
0.024032658	0.036766676	0.00067642266
0.024164147	0.038003968	0.00068022089
0.024295635	0.036108986	0.00066027095
0.024427124	0.036890484	0.00066553748
0.024558613	0.035696059	0.00065033917
0.024690101	0.035706163	0.00065971269
0.024821590	0.036340631	0.00065655649
0.024953079	0.038493235	0.00067064771
0.025084567	0.036160439	0.00065355407
0.025216056	0.036739046	0.00065241195
0.025347545	0.034979110	0.00064216476
0.025479034	0.036438860	0.00064765232
0.025610522	0.036137747	0.00064138416
0.025742011	0.036438386	0.00064493725
0.025873500	0.036102682	0.00063803952
0.026004988	0.035950829	0.00064129899
0.026136477	0.035853323	0.00063617733
0.026267966	0.035212173	0.00062575043
0.026399454	0.035194759	0.00062919140
0.026530943	0.035850730	0.00062769073
0.026662432	0.034055041	0.00061728295
0.026793920	0.035103352	0.00062073471
0.026925409	0.035478178	0.00062041272
0.027056898	0.035105985	0.00062141177
0.027188387	0.034326039	0.00060644710
0.027319875	0.033915644	0.00061068765
0.027451364	0.034333290	0.00060595921
0.027582853	0.034855877	0.00060904799
0.027714341	0.035658417	0.00061441811
0.027845830	0.033934805	0.00059649336
0.027977319	0.034500883	0.00060587943
0.028108807	0.035362976	0.00060693578
0.028240296	0.034120287	0.00059396316
0.028371785	0.034140086	0.00059503134
0.028503274	0.034062387	0.00059251925
0.028634762	0.034164828	0.00059162894
0.028766251	0.033340440	0.00058639317
0.028897740	0.033462171	0.00057920081
0.029029228	0.032627985	0.00057647373
0.029160717	0.033128892	0.00057944309
0.029292206	0.032403352	0.00057021400
0.029423694	0.034027928	0.00058651157
0.029555183	0.034531574	0.00057991870
0.029686672	0.032491351	0.00056952676
0.029818161	0.032576082	0.00056878396
0.029949649	0.032408330	0.00056397413
0.030081138	0.033813785	0.00057488672
0.030212627	0.033016581	0.00056427280
0.030344115	0.032472491	0.00055940160
0.030475604	0.032783226	0.00056367670
0.030607093	0.034009563	0.00056925813
0.030738581	0.032109881	0.00055626772
0.030870070	0.032325728	0.00055219970
0.031001559	0.032245268	0.00055113567
0.031133048	0.031655851	0.00054906629
0.031264536	0.032537794	0.00055234516
0.031396025	0.032465608	0.00055377170
0.031527514	0.031822153	0.00054461943
0.031659002	0.031285568	0.00053871902
0.031790491	0.032318367	0.00054940636
0.031921980	0.032766786	0.00054686384
0.032053468	0.032940680	0.00055025874
0.032184957	0.031809827	0.00053768035
0.032316446	0.031966794	0.00053650997
0.032447935	0.032105810	0.00054328151
0.032579423	0.030874634	0.00052702700
0.032710912	0.031613345	0.00053465029
0.032842401	0.032276232	0.00053658005
0.032973889	0.031562276	0.00052861580
0.033105378	0.031455772	0.00053146301
0.033236867	0.030789085	0.00052204941
0.033368355	0.030402419	0.00052706738
0.033499844	0.030259053	0.00052503362
0.033631333	0.031102520	0.00053117302
0.033762822	0.030867283	0.00053643754
0.033894310	0.029132197	0.00052156880
0.034025799	0.030236735	0.00053281771
0.034157288	0.030319528	0.00053063853
0.034288776	0.030910003	0.00053760679
0.034420265	0.030206729	0.00053579215
0.034551754	0.030094205	0.00053076522
0.034683242	0.029889099	0.00053114076
0.034814731	0.030062637	0.00052883971
0.034946220	0.030631196	0.00053477456
0.035077708	0.030851858	0.00054067375
0.035209197	0.030093182	0.00053340918
0.035340686	0.029974381	0.00052940510
0.035472175	0.029140866	0.00053221731
0.035603663	0.028885646	0.00053432877
0.035735152	0.029748730	0.00054833739
0.035866641	0.029408430	0.00054404427
0.035998129	0.029000950	0.00053890074
0.036129618	0.029264775	0.00054281059
0.036261107	0.029085415	0.00053799357
0.036392595	0.029492332	0.00054966775
0.036524084	0.029112598	0.00054574126
0.036655573	0.029588029	0.00054606261
0.036787062	0.028908478	0.00054512586
0.036918550	0.029309376	0.00054588110
0.037050039	0.029009159	0.00054591548
0.037181528	0.028891970	0.00054393874
0.037313016	0.029018542	0.00054555003
0.037444505	0.029030154	0.00054870330
0.037575994	0.028317360	0.00053984781
0.037707482	0.029029185	0.00055230085
0.037838971	0.029702778	0.00055850416
0.037970460	0.029112592	0.00054976376
0.038101949	0.029991576	0.00056190663
0.038233437	0.028558642	0.00054337997
0.038364926	0.028521400	0.00053843331
0.038496415	0.028357148	0.00053714527
0.038627903	0.028688418	0.00053248518
0.038759392	0.029455633	0.00054157160
0.038890881	0.029414869	0.00053751090
0.039022369	0.030378327	0.00054370086
0.039153858	0.030225877	0.00054038922
0.039285347	0.029861182	0.00053337642
0.039416836	0.029810476	0.00053874902
0.039548324	0.029185670	0.00052996171
0.039679813	0.029334640	0.00052776589
0.039811302	0.029447285	0.00053183167
0.039942790	0.029981136	0.00053373263
0.040074279	0.029778692	0.00053381992
0.040205768	0.029514964	0.00052965829
0.040337256	0.029019775	0.00052318515
0.040468745	0.029389479	0.00052616837
0.040600234	0.029132699	0.00052080884
0.040731723	0.029417900	0.00052555826
0.040863211	0.029092901	0.00052288360
0.040994700	0.029382843	0.00052173975
0.041126189	0.029415156	0.00052572588
0.041257677	0.028629574	0.00051640738
0.041389166	0.029570556	0.00052111189
0.041520655	0.028693838	0.00051714130
0.041652143	0.029550452	0.00052019330
0.041783632	0.028759785	0.00051378985
0.041915121	0.029886991	0.00052157061
0.042046610	0.029530064	0.00052080278
0.042178098	0.028938665	0.00051459812
0.042309587	0.029528521	0.00051796727
0.042441076	0.028860594	0.00051132840
0.042572564	0.029541221	0.00051755579
0.042704053	0.029309796	0.00051255511
0.042835542	0.029431494	0.00051612048
0.042967030	0.029301245	0.00051262629
0.043098519	0.029296048	0.00051541819
0.043230008	0.028673736	0.00050744275
0.043361496	0.029481484	0.00051038424
0.043492985	0.029620223	0.00051620924
0.043624474	0.028986429	0.00050699430
0.043755963	0.029741164	0.00051594567
0.043887451	0.030217512	0.00051610187
0.044018940	0.029039657	0.00050524166
0.044150429	0.028798815	0.00050966387
0.044281917	0.029340065	0.00050805010
0.044413406	0.028775940	0.00050697691
0.044544895	0.029559395	0.00050846683
0.044676383	0.028192853	0.00049790943
0.044807872	0.028993879	0.00050556023
0.044939361	0.029749231	0.00050871394
0.045070850	0.029974806	0.00050912556
0.045202338	0.028848731	0.00050061430
0.045333827	0.030096627	0.00050708625
0.045465316	0.029081861	0.00050552414
0.045596804	0.029663383	0.00050642210
0.045728293	0.029196187	0.00050302473
0.045859782	0.029922830	0.00050795451
0.045991270	0.029133162	0.00049733021
0.046122759	0.028920270	0.00050043783
0.046254248	0.029344105	0.00051105363
0.046385737	0.029215882	0.00051040818
0.046517225	0.029191945	0.00051276131
0.046648714	0.028532812	0.00050931375
0.046780203	0.028578396	0.00051743664
0.046911691	0.029765585	0.00052284659
0.047043180	0.029712396	0.00052318206
0.047174669	0.029121760	0.00052103555
0.047306157	0.029377762	0.00052402720
0.047437646	0.029488914	0.00052660141
0.047569135	0.028946753	0.00052547119
0.047700624	0.029861890	0.00052743328
0.047832112	0.029424545	0.00053016814
0.047963601	0.029663857	0.00052705438
0.048095090	0.029281361	0.00053027891
0.048226578	0.028087953	0.00052169889
0.048358067	0.029340103	0.00052927923
0.048489556	0.030311146	0.00053935411
0.048621044	0.029261951	0.00053030718
0.048752533	0.029877981	0.00054199077
0.048884022	0.028442129	0.00052814246
0.049015511	0.029293370	0.00053437646
0.049146999	0.029390611	0.00053653788
0.049278488	0.030098965	0.00054090828
0.049409977	0.030034115	0.00054454231
0.049541465	0.029824558	0.00053931038
0.049672954	0.029620298	0.00053814206
0.049804443	0.029689760	0.00053846391
0.049935931	0.030044363	0.00054493362
0.050067420	0.029587693	0.00054181666
0.050198909	0.030020567	0.00054595833
0.050330398	0.029901399	0.00054205941
0.050461886	0.029600913	0.00054121605
0.050593375	0.028971885	0.00053818667
0.050724864	0.029246025	0.00054176247
0.050856352	0.029640668	0.00054615867
0.050987841	0.028983166	0.00053782537
0.051119330	0.028897985	0.00053782593
0.051250818	0.029515236	0.00054419437
0.051382307	0.029747026	0.00054827512
0.051513796	0.029512209	0.00054523494
0.051645284	0.029243276	0.00054169702
0.051776773	0.028347420	0.00053574168
0.051908262	0.029424071	0.00054506065
0.052039751	0.029286432	0.00054530558
0.052171239	0.028957291	0.00054171404
0.052302728	0.030233886	0.00055799780
0.052434217	0.030053883	0.00055088588
0.052565705	0.028847597	0.00054500040
0.052697194	0.029132199	0.00054558251
0.052828683	0.029419242	0.00054898598
0.052960171	0.028981386	0.00054414114
0.053091660	0.029401094	0.00054554817
0.053223149	0.029885442	0.00055328546
0.053354638	0.030664214	0.00056016971
0.053486126	0.028916067	0.00054653144
0.053617615	0.029574054	0.00055045530
0.053749104	0.029944118	0.00055279304
0.053880592	0.029567416	0.00054991602
0.054012081	0.029192446	0.00055117363
0.054143570	0.030706652	0.00056191203
0.054275058	0.028970126	0.00054657946
0.054406547	0.029538005	0.00055035559
0.054538036	0.028942098	0.00054974572
0.054669525	0.029556889	0.00055017695
0.054801013	0.029372661	0.00055370230
0.054932502	0.030172916	0.00055819101
0.055063991	0.029521068	0.00054932676
0.055195479	0.028338004	0.00054656384
0.055326968	0.030019993	0.00055642195
0.055458457	0.028325865	0.00054603426
0.055589945	0.029169777	0.00054984262
0.055721434	0.030210589	0.00055664696
0.055852923	0.029369381	0.00055724467
0.055984412	0.029959560	0.00056032171
0.056115900	0.029744791	0.00055616130
0.056247389	0.029364973	0.00055591679
0.056378878	0.029429766	0.00055304642
0.056510366	0.029387462	0.00055704051
0.056641855	0.028721627	0.00055020763
0.056773344	0.028706912	0.00055124606
0.056904832	0.029347028	0.00055704136
0.057036321	0.029744859	0.00055727612
0.057167810	0.029198216	0.00055481049
0.057299299	0.028437032	0.00054780573
0.057430787	0.029984542	0.00055629217
0.057562276	0.028899864	0.00055169930
0.057693765	0.028762643	0.00054418255
0.057825253	0.029876146	0.00056030643
0.057956742	0.029842472	0.00055841243
0.058088231	0.030158029	0.00056057288
0.058219719	0.028891081	0.00055086425
0.058351208	0.029213099	0.00054855596
0.058482697	0.028661676	0.00054722168
0.058614186	0.029037279	0.00055062374
0.058745674	0.030045794	0.00055308543
0.058877163	0.028869176	0.00054616556
0.059008652	0.028853800	0.00054240270
0.059140140	0.028538142	0.00054441429
0.059271629	0.029161134	0.00054556784
0.059403118	0.029747892	0.00054764129
0.059534606	0.029086728	0.00054728976
0.059666095	0.029220434	0.00054027136
0.059797584	0.029389954	0.00054390542
0.059929072	0.028608206	0.00054030414
0.060060561	0.028477221	0.00053526269
0.060192050	0.028995358	0.00054244874
0.060323539	0.029473923	0.00054120548
0.060455027	0.028983721	0.00054140617
0.060586516	0.028703297	0.00053922778
0.060718005	0.030656487	0.00055114185
0.060849493	0.029533893	0.00054325683
0.060980982	0.029645358	0.00054488309
0.061112471	0.029157372	0.00053849592
0.061243959	0.029787172	0.00054851677
0.061375448	0.029476324	0.00053838365
0.061506937	0.029138548	0.00054154689
0.061638426	0.029202267	0.00053868354
0.061769914	0.028793506	0.00053581189
0.061901403	0.029574375	0.00054575552
0.062032892	0.029336170	0.00053756759
0.062164380	0.029043233	0.00053740270
0.062295869	0.029837105	0.00054490545
0.062427358	0.028942048	0.00053475216
0.062558846	0.028705757	0.00053784712
0.062690335	0.029584946	0.00053870659
0.062821824	0.028816378	0.00053443944
0.062953313	0.028974836	0.00053538324
0.063084801	0.028858187	0.00053256776
0.063216290	0.030028243	0.00054674599
0.063347779	0.029235452	0.00053506753
0.063479267	0.028569327	0.00052869886
0.063610756	0.029675151	0.00054163474
0.063742245	0.029475355	0.00053771255
0.063873733	0.028331395	0.00053237780
0.064005222	0.029075455	0.00053453876
0.064136711	0.028514772	0.00052738139
0.064268200	0.029872660	0.00053989365
0.064399688	0.030024498	0.00053969389
0.064531177	0.029121084	0.00053584449
0.064662666	0.029365138	0.00053318984
0.064794154	0.028144336	0.00052475957
0.064925643	0.028222497	0.00052726321
0.065057132	0.028887946	0.00053107178
0.065188620	0.029146681	0.00053508255
0.065320109	0.029321244	0.00053341952
0.065451598	0.029015252	0.00053034814
0.065583087	0.028788964	0.00052857189
0.065714575	0.028958800	0.00052913254
0.065846064	0.028919772	0.00053112503
0.065977553	0.028734763	0.00052809720
0.066109041	0.030387010	0.00053915523
0.066240530	0.029856854	0.00053881102
0.066372019	0.028240929	0.00052304444
0.066503507	0.029828257	0.00053616643
0.066634996	0.028571422	0.00052248029
0.066766485	0.029001031	0.00052795896
0.066897973	0.029664841	0.00053534056
0.067029462	0.029997238	0.00053701023
0.067160951	0.028116301	0.00052425489
0.067292440	0.027634992	0.00051539416
0.067423928	0.029626766	0.00052815699
0.067555417	0.029680461	0.00053458823
0.067686906	0.028800339	0.00052386198
0.067818394	0.028876511	0.00052606805
0.067949883	0.028765888	0.00052385037
0.068081372	0.028849879	0.00052423128
0.068212860	0.029544070	0.00053297251
0.068344349	0.028967449	0.00052591265
0.068475838	0.028378753	0.00052111695
0.068607327	0.029632213	0.00053099198
0.068738815	0.028719507	0.00051842774
0.068870304	0.028672538	0.00052362564
0.069001793	0.029156645	0.00052399698
0.069133281	0.029276998	0.00052569735
0.069264770	0.028301891	0.00052133441
0.069396259	0.028392214	0.00051460087
0.069527747	0.028445402	0.00052056007
0.069659236	0.028958477	0.00052431476
0.069790725	0.029501600	0.00052487854
0.069922214	0.029222774	0.00052530921
0.070053702	0.028378553	0.00051431988
0.070185191	0.029083038	0.00052519712
0.070316680	0.029307912	0.00052120391
0.070448168	0.028659187	0.00052072929
0.070579657	0.027996769	0.00051592012
0.070711146	0.028623858	0.00051569583
0.070842634	0.028582636	0.00051951682
0.070974123	0.028813352	0.00051910256
0.071105612	0.027432863	0.00050666145
0.071237101	0.027289019	0.00050861525
0.071368589	0.027829134	0.00050692451
0.071500078	0.028473035	0.00051862153
0.071631567	0.027341485	0.00050710283
0.071763055	0.027726781	0.00050978297
0.071894544	0.028122260	0.00051344721
0.072026033	0.028696868	0.00051286742
0.072157521	0.027737865	0.00051291467
0.072289010	0.028091915	0.00051149212
0.072420499	0.028266425	0.00051195562
0.072551988	0.028485768	0.00051223450
0.072683476	0.027146202	0.00050226099
0.072814965	0.027772352	0.00050808811
0.072946454	0.027833792	0.00050970821
0.073077942	0.027258414	0.00050145236
0.073209431	0.026440128	0.00049682793
0.073340920	0.027621401	0.00050408977
0.073472408	0.028110621	0.00050799498
0.073603897	0.027935925	0.00051065174
0.073735386	0.027881568	0.00050560204
0.073866875	0.028340054	0.00051007303
0.073998363	0.027763272	0.00050679576
0.074129852	0.027933278	0.00050681044
0.074261341	0.027961105	0.00050952594
0.074392829	0.026994032	0.00049605337
0.074524318	0.026957593	0.00050003575
0.074655807	0.027848071	0.00050447781
0.074787295	0.027639000	0.00050474534
0.074918784	0.027070664	0.00049955155
0.075050273	0.027568112	0.00049969276
0.075181761	0.027197336	0.00049845671
0.075313250	0.027827862	0.00050390551
0.075444739	0.026202903	0.00049139891
0.075576228	0.027136002	0.00049909949
0.075707716	0.026408450	0.00049151248
0.075839205	0.027144364	0.00049781949
0.075970694	0.026269111	0.00049115071
0.076102182	0.026440688	0.00049017413
0.076233671	0.027547694	0.00050273434
0.076365160	0.026802885	0.00049028327
0.076496648	0.026871589	0.00049456171
0.076628137	0.026329631	0.00049175895
0.076759626	0.027699616	0.00049755396
0.076891115	0.027429377	0.00049867367
0.077022603	0.028277348	0.00050201362
0.077154092	0.027375801	0.00049645882
0.077285581	0.027033404	0.00049449539
0.077417069	0.026046253	0.00048730332
0.077548558	0.026273150	0.00048893159
0.077680047	0.027076508	0.00049254309
0.077811535	0.027209343	0.00049440561
0.077943024	0.026833152	0.00049096579
0.078074513	0.027525908	0.00049369774
0.078206002	0.026681072	0.00049147673
0.078337490	0.026732740	0.00048811401
0.078468979	0.026705826	0.00048848745
0.078600468	0.027778132	0.00049993305
0.078731956	0.026772429	0.00048852837
0.078863445	0.026972482	0.00049106879
0.078994934	0.027039904	0.00049055909
0.079126422	0.026908175	0.00049015825
0.079257911	0.026412830	0.00048858588
0.079389400	0.025123780	0.00047441455
0.079520889	0.027675113	0.00049463047
0.079652377	0.028012224	0.00049991505
0.079783866	0.026896131	0.00048677106
0.079915355	0.026653232	0.00048903917
0.080046843	0.026466178	0.00048364828
0.080178332	0.027214831	0.00049016740
0.080309821	0.027202169	0.00049092223
0.080441309	0.026283109	0.00047999176
0.080572798	0.026148175	0.00048144257
0.080704287	0.026606033	0.00048470583
0.080835776	0.026267572	0.00048320629
0.080967264	0.027219112	0.00049077953
0.081098753	0.027480597	0.00048776384
0.081230242	0.026892653	0.00048664456
0.081361730	0.026728636	0.00048549142
0.081493219	0.026155818	0.00047983436
0.081624708	0.026169027	0.00048032697
0.081756196	0.026364237	0.00047659195
0.081887685	0.025758656	0.00047770073
0.082019174	0.027018086	0.00048652123
0.082150663	0.026330011	0.00048076626
0.082282151	0.026098701	0.00047931294
0.082413640	0.025705685	0.00047272256
0.082545129	0.025113324	0.00047104119
0.082676617	0.026979191	0.00048442006
0.082808106	0.026463402	0.00048128028
0.082939595	0.027086635	0.00048835853
0.083071083	0.025273246	0.00046739427
0.083202572	0.026107326	0.00047668534
0.083334061	0.026214123	0.00047926608
0.083465549	0.026772591	0.00047923990
0.083597038	0.025798419	0.00047597253
0.083728527	0.026041450	0.00047269015
0.083860016	0.025903102	0.00047553469
0.083991504	0.026958717	0.00048288281
0.084122993	0.026744294	0.00047877401
0.084254482	0.026655759	0.00048107472
0.084385970	0.026417490	0.00047696476
0.084517459	0.025712143	0.00047152720
0.084648948	0.026368063	0.00047850518
0.084780436	0.026047896	0.00047305136
0.084911925	0.025930911	0.00047357485
0.085043414	0.026080114	0.00047318887
0.085174903	0.025992928	0.00047211951
0.085306391	0.027207255	0.00048348078
0.085437880	0.026617723	0.00047565655
0.085569369	0.025371924	0.00046916890
0.085700857	0.025444877	0.00046563059
0.085832346	0.025846488	0.00046999203
0.085963835	0.025614905	0.00047167106
0.086095323	0.025892678	0.00047015527
0.086226812	0.025605215	0.00046757613
0.086358301	0.025461040	0.00046695090
0.086489790	0.025829219	0.00046897447
0.086621278	0.025926119	0.00047006551
0.086752767	0.025899733	0.00046938682
0.086884256	0.025660203	0.00046531932
0.087015744	0.025988434	0.00046965929
0.087147233	0.026097996	0.00046864357
0.087278722	0.024922044	0.00046296420
0.087410210	0.025532819	0.00046551713
0.087541699	0.026627042	0.00047364685
0.087673188	0.025812571	0.00046752981
0.087804677	0.026430893	0.00047111405
0.087936165	0.026512639	0.00047271075
0.088067654	0.025898130	0.00046707353
0.088199143	0.026089110	0.00046708753
0.088330631	0.026346532	0.00047148635
0.088462120	0.026709396	0.00047196391
0.088593609	0.025660797	0.00046626590
0.088725097	0.026597533	0.00046907184
0.088856586	0.025689291	0.00046332223
0.088988075	0.026144808	0.00047012748
0.089119564	0.025955949	0.00046431731
0.089251052	0.026023004	0.00046772830
0.089382541	0.025037687	0.00045842753
0.089514030	0.026165228	0.00046478238
0.089645518	0.025540288	0.00046264994
0.089777007	0.025719364	0.00046226840
0.089908496	0.025833606	0.00046761932
0.090039984	0.025242948	0.00046041387
0.090171473	0.026499158	0.00046691892
0.090302962	0.025344048	0.00046134909
0.090434451	0.025198165	0.00045664966
0.090565939	0.025320797	0.00046043013
0.090697428	0.025728195	0.00046331380
0.090828917	0.024903713	0.00045337501
0.090960405	0.025697467	0.00046332828
0.091091894	0.025973786	0.00046336355
0.091223383	0.024944365	0.00045739732
0.091354871	0.025415096	0.00046252131
0.091486360	0.025849215	0.00047052377
0.091617849	0.025890251	0.00047590204
0.091749337	0.024991889	0.00047421133
0.091880826	0.025808924	0.00048321077
0.092012315	0.024719609	0.00047807404
0.092143804	0.025057739	0.00047934450
0.092275292	0.025940122	0.00049081929
0.092406781	0.024870794	0.00048359427
0.092538270	0.025084429	0.00048982724
0.092669758	0.024619635	0.00048934021
0.092801247	0.025224251	0.00047777773
0.092932736	0.025665297	0.00048365203
0.093064224	0.024933490	0.00047251228
0.093195713	0.024397164	0.00046616705
0.093327202	0.025552406	0.00047502589
0.093458691	0.024986416	0.00046435047
0.093590179	0.024967216	0.00046844024
0.093721668	0.024479507	0.00046290661
0.093853157	0.025193637	0.00046728367
0.093984645	0.025470079	0.00046956011
0.094116134	0.025622843	0.00046795137
0.094247623	0.025005401	0.00046200258
0.094379111	0.025566694	0.00046728009
0.094510600	0.025558403	0.00046751224
0.094642089	0.025358348	0.00046514063
0.094773578	0.025415566	0.00046216624
0.094905066	0.024512280	0.00045804619
0.095036555	0.024736805	0.00046161896
0.095168044	0.024217588	0.00045143084
0.095299532	0.024504983	0.00045571700
0.095431021	0.024714390	0.00045507840
0.095562510	0.024167955	0.00045238897
0.095693998	0.023748799	0.00045172533
0.095825487	0.024779010	0.00045462304
0.095956976	0.024839533	0.00045806135
0.096088465	0.024913328	0.00045573932
0.096219953	0.024811774	0.00045653628
0.096351442	0.023978170	0.00045098201
0.096482931	0.025050980	0.00045801861
0.096614419	0.025099336	0.00045639883
0.096745908	0.024537555	0.00045290319
0.096877397	0.024298056	0.00044834192
0.097008885	0.024161740	0.00045125135
0.097140374	0.024160771	0.00044780025
0.097271863	0.025131728	0.00045598512
0.097403352	0.023844971	0.00044544610
0.097534840	0.024544857	0.00045040972
0.097666329	0.025176792	0.00045753407
0.097797818	0.024973512	0.00044999919
0.097929306	0.025075325	0.00045264050
0.098060795	0.025160552	0.00045241213
0.098192284	0.024492876	0.00044312475
0.098323772	0.024342249	0.00044508303
0.098455261	0.024994268	0.00044667998
0.098586750	0.024105720	0.00044003479
0.098718239	0.024781123	0.00044490750
0.098849727	0.024358068	0.00043996398
0.098981216	0.024479449	0.00044225171
0.099112705	0.024181772	0.00043847154
0.099244193	0.024009077	0.00043788658
0.099375682	0.024864786	0.00044472844
0.099507171	0.024545381	0.00043998967
0.099638659	0.023664545	0.00043626848
0.099770148	0.024858906	0.00044388247
0.099901637	0.024032085	0.00043596671
0.10003313	0.024937070	0.00044405209
0.10016461	0.024377212	0.00044198953
0.10029610	0.023885933	0.00044003966
0.10042759	0.023717377	0.00043492604
0.10055908	0.024261006	0.00043799417
0.10069057	0.024230853	0.00043992677
0.10082206	0.024292679	0.00043853872
0.10095355	0.023281206	0.00043511664
0.10108504	0.024974179	0.00044311041
0.10121652	0.024711574	0.00044003989
0.10134801	0.024445831	0.00044060556
0.10147950	0.024123957	0.00043717011
0.10161099	0.024433545	0.00043983414
0.10174248	0.023981347	0.00043755717
0.10187397	0.024157232	0.00043509051
0.10200546	0.023852279	0.00043548844
0.10213694	0.024972660	0.00043975981
0.10226843	0.024430567	0.00043750871
0.10239992	0.024387811	0.00043872470
0.10253141	0.024406019	0.00043195325
0.10266290	0.024060299	0.00043691246
0.10279439	0.024082232	0.00043354870
0.10292588	0.023851886	0.00043433424
0.10305737	0.023884795	0.00043352505
0.10318885	0.023868633	0.00043184087
0.10332034	0.024483473	0.00043674566
0.10345183	0.024384408	0.00043339190
0.10358332	0.024238917	0.00043532731
0.10371481	0.023643684	0.00043055863
0.10384630	0.023562285	0.00042959585
0.10397779	0.024050297	0.00043364943
0.10410928	0.024071993	0.00043484418
0.10424076	0.024129041	0.00043293174
0.10437225	0.023359226	0.00042801962
0.10450374	0.023823945	0.00042817654
0.10463523	0.024263393	0.00043601147
0.10476672	0.024026507	0.00043260151
0.10489821	0.024259707	0.00043448656
0.10502970	0.024123745	0.00043222863
0.10516118	0.023175607	0.00042300609
0.10529267	0.023660399	0.00043099751
0.10542416	0.024242462	0.00043284604
0.10555565	0.023841786	0.00042824891
0.10568714	0.023659528	0.00042742238
0.10581863	0.024309083	0.00043046705
0.10595012	0.023829455	0.00042800858
0.10608161	0.023679043	0.00042881014
0.10621309	0.023946860	0.00042858850
0.10634458	0.023551683	0.00042527636
0.10647607	0.024351189	0.00043135384
0.10660756	0.023957447	0.00042787117
0.10673905	0.023649401	0.00042833161
0.10687054	0.023956882	0.00043263427
0.10700203	0.024306302	0.00044113884
0.10713352	0.024082549	0.00044117817
0.10726500	0.024260214	0.00044706579
0.10739649	0.023421107	0.00044736959
0.10752798	0.024041472	0.00044938192
0.10765947	0.023658983	0.00044875920
0.10779096	0.024248431	0.00045594844
0.10792245	0.023850028	0.00045731822
0.10805394	0.024358245	0.00046093208
0.10818542	0.024678558	0.00046294720
0.10831691	0.024516050	0.00046712132
0.10844840	0.024077344	0.00046414437
0.10857989	0.024763197	0.00047129842
0.10871138	0.024018996	0.00046999123
0.10884287	0.024186711	0.00046745049
0.10897436	0.022899528	0.00045911609
0.10910585	0.023606907	0.00046762707
0.10923733	0.023807156	0.00046619934
0.10936882	0.023871880	0.00047387601
0.10950031	0.024205076	0.00047385514
0.10963180	0.023378029	0.00047024144
0.10976329	0.023324232	0.00047113041
0.10989478	0.023636933	0.00047593979
0.11002627	0.024517063	0.00048610441
0.11015776	0.023275740	0.00047201545
0.11028924	0.024179050	0.00048274689
0.11042073	0.024023554	0.00048521418
0.11055222	0.023527127	0.00047469799
0.11068371	0.023460239	0.00047947586
0.11081520	0.024070176	0.00048490146
0.11094669	0.024081288	0.00048689778
0.11107818	0.023774038	0.00048701720
0.11120966	0.024152610	0.00048843495
0.11134115	0.024116572	0.00049099412
0.11147264	0.024316619	0.00048947358
0.11160413	0.023870891	0.00048965723
0.11173562	0.023884548	0.00049081693
0.11186711	0.023530763	0.00047291971
0.11199860	0.023542377	0.00047463866
0.11213009	0.024465156	0.00047336305
0.11226157	0.023618286	0.00046352284
0.11239306	0.023941687	0.00046443756
0.11252455	0.023917402	0.00046335852
0.11265604	0.023721361	0.00046109105
0.11278753	0.023610863	0.00045676799
0.11291902	0.023699210	0.00045611722
0.11305051	0.023835912	0.00046046239
0.11318200	0.024189556	0.00045633892
0.11331348	0.024276723	0.00045995625
0.11344497	0.023916731	0.00045549216
0.11357646	0.024134131	0.00045311893
0.11370795	0.023816014	0.00045271060
0.11383944	0.023677103	0.00045081085
0.11397093	0.023730054	0.00044995988
0.11410242	0.023986779	0.00045260125
0.11423390	0.024485786	0.00044973288
0.11436539	0.023999877	0.00045323873
0.11449688	0.023904560	0.00044545282
0.11462837	0.023831041	0.00045084056
0.11475986	0.023141867	0.00044136530
0.11489135	0.023888358	0.00044388671
0.11502284	0.023570566	0.00044629593
0.11515433	0.023889292	0.00044651764
0.11528581	0.023953671	0.00044471643
0.11541730	0.023472583	0.00043875471
0.11554879	0.024605754	0.00044587478
0.11568028	0.023801116	0.00044531120
0.11581177	0.023736755	0.00044216606
0.11594326	0.024449086	0.00044717251
0.11607475	0.023994433	0.00044291436
0.11620624	0.024698431	0.00044543703
0.11633772	0.024116177	0.00044355352
0.11646921	0.024070900	0.00044207344
0.11660070	0.024060136	0.00044092455
0.11673219	0.023694086	0.00043536780
0.11686368	0.024118818	0.00043851238
0.11699517	0.023537116	0.00043631836
0.11712666	0.024044726	0.00043857599
0.11725814	0.024802012	0.00044192712
0.11738963	0.024001437	0.00043505275
0.11752112	0.024641885	0.00043747177
0.11765261	0.024248968	0.00043713741
0.11778410	0.024048482	0.00043587345
0.11791559	0.024458645	0.00043548296
0.11804708	0.023477910	0.00042812822
0.11817857	0.023991711	0.00043189853
0.11831005	0.024046815	0.00042961106
0.11844154	0.024071421	0.00043420035
0.11857303	0.023435111	0.00042520146
0.11870452	0.023176082	0.00042240607
0.11883601	0.023506515	0.00042727770
0.11896750	0.023119328	0.00042043296
0.11909899	0.024684076	0.00043509087
0.11923048	0.023880420	0.00042311938
0.11936196	0.024003543	0.00042770186
0.11949345	0.024390235	0.00042615309
0.11962494	0.024102642	0.00042533592
0.11975643	0.023858464	0.00042430761
0.11988792	0.024384284	0.00042389166
0.12001941	0.023869465	0.00042207145
0.12015090	0.023560422	0.00041805535
0.12028239	0.024194432	0.00042447909
0.12041387	0.024620476	0.00042613127
0.12054536	0.023789561	0.00041775664
0.12067685	0.023870710	0.00041995361
0.12080834	0.023826136	0.00042113604
0.12093983	0.023672430	0.00041395929
0.12107132	0.023253821	0.00041698741
0.12120281	0.024110537	0.00042108373
0.12133429	0.024201983	0.00041926306
0.12146578	0.023741356	0.00041660388
0.12159727	0.023757667	0.00041412077
0.12172876	0.023792508	0.00041621548
0.12186025	0.024088745	0.00041770000
0.12199174	0.023660140	0.00041412717
0.12212323	0.024676866	0.00042166721
0.12225472	0.024281219	0.00041841777
0.12238620	0.024242702	0.00042013549
0.12251769	0.024945599	0.00042148452
0.12264918	0.023547292	0.00041249568
0.12278067	0.023121645	0.00041187965
0.12291216	0.022938559	0.00040781704
0.12304365	0.024316051	0.00041819544
0.12317514	0.023910192	0.00041463323
0.12330663	0.023962052	0.00041519774
0.12343811	0.024019113	0.00041736095
0.12356960	0.024003646	0.00041365108
0.12370109	0.024001003	0.00041469752
0.12383258	0.023628458	0.00041217526
0.12396407	0.024219996	0.00041348044
0.12409556	0.024207312	0.00041864366
0.12422705	0.022890130	0.00040487822
0.12435853	0.023572515	0.00041148349
0.12449002	0.024267519	0.00041456405
0.12462151	0.023742526	0.00041293328
0.12475300	0.024029048	0.00041394573
0.12488449	0.023989532	0.00041415600
0.12501598	0.023331396	0.00040875326
0.12514747	0.023631101	0.00040967128
0.12527896	0.024099990	0.00041210919
0.12541044	0.023675201	0.00041207413
0.12554193	0.024280581	0.00041425379
0.12567342	0.023720047	0.00040977280
0.12580491	0.024297627	0.00041527514
0.12593640	0.023059923	0.00040508910
0.12606789	0.022429390	0.00040359658
0.12619938	0.024142171	0.00041261168
0.12633087	0.024447287	0.00041616768
0.12646235	0.023779068	0.00040935790
0.12659384	0.023314634	0.00040305951
0.12672533	0.023943780	0.00041358538
0.12685682	0.023383368	0.00040566218
0.12698831	0.023968836	0.00041149609
0.12711980	0.023999971	0.00040886916
0.12725129	0.024245210	0.00041007361
0.12738277	0.024098186	0.00041064580
0.12751426	0.024220714	0.00041251144
0.12764575	0.024111818	0.00040979077
0.12777724	0.023391971	0.00040306369
0.12790873	0.023758814	0.00040767805
0.12804022	0.023318558	0.00040461173
0.12817171	0.023658138	0.00040628937
0.12830320	0.023689492	0.00040699931
0.12843468	0.023927831	0.00040852585
0.12856617	0.023848490	0.00040575934
0.12869766	0.023045230	0.00040070472
0.12882915	0.023783152	0.00040763284
0.12896064	0.023471744	0.00040262679
0.12909213	0.024471855	0.00040949865
0.12922362	0.023437036	0.00040246568
0.12935511	0.024099014	0.00040724632
0.12948659	0.023729077	0.00040577080
0.12961808	0.023243828	0.00040082143
0.12974957	0.023003784	0.00039954820
0.12988106	0.023689641	0.00040409079
0.13001255	0.023344508	0.00040092196
0.13014404	0.023779674	0.00040668716
0.13027553	0.023981491	0.00040475882
0.13040701	0.023696854	0.00040262806
0.13053850	0.023915276	0.00040535778
0.13066999	0.023944390	0.00040426292
0.13080148	0.023264737	0.00040237800
0.13093297	0.023564869	0.00040014784
0.13106446	0.024008870	0.00040507709
0.13119595	0.024427153	0.00040695290
0.13132744	0.023776371	0.00040257698
0.13145892	0.023394549	0.00040123502
0.13159041	0.023456202	0.00040108769
0.13172190	0.023919951	0.00040323295
0.13185339	0.023490395	0.00040263106
0.13198488	0.024332685	0.00040582082
0.13211637	0.023160133	0.00039835511
0.13224786	0.023573068	0.00039794972
0.13237935	0.023636117	0.00040074320
0.13251083	0.023608255	0.00040089328
0.13264232	0.023684601	0.00040207281
0.13277381	0.023448148	0.00040020307
0.13290530	0.024274389	0.00040240635
0.13303679	0.023781455	0.00040299706
0.13316828	0.023334926	0.00039941164
0.13329977	0.023693339	0.00039785054
0.13343125	0.023725625	0.00040473261
0.13356274	0.024484231	0.00040296138
0.13369423	0.024364687	0.00040305454
0.13382572	0.023446906	0.00039922471
0.13395721	0.022972080	0.00039558657
0.13408870	0.023835951	0.00040084113
0.13422019	0.023492579	0.00039393395
0.13435168	0.023657294	0.00039941826
0.13448316	0.023600101	0.00039888477
0.13461465	0.023690950	0.00039770661
0.13474614	0.024103593	0.00040124210
0.13487763	0.023887142	0.00039867732
0.13500912	0.023786219	0.00039699557
0.13514061	0.023390660	0.00039641167
0.13527210	0.024343021	0.00040293867
0.13540359	0.022820667	0.00039145940
0.13553507	0.023291297	0.00039398818
0.13566656	0.023477700	0.00039508402
0.13579805	0.023191609	0.00039545147
0.13592954	0.023855410	0.00039678947
0.13606103	0.023172517	0.00039655956
0.13619252	0.023373260	0.00039423687
0.13632401	0.024181136	0.00039783360
0.13645549	0.024450062	0.00040321085
0.13658698	0.023706926	0.00039603029
0.13671847	0.023753540	0.00039717916
0.13684996	0.023236733	0.00039257207
0.13698145	0.023601706	0.00039461685
0.13711294	0.023917601	0.00039735686
0.13724443	0.022901476	0.00039195582
0.13737592	0.023692188	0.00039423929
0.13750740	0.024236900	0.00039997337
0.13763889	0.023320319	0.00039074873
0.13777038	0.023490735	0.00039575593
0.13790187	0.024166420	0.00039832783
0.13803336	0.023200521	0.00039051021
0.13816485	0.023490478	0.00039466940
0.13829634	0.023645877	0.00039232211
0.13842783	0.023637670	0.00039546797
0.13855931	0.024084314	0.00039558518
0.13869080	0.024134731	0.00039663947
0.13882229	0.023770785	0.00039316283
0.13895378	0.024435122	0.00039695614
0.13908527	0.023821645	0.00039498954
0.13921676	0.023661464	0.00039242399
0.13934825	0.024128624	0.00039546035
0.13947973	0.023822342	0.00039348296
0.13961122	0.023543608	0.00039085465
0.13974271	0.024052479	0.00039581678
0.13987420	0.023573513	0.00039317076
0.14000569	0.024339493	0.00039347942
0.14013718	0.023664342	0.00039204601
0.14026867	0.023778892	0.00039090248
0.14040016	0.023798479	0.00039297978
0.14053164	0.023453740	0.00039140473
0.14066313	0.023148018	0.00038493522
0.14079462	0.024372826	0.00039616248
0.14092611	0.023613711	0.00039061803
0.14105760	0.023407974	0.00038857996
0.14118909	0.023254448	0.00038980239
0.14132058	0.023318672	0.00038537101
0.14145207	0.022877889	0.00038420014
0.14158355	0.023615998	0.00038835766
0.14171504	0.024182250	0.00039248761
0.14184653	0.023119590	0.00038604746
0.14197802	0.023852025	0.00038870625
0.14210951	0.023531347	0.00038746419
0.14224100	0.023432491	0.00038679091
0.14237249	0.023731244	0.00038803846
0.14250398	0.024488320	0.00039496049
0.14263546	0.024031911	0.00038920331
0.14276695	0.023827184	0.00038977734
0.14289844	0.023609749	0.00038862399
0.14302993	0.023559561	0.00038724352
0.14316142	0.023447130	0.00038746689
0.14329291	0.023397004	0.00038406371
0.14342440	0.023672850	0.00038799817
0.14355588	0.022989102	0.00038359219
0.14368737	0.023005429	0.00038360269
0.14381886	0.023523620	0.00038746941
0.14395035	0.023582113	0.00038446328
0.14408184	0.023876207	0.00038771530
0.14421333	0.023373970	0.00038551171
0.14434482	0.024015083	0.00038813559
0.14447631	0.023352602	0.00038503130
0.14460779	0.023538678	0.00038429011
0.14473928	0.023573572	0.00038529965
0.14487077	0.023926151	0.00038899027
0.14500226	0.023228099	0.00038284451
0.14513375	0.023734514	0.00038845352
0.14526524	0.024249310	0.00038809472
0.14539673	0.024070232	0.00038830063
0.14552822	0.022964996	0.00038358213
0.14565970	0.023478398	0.00038364222
0.14579119	0.023378205	0.00038565614
0.14592268	0.023713998	0.00038586387
0.14605417	0.023665217	0.00038486554
0.14618566	0.023298606	0.00038362473
0.14631715	0.023282133	0.00038011632
0.14644864	0.023943446	0.00038706624
0.14658012	0.023795603	0.00038429649
0.14671161	0.023627343	0.00038504081
0.14684310	0.023417426	0.00038623548
0.14697459	0.022964972	0.00037864887
0.14710608	0.024698172	0.00038929299
0.14723757	0.023338082	0.00038269206
0.14736906	0.023564007	0.00038274053
0.14750055	0.023640798	0.00038443347
0.14763203	0.023641165	0.00038411050
0.14776352	0.024540777	0.00038954282
0.14789501	0.023752929	0.00038438444
0.14802650	0.023310419	0.00037971393
0.14815799	0.023398963	0.00038208061
0.14828948	0.023154412	0.00037889189
0.14842097	0.023978317	0.00038559008
0.14855246	0.023431240	0.00038098368
0.14868394	0.023428813	0.00037946555
0.14881543	0.022606943	0.00037696354
0.14894692	0.023284241	0.00038111021
0.14907841	0.023649081	0.00038158583
0.14920990	0.023767810	0.00038311195
0.14934139	0.023572935	0.00038107626
0.14947288	0.024530617	0.00038734284
0.14960436	0.023786509	0.00038188369
0.14973585	0.023583536	0.00038120530
0.14986734	0.023726548	0.00038260969
0.14999883	0.023371502	0.00037913556
0.15013032	0.023661487	0.00038154983
0.15026181	0.023642853	0.00038180327
0.15039330	0.023514258	0.00038010685
0.15052479	0.023497284	0.00038010736
0.15065627	0.023412181	0.00037930725
0.15078776	0.023646289	0.00038133645
0.15091925	0.023217994	0.00037731833
0.15105074	0.022962194	0.00037640882
0.15118223	0.023565471	0.00038099664
0.15131372	0.023859717	0.00038111609
0.15144521	0.023120105	0.00037670564
0.15157670	0.023846490	0.00038035794
0.15170818	0.024540391	0.00038415745
0.15183967	0.023538584	0.00037872603
0.15197116	0.023991198	0.00038232691
0.15210265	0.023176647	0.00037643456
0.15223414	0.023837819	0.00038034482
0.15236563	0.023392587	0.00037652937
0.15249712	0.023696803	0.00037897793
0.15262860	0.024335320	0.00038332364
0.15276009	0.023549186	0.00037931302
0.15289158	0.023495678	0.00037764712
0.15302307	0.023470713	0.00037620545
0.15315456	0.023707224	0.00037884400
0.15328605	0.023215614	0.00037561300
0.15341754	0.023938438	0.00038163359
0.15354903	0.023865906	0.00037919274
0.15368051	0.023869951	0.00037946054
0.15381200	0.024729407	0.00038399830
0.15394349	0.024734539	0.00038480463
0.15407498	0.022932658	0.00037359146
0.15420647	0.024004918	0.00037761711
0.15433796	0.024152368	0.00038092120
0.15446945	0.023450868	0.00037499141
0.15460094	0.024276972	0.00038261466
0.15473242	0.023173802	0.00037420342
0.15486391	0.023300927	0.00037450414
0.15499540	0.022218384	0.00036762262
0.15512689	0.023595172	0.00037698863
0.15525838	0.023334064	0.00037351596
0.15538987	0.023757062	0.00037677533
0.15552136	0.023573763	0.00037463152
0.15565284	0.023563626	0.00037535809
0.15578433	0.024067223	0.00037870260
0.15591582	0.023677626	0.00037653891
0.15604731	0.024498245	0.00038167352
0.15617880	0.023589058	0.00037414993
0.15631029	0.022899144	0.00037206014
0.15644178	0.023683225	0.00037549379
0.15657327	0.023837208	0.00037803905
0.15670475	0.023793137	0.00037608622
0.15683624	0.023614438	0.00037427261
0.15696773	0.023184416	0.00037125683
0.15709922	0.022950141	0.00036923082
0.15723071	0.023896131	0.00037696644
0.15736220	0.023616752	0.00037271076
0.15749369	0.023384357	0.00037319218
0.15762518	0.024407433	0.00037756011
0.15775666	0.023249027	0.00037015473
0.15788815	0.023997773	0.00037731820
0.15801964	0.024049920	0.00037637844
0.15815113	0.023049530	0.00037072132
0.15828262	0.023421583	0.00037152687
0.15841411	0.023102712	0.00036961042
0.15854560	0.023869962	0.00037569815
0.15867708	0.023680663	0.00037152472
0.15880857	0.023286733	0.00037088828
0.15894006	0.023826546	0.00037372144
0.15907155	0.023261804	0.00037073925
0.15920304	0.023992692	0.00037525670
0.15933453	0.023607638	0.00037074636
0.15946602	0.023907015	0.00037353047
0.15959751	0.023341594	0.00036992090
0.15972899	0.023542189	0.00037027635
0.15986048	0.023319784	0.00036970681
0.15999197	0.023055959	0.00036617949
0.16012346	0.023061492	0.00036947306
0.16025495	0.023605690	0.00037172620
0.16038644	0.024237267	0.00037332514
0.16051793	0.023854481	0.00037370262
0.16064942	0.023975986	0.00037099911
0.16078090	0.023903990	0.00037376342
0.16091239	0.023820535	0.00037200299
0.16104388	0.023090561	0.00036607259
0.16117537	0.024036078	0.00037305565
0.16130686	0.023135947	0.00036625066
0.16143835	0.023074716	0.00036609721
0.16156984	0.023782578	0.00037228762
0.16170133	0.023323331	0.00036678111
0.16183281	0.023420280	0.00036974024
0.16196430	0.022907604	0.00036536008
0.16209579	0.024510069	0.00037344603
0.16222728	0.023407781	0.00036892387
0.16235877	0.023157812	0.00036517989
0.16249026	0.023554369	0.00036881559
0.16262175	0.022968568	0.00036406205
0.16275323	0.023612532	0.00036873892
0.16288472	0.023738646	0.00036862248
0.16301621	0.024133767	0.00037076202
0.16314770	0.023823825	0.00037105646
0.16327919	0.023755193	0.00036884597
0.16341068	0.023264831	0.00036553045
0.16354217	0.024104678	0.00037118204
0.16367366	0.024820338	0.00037399228
0.16380514	0.023262507	0.00036604716
0.16393663	0.023836601	0.00036976806
0.16406812	0.023689525	0.00036607424
0.16419961	0.023815064	0.00036899892
0.16433110	0.023599288	0.00036740119
0.16446259	0.023722890	0.00036710010
0.16459408	0.023365600	0.00036567937
0.16472557	0.023357992	0.00036334508
0.16485705	0.023621119	0.00036752001
0.16498854	0.022943746	0.00036244239
0.16512003	0.023091176	0.00036284758
0.16525152	0.023310187	0.00036572523
0.16538301	0.023185993	0.00036263538
0.16551450	0.023152516	0.00036421785
0.16564599	0.023281999	0.00036472480
0.16577747	0.023714070	0.00036785497
0.16590896	0.023242530	0.00036513909
0.16604045	0.023729365	0.00036550989
0.16617194	0.023375757	0.00036529273
0.16630343	0.023622361	0.00036521781
0.16643492	0.023410622	0.00036410058
0.16656641	0.023464928	0.00036465742
0.16669790	0.022696228	0.00035758278
0.16682938	0.023806224	0.00036821402
0.16696087	0.023608819	0.00036589764
0.16709236	0.023828305	0.00036468648
0.16722385	0.023303786	0.00036556053
0.16735534	0.023454747	0.00036218050
0.16748683	0.023180869	0.00036231553
0.16761832	0.023685238	0.00036612165
0.16774981	0.023783072	0.00036307155
0.16788129	0.024157118	0.00036749272
0.16801278	0.023200755	0.00036023751
0.16814427	0.023915216	0.00036659567
0.16827576	0.023622899	0.00036478009
0.16840725	0.023417595	0.00036248942
0.16853874	0.023765972	0.00036557265
0.16867023	0.023050427	0.00035800668
0.16880171	0.023187842	0.00036192206
0.16893320	0.024492738	0.00036960539
0.16906469	0.023491491	0.00036056647
0.16919618	0.024448771	0.00036879361
0.16932767	0.023344247	0.00036060185
0.16945916	0.023095941	0.00036046145
0.16959065	0.023495739	0.00036234303
0.16972214	0.023632416	0.00036205150
0.16985362	0.023400895	0.00036168308
0.16998511	0.023123706	0.00035901868
0.17011660	0.023834556	0.00036421356
0.17024809	0.023775823	0.00036451015
0.17037958	0.023210972	0.00035963048
0.17051107	0.023536627	0.00036330235
0.17064256	0.023480335	0.00036162321
0.17077405	0.023465820	0.00036031575
0.17090553	0.023536764	0.00036122488
0.17103702	0.023645988	0.00036169355
0.17116851	0.023643898	0.00036187039
0.17130000	0.023663533	0.00036231086
0.17143149	0.022786626	0.00035622474
0.17156298	0.023466857	0.00036097396
0.17169447	0.023198668	0.00035800450
0.17182595	0.023415648	0.00036079510
0.17195744	0.023220703	0.00035916405
0.17208893	0.024083083	0.00036279758
0.17222042	0.023480043	0.00035960955
0.17235191	0.023585640	0.00036039913
0.17248340	0.022909463	0.00035676780
0.17261489	0.023339358	0.00036058207
0.17274638	0.023248356	0.00035719916
0.17287786	0.023265419	0.00035920955
0.17300935	0.023454292	0.00035840411
0.17314084	0.023615757	0.00035954374
0.17327233	0.023823050	0.00036039245
0.17340382	0.024563068	0.00036437343
0.17353531	0.023408223	0.00035901000
0.17366680	0.023579501	0.00035957594
0.17379829	0.023143814	0.00035610303
0.17392977	0.024143432	0.00036379291
0.17406126	0.023850493	0.00036070968
0.17419275	0.023136082	0.00035602778
0.17432424	0.024294710	0.00036253881
0.17445573	0.023068988	0.00035474320
0.17458722	0.023489291	0.00035873084
0.17471871	0.022909670	0.00035265235
0.17485019	0.024027496	0.00036146637
0.17498168	0.023749501	0.00035897253
0.17511317	0.023252575	0.00035550961
0.17524466	0.023508897	0.00035930276
0.17537615	0.023860790	0.00035837086
0.17550764	0.024030220	0.00035973076
0.17563913	0.023143769	0.00035494331
0.17577062	0.023344466	0.00035565098
0.17590210	0.023476233	0.00035718517
0.17603359	0.023954479	0.00035952514
0.17616508	0.023386944	0.00035732700
0.17629657	0.023021455	0.00035548893
0.17642806	0.023829502	0.00035603324
0.17655955	0.023661102	0.00035753935
0.17669104	0.023685474	0.00035641811
0.17682253	0.023758355	0.00035682756
0.17695401	0.024144068	0.00036141160
0.17708550	0.023455467	0.00035421273
0.17721699	0.023601816	0.00035645750
0.17734848	0.023320299	0.00035455384
0.17747997	0.023350844	0.00035416703
0.17761146	0.023491756	0.00035712231
0.17774295	0.023214200	0.00035030041
0.17787443	0.023245786	0.00035437636
0.17800592	0.023497596	0.00035442457
0.17813741	0.023155656	0.00035345303
0.17826890	0.023961310	0.00035832612
0.17840039	0.023333488	0.00035262067
0.17853188	0.023213876	0.00035354789
0.17866337	0.023921624	0.00035665548
0.17879486	0.023364604	0.00035343548
0.17892634	0.023208536	0.00035327996
0.17905783	0.023397407	0.00035266157
0.17918932	0.023418335	0.00035559965
0.17932081	0.023030731	0.00035111190
0.17945230	0.023244869	0.00035254241
0.17958379	0.023498830	0.00035422564
0.17971528	0.023815523	0.00035462514
0.17984677	0.023512631	0.00035457021
0.17997825	0.023395242	0.00035307204
0.18010974	0.023531363	0.00035314138
0.18024123	0.024115017	0.00035719931
0.18037272	0.023007896	0.00034919888
0.18050421	0.023682248	0.00036119474
0.18063570	0.023565373	0.00036452988
0.18076719	0.023665927	0.00036464805
0.18089867	0.023290366	0.00036662662
0.18103016	0.022805186	0.00036389615
0.18116165	0.023160944	0.00036945814
0.18129314	0.024182581	0.00037682591
0.18142463	0.023308297	0.00037126476
0.18155612	0.022925738	0.00037224600
0.18168761	0.023216789	0.00037445480
0.18181910	0.023739898	0.00037897435
0.18195058	0.023176897	0.00037670656
0.18208207	0.023704832	0.00037819106
0.18221356	0.023743400	0.00038308543
0.18234505	0.023576673	0.00038122171
0.18247654	0.022817871	0.00037803139
0.18260803	0.023102692	0.00038157600
0.18273952	0.023335832	0.00038226978
0.18287101	0.023973642	0.00038975172
0.18300249	0.024346854	0.00039090618
0.18313398	0.023293430	0.00038514960
0.18326547	0.023233240	0.00038695771
0.18339696	0.022953680	0.00038565196
0.18352845	0.023181042	0.00038560860
0.18365994	0.022898375	0.00038835403
0.18379143	0.023744425	0.00039201239
0.18392292	0.024076867	0.00039758402
0.18405440	0.023440822	0.00039201716
0.18418589	0.022908638	0.00039065283
0.18431738	0.022969788	0.00039395727
0.18444887	0.023353164	0.00039425964
0.18458036	0.022935359	0.00039442294
0.18471185	0.023760541	0.00039913000
0.18484334	0.022656965	0.00039247032
0.18497482	0.022952676	0.00039525189
0.18510631	0.022932961	0.00039304445
0.18523780	0.023042289	0.00039738960
0.18536929	0.023367655	0.00039421462
0.18550078	0.022853288	0.00038503734
0.18563227	0.023189239	0.00038646353
0.18576376	0.022907723	0.00037677391
0.18589525	0.023036876	0.00038201246
0.18602673	0.024105725	0.00038487370
0.18615822	0.023971357	0.00038216446
0.18628971	0.022761765	0.00037456953
0.18642120	0.023384193	0.00037552450
0.18655269	0.023474834	0.00037800528
0.18668418	0.023008747	0.00037026950
0.18681567	0.024444892	0.00037931700
0.18694716	0.024032224	0.00037697470
0.18707864	0.023819379	0.00037231057
0.18721013	0.023359129	0.00037039138
0.18734162	0.023182417	0.00036853151
0.18747311	0.023102515	0.00036629267
0.18760460	0.023721160	0.00037102803
0.18773609	0.023533809	0.00036564917
0.18786758	0.023438434	0.00036743297
0.18799906	0.023462604	0.00036754523
0.18813055	0.023768862	0.00036580403
0.18826204	0.022761462	0.00036122914
0.18839353	0.023453431	0.00036228547
0.18852502	0.023139982	0.00036274576
0.18865651	0.023075775	0.00036228325
0.18878800	0.023199532	0.00035881111
0.18891949	0.023260783	0.00036017095
0.18905097	0.023322884	0.00035997082
0.18918246	0.023003849	0.00035720896
0.18931395	0.023520192	0.00035964535
0.18944544	0.023301159	0.00035688632
0.18957693	0.022854661	0.00035509045
0.18970842	0.023845096	0.00035798188
0.18983991	0.023485291	0.00035915502
0.18997140	0.023615320	0.00035833983
0.19010288	0.023971506	0.00035739919
0.19023437	0.023694529	0.00035742292
0.19036586	0.023559825	0.00035578868
0.19049735	0.022988015	0.00035142936
0.19062884	0.024428872	0.00036100927
0.19076033	0.023716216	0.00035413565
0.19089182	0.022971259	0.00035139571
0.19102330	0.023250673	0.00035172373
0.19115479	0.023128161	0.00035104045
0.19128628	0.023203975	0.00035233609
0.19141777	0.023607838	0.00035359065
0.19154926	0.023514186	0.00035241591
0.19168075	0.023586986	0.00035278776
0.19181224	0.022973443	0.00034988351
0.19194373	0.022589465	0.00034795296
0.19207521	0.023548893	0.00035111435
0.19220670	0.023592534	0.00035164927
0.19233819	0.023197109	0.00035057169
0.19246968	0.023127865	0.00034933132
0.19260117	0.023697883	0.00035389373
0.19273266	0.023402123	0.00035038453
0.19286415	0.023600722	0.00035125113
0.19299564	0.023360073	0.00035188276
0.19312712	0.023513384	0.00035065341
0.19325861	0.023297989	0.00034953725
0.19339010	0.023294217	0.00034913975
0.19352159	0.023528986	0.00035035976
0.19365308	0.023712052	0.00035232434
0.19378457	0.023399918	0.00034861348
0.19391606	0.023124029	0.00034803931
0.19404754	0.023543971	0.00035068952
0.19417903	0.023584303	0.00035131733
0.19431052	0.023317365	0.00035086006
0.19444201	0.022821725	0.00034495559
0.19457350	0.023518342	0.00034927866
0.19470499	0.023309369	0.00034921452
0.19483648	0.023713414	0.00035012556
0.19496797	0.023192620	0.00034887653
0.19509945	0.023300957	0.00034781395
0.19523094	0.023507664	0.00034915133
0.19536243	0.023255075	0.00034775116
0.19549392	0.023678917	0.00034814359
0.19562541	0.023676842	0.00034997028
0.19575690	0.023174726	0.00034603140
0.19588839	0.023224471	0.00034690849
0.19601988	0.023248601	0.00034597206
0.19615136	0.023412278	0.00034633939
0.19628285	0.023229501	0.00034653372
0.19641434	0.023693451	0.00034853288
0.19654583	0.023578802	0.00034827820
0.19667732	0.023125698	0.00034495384
0.19680881	0.023397537	0.00034669283
0.19694030	0.022735748	0.00034245935
0.19707178	0.023586683	0.00034673333
0.19720327	0.022896333	0.00034403166
0.19733476	0.023848827	0.00034778321
0.19746625	0.022946429	0.00034237414
0.19759774	0.022799870	0.00034245595
0.19772923	0.023504358	0.00034616119
0.19786072	0.023232767	0.00034421714
0.19799221	0.022966350	0.00034413023
0.19812369	0.023171180	0.00034246743
0.19825518	0.023122354	0.00034386112
0.19838667	0.023204739	0.00034346894
0.19851816	0.023135008	0.00034390866
0.19864965	0.023677408	0.00034705025
0.19878114	0.023311059	0.00034338701
0.19891263	0.023232761	0.00034395644
0.19904412	0.023573987	0.00034408294
0.19917560	0.023007900	0.00034167127
0.19930709	0.023488367	0.00034534297
0.19943858	0.023388085	0.00034327381
0.19957007	0.022302091	0.00033857142
0.19970156	0.023008645	0.00034099707
0.19983305	0.023152753	0.00034140913
0.19996454	0.023432391	0.00034346013
0.20009602	0.022433469	0.00033777695
0.20022751	0.024018112	0.00034778892
0.20035900	0.023652797	0.00034575183
0.20049049	0.023818442	0.00034524175
0.20062198	0.023006118	0.00034207964
0.20075347	0.023343090	0.00034219190
0.20088496	0.022887371	0.00034012679
0.20101645	0.022867098	0.00034067246
0.20114793	0.023571553	0.00034210815
0.20127942	0.022876609	0.00033923638
0.20141091	0.023253965	0.00034149182
0.20154240	0.023117305	0.00034024595
0.20167389	0.023128633	0.00034086910
0.20180538	0.023264624	0.00034033280
0.20193687	0.023807827	0.00034443088
0.20206836	0.022849917	0.00033854683
0.20219984	0.023852834	0.00034455773
0.20233133	0.023543263	0.00034369328
0.20246282	0.023689437	0.00034171027
0.20259431	0.023008984	0.00033868175
0.20272580	0.023226231	0.00033994093
0.20285729	0.023178539	0.00033927013
0.20298878	0.023212751	0.00034059361
0.20312027	0.022912757	0.00033570779
0.20325175	0.022723532	0.00033780602
0.20338324	0.022802803	0.00033652015
0.20351473	0.023031856	0.00033757895
0.20364622	0.023666946	0.00034218002
0.20377771	0.023553673	0.00033869317
0.20390920	0.022912378	0.00033770164
0.20404069	0.023555161	0.00033935281
0.20417217	0.023715444	0.00034184510
0.20430366	0.022751703	0.00033640095
0.20443515	0.023128765	0.00033589598
0.20456664	0.023842941	0.00034206972
0.20469813	0.023317900	0.00033892916
0.20482962	0.023574161	0.00033927099
0.20496111	0.023587910	0.00034050745
0.20509260	0.023236798	0.00033744380
0.20522408	0.022831078	0.00033634019
0.20535557	0.023256162	0.00033850887
0.20548706	0.023375774	0.00033924398
0.20561855	0.023236806	0.00033839342
0.20575004	0.023219628	0.00033547375
0.20588153	0.023679030	0.00033906624
0.20601302	0.023027649	0.00033793860
0.20614451	0.023823085	0.00033816676
0.20627599	0.023232351	0.00033704965
0.20640748	0.023604014	0.00033749321
0.20653897	0.023821198	0.00033963439
0.20667046	0.023797554	0.00034127094
0.20680195	0.023226848	0.00033572042
0.20693344	0.023230819	0.00033664510
0.20706493	0.023025361	0.00033490858
0.20719641	0.023516435	0.00033883322
0.20732790	0.023653624	0.00034075508
0.20745939	0.023311411	0.00033555761
0.20759088	0.023490106	0.00033776383
0.20772237	0.023353539	0.00033755860
0.20785386	0.022838247	0.00033353425
0.20798535	0.023224352	0.00033807855
0.20811684	0.023520564	0.00033614917
0.20824832	0.023295622	0.00033655395
0.20837981	0.023197757	0.00033552295
0.20851130	0.023402245	0.00033672749
0.20864279	0.024071716	0.00034173924
0.20877428	0.023388174	0.00033516287
0.20890577	0.023645304	0.00033770729
0.20903726	0.023048798	0.00033370279
0.20916875	0.023803906	0.00033856624
0.20930023	0.023799749	0.00033966263
0.20943172	0.023120377	0.00033410840
0.20956321	0.023424641	0.00033577825
0.20969470	0.023030362	0.00033426664
0.20982619	0.023258349	0.00033554349
0.20995768	0.023393755	0.00033568400
0.21008917	0.023329196	0.00033357970
0.21022065	0.023520736	0.00033633669
0.21035214	0.022965632	0.00033434287
0.21048363	0.023361695	0.00033353133
0.21061512	0.023080855	0.00033466943
0.21074661	0.023772502	0.00033609053
0.21087810	0.022949094	0.00033219210
0.21100959	0.023469078	0.00033657318
0.21114108	0.023281803	0.00033262102
0.21127256	0.023458823	0.00033657364
0.21140405	0.023299394	0.00033305369
0.21153554	0.022723210	0.00033052425
0.21166703	0.022590808	0.00033090796
0.21179852	0.023178911	0.00033179091
0.21193001	0.023128682	0.00033348932
0.21206150	0.023297719	0.00033280483
0.21219299	0.024173845	0.00033745915
0.21232447	0.023384230	0.00033553189
0.21245596	0.022913901	0.00032925626
0.21258745	0.023045711	0.00033294723
0.21271894	0.023756712	0.00033460744
0.21285043	0.023302167	0.00033317752
0.21298192	0.023362365	0.00033396079
0.21311341	0.023836918	0.00033491492
0.21324489	0.023053446	0.00033111575
0.21337638	0.023205746	0.00033087864
0.21350787	0.023198677	0.00033245864
0.21363936	0.023804724	0.00033703915
0.21377085	0.023399328	0.00033190929
0.21390234	0.023558421	0.00033501902
0.21403383	0.022586653	0.00032786222
0.21416532	0.023884648	0.00033554422
0.21429680	0.023245058	0.00033252344
0.21442829	0.023297400	0.00033179639
0.21455978	0.023606758	0.00033324624
0.21469127	0.023234936	0.00033084013
0.21482276	0.022717747	0.00032805599
0.21495425	0.022879334	0.00032907944
0.21508574	0.023068885	0.00033063312
0.21521723	0.023896582	0.00033502272
0.21534871	0.023387550	0.00033253639
0.21548020	0.023398383	0.00033008550
0.21561169	0.022694944	0.00032806997
0.21574318	0.022526052	0.00032713564
0.21587467	0.023277343	0.00033021768
0.21600616	0.023591446	0.00033325046
0.21613765	0.023395771	0.00033055886
0.21626913	0.022911305	0.00032911394
0.21640062	0.023346287	0.00033100224
0.21653211	0.022675055	0.00032800415
0.21666360	0.022365228	0.00032404197
0.21679509	0.022999475	0.00032803282
0.21692658	0.023024932	0.00032975466
0.21705807	0.023169374	0.00032923910
0.21718956	0.023048337	0.00032851140
0.21732104	0.023655832	0.00033218499
0.21745253	0.023296054	0.00032953161
0.21758402	0.023395567	0.00033042361
0.21771551	0.022906427	0.00032758247
0.21784700	0.023282700	0.00032891182
0.21797849	0.023402861	0.00033028801
0.21810998	0.023156038	0.00032813434
0.21824147	0.023456450	0.00033045901
0.21837295	0.023606364	0.00033241309
0.21850444	0.023316175	0.00032698148
0.21863593	0.023444645	0.00033040198
0.21876742	0.023252524	0.00032741509
0.21889891	0.023193139	0.00032923652
0.21903040	0.023456856	0.00033101844
0.21916189	0.022988077	0.00032575438
0.21929337	0.023013942	0.00032724713
0.21942486	0.023080936	0.00032652497
0.21955635	0.022986774	0.00032705370
0.21968784	0.023951502	0.00033190184
0.21981933	0.023031103	0.00032453064
0.21995082	0.023159841	0.00032637202
0.22008231	0.023328698	0.00032679641
0.22021380	0.023409278	0.00032905996
0.22034528	0.023084270	0.00032772888
0.22047677	0.022985016	0.00032371213
0.22060826	0.023548929	0.00032848935
0.22073975	0.023217773	0.00032838326
0.22087124	0.023092577	0.00032666676
0.22100273	0.023125333	0.00032676537
0.22113422	0.023403063	0.00032684847
0.22126571	0.022824565	0.00032526159
0.22139719	0.022830631	0.00032551435
0.22152868	0.022521559	0.00032265824
0.22166017	0.023115727	0.00032695083
0.22179166	0.022821340	0.00032304972
0.22192315	0.023144991	0.00032603185
0.22205464	0.022709522	0.00032415702
0.22218613	0.023307896	0.00032630088
0.22231761	0.022932804	0.00032444788
0.22244910	0.022977336	0.00032400970
0.22258059	0.023990537	0.00033024660
0.22271208	0.022950446	0.00032462751
0.22284357	0.023273392	0.00032550089
0.22297506	0.023187011	0.00032654566
0.22310655	0.023095119	0.00032346043
0.22323804	0.023230849	0.00032687627
0.22336952	0.023174484	0.00032731125
0.22350101	0.023172959	0.00032466775
0.22363250	0.023006261	0.00032421407
0.22376399	0.023072732	0.00032301258
0.22389548	0.023029976	0.00032482697
0.22402697	0.023418899	0.00032688267
0.22415846	0.023310906	0.00032477831
0.22428995	0.023367968	0.00032566152
0.22442143	0.023449079	0.00032513690
0.22455292	0.023109950	0.00032448400
0.22468441	0.022375455	0.00032114782
0.22481590	0.022503754	0.00032045537
0.22494739	0.022496144	0.00031912557
0.22507888	0.022994827	0.00032246808
0.22521037	0.023190310	0.00032377975
0.22534186	0.022655114	0.00032181698
0.22547334	0.023376203	0.00032434893
0.22560483	0.022971720	0.00032117963
0.22573632	0.022706796	0.00032224231
0.22586781	0.022789275	0.00032165794
0.22599930	0.023226189	0.00032374529
0.22613079	0.023208360	0.00032199432
0.22626228	0.022704172	0.00032199108
0.22639376	0.023572901	0.00032438377
0.22652525	0.022389907	0.00031844518
0.22665674	0.023696955	0.00032740041
0.22678823	0.023258299	0.00032179572
0.22691972	0.022963937	0.00032174885
0.22705121	0.023222944	0.00032202081
0.22718270	0.023128661	0.00032269429
0.22731419	0.023062816	0.00032379758
0.22744567	0.023275965	0.00032333937
0.22757716	0.022899546	0.00031951459
0.22770865	0.023484447	0.00032425967
0.22784014	0.023104571	0.00032128800
0.22797163	0.022932837	0.00032189780
0.22810312	0.023240601	0.00032114832
0.22823461	0.023470641	0.00032436748
0.22836610	0.023171546	0.00032229514
0.22849758	0.023446430	0.00032236754
0.22862907	0.023649333	0.00032486851
0.22876056	0.023562939	0.00032193535
0.22889205	0.023103398	0.00032152613
0.22902354	0.022885535	0.00032115841
0.22915503	0.023547438	0.00032150028
0.22928652	0.023214376	0.00032238019
0.22941800	0.023194687	0.00032090534
0.22954949	0.023069863	0.00032064535
0.22968098	0.023356799	0.00032263049
0.22981247	0.023014794	0.00031974001
0.22994396	0.023651266	0.00032359328
0.23007545	0.022962512	0.00032282945
0.23020694	0.023424150	0.00032854083
0.23033843	0.022989166	0.00033049554
0.23046991	0.022829344	0.00032992919
0.23060140	0.023404029	0.00033559466
0.23073289	0.023222514	0.00033372019
0.23086438	0.023102212	0.00033376180
0.23099587	0.023678636	0.00034164683
0.23112736	0.023121394	0.00033688791
0.23125885	0.023031942	0.00034020426
0.23139034	0.023065529	0.00033989331
0.23152182	0.023112894	0.00034071070
0.23165331	0.022953302	0.00034343825
0.23178480	0.023685679	0.00034627239
0.23191629	0.022463049	0.00034069579
0.23204778	0.022572884	0.00034373287
0.23217927	0.023032071	0.00034486121
0.23231076	0.023369887	0.00034979873
0.23244224	0.023384439	0.00034875071
0.23257373	0.022851233	0.00034640999
0.23270522	0.022985069	0.00034869060
0.23283671	0.023489020	0.00034888699
0.23296820	0.022999659	0.00034795510
0.23309969	0.023178562	0.00034701369
0.23323118	0.023654307	0.00035059582
0.23336267	0.022553444	0.00034506625
0.23349415	0.022949866	0.00034576602
0.23362564	0.023192614	0.00034960416
0.23375713	0.023289556	0.00035022731
0.23388862	0.023039589	0.00034819715
0.23402011	0.023068758	0.00034998457
0.23415160	0.023037683	0.00034877252
0.23428309	0.023572557	0.00035351650
0.23441458	0.023559461	0.00035220109
0.23454606	0.023290306	0.00035147964
0.23467755	0.023155705	0.00035003168
0.23480904	0.022961501	0.00035054564
0.23494053	0.023221529	0.00035270193
0.23507202	0.023424368	0.00035314322
0.23520351	0.023453770	0.00035307954
0.23533500	0.023226183	0.00035238932
0.23546648	0.022869365	0.00035019425
0.23559797	0.023446141	0.00035336921
0.23572946	0.022891679	0.00035192464
0.23586095	0.022734401	0.00034982615
0.23599244	0.023106650	0.00035276377
0.23612393	0.022614996	0.00034888635
0.23625542	0.023075667	0.00035409185
0.23638691	0.023304137	0.00035477605
0.23651839	0.023266215	0.00035337860
0.23664988	0.022822196	0.00035268622
0.23678137	0.022575748	0.00035038286
0.23691286	0.023729386	0.00035822751
0.23704435	0.022908227	0.00035272713
0.23717584	0.023087253	0.00035339785
0.23730733	0.022892712	0.00035411820
0.23743882	0.022986247	0.00035380347
0.23757030	0.023700371	0.00035844555
0.23770179	0.022839916	0.00035486862
0.23783328	0.022933473	0.00035311972
0.23796477	0.022987536	0.00035592637
0.23809626	0.023501865	0.00035781795
0.23822775	0.023397652	0.00035749710
0.23835924	0.023540727	0.00036196534
0.23849072	0.022991616	0.00035368200
0.23862221	0.023210060	0.00035799118
0.23875370	0.023228404	0.00035672148
0.23888519	0.024073203	0.00036301051
0.23901668	0.023064781	0.00035794079
0.23914817	0.023259205	0.00035351760
0.23927966	0.023737321	0.00036153203
0.23941115	0.023288252	0.00035812916
0.23954263	0.022907835	0.00035670091
0.23967412	0.022849511	0.00035642339
0.23980561	0.023141358	0.00035551352
0.23993710	0.023660237	0.00036085290
0.24006859	0.022681824	0.00035637041
0.24020008	0.023416301	0.00036059660
0.24033157	0.022966122	0.00035715426
0.24046306	0.023359527	0.00035967347
0.24059454	0.022884345	0.00035677278
0.24072603	0.022902456	0.00035846093
0.24085752	0.023379847	0.00036060476
0.24098901	0.023654810	0.00036470575
0.24112050	0.022939121	0.00035532975
0.24125199	0.022823978	0.00035801031
0.24138348	0.023087240	0.00036109526
0.24151496	0.023620899	0.00036158605
0.24164645	0.023154831	0.00036056861
0.24177794	0.023426995	0.00035888486
0.24190943	0.023173876	0.00035959232
0.24204092	0.023170678	0.00036099755
0.24217241	0.022953379	0.00035912993
0.24230390	0.023711701	0.00036393629
0.24243539	0.023018151	0.00035838124
0.24256687	0.022371248	0.00035659060
0.24269836	0.023154634	0.00036100715
0.24282985	0.023196298	0.00036009191
0.24296134	0.023864678	0.00036556474
0.24309283	0.023267722	0.00036132558
0.24322432	0.023279628	0.00036268819
0.24335581	0.023160602	0.00036310200
0.24348730	0.023615291	0.00036405339
0.24361878	0.023000455	0.00036077839
0.24375027	0.023355802	0.00036169868
0.24388176	0.023128852	0.00036054257
0.24401325	0.023262357	0.00036350333
0.24414474	0.022352446	0.00035600579
0.24427623	0.022834675	0.00036130401
0.24440772	0.023851056	0.00036685564
0.24453920	0.023290576	0.00036383507
0.24467069	0.023430719	0.00036600021
0.24480218	0.023354214	0.00036209257
0.24493367	0.023227265	0.00036234007
0.24506516	0.022870688	0.00036079364
0.24519665	0.023106751	0.00036142296
0.24532814	0.022727888	0.00036140305
0.24545963	0.023243652	0.00036368522
0.24559111	0.023344444	0.00036416190
0.24572260	0.022644069	0.00036018460
0.24585409	0.022937753	0.00036083275
0.24598558	0.023447033	0.00036699134
0.24611707	0.022928069	0.00036312624
0.24624856	0.023023463	0.00036227103
0.24638005	0.023054724	0.00036512721
0.24651154	0.023268925	0.00036405864
0.24664302	0.022708058	0.00036266415
0.24677451	0.023017586	0.00036304129
0.24690600	0.023644332	0.00036798144
0.24703749	0.022854869	0.00036395645
0.24716898	0.023667426	0.00036564110
0.24730047	0.023362916	0.00036775838
0.24743196	0.023125188	0.00036450638
0.24756345	0.022724757	0.00036168917
0.24769493	0.022989821	0.00036486368
0.24782642	0.023184124	0.00036420731
0.24795791	0.023545613	0.00036745642
0.24808940	0.022769741	0.00036362915
0.24822089	0.023310134	0.00036435079
0.24835238	0.023695252	0.00036933997
0.24848387	0.023515913	0.00036689369
0.24861535	0.023239779	0.00036826328
0.24874684	0.022850235	0.00036334876
0.24887833	0.023065251	0.00036502629
0.24900982	0.023556977	0.00037015931
0.24914131	0.022936296	0.00036424280
0.24927280	0.023777914	0.00037234041
0.24940429	0.022975611	0.00036512297
0.24953578	0.023149775	0.00036431004
0.24966726	0.022908019	0.00036601422
0.24979875	0.023035058	0.00036460157
0.24993024	0.023311708	0.00036973783
0.25006173	0.023567311	0.00036747274
0.25019322	0.023518557	0.00036850526
0.25032471	0.022440231	0.00036403391
0.25045620	0.023643828	0.00036800986
0.25058769	0.023084085	0.00036667403
0.25071917	0.022906845	0.00036521981
0.25085066	0.023814881	0.00037172416
0.25098215	0.023012734	0.00036719382
0.25111364	0.023377775	0.00036663182
0.25124513	0.023005386	0.00036721387
0.25137662	0.023323024	0.00036771635
0.25150811	0.022994562	0.00036517637
0.25163959	0.023005492	0.00036786175
0.25177108	0.023581476	0.00036813310
0.25190257	0.022661805	0.00036638987
0.25203406	0.023709684	0.00037263494
0.25216555	0.023034373	0.00036665211
0.25229704	0.022686502	0.00036574867
0.25242853	0.022954293	0.00036542823
0.25256002	0.023593248	0.00037214173
0.25269150	0.023188404	0.00036784021
0.25282299	0.023039978	0.00036583818
0.25295448	0.022579232	0.00036639021
0.25308597	0.022611823	0.00036247511
0.25321746	0.023837958	0.00037352718
0.25334895	0.023427721	0.00037037656
0.25348044	0.023101544	0.00036671870
0.25361193	0.023483791	0.00037159798
0.25374341	0.022702044	0.00036444659
0.25387490	0.022742247	0.00036564404
0.25400639	0.023489481	0.00037768655
0.25413788	0.022861780	0.00037729043
0.25426937	0.023272559	0.00038422512
0.25440086	0.023326282	0.00038836820
0.25453235	0.023129062	0.00038955143
0.25466383	0.023598036	0.00039543552
0.25479532	0.023416815	0.00039467175
0.25492681	0.023634170	0.00039909156
0.25505830	0.022924224	0.00039593895
0.25518979	0.023246026	0.00040109795
0.25532128	0.023415294	0.00040380483
0.25545277	0.023574055	0.00040671684
0.25558426	0.023597637	0.00040739003
0.25571574	0.023399243	0.00040732374
0.25584723	0.023579863	0.00041064480
0.25597872	0.023018644	0.00040907492
0.25611021	0.023512032	0.00041462914
0.25624170	0.022799711	0.00041140499
0.25637319	0.022189289	0.00040975050
0.25650468	0.022957951	0.00041522604
0.25663617	0.023227550	0.00041841883
0.25676765	0.023030411	0.00041930689
0.25689914	0.023282462	0.00042142026
0.25703063	0.023285456	0.00042570611
0.25716212	0.022995782	0.00042202254
0.25729361	0.022946854	0.00042675595
0.25742510	0.022542689	0.00042393073
0.25755659	0.023329019	0.00043276259
0.25768807	0.023582747	0.00043369610
0.25781956	0.024211972	0.00043934526
0.25795105	0.023236429	0.00043310261
0.25808254	0.023033718	0.00043690100
0.25821403	0.022850975	0.00043340920
0.25834552	0.022764042	0.00043552170
0.25847701	0.022816796	0.00043352776
0.25860850	0.022801699	0.00043662639
0.25873998	0.023136009	0.00044092909
0.25887147	0.022711995	0.00043902382
0.25900296	0.023742232	0.00044590284
0.25913445	0.022584947	0.00043668704
0.25926594	0.023204010	0.00044020386
0.25939743	0.022652085	0.00044114594
0.25952892	0.022784256	0.00044110555
0.25966041	0.023449477	0.00045081423
0.25979189	0.022922795	0.00044409175
0.25992338	0.023558148	0.00045319422
0.26005487	0.022862395	0.00044723538
0.26018636	0.023360477	0.00045123733
0.26031785	0.022704067	0.00044588034
0.26044934	0.023775507	0.00045222889
0.26058083	0.023180698	0.00044993232
0.26071231	0.023674563	0.00045509514
0.26084380	0.023777608	0.00045724016
0.26097529	0.022566518	0.00044948942
0.26110678	0.023370846	0.00045429273
0.26123827	0.023395175	0.00045786925
0.26136976	0.023252748	0.00045528250
0.26150125	0.022697321	0.00045375089
0.26163274	0.023400824	0.00045861303
0.26176422	0.023234985	0.00045334475
0.26189571	0.022417762	0.00045305358
0.26202720	0.022783526	0.00045677414
0.26215869	0.023684884	0.00046236003
0.26229018	0.022752757	0.00045719238
0.26242167	0.024066929	0.00046715394
0.26255316	0.022946471	0.00045812351
0.26268465	0.023117050	0.00046209058
0.26281613	0.022698705	0.00045732462
0.26294762	0.023419490	0.00046302835
0.26307911	0.022759264	0.00045799270
0.26321060	0.022937050	0.00046518382
0.26334209	0.022318820	0.00046164577
0.26347358	0.022759015	0.00046230506
0.26360507	0.022906197	0.00046439760
0.26373655	0.023223385	0.00046877946
0.26386804	0.023622054	0.00047198735
0.26399953	0.023255656	0.00047130014
0.26413102	0.022942415	0.00046619432
0.26426251	0.023542948	0.00047263652
0.26439400	0.023096319	0.00046995197
0.26452549	0.023853413	0.00047965099
0.26465698	0.023082584	0.00047430034
0.26478846	0.023479037	0.00047158063
0.26491995	0.023405822	0.00047907495
0.26505144	0.023493143	0.00047558444
0.26518293	0.022991658	0.00047235696
0.26531442	0.023601648	0.00048309576
0.26544591	0.023573725	0.00047849963
[truncated: 567 more rows]
