# Supplementary material for: Invariant surface glycoprotein 65 of Trypanosoma brucei is a complement C3 receptor
Source: Nat Commun. 2022 Aug 29;13:5085. doi: 10.1038/s41467-022-32728-9 (PMC9424271; doi:10.1038/s41467-022-32728-9)
Supplement: Supplementary file 4 — supplementary data 2 [file 41467_2022_32728_MOESM4_ESM.zip › b21-414646_00142.dat]

0.0026000000	40.281379	0.13783359
0.0027314887	29.373677	0.10811575
0.0028629774	22.518687	0.090515361
0.0029944661	17.379754	0.076315860
0.0031259548	12.503227	0.059482552
0.0032574435	10.983802	0.057708063
0.0033889322	8.8970997	0.049097582
0.0035204209	11.761622	0.049149893
0.0036519096	12.468669	0.046960058
0.0037833983	10.040163	0.039729463
0.0039148870	8.3746741	0.035011375
0.0040463757	6.7505855	0.030240686
0.0041778644	5.5320923	0.025658879
0.0043093531	4.6252472	0.023035140
0.0044408418	3.8262918	0.020150382
0.0045723305	3.1488355	0.018279707
0.0047038192	2.9109671	0.016821623
0.0048353079	2.5418819	0.015260023
0.0049667966	2.2350245	0.014258112
0.0050982853	1.9325700	0.012560017
0.0052297740	1.7623389	0.012150883
0.0053612627	1.5184885	0.010891731
0.0054927514	1.4032735	0.010192762
0.0056242401	1.2843824	0.0097231970
0.0057557288	1.1919303	0.0091071996
0.0058872175	1.0902600	0.0085935201
0.0060187062	1.0439309	0.0083866778
0.0061501949	0.91339719	0.0075141737
0.0062816836	0.89067960	0.0075877438
0.0064131723	0.82790629	0.0071713132
0.0065446610	0.80225167	0.0069582356
0.0066761496	0.77008752	0.0067852413
0.0068076383	0.72618946	0.0064395810
0.0069391270	0.69412940	0.0063970306
0.0070706157	0.67919309	0.0062277231
0.0072021044	0.64307495	0.0059930580
0.0073335931	0.61218082	0.0058218507
0.0074650818	0.58660635	0.0055330374
0.0075965705	0.56433553	0.0054720269
0.0077280592	0.54488528	0.0053546368
0.0078595479	0.51849095	0.0050984588
0.0079910366	0.51378034	0.0051054859
0.0081225253	0.47504175	0.0047688130
0.0082540140	0.46893682	0.0047650178
0.0083855027	0.45647837	0.0047192729
0.0085169914	0.41545219	0.0044102310
0.0086484801	0.40730881	0.0043350353
0.0087799688	0.39231035	0.0041794310
0.0089114575	0.37928027	0.0041311620
0.0090429462	0.36991213	0.0040512932
0.0091744349	0.34744228	0.0038925595
0.0093059236	0.33338831	0.0037681220
0.0094374123	0.31839637	0.0036580373
0.0095689010	0.30212135	0.0035059357
0.0097003897	0.29842624	0.0035125990
0.0098318784	0.27999122	0.0033537294
0.0099633671	0.27071920	0.0032619139
0.010094856	0.26058194	0.0031904272
0.010226345	0.24388563	0.0030136909
0.010357833	0.24414365	0.0030929049
0.010489322	0.22593025	0.0028877739
0.010620811	0.21800924	0.0028166003
0.010752299	0.20407164	0.0027132484
0.010883788	0.19526907	0.0025994318
0.011015277	0.19101282	0.0026175966
0.011146765	0.18232125	0.0024785548
0.011278254	0.17593906	0.0024251888
0.011409743	0.16675572	0.0023368805
0.011541231	0.15614471	0.0022274585
0.011672720	0.14853369	0.0021772675
0.011804209	0.14140571	0.0020439987
0.011935698	0.13469428	0.0019907248
0.012067186	0.13490110	0.0019804164
0.012198675	0.12323332	0.0018319714
0.012330164	0.11395198	0.0017656883
0.012461652	0.11572908	0.0017577129
0.012593141	0.10774311	0.0016593529
0.012724630	0.10442559	0.0016334442
0.012856118	0.10091620	0.0015551345
0.012987607	0.10023292	0.0015674786
0.013119096	0.094500014	0.0014880501
0.013250585	0.092781102	0.0014582741
0.013382073	0.089393256	0.0014366036
0.013513562	0.086302233	0.0013899812
0.013645051	0.085559434	0.0013932827
0.013776539	0.079813058	0.0013393597
0.013908028	0.080909941	0.0013253205
0.014039517	0.078999336	0.0013027936
0.014171005	0.074945768	0.0012622982
0.014302494	0.074834794	0.0012620524
0.014433983	0.070559094	0.0012275199
0.014565472	0.070997402	0.0012052476
0.014696960	0.070800668	0.0012108281
0.014828449	0.068189110	0.0011694275
0.014959938	0.066460569	0.0011616801
0.015091426	0.065824011	0.0011578359
0.015222915	0.063903065	0.0011139166
0.015354404	0.064275726	0.0011227978
0.015485892	0.060917851	0.0010816177
0.015617381	0.060401087	0.0010808176
0.015748870	0.060770960	0.0010851532
0.015880359	0.061232358	0.0010715880
0.016011847	0.058320242	0.0010469226
0.016143336	0.055522788	0.0010106512
0.016274825	0.053380951	0.00099295964
0.016406313	0.052436222	0.00097672665
0.016537802	0.052021921	0.00096631493
0.016669291	0.052281199	0.00096533123
0.016800779	0.054970431	0.00098790397
0.016932268	0.059473004	0.0010215801
0.017063757	0.061089809	0.0010325782
0.017195246	0.060432353	0.0010188470
0.017326734	0.061029015	0.0010242523
0.017458223	0.058254653	0.00099420838
0.017589712	0.057104203	0.00097944264
0.017721200	0.054503360	0.00096165499
0.017852689	0.055712452	0.00095040888
0.017984178	0.054330718	0.00095149785
0.018115666	0.052661041	0.00093114447
0.018247155	0.053519264	0.00093186960
0.018378644	0.052194441	0.00092233087
0.018510133	0.052324043	0.00091300717
0.018641621	0.050529903	0.00089514253
0.018773110	0.051994462	0.00090262170
0.018904599	0.050704222	0.00089183860
0.019036087	0.050075919	0.00088215008
0.019167576	0.050499113	0.00087705483
0.019299065	0.050189875	0.00086997571
0.019430553	0.048402485	0.00086260982
0.019562042	0.045825659	0.00083144952
0.019693531	0.047701698	0.00084598530
0.019825019	0.047476185	0.00083916503
0.019956508	0.044360970	0.00080580722
0.020087997	0.045454622	0.00082134540
0.020219486	0.043830735	0.00080088791
0.020350974	0.045303384	0.00081714680
0.020482463	0.045285370	0.00080394003
0.020613952	0.044290863	0.00079282710
0.020745440	0.043231542	0.00078956306
0.020876929	0.043340906	0.00078008224
0.021008418	0.041869139	0.00076944203
0.021139906	0.041695995	0.00076295594
0.021271395	0.040520784	0.00074567057
0.021402884	0.041726718	0.00076018081
0.021534373	0.040607495	0.00074597665
0.021665861	0.040532965	0.00074422612
0.021797350	0.041286921	0.00074675742
0.021928839	0.039354823	0.00072054713
0.022060327	0.039569335	0.00073210007
0.022191816	0.038215994	0.00071107150
0.022323305	0.038462946	0.00071409222
0.022454793	0.038884119	0.00071303062
0.022586282	0.037962567	0.00070011412
0.022717771	0.036117173	0.00069015826
0.022849260	0.036820289	0.00068796482
0.022980748	0.036430922	0.00068589462
0.023112237	0.036701296	0.00068117322
0.023243726	0.036056184	0.00067329852
0.023375214	0.037779890	0.00069229620
0.023506703	0.037199076	0.00068295861
0.023638192	0.037739184	0.00068655358
0.023769680	0.037630953	0.00068404317
0.023901169	0.037336544	0.00067724808
0.024032658	0.036969634	0.00067561083
0.024164147	0.037702851	0.00067806758
0.024295635	0.036330130	0.00066242012
0.024427124	0.037768529	0.00067351759
0.024558613	0.037301034	0.00066493146
0.024690101	0.036983074	0.00067094556
0.024821590	0.036476713	0.00065813222
0.024953079	0.035777623	0.00064874509
0.025084567	0.035582794	0.00064862520
0.025216056	0.034884166	0.00063802444
0.025347545	0.035424415	0.00064753176
0.025479034	0.036300415	0.00064690323
0.025610522	0.036145403	0.00064131822
0.025742011	0.035567418	0.00063734627
0.025873500	0.035867906	0.00063711773
0.026004988	0.035958657	0.00064046406
0.026136477	0.034904228	0.00062826980
0.026267966	0.036333145	0.00063339026
0.026399454	0.037439474	0.00064658323
0.026530943	0.035193761	0.00062294417
0.026662432	0.035879142	0.00063163553
0.026793920	0.034554234	0.00061576191
0.026925409	0.035231282	0.00061880991
0.027056898	0.033926473	0.00061086285
0.027188387	0.033469572	0.00059920003
0.027319875	0.033499476	0.00060656958
0.027451364	0.034454903	0.00060732537
0.027582853	0.034697561	0.00060766786
0.027714341	0.035148794	0.00061017090
0.027845830	0.033248297	0.00059108899
0.027977319	0.034023809	0.00060062892
0.028108807	0.034336536	0.00059827372
0.028240296	0.033551634	0.00059106111
0.028371785	0.034700222	0.00059912197
0.028503274	0.033878553	0.00059016289
0.028634762	0.033902232	0.00058954523
0.028766251	0.034523753	0.00059474783
0.028897740	0.033984653	0.00058354190
0.029029228	0.034191948	0.00058932867
0.029160717	0.033863557	0.00058602651
0.029292206	0.033731874	0.00058106873
0.029423694	0.034289006	0.00058807988
0.029555183	0.033077532	0.00056834734
0.029686672	0.032304556	0.00056856142
0.029818161	0.033082814	0.00057342406
0.029949649	0.032878582	0.00056724099
0.030081138	0.032744581	0.00056601337
0.030212627	0.033208756	0.00056528176
0.030344115	0.032553192	0.00056176258
0.030475604	0.033680378	0.00057144359
0.030607093	0.031701682	0.00055186565
0.030738581	0.032590393	0.00056000484
0.030870070	0.031250044	0.00054416825
0.031001559	0.032596460	0.00055413914
0.031133048	0.032195250	0.00055330179
0.031264536	0.031564691	0.00054396609
0.031396025	0.031521478	0.00054635231
0.031527514	0.032187664	0.00054752114
0.031659002	0.032328292	0.00054763361
0.031790491	0.032458745	0.00055059159
0.031921980	0.031920643	0.00054130315
0.032053468	0.032042149	0.00054382390
0.032184957	0.032987401	0.00054573912
0.032316446	0.031736382	0.00053466795
0.032447935	0.031818806	0.00053945168
0.032579423	0.031418974	0.00053117845
0.032710912	0.032019932	0.00053749644
0.032842401	0.031220052	0.00052819511
0.032973889	0.032277574	0.00053399585
0.033105378	0.031659310	0.00053209366
0.033236867	0.031947657	0.00053031032
0.033368355	0.030434339	0.00052913948
0.033499844	0.031230576	0.00053175854
0.033631333	0.029816602	0.00052209754
0.033762822	0.031251191	0.00054036641
0.033894310	0.029818565	0.00052792395
0.034025799	0.030994796	0.00053545774
0.034157288	0.030352101	0.00053110409
0.034288776	0.030396825	0.00053125482
0.034420265	0.029601687	0.00052916888
0.034551754	0.029346254	0.00052329234
0.034683242	0.029641806	0.00053046499
0.034814731	0.029907713	0.00052787308
0.034946220	0.030232486	0.00053297159
0.035077708	0.030208259	0.00053579134
0.035209197	0.029762764	0.00053101863
0.035340686	0.029702303	0.00052683216
0.035472175	0.029222559	0.00053298635
0.035603663	0.029447798	0.00053823930
0.035735152	0.028819610	0.00054015193
0.035866641	0.029223392	0.00054152151
0.035998129	0.030048177	0.00054539988
0.036129618	0.028391818	0.00053669341
0.036261107	0.030565221	0.00054954710
0.036392595	0.029194016	0.00054918111
0.036524084	0.029521842	0.00054893692
0.036655573	0.029229133	0.00054259942
0.036787062	0.029734065	0.00055171863
0.036918550	0.028687070	0.00053943011
0.037050039	0.029334492	0.00055035643
0.037181528	0.029789327	0.00055087661
0.037313016	0.028476307	0.00054124397
0.037444505	0.027030278	0.00053322590
0.037575994	0.029418957	0.00055083995
0.037707482	0.028665771	0.00054757809
0.037838971	0.030145336	0.00056228518
0.037970460	0.029339711	0.00055017366
0.038101949	0.028237973	0.00054585126
0.038233437	0.029839426	0.00055257541
0.038364926	0.029180230	0.00054301746
0.038496415	0.029149585	0.00054326815
0.038627903	0.029216219	0.00053654325
0.038759392	0.029376963	0.00054143902
0.038890881	0.029094764	0.00053346389
0.039022369	0.029924438	0.00053997755
0.039153858	0.029888194	0.00053776455
0.039285347	0.029619686	0.00053173790
0.039416836	0.029014857	0.00053137421
0.039548324	0.029035761	0.00052870659
0.039679813	0.029413986	0.00052888983
0.039811302	0.029739142	0.00053384372
0.039942790	0.028269334	0.00051827908
0.040074279	0.029325097	0.00053050307
0.040205768	0.029466889	0.00052742510
0.040337256	0.029295541	0.00052336106
0.040468745	0.028872287	0.00052222742
0.040600234	0.029756433	0.00052603331
0.040731723	0.028741067	0.00051970580
0.040863211	0.029414482	0.00052584594
0.040994700	0.029193340	0.00052084893
0.041126189	0.030005095	0.00053055602
0.041257677	0.030068471	0.00052580794
0.041389166	0.028914022	0.00051684475
0.041520655	0.028868712	0.00051845551
0.041652143	0.029292023	0.00051953731
0.041783632	0.029206548	0.00051810120
0.041915121	0.029717694	0.00051930624
0.042046610	0.029447831	0.00052059423
0.042178098	0.029312187	0.00051824967
0.042309587	0.029883798	0.00052062916
0.042441076	0.029622166	0.00051670344
0.042572564	0.029233837	0.00051500626
0.042704053	0.028946927	0.00050940674
0.042835542	0.028751276	0.00051070204
0.042967030	0.028642849	0.00050834256
0.043098519	0.029102265	0.00051418970
0.043230008	0.029367839	0.00051391022
0.043361496	0.029368205	0.00051017986
0.043492985	0.028519756	0.00050783696
0.043624474	0.030004168	0.00051514749
0.043755963	0.029471635	0.00051366162
0.043887451	0.029554287	0.00050976001
0.044018940	0.028590631	0.00050110135
0.044150429	0.028899295	0.00050865765
0.044281917	0.029353534	0.00050722016
0.044413406	0.028900620	0.00050827312
0.044544895	0.029798741	0.00050853899
0.044676383	0.029104999	0.00050550754
0.044807872	0.028839084	0.00050388166
0.044939361	0.030614156	0.00051450895
0.045070850	0.029603717	0.00050809885
0.045202338	0.028895520	0.00050269900
0.045333827	0.028647675	0.00049748570
0.045465316	0.028834693	0.00050398979
0.045596804	0.028473409	0.00049702578
0.045728293	0.029375190	0.00050323326
0.045859782	0.028463681	0.00049575744
0.045991270	0.028625430	0.00049245302
0.046122759	0.028867260	0.00049968817
0.046254248	0.028166887	0.00050040048
0.046385737	0.028990076	0.00050869207
0.046517225	0.029542635	0.00051494688
0.046648714	0.030477287	0.00052410295
0.046780203	0.029691424	0.00052585752
0.046911691	0.029691586	0.00052346424
0.047043180	0.029594298	0.00052229818
0.047174669	0.028958807	0.00051991371
0.047306157	0.029276440	0.00052205353
0.047437646	0.029866033	0.00053041593
0.047569135	0.029337420	0.00052787974
0.047700624	0.029158879	0.00052238754
0.047832112	0.029577796	0.00053066916
0.047963601	0.028982184	0.00052388044
0.048095090	0.029334187	0.00053126844
0.048226578	0.028985697	0.00052991815
0.048358067	0.027883878	0.00051853594
0.048489556	0.029819826	0.00053439210
0.048621044	0.029656871	0.00053482683
0.048752533	0.029536577	0.00053865771
0.048884022	0.029780594	0.00053696443
0.049015511	0.029997413	0.00053827178
0.049146999	0.030426083	0.00054280450
0.049278488	0.029038130	0.00053285041
0.049409977	0.028903134	0.00053558119
0.049541465	0.028844551	0.00053142038
0.049672954	0.029636779	0.00054073992
0.049804443	0.029593158	0.00053783662
0.049935931	0.029119957	0.00053862901
0.050067420	0.029394866	0.00054000589
0.050198909	0.029263348	0.00054027670
0.050330398	0.029491152	0.00053792827
0.050461886	0.029304366	0.00053841299
0.050593375	0.028587404	0.00053413424
0.050724864	0.029551973	0.00054333915
0.050856352	0.028692949	0.00053622021
0.050987841	0.029429458	0.00054115305
0.051119330	0.029221300	0.00054235777
0.051250818	0.029898982	0.00054993288
0.051382307	0.029433974	0.00054650373
0.051513796	0.029085843	0.00053935973
0.051645284	0.027798363	0.00052982100
0.051776773	0.029030721	0.00054174839
0.051908262	0.029615666	0.00054664693
0.052039751	0.029303892	0.00054517403
0.052171239	0.029683413	0.00054789740
0.052302728	0.030172494	0.00055524277
0.052434217	0.029325182	0.00054372331
0.052565705	0.029650401	0.00055005777
0.052697194	0.028086091	0.00053602884
0.052828683	0.029151573	0.00054717525
0.052960171	0.029683274	0.00055038315
0.053091660	0.030708445	0.00055566904
0.053223149	0.030287152	0.00055673529
0.053354638	0.029000685	0.00054615674
0.053486126	0.029775284	0.00055449616
0.053617615	0.030445251	0.00055736189
0.053749104	0.029804380	0.00055178472
0.053880592	0.029663586	0.00055135956
0.054012081	0.028542489	0.00054414123
0.054143570	0.029211873	0.00054966188
0.054275058	0.028306440	0.00054277550
0.054406547	0.027788187	0.00053620097
0.054538036	0.029080927	0.00055326420
0.054669525	0.029308298	0.00054800674
0.054801013	0.029220175	0.00055320669
0.054932502	0.028567657	0.00054638585
0.055063991	0.029903228	0.00055245342
0.055195479	0.030040083	0.00055933014
0.055326968	0.029550290	0.00055200067
0.055458457	0.030411894	0.00056503709
0.055589945	0.029626460	0.00055385210
0.055721434	0.028662303	0.00054554943
0.055852923	0.028779195	0.00055098041
0.055984412	0.028740406	0.00054951818
0.056115900	0.029682858	0.00055575853
0.056247389	0.028828869	0.00055063938
0.056378878	0.028950713	0.00055013653
0.056510366	0.029102572	0.00055543747
0.056641855	0.028870574	0.00055053556
0.056773344	0.029443378	0.00055866666
0.056904832	0.028920536	0.00055350058
0.057036321	0.029772871	0.00055454370
0.057167810	0.028710711	0.00055125186
0.057299299	0.029262582	0.00055358825
0.057430787	0.029403626	0.00055193366
0.057562276	0.029699475	0.00055851802
0.057693765	0.029283006	0.00054787426
0.057825253	0.029360400	0.00055498368
0.057956742	0.028934499	0.00055004898
0.058088231	0.028477836	0.00054573516
0.058219719	0.028687923	0.00054916443
0.058351208	0.028591192	0.00054229677
0.058482697	0.028600372	0.00054509297
0.058614186	0.029195860	0.00055131315
0.058745674	0.029091834	0.00054576611
0.058877163	0.028699653	0.00054469569
0.059008652	0.029570830	0.00054832968
0.059140140	0.028981560	0.00054652690
0.059271629	0.029651016	0.00055213511
0.059403118	0.029425826	0.00054423802
0.059534606	0.029536590	0.00054988332
0.059666095	0.029352477	0.00054166801
0.059797584	0.029987410	0.00054984470
0.059929072	0.028870217	0.00054290626
0.060060561	0.029185621	0.00054095498
0.060192050	0.028584844	0.00054013254
0.060323539	0.028822470	0.00053642051
0.060455027	0.028817390	0.00053850440
0.060586516	0.028633604	0.00053918637
0.060718005	0.028445094	0.00053166754
0.060849493	0.029962551	0.00054598626
0.060980982	0.028162866	0.00053404462
0.061112471	0.029212325	0.00053970908
0.061243959	0.028879455	0.00054107378
0.061375448	0.029890308	0.00054156765
0.061506937	0.029463551	0.00054363267
0.061638426	0.029675656	0.00054139999
0.061769914	0.028829676	0.00053559732
0.061901403	0.029784444	0.00054655985
0.062032892	0.028975883	0.00053428857
0.062164380	0.028955454	0.00053727182
0.062295869	0.028288073	0.00053224576
0.062427358	0.027319526	0.00052281837
0.062558846	0.028694262	0.00053754516
0.062690335	0.029648181	0.00053971629
0.062821824	0.028937405	0.00053414150
0.062953313	0.028887537	0.00053475046
0.063084801	0.029544229	0.00053775250
0.063216290	0.028813278	0.00053566195
0.063347779	0.028846664	0.00053243857
0.063479267	0.029499560	0.00053470101
0.063610756	0.029444666	0.00054100057
0.063742245	0.029162999	0.00053502975
0.063873733	0.028929698	0.00053852082
0.064005222	0.028576132	0.00052894782
0.064136711	0.028634749	0.00052967063
0.064268200	0.029729689	0.00053870301
0.064399688	0.029192003	0.00053307497
0.064531177	0.029307831	0.00053770907
0.064662666	0.029456013	0.00053525819
0.064794154	0.029795091	0.00053889634
0.064925643	0.029030139	0.00053398341
0.065057132	0.030236259	0.00054208984
0.065188620	0.029144401	0.00053635059
0.065320109	0.030143739	0.00053825784
0.065451598	0.029745177	0.00053497582
0.065583087	0.029057553	0.00053189610
0.065714575	0.029557202	0.00053406372
0.065846064	0.029403067	0.00053516495
0.065977553	0.029455000	0.00053434723
0.066109041	0.028485630	0.00052416010
0.066240530	0.029471953	0.00053478889
0.066372019	0.028506291	0.00052445921
0.066503507	0.030029352	0.00053699124
0.066634996	0.028706583	0.00052531640
0.066766485	0.029174535	0.00053170985
0.066897973	0.028563933	0.00052532716
0.067029462	0.029523772	0.00053345261
0.067160951	0.028430655	0.00052577625
0.067292440	0.029244554	0.00052899706
0.067423928	0.028382081	0.00051852274
0.067555417	0.028343428	0.00052267755
0.067686906	0.028770533	0.00052397092
0.067818394	0.028846608	0.00052457676
0.067949883	0.028708785	0.00052403726
0.068081372	0.029911803	0.00053162591
0.068212860	0.029796816	0.00053189910
0.068344349	0.027959264	0.00051841640
0.068475838	0.028786163	0.00052439689
0.068607327	0.028697566	0.00052373416
0.068738815	0.028215049	0.00051386134
0.068870304	0.028989968	0.00052659591
0.069001793	0.027661488	0.00051504427
0.069133281	0.029120441	0.00052447230
0.069264770	0.028592494	0.00052232908
0.069396259	0.027758263	0.00050851758
0.069527747	0.028715626	0.00052272513
0.069659236	0.028919667	0.00052205966
0.069790725	0.027598260	0.00051191070
0.069922214	0.029057187	0.00052337951
0.070053702	0.028670010	0.00051603902
0.070185191	0.029298016	0.00052678377
0.070316680	0.028244472	0.00051455154
0.070448168	0.028494803	0.00051802798
0.070579657	0.028762935	0.00052271643
0.070711146	0.028399532	0.00051281183
0.070842634	0.027643438	0.00051032598
0.070974123	0.028025316	0.00051263946
0.071105612	0.028062701	0.00051314016
0.071237101	0.027655331	0.00051189064
0.071368589	0.028792982	0.00051540212
0.071500078	0.027806414	0.00051113668
0.071631567	0.027527030	0.00050988109
0.071763055	0.028454407	0.00051522166
0.071894544	0.027148415	0.00050622871
0.072026033	0.027389851	0.00050163252
0.072157521	0.027789367	0.00050957916
0.072289010	0.027804754	0.00051020160
0.072420499	0.027928304	0.00050922909
0.072551988	0.027946243	0.00050746982
0.072683476	0.028586654	0.00051160050
0.072814965	0.028036182	0.00050950840
0.072946454	0.026745698	0.00050222230
0.073077942	0.027614644	0.00050315356
0.073209431	0.028183243	0.00051386358
0.073340920	0.027303754	0.00050289713
0.073472408	0.027748012	0.00050626985
0.073603897	0.027491042	0.00050597699
0.073735386	0.027696050	0.00050389361
0.073866875	0.027864444	0.00050624407
0.073998363	0.027322636	0.00050156259
0.074129852	0.027246204	0.00050233096
0.074261341	0.027852952	0.00050725847
0.074392829	0.026957335	0.00049667997
0.074524318	0.027438016	0.00050290484
0.074655807	0.027126927	0.00049754084
0.074787295	0.027121958	0.00050053013
0.074918784	0.027373661	0.00050200785
0.075050273	0.027418725	0.00049799358
0.075181761	0.027800779	0.00050400886
0.075313250	0.027442112	0.00050113572
0.075444739	0.027422751	0.00050163671
0.075576228	0.027116441	0.00049836909
0.075707716	0.027218758	0.00049885624
0.075839205	0.027548538	0.00050009309
0.075970694	0.027268205	0.00049818097
0.076102182	0.027267252	0.00049641400
0.076233671	0.026343958	0.00049324719
0.076365160	0.026239122	0.00048466570
0.076496648	0.027041797	0.00049556394
0.076628137	0.026465783	0.00049209193
0.076759626	0.026913246	0.00049229413
0.076891115	0.026867615	0.00049601640
0.077022603	0.026214184	0.00048767418
0.077154092	0.027296682	0.00049633314
0.077285581	0.027297968	0.00049847502
0.077417069	0.026836663	0.00049141043
0.077548558	0.026425591	0.00048911196
0.077680047	0.026980979	0.00049220016
0.077811535	0.027325900	0.00049603033
0.077943024	0.027761447	0.00049857720
0.078074513	0.027143746	0.00049162224
0.078206002	0.026072013	0.00048679735
0.078337490	0.026519595	0.00048755386
0.078468979	0.026594045	0.00048843714
0.078600468	0.027127608	0.00049454277
0.078731956	0.026433396	0.00048447176
0.078863445	0.026902163	0.00049101940
0.078994934	0.026465795	0.00048580103
0.079126422	0.026543597	0.00048669237
0.079257911	0.026511980	0.00048670977
0.079389400	0.026796900	0.00048663138
0.079520889	0.027310228	0.00049256308
0.079652377	0.026931173	0.00049003579
0.079783866	0.025590787	0.00047511544
0.079915355	0.026092092	0.00048397764
0.080046843	0.026671884	0.00048538343
0.080178332	0.027396158	0.00049182087
0.080309821	0.026458879	0.00048542583
0.080441309	0.027021819	0.00048506876
0.080572798	0.026137704	0.00048212904
0.080704287	0.025256404	0.00047671590
0.080835776	0.026182081	0.00048085293
0.080967264	0.025911781	0.00048139605
0.081098753	0.026648379	0.00048102368
0.081230242	0.025074208	0.00047358333
0.081361730	0.026974996	0.00048550950
0.081493219	0.026882883	0.00048391845
0.081624708	0.025699480	0.00047795318
0.081756196	0.026190802	0.00047437816
0.081887685	0.026969704	0.00048681569
0.082019174	0.026319448	0.00048135870
0.082150663	0.026186876	0.00047878415
0.082282151	0.027059091	0.00048653641
0.082413640	0.026539072	0.00048006947
0.082545129	0.026842771	0.00048197996
0.082676617	0.027100464	0.00048612212
0.082808106	0.025926545	0.00047734857
0.082939595	0.026411962	0.00048277344
0.083071083	0.025701777	0.00047121512
0.083202572	0.026383560	0.00047881215
0.083334061	0.026344506	0.00048071986
0.083465549	0.026211248	0.00047602731
0.083597038	0.026448475	0.00048183040
0.083728527	0.026297221	0.00047373868
0.083860016	0.027081975	0.00048389961
0.083991504	0.026162077	0.00047626074
0.084122993	0.026879803	0.00048037139
0.084254482	0.026538668	0.00048109105
0.084385970	0.026731221	0.00047856278
0.084517459	0.025977862	0.00047377893
0.084648948	0.024926808	0.00046685783
0.084780436	0.025916847	0.00047032535
0.084911925	0.026139436	0.00047442554
0.085043414	0.026117918	0.00047409176
0.085174903	0.025797103	0.00047041321
0.085306391	0.026437506	0.00047864972
0.085437880	0.026197478	0.00047240401
0.085569369	0.025950634	0.00047188581
0.085700857	0.027396129	0.00048201795
0.085832346	0.025281990	0.00046615146
0.085963835	0.026091737	0.00047399157
0.086095323	0.025954227	0.00046989906
0.086226812	0.024978119	0.00046373602
0.086358301	0.025866369	0.00046833448
0.086489790	0.026290928	0.00047212037
0.086621278	0.026204313	0.00047185600
0.086752767	0.025618352	0.00046655087
0.086884256	0.026206843	0.00046906281
0.087015744	0.025642621	0.00046667814
0.087147233	0.026350091	0.00047175470
0.087278722	0.024984436	0.00046382558
0.087410210	0.025736870	0.00046573658
0.087541699	0.025823753	0.00046811927
0.087673188	0.026105509	0.00047127846
0.087804677	0.025931919	0.00046702217
0.087936165	0.026342803	0.00047111104
0.088067654	0.025927440	0.00046735840
0.088199143	0.025545646	0.00046267028
0.088330631	0.025578742	0.00046675955
0.088462120	0.026667327	0.00047125304
0.088593609	0.025849795	0.00046940716
0.088725097	0.025576956	0.00046236821
0.088856586	0.025294916	0.00046134223
0.088988075	0.026007280	0.00046832615
0.089119564	0.025373342	0.00045927401
0.089251052	0.024906337	0.00046115399
0.089382541	0.025514549	0.00046132891
0.089514030	0.025444066	0.00046077344
0.089645518	0.025569157	0.00046160452
0.089777007	0.025023490	0.00045653333
0.089908496	0.025412113	0.00046279492
0.090039984	0.026007429	0.00046440055
0.090171473	0.025730626	0.00046144778
0.090302962	0.026183080	0.00046821559
0.090434451	0.025591954	0.00045923369
0.090565939	0.025734464	0.00046371232
0.090697428	0.025358201	0.00046028107
0.090828917	0.025758744	0.00045942167
0.090960405	0.026039915	0.00046552463
0.091091894	0.025522015	0.00045908216
0.091223383	0.024918690	0.00045741595
0.091354871	0.025334240	0.00045919068
0.091486360	0.025822719	0.00047109669
0.091617849	0.025170393	0.00047017097
0.091749337	0.025341754	0.00047461212
0.091880826	0.025475681	0.00048091979
0.092012315	0.024382657	0.00047492836
0.092143804	0.025509966	0.00048242950
0.092275292	0.024899529	0.00048326573
0.092406781	0.025168301	0.00048658301
0.092538270	0.025226025	0.00049028069
0.092669758	0.024339141	0.00048563780
0.092801247	0.025501154	0.00047885291
0.092932736	0.024665334	0.00047518182
0.093064224	0.024848182	0.00047210056
0.093195713	0.024919181	0.00046989035
0.093327202	0.026536033	0.00048221791
0.093458691	0.025314800	0.00046493307
0.093590179	0.024743135	0.00046542068
0.093721668	0.024690595	0.00046567703
0.093853157	0.025272910	0.00046744964
0.093984645	0.024717233	0.00046237866
0.094116134	0.024913839	0.00046305157
0.094247623	0.024394537	0.00045854000
0.094379111	0.025146588	0.00046306564
0.094510600	0.024723518	0.00046131971
0.094642089	0.025100309	0.00046364609
0.094773578	0.024501142	0.00045408463
0.094905066	0.024614202	0.00045959855
0.095036555	0.024767184	0.00046290890
0.095168044	0.024928177	0.00045852659
0.095299532	0.024859117	0.00045806965
0.095431021	0.024751268	0.00045355823
0.095562510	0.024600244	0.00045468041
0.095693998	0.024754534	0.00045825176
0.095825487	0.024590333	0.00045270978
0.095956976	0.025641990	0.00046341506
0.096088465	0.023997353	0.00044758961
0.096219953	0.024605746	0.00045601629
0.096351442	0.024526160	0.00045529389
0.096482931	0.024372152	0.00045191882
0.096614419	0.024663386	0.00045245462
0.096745908	0.025002108	0.00045578395
0.096877397	0.025129313	0.00045651906
0.097008885	0.024853253	0.00045555635
0.097140374	0.024682820	0.00045263423
0.097271863	0.024033779	0.00044796428
0.097403352	0.024563982	0.00044934378
0.097534840	0.025246965	0.00045553473
0.097666329	0.024314389	0.00045053964
0.097797818	0.024895594	0.00044962904
0.097929306	0.024151049	0.00044449974
0.098060795	0.024642157	0.00044948608
0.098192284	0.023877902	0.00043819620
0.098323772	0.024446169	0.00044548524
0.098455261	0.023835043	0.00044022089
0.098586750	0.023517049	0.00043488186
0.098718239	0.024652357	0.00044336266
0.098849727	0.024857261	0.00044280832
0.098981216	0.024328931	0.00044014726
0.099112705	0.024009909	0.00043612078
0.099244193	0.025168195	0.00044584430
0.099375682	0.024025347	0.00043940011
0.099507171	0.024307553	0.00043907492
0.099638659	0.024356955	0.00044269202
0.099770148	0.024560783	0.00044105130
0.099901637	0.024051847	0.00043641089
0.10003313	0.023968350	0.00043949733
0.10016461	0.024101139	0.00043770604
0.10029610	0.024848776	0.00044649160
0.10042759	0.023958523	0.00043593777
0.10055908	0.024317753	0.00044129260
0.10069057	0.023931299	0.00043956216
0.10082206	0.023833267	0.00043724594
0.10095355	0.023802659	0.00043795153
0.10108504	0.023974699	0.00043448371
0.10121652	0.024379737	0.00043650379
0.10134801	0.024133269	0.00043838133
0.10147950	0.024298488	0.00043928705
0.10161099	0.024143790	0.00043817393
0.10174248	0.024532659	0.00044233547
0.10187397	0.023479013	0.00043089089
0.10200546	0.024490708	0.00044088332
0.10213694	0.023889621	0.00043192350
0.10226843	0.023987843	0.00043554457
0.10239992	0.024165488	0.00043640001
0.10253141	0.024016732	0.00043130501
0.10266290	0.024094794	0.00043852982
0.10279439	0.023413562	0.00042771060
0.10292588	0.024097840	0.00043477362
0.10305737	0.023897080	0.00043585374
0.10318885	0.023851849	0.00043154697
0.10332034	0.023389668	0.00042837095
0.10345183	0.024021388	0.00043201696
0.10358332	0.023358178	0.00042844197
0.10371481	0.024548764	0.00043511950
0.10384630	0.023603315	0.00043027021
0.10397779	0.024965029	0.00043962807
0.10410928	0.024185750	0.00043696702
0.10424076	0.023852028	0.00043088429
0.10437225	0.024597796	0.00043687428
0.10450374	0.023558488	0.00042611176
0.10463523	0.024383299	0.00043464540
0.10476672	0.023556268	0.00042839664
0.10489821	0.023510357	0.00042899657
0.10502970	0.024442556	0.00043282197
0.10516118	0.024460852	0.00043265354
0.10529267	0.023910904	0.00043003736
0.10542416	0.023345317	0.00042520970
0.10555565	0.023661245	0.00042629499
0.10568714	0.023800008	0.00042683331
0.10581863	0.024441367	0.00043263197
0.10595012	0.024460424	0.00043254659
0.10608161	0.023820276	0.00042989833
0.10621309	0.024164501	0.00043076439
0.10634458	0.023874330	0.00042592729
0.10647607	0.023943563	0.00042824428
0.10660756	0.024528837	0.00043103192
0.10673905	0.024207232	0.00043199694
0.10687054	0.023102345	0.00042467268
0.10700203	0.023256030	0.00043344433
0.10713352	0.024148062	0.00044285486
0.10726500	0.023628888	0.00044344709
0.10739649	0.023608929	0.00044837156
0.10752798	0.024342936	0.00045235524
0.10765947	0.023942456	0.00045032291
0.10779096	0.023126124	0.00044758595
0.10792245	0.023694515	0.00045526128
0.10805394	0.024128989	0.00045851871
0.10818542	0.023891199	0.00045633922
0.10831691	0.024217827	0.00046365083
0.10844840	0.023712917	0.00046005374
0.10857989	0.023486020	0.00045945711
0.10871138	0.023448847	0.00046447602
0.10884287	0.023925094	0.00046575161
0.10897436	0.024273053	0.00046889187
0.10910585	0.023580274	0.00046767654
0.10923733	0.023121794	0.00046209101
0.10936882	0.023128364	0.00046947705
0.10950031	0.024393494	0.00047522916
0.10963180	0.023185554	0.00046835165
0.10976329	0.024231082	0.00047824110
0.10989478	0.023415878	0.00047345642
0.11002627	0.023670544	0.00048063388
0.11015776	0.023564932	0.00047305016
0.11028924	0.024142641	0.00048197760
0.11042073	0.023886539	0.00048612830
0.11055222	0.024008030	0.00048008613
0.11068371	0.023885455	0.00048413425
0.11081520	0.024105713	0.00048251288
0.11094669	0.023699356	0.00048330281
0.11107818	0.023782954	0.00048708393
0.11120966	0.023328412	0.00048115429
0.11134115	0.024802306	0.00049394031
0.11147264	0.023445974	0.00048271905
0.11160413	0.023713412	0.00048498789
0.11173562	0.023308779	0.00048697666
0.11186711	0.023143806	0.00047035993
0.11199860	0.023904522	0.00047969853
0.11213009	0.023499671	0.00046392744
0.11226157	0.024299736	0.00046919912
0.11239306	0.023183696	0.00046012074
0.11252455	0.023230714	0.00045938572
0.11265604	0.024012012	0.00046361322
0.11278753	0.024178638	0.00046004630
0.11291902	0.023697855	0.00045644234
0.11305051	0.022740734	0.00045174879
0.11318200	0.023369595	0.00045011975
0.11331348	0.023870905	0.00045505779
0.11344497	0.024428618	0.00045777682
0.11357646	0.023557202	0.00044776876
0.11370795	0.023631195	0.00045238902
0.11383944	0.022610605	0.00044299676
0.11397093	0.024296409	0.00045384271
0.11410242	0.024760070	0.00045702718
0.11423390	0.024143972	0.00044875641
0.11436539	0.023942729	0.00045173910
0.11449688	0.024564293	0.00045016553
0.11462837	0.025023969	0.00045860806
0.11475986	0.024352544	0.00044942202
0.11489135	0.023916912	0.00044370895
0.11502284	0.023429066	0.00044571121
0.11515433	0.022902688	0.00043763483
0.11528581	0.022838258	0.00043616840
0.11541730	0.024330780	0.00044740442
0.11554879	0.024089626	0.00044306218
0.11568028	0.023883681	0.00044327649
0.11581177	0.023560317	0.00043878590
0.11594326	0.023535262	0.00043983484
0.11607475	0.023818683	0.00044170528
0.11620624	0.024016439	0.00044047350
0.11633772	0.023736696	0.00043943987
0.11646921	0.023268779	0.00043736136
0.11660070	0.023099859	0.00043415160
0.11673219	0.023387799	0.00043252859
0.11686368	0.023597776	0.00043645308
0.11699517	0.023950878	0.00043816109
0.11712666	0.023338427	0.00043247150
0.11725814	0.024404018	0.00043717547
0.11738963	0.024349368	0.00043835396
0.11752112	0.023399329	0.00042922645
0.11765261	0.023881509	0.00043384049
0.11778410	0.023870543	0.00043649705
0.11791559	0.023676934	0.00043019738
0.11804708	0.024086479	0.00043108235
0.11817857	0.023417479	0.00042861938
0.11831005	0.023829969	0.00042943902
0.11844154	0.023178648	0.00042721207
0.11857303	0.023907562	0.00042715223
0.11870452	0.023606857	0.00042568284
0.11883601	0.023966333	0.00042734322
0.11896750	0.023876620	0.00042662946
0.11909899	0.023660672	0.00042687726
0.11923048	0.024356601	0.00042753598
0.11936196	0.023719110	0.00042455855
0.11949345	0.022788783	0.00041510692
0.11962494	0.024106868	0.00042465563
0.11975643	0.024437254	0.00042879649
0.11988792	0.023893488	0.00042075820
0.12001941	0.024666963	0.00042650127
0.12015090	0.024141651	0.00042187621
0.12028239	0.023761909	0.00042192437
0.12041387	0.023123426	0.00041597470
0.12054536	0.023780035	0.00041786421
0.12067685	0.023970511	0.00042000797
0.12080834	0.023679599	0.00041946005
0.12093983	0.024333859	0.00042021600
0.12107132	0.024136417	0.00042209471
0.12120281	0.023674617	0.00041780384
0.12133429	0.024549945	0.00042169490
0.12146578	0.024043753	0.00042066606
0.12159727	0.024209867	0.00041702630
0.12172876	0.023302584	0.00041467106
0.12186025	0.023663132	0.00041482882
0.12199174	0.023610283	0.00041603525
0.12212323	0.024088169	0.00041744877
0.12225472	0.024057591	0.00041675187
0.12238620	0.024118274	0.00041931614
0.12251769	0.023943777	0.00041586416
0.12264918	0.023544565	0.00041314672
0.12278067	0.023300839	0.00041314257
0.12291216	0.023290150	0.00041032762
0.12304365	0.023999146	0.00041578193
0.12317514	0.023880689	0.00041473328
0.12330663	0.023718741	0.00041417108
0.12343811	0.023694989	0.00041514953
0.12356960	0.023749400	0.00041210873
0.12370109	0.023951473	0.00041271216
0.12383258	0.023055534	0.00040702051
0.12396407	0.023935031	0.00041211798
0.12409556	0.023296678	0.00041260161
0.12422705	0.023420888	0.00040934948
0.12435853	0.023450207	0.00041126512
0.12449002	0.024178828	0.00041460701
0.12462151	0.022974945	0.00040867674
0.12475300	0.023683444	0.00041035697
0.12488449	0.023387015	0.00040807721
0.12501598	0.023693086	0.00041211981
0.12514747	0.023647841	0.00041039695
0.12527896	0.023887790	0.00040981417
0.12541044	0.023427074	0.00041062691
0.12554193	0.023589938	0.00040950760
0.12567342	0.023619027	0.00040960871
0.12580491	0.023410339	0.00041046826
0.12593640	0.024152973	0.00041177353
0.12606789	0.022808897	0.00040547171
0.12619938	0.023715190	0.00040856245
0.12633087	0.023708118	0.00041104131
0.12646235	0.023423070	0.00040804352
0.12659384	0.023677771	0.00040605894
0.12672533	0.023413741	0.00040951700
0.12685682	0.023146947	0.00040336646
0.12698831	0.023227058	0.00040515496
0.12711980	0.023847638	0.00040824178
0.12725129	0.023692770	0.00040555807
0.12738277	0.023411086	0.00040632553
0.12751426	0.024587285	0.00041382356
0.12764575	0.024251222	0.00041105965
0.12777724	0.023588108	0.00040570751
0.12790873	0.023516463	0.00040602366
0.12804022	0.024278811	0.00041294573
0.12817171	0.023842400	0.00040802196
0.12830320	0.024555612	0.00041205012
0.12843468	0.024935500	0.00041655292
0.12856617	0.023301652	0.00040174552
0.12869766	0.023588300	0.00040530398
0.12882915	0.023003187	0.00040145879
0.12896064	0.023997753	0.00040613332
0.12909213	0.024079238	0.00040649047
0.12922362	0.024055121	0.00040691460
0.12935511	0.023723303	0.00040540810
0.12948659	0.023802936	0.00040586167
0.12961808	0.023482237	0.00040246933
0.12974957	0.023102768	0.00039959100
0.12988106	0.023890390	0.00040518302
0.13001255	0.023938874	0.00040512119
0.13014404	0.024058858	0.00040778799
0.13027553	0.023649396	0.00040191955
0.13040701	0.023605161	0.00040167124
0.13053850	0.024531604	0.00040935194
0.13066999	0.023031005	0.00039656759
0.13080148	0.023536298	0.00040368325
0.13093297	0.023724987	0.00040121811
0.13106446	0.023491872	0.00040147298
0.13119595	0.023237819	0.00039843932
0.13132744	0.023836270	0.00040419333
0.13145892	0.023689461	0.00040247461
0.13159041	0.023905688	0.00040357933
0.13172190	0.023114405	0.00039747776
0.13185339	0.024144293	0.00040700540
0.13198488	0.024492330	0.00040536713
0.13211637	0.023440875	0.00040013741
0.13224786	0.024349083	0.00040409027
0.13237935	0.023877598	0.00040156407
0.13251083	0.024302493	0.00040562826
0.13264232	0.024855733	0.00040872270
0.13277381	0.023369543	0.00039959720
0.13290530	0.023930496	0.00039947470
0.13303679	0.023257741	0.00039851770
0.13316828	0.023822674	0.00040187107
0.13329977	0.023227681	0.00039466983
0.13343125	0.023551386	0.00040023065
0.13356274	0.023237163	0.00039544254
0.13369423	0.023895871	0.00040078625
0.13382572	0.024576537	0.00040573220
0.13395721	0.024077884	0.00040058603
0.13408870	0.024151682	0.00040398726
0.13422019	0.024532733	0.00040102815
0.13435168	0.023946608	0.00040042120
0.13448316	0.023734382	0.00040106878
0.13461465	0.023570716	0.00039587748
0.13474614	0.024429096	0.00040347539
0.13487763	0.023982628	0.00039909218
0.13500912	0.023998618	0.00039969912
0.13514061	0.023604623	0.00039828724
0.13527210	0.023776306	0.00039924369
0.13540359	0.024074046	0.00039931421
0.13553507	0.023821842	0.00039735065
0.13566656	0.023800223	0.00039726281
0.13579805	0.022835763	0.00039237577
0.13592954	0.023442312	0.00039388766
0.13606103	0.023504603	0.00039814617
0.13619252	0.023516685	0.00039521467
0.13632401	0.023368979	0.00039210559
0.13645549	0.023612206	0.00039761219
0.13658698	0.023368048	0.00039256839
0.13671847	0.023437574	0.00039521827
0.13684996	0.023802455	0.00039701298
0.13698145	0.023202804	0.00039224659
0.13711294	0.023956914	0.00039809006
0.13724443	0.023674949	0.00039611673
0.13737592	0.024216668	0.00039743061
0.13750740	0.023944984	0.00039863471
0.13763889	0.023419376	0.00039235232
0.13777038	0.023615717	0.00039569177
0.13790187	0.023301583	0.00039192983
0.13803336	0.024072521	0.00039526997
0.13816485	0.024065814	0.00039648135
0.13829634	0.023666419	0.00039129133
0.13842783	0.023701262	0.00039554395
0.13855931	0.023548017	0.00039417373
0.13869080	0.024505893	0.00039941894
0.13882229	0.023375492	0.00039105912
0.13895378	0.023018141	0.00038867141
0.13908527	0.024181897	0.00039631780
0.13921676	0.023700234	0.00039397829
0.13934825	0.023300350	0.00038990339
0.13947973	0.023626295	0.00039240403
0.13961122	0.023755636	0.00039266455
0.13974271	0.023802419	0.00039212698
0.13987420	0.023570115	0.00039310619
0.14000569	0.023956354	0.00039135209
0.14013718	0.023900149	0.00039402938
0.14026867	0.023255115	0.00038835941
0.14040016	0.023187306	0.00038837417
0.14053164	0.023999959	0.00039569729
0.14066313	0.024129399	0.00039176627
0.14079462	0.024016728	0.00039424411
0.14092611	0.023159116	0.00038715466
0.14105760	0.023666183	0.00039177799
0.14118909	0.023958067	0.00039303977
0.14132058	0.023876856	0.00038818215
0.14145207	0.023424052	0.00038784435
0.14158355	0.023677237	0.00038878285
0.14171504	0.024580767	0.00039676570
0.14184653	0.024040433	0.00039167030
0.14197802	0.023267249	0.00038619370
0.14210951	0.023751263	0.00038944593
0.14224100	0.023676553	0.00038927765
0.14237249	0.023358324	0.00038521656
0.14250398	0.023749493	0.00039082268
0.14263546	0.023567386	0.00038681165
0.14276695	0.023935144	0.00038935539
0.14289844	0.023647295	0.00038704410
0.14302993	0.023591195	0.00038713291
0.14316142	0.023913187	0.00038926383
0.14329291	0.023730630	0.00038706610
0.14342440	0.023786464	0.00038810847
0.14355588	0.023050171	0.00038357272
0.14368737	0.023113126	0.00038367180
0.14381886	0.023379196	0.00038570972
0.14395035	0.023272013	0.00038252193
0.14408184	0.023662707	0.00038707793
0.14421333	0.023856990	0.00038899579
0.14434482	0.023465299	0.00038453021
0.14447631	0.023097962	0.00038332313
0.14460779	0.023924213	0.00038815504
0.14473928	0.023047197	0.00038109480
0.14487077	0.023857764	0.00038976723
0.14500226	0.023178195	0.00038304269
0.14513375	0.023413766	0.00038638373
0.14526524	0.024043281	0.00038720812
0.14539673	0.023301090	0.00038313323
0.14552822	0.023143721	0.00038446149
0.14565970	0.022948620	0.00037958942
0.14579119	0.023153543	0.00038294606
0.14592268	0.024132757	0.00038826246
0.14605417	0.024235254	0.00038745147
0.14618566	0.023196002	0.00038426788
0.14631715	0.023676451	0.00038292785
0.14644864	0.024488177	0.00038961620
0.14658012	0.023630383	0.00038409931
0.14671161	0.023745202	0.00038501714
0.14684310	0.023717586	0.00038612498
0.14697459	0.023421796	0.00038301780
0.14710608	0.023320224	0.00038163526
0.14723757	0.022907411	0.00037991746
0.14736906	0.022906491	0.00037865521
0.14750055	0.023538818	0.00038345214
0.14763203	0.023763431	0.00038271584
0.14776352	0.023958198	0.00038481063
0.14789501	0.023323231	0.00038237213
0.14802650	0.023585036	0.00038113059
0.14815799	0.022857880	0.00037955891
0.14828948	0.023441508	0.00038130445
0.14842097	0.023002142	0.00037854654
0.14855246	0.023702256	0.00038263256
0.14868394	0.023334434	0.00038045464
0.14881543	0.023461978	0.00038241958
0.14894692	0.023578751	0.00038169016
0.14907841	0.024151413	0.00038422063
0.14920990	0.024213431	0.00038510775
0.14934139	0.023750822	0.00038172645
0.14947288	0.023599476	0.00038267897
0.14960436	0.023248353	0.00037875674
0.14973585	0.022495056	0.00037314125
0.14986734	0.023460800	0.00038114007
0.14999883	0.023181216	0.00037725060
0.15013032	0.024296341	0.00038635184
0.15026181	0.023007561	0.00037691396
0.15039330	0.023544508	0.00037991237
0.15052479	0.022824888	0.00037655960
0.15065627	0.022973292	0.00037611056
0.15078776	0.023381256	0.00037999731
0.15091925	0.024017578	0.00038184643
0.15105074	0.023674154	0.00038053627
0.15118223	0.024360691	0.00038574488
0.15131372	0.024217349	0.00038467296
0.15144521	0.023995392	0.00038303210
0.15157670	0.023729847	0.00038016384
0.15170818	0.023499821	0.00037782489
0.15183967	0.023546001	0.00037703095
0.15197116	0.023394609	0.00037890910
0.15210265	0.023593484	0.00037795101
0.15223414	0.024108738	0.00038213238
0.15236563	0.023545176	0.00037786724
0.15249712	0.023749043	0.00037932462
0.15262860	0.023140053	0.00037454456
0.15276009	0.024224998	0.00038342220
0.15289158	0.023059959	0.00037494507
0.15302307	0.023884643	0.00037929972
0.15315456	0.023335039	0.00037634180
0.15328605	0.023390938	0.00037729209
0.15341754	0.024130878	0.00038181084
0.15354903	0.023478735	0.00037630557
0.15368051	0.024172730	0.00038045503
0.15381200	0.024033005	0.00037869957
0.15394349	0.023826267	0.00037935262
0.15407498	0.023899535	0.00037914611
0.15420647	0.023642513	0.00037544799
0.15433796	0.023256115	0.00037520435
0.15446945	0.023518751	0.00037512559
0.15460094	0.023045239	0.00037460618
0.15473242	0.023580651	0.00037573694
0.15486391	0.023468298	0.00037423197
0.15499540	0.023328505	0.00037281153
0.15512689	0.022888445	0.00037217659
0.15525838	0.023291502	0.00037475940
0.15538987	0.023659349	0.00037622082
0.15552136	0.024004366	0.00037685739
0.15565284	0.023658655	0.00037476439
0.15578433	0.023870324	0.00037718622
0.15591582	0.023303850	0.00037415556
0.15604731	0.023548061	0.00037557958
0.15617880	0.023371040	0.00037270905
0.15631029	0.024098777	0.00037832739
0.15644178	0.024344524	0.00037783112
0.15657327	0.023358288	0.00037395355
0.15670475	0.023407476	0.00037236163
0.15683624	0.023051568	0.00037114163
0.15696773	0.023142298	0.00037275870
0.15709922	0.023420249	0.00037308008
0.15723071	0.023156237	0.00037210485
0.15736220	0.023677829	0.00037291691
0.15749369	0.024085478	0.00037567572
0.15762518	0.023892205	0.00037402824
0.15775666	0.023681081	0.00037304333
0.15788815	0.023714076	0.00037620983
0.15801964	0.023958834	0.00037493220
0.15815113	0.024281602	0.00037672075
0.15828262	0.023488164	0.00037153661
0.15841411	0.023261946	0.00037153537
0.15854560	0.023506069	0.00037324590
0.15867708	0.023278275	0.00036930306
0.15880857	0.024576942	0.00037941045
0.15894006	0.023644261	0.00037247809
0.15907155	0.024016554	0.00037410021
0.15920304	0.023988527	0.00037494849
0.15933453	0.023436442	0.00036989132
0.15946602	0.023384389	0.00037040069
0.15959751	0.023629026	0.00037161859
0.15972899	0.022621224	0.00036566019
0.15986048	0.023164010	0.00036904103
0.15999197	0.024156186	0.00037364480
0.16012346	0.023800073	0.00037249193
0.16025495	0.023020326	0.00036832762
0.16038644	0.023215849	0.00036783931
0.16051793	0.023406364	0.00037142804
0.16064942	0.023097497	0.00036603034
0.16078090	0.023301102	0.00037017166
0.16091239	0.023740995	0.00037169804
0.16104388	0.022724908	0.00036406534
0.16117537	0.022933362	0.00036631674
0.16130686	0.023799188	0.00037108892
0.16143835	0.023183540	0.00036775624
0.16156984	0.023178728	0.00036771943
0.16170133	0.023149771	0.00036602139
0.16183281	0.023066860	0.00036700292
0.16196430	0.022930442	0.00036497989
0.16209579	0.023205438	0.00036638725
0.16222728	0.023350108	0.00036889326
0.16235877	0.023783180	0.00036911024
0.16249026	0.023827582	0.00037070656
0.16262175	0.023108319	0.00036620300
0.16275323	0.023757344	0.00036962625
0.16288472	0.023405320	0.00036770929
0.16301621	0.023305710	0.00036607247
0.16314770	0.022751243	0.00036454454
0.16327919	0.023766844	0.00036816640
0.16341068	0.023641432	0.00036808939
0.16354217	0.024264970	0.00037289114
0.16367366	0.022776759	0.00036274386
0.16380514	0.023077716	0.00036559134
0.16393663	0.023922492	0.00037072113
0.16406812	0.023852848	0.00036734872
0.16419961	0.024048711	0.00037077827
0.16433110	0.023700489	0.00036740523
0.16446259	0.024320344	0.00037121729
0.16459408	0.023700730	0.00036988694
0.16472557	0.023411221	0.00036327446
0.16485705	0.023490168	0.00036687882
0.16498854	0.023071105	0.00036385455
0.16512003	0.023471364	0.00036631134
0.16525152	0.023581395	0.00036745169
0.16538301	0.023562639	0.00036451046
0.16551450	0.023527737	0.00036623719
0.16564599	0.023750199	0.00036751257
0.16577747	0.023814999	0.00036718092
0.16590896	0.023259493	0.00036400834
0.16604045	0.023683475	0.00036543747
0.16617194	0.023235154	0.00036457994
0.16630343	0.024185652	0.00036898646
0.16643492	0.023771537	0.00036682075
0.16656641	0.022947564	0.00036186861
0.16669790	0.023389815	0.00036255619
0.16682938	0.023880446	0.00036840143
0.16696087	0.023290774	0.00036481497
0.16709236	0.024061601	0.00036552772
0.16722385	0.023837521	0.00036567522
0.16735534	0.023937795	0.00036569080
0.16748683	0.023686858	0.00036596525
0.16761832	0.023915957	0.00036616125
0.16774981	0.023438927	0.00036241464
0.16788129	0.023751072	0.00036589880
0.16801278	0.023341119	0.00036197422
0.16814427	0.024124241	0.00036821880
0.16827576	0.023363506	0.00036381520
0.16840725	0.023799469	0.00036464094
0.16853874	0.023570374	0.00036363054
0.16867023	0.023005362	0.00035925195
0.16880171	0.023495146	0.00036370781
0.16893320	0.023083906	0.00036070593
0.16906469	0.023722010	0.00036308738
0.16919618	0.023680619	0.00036463538
0.16932767	0.023411625	0.00036096519
0.16945916	0.023282955	0.00036068707
0.16959065	0.023274229	0.00036160635
0.16972214	0.023382736	0.00035911686
0.16985362	0.023887348	0.00036553732
0.16998511	0.024097715	0.00036340280
0.17011660	0.023629303	0.00036388553
0.17024809	0.023395034	0.00036091806
0.17037958	0.023533494	0.00036104168
0.17051107	0.023197717	0.00035963668
0.17064256	0.023721876	0.00036082479
0.17077405	0.023415469	0.00036075309
0.17090553	0.023020329	0.00035830937
0.17103702	0.023498741	0.00036064732
0.17116851	0.023975777	0.00036276447
0.17130000	0.023485392	0.00036014047
0.17143149	0.023501244	0.00036093683
0.17156298	0.024127819	0.00036472726
0.17169447	0.023320791	0.00035775404
0.17182595	0.023809564	0.00036241668
0.17195744	0.023732321	0.00036209454
0.17208893	0.023633534	0.00035939467
0.17222042	0.023257086	0.00035903376
0.17235191	0.024012604	0.00036207294
0.17248340	0.023347024	0.00035936049
0.17261489	0.023228156	0.00035758404
0.17274638	0.023460562	0.00035854372
0.17287786	0.023878169	0.00036259628
0.17300935	0.023762951	0.00036042382
0.17314084	0.023201303	0.00035743337
0.17327233	0.023414683	0.00035737135
0.17340382	0.023732609	0.00036037982
0.17353531	0.023900037	0.00036125075
0.17366680	0.022879786	0.00035502593
0.17379829	0.024095759	0.00036157256
0.17392977	0.023432909	0.00035915097
0.17406126	0.022771933	0.00035394619
0.17419275	0.023550053	0.00035879798
0.17432424	0.023441509	0.00035675032
0.17445573	0.022749079	0.00035286211
0.17458722	0.023646552	0.00035954622
0.17471871	0.023050762	0.00035562888
0.17485019	0.022721513	0.00035337330
0.17498168	0.023649724	0.00035791653
0.17511317	0.022951717	0.00035444171
0.17524466	0.023312538	0.00035791285
0.17537615	0.024226019	0.00036121234
0.17550764	0.023460700	0.00035641048
0.17563913	0.022800086	0.00035321777
0.17577062	0.023569066	0.00035655243
0.17590210	0.023687226	0.00035784934
0.17603359	0.024079073	0.00035914053
0.17616508	0.024118612	0.00036102358
0.17629657	0.023338330	0.00035651333
0.17642806	0.022925290	0.00035202517
0.17655955	0.023531365	0.00035855354
0.17669104	0.023393365	0.00035499649
0.17682253	0.023367791	0.00035413517
0.17695401	0.023278534	0.00035518298
0.17708550	0.023273206	0.00035348477
0.17721699	0.023691764	0.00035704190
0.17734848	0.023702367	0.00035717158
0.17747997	0.023942156	0.00035948216
0.17761146	0.023772872	0.00035915154
0.17774295	0.023542697	0.00035329454
0.17787443	0.022695171	0.00035091185
0.17800592	0.023488187	0.00035338843
0.17813741	0.023141437	0.00035251406
0.17826890	0.023350812	0.00035510538
0.17840039	0.023451626	0.00035384093
0.17853188	0.023021047	0.00035333669
0.17866337	0.023398762	0.00035438830
0.17879486	0.022656313	0.00034821727
0.17892634	0.022921999	0.00035174763
0.17905783	0.023725576	0.00035384161
0.17918932	0.023557712	0.00035545725
0.17932081	0.023438920	0.00035394757
0.17945230	0.023678894	0.00035541796
0.17958379	0.023588053	0.00035620674
0.17971528	0.022774979	0.00034888219
0.17984677	0.023616425	0.00035405206
0.17997825	0.023591571	0.00035442268
0.18010974	0.023409511	0.00035337206
0.18024123	0.023728101	0.00035361094
0.18037272	0.023134770	0.00034963380
0.18050421	0.022880777	0.00035759882
0.18063570	0.023592168	0.00036401610
0.18076719	0.023178122	0.00036084984
0.18089867	0.023323553	0.00036659537
0.18103016	0.023818919	0.00036974789
0.18116165	0.023616432	0.00037175363
0.18129314	0.023445648	0.00037056519
0.18142463	0.023271757	0.00037111609
0.18155612	0.022839193	0.00037213797
0.18168761	0.022930948	0.00037168042
0.18181910	0.023188014	0.00037546515
0.18195058	0.023923511	0.00038234211
0.18208207	0.022755137	0.00037244737
0.18221356	0.023352739	0.00037906715
0.18234505	0.024148014	0.00038475219
0.18247654	0.023469439	0.00038222260
0.18260803	0.022850717	0.00038023926
0.18273952	0.023048584	0.00038211669
0.18287101	0.023595274	0.00038663827
0.18300249	0.023604413	0.00038632826
0.18313398	0.023342664	0.00038526251
0.18326547	0.023117350	0.00038498550
0.18339696	0.023671478	0.00038829659
0.18352845	0.023201505	0.00038673751
0.18365994	0.023622525	0.00039337595
0.18379143	0.023561012	0.00039093664
0.18392292	0.023793250	0.00039456981
0.18405440	0.024299043	0.00039710546
0.18418589	0.023802266	0.00039621947
0.18431738	0.023876065	0.00039699789
0.18444887	0.022349030	0.00038661163
0.18458036	0.023721837	0.00039714919
0.18471185	0.022917548	0.00039300212
0.18484334	0.023355832	0.00039607961
0.18497482	0.023444434	0.00039869959
0.18510631	0.023585992	0.00039773171
0.18523780	0.023241135	0.00039823004
0.18536929	0.023847476	0.00039750497
0.18550078	0.023586408	0.00038784928
0.18563227	0.023197743	0.00038680908
0.18576376	0.023451627	0.00038078664
0.18589525	0.022981247	0.00037956176
0.18602673	0.023351836	0.00038108180
0.18615822	0.023751915	0.00038146374
0.18628971	0.023327810	0.00037801147
0.18642120	0.023809657	0.00037830179
0.18655269	0.023991991	0.00038017205
0.18668418	0.023076437	0.00037191044
0.18681567	0.023431597	0.00037421579
0.18694716	0.022881019	0.00037065811
0.18707864	0.023691490	0.00037157781
0.18721013	0.023257740	0.00036996589
0.18734162	0.023265091	0.00037000861
0.18747311	0.023317315	0.00036668964
0.18760460	0.022225644	0.00036329841
0.18773609	0.023440124	0.00036508518
0.18786758	0.023519058	0.00036846700
0.18799906	0.022985526	0.00036547106
0.18813055	0.023889976	0.00036770524
0.18826204	0.023481052	0.00036453122
0.18839353	0.023351314	0.00036074543
0.18852502	0.023505556	0.00036442722
0.18865651	0.023353691	0.00036371547
0.18878800	0.023037305	0.00035815986
0.18891949	0.023795542	0.00036294196
0.18905097	0.023109710	0.00035780028
0.18918246	0.023015045	0.00035786692
0.18931395	0.023495474	0.00035957367
0.18944544	0.023035321	0.00035507313
0.18957693	0.023797827	0.00035958078
0.18970842	0.023650620	0.00035808277
0.18983991	0.023738356	0.00036074565
0.18997140	0.023182711	0.00035602898
0.19010288	0.023363477	0.00035416170
0.19023437	0.023460656	0.00035707096
0.19036586	0.022920329	0.00035230869
0.19049735	0.022805776	0.00035076642
0.19062884	0.023318147	0.00035450459
0.19076033	0.023672510	0.00035270966
0.19089182	0.023503154	0.00035348674
0.19102330	0.022413239	0.00034690775
0.19115479	0.023118899	0.00035031776
0.19128628	0.023582243	0.00035410319
0.19141777	0.023671354	0.00035217464
0.19154926	0.023104647	0.00035068284
0.19168075	0.023577540	0.00035274728
0.19181224	0.023566504	0.00035366307
0.19194373	0.023430114	0.00035149646
0.19207521	0.024159305	0.00035561997
0.19220670	0.023447496	0.00035124151
0.19233819	0.023275284	0.00035009426
0.19246968	0.023171973	0.00034949465
0.19260117	0.023566915	0.00035144175
0.19273266	0.023421763	0.00035074450
0.19286415	0.023803457	0.00035263058
0.19299564	0.023194689	0.00035076042
0.19312712	0.023009502	0.00034737584
0.19325861	0.023841765	0.00035238263
0.19339010	0.023102601	0.00034751321
0.19352159	0.023976488	0.00035324489
0.19365308	0.023639531	0.00035251679
0.19378457	0.023702358	0.00035054786
0.19391606	0.022763525	0.00034492595
0.19404754	0.023788788	0.00035120493
0.19417903	0.023574859	0.00035055169
0.19431052	0.023698503	0.00035197627
0.19444201	0.023625954	0.00035044763
0.19457350	0.023413126	0.00034894160
0.19470499	0.023677306	0.00035041145
0.19483648	0.023355822	0.00034767132
0.19496797	0.023293958	0.00034969740
0.19509945	0.023563123	0.00034923726
0.19523094	0.022816105	0.00034468150
0.19536243	0.022955428	0.00034515942
0.19549392	0.023099774	0.00034599088
0.19562541	0.023576590	0.00034917711
0.19575690	0.023887289	0.00034920227
0.19588839	0.022982211	0.00034418524
0.19601988	0.023514425	0.00034671081
0.19615136	0.023275251	0.00034536033
0.19628285	0.022408638	0.00034129137
0.19641434	0.023305171	0.00034568002
0.19654583	0.023175191	0.00034511322
0.19667732	0.023569979	0.00034620460
0.19680881	0.023686801	0.00034826795
0.19694030	0.023915553	0.00034862175
0.19707178	0.023619601	0.00034653056
0.19720327	0.023659965	0.00034701135
0.19733476	0.023801690	0.00034922775
0.19746625	0.023021810	0.00034326749
0.19759774	0.023622243	0.00034781697
0.19772923	0.023433822	0.00034710698
0.19786072	0.023260981	0.00034375955
0.19799221	0.023404983	0.00034582861
0.19812369	0.023245669	0.00034286763
0.19825518	0.023009195	0.00034404772
0.19838667	0.023270181	0.00034418818
0.19851816	0.023125743	0.00034297381
0.19864965	0.023218536	0.00034424805
0.19878114	0.023455301	0.00034384841
0.19891263	0.023646471	0.00034657058
0.19904412	0.023578493	0.00034485502
0.19917560	0.023377864	0.00034545788
0.19930709	0.023502281	0.00034438449
0.19943858	0.023313920	0.00034260524
0.19957007	0.023788404	0.00034697292
0.19970156	0.023450037	0.00034404282
0.19983305	0.023821713	0.00034573286
0.19996454	0.023232614	0.00034225314
0.20009602	0.023453898	0.00034316862
0.20022751	0.022606640	0.00033921803
0.20035900	0.023127116	0.00034262807
0.20049049	0.023387548	0.00034232777
0.20062198	0.023020116	0.00034086965
0.20075347	0.023523035	0.00034314368
0.20088496	0.023128697	0.00034251281
0.20101645	0.023071090	0.00034148049
0.20114793	0.023745726	0.00034304774
0.20127942	0.024051523	0.00034618703
0.20141091	0.023180365	0.00034052012
0.20154240	0.023760217	0.00034473300
0.20167389	0.023559255	0.00034411371
0.20180538	0.023177607	0.00033850360
0.20193687	0.023102140	0.00034041268
0.20206836	0.023405587	0.00034231434
0.20219984	0.023520327	0.00034315048
0.20233133	0.023959368	0.00034613030
0.20246282	0.023297796	0.00033874405
0.20259431	0.023403436	0.00034117740
0.20272580	0.023728296	0.00034255432
0.20285729	0.023269596	0.00033983892
0.20298878	0.023203456	0.00034110977
0.20312027	0.023354351	0.00033771607
0.20325175	0.023235868	0.00033958601
0.20338324	0.023083806	0.00033751375
0.20351473	0.023446951	0.00034085036
0.20364622	0.023145363	0.00034005070
0.20377771	0.022889230	0.00033476924
0.20390920	0.022825611	0.00033756641
0.20404069	0.023659103	0.00034042732
0.20417217	0.023692250	0.00034195216
0.20430366	0.023217443	0.00033842914
0.20443515	0.022760783	0.00033317657
0.20456664	0.022546816	0.00033489808
0.20469813	0.023530937	0.00034085409
0.20482962	0.022684766	0.00033356523
0.20496111	0.023460595	0.00033910072
0.20509260	0.023074443	0.00033643649
0.20522408	0.022993597	0.00033666043
0.20535557	0.022992885	0.00033688087
0.20548706	0.023096229	0.00033604465
0.20561855	0.023580736	0.00034040349
0.20575004	0.023978352	0.00033956400
0.20588153	0.023462552	0.00033875118
0.20601302	0.023077321	0.00033734730
0.20614451	0.023381624	0.00033662067
0.20627599	0.023331314	0.00033806035
0.20640748	0.023268596	0.00033635181
0.20653897	0.023258944	0.00033696110
0.20667046	0.022749266	0.00033418752
0.20680195	0.022816090	0.00033347451
0.20693344	0.022987682	0.00033569808
0.20706493	0.023194941	0.00033623357
0.20719641	0.022994921	0.00033516404
0.20732790	0.023264544	0.00033848344
0.20745939	0.023124333	0.00033542324
0.20759088	0.023296977	0.00033676511
0.20772237	0.023107440	0.00033522830
0.20785386	0.023225548	0.00033603865
0.20798535	0.023138226	0.00033694455
0.20811684	0.023368950	0.00033633761
0.20824832	0.023692787	0.00033813486
0.20837981	0.023179553	0.00033390417
0.20851130	0.022954033	0.00033432117
0.20864279	0.023774983	0.00033941583
0.20877428	0.022768350	0.00033185963
0.20890577	0.022982616	0.00033348191
0.20903726	0.023417412	0.00033578324
0.20916875	0.023549117	0.00033692907
0.20930023	0.023146514	0.00033561980
0.20943172	0.023514090	0.00033625673
0.20956321	0.023406398	0.00033581925
0.20969470	0.022954437	0.00033410319
0.20982619	0.023448655	0.00033581955
0.20995768	0.023099591	0.00033554957
0.21008917	0.023421072	0.00033495284
0.21022065	0.023064367	0.00033315939
0.21035214	0.023504928	0.00033746559
0.21048363	0.023018798	0.00033197936
0.21061512	0.023633682	0.00033705398
0.21074661	0.023276503	0.00033273878
0.21087810	0.023120153	0.00033278584
0.21100959	0.023072394	0.00033440017
0.21114108	0.023443054	0.00033286158
0.21127256	0.022750045	0.00033353618
0.21140405	0.023574356	0.00033518229
0.21153554	0.023199549	0.00033367653
0.21166703	0.023530575	0.00033530743
0.21179852	0.023261920	0.00033340057
0.21193001	0.023406371	0.00033510507
0.21206150	0.022957006	0.00033075148
0.21219299	0.023503272	0.00033375586
0.21232447	0.023282126	0.00033437839
0.21245596	0.023275988	0.00033244069
0.21258745	0.023261164	0.00033365843
0.21271894	0.022554377	0.00032903543
0.21285043	0.022764148	0.00032976052
0.21298192	0.023185193	0.00033350558
0.21311341	0.023435475	0.00033267864
0.21324489	0.022640853	0.00032906102
0.21337638	0.023748336	0.00033398465
0.21350787	0.023303147	0.00033287231
0.21363936	0.022940802	0.00033209143
0.21377085	0.023224995	0.00033194673
0.21390234	0.023215084	0.00033303529
0.21403383	0.022821127	0.00032971553
0.21416532	0.023151992	0.00033119714
0.21429680	0.023852048	0.00033496677
0.21442829	0.023227232	0.00033083689
0.21455978	0.023427884	0.00033223353
0.21469127	0.023897144	0.00033468492
0.21482276	0.023197706	0.00033037164
0.21495425	0.023461380	0.00033260402
0.21508574	0.023493915	0.00033237842
0.21521723	0.023782929	0.00033384796
0.21534871	0.023256173	0.00033226038
0.21548020	0.023196669	0.00032814884
0.21561169	0.023345051	0.00033195728
0.21574318	0.023125013	0.00033096013
0.21587467	0.023027125	0.00032910292
0.21600616	0.022841407	0.00032889533
0.21613765	0.023180543	0.00032925545
0.21626913	0.023560437	0.00033252656
0.21640062	0.022957616	0.00032903957
0.21653211	0.023222592	0.00033089682
0.21666360	0.023361531	0.00033048334
0.21679509	0.023687458	0.00033087298
0.21692658	0.022994100	0.00032959427
0.21705807	0.023530175	0.00033104279
0.21718956	0.023030559	0.00032695798
0.21732104	0.023724001	0.00033238800
0.21745253	0.023870394	0.00033210048
0.21758402	0.022999294	0.00032872087
0.21771551	0.023287012	0.00032876517
0.21784700	0.022966644	0.00032623096
0.21797849	0.022916947	0.00032774643
0.21810998	0.023087043	0.00032825251
0.21824147	0.023228766	0.00032863076
0.21837295	0.023398691	0.00033099218
0.21850444	0.023095381	0.00032542468
0.21863593	0.022700622	0.00032622127
0.21876742	0.023336440	0.00032813332
0.21889891	0.023076737	0.00032885357
0.21903040	0.023387418	0.00032938147
0.21916189	0.023160607	0.00032617203
0.21929337	0.023307813	0.00032856129
0.21942486	0.023097187	0.00032664302
0.21955635	0.023131867	0.00032762438
0.21968784	0.023215233	0.00032850347
0.21981933	0.023194250	0.00032559714
0.21995082	0.022737316	0.00032565664
0.22008231	0.023027441	0.00032446649
0.22021380	0.023561959	0.00032964620
0.22034528	0.023783188	0.00033033608
0.22047677	0.022896195	0.00032303939
0.22060826	0.023318550	0.00032758714
0.22073975	0.023823354	0.00033002737
0.22087124	0.023032308	0.00032620360
0.22100273	0.023209334	0.00032745872
0.22113422	0.023716566	0.00032843519
0.22126571	0.023187853	0.00032760094
0.22139719	0.023324779	0.00032823014
0.22152868	0.022858886	0.00032462411
0.22166017	0.022770794	0.00032526941
0.22179166	0.023318581	0.00032554017
0.22192315	0.023474522	0.00032899592
0.22205464	0.022886151	0.00032394472
0.22218613	0.023037207	0.00032527005
0.22231761	0.023175298	0.00032556336
0.22244910	0.023299729	0.00032621064
0.22258059	0.023434188	0.00032669423
0.22271208	0.023131202	0.00032627710
0.22284357	0.023028784	0.00032477318
0.22297506	0.022907580	0.00032383928
0.22310655	0.023198423	0.00032402883
0.22323804	0.023917560	0.00033045466
0.22336952	0.023410025	0.00032807749
0.22350101	0.022934254	0.00032367875
0.22363250	0.023357556	0.00032576078
0.22376399	0.023388331	0.00032451741
0.22389548	0.023390497	0.00032605331
0.22402697	0.022777400	0.00032325466
0.22415846	0.022892772	0.00032311707
0.22428995	0.023216689	0.00032499544
0.22442143	0.023203385	0.00032434502
0.22455292	0.023238399	0.00032529216
0.22468441	0.023610707	0.00032735306
0.22481590	0.023296188	0.00032502489
0.22494739	0.022975537	0.00032199112
0.22507888	0.022740383	0.00032193671
0.22521037	0.023538486	0.00032538036
0.22534186	0.023650486	0.00032714130
0.22547334	0.023176262	0.00032262687
0.22560483	0.022814430	0.00031986286
0.22573632	0.023126669	0.00032351026
0.22586781	0.023340011	0.00032395379
0.22599930	0.022971009	0.00032342776
0.22613079	0.023767307	0.00032584435
0.22626228	0.023700979	0.00032708042
0.22639376	0.023637820	0.00032561938
0.22652525	0.022624437	0.00032005193
0.22665674	0.023425427	0.00032517454
0.22678823	0.023359949	0.00032224393
0.22691972	0.023635708	0.00032478201
0.22705121	0.023176548	0.00032299829
0.22718270	0.022610781	0.00032014404
0.22731419	0.023223672	0.00032457060
0.22744567	0.022982150	0.00032088727
0.22757716	0.022657093	0.00031917680
0.22770865	0.023648381	0.00032531004
0.22784014	0.022951844	0.00032102851
0.22797163	0.023519503	0.00032481413
0.22810312	0.023235378	0.00032146095
0.22823461	0.023395421	0.00032329671
0.22836610	0.022657119	0.00032032488
0.22849758	0.022999539	0.00031997363
0.22862907	0.023016458	0.00032181219
0.22876056	0.022955512	0.00031901749
0.22889205	0.022971087	0.00032024353
0.22902354	0.023321532	0.00032224472
0.22915503	0.024078878	0.00032513189
0.22928652	0.023839031	0.00032570333
0.22941800	0.023446001	0.00032168011
0.22954949	0.023515364	0.00032398041
0.22968098	0.023843153	0.00032462798
0.22981247	0.022928187	0.00031914444
0.22994396	0.023613044	0.00032369832
0.23007545	0.023140742	0.00032374673
0.23020694	0.023181429	0.00032706372
0.23033843	0.023720406	0.00033461398
0.23046991	0.022780895	0.00032918921
0.23060140	0.022549173	0.00032950784
0.23073289	0.023124682	0.00033373336
0.23086438	0.023200017	0.00033582759
0.23099587	0.022595360	0.00033602479
0.23112736	0.022976368	0.00033605287
0.23125885	0.023096436	0.00033959955
0.23139034	0.023477580	0.00034203314
0.23152182	0.023413786	0.00034211228
0.23165331	0.022779282	0.00034210348
0.23178480	0.023117837	0.00034313131
0.23191629	0.022643619	0.00034217129
0.23204778	0.022857128	0.00034297599
0.23217927	0.023084457	0.00034527647
0.23231076	0.022552339	0.00034445750
0.23244224	0.022431643	0.00034327426
0.23257373	0.023111378	0.00034813618
0.23270522	0.022932405	0.00034861786
0.23283671	0.023188031	0.00034736869
0.23296820	0.022927673	0.00034734615
0.23309969	0.023140427	0.00034810591
0.23323118	0.022944318	0.00034602622
0.23336267	0.023386561	0.00035148719
0.23349415	0.023657422	0.00035009084
0.23362564	0.022711883	0.00034787206
0.23375713	0.022984992	0.00034750137
0.23388862	0.023971658	0.00035353771
0.23402011	0.023474699	0.00035222319
0.23415160	0.022994705	0.00034749735
0.23428309	0.022823863	0.00034907572
0.23441458	0.023341748	0.00035089191
0.23454606	0.023833775	0.00035493064
0.23467755	0.023034260	0.00034992550
0.23480904	0.023172955	0.00035180901
0.23494053	0.023295586	0.00035245839
0.23507202	0.022899348	0.00035036167
0.23520351	0.023522771	0.00035276808
0.23533500	0.023275858	0.00035289902
0.23546648	0.022860207	0.00035022622
0.23559797	0.023160038	0.00035274350
0.23572946	0.023864319	0.00035649201
0.23586095	0.023367674	0.00035412671
0.23599244	0.023305660	0.00035502002
0.23612393	0.023128108	0.00035144988
0.23625542	0.022956610	0.00035285723
0.23638691	0.023046194	0.00035309694
0.23651839	0.022931144	0.00035102328
0.23664988	0.023741147	0.00035787201
0.23678137	0.023129009	0.00035386481
0.23691286	0.022511419	0.00035147704
0.23704435	0.023377884	0.00035602651
0.23717584	0.023301152	0.00035360420
0.23730733	0.023149983	0.00035614728
0.23743882	0.023292139	0.00035507362
0.23757030	0.023175317	0.00035411697
0.23770179	0.023103527	0.00035637692
0.23783328	0.022829520	0.00035230809
0.23796477	0.022807001	0.00035417436
0.23809626	0.023337405	0.00035564062
0.23822775	0.022874697	0.00035389635
0.23835924	0.023245268	0.00035939678
0.23849072	0.023521528	0.00035687258
0.23862221	0.023675383	0.00036008494
0.23875370	0.023103384	0.00035664961
0.23888519	0.022862159	0.00035592964
0.23901668	0.023132192	0.00035936300
0.23914817	0.023389500	0.00035663238
0.23927966	0.022517004	0.00035404335
0.23941115	0.022858345	0.00035579138
0.23954263	0.023336183	0.00035966586
0.23967412	0.023029124	0.00035770236
0.23980561	0.022799762	0.00035444245
0.23993710	0.023210605	0.00035928950
0.24006859	0.023085158	0.00035818720
0.24020008	0.023417177	0.00036099858
0.24033157	0.022967134	0.00035719360
0.24046306	0.022872706	0.00035628550
0.24059454	0.022992804	0.00035769170
0.24072603	0.023037171	0.00035942115
0.24085752	0.022848640	0.00035783668
0.24098901	0.022954925	0.00036020960
0.24112050	0.023244113	0.00035803174
0.24125199	0.023214380	0.00035991401
0.24138348	0.023299948	0.00036061834
0.24151496	0.023228800	0.00035840389
0.24164645	0.023016253	0.00035960684
0.24177794	0.023356537	0.00035902987
0.24190943	0.023314045	0.00036187830
0.24204092	0.023171697	0.00036063248
0.24217241	0.023494273	0.00036133438
0.24230390	0.023262028	0.00036120126
0.24243539	0.022762958	0.00035673182
0.24256687	0.022935946	0.00035987813
0.24269836	0.024317148	0.00036911194
0.24282985	0.023916742	0.00036337969
0.24296134	0.023642453	0.00036442301
0.24309283	0.023005371	0.00035888483
0.24322432	0.023549611	0.00036375850
0.24335581	0.023465102	0.00036446047
0.24348730	0.023160832	0.00036076707
0.24361878	0.023463845	0.00036431717
0.24375027	0.023754405	0.00036394303
0.24388176	0.023331745	0.00036225078
0.24401325	0.022770134	0.00036065590
0.24414474	0.022829111	0.00036018682
0.24427623	0.022632272	0.00036044097
0.24440772	0.023494248	0.00036391444
0.24453920	0.022828125	0.00035982761
0.24467069	0.023037207	0.00036467867
0.24480218	0.024222567	0.00036690650
0.24493367	0.023389911	0.00036369104
0.24506516	0.023038832	0.00036083762
0.24519665	0.023713850	0.00036660080
0.24532814	0.023575801	0.00036661340
0.24545963	0.023338768	0.00036402668
0.24559111	0.023429464	0.00036382726
0.24572260	0.022938827	0.00036235748
0.24585409	0.024065867	0.00036834149
0.24598558	0.023400808	0.00036487656
0.24611707	0.023807461	0.00036801065
0.24624856	0.023196690	0.00036223850
0.24638005	0.022902943	0.00036429301
0.24651154	0.023191536	0.00036361135
0.24664302	0.023086300	0.00036472553
0.24677451	0.022804153	0.00036069813
0.24690600	0.022875849	0.00036266164
0.24703749	0.023444549	0.00036726798
0.24716898	0.023287233	0.00036321254
0.24730047	0.023125020	0.00036580087
0.24743196	0.022989842	0.00036276618
0.24756345	0.023311772	0.00036605760
0.24769493	0.023187983	0.00036688164
0.24782642	0.023358643	0.00036470478
0.24795791	0.022399734	0.00036095851
0.24808940	0.022734170	0.00036178536
0.24822089	0.023442942	0.00036587520
0.24835238	0.023499429	0.00036803870
0.24848387	0.023691213	0.00036765700
0.24861535	0.023235803	0.00036695615
0.24874684	0.023132561	0.00036428423
0.24887833	0.023742677	0.00036807755
0.24900982	0.023419073	0.00036814781
0.24914131	0.023393281	0.00036701405
0.24927280	0.023496418	0.00036935333
0.24940429	0.023586981	0.00036732019
0.24953578	0.022880499	0.00036385476
0.24966726	0.022877380	0.00036492185
0.24979875	0.022814200	0.00036372516
0.24993024	0.023141445	0.00036740329
0.25006173	0.023356570	0.00036606284
0.25019322	0.023242717	0.00036766333
0.25032471	0.023136935	0.00036777501
0.25045620	0.022976376	0.00036393791
0.25058769	0.023438393	0.00036858800
0.25071917	0.022737883	0.00036332091
0.25085066	0.022549912	0.00036212579
0.25098215	0.023368910	0.00036967263
0.25111364	0.023161379	0.00036552255
0.25124513	0.023093182	0.00036931504
0.25137662	0.023249312	0.00036788212
0.25150811	0.023443994	0.00036844243
0.25163959	0.022931743	0.00036633538
0.25177108	0.023036305	0.00036402687
0.25190257	0.023212988	0.00036920266
0.25203406	0.023468837	0.00037042055
0.25216555	0.023746019	0.00037041324
0.25229704	0.023335203	0.00036947782
0.25242853	0.023266161	0.00036782064
0.25256002	0.023189206	0.00036804447
0.25269150	0.023173752	0.00036824083
0.25282299	0.023666194	0.00036999386
0.25295448	0.022798282	0.00036696753
0.25308597	0.023156262	0.00036563720
0.25321746	0.023644158	0.00037314156
0.25334895	0.023429142	0.00037093667
0.25348044	0.023226239	0.00036715871
0.25361193	0.023036169	0.00036800554
0.25374341	0.022784305	0.00036497377
0.25387490	0.022619959	0.00036398450
0.25400639	0.022762955	0.00037230284
0.25413788	0.022121707	0.00037103778
0.25426937	0.023181202	0.00038460729
0.25440086	0.023352557	0.00038716745
0.25453235	0.023559890	0.00039056038
0.25466383	0.022861562	0.00038889901
0.25479532	0.022676915	0.00038849759
0.25492681	0.023194712	0.00039673536
0.25505830	0.022940204	0.00039647955
0.25518979	0.022361774	0.00039273237
0.25532128	0.023476359	0.00040354152
0.25545277	0.023105102	0.00040282785
0.25558426	0.022951020	0.00040410073
0.25571574	0.023009869	0.00040599927
0.25584723	0.023312784	0.00041037403
0.25597872	0.023685387	0.00041440594
0.25611021	0.022959940	0.00041010824
0.25624170	0.022709331	0.00040917271
0.25637319	0.022889461	0.00041338696
0.25650468	0.023168691	0.00041665004
0.25663617	0.022926282	0.00041680453
0.25676765	0.023245103	0.00042059666
0.25689914	0.022983549	0.00042065895
0.25703063	0.022215519	0.00041755593
0.25716212	0.023086174	0.00042287215
0.25729361	0.023111216	0.00042505002
0.25742510	0.022795175	0.00042456962
0.25755659	0.023040135	0.00042976537
0.25768807	0.023025775	0.00043073529
0.25781956	0.022966636	0.00043048202
0.25795105	0.023100607	0.00043299313
0.25808254	0.022589638	0.00043317999
0.25821403	0.023210362	0.00043732930
0.25834552	0.023440316	0.00044103836
0.25847701	0.023345469	0.00043861830
0.25860850	0.023059907	0.00043838556
0.25873998	0.023165212	0.00043907064
0.25887147	0.021981311	0.00043304801
0.25900296	0.022474229	0.00043461883
0.25913445	0.022398201	0.00043582788
0.25926594	0.022962228	0.00044105003
0.25939743	0.022925954	0.00044271682
0.25952892	0.023235157	0.00044271768
0.25966041	0.023089521	0.00044802007
0.25979189	0.022560374	0.00044210571
0.25992338	0.023063912	0.00044725952
0.26005487	0.023317672	0.00045027179
0.26018636	0.023223082	0.00044763623
0.26031785	0.022702977	0.00044649133
0.26044934	0.022737536	0.00044453323
0.26058083	0.022729059	0.00044570675
0.26071231	0.022916651	0.00045126127
0.26084380	0.022960746	0.00044965281
0.26097529	0.023006346	0.00045248533
0.26110678	0.023035665	0.00045257406
0.26123827	0.022998514	0.00045328819
0.26136976	0.023054398	0.00045472894
0.26150125	0.023505603	0.00045917040
0.26163274	0.023688487	0.00046035588
0.26176422	0.023612228	0.00045938951
0.26189571	0.023130026	0.00045957832
0.26202720	0.023490002	0.00045991523
0.26215869	0.022957457	0.00045808542
0.26229018	0.023189599	0.00046078917
0.26242167	0.022476456	0.00045360242
0.26255316	0.024216250	0.00046931681
0.26268465	0.024006097	0.00046991742
0.26281613	0.023342249	0.00046338474
0.26294762	0.023664385	0.00046555122
0.26307911	0.023260052	0.00046570785
0.26321060	0.022530322	0.00046282408
0.26334209	0.023576801	0.00047170879
0.26347358	0.023058724	0.00046378897
0.26360507	0.021714630	0.00045423614
0.26373655	0.022780501	0.00046448155
0.26386804	0.022645436	0.00046548040
0.26399953	0.022479399	0.00046496802
0.26413102	0.022898494	0.00046552196
0.26426251	0.022622998	0.00046459440
0.26439400	0.022614297	0.00046607801
0.26452549	0.022853712	0.00047311039
0.26465698	0.022823223	0.00047250882
0.26478846	0.023609910	0.00047342559
0.26491995	0.024408970	0.00048750928
0.26505144	0.023900081	0.00047876591
0.26518293	0.022392469	0.00046911166
0.26531442	0.023310145	0.00048041022
0.26544591	0.022944881	0.00047518095
[truncated: 567 more rows]
