# Supplementary material for: Invariant surface glycoprotein 65 of Trypanosoma brucei is a complement C3 receptor
Source: Nat Commun. 2022 Aug 29;13:5085. doi: 10.1038/s41467-022-32728-9 (PMC9424271; doi:10.1038/s41467-022-32728-9)
Supplement: Supplementary file 4 — supplementary data 2 [file 41467_2022_32728_MOESM4_ESM.zip › b21-414646_00143.dat]

0.0026000000	40.150512	0.13762124
0.0027314887	29.348440	0.10807851
0.0028629774	22.638611	0.090763806
0.0029944661	17.387747	0.076339918
0.0031259548	12.461208	0.059387583
0.0032574435	11.056635	0.057904018
0.0033889322	8.9007857	0.049111941
0.0035204209	11.613874	0.048844377
0.0036519096	12.565258	0.047145617
0.0037833983	10.152729	0.039954966
0.0039148870	8.3507768	0.034964369
0.0040463757	6.7721967	0.030291637
0.0041778644	5.5475581	0.025696912
0.0043093531	4.6571314	0.023116372
0.0044408418	3.8794820	0.020291687
0.0045723305	3.1653993	0.018329286
0.0047038192	2.8855051	0.016749321
0.0048353079	2.5126281	0.015173251
0.0049667966	2.2431386	0.014285189
0.0050982853	1.9080802	0.012481247
0.0052297740	1.7568580	0.012133009
0.0053612627	1.5131999	0.010873675
0.0054927514	1.4102513	0.010218944
0.0056242401	1.2704665	0.0096712043
0.0057557288	1.1935256	0.0091140697
0.0058872175	1.1123959	0.0086810606
0.0060187062	1.0229492	0.0083026774
0.0061501949	0.90885420	0.0074961031
0.0062816836	0.89910696	0.0076242062
0.0064131723	0.84525712	0.0072466880
0.0065446610	0.80178494	0.0069568047
0.0066761496	0.75855890	0.0067348349
0.0068076383	0.72934039	0.0064540870
0.0069391270	0.69908293	0.0064203633
0.0070706157	0.66988524	0.0061854303
0.0072021044	0.63061593	0.0059352252
0.0073335931	0.61222990	0.0058225808
0.0074650818	0.58409654	0.0055216591
0.0075965705	0.56995090	0.0054996531
0.0077280592	0.54666239	0.0053638192
0.0078595479	0.50619409	0.0050380666
0.0079910366	0.51336059	0.0051038353
0.0081225253	0.48024607	0.0047952732
0.0082540140	0.46344772	0.0047374515
0.0083855027	0.45240840	0.0046985881
0.0085169914	0.43111572	0.0044929832
0.0086484801	0.40174848	0.0043057113
0.0087799688	0.38663257	0.0041494310
0.0089114575	0.38677077	0.0041721121
0.0090429462	0.36407304	0.0040195339
0.0091744349	0.34532068	0.0038809877
0.0093059236	0.33259327	0.0037639474
0.0094374123	0.32235988	0.0036810491
0.0095689010	0.30571304	0.0035270147
0.0097003897	0.30013124	0.0035229195
0.0098318784	0.28293179	0.0033715821
0.0099633671	0.26821026	0.0032470405
0.010094856	0.25925900	0.0031828295
0.010226345	0.24273553	0.0030070649
0.010357833	0.24148129	0.0030765067
0.010489322	0.23183860	0.0029255392
0.010620811	0.22052093	0.0028327842
0.010752299	0.20540535	0.0027223324
0.010883788	0.19859030	0.0026216685
0.011015277	0.19097366	0.0026177974
0.011146765	0.17541138	0.0024315830
0.011278254	0.17386306	0.0024108151
0.011409743	0.16655498	0.0023352144
0.011541231	0.15620311	0.0022276121
0.011672720	0.15337906	0.0022126839
0.011804209	0.13936129	0.0020293421
0.011935698	0.13542321	0.0019960554
0.012067186	0.12907935	0.0019378136
0.012198675	0.12505050	0.0018449726
0.012330164	0.11828976	0.0017984727
0.012461652	0.11614934	0.0017610517
0.012593141	0.11013521	0.0016772071
0.012724630	0.11003312	0.0016764303
0.012856118	0.10028702	0.0015498627
0.012987607	0.099833638	0.0015641066
0.013119096	0.095991124	0.0014993123
0.013250585	0.091559946	0.0014495006
0.013382073	0.092015776	0.0014581801
0.013513562	0.088573757	0.0014080607
0.013645051	0.083783686	0.0013788856
0.013776539	0.082965927	0.0013646885
0.013908028	0.081811828	0.0013319025
0.014039517	0.078047938	0.0012955852
0.014171005	0.075593260	0.0012655235
0.014302494	0.072257828	0.0012410274
0.014433983	0.071868162	0.0012379973
0.014565472	0.071172804	0.0012068348
0.014696960	0.068854888	0.0011939036
0.014828449	0.066881118	0.0011589829
0.014959938	0.066391043	0.0011609985
0.015091426	0.065997748	0.0011610582
0.015222915	0.063469451	0.0011097396
0.015354404	0.066471193	0.0011404689
0.015485892	0.064236653	0.0011118117
0.015617381	0.062489237	0.0010998418
0.015748870	0.060570016	0.0010802261
0.015880359	0.061503493	0.0010720943
0.016011847	0.058964217	0.0010520709
0.016143336	0.055769813	0.0010126388
0.016274825	0.052985729	0.00098989273
0.016406313	0.053077473	0.00098421595
0.016537802	0.053133672	0.00097657642
0.016669291	0.054165205	0.00098300074
0.016800779	0.055420212	0.00099199067
0.016932268	0.057357509	0.0010036185
0.017063757	0.059471355	0.0010182604
0.017195246	0.058925204	0.0010066791
0.017326734	0.059794769	0.0010134428
0.017458223	0.057086850	0.00098450766
0.017589712	0.056797202	0.00097747970
0.017721200	0.057457016	0.00098795233
0.017852689	0.055834527	0.00095193036
0.017984178	0.054455325	0.00095294305
0.018115666	0.054865966	0.00095000863
0.018247155	0.052966965	0.00092773958
0.018378644	0.051042556	0.00091300044
0.018510133	0.051024647	0.00090372680
0.018641621	0.052089459	0.00090714137
0.018773110	0.051987782	0.00090384662
0.018904599	0.051582681	0.00089805560
0.019036087	0.048130923	0.00086728911
0.019167576	0.046670169	0.00084594132
0.019299065	0.048090643	0.00085339816
0.019430553	0.046725703	0.00084834641
0.019562042	0.047914116	0.00085010994
0.019693531	0.047873125	0.00084950847
0.019825019	0.044738347	0.00081598058
0.019956508	0.045349378	0.00081709708
0.020087997	0.043239708	0.00080305834
0.020219486	0.043924368	0.00080012317
0.020350974	0.044091200	0.00080676697
0.020482463	0.042810323	0.00078187009
0.020613952	0.041686881	0.00076987535
0.020745440	0.042615553	0.00078344594
0.020876929	0.043873233	0.00078472706
0.021008418	0.041667944	0.00076831892
0.021139906	0.041895670	0.00076531411
0.021271395	0.040999420	0.00075029023
0.021402884	0.040971825	0.00075407485
0.021534373	0.040842821	0.00074731259
0.021665861	0.040647023	0.00074459404
0.021797350	0.040190489	0.00073735785
0.021928839	0.039374482	0.00072113487
0.022060327	0.039178070	0.00072800602
0.022191816	0.038287233	0.00071213450
0.022323305	0.039964101	0.00072930847
0.022454793	0.038222439	0.00070803835
0.022586282	0.037487942	0.00069621614
0.022717771	0.037037687	0.00069910924
0.022849260	0.036600255	0.00068485824
0.022980748	0.036462459	0.00068671226
0.023112237	0.036893765	0.00068444880
0.023243726	0.036332283	0.00067642496
0.023375214	0.038645399	0.00070186411
0.023506703	0.036801282	0.00067922183
0.023638192	0.037660143	0.00068688785
0.023769680	0.037564316	0.00068513439
0.023901169	0.038606940	0.00068871482
0.024032658	0.037919391	0.00068283354
0.024164147	0.036184233	0.00066571911
0.024295635	0.036925439	0.00066671058
0.024427124	0.035718793	0.00065513914
0.024558613	0.035896080	0.00065490645
0.024690101	0.036847208	0.00066906985
0.024821590	0.036819025	0.00066180565
0.024953079	0.037649013	0.00066204201
0.025084567	0.036129136	0.00065340383
0.025216056	0.036030539	0.00064617419
0.025347545	0.035269672	0.00064550026
0.025479034	0.036712017	0.00065023965
0.025610522	0.036450344	0.00064285781
0.025742011	0.036352143	0.00064315575
0.025873500	0.035190921	0.00063196594
0.026004988	0.034497749	0.00062693011
0.026136477	0.035603108	0.00063345817
0.026267966	0.035777117	0.00062951840
0.026399454	0.035252152	0.00062876266
0.026530943	0.035521128	0.00062608191
0.026662432	0.035095983	0.00062307931
0.026793920	0.036026447	0.00062738467
0.026925409	0.034845885	0.00061547050
0.027056898	0.035151385	0.00062108481
0.027188387	0.035275476	0.00061349789
0.027319875	0.035189988	0.00061876741
0.027451364	0.034877352	0.00061072325
0.027582853	0.034569411	0.00060426143
0.027714341	0.035051577	0.00061010043
0.027845830	0.035578995	0.00061031705
0.027977319	0.034853326	0.00060652722
0.028108807	0.034423390	0.00059811878
0.028240296	0.033607821	0.00059176471
0.028371785	0.033427442	0.00058812491
0.028503274	0.033724124	0.00059000875
0.028634762	0.033230852	0.00058466341
0.028766251	0.034948547	0.00059801831
0.028897740	0.033035444	0.00057643777
0.029029228	0.033833032	0.00058612244
0.029160717	0.033259076	0.00058081306
0.029292206	0.032765364	0.00057371932
0.029423694	0.033107538	0.00057869082
0.029555183	0.033111606	0.00056994323
0.029686672	0.033690923	0.00057825192
0.029818161	0.033444663	0.00057626257
0.029949649	0.033225354	0.00056931305
0.030081138	0.033501624	0.00057230929
0.030212627	0.033793363	0.00057090321
0.030344115	0.032596235	0.00056240533
0.030475604	0.032963408	0.00056510819
0.030607093	0.032933383	0.00056256870
0.030738581	0.032754232	0.00056056450
0.030870070	0.032547375	0.00055495487
0.031001559	0.032419939	0.00055296105
0.031133048	0.031722196	0.00055017295
0.031264536	0.032720550	0.00055281229
0.031396025	0.031645550	0.00054827311
0.031527514	0.031823845	0.00054464322
0.031659002	0.031090544	0.00053740556
0.031790491	0.031598329	0.00054384630
0.031921980	0.031615870	0.00053877725
0.032053468	0.032262281	0.00054516547
0.032184957	0.032459048	0.00054132115
0.032316446	0.031968151	0.00053589185
0.032447935	0.031284691	0.00053663589
0.032579423	0.032076833	0.00053714903
0.032710912	0.031230438	0.00053266814
0.032842401	0.030345791	0.00052055710
0.032973889	0.031083922	0.00052578028
0.033105378	0.032244050	0.00053680067
0.033236867	0.031311994	0.00052652921
0.033368355	0.030774711	0.00053040453
0.033499844	0.030629809	0.00052777150
0.033631333	0.030357514	0.00052872109
0.033762822	0.030292705	0.00053274710
0.033894310	0.029850504	0.00052778638
0.034025799	0.030462666	0.00053292109
0.034157288	0.029704339	0.00052536431
0.034288776	0.029847459	0.00052809839
0.034420265	0.029196167	0.00052602498
0.034551754	0.030419396	0.00053185645
0.034683242	0.029728336	0.00052807842
0.034814731	0.030064658	0.00052796315
0.034946220	0.030381462	0.00053268348
0.035077708	0.030524515	0.00053923133
0.035209197	0.030004384	0.00053204347
0.035340686	0.031124570	0.00053795272
0.035472175	0.030180008	0.00053966125
0.035603663	0.029368161	0.00053635500
0.035735152	0.028853497	0.00053860188
0.035866641	0.029526823	0.00054315186
0.035998129	0.029146935	0.00053784684
0.036129618	0.029064478	0.00054147618
0.036261107	0.028638866	0.00053454468
0.036392595	0.028250400	0.00054094588
0.036524084	0.027656974	0.00053245793
0.036655573	0.028896655	0.00054020238
0.036787062	0.028488105	0.00054160710
0.036918550	0.030155643	0.00055064038
0.037050039	0.028467242	0.00054488919
0.037181528	0.029432732	0.00054845018
0.037313016	0.029090494	0.00054613250
0.037444505	0.029162682	0.00055199064
0.037575994	0.027759212	0.00053602538
0.037707482	0.029032564	0.00055061601
0.037838971	0.029716151	0.00055901490
0.037970460	0.028976540	0.00054846515
0.038101949	0.029128839	0.00055258899
0.038233437	0.029943177	0.00055302182
0.038364926	0.029146347	0.00054449870
0.038496415	0.029057699	0.00054163150
0.038627903	0.029429386	0.00053888276
0.038759392	0.030079499	0.00054631527
0.038890881	0.030286519	0.00054215988
0.039022369	0.029647544	0.00053793858
0.039153858	0.030060763	0.00053978411
0.039285347	0.029422711	0.00053032011
0.039416836	0.028599907	0.00052842533
0.039548324	0.029215826	0.00052839508
0.039679813	0.029983879	0.00053304440
0.039811302	0.030342414	0.00053930112
0.039942790	0.029474218	0.00052902082
0.040074279	0.029256476	0.00053011450
0.040205768	0.029299672	0.00052712547
0.040337256	0.029830500	0.00052736622
0.040468745	0.029599369	0.00052728516
0.040600234	0.029484034	0.00052383390
0.040731723	0.028844847	0.00052041587
0.040863211	0.029752790	0.00052770689
0.040994700	0.029571633	0.00052245216
0.041126189	0.029318569	0.00052322026
0.041257677	0.029472130	0.00052096516
0.041389166	0.028901289	0.00051647996
0.041520655	0.029006778	0.00051877182
0.041652143	0.029878381	0.00052267801
0.041783632	0.029070498	0.00051661284
0.041915121	0.029032148	0.00051451641
0.042046610	0.029400041	0.00051986396
0.042178098	0.029378467	0.00051767238
0.042309587	0.029932607	0.00052196400
0.042441076	0.029027726	0.00051349453
0.042572564	0.029317073	0.00051531421
0.042704053	0.028574978	0.00050544541
0.042835542	0.029667836	0.00051855216
0.042967030	0.030208615	0.00051971302
0.043098519	0.029185266	0.00051347279
0.043230008	0.029433093	0.00051385379
0.043361496	0.029178691	0.00050794862
0.043492985	0.029475155	0.00051514927
0.043624474	0.029660441	0.00051234692
0.043755963	0.029330655	0.00051281511
0.043887451	0.029956837	0.00051222652
0.044018940	0.029159175	0.00050554569
0.044150429	0.028843901	0.00050794091
0.044281917	0.029165173	0.00050563196
0.044413406	0.029756966	0.00051360885
0.044544895	0.029025024	0.00050481993
0.044676383	0.029336665	0.00050691670
0.044807872	0.028566011	0.00050057673
0.044939361	0.029082564	0.00050273381
0.045070850	0.029391610	0.00050619117
0.045202338	0.029233885	0.00050430272
0.045333827	0.030508533	0.00050968945
0.045465316	0.029689321	0.00051097886
0.045596804	0.028694012	0.00049945970
0.045728293	0.029579221	0.00050536432
0.045859782	0.030073098	0.00050837628
0.045991270	0.028980059	0.00049534965
0.046122759	0.029336262	0.00050326529
0.046254248	0.028392914	0.00050243483
0.046385737	0.029603190	0.00051437238
0.046517225	0.028443090	0.00050694641
0.046648714	0.029152248	0.00051429282
0.046780203	0.029089529	0.00052023564
0.046911691	0.029953881	0.00052490428
0.047043180	0.028838120	0.00051695975
0.047174669	0.029684727	0.00052530793
0.047306157	0.029281436	0.00052344710
0.047437646	0.029599738	0.00052741218
0.047569135	0.029753896	0.00053152095
0.047700624	0.029657548	0.00052746481
0.047832112	0.029903797	0.00053328865
0.047963601	0.029602721	0.00052778794
0.048095090	0.030307635	0.00054001384
0.048226578	0.028832933	0.00053057659
0.048358067	0.029177913	0.00052694085
0.048489556	0.029198186	0.00053017479
0.048621044	0.029107330	0.00053090995
0.048752533	0.029296849	0.00053619375
0.048884022	0.029841541	0.00053826536
0.049015511	0.029249447	0.00053320090
0.049146999	0.029729877	0.00053649605
0.049278488	0.029464542	0.00053597759
0.049409977	0.029315889	0.00053968766
0.049541465	0.029460490	0.00053680479
0.049672954	0.029150483	0.00053652269
0.049804443	0.029438166	0.00053677386
0.049935931	0.029657235	0.00054164808
0.050067420	0.029809536	0.00054328151
0.050198909	0.030137887	0.00054600007
0.050330398	0.028898673	0.00053491808
0.050461886	0.029527668	0.00054117487
0.050593375	0.029357293	0.00054128237
0.050724864	0.029951751	0.00054827151
0.050856352	0.030859351	0.00055600329
0.050987841	0.029634844	0.00054275701
0.051119330	0.029312415	0.00054008152
0.051250818	0.029431254	0.00054449696
0.051382307	0.029322406	0.00054469396
0.051513796	0.029302937	0.00054194505
0.051645284	0.028495779	0.00053590322
0.051776773	0.029325163	0.00054261359
0.051908262	0.030783076	0.00055685722
0.052039751	0.029698120	0.00054941889
0.052171239	0.029455475	0.00054635444
0.052302728	0.029793151	0.00055209015
0.052434217	0.029785443	0.00054674123
0.052565705	0.028890032	0.00054487511
0.052697194	0.028940051	0.00054458310
0.052828683	0.029235296	0.00054824154
0.052960171	0.028837866	0.00054357672
0.053091660	0.028686154	0.00054109188
0.053223149	0.028627474	0.00054279808
0.053354638	0.028916629	0.00054660789
0.053486126	0.028968802	0.00054658503
0.053617615	0.030499512	0.00055719781
0.053749104	0.029485129	0.00054871924
0.053880592	0.029118682	0.00054679920
0.054012081	0.030043552	0.00055813319
0.054143570	0.028191879	0.00054085730
0.054275058	0.029536609	0.00055099173
0.054406547	0.029403543	0.00054952747
0.054538036	0.028915385	0.00055144654
0.054669525	0.029076503	0.00054792261
0.054801013	0.029657456	0.00055793966
0.054932502	0.030504588	0.00056089912
0.055063991	0.030735833	0.00055944225
0.055195479	0.029002946	0.00054955392
0.055326968	0.028500495	0.00054614364
0.055458457	0.028500888	0.00054804719
0.055589945	0.029093304	0.00055043858
0.055721434	0.029886442	0.00055421896
0.055852923	0.029768611	0.00055988327
0.055984412	0.029540157	0.00055611212
0.056115900	0.029647899	0.00055639346
0.056247389	0.029791889	0.00055889144
0.056378878	0.030069332	0.00055595095
0.056510366	0.028793901	0.00055239101
0.056641855	0.029066064	0.00055236232
0.056773344	0.029114795	0.00055444715
0.056904832	0.028571364	0.00054988456
0.057036321	0.028190726	0.00054393457
0.057167810	0.028999121	0.00055292425
0.057299299	0.029721414	0.00055807418
0.057430787	0.029029305	0.00055040076
0.057562276	0.028355719	0.00054820577
0.057693765	0.028884098	0.00054717018
0.057825253	0.029143708	0.00055241919
0.057956742	0.028325203	0.00054746393
0.058088231	0.029421795	0.00055345499
0.058219719	0.029822377	0.00055916871
0.058351208	0.029836382	0.00055230324
0.058482697	0.029562083	0.00055458020
0.058614186	0.028940478	0.00054967681
0.058745674	0.029616909	0.00054885026
0.058877163	0.028586059	0.00054353439
0.059008652	0.029342689	0.00054548910
0.059140140	0.029342531	0.00055027592
0.059271629	0.029380662	0.00054880229
0.059403118	0.029188498	0.00054441720
0.059534606	0.029983576	0.00055382197
0.059666095	0.029002856	0.00053904056
0.059797584	0.027797008	0.00053221759
0.059929072	0.029480778	0.00054885421
0.060060561	0.029420977	0.00054155794
0.060192050	0.029397395	0.00054554467
0.060323539	0.029018361	0.00053880139
0.060455027	0.029963593	0.00055095969
0.060586516	0.029754149	0.00054922181
0.060718005	0.028105679	0.00053020819
0.060849493	0.029258937	0.00054025328
0.060980982	0.029503953	0.00054263301
0.061112471	0.029103068	0.00053803532
0.061243959	0.028981768	0.00054352681
0.061375448	0.029431694	0.00053975528
0.061506937	0.028862466	0.00053816440
0.061638426	0.029138476	0.00053763470
0.061769914	0.029311673	0.00054109984
0.061901403	0.029355277	0.00054434853
0.062032892	0.029018514	0.00053279934
0.062164380	0.029883853	0.00054223269
0.062295869	0.029333711	0.00053939784
0.062427358	0.029115471	0.00053689266
0.062558846	0.030001911	0.00054894957
0.062690335	0.029549984	0.00053882809
0.062821824	0.029434817	0.00053716272
0.062953313	0.028599093	0.00053333250
0.063084801	0.029153268	0.00053502700
0.063216290	0.029333828	0.00054024452
0.063347779	0.028568727	0.00053094115
0.063479267	0.029905573	0.00053779194
0.063610756	0.028793774	0.00053605935
0.063742245	0.029421609	0.00053676756
0.063873733	0.029506277	0.00054197276
0.064005222	0.028177666	0.00052653749
0.064136711	0.027691551	0.00052281274
0.064268200	0.029500777	0.00053708510
0.064399688	0.028768028	0.00052972980
0.064531177	0.029189986	0.00053572131
0.064662666	0.029423711	0.00053526818
0.064794154	0.028539435	0.00052861352
0.064925643	0.028206594	0.00052739416
0.065057132	0.028993866	0.00053243904
0.065188620	0.028341496	0.00052907111
0.065320109	0.029435025	0.00053369966
0.065451598	0.028888060	0.00052876532
0.065583087	0.029604165	0.00053574422
0.065714575	0.028388260	0.00052226438
0.065846064	0.028623619	0.00052952267
0.065977553	0.030191894	0.00053971181
0.066109041	0.029356911	0.00053157193
0.066240530	0.028721640	0.00052767824
0.066372019	0.028963127	0.00052802444
0.066503507	0.029172907	0.00053137974
0.066634996	0.028748138	0.00052348440
0.066766485	0.028846244	0.00052694384
0.066897973	0.027821125	0.00051995586
0.067029462	0.028744206	0.00052622731
0.067160951	0.028100532	0.00052247990
0.067292440	0.028718400	0.00052391061
0.067423928	0.029647154	0.00052873563
0.067555417	0.028854484	0.00052800703
0.067686906	0.028291130	0.00052030242
0.067818394	0.028457183	0.00052338228
0.067949883	0.029689347	0.00052949276
0.068081372	0.029625745	0.00052945416
0.068212860	0.029792775	0.00053097154
0.068344349	0.028659020	0.00052364029
0.068475838	0.028654495	0.00052234802
0.068607327	0.028775567	0.00052350461
0.068738815	0.029546592	0.00052600358
0.068870304	0.028638532	0.00052422256
0.069001793	0.028914716	0.00052239012
0.069133281	0.028781373	0.00052213416
0.069264770	0.029622303	0.00053084613
0.069396259	0.029453153	0.00052272214
0.069527747	0.028911330	0.00052360324
0.069659236	0.028362078	0.00051874811
0.069790725	0.029170501	0.00052437109
0.069922214	0.028971608	0.00052534449
0.070053702	0.029200475	0.00051995652
0.070185191	0.029701942	0.00053052741
0.070316680	0.028819804	0.00051886817
0.070448168	0.028463680	0.00051897476
0.070579657	0.028406210	0.00051990526
0.070711146	0.028794693	0.00051572988
0.070842634	0.027621128	0.00051326720
0.070974123	0.028699607	0.00051882966
0.071105612	0.029295942	0.00052134673
0.071237101	0.028666197	0.00052018767
0.071368589	0.028156574	0.00050923873
0.071500078	0.028367741	0.00051733530
0.071631567	0.027299468	0.00050730096
0.071763055	0.028753023	0.00051715161
0.071894544	0.027518535	0.00050811678
0.072026033	0.028024888	0.00050786787
0.072157521	0.027659924	0.00051037217
0.072289010	0.027337698	0.00050639148
0.072420499	0.028533780	0.00051298016
0.072551988	0.027642890	0.00050671589
0.072683476	0.027702995	0.00050552495
0.072814965	0.027606291	0.00050758386
0.072946454	0.027960922	0.00051067841
0.073077942	0.027767989	0.00050361902
0.073209431	0.028250062	0.00051334015
0.073340920	0.027553724	0.00050244854
0.073472408	0.027313482	0.00050237755
0.073603897	0.027557700	0.00050730065
0.073735386	0.027247379	0.00050011820
0.073866875	0.026257148	0.00049257578
0.073998363	0.027853329	0.00050690676
0.074129852	0.027786388	0.00050501790
0.074261341	0.027222972	0.00050442613
0.074392829	0.027764578	0.00050072247
0.074524318	0.026863664	0.00049922748
0.074655807	0.027088256	0.00049626754
0.074787295	0.027335990	0.00050198230
0.074918784	0.027081879	0.00049913217
0.075050273	0.027656904	0.00050196751
0.075181761	0.027433398	0.00049879277
0.075313250	0.027429367	0.00050046329
0.075444739	0.028172694	0.00050715615
0.075576228	0.027399322	0.00050011993
0.075707716	0.028269127	0.00050644466
0.075839205	0.027362978	0.00050070150
0.075970694	0.027997833	0.00050421030
0.076102182	0.027741815	0.00049994182
0.076233671	0.027088579	0.00049822503
0.076365160	0.027230713	0.00049436295
0.076496648	0.027167077	0.00049863706
0.076628137	0.027039924	0.00049684546
0.076759626	0.026542913	0.00049001304
0.076891115	0.027965335	0.00050292367
0.077022603	0.027053158	0.00049315368
0.077154092	0.027463239	0.00049590565
0.077285581	0.027087441	0.00049580332
0.077417069	0.026560049	0.00049031102
0.077548558	0.026653139	0.00049129690
0.077680047	0.027282034	0.00049410244
0.077811535	0.026795169	0.00049158147
0.077943024	0.026826983	0.00049010977
0.078074513	0.026709684	0.00048923923
0.078206002	0.026238905	0.00048770544
0.078337490	0.026481938	0.00048588242
0.078468979	0.027002996	0.00049185118
0.078600468	0.026893487	0.00049256497
0.078731956	0.026488424	0.00048645264
0.078863445	0.027059826	0.00049316047
0.078994934	0.026907559	0.00048893025
0.079126422	0.026960966	0.00049098623
0.079257911	0.026930165	0.00048912967
0.079389400	0.027538513	0.00049223199
0.079520889	0.027407566	0.00049271917
0.079652377	0.027533966	0.00049501928
0.079783866	0.026714524	0.00048551070
0.079915355	0.026680985	0.00048848634
0.080046843	0.028249063	0.00049618672
0.080178332	0.027058113	0.00049062471
0.080309821	0.026362356	0.00048521654
0.080441309	0.026985255	0.00048326090
0.080572798	0.025957295	0.00048118516
0.080704287	0.026491107	0.00048430518
0.080835776	0.025669982	0.00047789427
0.080967264	0.026412972	0.00048434088
0.081098753	0.027375717	0.00048654373
0.081230242	0.026294918	0.00048158512
0.081361730	0.026340979	0.00048039412
0.081493219	0.026746567	0.00048343294
0.081624708	0.026847557	0.00048648850
0.081756196	0.026855039	0.00048043436
0.081887685	0.026309505	0.00048162250
0.082019174	0.026721782	0.00048378951
0.082150663	0.026265939	0.00048115571
0.082282151	0.026076103	0.00047920275
0.082413640	0.026461675	0.00048077999
0.082545129	0.025767191	0.00047438511
0.082676617	0.025478617	0.00047478505
0.082808106	0.025536206	0.00047437431
0.082939595	0.026358374	0.00048185626
0.083071083	0.027136089	0.00048298546
0.083202572	0.026035784	0.00047509472
0.083334061	0.025926290	0.00047894080
0.083465549	0.026069943	0.00047334526
0.083597038	0.026816262	0.00048402967
0.083728527	0.026721244	0.00047751434
0.083860016	0.026405739	0.00047916144
0.083991504	0.025118569	0.00046911032
0.084122993	0.025876936	0.00047234765
0.084254482	0.025265979	0.00046961089
0.084385970	0.025754578	0.00047144637
0.084517459	0.026575015	0.00047801530
0.084648948	0.026165758	0.00047615378
0.084780436	0.026604889	0.00047546608
0.084911925	0.026103351	0.00047339653
0.085043414	0.026532547	0.00047512659
0.085174903	0.026115960	0.00047194211
0.085306391	0.026384889	0.00047866182
0.085437880	0.026571442	0.00047534365
0.085569369	0.025737223	0.00047224209
0.085700857	0.025118738	0.00046255290
0.085832346	0.026394789	0.00047405352
0.085963835	0.025332952	0.00046995212
0.086095323	0.026590039	0.00047504855
0.086226812	0.026360498	0.00047367591
0.086358301	0.026142517	0.00047038753
0.086489790	0.025479184	0.00046592101
0.086621278	0.025944211	0.00047029926
0.086752767	0.025973502	0.00046880466
0.086884256	0.025646347	0.00046657143
0.087015744	0.025343481	0.00046367230
0.087147233	0.025853277	0.00046860340
0.087278722	0.025583859	0.00046800001
0.087410210	0.026019073	0.00046972205
0.087541699	0.026771545	0.00047446608
0.087673188	0.026006194	0.00046925897
0.087804677	0.025660593	0.00046443648
0.087936165	0.026594129	0.00047481036
0.088067654	0.025161925	0.00046228790
0.088199143	0.025440247	0.00046235059
0.088330631	0.025846192	0.00046738345
0.088462120	0.025440264	0.00046290198
0.088593609	0.025822317	0.00046887765
0.088725097	0.026552268	0.00046883326
0.088856586	0.025714744	0.00046401117
0.088988075	0.025439856	0.00046373644
0.089119564	0.025220874	0.00046068848
0.089251052	0.025613963	0.00046514321
0.089382541	0.025660282	0.00046307589
0.089514030	0.026088913	0.00046637933
0.089645518	0.025080819	0.00045762488
0.089777007	0.025978378	0.00046380135
0.089908496	0.025685323	0.00046670853
0.090039984	0.025706673	0.00046315949
0.090171473	0.025820104	0.00046210953
0.090302962	0.025078706	0.00045909271
0.090434451	0.025557479	0.00046127857
0.090565939	0.025110886	0.00045911802
0.090697428	0.024994955	0.00045929550
0.090828917	0.025104706	0.00045281794
0.090960405	0.025769959	0.00046315541
0.091091894	0.026145942	0.00046351591
0.091223383	0.025189665	0.00045944036
0.091354871	0.025448526	0.00046281505
0.091486360	0.025003628	0.00046343575
0.091617849	0.025059170	0.00046923662
0.091749337	0.025320966	0.00047520943
0.091880826	0.025097573	0.00047723278
0.092012315	0.024825832	0.00047881606
0.092143804	0.024161546	0.00047160184
0.092275292	0.024991098	0.00048311150
0.092406781	0.025480114	0.00048650739
0.092538270	0.024570130	0.00048612574
0.092669758	0.025119247	0.00048997596
0.092801247	0.025125582	0.00047781709
0.092932736	0.025736195	0.00048150360
0.093064224	0.024659898	0.00047039705
0.093195713	0.025937324	0.00047769579
0.093327202	0.024262578	0.00046402785
0.093458691	0.024827564	0.00046263237
0.093590179	0.025315599	0.00047301564
0.093721668	0.024342960	0.00046345075
0.093853157	0.024976593	0.00046646916
0.093984645	0.025246236	0.00046687637
0.094116134	0.024452181	0.00045956395
0.094247623	0.025432339	0.00046480620
0.094379111	0.025400057	0.00046641141
0.094510600	0.024191221	0.00045559444
0.094642089	0.024904650	0.00046144372
0.094773578	0.024725525	0.00045728354
0.094905066	0.025089376	0.00046354218
0.095036555	0.024255675	0.00045805260
0.095168044	0.024799311	0.00045585565
0.095299532	0.023850466	0.00044973312
0.095431021	0.024724303	0.00045624140
0.095562510	0.024596548	0.00045687681
0.095693998	0.024346244	0.00045481516
0.095825487	0.024757767	0.00045365360
0.095956976	0.024770712	0.00045639061
0.096088465	0.025054754	0.00045418411
0.096219953	0.024249071	0.00045230002
0.096351442	0.024467507	0.00045367483
0.096482931	0.024415201	0.00045159421
0.096614419	0.025364638	0.00045754107
0.096745908	0.024780812	0.00045386669
0.096877397	0.024091834	0.00044750757
0.097008885	0.023984754	0.00044810909
0.097140374	0.024748692	0.00045271146
0.097271863	0.024971614	0.00045371987
0.097403352	0.024552833	0.00045000917
0.097534840	0.025090486	0.00045244911
0.097666329	0.024861016	0.00045353917
0.097797818	0.024190359	0.00044358356
0.097929306	0.024825723	0.00045092976
0.098060795	0.024433893	0.00044634928
0.098192284	0.023665275	0.00043712283
0.098323772	0.024723190	0.00044826047
0.098455261	0.025100478	0.00044651492
0.098586750	0.023981386	0.00043805008
0.098718239	0.024857144	0.00044350053
0.098849727	0.024374601	0.00044017206
0.098981216	0.024762708	0.00044326548
0.099112705	0.024087736	0.00043725324
0.099244193	0.023959446	0.00043617799
0.099375682	0.023429451	0.00043388365
0.099507171	0.024370549	0.00043933462
0.099638659	0.024047448	0.00043935333
0.099770148	0.024831020	0.00044285646
0.099901637	0.024386591	0.00043852141
0.10003313	0.023444674	0.00043470594
0.10016461	0.024549179	0.00044058524
0.10029610	0.024359248	0.00044291816
0.10042759	0.023992104	0.00043713285
0.10055908	0.024484393	0.00044074947
0.10069057	0.024715884	0.00044407647
0.10082206	0.024006916	0.00043775542
0.10095355	0.023238469	0.00043379402
0.10108504	0.024198712	0.00043800678
0.10121652	0.024113127	0.00043602591
0.10134801	0.024654405	0.00044272781
0.10147950	0.023801549	0.00043588775
0.10161099	0.023934211	0.00043769077
0.10174248	0.024064414	0.00043770563
0.10187397	0.024108070	0.00043450447
0.10200546	0.023920443	0.00043532603
0.10213694	0.024502823	0.00043774089
0.10226843	0.024615770	0.00043851503
0.10239992	0.024411528	0.00043770398
0.10253141	0.023770166	0.00042815619
0.10266290	0.024076837	0.00043798732
0.10279439	0.024105669	0.00043350955
0.10292588	0.024386707	0.00043686596
0.10305737	0.023311096	0.00042868566
0.10318885	0.023660793	0.00042980172
0.10332034	0.024259553	0.00043609927
0.10345183	0.025042171	0.00043931009
0.10358332	0.023899392	0.00043285938
0.10371481	0.023789499	0.00043094142
0.10384630	0.023160288	0.00042548358
0.10397779	0.023401937	0.00042822248
0.10410928	0.024306035	0.00043565251
0.10424076	0.024419798	0.00043619780
0.10437225	0.023555867	0.00042877184
0.10450374	0.023768698	0.00042748725
0.10463523	0.023573583	0.00042792430
0.10476672	0.024352109	0.00043381793
0.10489821	0.024203855	0.00043206485
0.10502970	0.023725395	0.00042988074
0.10516118	0.023789196	0.00042790541
0.10529267	0.024565044	0.00043887593
0.10542416	0.024050781	0.00043150156
0.10555565	0.024135595	0.00042974859
0.10568714	0.023996902	0.00042922970
0.10581863	0.024083329	0.00042989902
0.10595012	0.023489431	0.00042577359
0.10608161	0.023967904	0.00043015140
0.10621309	0.024793613	0.00043601662
0.10634458	0.024337740	0.00042921158
0.10647607	0.023698934	0.00042678194
0.10660756	0.023973199	0.00042853517
0.10673905	0.023485955	0.00042763042
0.10687054	0.023590226	0.00042902264
0.10700203	0.023326901	0.00043268896
0.10713352	0.023896604	0.00044069225
0.10726500	0.023962967	0.00044518004
0.10739649	0.024157326	0.00045259277
0.10752798	0.023234747	0.00044372255
0.10765947	0.023645625	0.00045046936
0.10779096	0.024139526	0.00045459455
0.10792245	0.024152740	0.00045843434
0.10805394	0.024100581	0.00046075438
0.10818542	0.023992477	0.00045906882
0.10831691	0.024403274	0.00046497328
0.10844840	0.024228602	0.00046322981
0.10857989	0.023706833	0.00046277728
0.10871138	0.023716173	0.00046602846
0.10884287	0.023727596	0.00046522492
0.10897436	0.024369952	0.00047222053
0.10910585	0.022982876	0.00046395338
0.10923733	0.023801683	0.00046662795
0.10936882	0.024486866	0.00048025129
0.10950031	0.023579232	0.00046949728
0.10963180	0.023730221	0.00047351854
0.10976329	0.022716698	0.00046655425
0.10989478	0.023904848	0.00047640194
0.11002627	0.024367454	0.00048740677
0.11015776	0.022848888	0.00046714423
0.11028924	0.023817081	0.00047817385
0.11042073	0.023635782	0.00048210524
0.11055222	0.024163706	0.00048149082
0.11068371	0.023699356	0.00048302984
0.11081520	0.023594736	0.00047953971
0.11094669	0.023857789	0.00048491848
0.11107818	0.022717519	0.00047782976
0.11120966	0.023057786	0.00047870515
0.11134115	0.023981199	0.00049017999
0.11147264	0.023706459	0.00048496899
0.11160413	0.024235266	0.00049076569
0.11173562	0.023945126	0.00049360020
0.11186711	0.023709764	0.00047411396
0.11199860	0.023129934	0.00047038655
0.11213009	0.022906274	0.00045998642
0.11226157	0.023638138	0.00046486985
0.11239306	0.023667048	0.00046417843
0.11252455	0.024806509	0.00047043927
0.11265604	0.023307301	0.00045864098
0.11278753	0.024475494	0.00046356074
0.11291902	0.023514757	0.00045659272
0.11305051	0.023328653	0.00045644482
0.11318200	0.023566156	0.00045205186
0.11331348	0.023414134	0.00045275949
0.11344497	0.022996508	0.00044704017
0.11357646	0.023576982	0.00044798378
0.11370795	0.024224912	0.00045637889
0.11383944	0.023846534	0.00045161752
0.11397093	0.023401118	0.00044756743
0.11410242	0.024463738	0.00045621472
0.11423390	0.023615243	0.00044482904
0.11436539	0.023899269	0.00045195513
0.11449688	0.023152700	0.00044040415
0.11462837	0.024069242	0.00045087398
0.11475986	0.023437724	0.00044315189
0.11489135	0.024691162	0.00044893035
0.11502284	0.023907009	0.00044821812
0.11515433	0.023652964	0.00044228451
0.11528581	0.024432043	0.00044837966
0.11541730	0.024829699	0.00044935429
0.11554879	0.024683232	0.00044660436
0.11568028	0.023895433	0.00044514266
0.11581177	0.024383966	0.00044485677
0.11594326	0.023721635	0.00044069661
0.11607475	0.024147534	0.00044384204
0.11620624	0.024408928	0.00044212871
0.11633772	0.023876623	0.00044139078
0.11646921	0.023899294	0.00044068063
0.11660070	0.024151932	0.00044164887
0.11673219	0.024089387	0.00043923536
0.11686368	0.023364598	0.00043419265
0.11699517	0.023583684	0.00043558558
0.11712666	0.024187451	0.00043903872
0.11725814	0.023492783	0.00043206802
0.11738963	0.023302607	0.00042872427
0.11752112	0.023417826	0.00042899329
0.11765261	0.023870980	0.00043336117
0.11778410	0.023464752	0.00043082814
0.11791559	0.024799362	0.00043812451
0.11804708	0.023515635	0.00042772800
0.11817857	0.024058596	0.00043210262
0.11831005	0.023798302	0.00042855994
0.11844154	0.024036927	0.00043319395
0.11857303	0.023649421	0.00042646027
0.11870452	0.024306575	0.00043104894
0.11883601	0.023728656	0.00042563795
0.11896750	0.023255991	0.00042367995
0.11909899	0.023600462	0.00042689042
0.11923048	0.023923512	0.00042415927
0.11936196	0.023666775	0.00042556580
0.11949345	0.024260040	0.00042521095
0.11962494	0.023437762	0.00042073995
0.11975643	0.024329339	0.00042812524
0.11988792	0.023340849	0.00041676936
0.12001941	0.024236529	0.00042495304
0.12015090	0.023740478	0.00042004272
0.12028239	0.023329191	0.00041931119
0.12041387	0.023572919	0.00041767999
0.12054536	0.024502563	0.00042258150
0.12067685	0.023981438	0.00042107969
0.12080834	0.023491814	0.00041745680
0.12093983	0.024029340	0.00041652112
0.12107132	0.023859193	0.00042071425
0.12120281	0.023895209	0.00041677777
0.12133429	0.023548481	0.00041419236
0.12146578	0.023891876	0.00041893032
0.12159727	0.023116403	0.00041147536
0.12172876	0.024159239	0.00042033558
0.12186025	0.024190572	0.00041835806
0.12199174	0.024287468	0.00041919839
0.12212323	0.023971111	0.00041713996
0.12225472	0.023326273	0.00041164351
0.12238620	0.024000900	0.00041791872
0.12251769	0.023641606	0.00041299410
0.12264918	0.024145173	0.00041840425
0.12278067	0.024415530	0.00041963335
0.12291216	0.024269724	0.00041773058
0.12304365	0.024604323	0.00041969652
0.12317514	0.023871476	0.00041411177
0.12330663	0.024811419	0.00042065289
0.12343811	0.023525021	0.00041365318
0.12356960	0.023052487	0.00040780596
0.12370109	0.024088646	0.00041598829
0.12383258	0.022973277	0.00040671184
0.12396407	0.023985001	0.00041156235
0.12409556	0.023791547	0.00041692367
0.12422705	0.024254667	0.00041483885
0.12435853	0.024410438	0.00041729544
0.12449002	0.024498898	0.00041629403
0.12462151	0.023697163	0.00041364117
0.12475300	0.023338267	0.00040819957
0.12488449	0.023924716	0.00041222180
0.12501598	0.023677249	0.00041187039
0.12514747	0.023068769	0.00040573370
0.12527896	0.023859191	0.00041180709
0.12541044	0.023915075	0.00041400179
0.12554193	0.023960675	0.00041229063
0.12567342	0.023936898	0.00040962642
0.12580491	0.023440731	0.00040841114
0.12593640	0.023301057	0.00040613667
0.12606789	0.024017968	0.00041243384
0.12619938	0.023308372	0.00040649285
0.12633087	0.023100957	0.00040571785
0.12646235	0.024355519	0.00041419580
0.12659384	0.023437735	0.00040363177
0.12672533	0.024584010	0.00041636780
0.12685682	0.023832186	0.00040867123
0.12698831	0.024146401	0.00041176503
0.12711980	0.024007431	0.00040954688
0.12725129	0.023696813	0.00040562727
0.12738277	0.024437944	0.00041302524
0.12751426	0.023520875	0.00040681502
0.12764575	0.023827553	0.00040851551
0.12777724	0.023476517	0.00040470776
0.12790873	0.024012103	0.00040784092
0.12804022	0.023580043	0.00040858224
0.12817171	0.023678535	0.00040783594
0.12830320	0.023246168	0.00040332331
0.12843468	0.023941649	0.00040817804
0.12856617	0.023177681	0.00040099841
0.12869766	0.023662980	0.00040598333
0.12882915	0.023699980	0.00040851539
0.12896064	0.024186723	0.00040755105
0.12909213	0.023687701	0.00040409840
0.12922362	0.023181899	0.00040073915
0.12935511	0.023213493	0.00040184888
0.12948659	0.023665900	0.00040588025
0.12961808	0.023676827	0.00040403908
0.12974957	0.024195207	0.00040778867
0.12988106	0.023493039	0.00040198292
0.13001255	0.023885755	0.00040429199
0.13014404	0.023780625	0.00040608702
0.13027553	0.023957005	0.00040520904
0.13040701	0.024102496	0.00040525888
0.13053850	0.023322095	0.00040142027
0.13066999	0.024046348	0.00040515745
0.13080148	0.023144464	0.00039974418
0.13093297	0.023609699	0.00040104073
0.13106446	0.023591031	0.00040244237
0.13119595	0.023412123	0.00039930551
0.13132744	0.023480554	0.00040089750
0.13145892	0.023693503	0.00040423737
0.13159041	0.023884618	0.00040389292
0.13172190	0.023682517	0.00039976336
0.13185339	0.023769316	0.00040253850
0.13198488	0.023599224	0.00040025635
0.13211637	0.023892584	0.00040278065
0.13224786	0.023679876	0.00040024487
0.13237935	0.024182861	0.00040392974
0.13251083	0.023835337	0.00040153938
0.13264232	0.023767090	0.00040153850
0.13277381	0.023442758	0.00039892145
0.13290530	0.023946958	0.00039939901
0.13303679	0.023876335	0.00040261143
0.13316828	0.023575003	0.00040124927
0.13329977	0.024341437	0.00040175294
0.13343125	0.023473020	0.00040215068
0.13356274	0.023105683	0.00039431026
0.13369423	0.023527675	0.00039573198
0.13382572	0.023266252	0.00039864181
0.13395721	0.023003972	0.00039364728
0.13408870	0.024036932	0.00040308630
0.13422019	0.024346615	0.00040062652
0.13435168	0.022898532	0.00039473800
0.13448316	0.023944690	0.00040118591
0.13461465	0.024288564	0.00040088740
0.13474614	0.023651102	0.00039907921
0.13487763	0.023745678	0.00039801023
0.13500912	0.023891732	0.00039900586
0.13514061	0.023242577	0.00039554268
0.13527210	0.023223301	0.00039603634
0.13540359	0.023671615	0.00039695244
0.13553507	0.024065208	0.00039926153
0.13566656	0.023730510	0.00039671181
0.13579805	0.024244701	0.00040127578
0.13592954	0.023856041	0.00039650966
0.13606103	0.023862454	0.00040072226
0.13619252	0.023453461	0.00039386176
0.13632401	0.023372967	0.00039259649
0.13645549	0.023344286	0.00039556112
0.13658698	0.023457446	0.00039400749
0.13671847	0.023790990	0.00039808028
0.13684996	0.023414942	0.00039504864
0.13698145	0.023851902	0.00039672642
0.13711294	0.023765402	0.00039547454
0.13724443	0.022987944	0.00039071879
0.13737592	0.023656397	0.00039540814
0.13750740	0.023617722	0.00039647731
0.13763889	0.023664291	0.00039311197
0.13777038	0.023705281	0.00039524019
0.13790187	0.023523935	0.00039405640
0.13803336	0.023617796	0.00039316483
0.13816485	0.023545999	0.00039358981
0.13829634	0.024426855	0.00039679928
0.13842783	0.023760109	0.00039467308
0.13855931	0.023564144	0.00039190956
0.13869080	0.023705969	0.00039381966
0.13882229	0.023325222	0.00039121876
0.13895378	0.023950377	0.00039341540
0.13908527	0.023422062	0.00039279857
0.13921676	0.023312222	0.00039038162
0.13934825	0.023274224	0.00039001638
0.13947973	0.023624309	0.00039200942
0.13961122	0.023639963	0.00039122306
0.13974271	0.023680234	0.00039164059
0.13987420	0.023586223	0.00039326613
0.14000569	0.023954514	0.00039155351
0.14013718	0.023694804	0.00039154462
0.14026867	0.023474389	0.00039094988
0.14040016	0.024045741	0.00039518678
0.14053164	0.023961772	0.00039558039
0.14066313	0.023620413	0.00038813165
0.14079462	0.023590817	0.00039012807
0.14092611	0.022919683	0.00038452674
0.14105760	0.023711852	0.00038949085
0.14118909	0.023195174	0.00038879038
0.14132058	0.024062334	0.00038904136
0.14145207	0.023936198	0.00039015410
0.14158355	0.023852155	0.00039045306
0.14171504	0.023910428	0.00039172765
0.14184653	0.023422387	0.00038741140
0.14197802	0.024251616	0.00039210429
0.14210951	0.023772960	0.00038924587
0.14224100	0.024122725	0.00039223423
0.14237249	0.023309547	0.00038492530
0.14250398	0.023285232	0.00038686809
0.14263546	0.024067218	0.00038898265
0.14276695	0.023833458	0.00038768898
0.14289844	0.023545560	0.00038791207
0.14302993	0.023190329	0.00038465612
0.14316142	0.024334088	0.00039144907
0.14329291	0.023484657	0.00038577617
0.14342440	0.022805602	0.00038282522
0.14355588	0.023733544	0.00038953962
0.14368737	0.024239599	0.00039088579
0.14381886	0.024017226	0.00038990777
0.14395035	0.023750177	0.00038589443
0.14408184	0.023742506	0.00038608980
0.14421333	0.023579653	0.00038808918
0.14434482	0.023475112	0.00038446418
0.14447631	0.023779481	0.00038899864
0.14460779	0.023271850	0.00038349842
0.14473928	0.023928327	0.00038839560
0.14487077	0.023250143	0.00038541609
0.14500226	0.023675264	0.00038660603
0.14513375	0.024075596	0.00039141685
0.14526524	0.023285074	0.00038207214
0.14539673	0.023409443	0.00038333021
0.14552822	0.023764393	0.00038898707
0.14565970	0.023762148	0.00038577099
0.14579119	0.024362219	0.00039166862
0.14592268	0.023876405	0.00038685923
0.14605417	0.023254048	0.00038192893
0.14618566	0.023468167	0.00038468710
0.14631715	0.024262987	0.00038752581
0.14644864	0.024018794	0.00038576876
0.14658012	0.023421025	0.00038190708
0.14671161	0.023974996	0.00038738159
0.14684310	0.023505504	0.00038566038
0.14697459	0.023535124	0.00038247763
0.14710608	0.024479777	0.00038916103
0.14723757	0.023263446	0.00038216837
0.14736906	0.023111166	0.00037924075
0.14750055	0.023531268	0.00038395333
0.14763203	0.023595631	0.00038278114
0.14776352	0.023733146	0.00038226693
0.14789501	0.023977747	0.00038597414
0.14802650	0.024264981	0.00038477579
0.14815799	0.023619022	0.00038447766
0.14828948	0.023656420	0.00038243307
0.14842097	0.023846208	0.00038421084
0.14855246	0.023969576	0.00038495944
0.14868394	0.023570780	0.00038009727
0.14881543	0.023385853	0.00038085412
0.14894692	0.024282288	0.00038599453
0.14907841	0.022904247	0.00037740594
0.14920990	0.022925884	0.00037860259
0.14934139	0.023079246	0.00037797315
0.14947288	0.023695078	0.00038389795
0.14960436	0.023081765	0.00037745378
0.14973585	0.023634915	0.00038149842
0.14986734	0.023276856	0.00038026795
0.14999883	0.023637565	0.00038098384
0.15013032	0.023456442	0.00038005270
0.15026181	0.024155233	0.00038559773
0.15039330	0.023384167	0.00037989265
0.15052479	0.023378532	0.00037993545
0.15065627	0.023141133	0.00037757355
0.15078776	0.023356845	0.00037972243
0.15091925	0.023495531	0.00038002124
0.15105074	0.023035805	0.00037653317
0.15118223	0.023673405	0.00038158308
0.15131372	0.023436133	0.00037905455
0.15144521	0.023148600	0.00037623944
0.15157670	0.023440745	0.00037851133
0.15170818	0.023391774	0.00037651619
0.15183967	0.023651092	0.00037830573
0.15197116	0.023172800	0.00037669660
0.15210265	0.023810606	0.00037963424
0.15223414	0.024135293	0.00038223877
0.15236563	0.023621808	0.00037718800
0.15249712	0.023781159	0.00037934783
0.15262860	0.023932620	0.00037979175
0.15276009	0.023813422	0.00037972481
0.15289158	0.023383681	0.00037789361
0.15302307	0.024423540	0.00038217654
0.15315456	0.023422733	0.00037657147
0.15328605	0.023143130	0.00037527644
0.15341754	0.023444622	0.00037756181
0.15354903	0.024304748	0.00038157930
0.15368051	0.024098757	0.00038031544
0.15381200	0.023400324	0.00037485846
0.15394349	0.023953111	0.00037982757
0.15407498	0.024243897	0.00038227576
0.15420647	0.023745787	0.00037664361
0.15433796	0.023559356	0.00037649408
0.15446945	0.022766458	0.00037040732
0.15460094	0.024031412	0.00038011713
0.15473242	0.024289441	0.00038048373
0.15486391	0.023742925	0.00037713729
0.15499540	0.024027168	0.00037990124
0.15512689	0.023556539	0.00037604754
0.15525838	0.023522506	0.00037535469
0.15538987	0.023713007	0.00037624462
0.15552136	0.023865423	0.00037627876
0.15565284	0.023651694	0.00037474765
0.15578433	0.023180309	0.00037239308
0.15591582	0.023926129	0.00037830979
0.15604731	0.023928293	0.00037791834
0.15617880	0.024258865	0.00037799099
0.15631029	0.023672284	0.00037552178
0.15644178	0.023786870	0.00037524893
0.15657327	0.024240430	0.00037984403
0.15670475	0.023749503	0.00037401809
0.15683624	0.023680253	0.00037466784
0.15696773	0.023042256	0.00036971591
0.15709922	0.024383005	0.00037757102
0.15723071	0.023742351	0.00037619887
0.15736220	0.023584190	0.00037246699
0.15749369	0.023756149	0.00037510311
0.15762518	0.023146125	0.00037020136
0.15775666	0.023129235	0.00037039053
0.15788815	0.023860672	0.00037563437
0.15801964	0.022990718	0.00036760754
0.15815113	0.024247628	0.00037690305
0.15828262	0.023785214	0.00037369420
0.15841411	0.023162632	0.00037016463
0.15854560	0.023553697	0.00037390634
0.15867708	0.023486808	0.00037147832
0.15880857	0.023167176	0.00036984467
0.15894006	0.023680691	0.00037246339
0.15907155	0.024036912	0.00037588724
0.15920304	0.023143516	0.00036976171
0.15933453	0.023569856	0.00037062190
0.15946602	0.023777285	0.00037266251
0.15959751	0.023438769	0.00037105456
0.15972899	0.023892822	0.00037301057
0.15986048	0.023314423	0.00037073466
0.15999197	0.023640327	0.00037093001
0.16012346	0.023495201	0.00037235832
0.16025495	0.023314950	0.00037023450
0.16038644	0.023664183	0.00037027078
0.16051793	0.023383281	0.00037129401
0.16064942	0.023650584	0.00037018506
0.16078090	0.023779811	0.00037274174
0.16091239	0.023868914	0.00037187847
0.16104388	0.022904359	0.00036447712
0.16117537	0.024396773	0.00037552743
0.16130686	0.023813925	0.00037069127
0.16143835	0.022972796	0.00036652433
0.16156984	0.023755495	0.00037220203
0.16170133	0.024510094	0.00037333524
0.16183281	0.023834266	0.00037160511
0.16196430	0.022929018	0.00036504217
0.16209579	0.023518502	0.00036880613
0.16222728	0.023697614	0.00037133019
0.16235877	0.022665847	0.00036313645
0.16249026	0.023623628	0.00037050116
0.16262175	0.023601748	0.00036965049
0.16275323	0.023633706	0.00036915293
0.16288472	0.023409313	0.00036731183
0.16301621	0.023304406	0.00036502884
0.16314770	0.023866434	0.00037112502
0.16327919	0.024093700	0.00037020121
0.16341068	0.023566155	0.00036720173
0.16354217	0.023498916	0.00036796633
0.16367366	0.024275757	0.00037199794
0.16380514	0.023820905	0.00036946292
0.16393663	0.023486435	0.00036678115
0.16406812	0.023212702	0.00036331955
0.16419961	0.023434177	0.00036659541
0.16433110	0.024252615	0.00037104058
0.16446259	0.023448220	0.00036579891
0.16459408	0.023614663	0.00036816092
0.16472557	0.024255013	0.00037008814
0.16485705	0.024249667	0.00037226544
0.16498854	0.023484751	0.00036542981
0.16512003	0.023285882	0.00036390793
0.16525152	0.023410711	0.00036606250
0.16538301	0.023498850	0.00036378819
0.16551450	0.023083979	0.00036432459
0.16564599	0.023712264	0.00036735040
0.16577747	0.023272102	0.00036490128
0.16590896	0.023531462	0.00036471459
0.16604045	0.023235186	0.00036230568
0.16617194	0.023911194	0.00036862743
0.16630343	0.022726414	0.00035974634
0.16643492	0.022810590	0.00036026015
0.16656641	0.022909578	0.00036151323
0.16669790	0.023590176	0.00036434455
0.16682938	0.023753632	0.00036716012
0.16696087	0.023179661	0.00036311044
0.16709236	0.023688468	0.00036372267
0.16722385	0.023784138	0.00036584947
0.16735534	0.023781161	0.00036542235
0.16748683	0.024018855	0.00036743166
0.16761832	0.023935706	0.00036696779
0.16774981	0.023654031	0.00036338956
0.16788129	0.023979426	0.00036848053
0.16801278	0.023634141	0.00036434652
0.16814427	0.023368327	0.00036260886
0.16827576	0.023554974	0.00036432421
0.16840725	0.023288637	0.00036101348
0.16853874	0.023832886	0.00036548861
0.16867023	0.023690248	0.00036279828
0.16880171	0.024173971	0.00036862623
0.16893320	0.023611272	0.00036421279
0.16906469	0.023251230	0.00035899809
0.16919618	0.023606733	0.00036440146
0.16932767	0.023497475	0.00036131664
0.16945916	0.022951158	0.00035930332
0.16959065	0.023479990	0.00036288735
0.16972214	0.023586089	0.00036236510
0.16985362	0.023307699	0.00036156303
0.16998511	0.023806286	0.00036178217
0.17011660	0.023638485	0.00036314476
0.17024809	0.023347452	0.00036123745
0.17037958	0.023598779	0.00036088664
0.17051107	0.023778370	0.00036380231
0.17064256	0.023147118	0.00035953888
0.17077405	0.023168578	0.00035954090
0.17090553	0.023772097	0.00036259192
0.17103702	0.023921257	0.00036225812
0.17116851	0.023495786	0.00036063708
0.17130000	0.023801228	0.00036395487
0.17143149	0.023505254	0.00036034997
0.17156298	0.023067367	0.00035885285
0.17169447	0.023001236	0.00035563010
0.17182595	0.023430689	0.00035904604
0.17195744	0.023634213	0.00036103795
0.17208893	0.023804455	0.00036119498
0.17222042	0.023027122	0.00035627514
0.17235191	0.023849214	0.00036177889
0.17248340	0.023432246	0.00035949353
0.17261489	0.023817889	0.00036254453
0.17274638	0.023006351	0.00035508785
0.17287786	0.023515060	0.00036046424
0.17300935	0.023761956	0.00036112129
0.17314084	0.023179945	0.00035648895
0.17327233	0.022959191	0.00035521423
0.17340382	0.023912896	0.00036145986
0.17353531	0.023387652	0.00035946278
0.17366680	0.023407782	0.00035747433
0.17379829	0.024150204	0.00036131886
0.17392977	0.023660406	0.00036096775
0.17406126	0.022579127	0.00035339532
0.17419275	0.023392812	0.00035832806
0.17432424	0.023450530	0.00035776397
0.17445573	0.023795388	0.00035899060
0.17458722	0.023443480	0.00035815000
0.17471871	0.024116754	0.00036066448
0.17485019	0.023635008	0.00035857691
0.17498168	0.023187305	0.00035646350
0.17511317	0.022910386	0.00035432391
0.17524466	0.023811751	0.00036078076
0.17537615	0.023535435	0.00035769537
0.17550764	0.023484703	0.00035657647
0.17563913	0.023872289	0.00035842544
0.17577062	0.023672657	0.00035668276
0.17590210	0.024262383	0.00036167724
0.17603359	0.023263012	0.00035543320
0.17616508	0.023246356	0.00035597902
0.17629657	0.024195321	0.00036123913
0.17642806	0.023824024	0.00035653455
0.17655955	0.023530368	0.00035766790
0.17669104	0.023665151	0.00035623263
0.17682253	0.023495517	0.00035574841
0.17695401	0.022821962	0.00035358199
0.17708550	0.023860094	0.00035732128
0.17721699	0.023825048	0.00035838060
0.17734848	0.023389268	0.00035502609
0.17747997	0.023385195	0.00035509366
0.17761146	0.023391167	0.00035661817
0.17774295	0.023390030	0.00035192712
0.17787443	0.023836478	0.00035765617
0.17800592	0.023393509	0.00035417128
0.17813741	0.023457091	0.00035489255
0.17826890	0.023285258	0.00035426179
0.17840039	0.024225549	0.00035758558
0.17853188	0.023431794	0.00035527251
0.17866337	0.023155942	0.00035455188
0.17879486	0.023054013	0.00035270206
0.17892634	0.023609231	0.00035603351
0.17905783	0.023284388	0.00035193490
0.17918932	0.023120352	0.00035340160
0.17932081	0.023123667	0.00035192344
0.17945230	0.023786396	0.00035581985
0.17958379	0.023710457	0.00035606259
0.17971528	0.023726966	0.00035437516
0.17984677	0.023718914	0.00035649985
0.17997825	0.022968601	0.00035012431
0.18010974	0.024029522	0.00035592586
0.18024123	0.023389129	0.00035299166
0.18037272	0.023449826	0.00035087399
0.18050421	0.022992001	0.00035685569
0.18063570	0.023466771	0.00036278773
0.18076719	0.023442082	0.00036363586
0.18089867	0.023859032	0.00036953582
0.18103016	0.024036117	0.00037164894
0.18116165	0.023566410	0.00037126663
0.18129314	0.023313944	0.00037261062
0.18142463	0.022965530	0.00036966031
0.18155612	0.023108386	0.00037224251
0.18168761	0.022370617	0.00036868553
0.18181910	0.023594628	0.00037723269
0.18195058	0.023470593	0.00037918904
0.18208207	0.023643409	0.00037777253
0.18221356	0.023459140	0.00038176974
0.18234505	0.023445965	0.00038147429
0.18247654	0.023209116	0.00038025263
0.18260803	0.023178303	0.00038122545
0.18273952	0.023648952	0.00038537099
0.18287101	0.022931893	0.00038278454
0.18300249	0.023620165	0.00038746009
0.18313398	0.023469647	0.00038590652
0.18326547	0.024293942	0.00039423322
0.18339696	0.023102102	0.00038601621
0.18352845	0.022890108	0.00038409389
0.18365994	0.023632568	0.00039261545
0.18379143	0.023355112	0.00038989777
0.18392292	0.023121388	0.00039123991
0.18405440	0.023381198	0.00039020917
0.18418589	0.022915573	0.00039022931
0.18431738	0.023142718	0.00039338703
0.18444887	0.023237923	0.00039331735
0.18458036	0.023929461	0.00039917617
0.18471185	0.023310480	0.00039577603
0.18484334	0.023552360	0.00039784771
0.18497482	0.023435908	0.00039886597
0.18510631	0.022803889	0.00039349002
0.18523780	0.022261314	0.00039180479
0.18536929	0.023986093	0.00039729046
0.18550078	0.023418196	0.00038668593
0.18563227	0.023652450	0.00038796462
0.18576376	0.023638118	0.00038183236
0.18589525	0.022996771	0.00038077732
0.18602673	0.023470338	0.00038157666
0.18615822	0.023619831	0.00038144448
0.18628971	0.022908806	0.00037495027
0.18642120	0.023172517	0.00037485809
0.18655269	0.023833608	0.00037990656
0.18668418	0.023629776	0.00037375485
0.18681567	0.023051674	0.00037125356
0.18694716	0.023554619	0.00037500449
0.18707864	0.023222052	0.00036890479
0.18721013	0.023424151	0.00037066236
0.18734162	0.023669412	0.00037216179
0.18747311	0.023438673	0.00036888056
0.18760460	0.023371064	0.00036917960
0.18773609	0.023602138	0.00036700419
0.18786758	0.023290064	0.00036597180
0.18799906	0.023265853	0.00036591970
0.18813055	0.023894053	0.00036739646
0.18826204	0.022971208	0.00036224826
0.18839353	0.023406821	0.00036190891
0.18852502	0.022931590	0.00036123913
0.18865651	0.023086136	0.00036137087
0.18878800	0.023500123	0.00036049978
0.18891949	0.023737999	0.00036311278
0.18905097	0.023873066	0.00036197523
0.18918246	0.024243658	0.00036523744
0.18931395	0.022815973	0.00035691172
0.18944544	0.023325985	0.00035811391
0.18957693	0.023052062	0.00035670389
0.18970842	0.023544681	0.00035671067
0.18983991	0.023611149	0.00035864634
0.18997140	0.023594776	0.00035896533
0.19010288	0.022942061	0.00035109995
0.19023437	0.023763889	0.00035866076
0.19036586	0.023355930	0.00035431984
0.19049735	0.023403026	0.00035425920
0.19062884	0.023416367	0.00035463447
0.19076033	0.023158441	0.00035045969
0.19089182	0.023177533	0.00035193448
0.19102330	0.022848349	0.00034920957
0.19115479	0.023196359	0.00035212131
0.19128628	0.023007282	0.00035040490
0.19141777	0.023222904	0.00035085426
0.19154926	0.023762560	0.00035479374
0.19168075	0.023596171	0.00035341177
0.19181224	0.023815388	0.00035504310
0.19194373	0.023136179	0.00035002637
0.19207521	0.023112422	0.00034969457
0.19220670	0.023591954	0.00035206851
0.19233819	0.023391035	0.00035079422
0.19246968	0.023394293	0.00035032812
0.19260117	0.023235597	0.00035093008
0.19273266	0.023551496	0.00035206875
0.19286415	0.022606531	0.00034498820
0.19299564	0.022891412	0.00034901918
0.19312712	0.023685633	0.00035067143
0.19325861	0.023845833	0.00035337690
0.19339010	0.024090107	0.00035322232
0.19352159	0.023841074	0.00035294473
0.19365308	0.023876315	0.00035337629
0.19378457	0.023135452	0.00034803763
0.19391606	0.023330458	0.00034995030
0.19404754	0.023049171	0.00034827028
0.19417903	0.022973432	0.00034663769
0.19431052	0.022733423	0.00034614283
0.19444201	0.023467284	0.00034850910
0.19457350	0.023024280	0.00034695651
0.19470499	0.023881954	0.00035056886
0.19483648	0.023278730	0.00034651840
0.19496797	0.023822293	0.00035190091
0.19509945	0.023233669	0.00034639347
0.19523094	0.023325731	0.00034812422
0.19536243	0.023735288	0.00034971837
0.19549392	0.023051487	0.00034529993
0.19562541	0.023609281	0.00034933473
0.19575690	0.023221646	0.00034614744
0.19588839	0.023019418	0.00034526055
0.19601988	0.023214790	0.00034654270
0.19615136	0.023496741	0.00034661476
0.19628285	0.023434248	0.00034816074
0.19641434	0.023957939	0.00034973761
0.19654583	0.023354889	0.00034641174
0.19667732	0.023040053	0.00034367475
0.19680881	0.023131403	0.00034489038
0.19694030	0.023488522	0.00034784345
0.19707178	0.023275255	0.00034553295
0.19720327	0.023546177	0.00034620549
0.19733476	0.023523804	0.00034524957
0.19746625	0.024017255	0.00034875019
0.19759774	0.023668801	0.00034778003
0.19772923	0.023569494	0.00034662433
0.19786072	0.023194593	0.00034349811
0.19799221	0.023757872	0.00034797004
0.19812369	0.023440473	0.00034459626
0.19825518	0.023159551	0.00034514231
0.19838667	0.023643212	0.00034557568
0.19851816	0.023391782	0.00034526004
0.19864965	0.023807741	0.00034709679
0.19878114	0.023124170	0.00034277124
0.19891263	0.024078293	0.00034863218
0.19904412	0.023405833	0.00034290232
0.19917560	0.023508266	0.00034630896
0.19930709	0.023235729	0.00034343093
0.19943858	0.023179018	0.00034163021
0.19957007	0.023540097	0.00034599212
0.19970156	0.022942955	0.00034066530
0.19983305	0.023760730	0.00034497931
0.19996454	0.023185488	0.00034209091
0.20009602	0.023536742	0.00034422839
0.20022751	0.023570069	0.00034441723
0.20035900	0.022963614	0.00034154825
0.20049049	0.022794130	0.00033939778
0.20062198	0.022935828	0.00034146483
0.20075347	0.023393136	0.00034201973
0.20088496	0.023902804	0.00034628970
0.20101645	0.023227964	0.00034109826
0.20114793	0.024006879	0.00034479156
0.20127942	0.023717923	0.00034454220
0.20141091	0.023115429	0.00034014441
0.20154240	0.023306287	0.00034195603
0.20167389	0.022618521	0.00033823228
0.20180538	0.023140419	0.00033939363
0.20193687	0.023673244	0.00034391921
0.20206836	0.023161568	0.00034073614
0.20219984	0.022656829	0.00033836672
0.20233133	0.024222521	0.00034686870
0.20246282	0.023069709	0.00033788393
0.20259431	0.023531302	0.00034203656
0.20272580	0.023449218	0.00033900268
0.20285729	0.023214265	0.00033934548
0.20298878	0.023630874	0.00034305674
0.20312027	0.023245624	0.00033705079
0.20325175	0.022942473	0.00033816187
0.20338324	0.023872148	0.00034150693
0.20351473	0.023441824	0.00034057239
0.20364622	0.023304799	0.00034063099
0.20377771	0.023629583	0.00033966864
0.20390920	0.023651204	0.00034152092
0.20404069	0.022406731	0.00033457301
0.20417217	0.023559293	0.00034173601
0.20430366	0.022951972	0.00033771588
0.20443515	0.022854362	0.00033482907
0.20456664	0.022790805	0.00033611774
0.20469813	0.022990267	0.00033784651
0.20482962	0.022837578	0.00033587370
0.20496111	0.023260558	0.00033843038
0.20509260	0.023024354	0.00033616242
0.20522408	0.023051738	0.00033638426
0.20535557	0.023309782	0.00033827904
0.20548706	0.022775894	0.00033498361
0.20561855	0.023774996	0.00034175468
0.20575004	0.023129436	0.00033483120
0.20588153	0.023682588	0.00033994302
0.20601302	0.023348593	0.00033895295
0.20614451	0.023056051	0.00033374926
0.20627599	0.023033001	0.00033612535
0.20640748	0.022665184	0.00033274291
0.20653897	0.023146059	0.00033578766
0.20667046	0.023297352	0.00033764653
0.20680195	0.023377657	0.00033732908
0.20693344	0.023558299	0.00033776759
0.20706493	0.023726452	0.00033830575
0.20719641	0.023582914	0.00033878512
0.20732790	0.023101276	0.00033636172
0.20745939	0.023826038	0.00033867406
0.20759088	0.023717760	0.00033845858
0.20772237	0.023312429	0.00033588029
0.20785386	0.023955711	0.00034000062
0.20798535	0.023499250	0.00033965897
0.20811684	0.023315161	0.00033560137
0.20824832	0.023576201	0.00033763138
0.20837981	0.023464385	0.00033659932
0.20851130	0.022957950	0.00033455814
0.20864279	0.023370757	0.00033739197
0.20877428	0.023577470	0.00033651402
0.20890577	0.022999871	0.00033413050
0.20903726	0.023243568	0.00033469084
0.20916875	0.023000099	0.00033363486
0.20930023	0.023517080	0.00033728105
0.20943172	0.023624399	0.00033625577
0.20956321	0.023339478	0.00033491017
0.20969470	0.023616594	0.00033719500
0.20982619	0.023270749	0.00033479087
0.20995768	0.023593109	0.00033687344
0.21008917	0.023200589	0.00033303796
0.21022065	0.023453365	0.00033517988
0.21035214	0.023687340	0.00033767048
0.21048363	0.023685534	0.00033541346
0.21061512	0.022906007	0.00033354973
0.21074661	0.023100753	0.00033143596
0.21087810	0.023277994	0.00033321998
0.21100959	0.023686298	0.00033825850
0.21114108	0.023613283	0.00033449532
0.21127256	0.023391054	0.00033637826
0.21140405	0.023490889	0.00033383805
0.21153554	0.023455096	0.00033504435
0.21166703	0.023035826	0.00033256454
0.21179852	0.023107648	0.00033279045
0.21193001	0.022558196	0.00033109491
0.21206150	0.023532221	0.00033418273
0.21219299	0.023647363	0.00033533060
0.21232447	0.023599701	0.00033594874
0.21245596	0.023144535	0.00033189420
0.21258745	0.023013976	0.00033278319
0.21271894	0.023156923	0.00033157750
0.21285043	0.022483978	0.00032813330
0.21298192	0.022977134	0.00033288918
0.21311341	0.022834107	0.00032915334
0.21324489	0.022535089	0.00032911717
0.21337638	0.023487265	0.00033271005
0.21350787	0.023368388	0.00033324532
0.21363936	0.023336746	0.00033375064
0.21377085	0.023511179	0.00033206015
0.21390234	0.023794687	0.00033592060
0.21403383	0.023046834	0.00033043080
0.21416532	0.023426059	0.00033288271
0.21429680	0.023401466	0.00033362340
0.21442829	0.023113844	0.00033086480
0.21455978	0.022506424	0.00032670414
0.21469127	0.023177598	0.00033056535
0.21482276	0.023855293	0.00033395336
0.21495425	0.023739298	0.00033501075
0.21508574	0.023402369	0.00033144054
0.21521723	0.022615856	0.00032721732
0.21534871	0.023286291	0.00033117194
0.21548020	0.023572556	0.00033050766
0.21561169	0.022763466	0.00032833854
0.21574318	0.023320071	0.00033206930
0.21587467	0.023177338	0.00032890591
0.21600616	0.022888621	0.00032869466
0.21613765	0.022884237	0.00032810818
0.21626913	0.023317550	0.00033145302
0.21640062	0.023297807	0.00033067330
0.21653211	0.023131611	0.00033044642
0.21666360	0.023653396	0.00033132075
0.21679509	0.023336427	0.00032907159
0.21692658	0.023010993	0.00032942367
0.21705807	0.023349119	0.00033028704
0.21718956	0.023273897	0.00032929729
0.21732104	0.022580474	0.00032674121
0.21745253	0.023076077	0.00032783000
0.21758402	0.022986020	0.00032812968
0.21771551	0.023689379	0.00033173826
0.21784700	0.023631003	0.00032985603
0.21797849	0.022916564	0.00032780235
0.21810998	0.023321380	0.00032947087
0.21824147	0.023425372	0.00032957774
0.21837295	0.023846601	0.00033412045
0.21850444	0.023031644	0.00032548020
0.21863593	0.023129883	0.00032957061
0.21876742	0.023018309	0.00032610276
0.21889891	0.023247801	0.00032890968
0.21903040	0.023181216	0.00032904645
0.21916189	0.022851752	0.00032513038
0.21929337	0.022615852	0.00032549609
0.21942486	0.023487847	0.00032876518
0.21955635	0.023598787	0.00033066699
0.21968784	0.022813040	0.00032503584
0.21981933	0.023421065	0.00032689906
0.21995082	0.023768107	0.00033011411
0.22008231	0.023145617	0.00032573338
0.22021380	0.022870730	0.00032584484
0.22034528	0.022558416	0.00032430264
0.22047677	0.023109656	0.00032464023
0.22060826	0.023411773	0.00032877109
0.22073975	0.023076715	0.00032627421
0.22087124	0.023048995	0.00032637010
0.22100273	0.022895304	0.00032412143
0.22113422	0.023137663	0.00032504637
0.22126571	0.022954770	0.00032491121
0.22139719	0.023138406	0.00032708482
0.22152868	0.023357049	0.00032719813
0.22166017	0.022940421	0.00032554689
0.22179166	0.023176061	0.00032427473
0.22192315	0.023457348	0.00032793241
0.22205464	0.023535977	0.00032845259
0.22218613	0.023154974	0.00032584422
0.22231761	0.022994658	0.00032440043
0.22244910	0.022766347	0.00032300898
0.22258059	0.023147944	0.00032544774
0.22271208	0.023489775	0.00032742327
0.22284357	0.023621033	0.00032796659
0.22297506	0.023380104	0.00032698883
0.22310655	0.023098148	0.00032314408
0.22323804	0.022491405	0.00032197236
0.22336952	0.023156491	0.00032617217
0.22350101	0.023296967	0.00032574402
0.22363250	0.022975816	0.00032427509
0.22376399	0.023009114	0.00032334101
0.22389548	0.022944837	0.00032390832
0.22402697	0.022675915	0.00032264977
0.22415846	0.023359785	0.00032537306
0.22428995	0.022928409	0.00032351908
0.22442143	0.022966853	0.00032246013
0.22455292	0.023037861	0.00032397958
0.22468441	0.023765575	0.00032759654
0.22481590	0.023091417	0.00032371022
0.22494739	0.023674926	0.00032648537
0.22507888	0.022702691	0.00032137380
0.22521037	0.022366001	0.00031978408
0.22534186	0.023763356	0.00032823971
0.22547334	0.023271379	0.00032347912
0.22560483	0.023447822	0.00032362637
0.22573632	0.023301397	0.00032450252
0.22586781	0.023149045	0.00032283878
0.22599930	0.022924910	0.00032264939
0.22613079	0.023104183	0.00032157765
0.22626228	0.022553446	0.00032086841
0.22639376	0.023687303	0.00032562252
0.22652525	0.023313503	0.00032333708
0.22665674	0.022597413	0.00032097182
0.22678823	0.023150190	0.00032166922
0.22691972	0.022822442	0.00032061378
0.22705121	0.023444339	0.00032405137
0.22718270	0.022916553	0.00032113215
0.22731419	0.023020170	0.00032236412
0.22744567	0.023390204	0.00032394820
0.22757716	0.023008896	0.00032077591
0.22770865	0.023152950	0.00032278929
0.22784014	0.023300158	0.00032212864
0.22797163	0.023109661	0.00032283340
0.22810312	0.023410881	0.00032255178
0.22823461	0.023197800	0.00032225051
0.22836610	0.023717007	0.00032624103
0.22849758	0.023224296	0.00032182608
0.22862907	0.022991481	0.00032210540
0.22876056	0.023280853	0.00032101159
0.22889205	0.023155524	0.00032205382
0.22902354	0.022970971	0.00032111104
0.22915503	0.023078343	0.00031980097
0.22928652	0.023060817	0.00032141071
0.22941800	0.023164920	0.00031958843
0.22954949	0.023654592	0.00032432053
0.22968098	0.023044119	0.00032070321
0.22981247	0.022740625	0.00031773969
0.22994396	0.023062489	0.00032087382
0.23007545	0.023340478	0.00032425718
0.23020694	0.022845921	0.00032590634
0.23033843	0.022090838	0.00032544274
0.23046991	0.023081823	0.00033121000
0.23060140	0.022933774	0.00033361339
0.23073289	0.023146337	0.00033379031
0.23086438	0.022659679	0.00033248992
0.23099587	0.023120209	0.00033954443
0.23112736	0.023156817	0.00033756997
0.23125885	0.022874580	0.00033962624
0.23139034	0.022748788	0.00033736809
0.23152182	0.023079802	0.00034141808
0.23165331	0.022769038	0.00034264780
0.23178480	0.023032617	0.00034299728
0.23191629	0.023111998	0.00034552906
0.23204778	0.023367263	0.00034485675
0.23217927	0.023173715	0.00034510760
0.23231076	0.023071014	0.00034749365
0.23244224	0.023312006	0.00034834139
0.23257373	0.023735771	0.00035123838
0.23270522	0.023554521	0.00035160858
0.23283671	0.022011113	0.00034061792
0.23296820	0.022936415	0.00034810972
0.23309969	0.023466627	0.00034985552
0.23323118	0.022909842	0.00034645105
0.23336267	0.022833863	0.00034684981
0.23349415	0.023092743	0.00034641256
0.23362564	0.023114366	0.00034915176
0.23375713	0.023095412	0.00034816694
0.23388862	0.023005324	0.00034821752
0.23402011	0.023415196	0.00035235103
0.23415160	0.023331383	0.00034935867
0.23428309	0.023077482	0.00035084792
0.23441458	0.023374798	0.00035098522
0.23454606	0.023485558	0.00035296228
0.23467755	0.023964986	0.00035571697
0.23480904	0.023706554	0.00035476205
0.23494053	0.022912135	0.00034995074
0.23507202	0.022873785	0.00034973232
0.23520351	0.023056347	0.00035064355
0.23533500	0.023029139	0.00034979609
0.23546648	0.023094959	0.00035124886
0.23559797	0.022857574	0.00035152057
0.23572946	0.023409479	0.00035370737
0.23586095	0.022941690	0.00035190403
0.23599244	0.024127954	0.00035921279
0.23612393	0.022915268	0.00035168244
0.23625542	0.022695924	0.00035057903
0.23638691	0.023472836	0.00035573883
0.23651839	0.023433644	0.00035450239
0.23664988	0.023600471	0.00035636403
0.23678137	0.023386780	0.00035455451
0.23691286	0.023294403	0.00035590935
0.23704435	0.022279378	0.00034977622
0.23717584	0.023320006	0.00035418578
0.23730733	0.023536061	0.00035875394
0.23743882	0.023000972	0.00035457005
0.23757030	0.023249360	0.00035523728
0.23770179	0.022966015	0.00035650932
0.23783328	0.023387164	0.00035532224
0.23796477	0.023697927	0.00035964326
0.23809626	0.022540996	0.00035156160
0.23822775	0.022581475	0.00035320360
0.23835924	0.023448470	0.00036094340
0.23849072	0.023016287	0.00035374164
0.23862221	0.023093624	0.00035544212
0.23875370	0.022553797	0.00035235365
0.23888519	0.023317297	0.00035811420
0.23901668	0.023432560	0.00035996892
0.23914817	0.023114225	0.00035371767
0.23927966	0.023131444	0.00035737887
0.23941115	0.023369056	0.00035851283
0.23954263	0.023106102	0.00035803184
0.23967412	0.023216747	0.00035928843
0.23980561	0.023100785	0.00035621585
0.23993710	0.023240161	0.00035982447
0.24006859	0.022931232	0.00035687029
0.24020008	0.022852050	0.00035754827
0.24033157	0.023359008	0.00035892822
0.24046306	0.023039179	0.00035793617
0.24059454	0.023017187	0.00035841029
0.24072603	0.022820096	0.00035778836
0.24085752	0.023707078	0.00036244138
0.24098901	0.023327471	0.00036384482
0.24112050	0.022928780	0.00035690727
0.24125199	0.023254204	0.00035982957
0.24138348	0.022792828	0.00035960680
0.24151496	0.023043962	0.00035824706
0.24164645	0.023315046	0.00036130138
0.24177794	0.022892191	0.00035648373
0.24190943	0.023390183	0.00036175650
0.24204092	0.022614285	0.00035722110
0.24217241	0.022876117	0.00035864215
0.24230390	0.023618199	0.00036340998
0.24243539	0.023079489	0.00035833551
0.24256687	0.022996719	0.00035956820
0.24269836	0.023216726	0.00036211435
0.24282985	0.023689530	0.00036449415
0.24296134	0.022831986	0.00035942885
0.24309283	0.023375999	0.00036256926
0.24322432	0.023243237	0.00036168107
0.24335581	0.022522391	0.00035938295
0.24348730	0.022921543	0.00035866952
0.24361878	0.023327602	0.00036185301
0.24375027	0.023324608	0.00036124650
0.24388176	0.023263270	0.00036253429
0.24401325	0.023519503	0.00036565016
0.24414474	0.023881909	0.00036550873
0.24427623	0.022536875	0.00035868097
0.24440772	0.023653771	0.00036500868
0.24453920	0.023509219	0.00036490591
0.24467069	0.023477962	0.00036553740
0.24480218	0.023483900	0.00036327419
0.24493367	0.022987414	0.00036094241
0.24506516	0.022823705	0.00036003133
0.24519665	0.022767090	0.00036084859
0.24532814	0.023495686	0.00036690214
0.24545963	0.022857096	0.00036100483
0.24559111	0.023176527	0.00036422919
0.24572260	0.022408336	0.00035914769
0.24585409	0.023078581	0.00036203053
0.24598558	0.023152175	0.00036429308
0.24611707	0.023159441	0.00036384170
0.24624856	0.023304920	0.00036383509
0.24638005	0.022774838	0.00036197499
0.24651154	0.023598756	0.00036596647
0.24664302	0.022681609	0.00036370530
0.24677451	0.023960229	0.00036847029
0.24690600	0.022489637	0.00035972289
0.24703749	0.022759509	0.00036329328
0.24716898	0.022967427	0.00036237253
0.24730047	0.023357544	0.00036713545
0.24743196	0.023708378	0.00036672609
0.24756345	0.023268263	0.00036554933
0.24769493	0.023021762	0.00036435314
0.24782642	0.023036980	0.00036218643
0.24795791	0.022886896	0.00036413240
0.24808940	0.022679841	0.00036331442
0.24822089	0.023331102	0.00036578607
0.24835238	0.023487464	0.00036833249
0.24848387	0.022898200	0.00036314497
0.24861535	0.023090487	0.00036550544
0.24874684	0.022972193	0.00036534743
0.24887833	0.022832783	0.00036252539
0.24900982	0.022780608	0.00036492645
0.24914131	0.023042287	0.00036489065
0.24927280	0.022716368	0.00036339908
0.24940429	0.023272710	0.00036630887
0.24953578	0.023839689	0.00036944734
0.24966726	0.023042306	0.00036742287
0.24979875	0.023468980	0.00036689150
0.24993024	0.023698007	0.00037089668
0.25006173	0.023508909	0.00036792276
0.25019322	0.023411893	0.00036784190
0.25032471	0.022747569	0.00036661249
0.25045620	0.022837001	0.00036388391
0.25058769	0.022961138	0.00036651173
0.25071917	0.023333081	0.00036711240
0.25085066	0.022894274	0.00036444712
0.25098215	0.022410895	0.00036450381
0.25111364	0.023239664	0.00036704711
0.25124513	0.023706218	0.00037251109
0.25137662	0.023317662	0.00037001234
0.25150811	0.023277308	0.00036688038
0.25163959	0.023371347	0.00037001245
0.25177108	0.022186107	0.00036004687
0.25190257	0.023674929	0.00037091294
0.25203406	0.023591228	0.00037083532
0.25216555	0.023429629	0.00036843055
0.25229704	0.022789139	0.00036606200
0.25242853	0.023232667	0.00036690888
0.25256002	0.023506729	0.00037071827
0.25269150	0.023290427	0.00036935825
0.25282299	0.023862499	0.00037171050
0.25295448	0.023187821	0.00036983287
0.25308597	0.023208120	0.00036593195
0.25321746	0.023501848	0.00037210153
0.25334895	0.023022600	0.00036867244
0.25348044	0.023508857	0.00037018098
0.25361193	0.023489214	0.00037064462
0.25374341	0.022831190	0.00036622111
0.25387490	0.023200599	0.00036813424
0.25400639	0.022929339	0.00037354502
0.25413788	0.023044997	0.00037892926
0.25426937	0.022944867	0.00038216455
0.25440086	0.022555034	0.00038219417
0.25453235	0.022761965	0.00038608659
0.25466383	0.023134324	0.00039121470
0.25479532	0.023325473	0.00039362446
0.25492681	0.022974287	0.00039439713
0.25505830	0.023522912	0.00040061855
0.25518979	0.023792371	0.00040345505
0.25532128	0.022987187	0.00040013971
0.25545277	0.022384055	0.00039897751
0.25558426	0.023442647	0.00040688087
0.25571574	0.023059666	0.00040516871
0.25584723	0.022986403	0.00040643598
0.25597872	0.023160616	0.00041067552
0.25611021	0.022970558	0.00040957569
0.25624170	0.022584538	0.00040896228
0.25637319	0.022783203	0.00041425932
0.25650468	0.023310127	0.00041638080
0.25663617	0.022665989	0.00041472484
0.25676765	0.022836157	0.00041739561
0.25689914	0.022711960	0.00041643866
0.25703063	0.023215595	0.00042500428
0.25716212	0.023147038	0.00042258501
0.25729361	0.022753532	0.00042370515
0.25742510	0.022849922	0.00042563537
0.25755659	0.022587894	0.00042489859
0.25768807	0.022748493	0.00042947195
0.25781956	0.023014957	0.00043049187
0.25795105	0.023245974	0.00043236279
0.25808254	0.023280225	0.00043978942
0.25821403	0.023718327	0.00043934019
0.25834552	0.023383381	0.00043920244
0.25847701	0.022432747	0.00043017144
0.25860850	0.023415262	0.00044177555
0.25873998	0.022876760	0.00043793039
0.25887147	0.022248914	0.00043692888
0.25900296	0.023177347	0.00044199232
0.25913445	0.022602937	0.00043521675
0.25926594	0.023353696	0.00044248511
0.25939743	0.024101120	0.00045142998
0.25952892	0.023239121	0.00044402758
0.25966041	0.023348461	0.00045042871
0.25979189	0.023404297	0.00044461396
0.25992338	0.022980408	0.00044627520
0.26005487	0.023193509	0.00044727599
0.26018636	0.023251057	0.00045020964
0.26031785	0.023283127	0.00045049520
0.26044934	0.022733441	0.00044582298
0.26058083	0.022974264	0.00044968501
0.26071231	0.023791168	0.00045593531
0.26084380	0.023352253	0.00045175469
0.26097529	0.022814369	0.00044960843
0.26110678	0.023202534	0.00045440745
0.26123827	0.023027163	0.00045523447
0.26136976	0.023732408	0.00046027120
0.26150125	0.022824226	0.00045221635
0.26163274	0.023659520	0.00045954613
0.26176422	0.022703193	0.00045174518
0.26189571	0.022412609	0.00045411293
0.26202720	0.022104177	0.00044809530
0.26215869	0.022811082	0.00045579895
0.26229018	0.022486641	0.00045569064
0.26242167	0.022732595	0.00045971986
0.26255316	0.022915948	0.00045794086
0.26268465	0.023026169	0.00046419785
0.26281613	0.023261461	0.00046392875
0.26294762	0.023380197	0.00046361995
0.26307911	0.023357519	0.00046462256
0.26321060	0.023640562	0.00047130052
0.26334209	0.022851787	0.00046552097
0.26347358	0.023491651	0.00046797600
0.26360507	0.022857771	0.00046380912
0.26373655	0.023235392	0.00046851116
0.26386804	0.023163463	0.00046751323
0.26399953	0.024017385	0.00047888323
0.26413102	0.023162951	0.00046681484
0.26426251	0.022880797	0.00046681390
0.26439400	0.022749505	0.00046640421
0.26452549	0.023214484	0.00047461881
0.26465698	0.022666300	0.00047038858
0.26478846	0.023008901	0.00046852752
0.26491995	0.023111100	0.00047802507
0.26505144	0.023142204	0.00047290921
0.26518293	0.022351588	0.00046936205
0.26531442	0.023468822	0.00047988861
0.26544591	0.023433630	0.00047661703
[truncated: 567 more rows]
