# Supplementary material for: Invariant surface glycoprotein 65 of Trypanosoma brucei is a complement C3 receptor
Source: Nat Commun. 2022 Aug 29;13:5085. doi: 10.1038/s41467-022-32728-9 (PMC9424271; doi:10.1038/s41467-022-32728-9)
Supplement: Supplementary file 4 — supplementary data 2 [file 41467_2022_32728_MOESM4_ESM.zip › b21-414646_00144.dat]

0.0026000000	40.355521	0.13800490
0.0027314887	29.421310	0.10823829
0.0028629774	22.657371	0.090822961
0.0029944661	17.387285	0.076357027
0.0031259548	12.560569	0.059638036
0.0032574435	11.023962	0.057832124
0.0033889322	8.8009045	0.048847199
0.0035204209	11.687828	0.049011276
0.0036519096	12.476542	0.046990041
0.0037833983	10.063477	0.039788401
0.0039148870	8.3828633	0.035039794
0.0040463757	6.7548078	0.030259905
0.0041778644	5.5721044	0.025759814
0.0043093531	4.6211158	0.023032280
0.0044408418	3.8504239	0.020220349
0.0045723305	3.1378073	0.018253558
0.0047038192	2.9366775	0.016901199
0.0048353079	2.5206966	0.015201202
0.0049667966	2.2527594	0.014319189
0.0050982853	1.8900361	0.012425040
0.0052297740	1.7553450	0.012130662
0.0053612627	1.5173581	0.010891189
0.0054927514	1.4184034	0.010250871
0.0056242401	1.2811605	0.0097141280
0.0057557288	1.2037014	0.0091550125
0.0058872175	1.0925227	0.0086052092
0.0060187062	1.0253901	0.0083145507
0.0061501949	0.89877023	0.0074561712
0.0062816836	0.90419101	0.0076475466
0.0064131723	0.83061628	0.0071853587
0.0065446610	0.79612664	0.0069338593
0.0066761496	0.76418356	0.0067613627
0.0068076383	0.72540117	0.0064381620
0.0069391270	0.69316169	0.0063946329
0.0070706157	0.68083151	0.0062372424
0.0072021044	0.65002895	0.0060273189
0.0073335931	0.62276993	0.0058738812
0.0074650818	0.58385167	0.0055218121
0.0075965705	0.56570861	0.0054804480
0.0077280592	0.55792676	0.0054200865
0.0078595479	0.50507995	0.0050337139
0.0079910366	0.50421256	0.0050593568
0.0081225253	0.47257001	0.0047579252
0.0082540140	0.46187513	0.0047305298
0.0083855027	0.45076802	0.0046911755
0.0085169914	0.42935287	0.0044848522
0.0086484801	0.39621441	0.0042769681
0.0087799688	0.39946945	0.0042187540
0.0089114575	0.37610313	0.0041151504
0.0090429462	0.35882929	0.0039914295
0.0091744349	0.34600832	0.0038857722
0.0093059236	0.33091868	0.0037553512
0.0094374123	0.32011587	0.0036690853
0.0095689010	0.31167981	0.0035621132
0.0097003897	0.30478324	0.0035509597
0.0098318784	0.29090452	0.0034195676
0.0099633671	0.27443352	0.0032855100
0.010094856	0.26508883	0.0032189374
0.010226345	0.24564518	0.0030252879
0.010357833	0.24320346	0.0030881889
0.010489322	0.22393390	0.0028761522
0.010620811	0.21403600	0.0027914837
0.010752299	0.21059263	0.0027571472
0.010883788	0.19903087	0.0026254263
0.011015277	0.19296673	0.0026317996
0.011146765	0.17809035	0.0024504237
0.011278254	0.17187205	0.0023980070
0.011409743	0.16280152	0.0023092995
0.011541231	0.15271831	0.0022033809
0.011672720	0.14917249	0.0021831157
0.011804209	0.14545868	0.0020741747
0.011935698	0.13793006	0.0020149198
0.012067186	0.13298082	0.0019671202
0.012198675	0.12249605	0.0018266721
0.012330164	0.11976783	0.0018103053
0.012461652	0.11615107	0.0017614829
0.012593141	0.10717427	0.0016545228
0.012724630	0.10605070	0.0016470177
0.012856118	0.10256218	0.0015682573
0.012987607	0.094024428	0.0015194873
0.013119096	0.094584443	0.0014891949
0.013250585	0.090938800	0.0014442005
0.013382073	0.089797227	0.0014410483
0.013513562	0.087878097	0.0014023292
0.013645051	0.086068136	0.0013980485
0.013776539	0.076320030	0.0013102226
0.013908028	0.078535041	0.0013061949
0.014039517	0.077226922	0.0012880089
0.014171005	0.077915175	0.0012854396
0.014302494	0.075690126	0.0012698124
0.014433983	0.075539949	0.0012694395
0.014565472	0.073187398	0.0012240437
0.014696960	0.069980383	0.0012029823
0.014828449	0.066892873	0.0011598783
0.014959938	0.068323824	0.0011778132
0.015091426	0.067411045	0.0011738122
0.015222915	0.064505064	0.0011184865
0.015354404	0.063848891	0.0011189379
0.015485892	0.061971217	0.0010902353
0.015617381	0.061210017	0.0010883453
0.015748870	0.061617407	0.0010906059
0.015880359	0.060023722	0.0010608912
0.016011847	0.058432518	0.0010462686
0.016143336	0.054443437	0.0010010059
0.016274825	0.054628981	0.0010057759
0.016406313	0.052433924	0.00097752430
0.016537802	0.054208911	0.00098655674
0.016669291	0.053943155	0.00098123563
0.016800779	0.055323158	0.00099120901
0.016932268	0.057280156	0.0010025808
0.017063757	0.061441307	0.0010352790
0.017195246	0.061460743	0.0010285975
0.017326734	0.060283735	0.0010173621
0.017458223	0.057888271	0.00099128365
0.017589712	0.058825611	0.00099360551
0.017721200	0.057097143	0.00098497547
0.017852689	0.055780596	0.00095047789
0.017984178	0.054596574	0.00095353806
0.018115666	0.054729280	0.00094766919
0.018247155	0.055752457	0.00095052598
0.018378644	0.052147487	0.00092165689
0.018510133	0.050796549	0.00090015858
0.018641621	0.049575096	0.00088662376
0.018773110	0.050301021	0.00088915850
0.018904599	0.050892352	0.00089484636
0.019036087	0.049646561	0.00088016699
0.019167576	0.049382921	0.00086859271
0.019299065	0.047679755	0.00085052231
0.019430553	0.049269058	0.00086995447
0.019562042	0.048620831	0.00085401556
0.019693531	0.047866155	0.00084900307
0.019825019	0.045840953	0.00082469590
0.019956508	0.046092460	0.00082129741
0.020087997	0.045981378	0.00082667930
0.020219486	0.045999546	0.00081923309
0.020350974	0.045187334	0.00081599438
0.020482463	0.043756871	0.00079038145
0.020613952	0.043187717	0.00078368332
0.020745440	0.042352306	0.00078202168
0.020876929	0.042719320	0.00077666080
0.021008418	0.042410317	0.00077406580
0.021139906	0.042177021	0.00076913210
0.021271395	0.041207668	0.00075270259
0.021402884	0.041018508	0.00075271132
0.021534373	0.038966961	0.00073043243
0.021665861	0.040840513	0.00074639224
0.021797350	0.040648514	0.00074165458
0.021928839	0.039328430	0.00071961543
0.022060327	0.039196674	0.00073016369
0.022191816	0.038693907	0.00071482251
0.022323305	0.038422763	0.00071348769
0.022454793	0.039667861	0.00072075341
0.022586282	0.037429744	0.00069585539
0.022717771	0.036179141	0.00069120449
0.022849260	0.035737101	0.00067915260
0.022980748	0.035669112	0.00068082174
0.023112237	0.036402078	0.00067991360
0.023243726	0.036410916	0.00067841426
0.023375214	0.037019544	0.00068655629
0.023506703	0.037076060	0.00068108904
0.023638192	0.037873502	0.00068938258
0.023769680	0.036315202	0.00067212309
0.023901169	0.036156242	0.00066993514
0.024032658	0.037888993	0.00068369347
0.024164147	0.037190785	0.00067356608
0.024295635	0.036660066	0.00066431354
0.024427124	0.035571181	0.00065502846
0.024558613	0.036769578	0.00066030855
0.024690101	0.036888413	0.00066970234
0.024821590	0.036337935	0.00065743336
0.024953079	0.036762427	0.00065519341
0.025084567	0.035985284	0.00065209349
0.025216056	0.036250988	0.00064736872
0.025347545	0.035895401	0.00065049177
0.025479034	0.037427986	0.00065656945
0.025610522	0.035736971	0.00063626568
0.025742011	0.037148432	0.00065035353
0.025873500	0.036673698	0.00064341024
0.026004988	0.035414789	0.00063506357
0.026136477	0.035862102	0.00063671357
0.026267966	0.035285698	0.00062721092
0.026399454	0.035301650	0.00062849237
0.026530943	0.034948553	0.00062076134
0.026662432	0.035804949	0.00062981778
0.026793920	0.033655642	0.00060961131
0.026925409	0.036957988	0.00063280821
0.027056898	0.036205893	0.00062934236
0.027188387	0.035021549	0.00061140074
0.027319875	0.036012392	0.00062466372
0.027451364	0.034560500	0.00060923394
0.027582853	0.035318402	0.00061224770
0.027714341	0.034717126	0.00060679828
0.027845830	0.034045138	0.00059707540
0.027977319	0.034509331	0.00060453759
0.028108807	0.034530901	0.00060088386
0.028240296	0.033674266	0.00059256210
0.028371785	0.034289472	0.00059628419
0.028503274	0.033720102	0.00059071380
0.028634762	0.034561752	0.00059453501
0.028766251	0.034186809	0.00059387561
0.028897740	0.034065089	0.00058456940
0.029029228	0.033464449	0.00058232242
0.029160717	0.034880020	0.00059396317
0.029292206	0.033529923	0.00058014052
0.029423694	0.033682840	0.00058385569
0.029555183	0.034957202	0.00058430689
0.029686672	0.034006409	0.00058005710
0.029818161	0.033797654	0.00057709911
0.029949649	0.032918770	0.00056736957
0.030081138	0.033374783	0.00057281826
0.030212627	0.032043735	0.00055740904
0.030344115	0.032517948	0.00056008826
0.030475604	0.032669178	0.00056311049
0.030607093	0.032000982	0.00055394005
0.030738581	0.032648692	0.00055997913
0.030870070	0.033039538	0.00055816227
0.031001559	0.031943475	0.00054878181
0.031133048	0.031774088	0.00055020314
0.031264536	0.032717961	0.00055344596
0.031396025	0.031925481	0.00054845740
0.031527514	0.032677061	0.00055259775
0.031659002	0.032895026	0.00055126526
0.031790491	0.031929196	0.00054634521
0.031921980	0.031675221	0.00054114424
0.032053468	0.031794377	0.00054351237
0.032184957	0.032938632	0.00054770428
0.032316446	0.031504278	0.00053316652
0.032447935	0.031715458	0.00053972739
0.032579423	0.031587227	0.00053315802
0.032710912	0.030790792	0.00052773578
0.032842401	0.031714719	0.00053211515
0.032973889	0.031587144	0.00052930049
0.033105378	0.031177993	0.00052891152
0.033236867	0.030232176	0.00051859318
0.033368355	0.031539423	0.00053692966
0.033499844	0.031022245	0.00053188406
0.033631333	0.029958885	0.00052354214
0.033762822	0.031019032	0.00053777840
0.033894310	0.030464659	0.00053234758
0.034025799	0.030530898	0.00053415224
0.034157288	0.030380644	0.00053189880
0.034288776	0.031078648	0.00053684418
0.034420265	0.030223254	0.00053553452
0.034551754	0.030667325	0.00053535752
0.034683242	0.030195291	0.00053204223
0.034814731	0.030802759	0.00053452559
0.034946220	0.030674668	0.00053498109
0.035077708	0.029998901	0.00053441507
0.035209197	0.029472507	0.00052972179
0.035340686	0.030134276	0.00052900219
0.035472175	0.029970124	0.00054007914
0.035603663	0.030379705	0.00054480018
0.035735152	0.029707709	0.00054548548
0.035866641	0.029974277	0.00054816917
0.035998129	0.029886215	0.00054374490
0.036129618	0.029523701	0.00054681526
0.036261107	0.029580442	0.00054354054
0.036392595	0.028283587	0.00054057035
0.036524084	0.028277380	0.00053844286
0.036655573	0.029045427	0.00054071710
0.036787062	0.029211217	0.00054845633
0.036918550	0.027764899	0.00053161471
0.037050039	0.029095595	0.00054999698
0.037181528	0.028664331	0.00054222299
0.037313016	0.028996149	0.00054621487
0.037444505	0.029803234	0.00055520146
0.037575994	0.028472124	0.00054114791
0.037707482	0.028563586	0.00054876171
0.037838971	0.029265411	0.00055561650
0.037970460	0.029488072	0.00055402828
0.038101949	0.028659143	0.00055027570
0.038233437	0.028832142	0.00054521333
0.038364926	0.029014387	0.00054275910
0.038496415	0.028877687	0.00054032680
0.038627903	0.029112005	0.00053622144
0.038759392	0.029558442	0.00054204151
0.038890881	0.030450488	0.00054362458
0.039022369	0.029210209	0.00053564079
0.039153858	0.029656165	0.00053722540
0.039285347	0.029739870	0.00053398147
0.039416836	0.028809535	0.00053097915
0.039548324	0.029229700	0.00053065255
0.039679813	0.029442090	0.00052868150
0.039811302	0.030043770	0.00053680053
0.039942790	0.029069813	0.00052605788
0.040074279	0.028681094	0.00052514556
0.040205768	0.029803355	0.00052986561
0.040337256	0.029611013	0.00052646740
0.040468745	0.029523112	0.00052807641
0.040600234	0.029489080	0.00052515267
0.040731723	0.029784824	0.00052745319
0.040863211	0.030505909	0.00053506293
0.040994700	0.029390038	0.00052217048
0.041126189	0.030006492	0.00053021354
0.041257677	0.029397631	0.00052053598
0.041389166	0.030814991	0.00053140338
0.041520655	0.029846412	0.00052506048
0.041652143	0.030165762	0.00052477938
0.041783632	0.029463510	0.00052172546
0.041915121	0.029028441	0.00051498358
0.042046610	0.028885607	0.00051674486
0.042178098	0.028963267	0.00051613789
0.042309587	0.028975998	0.00051446402
0.042441076	0.029571750	0.00051630579
0.042572564	0.029426677	0.00051687804
0.042704053	0.029051312	0.00050959150
0.042835542	0.029551626	0.00051850743
0.042967030	0.030326493	0.00052110384
0.043098519	0.029407318	0.00051459476
0.043230008	0.029800090	0.00051654350
0.043361496	0.028981007	0.00050578902
0.043492985	0.028555458	0.00050934009
0.043624474	0.029648988	0.00051371988
0.043755963	0.029903118	0.00051821368
0.043887451	0.029539520	0.00050938679
0.044018940	0.029694870	0.00050857940
0.044150429	0.029340426	0.00051363837
0.044281917	0.029103320	0.00050601190
0.044413406	0.028987422	0.00050695794
0.044544895	0.029197992	0.00050575407
0.044676383	0.029787410	0.00051000177
0.044807872	0.028722852	0.00050448863
0.044939361	0.028962674	0.00050338885
0.045070850	0.028344325	0.00049801997
0.045202338	0.029297806	0.00050509331
0.045333827	0.027992444	0.00049214707
0.045465316	0.029636084	0.00050913856
0.045596804	0.028134813	0.00049373054
0.045728293	0.030091051	0.00050872576
0.045859782	0.029102671	0.00049985888
0.045991270	0.029018233	0.00049705248
0.046122759	0.028479636	0.00049663110
0.046254248	0.029019301	0.00050619293
0.046385737	0.028760267	0.00050735853
0.046517225	0.029682579	0.00051650747
0.046648714	0.029209583	0.00051306440
0.046780203	0.028692555	0.00051841010
0.046911691	0.028805587	0.00051645896
0.047043180	0.028887237	0.00051803852
0.047174669	0.028398664	0.00051457846
0.047306157	0.030989075	0.00053597322
0.047437646	0.029785756	0.00052952223
0.047569135	0.029310618	0.00052782429
0.047700624	0.029384254	0.00052626141
0.047832112	0.028780361	0.00052551466
0.047963601	0.030314176	0.00053314050
0.048095090	0.029814506	0.00053528269
0.048226578	0.030192429	0.00053944083
0.048358067	0.029100287	0.00052727043
0.048489556	0.029802193	0.00053433942
0.048621044	0.029417080	0.00053236824
0.048752533	0.028868085	0.00053238147
0.048884022	0.029883657	0.00054037086
0.049015511	0.029281939	0.00053223625
0.049146999	0.029126472	0.00053331478
0.049278488	0.029843970	0.00053941549
0.049409977	0.028817416	0.00053424428
0.049541465	0.028543410	0.00053084783
0.049672954	0.029637004	0.00054133670
0.049804443	0.029781798	0.00053982965
0.049935931	0.028625214	0.00053290165
0.050067420	0.029633064	0.00054144621
0.050198909	0.029951438	0.00054625934
0.050330398	0.030971467	0.00055116821
0.050461886	0.029380259	0.00053942963
0.050593375	0.029686950	0.00054221506
0.050724864	0.028887160	0.00053992256
0.050856352	0.030063055	0.00054816590
0.050987841	0.029944832	0.00054644391
0.051119330	0.028876338	0.00053727559
0.051250818	0.028759783	0.00053856100
0.051382307	0.029073878	0.00054243268
0.051513796	0.029220382	0.00054254556
0.051645284	0.029394812	0.00054251314
0.051776773	0.028923958	0.00054235596
0.051908262	0.028975804	0.00054113093
0.052039751	0.029897194	0.00054933483
0.052171239	0.028585572	0.00053887860
0.052302728	0.028909726	0.00054570737
0.052434217	0.029034004	0.00054182571
0.052565705	0.030081892	0.00055303348
0.052697194	0.029344401	0.00054772193
0.052828683	0.029958249	0.00055439376
0.052960171	0.029193867	0.00054602897
0.053091660	0.029388881	0.00054576806
0.053223149	0.028759338	0.00054278746
0.053354638	0.030058288	0.00055512889
0.053486126	0.028843933	0.00054630644
0.053617615	0.029767835	0.00055207616
0.053749104	0.029233638	0.00054721572
0.053880592	0.028759142	0.00054493709
0.054012081	0.029878190	0.00055705903
0.054143570	0.029977429	0.00055691179
0.054275058	0.029471543	0.00055169646
0.054406547	0.029574714	0.00054934925
0.054538036	0.029561282	0.00055652373
0.054669525	0.030067555	0.00055507178
0.054801013	0.029802295	0.00055747919
0.054932502	0.028914904	0.00054809874
0.055063991	0.029163628	0.00054689182
0.055195479	0.028725950	0.00054954054
0.055326968	0.029240818	0.00055262613
0.055458457	0.029029013	0.00055265364
0.055589945	0.029625642	0.00055626907
0.055721434	0.029464272	0.00055279447
0.055852923	0.029833519	0.00056106876
0.055984412	0.029946764	0.00056054930
0.056115900	0.029141416	0.00055213853
0.056247389	0.027899014	0.00054374093
0.056378878	0.029566299	0.00055353953
0.056510366	0.028878429	0.00055450413
0.056641855	0.029491279	0.00055453446
0.056773344	0.028734170	0.00055045263
0.056904832	0.029718611	0.00055818822
0.057036321	0.029762130	0.00055597918
0.057167810	0.028962240	0.00055300127
0.057299299	0.029917149	0.00055888595
0.057430787	0.028943217	0.00054966496
0.057562276	0.029231623	0.00055508953
0.057693765	0.028474005	0.00054261774
0.057825253	0.028673605	0.00055074696
0.057956742	0.029446812	0.00055718474
0.058088231	0.030145423	0.00055812066
0.058219719	0.028524820	0.00054849901
0.058351208	0.029230100	0.00054780572
0.058482697	0.028658722	0.00054681041
0.058614186	0.029314895	0.00055348556
0.058745674	0.029562247	0.00055138827
0.058877163	0.028905881	0.00054549479
0.059008652	0.029045559	0.00054279670
0.059140140	0.028109780	0.00054039688
0.059271629	0.028134985	0.00053909528
0.059403118	0.029105373	0.00054311925
0.059534606	0.029310015	0.00054733558
0.059666095	0.028901559	0.00053698982
0.059797584	0.028661738	0.00053824205
0.059929072	0.029035449	0.00054474909
0.060060561	0.029415741	0.00054275052
0.060192050	0.029060872	0.00054502171
0.060323539	0.030551098	0.00055020065
0.060455027	0.029000494	0.00054127932
0.060586516	0.029496510	0.00054699100
0.060718005	0.029458482	0.00054206728
0.060849493	0.029550707	0.00054229047
0.060980982	0.028036776	0.00053213420
0.061112471	0.028821623	0.00053634919
0.061243959	0.028040704	0.00053542863
0.061375448	0.029407797	0.00053809915
0.061506937	0.029549949	0.00054449432
0.061638426	0.030408632	0.00054773586
0.061769914	0.028332798	0.00053270267
0.061901403	0.028857524	0.00053918876
0.062032892	0.028711807	0.00053163365
0.062164380	0.029326561	0.00054031183
0.062295869	0.028182142	0.00053147435
0.062427358	0.028806902	0.00053446269
0.062558846	0.029456190	0.00054512177
0.062690335	0.028596705	0.00053017559
0.062821824	0.028975037	0.00053616341
0.062953313	0.028820973	0.00053375374
0.063084801	0.029450105	0.00053768609
0.063216290	0.028430640	0.00053173398
0.063347779	0.029827462	0.00054073965
0.063479267	0.028874867	0.00053047167
0.063610756	0.029958223	0.00054484727
0.063742245	0.028298382	0.00052898510
0.063873733	0.028872119	0.00053497645
0.064005222	0.028453813	0.00052854000
0.064136711	0.029864728	0.00054014977
0.064268200	0.028409854	0.00052804019
0.064399688	0.029098894	0.00053317428
0.064531177	0.029440201	0.00053747447
0.064662666	0.029801803	0.00053730987
0.064794154	0.029085552	0.00053436556
0.064925643	0.029453906	0.00053706086
0.065057132	0.029185940	0.00053541286
0.065188620	0.029097427	0.00053364342
0.065320109	0.029458277	0.00053435574
0.065451598	0.029263514	0.00053266289
0.065583087	0.028880103	0.00053191133
0.065714575	0.028318505	0.00052373865
0.065846064	0.029104377	0.00053363245
0.065977553	0.029325718	0.00053356635
0.066109041	0.029841154	0.00053461526
0.066240530	0.029052486	0.00053293376
0.066372019	0.029392154	0.00053388760
0.066503507	0.029390669	0.00053332607
0.066634996	0.029311903	0.00052971778
0.066766485	0.028721015	0.00052776326
0.066897973	0.029127238	0.00053018962
0.067029462	0.028813265	0.00052752910
0.067160951	0.029519570	0.00053703853
0.067292440	0.029171813	0.00052878324
0.067423928	0.028645312	0.00052288551
0.067555417	0.028214392	0.00052204132
0.067686906	0.029419925	0.00052930687
0.067818394	0.027782555	0.00051894752
0.067949883	0.028316798	0.00052055260
0.068081372	0.028866046	0.00052380622
0.068212860	0.028583606	0.00052276278
0.068344349	0.028883053	0.00052508585
0.068475838	0.028877624	0.00052394408
0.068607327	0.028743519	0.00052582369
0.068738815	0.028896943	0.00052172488
0.068870304	0.029182388	0.00052780755
0.069001793	0.028611645	0.00052012397
0.069133281	0.029021488	0.00052488905
0.069264770	0.029444103	0.00052880471
0.069396259	0.028719558	0.00051725966
0.069527747	0.028406916	0.00052068754
0.069659236	0.028212154	0.00051772278
0.069790725	0.029743164	0.00052793880
0.069922214	0.029827753	0.00053041103
0.070053702	0.029151955	0.00052020343
0.070185191	0.030051667	0.00053286796
0.070316680	0.029234822	0.00052186525
0.070448168	0.028360192	0.00051734562
0.070579657	0.028365428	0.00051983747
0.070711146	0.028914867	0.00051879122
0.070842634	0.028283189	0.00051729375
0.070974123	0.029079407	0.00052007388
0.071105612	0.028152066	0.00051060566
0.071237101	0.028778674	0.00051965803
0.071368589	0.028635781	0.00051393419
0.071500078	0.028102788	0.00051296275
0.071631567	0.028000604	0.00051372065
0.071763055	0.027982941	0.00051169354
0.071894544	0.027335394	0.00050663402
0.072026033	0.028625061	0.00051209485
0.072157521	0.027306113	0.00050754633
0.072289010	0.027582239	0.00051022014
0.072420499	0.026991809	0.00050089966
0.072551988	0.027338941	0.00050280798
0.072683476	0.027434499	0.00050346222
0.072814965	0.027184518	0.00050471319
0.072946454	0.027831702	0.00051014408
0.073077942	0.028279766	0.00050907024
0.073209431	0.027882376	0.00051013108
0.073340920	0.027724583	0.00050687277
0.073472408	0.027396768	0.00050346077
0.073603897	0.026552270	0.00049983278
0.073735386	0.027033512	0.00050081173
0.073866875	0.028066504	0.00050853874
0.073998363	0.027778842	0.00050593237
0.074129852	0.027360411	0.00050280870
0.074261341	0.027676895	0.00050727933
0.074392829	0.028537614	0.00050995804
0.074524318	0.028114034	0.00050931656
0.074655807	0.027906875	0.00050452695
0.074787295	0.026833940	0.00049603761
0.074918784	0.027496013	0.00050339122
0.075050273	0.026770199	0.00049454504
0.075181761	0.027472399	0.00050060445
0.075313250	0.027520849	0.00050236768
0.075444739	0.027119665	0.00050031059
0.075576228	0.026986054	0.00049732308
0.075707716	0.027945339	0.00050542942
0.075839205	0.026856832	0.00049507660
0.075970694	0.026310082	0.00049142271
0.076102182	0.027344690	0.00049636660
0.076233671	0.027859341	0.00050609176
0.076365160	0.027490539	0.00049576870
0.076496648	0.027352439	0.00049924633
0.076628137	0.027458599	0.00050074277
0.076759626	0.027561473	0.00049716442
0.076891115	0.026876349	0.00049551419
0.077022603	0.026963772	0.00049324073
0.077154092	0.026819850	0.00049106143
0.077285581	0.026247768	0.00049024924
0.077417069	0.027058590	0.00049357169
0.077548558	0.027060589	0.00049511370
0.077680047	0.027201775	0.00049215327
0.077811535	0.026297753	0.00048686598
0.077943024	0.026942229	0.00049338376
0.078074513	0.026173740	0.00048442418
0.078206002	0.027115291	0.00049449081
0.078337490	0.026958737	0.00049005408
0.078468979	0.027428853	0.00049258984
0.078600468	0.027034220	0.00049375784
0.078731956	0.026652629	0.00048631900
0.078863445	0.026825942	0.00049037782
0.078994934	0.026768909	0.00048836603
0.079126422	0.026484869	0.00048656868
0.079257911	0.027441271	0.00049378801
0.079389400	0.027099100	0.00048924720
0.079520889	0.026872675	0.00048875525
0.079652377	0.026847406	0.00048984472
0.079783866	0.026668707	0.00048516572
0.079915355	0.026617387	0.00048930571
0.080046843	0.026730726	0.00048555407
0.080178332	0.026669539	0.00048577317
0.080309821	0.026214823	0.00048368967
0.080441309	0.026223636	0.00047890610
0.080572798	0.027609011	0.00049437920
0.080704287	0.026101735	0.00048119499
0.080835776	0.026107291	0.00047993433
0.080967264	0.025701066	0.00048008367
0.081098753	0.025942448	0.00047668217
0.081230242	0.026924245	0.00048612094
0.081361730	0.027083685	0.00048752062
0.081493219	0.026593422	0.00048273751
0.081624708	0.026684912	0.00048657617
0.081756196	0.026191411	0.00047538339
0.081887685	0.026139091	0.00048034261
0.082019174	0.026120838	0.00048116952
0.082150663	0.026037934	0.00047959532
0.082282151	0.025457446	0.00047466117
0.082413640	0.026228350	0.00047820683
0.082545129	0.027091084	0.00048629593
0.082676617	0.026837115	0.00048503127
0.082808106	0.026264179	0.00047850639
0.082939595	0.026744534	0.00048522108
0.083071083	0.026059764	0.00047368627
0.083202572	0.026203879	0.00047806847
0.083334061	0.026643454	0.00048388077
0.083465549	0.026228169	0.00047426268
0.083597038	0.026581191	0.00048192913
0.083728527	0.026386844	0.00047507422
0.083860016	0.026188483	0.00047854523
0.083991504	0.026539378	0.00047888557
0.084122993	0.026157463	0.00047605447
0.084254482	0.025966035	0.00047579395
0.084385970	0.025920954	0.00047368935
0.084517459	0.025515356	0.00047115271
0.084648948	0.026489049	0.00047904164
0.084780436	0.026730172	0.00047752576
0.084911925	0.026813464	0.00047839188
0.085043414	0.026311800	0.00047528410
0.085174903	0.025950892	0.00047099330
0.085306391	0.026111643	0.00047469439
0.085437880	0.025491123	0.00046741947
0.085569369	0.025466928	0.00046775403
0.085700857	0.025539230	0.00046718920
0.085832346	0.026254633	0.00047468696
0.085963835	0.026587861	0.00047831534
0.086095323	0.025883026	0.00046938585
0.086226812	0.025707678	0.00046830849
0.086358301	0.025683167	0.00046795417
0.086489790	0.026628143	0.00047553547
0.086621278	0.025756001	0.00046867296
0.086752767	0.025898099	0.00046800890
0.086884256	0.026486476	0.00047266228
0.087015744	0.026674034	0.00047477706
0.087147233	0.026932339	0.00047560383
0.087278722	0.026545499	0.00047692232
0.087410210	0.025777308	0.00046893757
0.087541699	0.025293159	0.00046274670
0.087673188	0.025802920	0.00046825759
0.087804677	0.025925013	0.00046605891
0.087936165	0.025993369	0.00046939164
0.088067654	0.025952119	0.00046779494
0.088199143	0.026558268	0.00047015538
0.088330631	0.026097748	0.00046923515
0.088462120	0.025797674	0.00046636902
0.088593609	0.024797686	0.00045999335
0.088725097	0.025687476	0.00046167079
0.088856586	0.025977950	0.00046581908
0.088988075	0.025793627	0.00046829151
0.089119564	0.025726997	0.00046489440
0.089251052	0.026511694	0.00047070713
0.089382541	0.025413148	0.00046149293
0.089514030	0.025905933	0.00046417312
0.089645518	0.025953409	0.00046382036
0.089777007	0.025600931	0.00046093356
0.089908496	0.025499724	0.00046491491
0.090039984	0.025319591	0.00046039349
0.090171473	0.025398988	0.00045705248
0.090302962	0.025373857	0.00046206532
0.090434451	0.025390861	0.00045992431
0.090565939	0.025594010	0.00046288050
0.090697428	0.025476289	0.00046230298
0.090828917	0.026166025	0.00046118365
0.090960405	0.025562573	0.00046091251
0.091091894	0.025244054	0.00045774197
0.091223383	0.025248717	0.00046059565
0.091354871	0.025696356	0.00046323482
0.091486360	0.026041323	0.00047271381
0.091617849	0.026078205	0.00047873095
0.091749337	0.026078324	0.00048202747
0.091880826	0.025679195	0.00048183086
0.092012315	0.024338112	0.00047554700
0.092143804	0.025886202	0.00048456146
0.092275292	0.024705935	0.00048080782
0.092406781	0.025843830	0.00049171371
0.092538270	0.024796018	0.00048717495
0.092669758	0.025763066	0.00049836903
0.092801247	0.024917898	0.00047565001
0.092932736	0.025193494	0.00047869672
0.093064224	0.025148961	0.00047470092
0.093195713	0.025176389	0.00047356325
0.093327202	0.025368050	0.00047333186
0.093458691	0.025121527	0.00046551255
0.093590179	0.024528408	0.00046579402
0.093721668	0.024943940	0.00046612146
0.093853157	0.025370515	0.00046986570
0.093984645	0.025936731	0.00047175422
0.094116134	0.024761151	0.00046125482
0.094247623	0.025316151	0.00046502692
0.094379111	0.025355825	0.00046670217
0.094510600	0.025148064	0.00046376766
0.094642089	0.025236534	0.00046449706
0.094773578	0.024690057	0.00045702683
0.094905066	0.024118961	0.00045606533
0.095036555	0.024646116	0.00046187274
0.095168044	0.025249806	0.00045868881
0.095299532	0.024384312	0.00045527823
0.095431021	0.025594121	0.00046129825
0.095562510	0.024481870	0.00045559039
0.095693998	0.024746704	0.00045806654
0.095825487	0.024715085	0.00045386902
0.095956976	0.024443097	0.00045544626
0.096088465	0.025368846	0.00045703477
0.096219953	0.024291981	0.00045333088
0.096351442	0.024526276	0.00045606199
0.096482931	0.024730282	0.00045388133
0.096614419	0.025136476	0.00045670783
0.096745908	0.024481310	0.00045321456
0.096877397	0.024944804	0.00045445905
0.097008885	0.023855815	0.00044866067
0.097140374	0.024552243	0.00045035914
0.097271863	0.024968031	0.00045485355
0.097403352	0.024656580	0.00045081109
0.097534840	0.024374683	0.00044790752
0.097666329	0.024810795	0.00045355577
0.097797818	0.024662473	0.00044737737
0.097929306	0.025592243	0.00045531144
0.098060795	0.024453087	0.00044649669
0.098192284	0.024020409	0.00044019650
0.098323772	0.023870496	0.00044402811
0.098455261	0.024141653	0.00044183219
0.098586750	0.024735584	0.00044475671
0.098718239	0.023642595	0.00043718930
0.098849727	0.024644503	0.00044112267
0.098981216	0.023929630	0.00043886992
0.099112705	0.023892631	0.00043783387
0.099244193	0.024934364	0.00044260148
0.099375682	0.024604083	0.00044254738
0.099507171	0.024279088	0.00043905007
0.099638659	0.024589358	0.00044417343
0.099770148	0.024975898	0.00044485221
0.099901637	0.024493735	0.00043995962
0.10003313	0.024615955	0.00044297631
0.10016461	0.024967962	0.00044500084
0.10029610	0.024041479	0.00044091045
0.10042759	0.024106769	0.00043833466
0.10055908	0.023875306	0.00043747778
0.10069057	0.024437582	0.00044179063
0.10082206	0.024851875	0.00044400955
0.10095355	0.023713297	0.00043848956
0.10108504	0.024056185	0.00043741617
0.10121652	0.024402798	0.00043782752
0.10134801	0.024178406	0.00043853983
0.10147950	0.024218333	0.00043802231
0.10161099	0.023650680	0.00043409641
0.10174248	0.024179234	0.00043847358
0.10187397	0.024490364	0.00043749937
0.10200546	0.023990747	0.00043715022
0.10213694	0.024630537	0.00043734742
0.10226843	0.024208925	0.00043693770
0.10239992	0.023777704	0.00043470635
0.10253141	0.024168376	0.00043199960
0.10266290	0.023241905	0.00042983369
0.10279439	0.023805506	0.00043146957
0.10292588	0.023726238	0.00043468617
0.10305737	0.023125385	0.00042938434
0.10318885	0.023751562	0.00043158337
0.10332034	0.024423949	0.00043818503
0.10345183	0.023769979	0.00043030495
0.10358332	0.024085060	0.00043367359
0.10371481	0.024016970	0.00043270884
0.10384630	0.024390447	0.00043505709
0.10397779	0.023716552	0.00043067480
0.10410928	0.024361156	0.00043682662
0.10424076	0.023730049	0.00043110183
0.10437225	0.024310516	0.00043404654
0.10450374	0.023922252	0.00043010876
0.10463523	0.023923453	0.00043054632
0.10476672	0.023960372	0.00043294709
0.10489821	0.023769843	0.00042897271
0.10502970	0.024079635	0.00043109272
0.10516118	0.024163479	0.00043029210
0.10529267	0.023817946	0.00043207100
0.10542416	0.024262720	0.00043283356
0.10555565	0.024389454	0.00043201650
0.10568714	0.024508470	0.00043404550
0.10581863	0.024272402	0.00043109979
0.10595012	0.024013325	0.00042906001
0.10608161	0.023620207	0.00042855425
0.10621309	0.024151678	0.00043110103
0.10634458	0.024052354	0.00042848315
0.10647607	0.023333383	0.00042443187
0.10660756	0.023403224	0.00042437869
0.10673905	0.023188124	0.00042529152
0.10687054	0.024006107	0.00043195511
0.10700203	0.024044514	0.00043904768
0.10713352	0.024238857	0.00044250212
0.10726500	0.024174004	0.00044895199
0.10739649	0.023884644	0.00045108454
0.10752798	0.023868365	0.00044766927
0.10765947	0.023910377	0.00045158763
0.10779096	0.022695727	0.00044347620
0.10792245	0.023661126	0.00045620510
0.10805394	0.024063216	0.00046032670
0.10818542	0.024255091	0.00045914379
0.10831691	0.023441895	0.00045738257
0.10844840	0.023719968	0.00046012857
0.10857989	0.024126879	0.00046651627
0.10871138	0.024560275	0.00047560482
0.10884287	0.023226272	0.00046163752
0.10897436	0.023630675	0.00046339429
0.10910585	0.024343332	0.00047425191
0.10923733	0.023474853	0.00046424012
0.10936882	0.024690845	0.00048182979
0.10950031	0.023935192	0.00047106262
0.10963180	0.024055600	0.00047510737
0.10976329	0.023880012	0.00047261883
0.10989478	0.023633899	0.00047613806
0.11002627	0.023604802	0.00047967863
0.11015776	0.023588930	0.00047343707
0.11028924	0.023730332	0.00047848396
0.11042073	0.023792693	0.00048524756
0.11055222	0.023764827	0.00047832090
0.11068371	0.023792152	0.00048240915
0.11081520	0.023732513	0.00048138323
0.11094669	0.024069012	0.00048811760
0.11107818	0.023872101	0.00048905397
0.11120966	0.023783051	0.00048493622
0.11134115	0.023324580	0.00048573911
0.11147264	0.022682128	0.00047664191
0.11160413	0.023913740	0.00048837726
0.11173562	0.024079253	0.00049320222
0.11186711	0.023817663	0.00047417634
0.11199860	0.023548141	0.00047401145
0.11213009	0.023472149	0.00046555991
0.11226157	0.023809555	0.00046470834
0.11239306	0.023821332	0.00046493215
0.11252455	0.023479925	0.00046074653
0.11265604	0.023760541	0.00046233445
0.11278753	0.023990866	0.00045854267
0.11291902	0.023810839	0.00045688206
0.11305051	0.023701842	0.00046006016
0.11318200	0.023481014	0.00045155350
0.11331348	0.023449518	0.00045427261
0.11344497	0.023384730	0.00044969529
0.11357646	0.023674899	0.00044978845
0.11370795	0.024467618	0.00045902525
0.11383944	0.023014880	0.00044697682
0.11397093	0.024588367	0.00045687147
0.11410242	0.023881869	0.00045174281
0.11423390	0.024128654	0.00044724792
0.11436539	0.024227735	0.00045501034
0.11449688	0.024610944	0.00045137611
0.11462837	0.023113355	0.00044543115
0.11475986	0.023719269	0.00044537731
0.11489135	0.023917094	0.00044255108
0.11502284	0.023459738	0.00044375791
0.11515433	0.023525629	0.00044423217
0.11528581	0.023997957	0.00044641541
0.11541730	0.024041871	0.00044372466
0.11554879	0.023039045	0.00043429334
0.11568028	0.023430641	0.00044116284
0.11581177	0.024190540	0.00044558583
0.11594326	0.023801315	0.00044214924
0.11607475	0.024030535	0.00044179658
0.11620624	0.023987107	0.00043904419
0.11633772	0.023480136	0.00043738251
0.11646921	0.024159869	0.00044192362
0.11660070	0.023863792	0.00043950336
0.11673219	0.023209852	0.00043299883
0.11686368	0.023234786	0.00043306738
0.11699517	0.024954412	0.00044407247
0.11712666	0.022997518	0.00043045693
0.11725814	0.022969093	0.00042652263
0.11738963	0.023393989	0.00043035482
0.11752112	0.023893317	0.00043237447
0.11765261	0.023948066	0.00043418203
0.11778410	0.023153704	0.00043003640
0.11791559	0.023634468	0.00042938421
0.11804708	0.023814415	0.00043094094
0.11817857	0.024207646	0.00043617425
0.11831005	0.024016953	0.00043078564
0.11844154	0.024468463	0.00043659599
0.11857303	0.023802460	0.00042701612
0.11870452	0.023835164	0.00042708115
0.11883601	0.024458453	0.00043267846
0.11896750	0.024097999	0.00043002466
0.11909899	0.023761652	0.00042834534
0.11923048	0.024379268	0.00042724810
0.11936196	0.023529937	0.00042401261
0.11949345	0.023918393	0.00042303908
0.11962494	0.024643208	0.00042730591
0.11975643	0.022967205	0.00041846724
0.11988792	0.023771387	0.00042114212
0.12001941	0.024248038	0.00042425740
0.12015090	0.023992293	0.00042281935
0.12028239	0.023881291	0.00042259540
0.12041387	0.023796706	0.00041945099
0.12054536	0.023483449	0.00041659144
0.12067685	0.023117374	0.00041501491
0.12080834	0.023646907	0.00041883446
0.12093983	0.023329128	0.00041160426
0.12107132	0.023135939	0.00041510726
0.12120281	0.023608655	0.00041725042
0.12133429	0.023910796	0.00041691215
0.12146578	0.023455418	0.00041571044
0.12159727	0.023328255	0.00041286699
0.12172876	0.024373826	0.00042020803
0.12186025	0.024007369	0.00041628928
0.12199174	0.023632260	0.00041537670
0.12212323	0.024507805	0.00042214668
0.12225472	0.023397549	0.00041335709
0.12238620	0.023816471	0.00041735309
0.12251769	0.023972556	0.00041570593
0.12264918	0.024364538	0.00041876406
0.12278067	0.023719969	0.00041652444
0.12291216	0.024174283	0.00041782200
0.12304365	0.023914411	0.00041647937
0.12317514	0.023822988	0.00041441504
0.12330663	0.023720690	0.00041416905
0.12343811	0.024212481	0.00041778522
0.12356960	0.023705187	0.00041242784
0.12370109	0.023414365	0.00041211912
0.12383258	0.024184803	0.00041530669
0.12396407	0.023871785	0.00041118288
0.12409556	0.024152689	0.00041852993
0.12422705	0.024193708	0.00041555849
0.12435853	0.024202790	0.00041595781
0.12449002	0.023502979	0.00040929715
0.12462151	0.022830080	0.00040720455
0.12475300	0.023026335	0.00040551021
0.12488449	0.024114065	0.00041493872
0.12501598	0.023927167	0.00041403467
0.12514747	0.024652894	0.00041534343
0.12527896	0.023962054	0.00041205452
0.12541044	0.023740698	0.00041393272
0.12554193	0.025079262	0.00041996287
0.12567342	0.023653899	0.00040882781
0.12580491	0.023121740	0.00040678738
0.12593640	0.023870107	0.00041004226
0.12606789	0.023442969	0.00040946125
0.12619938	0.024193756	0.00041209333
0.12633087	0.024163963	0.00041356041
0.12646235	0.023928804	0.00041201060
0.12659384	0.024104328	0.00040804515
0.12672533	0.023336564	0.00040866632
0.12685682	0.023804554	0.00040927734
0.12698831	0.024085910	0.00041211633
0.12711980	0.023285282	0.00040477461
0.12725129	0.024037793	0.00040900042
0.12738277	0.023739070	0.00040836038
0.12751426	0.024732990	0.00041444674
0.12764575	0.024331727	0.00041239718
0.12777724	0.023635467	0.00040520580
0.12790873	0.023628722	0.00040736681
0.12804022	0.023408918	0.00040706121
0.12817171	0.023411912	0.00040448346
0.12830320	0.023444037	0.00040525965
0.12843468	0.024172061	0.00040898122
0.12856617	0.024039941	0.00040701779
0.12869766	0.023250085	0.00040244801
0.12882915	0.023555751	0.00040572042
0.12896064	0.023994111	0.00040664567
0.12909213	0.024618305	0.00041079135
0.12922362	0.023974546	0.00040657196
0.12935511	0.023398026	0.00040454848
0.12948659	0.023606556	0.00040617437
0.12961808	0.023599089	0.00040297984
0.12974957	0.023780007	0.00040583935
0.12988106	0.023249200	0.00040262827
0.13001255	0.023719045	0.00040393375
0.13014404	0.022950919	0.00040102150
0.13027553	0.023607716	0.00040386781
0.13040701	0.023259734	0.00039943251
0.13053850	0.024042559	0.00040611129
0.13066999	0.023937604	0.00040495496
0.13080148	0.024413834	0.00040921258
0.13093297	0.024186455	0.00040412393
0.13106446	0.024319376	0.00040656558
0.13119595	0.023423240	0.00040049113
0.13132744	0.023946382	0.00040484846
0.13145892	0.024567437	0.00040888189
0.13159041	0.023053091	0.00039761973
0.13172190	0.023493074	0.00039936271
0.13185339	0.023590965	0.00040272965
0.13198488	0.023579042	0.00040128207
0.13211637	0.023866077	0.00040282374
0.13224786	0.024377278	0.00040329124
0.13237935	0.023058076	0.00039768272
0.13251083	0.023117361	0.00039747673
0.13264232	0.023200254	0.00039678402
0.13277381	0.023516853	0.00040114199
0.13290530	0.023636325	0.00039771299
0.13303679	0.024132385	0.00040382762
0.13316828	0.023642865	0.00040119285
0.13329977	0.023218003	0.00039593496
0.13343125	0.023699734	0.00040413604
0.13356274	0.024040582	0.00040079459
0.13369423	0.024047863	0.00040094889
0.13382572	0.023471435	0.00039878194
0.13395721	0.024390954	0.00040304315
0.13408870	0.023804232	0.00040045039
0.13422019	0.023246520	0.00039340767
0.13435168	0.023457537	0.00039854376
0.13448316	0.023274460	0.00039839398
0.13461465	0.022680912	0.00039141643
0.13474614	0.023531910	0.00039781700
0.13487763	0.023967192	0.00039920617
0.13500912	0.024205336	0.00040067004
0.13514061	0.024228204	0.00040090620
0.13527210	0.024417100	0.00040346526
0.13540359	0.023578092	0.00039661463
0.13553507	0.023462749	0.00039480121
0.13566656	0.024147726	0.00040078914
0.13579805	0.023971356	0.00039974329
0.13592954	0.023212714	0.00039271475
0.13606103	0.023507356	0.00039845161
0.13619252	0.023739789	0.00039631998
0.13632401	0.023487481	0.00039367694
0.13645549	0.023392473	0.00039632824
0.13658698	0.023816493	0.00039565675
0.13671847	0.023379108	0.00039452115
0.13684996	0.023530122	0.00039438207
0.13698145	0.023467436	0.00039330193
0.13711294	0.023562648	0.00039556780
0.13724443	0.022809191	0.00039052108
0.13737592	0.023673701	0.00039283714
0.13750740	0.023806967	0.00039737751
0.13763889	0.023506805	0.00039167965
0.13777038	0.024382800	0.00040082405
0.13790187	0.023674690	0.00039466370
0.13803336	0.023339085	0.00039181817
0.13816485	0.023581560	0.00039570596
0.13829634	0.023657673	0.00039200430
0.13842783	0.023606905	0.00039434320
0.13855931	0.023496588	0.00039359007
0.13869080	0.023590202	0.00039284420
0.13882229	0.024174692	0.00039730868
0.13895378	0.024530984	0.00039673673
0.13908527	0.023457448	0.00039331268
0.13921676	0.023528465	0.00039261284
0.13934825	0.022978098	0.00038899108
0.13947973	0.023846236	0.00039436127
0.13961122	0.024184224	0.00039496676
0.13974271	0.023396764	0.00039067080
0.13987420	0.024419675	0.00039839229
0.14000569	0.023888790	0.00039066052
0.14013718	0.023119390	0.00038726820
0.14026867	0.023114554	0.00038930049
0.14040016	0.023406966	0.00039192172
0.14053164	0.023181498	0.00038986473
0.14066313	0.023436912	0.00038786740
0.14079462	0.023506416	0.00039003881
0.14092611	0.024082737	0.00039278453
0.14105760	0.023687411	0.00038994827
0.14118909	0.023979529	0.00039416065
0.14132058	0.023822016	0.00038715115
0.14145207	0.023675634	0.00038957764
0.14158355	0.023427242	0.00038697378
0.14171504	0.023093014	0.00038546735
0.14184653	0.023267524	0.00038718715
0.14197802	0.023047332	0.00038407011
0.14210951	0.024072579	0.00039204481
0.14224100	0.023438228	0.00038706540
0.14237249	0.024212148	0.00039047524
0.14250398	0.023302220	0.00038755131
0.14263546	0.023355003	0.00038396942
0.14276695	0.023374464	0.00038707030
0.14289844	0.023309827	0.00038577393
0.14302993	0.023336369	0.00038577801
0.14316142	0.023118082	0.00038416438
0.14329291	0.023344561	0.00038384931
0.14342440	0.023555473	0.00038667224
0.14355588	0.024149156	0.00039003286
0.14368737	0.023391265	0.00038556464
0.14381886	0.023376668	0.00038560102
0.14395035	0.023894524	0.00038780781
0.14408184	0.023689644	0.00038759103
0.14421333	0.023168537	0.00038417595
0.14434482	0.024241819	0.00038949020
0.14447631	0.023317412	0.00038605557
0.14460779	0.024404618	0.00039087639
0.14473928	0.023381736	0.00038403303
0.14487077	0.023425948	0.00038550929
0.14500226	0.024057968	0.00038796361
0.14513375	0.023581665	0.00038694563
0.14526524	0.023111241	0.00038151052
0.14539673	0.024348795	0.00039029751
0.14552822	0.024228156	0.00039142786
0.14565970	0.024525573	0.00039129457
0.14579119	0.023174313	0.00038381212
0.14592268	0.023320228	0.00038220389
0.14605417	0.023520241	0.00038325263
0.14618566	0.023584312	0.00038610560
0.14631715	0.023374384	0.00038234873
0.14644864	0.023955087	0.00038634099
0.14658012	0.023351366	0.00038278488
0.14671161	0.023754740	0.00038395778
0.14684310	0.023487445	0.00038473547
0.14697459	0.024087462	0.00038747926
0.14710608	0.023864449	0.00038563179
0.14723757	0.023332246	0.00038300354
0.14736906	0.023087708	0.00038020128
0.14750055	0.023444083	0.00038417922
0.14763203	0.023142608	0.00037990587
0.14776352	0.023899159	0.00038467499
0.14789501	0.022796875	0.00037922249
0.14802650	0.023270665	0.00037823068
0.14815799	0.023161797	0.00038230542
0.14828948	0.023325471	0.00037919916
0.14842097	0.023673304	0.00038456570
0.14855246	0.024101207	0.00038569522
0.14868394	0.023899498	0.00038158594
0.14881543	0.023030486	0.00037931004
0.14894692	0.024299555	0.00038664620
0.14907841	0.023842653	0.00038324552
0.14920990	0.024194905	0.00038548250
0.14934139	0.023749114	0.00038214179
0.14947288	0.023225331	0.00037926939
0.14960436	0.023684264	0.00038265417
0.14973585	0.023975741	0.00038349440
0.14986734	0.023561416	0.00038185405
0.14999883	0.024141001	0.00038363403
0.15013032	0.024443257	0.00038744243
0.15026181	0.023056572	0.00037767253
0.15039330	0.023270527	0.00037812242
0.15052479	0.023718506	0.00038129819
0.15065627	0.023785497	0.00038150162
0.15078776	0.023231547	0.00037986023
0.15091925	0.024101005	0.00038401659
0.15105074	0.024388506	0.00038472624
0.15118223	0.023446496	0.00037922930
0.15131372	0.023322903	0.00037826437
0.15144521	0.022776230	0.00037370637
0.15157670	0.023993334	0.00038278515
0.15170818	0.023744817	0.00037952044
0.15183967	0.023724119	0.00038085444
0.15197116	0.023725983	0.00038074874
0.15210265	0.023126218	0.00037652673
0.15223414	0.023793139	0.00037940139
0.15236563	0.024208622	0.00038205508
0.15249712	0.024112529	0.00038267213
0.15262860	0.023513116	0.00037865131
0.15276009	0.023920276	0.00038148167
0.15289158	0.023327429	0.00037790636
0.15302307	0.023504328	0.00037526418
0.15315456	0.023740946	0.00037893676
0.15328605	0.024100215	0.00038190992
0.15341754	0.023506294	0.00037911599
0.15354903	0.023710605	0.00037740853
0.15368051	0.023161419	0.00037534477
0.15381200	0.023754908	0.00037797094
0.15394349	0.023339131	0.00037542713
0.15407498	0.023596841	0.00037753907
0.15420647	0.023768095	0.00037706460
0.15433796	0.023332121	0.00037630540
0.15446945	0.023511841	0.00037463566
0.15460094	0.022887025	0.00037459842
0.15473242	0.023679154	0.00037753399
0.15486391	0.023334260	0.00037357565
0.15499540	0.023332534	0.00037451740
0.15512689	0.023562187	0.00037642982
0.15525838	0.023550296	0.00037532855
0.15538987	0.023465016	0.00037464081
0.15552136	0.023430924	0.00037407592
0.15565284	0.023459361	0.00037516772
0.15578433	0.023439323	0.00037456195
0.15591582	0.023208430	0.00037321378
0.15604731	0.023806811	0.00037781407
0.15617880	0.023550896	0.00037424154
0.15631029	0.023954162	0.00037905480
0.15644178	0.024152873	0.00037614033
0.15657327	0.024218787	0.00037998423
0.15670475	0.023651686	0.00037471219
0.15683624	0.024371374	0.00037934989
0.15696773	0.022845117	0.00036964820
0.15709922	0.023528020	0.00037188599
0.15723071	0.023599774	0.00037485030
0.15736220	0.023465087	0.00037201051
0.15749369	0.024046339	0.00037691143
0.15762518	0.023064662	0.00036937759
0.15775666	0.024045325	0.00037598224
0.15788815	0.023839090	0.00037513159
0.15801964	0.023430912	0.00037205251
0.15815113	0.023338461	0.00037320549
0.15828262	0.023237293	0.00037074429
0.15841411	0.024016605	0.00037522004
0.15854560	0.023177589	0.00037048723
0.15867708	0.023826490	0.00037274576
0.15880857	0.023874610	0.00037439468
0.15894006	0.023248995	0.00036996840
0.15907155	0.023083139	0.00036868304
0.15920304	0.023372329	0.00037093794
0.15933453	0.023467756	0.00036985478
0.15946602	0.023577819	0.00037063981
0.15959751	0.023887256	0.00037326706
0.15972899	0.023666691	0.00037146649
0.15986048	0.023010725	0.00036872055
0.15999197	0.023007974	0.00036768000
0.16012346	0.023945577	0.00037438533
0.16025495	0.024160825	0.00037434412
0.16038644	0.022941589	0.00036674924
0.16051793	0.023372713	0.00037024349
0.16064942	0.023859174	0.00037043767
0.16078090	0.023272967	0.00036934743
0.16091239	0.024494497	0.00037609082
0.16104388	0.023000403	0.00036589130
0.16117537	0.023082871	0.00036651361
0.16130686	0.023803870	0.00037067496
0.16143835	0.024358432	0.00037444131
0.16156984	0.023788401	0.00037253573
0.16170133	0.023588783	0.00036866641
0.16183281	0.023054856	0.00036712164
0.16196430	0.023244206	0.00036766547
0.16209579	0.023646971	0.00036898126
0.16222728	0.023069828	0.00036736943
0.16235877	0.023285201	0.00036511593
0.16249026	0.023586818	0.00037021586
0.16262175	0.023330835	0.00036601387
0.16275323	0.023857850	0.00037074482
0.16288472	0.023755082	0.00036913341
0.16301621	0.022913937	0.00036290191
0.16314770	0.024080891	0.00037283715
0.16327919	0.023453937	0.00036748992
0.16341068	0.024391999	0.00037214398
0.16354217	0.023967097	0.00037100661
0.16367366	0.023637157	0.00036802282
0.16380514	0.023603419	0.00036875649
0.16393663	0.023285371	0.00036672512
0.16406812	0.023318045	0.00036386956
0.16419961	0.023667486	0.00036855816
0.16433110	0.023225445	0.00036494819
0.16446259	0.023121354	0.00036444518
0.16459408	0.023636483	0.00036993572
0.16472557	0.023395023	0.00036320917
0.16485705	0.023230478	0.00036501686
0.16498854	0.023096509	0.00036310203
0.16512003	0.023681360	0.00036711479
0.16525152	0.023591322	0.00036818451
0.16538301	0.023927500	0.00036675623
0.16551450	0.023737930	0.00036877815
0.16564599	0.023429474	0.00036617198
0.16577747	0.023961916	0.00036843381
0.16590896	0.022764541	0.00036042916
0.16604045	0.023360656	0.00036232840
0.16617194	0.023586351	0.00036681430
0.16630343	0.023320745	0.00036348209
0.16643492	0.023766008	0.00036664924
0.16656641	0.023643599	0.00036684858
0.16669790	0.023839201	0.00036484739
0.16682938	0.023393011	0.00036501167
0.16696087	0.023190668	0.00036365967
0.16709236	0.023591145	0.00036407898
0.16722385	0.023973089	0.00036818001
0.16735534	0.024160725	0.00036713801
0.16748683	0.023108423	0.00036214219
0.16761832	0.023973198	0.00036818168
0.16774981	0.023912528	0.00036549123
0.16788129	0.023708998	0.00036680389
0.16801278	0.024006835	0.00036532332
0.16814427	0.023639832	0.00036520297
0.16827576	0.023722468	0.00036572404
0.16840725	0.023789077	0.00036374732
0.16853874	0.023492488	0.00036265012
0.16867023	0.023399274	0.00036108611
0.16880171	0.023816722	0.00036549556
0.16893320	0.023124732	0.00036067801
0.16906469	0.023333784	0.00036022041
0.16919618	0.023883020	0.00036638546
0.16932767	0.023339727	0.00036098056
0.16945916	0.024403968	0.00036791947
0.16959065	0.023620553	0.00036416510
0.16972214	0.023602403	0.00036141717
0.16985362	0.023861424	0.00036489596
0.16998511	0.023414853	0.00036011836
0.17011660	0.022691147	0.00035749550
0.17024809	0.023673288	0.00036372209
0.17037958	0.023885826	0.00036357864
0.17051107	0.023362087	0.00036200109
0.17064256	0.023737190	0.00036243706
0.17077405	0.023425463	0.00036003975
0.17090553	0.023373415	0.00036120428
0.17103702	0.023789644	0.00036225026
0.17116851	0.024297136	0.00036538930
0.17130000	0.023418723	0.00035993720
0.17143149	0.023297112	0.00035907524
0.17156298	0.023201213	0.00035949764
0.17169447	0.023163887	0.00035630187
0.17182595	0.023441815	0.00036193038
0.17195744	0.023216169	0.00035896110
0.17208893	0.023102349	0.00035769952
0.17222042	0.023536672	0.00035962563
0.17235191	0.023484782	0.00035952049
0.17248340	0.022981110	0.00035689131
0.17261489	0.024119674	0.00036485831
0.17274638	0.023460594	0.00035835051
0.17287786	0.023679292	0.00036070758
0.17300935	0.023753033	0.00035973546
0.17314084	0.023778578	0.00036038023
0.17327233	0.024273433	0.00036302032
0.17340382	0.023324759	0.00035821165
0.17353531	0.023955992	0.00036240567
0.17366680	0.023711319	0.00035984063
0.17379829	0.023426448	0.00035824894
0.17392977	0.024205245	0.00036434302
0.17406126	0.023538451	0.00035938394
0.17419275	0.023741719	0.00036033704
0.17432424	0.023913818	0.00036053347
0.17445573	0.023586069	0.00035916107
0.17458722	0.023838700	0.00036126604
0.17471871	0.023611961	0.00035733784
0.17485019	0.023495394	0.00035701657
0.17498168	0.023775388	0.00035888506
0.17511317	0.023856826	0.00035945330
0.17524466	0.023125354	0.00035703593
0.17537615	0.023391600	0.00035614934
0.17550764	0.023210723	0.00035646511
0.17563913	0.023638895	0.00035817802
0.17577062	0.023768573	0.00035758136
0.17590210	0.023517068	0.00035706163
0.17603359	0.023363574	0.00035539326
0.17616508	0.023362609	0.00035635944
0.17629657	0.024226890	0.00036203769
0.17642806	0.023919421	0.00035889182
0.17655955	0.023551570	0.00035818887
0.17669104	0.023552351	0.00035588339
0.17682253	0.023734461	0.00035667439
0.17695401	0.023208421	0.00035512986
0.17708550	0.023569942	0.00035536649
0.17721699	0.023806522	0.00035806760
0.17734848	0.023469783	0.00035512547
0.17747997	0.023212507	0.00035481053
0.17761146	0.023662913	0.00035899871
0.17774295	0.023386441	0.00035321702
0.17787443	0.023808043	0.00035713522
0.17800592	0.023592209	0.00035468317
0.17813741	0.024037487	0.00035801625
0.17826890	0.023763434	0.00035748251
0.17840039	0.023756236	0.00035596786
0.17853188	0.023477666	0.00035502509
0.17866337	0.023137306	0.00035140437
0.17879486	0.023793897	0.00035649442
0.17892634	0.023125047	0.00035287997
0.17905783	0.023080064	0.00035073834
0.17918932	0.023136292	0.00035391738
0.17932081	0.023218184	0.00035178180
0.17945230	0.023171695	0.00035255983
0.17958379	0.023539128	0.00035530759
0.17971528	0.023102606	0.00035030376
0.17984677	0.023474061	0.00035421214
0.17997825	0.023146133	0.00035169331
0.18010974	0.023634951	0.00035376930
0.18024123	0.023307085	0.00035083764
0.18037272	0.023329650	0.00035090583
0.18050421	0.023043822	0.00035823125
0.18063570	0.023250024	0.00036203498
0.18076719	0.023895433	0.00036636630
0.18089867	0.023896949	0.00036978777
0.18103016	0.023493121	0.00036809997
0.18116165	0.023956141	0.00037356256
0.18129314	0.023308723	0.00037124161
0.18142463	0.024038143	0.00037619361
0.18155612	0.023119359	0.00037287056
0.18168761	0.023305490	0.00037475088
0.18181910	0.023337266	0.00037624875
0.18195058	0.023526896	0.00037932711
0.18208207	0.023514634	0.00037745373
0.18221356	0.023851679	0.00038292545
0.18234505	0.023297565	0.00038020670
0.18247654	0.023283376	0.00038186397
0.18260803	0.023426407	0.00038346141
0.18273952	0.023764463	0.00038577155
0.18287101	0.023428932	0.00038528842
0.18300249	0.023684169	0.00038711124
0.18313398	0.023387033	0.00038582285
0.18326547	0.022948590	0.00038505171
0.18339696	0.023385130	0.00038683300
0.18352845	0.023680812	0.00039149379
0.18365994	0.022909996	0.00038798319
0.18379143	0.023636227	0.00039197061
0.18392292	0.023516180	0.00039426009
0.18405440	0.024236354	0.00039717883
0.18418589	0.023652826	0.00039482729
0.18431738	0.023694740	0.00039715901
0.18444887	0.022968041	0.00039093683
0.18458036	0.023589025	0.00039726177
0.18471185	0.023197992	0.00039581936
0.18484334	0.024023381	0.00040136956
0.18497482	0.023265326	0.00039831679
0.18510631	0.023533096	0.00039818116
0.18523780	0.023931235	0.00040206731
0.18536929	0.023232647	0.00039269375
0.18550078	0.022983666	0.00038609302
0.18563227	0.023835759	0.00038982337
0.18576376	0.023044559	0.00037764277
0.18589525	0.023274683	0.00038294265
0.18602673	0.022771138	0.00037756567
0.18615822	0.023631047	0.00038099214
0.18628971	0.023337227	0.00037825550
0.18642120	0.022865556	0.00037287257
0.18655269	0.023020947	0.00037459144
0.18668418	0.022893455	0.00037076783
0.18681567	0.023540005	0.00037453777
0.18694716	0.023966714	0.00037702701
0.18707864	0.023066206	0.00036754581
0.18721013	0.023115653	0.00036877506
0.18734162	0.023133966	0.00036921736
0.18747311	0.023652647	0.00036994256
0.18760460	0.023495302	0.00037084504
0.18773609	0.022359167	0.00035992202
0.18786758	0.023454769	0.00036759930
0.18799906	0.022707875	0.00036341852
0.18813055	0.024240033	0.00036901842
0.18826204	0.023931617	0.00036859406
0.18839353	0.023335460	0.00036116228
0.18852502	0.023275885	0.00036204837
0.18865651	0.022987386	0.00036161796
0.18878800	0.023276629	0.00035860883
0.18891949	0.023184301	0.00036014929
0.18905097	0.022482137	0.00035386754
0.18918246	0.023509799	0.00036009395
0.18931395	0.023684152	0.00036211458
0.18944544	0.023493078	0.00035778876
0.18957693	0.023493856	0.00035995570
0.18970842	0.023285793	0.00035445382
0.18983991	0.023960761	0.00036157872
0.18997140	0.024296567	0.00036367064
0.19010288	0.023660646	0.00035542545
0.19023437	0.023655425	0.00035635959
0.19036586	0.023277663	0.00035500912
0.19049735	0.024210605	0.00035919425
0.19062884	0.023566434	0.00035653379
0.19076033	0.023252570	0.00035212335
0.19089182	0.023168850	0.00035275469
0.19102330	0.022658163	0.00034858312
0.19115479	0.023452539	0.00035382074
0.19128628	0.023764372	0.00035548608
0.19141777	0.023443246	0.00035145937
0.19154926	0.023334401	0.00035236691
0.19168075	0.023164068	0.00034969899
0.19181224	0.023312240	0.00035188458
0.19194373	0.023894794	0.00035563903
0.19207521	0.023079786	0.00034834731
0.19220670	0.023598311	0.00035180213
0.19233819	0.023980753	0.00035497957
0.19246968	0.023779228	0.00035337429
0.19260117	0.023591853	0.00035301062
0.19273266	0.023233673	0.00034950047
0.19286415	0.022984007	0.00034773974
0.19299564	0.023517043	0.00035220556
0.19312712	0.023283758	0.00034852826
0.19325861	0.024075629	0.00035421077
0.19339010	0.023669533	0.00035004900
0.19352159	0.023154534	0.00034852347
0.19365308	0.023096896	0.00034972911
0.19378457	0.023525652	0.00035041269
0.19391606	0.023457089	0.00035018268
0.19404754	0.023285725	0.00034916232
0.19417903	0.023340091	0.00034916005
0.19431052	0.023564265	0.00035054793
0.19444201	0.023535879	0.00034988863
0.19457350	0.023102315	0.00034682332
0.19470499	0.023611353	0.00034962675
0.19483648	0.023475873	0.00034871284
0.19496797	0.022904710	0.00034646375
0.19509945	0.023325727	0.00034816020
0.19523094	0.023589794	0.00034992118
0.19536243	0.023170279	0.00034695485
0.19549392	0.023470954	0.00034816402
0.19562541	0.023529663	0.00034874785
0.19575690	0.022952304	0.00034379219
0.19588839	0.022973261	0.00034509674
0.19601988	0.022978983	0.00034419615
0.19615136	0.023034807	0.00034444803
0.19628285	0.023010671	0.00034645395
0.19641434	0.023689776	0.00034836055
0.19654583	0.023451517	0.00034829865
0.19667732	0.024039029	0.00035011787
0.19680881	0.023142387	0.00034577064
0.19694030	0.023404881	0.00034639103
0.19707178	0.022744656	0.00034107784
0.19720327	0.023590365	0.00034717133
0.19733476	0.022933201	0.00034258642
0.19746625	0.022811007	0.00034116470
0.19759774	0.023202563	0.00034581902
0.19772923	0.023256052	0.00034534977
0.19786072	0.023383931	0.00034557827
0.19799221	0.023467262	0.00034646955
0.19812369	0.023349155	0.00034270952
0.19825518	0.022858646	0.00034313271
0.19838667	0.023327269	0.00034415658
0.19851816	0.023051706	0.00034277972
0.19864965	0.023252261	0.00034376891
0.19878114	0.023251572	0.00034188900
0.19891263	0.023760503	0.00034863914
0.19904412	0.023263440	0.00034334887
0.19917560	0.023449166	0.00034472746
0.19930709	0.023046078	0.00034222832
0.19943858	0.023592967	0.00034441828
0.19957007	0.023172547	0.00034317526
0.19970156	0.022991037	0.00034095385
0.19983305	0.023604670	0.00034407720
0.19996454	0.023628645	0.00034423490
0.20009602	0.023636078	0.00034532829
0.20022751	0.022579291	0.00033946901
0.20035900	0.022862834	0.00034075850
0.20049049	0.022791055	0.00034019057
0.20062198	0.023917543	0.00034617572
0.20075347	0.023214830	0.00034143284
0.20088496	0.023974496	0.00034620528
0.20101645	0.023456918	0.00034417718
0.20114793	0.023411966	0.00034194520
0.20127942	0.023419091	0.00034336714
0.20141091	0.023369938	0.00034225470
0.20154240	0.023335867	0.00034202448
0.20167389	0.023416930	0.00034308667
0.20180538	0.023375512	0.00034004725
0.20193687	0.022826418	0.00033912964
0.20206836	0.023057692	0.00033993657
0.20219984	0.022621421	0.00033862182
0.20233133	0.023655480	0.00034486618
0.20246282	0.023171712	0.00033871808
0.20259431	0.023262482	0.00034009920
0.20272580	0.023072012	0.00033842433
0.20285729	0.022992534	0.00033759944
0.20298878	0.023098705	0.00034080148
0.20312027	0.022909346	0.00033563848
0.20325175	0.023937410	0.00034357569
0.20338324	0.022949011	0.00033687754
0.20351473	0.023242943	0.00033935493
0.20364622	0.023791699	0.00034342392
0.20377771	0.023017012	0.00033635495
0.20390920	0.023246823	0.00033984673
0.20404069	0.022998226	0.00033620513
0.20417217	0.024041067	0.00034387679
0.20430366	0.023652762	0.00034226503
0.20443515	0.023381207	0.00033714467
0.20456664	0.023318404	0.00033795364
0.20469813	0.023055678	0.00033733514
0.20482962	0.022843907	0.00033554742
0.20496111	0.023366867	0.00033947121
0.20509260	0.023256001	0.00033782685
0.20522408	0.023555400	0.00033968651
0.20535557	0.024046933	0.00034309302
0.20548706	0.023859131	0.00034114714
0.20561855	0.023265153	0.00033862792
0.20575004	0.023216377	0.00033609092
0.20588153	0.022946365	0.00033641814
0.20601302	0.023491143	0.00033938649
0.20614451	0.023387807	0.00033710310
0.20627599	0.023359918	0.00033863980
0.20640748	0.023140636	0.00033621285
0.20653897	0.023449323	0.00033834591
0.20667046	0.022867445	0.00033479659
0.20680195	0.023656568	0.00033863844
0.20693344	0.023596484	0.00033867611
0.20706493	0.023585639	0.00033914548
0.20719641	0.022847947	0.00033417335
0.20732790	0.023858386	0.00034146790
0.20745939	0.023072565	0.00033425265
0.20759088	0.023190950	0.00033599662
0.20772237	0.023345848	0.00033698973
0.20785386	0.022799265	0.00033391355
0.20798535	0.023478755	0.00033951924
0.20811684	0.022974960	0.00033301134
0.20824832	0.023703613	0.00033867776
0.20837981	0.023091926	0.00033423880
0.20851130	0.023452783	0.00033791097
0.20864279	0.023220261	0.00033620646
0.20877428	0.023048636	0.00033342819
0.20890577	0.022472763	0.00033137838
0.20903726	0.022854278	0.00033262660
0.20916875	0.023600016	0.00033785450
0.20930023	0.023492463	0.00033750050
0.20943172	0.023010829	0.00033366101
0.20956321	0.023195363	0.00033398183
0.20969470	0.023623359	0.00033744315
0.20982619	0.023219656	0.00033453782
0.20995768	0.023924913	0.00033908618
0.21008917	0.024224444	0.00033930925
0.21022065	0.023468929	0.00033592326
0.21035214	0.023042649	0.00033472229
0.21048363	0.023661649	0.00033548652
0.21061512	0.023256129	0.00033599901
0.21074661	0.023072253	0.00033150633
0.21087810	0.023759756	0.00033520178
0.21100959	0.022855659	0.00033289197
0.21114108	0.023431929	0.00033313397
0.21127256	0.022965321	0.00033482140
0.21140405	0.022959351	0.00033082738
0.21153554	0.023205695	0.00033371669
0.21166703	0.023289641	0.00033447611
0.21179852	0.023039463	0.00033291944
0.21193001	0.023372890	0.00033453484
0.21206150	0.022404621	0.00032764097
0.21219299	0.023080485	0.00033131888
0.21232447	0.023045271	0.00033313199
0.21245596	0.022976330	0.00033130309
0.21258745	0.023404023	0.00033442633
0.21271894	0.023696947	0.00033486067
0.21285043	0.022822564	0.00033006029
0.21298192	0.023279704	0.00033465584
0.21311341	0.023929900	0.00033530849
0.21324489	0.022879217	0.00033131303
0.21337638	0.023259260	0.00033187249
0.21350787	0.023243761	0.00033242474
0.21363936	0.023770891	0.00033726566
0.21377085	0.023426777	0.00033272863
0.21390234	0.022975085	0.00033255360
0.21403383	0.023205724	0.00033187388
0.21416532	0.023602817	0.00033363924
0.21429680	0.023517548	0.00033395371
0.21442829	0.022890006	0.00033030711
0.21455978	0.022882254	0.00032953649
0.21469127	0.023431371	0.00033191350
0.21482276	0.023247327	0.00033101014
0.21495425	0.023593973	0.00033293242
0.21508574	0.023669865	0.00033372658
0.21521723	0.023212439	0.00033120444
0.21534871	0.023183980	0.00033150131
0.21548020	0.023126103	0.00032763564
0.21561169	0.023099745	0.00032918168
0.21574318	0.023665751	0.00033412569
0.21587467	0.023726406	0.00033259056
0.21600616	0.023709899	0.00033395126
0.21613765	0.023362876	0.00032963567
0.21626913	0.023801002	0.00033485121
0.21640062	0.023101834	0.00032947792
0.21653211	0.022762643	0.00032765803
0.21666360	0.023449691	0.00033083636
0.21679509	0.023094987	0.00032828059
0.21692658	0.023104094	0.00032921098
0.21705807	0.023205189	0.00032999467
0.21718956	0.023319166	0.00032978667
0.21732104	0.023657308	0.00033207003
0.21745253	0.023512186	0.00033137009
0.21758402	0.023259340	0.00033047652
0.21771551	0.022783461	0.00032592023
0.21784700	0.022337767	0.00032381457
0.21797849	0.023206682	0.00032950188
0.21810998	0.022905589	0.00032735305
0.21824147	0.023633513	0.00033173097
0.21837295	0.023185264	0.00032974307
0.21850444	0.023910116	0.00033081818
0.21863593	0.023084981	0.00032896960
0.21876742	0.023037720	0.00032653305
0.21889891	0.022838681	0.00032682386
0.21903040	0.023612808	0.00033096039
0.21916189	0.023268599	0.00032774970
0.21929337	0.022810269	0.00032721575
0.21942486	0.023078085	0.00032710267
0.21955635	0.023301198	0.00032951481
0.21968784	0.022721217	0.00032476796
0.21981933	0.022927364	0.00032512763
0.21995082	0.023459664	0.00032966502
0.22008231	0.022868738	0.00032459315
0.22021380	0.022672489	0.00032454396
0.22034528	0.023153954	0.00032750324
0.22047677	0.022919362	0.00032384568
0.22060826	0.022967953	0.00032594593
0.22073975	0.023074943	0.00032684257
0.22087124	0.022613207	0.00032455109
0.22100273	0.023177656	0.00032632197
0.22113422	0.022980814	0.00032460466
0.22126571	0.022821685	0.00032418157
0.22139719	0.023314444	0.00032715803
0.22152868	0.023038476	0.00032502609
0.22166017	0.022866278	0.00032509036
0.22179166	0.023362948	0.00032510367
0.22192315	0.022981150	0.00032630436
0.22205464	0.023116335	0.00032560900
0.22218613	0.022798992	0.00032356108
0.22231761	0.023169273	0.00032563831
0.22244910	0.022571353	0.00032288931
0.22258059	0.023167353	0.00032584697
0.22271208	0.023272847	0.00032736084
0.22284357	0.023342154	0.00032615014
0.22297506	0.022871683	0.00032520242
0.22310655	0.022541817	0.00032070376
0.22323804	0.022696252	0.00032314687
0.22336952	0.023015430	0.00032564296
0.22350101	0.023045063	0.00032431777
0.22363250	0.022416253	0.00032121332
0.22376399	0.023136723	0.00032515446
0.22389548	0.022968345	0.00032523277
0.22402697	0.022425238	0.00032142289
0.22415846	0.023208087	0.00032450903
0.22428995	0.022864113	0.00032256585
0.22442143	0.022621001	0.00032015011
0.22455292	0.023036274	0.00032383745
0.22468441	0.022707907	0.00032264564
0.22481590	0.023039729	0.00032367534
0.22494739	0.023089769	0.00032326200
0.22507888	0.023370628	0.00032497817
0.22521037	0.023229262	0.00032407263
0.22534186	0.023213463	0.00032563353
0.22547334	0.023357053	0.00032424288
0.22560483	0.023310768	0.00032359683
0.22573632	0.023224947	0.00032524452
0.22586781	0.022985746	0.00032256526
0.22599930	0.022447889	0.00032004332
0.22613079	0.023267607	0.00032378179
0.22626228	0.022805395	0.00032169370
0.22639376	0.022565914	0.00031912657
0.22652525	0.023279146	0.00032280453
0.22665674	0.022716356	0.00032166321
0.22678823	0.023638224	0.00032451705
0.22691972	0.022556587	0.00031967421
0.22705121	0.023302869	0.00032360130
0.22718270	0.023299835	0.00032375314
0.22731419	0.022802784	0.00032128591
0.22744567	0.023050622	0.00032175639
0.22757716	0.022831437	0.00031972399
0.22770865	0.023671907	0.00032549386
0.22784014	0.023044597	0.00032160219
0.22797163	0.022921890	0.00032171028
0.22810312	0.023172740	0.00032052448
0.22823461	0.023538135	0.00032397650
0.22836610	0.023521108	0.00032507845
0.22849758	0.023579006	0.00032286153
0.22862907	0.022985874	0.00032178136
0.22876056	0.023027320	0.00031966434
0.22889205	0.022300443	0.00031818147
0.22902354	0.023641804	0.00032596833
0.22915503	0.023085232	0.00031930523
0.22928652	0.023323041	0.00032311622
0.22941800	0.023827844	0.00032437958
0.22954949	0.022981225	0.00032030441
0.22968098	0.023592084	0.00032421615
0.22981247	0.023366878	0.00032170867
0.22994396	0.023122760	0.00032107880
0.23007545	0.023101500	0.00032400935
0.23020694	0.023425641	0.00032842927
0.23033843	0.023081962	0.00033083494
0.23046991	0.023385595	0.00033283384
0.23060140	0.023307882	0.00033529669
0.23073289	0.023516116	0.00033623235
0.23086438	0.022965035	0.00033408215
0.23099587	0.022239592	0.00033440252
0.23112736	0.022624393	0.00033501729
0.23125885	0.022940765	0.00033931803
0.23139034	0.022901638	0.00033889405
0.23152182	0.023326996	0.00034270898
0.23165331	0.022746863	0.00034183744
0.23178480	0.023315870	0.00034504998
0.23191629	0.023706264	0.00034835011
0.23204778	0.023302625	0.00034641388
0.23217927	0.023246368	0.00034543428
0.23231076	0.022971253	0.00034752532
0.23244224	0.023184105	0.00034745091
0.23257373	0.022654725	0.00034549096
0.23270522	0.022971369	0.00034824002
0.23283671	0.023303446	0.00034779034
0.23296820	0.023667279	0.00035190976
0.23309969	0.022813714	0.00034505797
0.23323118	0.023189586	0.00034797622
0.23336267	0.022839863	0.00034664256
0.23349415	0.023208900	0.00034756512
0.23362564	0.023490096	0.00035154490
0.23375713	0.022772206	0.00034863515
0.23388862	0.023566900	0.00035055268
0.23402011	0.023626707	0.00035333059
0.23415160	0.023332812	0.00034905805
0.23428309	0.023019856	0.00035036440
0.23441458	0.023768796	0.00035255396
0.23454606	0.023462444	0.00035255262
0.23467755	0.023190655	0.00035018540
0.23480904	0.022898433	0.00035011617
0.23494053	0.023654078	0.00035499909
0.23507202	0.023641407	0.00035384442
0.23520351	0.022773133	0.00034974643
0.23533500	0.023315473	0.00035298984
0.23546648	0.023371285	0.00035405136
0.23559797	0.023115655	0.00035220848
0.23572946	0.022956527	0.00035201081
0.23586095	0.023194866	0.00035273022
0.23599244	0.022670702	0.00035046978
0.23612393	0.023074028	0.00035195302
0.23625542	0.022961440	0.00035304969
0.23638691	0.023011318	0.00035416464
0.23651839	0.023429956	0.00035439553
0.23664988	0.023601692	0.00035698746
0.23678137	0.023826109	0.00035868483
0.23691286	0.023365427	0.00035653385
0.23704435	0.023412941	0.00035688511
0.23717584	0.022963896	0.00035268248
0.23730733	0.023305779	0.00035698024
0.23743882	0.023051933	0.00035487961
0.23757030	0.023205304	0.00035685006
0.23770179	0.023371157	0.00035832213
0.23783328	0.023318412	0.00035566611
0.23796477	0.023164605	0.00035697635
0.23809626	0.023332451	0.00035611647
0.23822775	0.023710723	0.00035970808
0.23835924	0.022994501	0.00035817310
0.23849072	0.023306939	0.00035580803
0.23862221	0.023321843	0.00035822138
0.23875370	0.024019469	0.00036111596
0.23888519	0.022298654	0.00035271117
0.23901668	0.022830112	0.00035696804
0.23914817	0.023718923	0.00035769868
0.23927966	0.023844947	0.00036212186
0.23941115	0.022974512	0.00035612937
0.23954263	0.023341067	0.00035982603
0.23967412	0.023380921	0.00036040031
0.23980561	0.022990830	0.00035477862
0.23993710	0.023000247	0.00035911997
0.24006859	0.023421037	0.00035986397
0.24020008	0.022780827	0.00035635461
0.24033157	0.022736819	0.00035603499
0.24046306	0.023675293	0.00036123062
0.24059454	0.023432388	0.00036101872
0.24072603	0.023447985	0.00036210768
0.24085752	0.023098883	0.00035887191
0.24098901	0.022543801	0.00035841527
0.24112050	0.024029859	0.00036264971
0.24125199	0.024008462	0.00036402818
0.24138348	0.023289164	0.00036173721
0.24151496	0.023197850	0.00035790780
0.24164645	0.023103569	0.00036099095
0.24177794	0.022994736	0.00035777851
0.24190943	0.023158923	0.00036067707
0.24204092	0.023392759	0.00036152682
0.24217241	0.022753228	0.00035770443
0.24230390	0.022924677	0.00036080240
0.24243539	0.023228899	0.00036026162
0.24256687	0.023493752	0.00036380475
0.24269836	0.023544234	0.00036306562
0.24282985	0.022615758	0.00035712031
0.24296134	0.023367055	0.00036295512
0.24309283	0.023288921	0.00036185705
0.24322432	0.023347436	0.00036288775
0.24335581	0.022773801	0.00036088395
0.24348730	0.023362184	0.00036200115
0.24361878	0.023068448	0.00036176366
0.24375027	0.023754239	0.00036494703
0.24388176	0.023196649	0.00036244764
0.24401325	0.022879376	0.00036252853
0.24414474	0.023164356	0.00036160372
0.24427623	0.023106824	0.00036222300
0.24440772	0.023934691	0.00036602806
0.24453920	0.023249374	0.00036239089
0.24467069	0.023020486	0.00036350581
0.24480218	0.023515839	0.00036378093
0.24493367	0.023425865	0.00036358952
0.24506516	0.022751053	0.00035989979
0.24519665	0.023054916	0.00036101994
0.24532814	0.023664677	0.00036786727
0.24545963	0.023176199	0.00036294794
0.24559111	0.023093104	0.00036311598
0.24572260	0.023163305	0.00036346179
0.24585409	0.023428862	0.00036505035
0.24598558	0.023447509	0.00036526396
0.24611707	0.022739018	0.00036157294
0.24624856	0.023081262	0.00036224709
0.24638005	0.023329804	0.00036590377
0.24651154	0.023112193	0.00036346861
0.24664302	0.023568431	0.00036826734
0.24677451	0.023327124	0.00036490256
0.24690600	0.022990829	0.00036316395
0.24703749	0.022876373	0.00036435441
0.24716898	0.022852940	0.00036027867
0.24730047	0.023209087	0.00036553440
0.24743196	0.022852229	0.00036193293
0.24756345	0.023120950	0.00036396628
0.24769493	0.023527506	0.00036892610
0.24782642	0.023237095	0.00036441016
0.24795791	0.022881822	0.00036492488
0.24808940	0.022955317	0.00036364112
0.24822089	0.022978694	0.00036329599
0.24835238	0.022401198	0.00036111705
0.24848387	0.023130875	0.00036465828
0.24861535	0.024285595	0.00037410155
0.24874684	0.023486884	0.00036747755
0.24887833	0.023731577	0.00036850474
0.24900982	0.022400409	0.00036218047
0.24914131	0.023890757	0.00037037464
0.24927280	0.023362171	0.00036781543
0.24940429	0.023437677	0.00036702046
0.24953578	0.023075799	0.00036513350
0.24966726	0.022908259	0.00036590687
0.24979875	0.022728336	0.00036407547
0.24993024	0.022539096	0.00036358195
0.25006173	0.023520073	0.00036813564
0.25019322	0.023092433	0.00036670098
0.25032471	0.023367489	0.00036923422
0.25045620	0.023251387	0.00036648803
0.25058769	0.023036239	0.00036668577
0.25071917	0.023424106	0.00036732539
0.25085066	0.023501328	0.00036936849
0.25098215	0.022437668	0.00036424060
0.25111364	0.023691596	0.00036948125
0.25124513	0.023512549	0.00037112403
0.25137662	0.023650807	0.00037092676
0.25150811	0.023421774	0.00036833254
0.25163959	0.023463167	0.00037100867
0.25177108	0.023719942	0.00036982637
0.25190257	0.023141724	0.00036912625
0.25203406	0.023483987	0.00037085513
0.25216555	0.022938491	0.00036522069
0.25229704	0.023657791	0.00037085617
0.25242853	0.023356143	0.00036836954
0.25256002	0.022230574	0.00036392685
0.25269150	0.022861127	0.00036513708
0.25282299	0.022831888	0.00036428559
0.25295448	0.023937891	0.00037453014
0.25308597	0.023442811	0.00036792167
0.25321746	0.023697381	0.00037353992
0.25334895	0.023768530	0.00037345114
0.25348044	0.023611163	0.00037012386
0.25361193	0.023245930	0.00037026698
0.25374341	0.023358235	0.00036887240
0.25387490	0.023060612	0.00036716223
0.25400639	0.022839317	0.00037325958
0.25413788	0.022907377	0.00037677673
0.25426937	0.023149259	0.00038342356
0.25440086	0.023017178	0.00038577462
0.25453235	0.023032172	0.00038871172
0.25466383	0.023194217	0.00039330558
0.25479532	0.022273843	0.00038748448
0.25492681	0.022754472	0.00039344948
0.25505830	0.022734716	0.00039483365
0.25518979	0.022953538	0.00039913423
0.25532128	0.023363355	0.00040329327
0.25545277	0.023618685	0.00040748600
0.25558426	0.022894272	0.00040215742
0.25571574	0.022618250	0.00040323488
0.25584723	0.022752736	0.00040576839
0.25597872	0.023118038	0.00040988694
0.25611021	0.023276444	0.00041059197
0.25624170	0.022602038	0.00040837040
0.25637319	0.023166000	0.00041742218
0.25650468	0.022193305	0.00040970949
0.25663617	0.023664513	0.00042243385
0.25676765	0.023526179	0.00042255388
0.25689914	0.023797039	0.00042699839
0.25703063	0.023499114	0.00042815874
0.25716212	0.023357362	0.00042499753
0.25729361	0.023111664	0.00042679911
0.25742510	0.023144260	0.00042763283
0.25755659	0.022819453	0.00042757872
0.25768807	0.023255349	0.00043177575
0.25781956	0.022552041	0.00042820725
0.25795105	0.023227225	0.00043359254
0.25808254	0.022879045	0.00043720797
0.25821403	0.022352326	0.00042990728
0.25834552	0.023386864	0.00044007128
0.25847701	0.023224106	0.00043653892
0.25860850	0.023747394	0.00044238166
0.25873998	0.023380327	0.00044197672
0.25887147	0.023563836	0.00044600966
0.25900296	0.023102845	0.00044165527
0.25913445	0.023340400	0.00044263899
0.25926594	0.022961542	0.00044106215
0.25939743	0.023381166	0.00044613293
0.25952892	0.023125324	0.00044485462
0.25966041	0.022610129	0.00044224259
0.25979189	0.023124780	0.00044496378
0.25992338	0.023325335	0.00044910004
0.26005487	0.022699728	0.00044684230
0.26018636	0.022869725	0.00044778204
0.26031785	0.023374259	0.00044935553
0.26044934	0.023103229	0.00044760146
0.26058083	0.023411719	0.00045205290
0.26071231	0.023476851	0.00045644227
0.26084380	0.023379499	0.00045398630
0.26097529	0.023772510	0.00045761226
0.26110678	0.023425473	0.00045469628
0.26123827	0.023343184	0.00045589827
0.26136976	0.023686107	0.00045879746
0.26150125	0.023867764	0.00046183752
0.26163274	0.022960714	0.00045521986
0.26176422	0.021989760	0.00044645652
0.26189571	0.022918376	0.00045834106
0.26202720	0.023105504	0.00045718937
0.26215869	0.023423370	0.00046149143
0.26229018	0.023979178	0.00046598057
0.26242167	0.022331098	0.00045436296
0.26255316	0.023069965	0.00046008839
0.26268465	0.022395043	0.00046037667
0.26281613	0.022780595	0.00045884966
0.26294762	0.023560925	0.00046569733
0.26307911	0.023453649	0.00046359694
0.26321060	0.022985905	0.00046585992
0.26334209	0.022697659	0.00046630827
0.26347358	0.024129433	0.00047070952
0.26360507	0.023464522	0.00046874693
0.26373655	0.023741030	0.00047241379
0.26386804	0.022424649	0.00046373638
0.26399953	0.022855579	0.00046885012
0.26413102	0.022426685	0.00046256950
0.26426251	0.022663884	0.00046563663
0.26439400	0.022847914	0.00046588494
0.26452549	0.023029134	0.00047291066
0.26465698	0.023267006	0.00047441647
0.26478846	0.023019827	0.00046997979
0.26491995	0.023402507	0.00047893603
0.26505144	0.023348204	0.00047462604
0.26518293	0.022827335	0.00047323406
0.26531442	0.023243254	0.00047899300
0.26544591	0.023363913	0.00047709710
[truncated: 567 more rows]
