# Supplementary material for: Invariant surface glycoprotein 65 of Trypanosoma brucei is a complement C3 receptor
Source: Nat Commun. 2022 Aug 29;13:5085. doi: 10.1038/s41467-022-32728-9 (PMC9424271; doi:10.1038/s41467-022-32728-9)
Supplement: Supplementary file 4 — supplementary data 2 [file 41467_2022_32728_MOESM4_ESM.zip › b21-414646_00145.dat]

0.0026000000	40.328736	0.13796575
0.0027314887	29.343705	0.10810066
0.0028629774	22.669388	0.090851426
0.0029944661	17.486216	0.076577644
0.0031259548	12.441708	0.059358050
0.0032574435	10.949474	0.057639191
0.0033889322	8.7700303	0.048763797
0.0035204209	11.676623	0.048990141
0.0036519096	12.516330	0.047067179
0.0037833983	9.9895597	0.039643919
0.0039148870	8.3704891	0.035015612
0.0040463757	6.7706435	0.030296815
0.0041778644	5.6187334	0.025868620
0.0043093531	4.6789652	0.023177115
0.0044408418	3.8729905	0.020280495
0.0045723305	3.1650840	0.018333609
0.0047038192	2.9167267	0.016844503
0.0048353079	2.5357921	0.015247386
0.0049667966	2.2358639	0.014266080
0.0050982853	1.8935677	0.012437243
0.0052297740	1.7776480	0.012208073
0.0053612627	1.5701207	0.011079464
0.0054927514	1.4296539	0.010291941
0.0056242401	1.2789270	0.0097061247
0.0057557288	1.1829960	0.0090763692
0.0058872175	1.0697846	0.0085156011
0.0060187062	1.0409971	0.0083779920
0.0061501949	0.91122938	0.0075080359
0.0062816836	0.88939994	0.0075851040
0.0064131723	0.83411544	0.0072008252
0.0065446610	0.78780838	0.0068978731
0.0066761496	0.77353081	0.0068029167
0.0068076383	0.72415680	0.0064329479
0.0069391270	0.71110502	0.0064771830
0.0070706157	0.67581119	0.0062145036
0.0072021044	0.65523383	0.0060516936
0.0073335931	0.61651362	0.0058445843
0.0074650818	0.58568375	0.0055307357
0.0075965705	0.57022346	0.0055025394
0.0077280592	0.54523698	0.0053583518
0.0078595479	0.50723590	0.0050446891
0.0079910366	0.49832096	0.0050299539
0.0081225253	0.46715406	0.0047308105
0.0082540140	0.46385789	0.0047409014
0.0083855027	0.45354578	0.0047058345
0.0085169914	0.42845726	0.0044803883
0.0086484801	0.40673380	0.0043335814
0.0087799688	0.39046270	0.0041711244
0.0089114575	0.38924329	0.0041866220
0.0090429462	0.36175010	0.0040078347
0.0091744349	0.34097917	0.0038576155
0.0093059236	0.32694426	0.0037329117
0.0094374123	0.32250201	0.0036829123
0.0095689010	0.30303771	0.0035125512
0.0097003897	0.29885459	0.0035164231
0.0098318784	0.28498289	0.0033847476
0.0099633671	0.26773420	0.0032453226
0.010094856	0.25995441	0.0031877655
0.010226345	0.24745747	0.0030365737
0.010357833	0.24652066	0.0031090779
0.010489322	0.22931152	0.0029103822
0.010620811	0.22257668	0.0028467706
0.010752299	0.21151547	0.0027633150
0.010883788	0.19752638	0.0026153832
0.011015277	0.19165714	0.0026232260
0.011146765	0.18164744	0.0024746596
0.011278254	0.17824373	0.0024416950
0.011409743	0.16943475	0.0023559888
0.011541231	0.15476694	0.0022182112
0.011672720	0.15448875	0.0022215378
0.011804209	0.14041665	0.0020382369
0.011935698	0.13714873	0.0020097339
0.012067186	0.13121885	0.0019539253
0.012198675	0.12493134	0.0018448215
0.012330164	0.11991612	0.0018113059
0.012461652	0.11375781	0.0017441438
0.012593141	0.11190921	0.0016915205
0.012724630	0.10376248	0.0016282601
0.012856118	0.10230858	0.0015660287
0.012987607	0.098469274	0.0015538312
0.013119096	0.092883483	0.0014767577
0.013250585	0.091108017	0.0014454306
0.013382073	0.090821691	0.0014491166
0.013513562	0.088624367	0.0014083329
0.013645051	0.085827009	0.0013959752
0.013776539	0.080949218	0.0013489637
0.013908028	0.079496227	0.0013143864
0.014039517	0.076869656	0.0012856295
0.014171005	0.077478147	0.0012813739
0.014302494	0.073361089	0.0012497034
0.014433983	0.073547396	0.0012526935
0.014565472	0.072030374	0.0012149279
0.014696960	0.072069840	0.0012208165
0.014828449	0.069800165	0.0011833888
0.014959938	0.067076276	0.0011674593
0.015091426	0.065547662	0.0011570896
0.015222915	0.064047178	0.0011152463
0.015354404	0.065299206	0.0011310635
0.015485892	0.060733443	0.0010817437
0.015617381	0.059714400	0.0010754350
0.015748870	0.058125083	0.0010610065
0.015880359	0.060681604	0.0010668663
0.016011847	0.060471923	0.0010659819
0.016143336	0.054978916	0.0010067632
0.016274825	0.053530901	0.00099556646
0.016406313	0.053794696	0.00098908230
0.016537802	0.053377614	0.00097907768
0.016669291	0.054337751	0.00098419924
0.016800779	0.054940720	0.00098753661
0.016932268	0.057529748	0.0010047970
0.017063757	0.059782751	0.0010217885
0.017195246	0.058122940	0.0010014588
0.017326734	0.059692457	0.0010158858
0.017458223	0.058180043	0.00099337834
0.017589712	0.056029003	0.00097161637
0.017721200	0.055823230	0.00097364021
0.017852689	0.055512438	0.00094893398
0.017984178	0.056646114	0.00096959920
0.018115666	0.053465071	0.00093891533
0.018247155	0.054249133	0.00093793222
0.018378644	0.054233458	0.00094033212
0.018510133	0.053151471	0.00091965481
0.018641621	0.053216469	0.00091721924
0.018773110	0.051846326	0.00090235292
0.018904599	0.051006050	0.00089506764
0.019036087	0.050051517	0.00088267057
0.019167576	0.051473851	0.00088574039
0.019299065	0.048656590	0.00085819804
0.019430553	0.047997918	0.00085936597
0.019562042	0.047733311	0.00084981544
0.019693531	0.047202395	0.00084348041
0.019825019	0.046093821	0.00082723190
0.019956508	0.045750531	0.00081807335
0.020087997	0.045605404	0.00082234550
0.020219486	0.044251178	0.00080315457
0.020350974	0.044174517	0.00080788163
0.020482463	0.045361082	0.00080416931
0.020613952	0.042996256	0.00078026334
0.020745440	0.043759767	0.00079332155
0.020876929	0.041672979	0.00076558762
0.021008418	0.040844020	0.00076118377
0.021139906	0.042304950	0.00077117359
0.021271395	0.042276997	0.00076166137
0.021402884	0.040845469	0.00075352234
0.021534373	0.041242557	0.00075279765
0.021665861	0.040067230	0.00073933362
0.021797350	0.041078116	0.00074636383
0.021928839	0.039254519	0.00072154692
0.022060327	0.039173907	0.00072830103
0.022191816	0.039306339	0.00072050040
0.022323305	0.039713854	0.00072600800
0.022454793	0.037755617	0.00070493286
0.022586282	0.037357349	0.00069407535
0.022717771	0.037123278	0.00069796414
0.022849260	0.036394724	0.00068501856
0.022980748	0.035913242	0.00068230006
0.023112237	0.034890243	0.00066784596
0.023243726	0.036831857	0.00067892390
0.023375214	0.037434208	0.00069045404
0.023506703	0.037189920	0.00068390469
0.023638192	0.038854632	0.00069666527
0.023769680	0.037037527	0.00068063657
0.023901169	0.036761992	0.00067549918
0.024032658	0.036488769	0.00067285486
0.024164147	0.036908263	0.00067098875
0.024295635	0.036439614	0.00066385447
0.024427124	0.036562144	0.00066274768
0.024558613	0.037085645	0.00066219566
0.024690101	0.037686240	0.00067540853
0.024821590	0.037570603	0.00066552588
0.024953079	0.036662924	0.00065565667
0.025084567	0.036460325	0.00065730868
0.025216056	0.035994638	0.00064614845
0.025347545	0.035875882	0.00065156865
0.025479034	0.036304818	0.00064757939
0.025610522	0.036139011	0.00064112526
0.025742011	0.035816413	0.00063781926
0.025873500	0.034648799	0.00062827795
0.026004988	0.035996463	0.00064026372
0.026136477	0.036151695	0.00063857931
0.026267966	0.034542644	0.00061957456
0.026399454	0.035479779	0.00063129801
0.026530943	0.034501762	0.00061617778
0.026662432	0.035873314	0.00063228940
0.026793920	0.035168881	0.00062113128
0.026925409	0.034728195	0.00061463851
0.027056898	0.035706479	0.00062612017
0.027188387	0.035035340	0.00061323004
0.027319875	0.034245290	0.00061144789
0.027451364	0.035282829	0.00061461571
0.027582853	0.034878095	0.00060759330
0.027714341	0.035267824	0.00061132198
0.027845830	0.034089236	0.00059930836
0.027977319	0.035295635	0.00061053546
0.028108807	0.035810652	0.00060942055
0.028240296	0.034788318	0.00060099171
0.028371785	0.033285354	0.00058828847
0.028503274	0.034324485	0.00059542494
0.028634762	0.033897499	0.00058964609
0.028766251	0.033351821	0.00058540368
0.028897740	0.033795361	0.00058397496
0.029029228	0.034069366	0.00058761750
0.029160717	0.032834898	0.00057804905
0.029292206	0.032900824	0.00057536451
0.029423694	0.032998819	0.00057977016
0.029555183	0.033206383	0.00056987460
0.029686672	0.033381671	0.00057712839
0.029818161	0.032876182	0.00057206821
0.029949649	0.033111588	0.00056948049
0.030081138	0.033520767	0.00057350567
0.030212627	0.031589015	0.00055266618
0.030344115	0.033402569	0.00056855659
0.030475604	0.033132504	0.00056636620
0.030607093	0.033221768	0.00056480565
0.030738581	0.033005842	0.00056389390
0.030870070	0.033767025	0.00056480298
0.031001559	0.031518417	0.00054527012
0.031133048	0.032928167	0.00055972830
0.031264536	0.031452155	0.00054527455
0.031396025	0.032750756	0.00055651599
0.031527514	0.032662188	0.00055103190
0.031659002	0.031511034	0.00054127565
0.031790491	0.031381720	0.00054123004
0.031921980	0.032636075	0.00054625921
0.032053468	0.031985383	0.00054422748
0.032184957	0.031671786	0.00053629266
0.032316446	0.031873176	0.00053549001
0.032447935	0.031435317	0.00053708837
0.032579423	0.031442290	0.00053278295
0.032710912	0.031720285	0.00053604566
0.032842401	0.030803175	0.00052448672
0.032973889	0.031255949	0.00052608071
0.033105378	0.031682805	0.00053164443
0.033236867	0.030850914	0.00052194738
0.033368355	0.031401257	0.00053611046
0.033499844	0.030313327	0.00052602115
0.033631333	0.030717632	0.00052982569
0.033762822	0.030346065	0.00053297531
0.033894310	0.031094504	0.00053712348
0.034025799	0.030157436	0.00053043164
0.034157288	0.030526767	0.00053337858
0.034288776	0.029918210	0.00052779348
0.034420265	0.032371488	0.00055160711
0.034551754	0.030858886	0.00053601143
0.034683242	0.030569568	0.00053616391
0.034814731	0.029447312	0.00052439525
0.034946220	0.029742279	0.00052795595
0.035077708	0.029937709	0.00053438821
0.035209197	0.030476676	0.00053521938
0.035340686	0.030469249	0.00053193804
0.035472175	0.029300305	0.00053428129
0.035603663	0.029610835	0.00053872097
0.035735152	0.029932801	0.00054860967
0.035866641	0.029851943	0.00054703598
0.035998129	0.029526344	0.00054110944
0.036129618	0.028984245	0.00054143928
0.036261107	0.029028370	0.00053962109
0.036392595	0.029304663	0.00054985539
0.036524084	0.029494772	0.00054776999
0.036655573	0.029376240	0.00054343043
0.036787062	0.029332311	0.00054957088
0.036918550	0.028621070	0.00053913298
0.037050039	0.029108320	0.00054996063
0.037181528	0.029341962	0.00054710500
0.037313016	0.029539789	0.00054970852
0.037444505	0.029477804	0.00055355905
0.037575994	0.029243664	0.00054753539
0.037707482	0.028475815	0.00054715298
0.037838971	0.029136851	0.00055438192
0.037970460	0.028714317	0.00054751261
0.038101949	0.029125334	0.00055363852
0.038233437	0.028894154	0.00054651552
0.038364926	0.029376863	0.00054610916
0.038496415	0.030838144	0.00055748917
0.038627903	0.030506644	0.00054801355
0.038759392	0.029809869	0.00054411341
0.038890881	0.028863902	0.00053189102
0.039022369	0.029617458	0.00053849242
0.039153858	0.028588471	0.00052751070
0.039285347	0.029209814	0.00052966763
0.039416836	0.029689942	0.00053706965
0.039548324	0.028716109	0.00052724740
0.039679813	0.029763994	0.00053210101
0.039811302	0.029844086	0.00053487438
0.039942790	0.029345515	0.00052767911
0.040074279	0.029319235	0.00053009758
0.040205768	0.028853810	0.00052225338
0.040337256	0.029757670	0.00052751445
0.040468745	0.029923374	0.00053113096
0.040600234	0.029697912	0.00052665219
0.040731723	0.029796691	0.00052765741
0.040863211	0.029941037	0.00052946796
0.040994700	0.029001562	0.00051887813
0.041126189	0.028535431	0.00051863620
0.041257677	0.029418168	0.00052118769
0.041389166	0.029262484	0.00052158938
0.041520655	0.028881255	0.00051724160
0.041652143	0.029560539	0.00051999756
0.041783632	0.029192944	0.00051818555
0.041915121	0.029284905	0.00051703485
0.042046610	0.029046928	0.00051746973
0.042178098	0.029885758	0.00052253965
0.042309587	0.028996287	0.00051585026
0.042441076	0.029261644	0.00051569658
0.042572564	0.029299028	0.00051692791
0.042704053	0.030056867	0.00051857051
0.042835542	0.028633615	0.00051159762
0.042967030	0.028836677	0.00050945104
0.043098519	0.028499222	0.00050905668
0.043230008	0.028959079	0.00051081955
0.043361496	0.029102277	0.00050746330
0.043492985	0.029249904	0.00051464532
0.043624474	0.029839142	0.00051334607
0.043755963	0.028728669	0.00050884450
0.043887451	0.028560727	0.00050342614
0.044018940	0.029108494	0.00050646453
0.044150429	0.029438107	0.00051491677
0.044281917	0.028542512	0.00050114262
0.044413406	0.029629146	0.00051121209
0.044544895	0.029376768	0.00050587227
0.044676383	0.029655867	0.00050901210
0.044807872	0.029737089	0.00051146012
0.044939361	0.031054727	0.00051954929
0.045070850	0.029115907	0.00050336825
0.045202338	0.028700108	0.00050071574
0.045333827	0.029457762	0.00050224315
0.045465316	0.029672614	0.00051009143
0.045596804	0.029142143	0.00050270198
0.045728293	0.028658538	0.00049845407
0.045859782	0.029701326	0.00050637272
0.045991270	0.029354702	0.00049803222
0.046122759	0.029328149	0.00050300640
0.046254248	0.029149802	0.00051016370
0.046385737	0.029140150	0.00051072627
0.046517225	0.029814960	0.00051900511
0.046648714	0.029542977	0.00051825031
0.046780203	0.029525908	0.00052480588
0.046911691	0.029482870	0.00052181891
0.047043180	0.029093725	0.00051786136
0.047174669	0.029131701	0.00052075668
0.047306157	0.030095822	0.00053075416
0.047437646	0.030042073	0.00053319662
0.047569135	0.029624513	0.00053158852
0.047700624	0.029405053	0.00052339205
0.047832112	0.028829015	0.00052644564
0.047963601	0.028487387	0.00052018435
0.048095090	0.029697412	0.00053366129
0.048226578	0.028775150	0.00052852119
0.048358067	0.029862465	0.00053127489
0.048489556	0.029777403	0.00053534497
0.048621044	0.028874249	0.00052911588
0.048752533	0.028852032	0.00053326542
0.048884022	0.029299617	0.00053355380
0.049015511	0.029815016	0.00053601391
0.049146999	0.030074370	0.00054110781
0.049278488	0.029031567	0.00053118331
0.049409977	0.029693249	0.00054049611
0.049541465	0.029279805	0.00053471792
0.049672954	0.029545319	0.00053990091
0.049804443	0.028823876	0.00053168431
0.049935931	0.029522006	0.00054095519
0.050067420	0.029778907	0.00054442707
0.050198909	0.030384569	0.00054914919
0.050330398	0.030253236	0.00054605088
0.050461886	0.030000386	0.00054397675
0.050593375	0.029804632	0.00054470985
0.050724864	0.029284909	0.00054220420
0.050856352	0.029042516	0.00054059892
0.050987841	0.029737696	0.00054172291
0.051119330	0.029137658	0.00053954112
0.051250818	0.029631518	0.00054566294
0.051382307	0.029193340	0.00054379002
0.051513796	0.028547856	0.00053664697
0.051645284	0.030148473	0.00054910113
0.051776773	0.029525367	0.00054498018
0.051908262	0.029240279	0.00054360765
0.052039751	0.028975133	0.00054314065
0.052171239	0.029870580	0.00054882005
0.052302728	0.029632615	0.00055117119
0.052434217	0.029511706	0.00054636638
0.052565705	0.029829506	0.00055151582
0.052697194	0.030021096	0.00055020704
0.052828683	0.030148274	0.00055453473
0.052960171	0.029196684	0.00054651947
0.053091660	0.029119931	0.00054357205
0.053223149	0.029136671	0.00054871431
0.053354638	0.029556540	0.00055013323
0.053486126	0.028896230	0.00054824052
0.053617615	0.028828100	0.00054394928
0.053749104	0.028725092	0.00054390068
0.053880592	0.028732437	0.00054268151
0.054012081	0.029032746	0.00054810033
0.054143570	0.029233552	0.00055015991
0.054275058	0.028683393	0.00054434692
0.054406547	0.029194336	0.00054658299
0.054538036	0.029443710	0.00055512801
0.054669525	0.028540279	0.00054386294
0.054801013	0.028960205	0.00055297716
0.054932502	0.028987447	0.00054869480
0.055063991	0.029294581	0.00054889512
0.055195479	0.029240123	0.00055369473
0.055326968	0.029462693	0.00055330694
0.055458457	0.029576728	0.00055628796
0.055589945	0.029708281	0.00055668017
0.055721434	0.029605971	0.00055275884
0.055852923	0.029379407	0.00055715732
0.055984412	0.029395962	0.00055551844
0.056115900	0.029754946	0.00055716132
0.056247389	0.029687819	0.00055802592
0.056378878	0.028524482	0.00054321413
0.056510366	0.029083678	0.00055446524
0.056641855	0.028891999	0.00054975466
0.056773344	0.029040395	0.00055476396
0.056904832	0.029265938	0.00055437367
0.057036321	0.028856070	0.00054980788
0.057167810	0.028286246	0.00054839528
0.057299299	0.029556757	0.00055601729
0.057430787	0.028566455	0.00054616757
0.057562276	0.029163412	0.00055579189
0.057693765	0.028831603	0.00054383261
0.057825253	0.029251108	0.00055493771
0.057956742	0.029278376	0.00055559661
0.058088231	0.028758869	0.00054751065
0.058219719	0.029556866	0.00055748254
0.058351208	0.029666293	0.00055068443
0.058482697	0.028262580	0.00054431113
0.058614186	0.028756620	0.00054843712
0.058745674	0.027984235	0.00053781042
0.058877163	0.029382907	0.00055097766
0.059008652	0.029485837	0.00054476083
0.059140140	0.029062439	0.00054639513
0.059271629	0.028373903	0.00054094088
0.059403118	0.028681404	0.00053969644
0.059534606	0.028949258	0.00054491311
0.059666095	0.029086559	0.00053994504
0.059797584	0.028712891	0.00053951047
0.059929072	0.030279535	0.00055393085
0.060060561	0.028832705	0.00053793766
0.060192050	0.027583716	0.00053195926
0.060323539	0.028929847	0.00053868580
0.060455027	0.029225873	0.00054262753
0.060586516	0.029237269	0.00054557775
0.060718005	0.029289092	0.00054161269
0.060849493	0.029237323	0.00054158030
0.060980982	0.028635861	0.00053737603
0.061112471	0.029729334	0.00054304159
0.061243959	0.028472148	0.00053751551
0.061375448	0.029439042	0.00053956540
0.061506937	0.028917463	0.00053881598
0.061638426	0.029507309	0.00054213611
0.061769914	0.029042011	0.00053811622
0.061901403	0.028618920	0.00053802920
0.062032892	0.029402747	0.00053659304
0.062164380	0.028119637	0.00052985070
0.062295869	0.029188051	0.00053936768
0.062427358	0.029302803	0.00053753414
0.062558846	0.029864565	0.00054781858
0.062690335	0.028439796	0.00052906086
0.062821824	0.028873595	0.00053394961
0.062953313	0.029713843	0.00054097969
0.063084801	0.029141624	0.00053541583
0.063216290	0.029016191	0.00053742003
0.063347779	0.029056752	0.00053425159
0.063479267	0.029484131	0.00053574819
0.063610756	0.028211004	0.00052966135
0.063742245	0.028893265	0.00053153514
0.063873733	0.030276229	0.00054836493
0.064005222	0.029310630	0.00053521520
0.064136711	0.028562076	0.00053089517
0.064268200	0.028702902	0.00053090677
0.064399688	0.029820147	0.00053753485
0.064531177	0.030265631	0.00054463087
0.064662666	0.028936309	0.00053230830
0.064794154	0.029536878	0.00053547805
0.064925643	0.028787919	0.00053196638
0.065057132	0.028710098	0.00053058942
0.065188620	0.028197902	0.00052745070
0.065320109	0.028709750	0.00052735665
0.065451598	0.029099366	0.00053182514
0.065583087	0.028761415	0.00053048338
0.065714575	0.028487724	0.00052387084
0.065846064	0.027658834	0.00051992731
0.065977553	0.028790919	0.00052933362
0.066109041	0.029613470	0.00053235519
0.066240530	0.029148595	0.00053184056
0.066372019	0.029071968	0.00052872905
0.066503507	0.028596329	0.00052754632
0.066634996	0.028095195	0.00051991671
0.066766485	0.029390704	0.00053282954
0.066897973	0.029397890	0.00053144596
0.067029462	0.029342492	0.00053032153
0.067160951	0.029233804	0.00053312174
0.067292440	0.028487412	0.00052204330
0.067423928	0.029274016	0.00052732387
0.067555417	0.029616920	0.00053310292
0.067686906	0.029477623	0.00053038345
0.067818394	0.028418387	0.00052384210
0.067949883	0.028611484	0.00052371141
0.068081372	0.028531983	0.00052179589
0.068212860	0.029106780	0.00052812755
0.068344349	0.028721144	0.00052441863
0.068475838	0.028825747	0.00052462786
0.068607327	0.028746293	0.00052404308
0.068738815	0.029904316	0.00052965643
0.068870304	0.028929193	0.00052651059
0.069001793	0.027844958	0.00051534700
0.069133281	0.027873824	0.00051499705
0.069264770	0.029245504	0.00052853858
0.069396259	0.029007149	0.00051922030
0.069527747	0.028773301	0.00052319205
0.069659236	0.028714175	0.00052276248
0.069790725	0.029250266	0.00052366315
0.069922214	0.028689222	0.00052267004
0.070053702	0.028655634	0.00051757445
0.070185191	0.028721026	0.00052128781
0.070316680	0.029032498	0.00052077114
0.070448168	0.028993015	0.00052277021
0.070579657	0.028901878	0.00052263484
0.070711146	0.029299321	0.00052028176
0.070842634	0.029592947	0.00052668275
0.070974123	0.029260851	0.00052157917
0.071105612	0.028270572	0.00051452417
0.071237101	0.028430896	0.00051682412
0.071368589	0.028295726	0.00050998443
0.071500078	0.028842046	0.00051988604
0.071631567	0.028092687	0.00051260264
0.071763055	0.028591314	0.00051644958
0.071894544	0.028337007	0.00051547784
0.072026033	0.028119741	0.00050785594
0.072157521	0.028338084	0.00051573739
0.072289010	0.026729831	0.00050077479
0.072420499	0.027754571	0.00050799467
0.072551988	0.027191835	0.00050192986
0.072683476	0.027982897	0.00050780129
0.072814965	0.028074740	0.00051104403
0.072946454	0.027487014	0.00050738660
0.073077942	0.028527441	0.00051054536
0.073209431	0.027503929	0.00050801981
0.073340920	0.027122395	0.00050258275
0.073472408	0.027126911	0.00050350935
0.073603897	0.028042894	0.00051013446
0.073735386	0.028021948	0.00050772715
0.073866875	0.027920187	0.00050601266
0.073998363	0.027527129	0.00050537249
0.074129852	0.027644148	0.00050538281
0.074261341	0.027238527	0.00050200934
0.074392829	0.028091321	0.00050427251
0.074524318	0.027247700	0.00050289513
0.074655807	0.027432999	0.00050054195
0.074787295	0.027194466	0.00050082549
0.074918784	0.027411424	0.00050010270
0.075050273	0.026755475	0.00049436562
0.075181761	0.027942637	0.00050453152
0.075313250	0.027628124	0.00050392672
0.075444739	0.026983550	0.00049870330
0.075576228	0.027989204	0.00050574732
0.075707716	0.027135190	0.00049787658
0.075839205	0.027482451	0.00050053902
0.075970694	0.027763399	0.00050168203
0.076102182	0.027860251	0.00050175913
0.076233671	0.028724550	0.00051158513
0.076365160	0.027391018	0.00049545086
0.076496648	0.026302960	0.00048951674
0.076628137	0.027202180	0.00049780394
0.076759626	0.027316882	0.00049398560
0.076891115	0.027826293	0.00050106924
0.077022603	0.026327360	0.00048818482
0.077154092	0.027223155	0.00049413377
0.077285581	0.026853162	0.00049526360
0.077417069	0.027112356	0.00049398733
0.077548558	0.027080367	0.00049538460
0.077680047	0.027085751	0.00049212779
0.077811535	0.026623410	0.00049127400
0.077943024	0.026773967	0.00049239490
0.078074513	0.026944418	0.00048959155
0.078206002	0.026365107	0.00048880822
0.078337490	0.027096398	0.00049155309
0.078468979	0.026790813	0.00048807213
0.078600468	0.026635840	0.00048936336
0.078731956	0.026621502	0.00048731351
0.078863445	0.026011677	0.00048530519
0.078994934	0.026535916	0.00048528716
0.079126422	0.025981618	0.00048228811
0.079257911	0.027013128	0.00049173622
0.079389400	0.026397774	0.00048279235
0.079520889	0.027086021	0.00049126783
0.079652377	0.026462210	0.00048829364
0.079783866	0.026880238	0.00048865584
0.079915355	0.027001330	0.00049191480
0.080046843	0.026858188	0.00048517251
0.080178332	0.025492818	0.00047644222
0.080309821	0.026276324	0.00048468908
0.080441309	0.027198421	0.00048654627
0.080572798	0.026106654	0.00048219371
0.080704287	0.025928382	0.00047956245
0.080835776	0.025968090	0.00047889348
0.080967264	0.027354773	0.00049303882
0.081098753	0.026092879	0.00047863692
0.081230242	0.026935179	0.00048830736
0.081361730	0.028115312	0.00049478816
0.081493219	0.026231091	0.00048121452
0.081624708	0.026720899	0.00048619280
0.081756196	0.026373237	0.00047883989
0.081887685	0.026282964	0.00048067670
0.082019174	0.025385270	0.00047365315
0.082150663	0.026413638	0.00048242961
0.082282151	0.026722103	0.00048312991
0.082413640	0.026140712	0.00047754996
0.082545129	0.026623436	0.00048177285
0.082676617	0.026410137	0.00048126462
0.082808106	0.026859195	0.00048410955
0.082939595	0.026522907	0.00048234608
0.083071083	0.026208604	0.00047575038
0.083202572	0.026476915	0.00047951793
0.083334061	0.026977753	0.00048598387
0.083465549	0.026870868	0.00047837510
0.083597038	0.025600702	0.00047469957
0.083728527	0.025816234	0.00047105648
0.083860016	0.026601398	0.00047936497
0.083991504	0.025829238	0.00047619159
0.084122993	0.025590939	0.00047170779
0.084254482	0.026222492	0.00047781022
0.084385970	0.026637466	0.00047774808
0.084517459	0.025932148	0.00047315510
0.084648948	0.026090713	0.00047487787
0.084780436	0.026539619	0.00047532922
0.084911925	0.026418476	0.00047588562
0.085043414	0.026435046	0.00047519370
0.085174903	0.026493923	0.00047619212
0.085306391	0.025877355	0.00047375598
0.085437880	0.025831140	0.00047008267
0.085569369	0.025953747	0.00047209798
0.085700857	0.026086498	0.00047092897
0.085832346	0.026305389	0.00047391566
0.085963835	0.026216714	0.00047524690
0.086095323	0.025677608	0.00046936302
0.086226812	0.025750243	0.00046924480
0.086358301	0.025877567	0.00046909119
0.086489790	0.026110268	0.00047280984
0.086621278	0.025959035	0.00047029440
0.086752767	0.025908575	0.00046873328
0.086884256	0.025446032	0.00046520572
0.087015744	0.025853454	0.00046913941
0.087147233	0.025040017	0.00046261019
0.087278722	0.026330782	0.00047349348
0.087410210	0.026486636	0.00047260022
0.087541699	0.026628199	0.00047321059
0.087673188	0.026364487	0.00047135762
0.087804677	0.025777735	0.00046550353
0.087936165	0.025254958	0.00046413392
0.088067654	0.025883145	0.00046723297
0.088199143	0.026074484	0.00046612625
0.088330631	0.025916799	0.00046961928
0.088462120	0.025658878	0.00046363181
0.088593609	0.025605742	0.00046724288
0.088725097	0.025533260	0.00046224681
0.088856586	0.025964768	0.00046487234
0.088988075	0.026010686	0.00046968327
0.089119564	0.025533370	0.00046175198
0.089251052	0.025581153	0.00046514020
0.089382541	0.025116964	0.00046086789
0.089514030	0.025416055	0.00045998805
0.089645518	0.026261093	0.00046708804
0.089777007	0.025244767	0.00045853216
0.089908496	0.025826600	0.00046704224
0.090039984	0.025455144	0.00046030474
0.090171473	0.026067046	0.00046269735
0.090302962	0.025100904	0.00046177482
0.090434451	0.025548765	0.00046075609
0.090565939	0.025643604	0.00046405644
0.090697428	0.025181391	0.00046009061
0.090828917	0.025502079	0.00045546657
0.090960405	0.026271040	0.00046758408
0.091091894	0.026207376	0.00046513826
0.091223383	0.024678156	0.00045586719
0.091354871	0.025353041	0.00046047133
0.091486360	0.025421821	0.00046790337
0.091617849	0.024644176	0.00046775936
0.091749337	0.025670449	0.00047812908
0.091880826	0.026106866	0.00048606117
0.092012315	0.025399865	0.00048225352
0.092143804	0.024920658	0.00047812870
0.092275292	0.025162644	0.00048543614
0.092406781	0.025802367	0.00049372178
0.092538270	0.026217757	0.00049821938
0.092669758	0.025359297	0.00049356963
0.092801247	0.024286736	0.00046927699
0.092932736	0.024999548	0.00047683571
0.093064224	0.025779544	0.00047952481
0.093195713	0.024455385	0.00046743692
0.093327202	0.024102387	0.00046318198
0.093458691	0.024744995	0.00046191257
0.093590179	0.024703816	0.00046874503
0.093721668	0.024708918	0.00046587876
0.093853157	0.024584376	0.00046203904
0.093984645	0.024444759	0.00045967964
0.094116134	0.024602790	0.00046143935
0.094247623	0.024829539	0.00046104632
0.094379111	0.024304694	0.00045983619
0.094510600	0.025014282	0.00046429659
0.094642089	0.024678814	0.00046045746
0.094773578	0.025754734	0.00046426193
0.094905066	0.024616494	0.00045917612
0.095036555	0.024205030	0.00045958918
0.095168044	0.024492246	0.00045375473
0.095299532	0.025075509	0.00046038830
0.095431021	0.024598004	0.00045422993
0.095562510	0.024673787	0.00045809208
0.095693998	0.024780842	0.00045790440
0.095825487	0.024437474	0.00045177549
0.095956976	0.025463687	0.00046308676
0.096088465	0.025572776	0.00045904537
0.096219953	0.024726050	0.00045689446
0.096351442	0.025927585	0.00046628460
0.096482931	0.024654843	0.00045499131
0.096614419	0.024735935	0.00045298929
0.096745908	0.025075140	0.00045850612
0.096877397	0.024599757	0.00045220160
0.097008885	0.025004242	0.00045649408
0.097140374	0.024531477	0.00045112825
0.097271863	0.024414512	0.00045048565
0.097403352	0.024298246	0.00044856248
0.097534840	0.024637506	0.00045049835
0.097666329	0.024045531	0.00044840013
0.097797818	0.024491157	0.00044710174
0.097929306	0.023772509	0.00044253682
0.098060795	0.023643049	0.00044043052
0.098192284	0.024605911	0.00044365418
0.098323772	0.024464311	0.00044562230
0.098455261	0.024465106	0.00044288338
0.098586750	0.023593932	0.00043514119
0.098718239	0.024254395	0.00044050479
0.098849727	0.024403291	0.00044067093
0.098981216	0.023835588	0.00043665370
0.099112705	0.024204781	0.00044004583
0.099244193	0.024723446	0.00044178765
0.099375682	0.024250701	0.00044140942
0.099507171	0.024215189	0.00043958566
0.099638659	0.024008882	0.00044087271
0.099770148	0.024741687	0.00044267742
0.099901637	0.023724163	0.00043592960
0.10003313	0.024038200	0.00043932011
0.10016461	0.024474369	0.00044089914
0.10029610	0.023856659	0.00043834019
0.10042759	0.024559112	0.00044214735
0.10055908	0.024793990	0.00044229974
0.10069057	0.024209374	0.00044070501
0.10082206	0.024064897	0.00043850229
0.10095355	0.024291642	0.00044202773
0.10108504	0.023853128	0.00043560969
0.10121652	0.023504512	0.00043064706
0.10134801	0.024003374	0.00043758480
0.10147950	0.024663057	0.00044164874
0.10161099	0.024087976	0.00043775462
0.10174248	0.025075266	0.00044371000
0.10187397	0.024507271	0.00043790404
0.10200546	0.024405718	0.00044022484
0.10213694	0.024212086	0.00043467308
0.10226843	0.024453594	0.00043913415
0.10239992	0.023464594	0.00043070750
0.10253141	0.023833909	0.00042816104
0.10266290	0.023994909	0.00043687563
0.10279439	0.023278741	0.00042839600
0.10292588	0.024400641	0.00043821309
0.10305737	0.023710726	0.00043232337
0.10318885	0.023847857	0.00043265349
0.10332034	0.023428868	0.00042912141
0.10345183	0.023765058	0.00043095081
0.10358332	0.023622489	0.00043115302
0.10371481	0.023615723	0.00042865088
0.10384630	0.024450518	0.00043509907
0.10397779	0.024022372	0.00043289353
0.10410928	0.023651634	0.00043158278
0.10424076	0.023631104	0.00043047588
0.10437225	0.024125173	0.00043438843
0.10450374	0.022949935	0.00042165395
0.10463523	0.024005033	0.00043257340
0.10476672	0.022975943	0.00042488587
0.10489821	0.023197236	0.00042423267
0.10502970	0.023846141	0.00042816299
0.10516118	0.024151574	0.00042956763
0.10529267	0.023849152	0.00043193135
0.10542416	0.023971417	0.00043091566
0.10555565	0.024291987	0.00043176392
0.10568714	0.024017759	0.00043078090
0.10581863	0.023407789	0.00042476949
0.10595012	0.023830468	0.00042833236
0.10608161	0.024584910	0.00043486850
0.10621309	0.024395620	0.00043225390
0.10634458	0.023976897	0.00042805756
0.10647607	0.024338171	0.00043032790
0.10660756	0.024093253	0.00042936587
0.10673905	0.024390483	0.00043339132
0.10687054	0.024174646	0.00043284230
0.10700203	0.023466675	0.00043503954
0.10713352	0.023887694	0.00044100820
0.10726500	0.024153297	0.00044530198
0.10739649	0.024692127	0.00045866222
0.10752798	0.024181991	0.00045108232
0.10765947	0.024229618	0.00045564455
0.10779096	0.024208990	0.00045707379
0.10792245	0.024750822	0.00046376491
0.10805394	0.024081809	0.00046029922
0.10818542	0.023844091	0.00045653401
0.10831691	0.024491434	0.00046662546
0.10844840	0.023433264	0.00045779634
0.10857989	0.023837186	0.00046228941
0.10871138	0.023874210	0.00046699135
0.10884287	0.023581479	0.00046259900
0.10897436	0.023599206	0.00046566101
0.10910585	0.023683739	0.00047022906
0.10923733	0.023468664	0.00046513082
0.10936882	0.023407850	0.00047096325
0.10950031	0.023420306	0.00046706891
0.10963180	0.023804863	0.00047282382
0.10976329	0.024214137	0.00047483725
0.10989478	0.023071522	0.00047001395
0.11002627	0.023832166	0.00048124330
0.11015776	0.024671920	0.00047947746
0.11028924	0.023527569	0.00047703290
0.11042073	0.024049968	0.00048589209
0.11055222	0.023133687	0.00047553004
0.11068371	0.023803509	0.00048211522
0.11081520	0.023626301	0.00048125983
0.11094669	0.023507943	0.00048220814
0.11107818	0.023320902	0.00048288482
0.11120966	0.024060109	0.00048696800
0.11134115	0.023568078	0.00048667131
0.11147264	0.024343250	0.00048861021
0.11160413	0.023916048	0.00048807376
0.11173562	0.023675495	0.00049189186
0.11186711	0.023995690	0.00047600947
0.11199860	0.024232136	0.00047850081
0.11213009	0.023576885	0.00046732437
0.11226157	0.023584189	0.00046490613
0.11239306	0.023823631	0.00046520541
0.11252455	0.023181030	0.00045812546
0.11265604	0.023812896	0.00046373215
0.11278753	0.023464338	0.00045510943
0.11291902	0.024505143	0.00046190347
0.11305051	0.023983970	0.00046142775
0.11318200	0.023138056	0.00045066838
0.11331348	0.023322347	0.00045222298
0.11344497	0.024109550	0.00045684849
0.11357646	0.024024102	0.00045121170
0.11370795	0.023449400	0.00044934194
0.11383944	0.023915834	0.00045285441
0.11397093	0.024701260	0.00045698375
0.11410242	0.023805034	0.00045157841
0.11423390	0.024470964	0.00045061572
0.11436539	0.023825710	0.00045109989
0.11449688	0.023974311	0.00044440612
0.11462837	0.023736929	0.00044927664
0.11475986	0.023281125	0.00044090703
0.11489135	0.023652359	0.00044233065
0.11502284	0.024449303	0.00045149610
0.11515433	0.023566394	0.00044354064
0.11528581	0.023931108	0.00044413748
0.11541730	0.024211746	0.00044552860
0.11554879	0.022852219	0.00043314872
0.11568028	0.023816922	0.00044353897
0.11581177	0.024792761	0.00044808055
0.11594326	0.024138125	0.00044479843
0.11607475	0.023700324	0.00044067427
0.11620624	0.023854902	0.00043915015
0.11633772	0.023739205	0.00044047890
0.11646921	0.023935609	0.00044215985
0.11660070	0.023708785	0.00043826727
0.11673219	0.023798706	0.00043722223
0.11686368	0.023474368	0.00043469391
0.11699517	0.023775476	0.00043735175
0.11712666	0.023607921	0.00043513753
0.11725814	0.024055760	0.00043553195
0.11738963	0.023425455	0.00043089162
0.11752112	0.024135086	0.00043332853
0.11765261	0.024768694	0.00044172003
0.11778410	0.023404927	0.00043076317
0.11791559	0.023766700	0.00043106109
0.11804708	0.025334021	0.00044094600
0.11817857	0.024130296	0.00043374312
0.11831005	0.024112230	0.00043142023
0.11844154	0.023862314	0.00043271443
0.11857303	0.024286950	0.00043086701
0.11870452	0.023674097	0.00042682696
0.11883601	0.023991234	0.00043031538
0.11896750	0.023730971	0.00042682787
0.11909899	0.023721088	0.00042880330
0.11923048	0.023360801	0.00042023374
0.11936196	0.024046997	0.00042784787
0.11949345	0.023581351	0.00041972229
0.11962494	0.024471977	0.00042638688
0.11975643	0.024700714	0.00043259261
0.11988792	0.023732419	0.00041938234
0.12001941	0.024029480	0.00042261037
0.12015090	0.023589085	0.00041977660
0.12028239	0.023952964	0.00042275002
0.12041387	0.024011616	0.00042083492
0.12054536	0.023648480	0.00041751386
0.12067685	0.023406890	0.00041646164
0.12080834	0.023717737	0.00041909917
0.12093983	0.024177351	0.00041816289
0.12107132	0.023042049	0.00041554456
0.12120281	0.023895320	0.00041888078
0.12133429	0.023967129	0.00041799019
0.12146578	0.023355898	0.00041441944
0.12159727	0.023451043	0.00041220031
0.12172876	0.023292793	0.00041398325
0.12186025	0.023902259	0.00041551656
0.12199174	0.024166637	0.00041868012
0.12212323	0.024415874	0.00042019481
0.12225472	0.023627249	0.00041501751
0.12238620	0.023589158	0.00041503751
0.12251769	0.023988192	0.00041505167
0.12264918	0.023562038	0.00041421425
0.12278067	0.023432634	0.00041366857
0.12291216	0.024016151	0.00041512537
0.12304365	0.024498097	0.00041951076
0.12317514	0.023532789	0.00041188806
0.12330663	0.023489090	0.00041177612
0.12343811	0.023330869	0.00041356437
0.12356960	0.024164024	0.00041579767
0.12370109	0.023370017	0.00041135141
0.12383258	0.023304830	0.00041065824
0.12396407	0.023290354	0.00040712232
0.12409556	0.023885883	0.00041727040
0.12422705	0.024538688	0.00041856551
0.12435853	0.023686871	0.00041087252
0.12449002	0.023860888	0.00041260843
0.12462151	0.024163223	0.00041521287
0.12475300	0.023325232	0.00040933636
0.12488449	0.023516449	0.00040954914
0.12501598	0.023578059	0.00041039530
0.12514747	0.023599835	0.00040939146
0.12527896	0.024245530	0.00041344082
0.12541044	0.024585503	0.00041762426
0.12554193	0.023731936	0.00040981150
0.12567342	0.023767397	0.00041022580
0.12580491	0.024490808	0.00041730185
0.12593640	0.024651071	0.00041391421
0.12606789	0.023530894	0.00040923558
0.12619938	0.023445672	0.00040709137
0.12633087	0.023403495	0.00040950256
0.12646235	0.023054467	0.00040598123
0.12659384	0.023849584	0.00040671587
0.12672533	0.023826690	0.00041209492
0.12685682	0.023501718	0.00040782100
0.12698831	0.023283549	0.00040629923
0.12711980	0.024170469	0.00041019211
0.12725129	0.024609109	0.00041133315
0.12738277	0.024112931	0.00041135455
0.12751426	0.023755050	0.00040777166
0.12764575	0.024184905	0.00041192671
0.12777724	0.023592760	0.00040468393
0.12790873	0.024219997	0.00041134596
0.12804022	0.023613053	0.00040793301
0.12817171	0.023873019	0.00040771059
0.12830320	0.023968187	0.00040856324
0.12843468	0.023504314	0.00040411961
0.12856617	0.023549382	0.00040493775
0.12869766	0.024152087	0.00040996024
0.12882915	0.022994341	0.00040290445
0.12896064	0.024155892	0.00040828250
0.12909213	0.024365279	0.00040784309
0.12922362	0.024028120	0.00040706531
0.12935511	0.023721627	0.00040535247
0.12948659	0.023602416	0.00040570636
0.12961808	0.024084453	0.00040556712
0.12974957	0.023820516	0.00040457713
0.12988106	0.023844364	0.00040498218
0.13001255	0.023759492	0.00040397273
0.13014404	0.023948304	0.00040798959
0.13027553	0.023679603	0.00040246665
0.13040701	0.023420180	0.00040137116
0.13053850	0.023718912	0.00040494169
0.13066999	0.023648966	0.00040226844
0.13080148	0.023924288	0.00040660089
0.13093297	0.024251633	0.00040489515
0.13106446	0.024385193	0.00040774258
0.13119595	0.023690623	0.00040295980
0.13132744	0.023771856	0.00040360483
0.13145892	0.023662635	0.00040327258
0.13159041	0.024344903	0.00040471081
0.13172190	0.023332266	0.00039787162
0.13185339	0.024307614	0.00040725838
0.13198488	0.023907789	0.00040313374
0.13211637	0.024051352	0.00040399736
0.13224786	0.023743314	0.00039998738
0.13237935	0.023819978	0.00040166585
0.13251083	0.024270227	0.00040427023
0.13264232	0.023705256	0.00040250454
0.13277381	0.023651358	0.00040201993
0.13290530	0.023681957	0.00039837763
0.13303679	0.024216292	0.00040420770
0.13316828	0.023619959	0.00040167603
0.13329977	0.023775456	0.00039860743
0.13343125	0.023575204	0.00040168042
0.13356274	0.023919699	0.00039864990
0.13369423	0.024286090	0.00040218720
0.13382572	0.023855742	0.00040249175
0.13395721	0.024163943	0.00040207977
0.13408870	0.023299474	0.00039788763
0.13422019	0.023961274	0.00039806923
0.13435168	0.023391277	0.00039829003
0.13448316	0.024227286	0.00040374671
0.13461465	0.023206462	0.00039502127
0.13474614	0.023962753	0.00039998297
0.13487763	0.024229237	0.00040191781
0.13500912	0.023263794	0.00039559479
0.13514061	0.023417270	0.00039601207
0.13527210	0.023979744	0.00040049880
0.13540359	0.023826894	0.00039932528
0.13553507	0.023550966	0.00039626868
0.13566656	0.024340747	0.00040082781
0.13579805	0.023131401	0.00039442126
0.13592954	0.023735057	0.00039668904
0.13606103	0.023621427	0.00039839323
0.13619252	0.024439297	0.00040100238
0.13632401	0.023866946	0.00039661854
0.13645549	0.023827622	0.00039939424
0.13658698	0.023800479	0.00039719876
0.13671847	0.023773916	0.00039655651
0.13684996	0.024518010	0.00040106296
0.13698145	0.023372265	0.00039258491
0.13711294	0.023589386	0.00039574777
0.13724443	0.024316650	0.00039979647
0.13737592	0.023663841	0.00039310962
0.13750740	0.023434751	0.00039498981
0.13763889	0.024280455	0.00039714991
0.13777038	0.023113628	0.00039171565
0.13790187	0.023980447	0.00039530797
0.13803336	0.023595047	0.00039273964
0.13816485	0.023803277	0.00039644769
0.13829634	0.023798107	0.00039291543
0.13842783	0.024157525	0.00039905972
0.13855931	0.023813869	0.00039372127
0.13869080	0.023580380	0.00039450876
0.13882229	0.023477290	0.00039237077
0.13895378	0.023406759	0.00039034225
0.13908527	0.023872244	0.00039503123
0.13921676	0.024073891	0.00039588398
0.13934825	0.023974222	0.00039348010
0.13947973	0.023667912	0.00039283369
0.13961122	0.023599563	0.00039075861
0.13974271	0.023850159	0.00039393640
0.13987420	0.023992726	0.00039562209
0.14000569	0.023647914	0.00038930003
0.14013718	0.023013856	0.00038749061
0.14026867	0.023912677	0.00039304546
0.14040016	0.023933041	0.00039587072
0.14053164	0.023782064	0.00039409547
0.14066313	0.023864053	0.00038947267
0.14079462	0.024321389	0.00039589202
0.14092611	0.024132578	0.00039268769
0.14105760	0.023088676	0.00038757222
0.14118909	0.024089760	0.00039492750
0.14132058	0.023800894	0.00038842610
0.14145207	0.023683831	0.00038853721
0.14158355	0.023918845	0.00038960703
0.14171504	0.023941851	0.00039069752
0.14184653	0.023755915	0.00039056856
0.14197802	0.023613459	0.00038839501
0.14210951	0.023539380	0.00038679149
0.14224100	0.023894671	0.00038916444
0.14237249	0.023985713	0.00038967495
0.14250398	0.023345988	0.00038708914
0.14263546	0.023765804	0.00038775813
0.14276695	0.023053350	0.00038369932
0.14289844	0.024252790	0.00039141516
0.14302993	0.023596960	0.00038728671
0.14316142	0.023537371	0.00038688633
0.14329291	0.022991928	0.00038264999
0.14342440	0.023287911	0.00038559568
0.14355588	0.023307561	0.00038608782
0.14368737	0.023253126	0.00038342139
0.14381886	0.023831229	0.00039043999
0.14395035	0.022994189	0.00038188639
0.14408184	0.023616125	0.00038542922
0.14421333	0.024226656	0.00039153202
0.14434482	0.023575714	0.00038494725
0.14447631	0.023448241	0.00038529574
0.14460779	0.023116583	0.00038208517
0.14473928	0.023587432	0.00038551883
0.14487077	0.023693033	0.00038885596
0.14500226	0.024031267	0.00038791420
0.14513375	0.024042337	0.00039058081
0.14526524	0.023448617	0.00038355481
0.14539673	0.024200291	0.00038834651
0.14552822	0.023501757	0.00038649332
0.14565970	0.023578993	0.00038477515
0.14579119	0.023654056	0.00038635871
0.14592268	0.023565722	0.00038429737
0.14605417	0.023940070	0.00038525891
0.14618566	0.023545750	0.00038503953
0.14631715	0.023284310	0.00038173194
0.14644864	0.023396890	0.00038277509
0.14658012	0.024328851	0.00038869180
0.14671161	0.023913405	0.00038669322
0.14684310	0.024056644	0.00038931791
0.14697459	0.024406454	0.00038990454
0.14710608	0.023728694	0.00038390608
0.14723757	0.024252860	0.00038878914
0.14736906	0.023824589	0.00038415959
0.14750055	0.023990264	0.00038785905
0.14763203	0.023792529	0.00038449804
0.14776352	0.023242312	0.00038037513
0.14789501	0.023340539	0.00038295926
0.14802650	0.023579806	0.00038149811
0.14815799	0.023620950	0.00038343440
0.14828948	0.023732677	0.00038260908
0.14842097	0.023393461	0.00038339417
0.14855246	0.024086352	0.00038607235
0.14868394	0.023635284	0.00038120122
0.14881543	0.023124335	0.00038008077
0.14894692	0.023871625	0.00038360708
0.14907841	0.022900261	0.00037710664
0.14920990	0.023992275	0.00038476220
0.14934139	0.024052488	0.00038495512
0.14947288	0.023943412	0.00038484233
0.14960436	0.023823071	0.00038218342
0.14973585	0.022869801	0.00037664793
0.14986734	0.024019577	0.00038434899
0.14999883	0.023515276	0.00038006606
0.15013032	0.023418489	0.00038103972
0.15026181	0.023389021	0.00038044541
0.15039330	0.023357833	0.00037960178
0.15052479	0.024191467	0.00038440066
0.15065627	0.023697301	0.00038006846
0.15078776	0.023194005	0.00037896044
0.15091925	0.023605188	0.00038082783
0.15105074	0.023325240	0.00037771742
0.15118223	0.023153877	0.00037867190
0.15131372	0.023195130	0.00037842756
0.15144521	0.023567779	0.00037948226
0.15157670	0.023651564	0.00037939911
0.15170818	0.023511655	0.00037802215
0.15183967	0.023254464	0.00037588583
0.15197116	0.024044573	0.00038245743
0.15210265	0.024273089	0.00038253536
0.15223414	0.023082527	0.00037614337
0.15236563	0.023724727	0.00037889034
0.15249712	0.023744204	0.00037997982
0.15262860	0.024013449	0.00038033826
0.15276009	0.023158141	0.00037542448
0.15289158	0.023425109	0.00037806786
0.15302307	0.023907942	0.00037929459
0.15315456	0.023743237	0.00037889103
0.15328605	0.023150755	0.00037594973
0.15341754	0.023373778	0.00037769404
0.15354903	0.023557289	0.00037719940
0.15368051	0.023213889	0.00037633421
0.15381200	0.023784902	0.00037821037
0.15394349	0.023972382	0.00038037265
0.15407498	0.023878199	0.00038032961
0.15420647	0.023444917	0.00037402190
0.15433796	0.023844534	0.00037817564
0.15446945	0.023784768	0.00037674262
0.15460094	0.023989302	0.00038004726
0.15473242	0.023625914	0.00037679390
0.15486391	0.023894642	0.00037727185
0.15499540	0.024140194	0.00037867451
0.15512689	0.024062886	0.00037918551
0.15525838	0.023535947	0.00037516026
0.15538987	0.023103189	0.00037210968
0.15552136	0.023152449	0.00037248861
0.15565284	0.024094384	0.00037841771
0.15578433	0.024114021	0.00037887198
0.15591582	0.023542093	0.00037589713
0.15604731	0.023670715	0.00037618428
0.15617880	0.023448805	0.00037334948
0.15631029	0.023006389	0.00037202316
0.15644178	0.023014572	0.00036950609
0.15657327	0.023320361	0.00037561576
0.15670475	0.023463034	0.00037299717
0.15683624	0.023430580	0.00037287138
0.15696773	0.023630439	0.00037359768
0.15709922	0.023677457	0.00037375460
0.15723071	0.023283327	0.00037306966
0.15736220	0.023369616	0.00037121342
0.15749369	0.023425156	0.00037239696
0.15762518	0.023344278	0.00037204653
0.15775666	0.023578689	0.00037379776
0.15788815	0.023654872	0.00037548851
0.15801964	0.023851623	0.00037564310
0.15815113	0.023803822	0.00037451184
0.15828262	0.023467586	0.00037153469
0.15841411	0.023252014	0.00037069551
0.15854560	0.023490780	0.00037280512
0.15867708	0.023941901	0.00037313178
0.15880857	0.024339434	0.00037695278
0.15894006	0.023904909	0.00037396609
0.15907155	0.023253476	0.00037003227
0.15920304	0.023853839	0.00037463344
0.15933453	0.023885467	0.00037286908
0.15946602	0.023553071	0.00037099064
0.15959751	0.023662761	0.00037075570
0.15972899	0.023668975	0.00037138468
0.15986048	0.023783661	0.00037418834
0.15999197	0.023391015	0.00036962732
0.16012346	0.023953311	0.00037559777
0.16025495	0.023295954	0.00036911224
0.16038644	0.023736631	0.00037083074
0.16051793	0.024079360	0.00037524117
0.16064942	0.024069524	0.00037196827
0.16078090	0.023761012	0.00037307188
0.16091239	0.023731670	0.00037216899
0.16104388	0.023790492	0.00037027638
0.16117537	0.023435362	0.00036919330
0.16130686	0.023597856	0.00036912970
0.16143835	0.023603535	0.00037157791
0.16156984	0.023623080	0.00037147148
0.16170133	0.024195415	0.00037207856
0.16183281	0.023439034	0.00036990558
0.16196430	0.023668237	0.00036974965
0.16209579	0.023979862	0.00037155098
0.16222728	0.023447996	0.00036955747
0.16235877	0.023763781	0.00036972525
0.16249026	0.023765211	0.00036994374
0.16262175	0.023178703	0.00036585558
0.16275323	0.023647210	0.00036863424
0.16288472	0.023220815	0.00036594411
0.16301621	0.023782702	0.00036771337
0.16314770	0.023489821	0.00036925329
0.16327919	0.023694469	0.00036874387
0.16341068	0.023690720	0.00036775420
0.16354217	0.023331642	0.00036636924
0.16367366	0.023602435	0.00036737442
0.16380514	0.024340048	0.00037302922
0.16393663	0.023982692	0.00037114798
0.16406812	0.023765739	0.00036679867
0.16419961	0.023950167	0.00037037392
0.16433110	0.022979854	0.00036349484
0.16446259	0.023847188	0.00036824955
0.16459408	0.023209160	0.00036553496
0.16472557	0.023762619	0.00036548695
0.16485705	0.023396591	0.00036665605
0.16498854	0.023871323	0.00036935916
0.16512003	0.023551981	0.00036662102
0.16525152	0.023757810	0.00036974099
0.16538301	0.024316026	0.00036963974
0.16551450	0.023460862	0.00036669844
0.16564599	0.023494752	0.00036507599
0.16577747	0.023053862	0.00036328498
0.16590896	0.023371397	0.00036556636
0.16604045	0.023503368	0.00036478249
0.16617194	0.022947689	0.00036238361
0.16630343	0.023281310	0.00036355450
0.16643492	0.023601286	0.00036590376
0.16656641	0.023394329	0.00036481955
0.16669790	0.024544699	0.00037001205
0.16682938	0.023426700	0.00036500931
0.16696087	0.023716330	0.00036733011
0.16709236	0.022988462	0.00036060956
0.16722385	0.023599153	0.00036531176
0.16735534	0.023436817	0.00036363859
0.16748683	0.023662767	0.00036564374
0.16761832	0.023635840	0.00036594826
0.16774981	0.022905075	0.00035959687
0.16788129	0.023460759	0.00036411874
0.16801278	0.023296469	0.00036128443
0.16814427	0.023418140	0.00036367497
0.16827576	0.023672649	0.00036564796
0.16840725	0.023832587	0.00036418348
0.16853874	0.023246462	0.00036053925
0.16867023	0.022520388	0.00035551787
0.16880171	0.023803439	0.00036553082
0.16893320	0.022758799	0.00035794410
0.16906469	0.023019303	0.00035927587
0.16919618	0.024363551	0.00036873635
0.16932767	0.023500663	0.00036152310
0.16945916	0.023300234	0.00036228451
0.16959065	0.023322564	0.00036220784
0.16972214	0.022965334	0.00035759548
0.16985362	0.023677654	0.00036361108
0.16998511	0.023687330	0.00036188116
0.17011660	0.023492216	0.00036229063
0.17024809	0.023634290	0.00036419615
0.17037958	0.022983897	0.00035702243
0.17051107	0.023390101	0.00036199937
0.17064256	0.023688229	0.00036287037
0.17077405	0.023868306	0.00036409739
0.17090553	0.023688303	0.00036232819
0.17103702	0.022423354	0.00035453626
0.17116851	0.023575492	0.00036156281
0.17130000	0.023891551	0.00036394724
0.17143149	0.023687003	0.00036062802
0.17156298	0.023587531	0.00036120611
0.17169447	0.022862636	0.00035478922
0.17182595	0.023321467	0.00036070126
0.17195744	0.023749933	0.00036211089
0.17208893	0.023504329	0.00035926961
0.17222042	0.023350672	0.00035796458
0.17235191	0.022943672	0.00035671082
0.17248340	0.023374511	0.00035836904
0.17261489	0.022786704	0.00035661330
0.17274638	0.023241177	0.00035703684
0.17287786	0.023977533	0.00036304471
0.17300935	0.024402003	0.00036396702
0.17314084	0.023375574	0.00035891639
0.17327233	0.022840953	0.00035520168
0.17340382	0.023316933	0.00035792722
0.17353531	0.023132504	0.00035694609
0.17366680	0.023037948	0.00035643250
0.17379829	0.023509289	0.00035888474
0.17392977	0.023343568	0.00035851802
0.17406126	0.023010866	0.00035589429
0.17419275	0.023522150	0.00035878091
0.17432424	0.023137344	0.00035552707
0.17445573	0.023422865	0.00035733578
0.17458722	0.023138456	0.00035656804
0.17471871	0.023724515	0.00035825007
0.17485019	0.023844620	0.00036022361
0.17498168	0.023406313	0.00035761919
0.17511317	0.024035192	0.00036110335
0.17524466	0.023218599	0.00035774993
0.17537615	0.023338848	0.00035649952
0.17550764	0.023032862	0.00035488113
0.17563913	0.023291528	0.00035527521
0.17577062	0.023018687	0.00035335797
0.17590210	0.023674728	0.00035874582
0.17603359	0.023614507	0.00035653936
0.17616508	0.023640452	0.00035808057
0.17629657	0.023425938	0.00035832881
0.17642806	0.023619987	0.00035570793
0.17655955	0.023869766	0.00035937985
0.17669104	0.023624091	0.00035678140
0.17682253	0.023078085	0.00035332368
0.17695401	0.023315844	0.00035674992
0.17708550	0.023483246	0.00035584732
0.17721699	0.023933160	0.00035896459
0.17734848	0.023779455	0.00035788342
0.17747997	0.023994699	0.00035981754
0.17761146	0.023800540	0.00035910333
0.17774295	0.023359302	0.00035257098
0.17787443	0.023596638	0.00035654677
0.17800592	0.022824296	0.00035001345
0.17813741	0.023970498	0.00035784539
0.17826890	0.023492386	0.00035623664
0.17840039	0.023272759	0.00035291165
0.17853188	0.022660864	0.00035030824
0.17866337	0.024374306	0.00035973922
0.17879486	0.023682901	0.00035550657
0.17892634	0.024053757	0.00035881156
0.17905783	0.023919421	0.00035666678
0.17918932	0.023312200	0.00035492412
0.17932081	0.023643061	0.00035451693
0.17945230	0.023376044	0.00035510051
0.17958379	0.023709199	0.00035582137
0.17971528	0.023559597	0.00035288773
0.17984677	0.023762022	0.00035612490
0.17997825	0.023893349	0.00035526092
0.18010974	0.023686150	0.00035353279
0.18024123	0.023559392	0.00035240973
0.18037272	0.023030342	0.00034887761
0.18050421	0.024078950	0.00036445232
0.18063570	0.023107232	0.00036084513
0.18076719	0.023455477	0.00036280047
0.18089867	0.023500402	0.00036740665
0.18103016	0.022898273	0.00036503404
0.18116165	0.023693449	0.00037293255
0.18129314	0.023207778	0.00037012360
0.18142463	0.024116695	0.00037670246
0.18155612	0.022701297	0.00036998367
0.18168761	0.022898151	0.00037117297
0.18181910	0.022729591	0.00037252170
0.18195058	0.022608999	0.00037475751
0.18208207	0.022833630	0.00037385814
0.18221356	0.022960168	0.00037810757
0.18234505	0.023128868	0.00037926013
0.18247654	0.023314370	0.00038151109
0.18260803	0.023937609	0.00038692820
0.18273952	0.023703023	0.00038515563
0.18287101	0.023226170	0.00038532559
0.18300249	0.023932822	0.00038909897
0.18313398	0.023436173	0.00038630487
0.18326547	0.023644129	0.00038984687
0.18339696	0.023671300	0.00038961876
0.18352845	0.024064123	0.00039198395
0.18365994	0.023459598	0.00039076188
0.18379143	0.023500482	0.00039187060
0.18392292	0.023073671	0.00039051400
0.18405440	0.023623680	0.00039330811
0.18418589	0.023691735	0.00039585508
0.18431738	0.023051414	0.00039255383
0.18444887	0.022658775	0.00038963658
0.18458036	0.023301194	0.00039542570
0.18471185	0.022977805	0.00039285676
0.18484334	0.023721183	0.00039996247
0.18497482	0.022778783	0.00039374465
0.18510631	0.023275239	0.00039594941
0.18523780	0.022930267	0.00039712443
0.18536929	0.024152780	0.00039855231
0.18550078	0.023009654	0.00038448053
0.18563227	0.023529476	0.00038818630
0.18576376	0.022841364	0.00037724792
0.18589525	0.023404632	0.00038236323
0.18602673	0.023707185	0.00038329622
0.18615822	0.023003332	0.00037750412
0.18628971	0.023345122	0.00037854444
0.18642120	0.023715750	0.00037821240
0.18655269	0.024060248	0.00038177349
0.18668418	0.023819187	0.00037594293
0.18681567	0.023898978	0.00037681832
0.18694716	0.023293455	0.00037215109
0.18707864	0.023676771	0.00037122952
0.18721013	0.023643413	0.00037241428
0.18734162	0.022654420	0.00036582467
0.18747311	0.023676283	0.00036982416
0.18760460	0.023422135	0.00036939055
0.18773609	0.023320495	0.00036562209
0.18786758	0.023319268	0.00036644916
0.18799906	0.022843029	0.00036395911
0.18813055	0.022830499	0.00036047063
0.18826204	0.023918187	0.00036814397
0.18839353	0.023677957	0.00036306854
0.18852502	0.023773078	0.00036622026
0.18865651	0.023867389	0.00036712197
0.18878800	0.022880946	0.00035561901
0.18891949	0.023592328	0.00036281156
0.18905097	0.023641924	0.00036153524
0.18918246	0.023797991	0.00036204189
0.18931395	0.023237309	0.00035918843
0.18944544	0.023465145	0.00035675970
0.18957693	0.023161551	0.00035705168
0.18970842	0.023723191	0.00035880201
0.18983991	0.022882108	0.00035434354
0.18997140	0.023809908	0.00035987733
0.19010288	0.023024461	0.00035199717
0.19023437	0.023498027	0.00035625422
0.19036586	0.023970015	0.00035846348
0.19049735	0.023822090	0.00035635558
0.19062884	0.022591021	0.00034987410
0.19076033	0.023509125	0.00035337775
0.19089182	0.023761808	0.00035620663
0.19102330	0.024038311	0.00035612355
0.19115479	0.022988942	0.00035050914
0.19128628	0.023506464	0.00035331015
0.19141777	0.023518532	0.00035216690
0.19154926	0.023224340	0.00035121477
0.19168075	0.023707093	0.00035398270
0.19181224	0.023804496	0.00035531355
0.19194373	0.023066321	0.00034964627
0.19207521	0.023338857	0.00035120077
0.19220670	0.023193514	0.00034892040
0.19233819	0.023248792	0.00035119671
0.19246968	0.023732969	0.00035347509
0.19260117	0.023316952	0.00035119794
0.19273266	0.023831087	0.00035409301
0.19286415	0.023560518	0.00035160296
0.19299564	0.023763289	0.00035483243
0.19312712	0.023036186	0.00034740118
0.19325861	0.023611833	0.00035163993
0.19339010	0.023378979	0.00034932492
0.19352159	0.023695857	0.00035123873
0.19365308	0.023812330	0.00035374460
0.19378457	0.022822228	0.00034681072
0.19391606	0.023830117	0.00035226280
0.19404754	0.022971129	0.00034714404
0.19417903	0.023467349	0.00034998721
0.19431052	0.024005546	0.00035378679
0.19444201	0.022944429	0.00034620094
0.19457350	0.023579098	0.00034844303
0.19470499	0.023666202	0.00035015005
0.19483648	0.022705078	0.00034427772
0.19496797	0.023027255	0.00034803168
0.19509945	0.023275544	0.00034783472
0.19523094	0.023654129	0.00034907472
0.19536243	0.023605957	0.00034930171
0.19549392	0.023458967	0.00034780850
0.19562541	0.023761420	0.00035002446
0.19575690	0.023762441	0.00034962296
0.19588839	0.023489321	0.00034735291
0.19601988	0.023427437	0.00034677320
0.19615136	0.023576406	0.00034681281
0.19628285	0.023567074	0.00034914500
0.19641434	0.023421972	0.00034635817
0.19654583	0.023092587	0.00034618585
0.19667732	0.023738763	0.00034848791
0.19680881	0.023467193	0.00034710305
0.19694030	0.023397658	0.00034674860
0.19707178	0.023670102	0.00034752275
0.19720327	0.023941602	0.00034950295
0.19733476	0.023617176	0.00034669250
0.19746625	0.023631324	0.00034720287
0.19759774	0.023365552	0.00034585239
0.19772923	0.023705299	0.00034822395
0.19786072	0.023813268	0.00034793002
0.19799221	0.023167607	0.00034550603
0.19812369	0.023109231	0.00034191891
0.19825518	0.022974282	0.00034462728
0.19838667	0.023614653	0.00034593108
0.19851816	0.023297441	0.00034469473
0.19864965	0.023109281	0.00034325908
0.19878114	0.023598454	0.00034558171
0.19891263	0.023127804	0.00034400955
0.19904412	0.023465729	0.00034489137
0.19917560	0.023924580	0.00034783434
0.19930709	0.022992291	0.00034171987
0.19943858	0.023034776	0.00034119718
0.19957007	0.022833427	0.00034100327
0.19970156	0.022923523	0.00034063798
0.19983305	0.022960755	0.00034095567
0.19996454	0.022868786	0.00034061028
0.20009602	0.023285686	0.00034163159
0.20022751	0.022823830	0.00034058776
0.20035900	0.023437480	0.00034300866
0.20049049	0.023548550	0.00034436343
0.20062198	0.023483170	0.00034405183
0.20075347	0.023697582	0.00034377112
0.20088496	0.023424391	0.00034348923
0.20101645	0.023041840	0.00034040996
0.20114793	0.023000789	0.00033925224
0.20127942	0.023361178	0.00034224409
0.20141091	0.023569795	0.00034348869
0.20154240	0.023361263	0.00034205748
0.20167389	0.023613810	0.00034464955
0.20180538	0.022993551	0.00033856948
0.20193687	0.023059306	0.00034097759
0.20206836	0.023726256	0.00034266084
0.20219984	0.023459292	0.00034275273
0.20233133	0.023366148	0.00034209255
0.20246282	0.022773298	0.00033697157
0.20259431	0.023310631	0.00034090557
0.20272580	0.023887548	0.00034335620
0.20285729	0.022949109	0.00033753944
0.20298878	0.023193042	0.00034092769
0.20312027	0.022983733	0.00033663943
0.20325175	0.023568951	0.00034220348
0.20338324	0.024126234	0.00034368400
0.20351473	0.023733741	0.00034177496
0.20364622	0.023336418	0.00034014920
0.20377771	0.023209101	0.00033772131
0.20390920	0.023399797	0.00034107440
0.20404069	0.023109365	0.00033770453
0.20417217	0.023239200	0.00033972603
0.20430366	0.023431151	0.00034129018
0.20443515	0.023208457	0.00033622032
0.20456664	0.023823879	0.00034116387
0.20469813	0.023126027	0.00033813107
0.20482962	0.023108036	0.00033706541
0.20496111	0.023391806	0.00033923104
0.20509260	0.023172653	0.00033722819
0.20522408	0.023358759	0.00033839320
0.20535557	0.023858638	0.00034207401
0.20548706	0.023257574	0.00033743943
0.20561855	0.023199418	0.00033802319
0.20575004	0.022767293	0.00033322967
0.20588153	0.023434931	0.00033858357
0.20601302	0.023615818	0.00034014514
0.20614451	0.023430169	0.00033722397
0.20627599	0.023804586	0.00034014360
0.20640748	0.022901564	0.00033404077
0.20653897	0.023653949	0.00033897566
0.20667046	0.023540170	0.00033861782
0.20680195	0.022855342	0.00033378169
0.20693344	0.023706764	0.00033951499
0.20706493	0.023516342	0.00033888309
0.20719641	0.022868133	0.00033517168
0.20732790	0.023336079	0.00033849303
0.20745939	0.023092579	0.00033419616
0.20759088	0.023009328	0.00033470986
0.20772237	0.023495619	0.00033796960
0.20785386	0.023599405	0.00033740889
0.20798535	0.023562425	0.00033970255
0.20811684	0.023203969	0.00033470188
0.20824832	0.023267812	0.00033657979
0.20837981	0.023660690	0.00033803018
0.20851130	0.022890404	0.00033450925
0.20864279	0.023294328	0.00033638870
0.20877428	0.023188094	0.00033457513
0.20890577	0.023973556	0.00033875789
0.20903726	0.023123394	0.00033491163
0.20916875	0.023629069	0.00033791657
0.20930023	0.023288949	0.00033652364
0.20943172	0.023145995	0.00033407553
0.20956321	0.023046823	0.00033383738
0.20969470	0.023478785	0.00033703531
0.20982619	0.023585917	0.00033703495
0.20995768	0.023789172	0.00033835782
0.21008917	0.023997770	0.00033785263
0.21022065	0.023559764	0.00033697570
0.21035214	0.022558449	0.00033146645
0.21048363	0.023707852	0.00033549014
0.21061512	0.022544104	0.00033254389
0.21074661	0.023149041	0.00033315898
0.21087810	0.023392485	0.00033343941
0.21100959	0.022728673	0.00033340063
0.21114108	0.023040264	0.00033244656
0.21127256	0.022914042	0.00033366460
0.21140405	0.023162907	0.00033178446
0.21153554	0.023481747	0.00033491564
0.21166703	0.023044572	0.00033345720
0.21179852	0.022988909	0.00033155431
0.21193001	0.023653473	0.00033651576
0.21206150	0.022978407	0.00033016178
0.21219299	0.023476914	0.00033371623
0.21232447	0.023180079	0.00033354498
0.21245596	0.023218954	0.00033179605
0.21258745	0.023287244	0.00033506826
0.21271894	0.023406272	0.00033288881
0.21285043	0.022789787	0.00032959944
0.21298192	0.023401277	0.00033425015
0.21311341	0.023335210	0.00033286848
0.21324489	0.022872649	0.00033128690
0.21337638	0.023265853	0.00033159098
0.21350787	0.023657593	0.00033487012
0.21363936	0.022922568	0.00033119618
0.21377085	0.023229198	0.00033207943
0.21390234	0.023161965	0.00033316642
0.21403383	0.022872877	0.00032981671
0.21416532	0.023099426	0.00033109875
0.21429680	0.023078027	0.00033165768
0.21442829	0.023296655	0.00033119664
0.21455978	0.023693069	0.00033375662
0.21469127	0.023325244	0.00033137878
0.21482276	0.022890086	0.00032785344
0.21495425	0.023926876	0.00033565355
0.21508574	0.022650861	0.00032773432
0.21521723	0.022832759	0.00032895394
0.21534871	0.023203660	0.00033159065
0.21548020	0.023256659	0.00032861516
0.21561169	0.023110655	0.00033098235
0.21574318	0.023137829	0.00033120574
0.21587467	0.023272374	0.00033027430
0.21600616	0.023452138	0.00033234838
0.21613765	0.022875853	0.00032837981
0.21626913	0.022867116	0.00032842651
0.21640062	0.023682096	0.00033290870
0.21653211	0.023473002	0.00033156442
0.21666360	0.023181106	0.00032997328
0.21679509	0.023435370	0.00032998223
0.21692658	0.023127951	0.00033015069
0.21705807	0.023607928	0.00033209918
0.21718956	0.023483964	0.00033006805
0.21732104	0.023374691	0.00033044275
0.21745253	0.023037723	0.00032843881
0.21758402	0.024057477	0.00033396232
0.21771551	0.023385733	0.00033020754
0.21784700	0.023938676	0.00033202117
0.21797849	0.022744915	0.00032638179
0.21810998	0.023761612	0.00033158843
0.21824147	0.022873348	0.00032618579
0.21837295	0.022911510	0.00032853194
0.21850444	0.023459568	0.00032837749
0.21863593	0.022923835	0.00032832647
0.21876742	0.022874554	0.00032496360
0.21889891	0.023231071	0.00032865040
0.21903040	0.023134372	0.00032769210
0.21916189	0.023740321	0.00032881663
0.21929337	0.023440454	0.00032916570
0.21942486	0.023428982	0.00032840295
0.21955635	0.023269132	0.00032949077
0.21968784	0.023647403	0.00033055136
0.21981933	0.023358717	0.00032613742
0.21995082	0.023777425	0.00033077018
0.22008231	0.023158842	0.00032696279
0.22021380	0.023037437	0.00032720210
0.22034528	0.023335495	0.00032914464
0.22047677	0.023236084	0.00032566378
0.22060826	0.022970170	0.00032547780
0.22073975	0.023403934	0.00032939870
0.22087124	0.022730274	0.00032519540
0.22100273	0.023281707	0.00032750947
0.22113422	0.023591493	0.00032749817
0.22126571	0.023412589	0.00032817217
0.22139719	0.022965398	0.00032526768
0.22152868	0.022875851	0.00032417683
0.22166017	0.023055582	0.00032764241
0.22179166	0.023122295	0.00032340415
0.22192315	0.023424133	0.00032776378
0.22205464	0.022991842	0.00032585952
0.22218613	0.023075396	0.00032466293
0.22231761	0.023364604	0.00032648032
0.22244910	0.023392629	0.00032691181
0.22258059	0.023640977	0.00032777543
0.22271208	0.022937160	0.00032506785
0.22284357	0.023146786	0.00032517735
0.22297506	0.023000615	0.00032564501
0.22310655	0.023440912	0.00032579528
0.22323804	0.022719548	0.00032386657
0.22336952	0.023081014	0.00032581133
0.22350101	0.023222615	0.00032475176
0.22363250	0.023442011	0.00032602953
0.22376399	0.023772443	0.00032699688
0.22389548	0.022365077	0.00032019678
0.22402697	0.022676221	0.00032319203
0.22415846	0.022625894	0.00032154638
0.22428995	0.023588985	0.00032630789
0.22442143	0.023772389	0.00032669995
0.22455292	0.023046849	0.00032362631
0.22468441	0.023062258	0.00032509163
0.22481590	0.023572468	0.00032620358
0.22494739	0.022512108	0.00032052175
0.22507888	0.023027635	0.00032196074
0.22521037	0.023239823	0.00032394370
0.22534186	0.023416740	0.00032569188
0.22547334	0.023031763	0.00032206665
0.22560483	0.023012496	0.00032128927
0.22573632	0.022614520	0.00032162402
0.22586781	0.022394485	0.00031961938
0.22599930	0.022658582	0.00032199757
0.22613079	0.022738276	0.00032030683
0.22626228	0.022491459	0.00032048536
0.22639376	0.023622289	0.00032496818
0.22652525	0.022785780	0.00032052902
0.22665674	0.023172253	0.00032448278
0.22678823	0.023142854	0.00032127438
0.22691972	0.022595935	0.00031882348
0.22705121	0.023474234	0.00032434146
0.22718270	0.022726877	0.00032062206
0.22731419	0.023211845	0.00032470532
0.22744567	0.023230271	0.00032321280
0.22757716	0.023222733	0.00032200280
0.22770865	0.022406226	0.00031874716
0.22784014	0.023227323	0.00032254758
0.22797163	0.023098021	0.00032272577
0.22810312	0.023040119	0.00032120596
0.22823461	0.023157535	0.00032204016
0.22836610	0.023647685	0.00032526821
0.22849758	0.023073893	0.00032068134
0.22862907	0.023496275	0.00032469039
0.22876056	0.023513988	0.00032178784
0.22889205	0.023057920	0.00032063890
0.22902354	0.023429588	0.00032327434
0.22915503	0.023164784	0.00031951752
0.22928652	0.022991602	0.00032090760
0.22941800	0.022770663	0.00031917331
0.22954949	0.023122836	0.00032208830
0.22968098	0.022770300	0.00031888976
0.22981247	0.023577021	0.00032284814
0.22994396	0.022623525	0.00031817625
0.23007545	0.023062048	0.00032288586
0.23020694	0.023826999	0.00033083966
0.23033843	0.023110342	0.00033126858
0.23046991	0.023269841	0.00033295202
0.23060140	0.022512748	0.00033135529
0.23073289	0.023567114	0.00033565147
0.23086438	0.023043138	0.00033485908
0.23099587	0.023078547	0.00034019973
0.23112736	0.023088527	0.00033678983
0.23125885	0.023542373	0.00034290298
0.23139034	0.023747046	0.00034293057
0.23152182	0.023750804	0.00034564128
0.23165331	0.022937573	0.00034329679
0.23178480	0.022313271	0.00033957653
0.23191629	0.023471418	0.00034776983
0.23204778	0.023361679	0.00034573505
0.23217927	0.023481002	0.00034773895
0.23231076	0.023031240	0.00034729202
0.23244224	0.023306156	0.00034784780
0.23257373	0.023725271	0.00035190007
0.23270522	0.023118560	0.00034854173
0.23283671	0.023434851	0.00034890772
0.23296820	0.023075165	0.00034767109
0.23309969	0.023431911	0.00034985689
0.23323118	0.022577216	0.00034407885
0.23336267	0.023268298	0.00035098020
0.23349415	0.022976828	0.00034674241
0.23362564	0.023078935	0.00034908029
0.23375713	0.023394378	0.00035111609
0.23388862	0.022424289	0.00034484843
0.23402011	0.022837117	0.00034907885
0.23415160	0.023228908	0.00034905838
0.23428309	0.023124963	0.00035104839
0.23441458	0.023310597	0.00035058310
0.23454606	0.023523456	0.00035360479
0.23467755	0.023344194	0.00035144137
0.23480904	0.023450219	0.00035404784
0.23494053	0.022841808	0.00034935900
0.23507202	0.023004803	0.00035113793
0.23520351	0.023505906	0.00035343824
0.23533500	0.023593149	0.00035486917
0.23546648	0.023314566	0.00035319766
0.23559797	0.023325575	0.00035366273
0.23572946	0.023126613	0.00035297836
0.23586095	0.024008088	0.00035795958
0.23599244	0.022742363	0.00035127555
0.23612393	0.023056535	0.00035184886
0.23625542	0.023448206	0.00035624986
0.23638691	0.022719960	0.00035163810
0.23651839	0.023442095	0.00035497997
0.23664988	0.023314350	0.00035628783
0.23678137	0.023410103	0.00035562982
0.23691286	0.022613079	0.00035202175
0.23704435	0.023320360	0.00035566080
0.23717584	0.023234082	0.00035397099
0.23730733	0.023282873	0.00035626953
0.23743882	0.023599728	0.00035713043
0.23757030	0.023878773	0.00035905743
0.23770179	0.023060014	0.00035714254
0.23783328	0.023480392	0.00035692415
0.23796477	0.023449240	0.00035786455
0.23809626	0.023344713	0.00035558764
0.23822775	0.023980072	0.00036164341
0.23835924	0.022858708	0.00035773323
0.23849072	0.022774665	0.00035270774
0.23862221	0.022515632	0.00035305133
0.23875370	0.022904026	0.00035391855
0.23888519	0.023264672	0.00035792359
0.23901668	0.023180041	0.00035868320
0.23914817	0.022503715	0.00035141356
0.23927966	0.023358492	0.00035845186
0.23941115	0.023265776	0.00035846669
0.23954263	0.022717097	0.00035573137
0.23967412	0.022923683	0.00035749420
0.23980561	0.023431443	0.00035734433
0.23993710	0.023048564	0.00035860638
0.24006859	0.023102290	0.00035765540
0.24020008	0.022711203	0.00035642592
0.24033157	0.023760532	0.00036227938
0.24046306	0.022945595	0.00035741848
0.24059454	0.022718150	0.00035601281
0.24072603	0.022560578	0.00035699411
0.24085752	0.023264950	0.00035952683
0.24098901	0.022894036	0.00036085105
0.24112050	0.022794817	0.00035512532
0.24125199	0.023370013	0.00036072786
0.24138348	0.022955652	0.00035932993
0.24151496	0.023108186	0.00035776022
0.24164645	0.023380128	0.00036258082
0.24177794	0.023047889	0.00035755917
0.24190943	0.023578895	0.00036236712
0.24204092	0.023796958	0.00036375833
0.24217241	0.023352220	0.00036160253
0.24230390	0.022926889	0.00036098604
0.24243539	0.023441400	0.00036120765
0.24256687	0.022859873	0.00035861939
0.24269836	0.022908290	0.00036045880
0.24282985	0.022833937	0.00035855901
0.24296134	0.022715260	0.00035903433
0.24309283	0.022727881	0.00035784753
0.24322432	0.022889010	0.00035977152
0.24335581	0.023278411	0.00036428009
0.24348730	0.022976067	0.00035973270
0.24361878	0.023694346	0.00036484675
0.24375027	0.023487803	0.00036278043
0.24388176	0.022877831	0.00035928757
0.24401325	0.023096952	0.00036286780
0.24414474	0.023507808	0.00036259816
0.24427623	0.023328592	0.00036376329
0.24440772	0.025124773	0.00037445550
0.24453920	0.023308952	0.00036343640
0.24467069	0.023675685	0.00036729724
0.24480218	0.022702121	0.00035955899
0.24493367	0.023141336	0.00036261376
0.24506516	0.022711499	0.00036019923
0.24519665	0.022727827	0.00035987987
0.24532814	0.023824811	0.00036771460
0.24545963	0.023267262	0.00036347152
0.24559111	0.022880223	0.00036166992
0.24572260	0.022363475	0.00035843404
0.24585409	0.023488552	0.00036471208
0.24598558	0.023439239	0.00036673874
0.24611707	0.023314741	0.00036499898
0.24624856	0.022973940	0.00036179346
0.24638005	0.022972775	0.00036291330
0.24651154	0.023161585	0.00036403209
0.24664302	0.022774218	0.00036375813
0.24677451	0.023376537	0.00036459902
0.24690600	0.023019422	0.00036438449
0.24703749	0.022735391	0.00036272630
0.24716898	0.023048478	0.00036159933
0.24730047	0.022966661	0.00036471744
0.24743196	0.022843919	0.00036219687
0.24756345	0.023139018	0.00036491904
0.24769493	0.022667762	0.00036292669
0.24782642	0.022503582	0.00036006138
0.24795791	0.022554534	0.00036352561
0.24808940	0.023449933	0.00036655541
0.24822089	0.023428728	0.00036656342
0.24835238	0.023298428	0.00036850445
0.24848387	0.023619008	0.00036717091
0.24861535	0.022719597	0.00036442813
0.24874684	0.023155031	0.00036497866
0.24887833	0.022882831	0.00036334825
0.24900982	0.023131109	0.00036705541
0.24914131	0.023919568	0.00037010675
0.24927280	0.022926809	0.00036516996
0.24940429	0.023800879	0.00036942770
0.24953578	0.023412566	0.00036678674
0.24966726	0.023855674	0.00037277479
0.24979875	0.023318250	0.00036595381
0.24993024	0.023394821	0.00036916214
0.25006173	0.023601863	0.00036809481
0.25019322	0.022582749	0.00036330884
0.25032471	0.023455999	0.00037040927
0.25045620	0.023359835	0.00036725355
0.25058769	0.023948016	0.00037191434
0.25071917	0.022829380	0.00036526671
0.25085066	0.024083866	0.00037177483
0.25098215	0.023569083	0.00037049371
0.25111364	0.023252942	0.00036717998
0.25124513	0.023806057	0.00037323086
0.25137662	0.023975192	0.00037204859
0.25150811	0.022345962	0.00036201138
0.25163959	0.023556925	0.00037030210
0.25177108	0.023653224	0.00036921394
0.25190257	0.023165521	0.00036829483
0.25203406	0.023190118	0.00036853852
0.25216555	0.023282704	0.00036805965
0.25229704	0.023314750	0.00036963389
0.25242853	0.023160263	0.00036676686
0.25256002	0.023466067	0.00037179684
0.25269150	0.023099647	0.00036796578
0.25282299	0.023608944	0.00036984402
0.25295448	0.023124983	0.00036940507
0.25308597	0.023205403	0.00036625724
0.25321746	0.023244113	0.00037104804
0.25334895	0.022911442	0.00036709691
0.25348044	0.023704592	0.00037031487
0.25361193	0.023074921	0.00036839801
0.25374341	0.023640127	0.00037148590
0.25387490	0.022755404	0.00036465371
0.25400639	0.022953654	0.00037325349
0.25413788	0.023526757	0.00038150700
0.25426937	0.023544388	0.00038649757
0.25440086	0.023607507	0.00038927211
0.25453235	0.023251586	0.00039052414
0.25466383	0.022664538	0.00038985937
0.25479532	0.022730603	0.00038951328
0.25492681	0.022550866	0.00039175390
0.25505830	0.022667667	0.00039487175
0.25518979	0.023748862	0.00040328648
0.25532128	0.023730898	0.00040592044
0.25545277	0.022953851	0.00040302271
0.25558426	0.022994079	0.00040240668
0.25571574	0.023112181	0.00040614183
0.25584723	0.023482137	0.00040929277
0.25597872	0.022785387	0.00040932418
0.25611021	0.022889818	0.00040722379
0.25624170	0.023518958	0.00041449124
0.25637319	0.023126900	0.00041529677
0.25650468	0.023502275	0.00041865765
0.25663617	0.022825032	0.00041653332
0.25676765	0.022429054	0.00041445186
0.25689914	0.022505816	0.00041601659
0.25703063	0.022898966	0.00042336831
0.25716212	0.023224341	0.00042468060
0.25729361	0.023374413	0.00042965290
0.25742510	0.023204651	0.00042822981
0.25755659	0.023175023	0.00042945377
0.25768807	0.023042863	0.00043086412
0.25781956	0.023501998	0.00043321283
0.25795105	0.022752812	0.00043074666
0.25808254	0.022995773	0.00043678332
0.25821403	0.022745874	0.00043060708
0.25834552	0.022870887	0.00043533697
0.25847701	0.022892809	0.00043513082
0.25860850	0.023229898	0.00044037255
0.25873998	0.023451876	0.00044222048
0.25887147	0.022797396	0.00044020212
0.25900296	0.023252785	0.00044347315
0.25913445	0.023234406	0.00044241152
0.25926594	0.023126622	0.00044239818
0.25939743	0.023462074	0.00044638389
0.25952892	0.023127555	0.00044421277
0.25966041	0.023010976	0.00044671894
0.25979189	0.022655673	0.00044229430
0.25992338	0.023303725	0.00044970638
0.26005487	0.023855846	0.00045605945
0.26018636	0.023648744	0.00045316389
0.26031785	0.022295381	0.00044213321
0.26044934	0.023775645	0.00045160870
0.26058083	0.023405928	0.00045274088
0.26071231	0.023194175	0.00045276875
0.26084380	0.023018183	0.00045114552
0.26097529	0.023464449	0.00045539169
0.26110678	0.022922334	0.00045188175
0.26123827	0.023164016	0.00045586767
0.26136976	0.022693151	0.00045380098
0.26150125	0.023465210	0.00045958544
0.26163274	0.023218899	0.00045728105
0.26176422	0.023127691	0.00045409662
0.26189571	0.023247904	0.00046106659
0.26202720	0.022666397	0.00045510539
0.26215869	0.023058039	0.00045690034
0.26229018	0.022954195	0.00045742597
0.26242167	0.023099012	0.00045982858
0.26255316	0.023400591	0.00046090263
0.26268465	0.023253366	0.00046564522
0.26281613	0.023266270	0.00046240802
0.26294762	0.022893114	0.00045960000
0.26307911	0.023022174	0.00046364169
0.26321060	0.023662719	0.00047077607
0.26334209	0.023950338	0.00047365364
0.26347358	0.022586505	0.00046054659
0.26360507	0.023078120	0.00046487717
0.26373655	0.023491656	0.00047054270
0.26386804	0.023778352	0.00047407693
0.26399953	0.023025401	0.00047212088
0.26413102	0.022924177	0.00046611051
0.26426251	0.023673647	0.00047360898
0.26439400	0.022858880	0.00046741034
0.26452549	0.022933161	0.00047228185
0.26465698	0.022268039	0.00046716371
0.26478846	0.023364221	0.00047337056
0.26491995	0.022500058	0.00047175060
0.26505144	0.022029570	0.00046361587
0.26518293	0.023178422	0.00047580929
0.26531442	0.023209076	0.00047903921
0.26544591	0.022431880	0.00046921223
[truncated: 567 more rows]
