# Supplementary material for: Invariant surface glycoprotein 65 of Trypanosoma brucei is a complement C3 receptor
Source: Nat Commun. 2022 Aug 29;13:5085. doi: 10.1038/s41467-022-32728-9 (PMC9424271; doi:10.1038/s41467-022-32728-9)
Supplement: Supplementary file 4 — supplementary data 2 [file 41467_2022_32728_MOESM4_ESM.zip › b21-414646_00146.dat]

0.0026000000	40.725357	0.13864921
0.0027314887	29.278432	0.10798557
0.0028629774	22.574715	0.090665892
0.0029944661	17.415795	0.076426977
0.0031259548	12.490206	0.059476497
0.0032574435	11.024572	0.057839306
0.0033889322	8.8999517	0.049126039
0.0035204209	11.711051	0.049064677
0.0036519096	12.428855	0.046904681
0.0037833983	10.059283	0.039783947
0.0039148870	8.4049901	0.035089393
0.0040463757	6.7729238	0.030303379
0.0041778644	5.5439978	0.025697243
0.0043093531	4.6813687	0.023184185
0.0044408418	3.8577519	0.020241535
0.0045723305	3.1517950	0.018295963
0.0047038192	2.9134085	0.016835731
0.0048353079	2.5078882	0.015163995
0.0049667966	2.2297983	0.014247403
0.0050982853	1.9111520	0.012495461
0.0052297740	1.7731240	0.012193117
0.0053612627	1.5411858	0.010977430
0.0054927514	1.4085999	0.010216369
0.0056242401	1.2867857	0.0097363698
0.0057557288	1.1890995	0.0091001924
0.0058872175	1.0909032	0.0085996586
0.0060187062	1.0268692	0.0083213483
0.0061501949	0.91713291	0.0075326810
0.0062816836	0.88683329	0.0075745169
0.0064131723	0.83494197	0.0072047396
0.0065446610	0.79833396	0.0069441350
0.0066761496	0.76804081	0.0067790595
0.0068076383	0.73582848	0.0064848954
0.0069391270	0.70019892	0.0064276314
0.0070706157	0.67427616	0.0062077412
0.0072021044	0.64573843	0.0060079740
0.0073335931	0.63003831	0.0059086291
0.0074650818	0.58856085	0.0055445710
0.0075965705	0.56900400	0.0054969177
0.0077280592	0.55871908	0.0054244571
0.0078595479	0.51521274	0.0050844463
0.0079910366	0.50263426	0.0050519195
0.0081225253	0.47802746	0.0047857815
0.0082540140	0.46739174	0.0047591557
0.0083855027	0.45090385	0.0046923350
0.0085169914	0.42095479	0.0044412025
0.0086484801	0.40543392	0.0043268598
0.0087799688	0.38831682	0.0041598476
0.0089114575	0.38288591	0.0041524922
0.0090429462	0.36569284	0.0040298108
0.0091744349	0.35266576	0.0039233551
0.0093059236	0.33878291	0.0038000785
0.0094374123	0.32383706	0.0036907055
0.0095689010	0.30783100	0.0035403929
0.0097003897	0.30037309	0.0035255154
0.0098318784	0.28291975	0.0033726361
0.0099633671	0.26756335	0.0032442052
0.010094856	0.26439719	0.0032150457
0.010226345	0.24968002	0.0030503269
0.010357833	0.24246610	0.0030835529
0.010489322	0.22478983	0.0028816841
0.010620811	0.22026767	0.0028323366
0.010752299	0.21612115	0.0027936062
0.010883788	0.20163211	0.0026425523
0.011015277	0.19350659	0.0026357328
0.011146765	0.17920365	0.0024580755
0.011278254	0.17247389	0.0024021992
0.011409743	0.16918900	0.0023546212
0.011541231	0.15862759	0.0022455795
0.011672720	0.14907351	0.0021826023
0.011804209	0.14069633	0.0020399344
0.011935698	0.13619064	0.0020025868
0.012067186	0.13131881	0.0019551968
0.012198675	0.12420812	0.0018393634
0.012330164	0.12145927	0.0018232109
0.012461652	0.11716208	0.0017697067
0.012593141	0.11069405	0.0016818219
0.012724630	0.10969797	0.0016738518
0.012856118	0.10073732	0.0015538555
0.012987607	0.097204288	0.0015442868
0.013119096	0.093150155	0.0014783860
0.013250585	0.091460646	0.0014492004
0.013382073	0.088637040	0.0014313055
0.013513562	0.088632919	0.0014088237
0.013645051	0.083250028	0.0013751397
0.013776539	0.080867277	0.0013481606
0.013908028	0.077358074	0.0012968824
0.014039517	0.078700839	0.0013010586
0.014171005	0.076956350	0.0012778199
0.014302494	0.074727624	0.0012625749
0.014433983	0.072894907	0.0012470194
0.014565472	0.072057749	0.0012141865
0.014696960	0.069560810	0.0012000291
0.014828449	0.067345953	0.0011625151
0.014959938	0.065383427	0.0011516907
0.015091426	0.065716602	0.0011575583
0.015222915	0.063666563	0.0011113225
0.015354404	0.064212529	0.0011228917
0.015485892	0.063054822	0.0011006409
0.015617381	0.061818647	0.0010933118
0.015748870	0.060475912	0.0010792370
0.015880359	0.062569385	0.0010827962
0.016011847	0.059339486	0.0010565703
0.016143336	0.055112219	0.0010073584
0.016274825	0.052303873	0.00098438859
0.016406313	0.054052978	0.00099231145
0.016537802	0.054005771	0.00098401399
0.016669291	0.053794254	0.00098046674
0.016800779	0.054434814	0.00098353318
0.016932268	0.058825485	0.0010157255
0.017063757	0.058713436	0.0010125762
0.017195246	0.058623333	0.0010043127
0.017326734	0.057326667	0.00099470202
0.017458223	0.055980124	0.00097518828
0.017589712	0.056451457	0.00097599647
0.017721200	0.058000478	0.00099076029
0.017852689	0.056338493	0.00095704123
0.017984178	0.053997068	0.00094700012
0.018115666	0.052802869	0.00093135664
0.018247155	0.053965440	0.00093416934
0.018378644	0.052802866	0.00092760465
0.018510133	0.053267014	0.00092204005
0.018641621	0.051183664	0.00090163536
0.018773110	0.051135495	0.00089678707
0.018904599	0.049534421	0.00088183131
0.019036087	0.049225153	0.00087534373
0.019167576	0.047457272	0.00085242606
0.019299065	0.049708408	0.00086645452
0.019430553	0.048321554	0.00086212965
0.019562042	0.047499971	0.00084755218
0.019693531	0.046315692	0.00083514963
0.019825019	0.045835184	0.00082407776
0.019956508	0.044398175	0.00080570770
0.020087997	0.045712233	0.00082346557
0.020219486	0.046870543	0.00082666591
0.020350974	0.043786403	0.00080310929
0.020482463	0.042838918	0.00078276997
0.020613952	0.042609111	0.00077883557
0.020745440	0.043140208	0.00078997088
0.020876929	0.042686095	0.00077311216
0.021008418	0.040583888	0.00075769637
0.021139906	0.040106871	0.00075007978
0.021271395	0.039961349	0.00074165066
0.021402884	0.039392448	0.00074031535
0.021534373	0.038584603	0.00072859151
0.021665861	0.039334003	0.00073465304
0.021797350	0.040257246	0.00073916849
0.021928839	0.039802302	0.00072463248
0.022060327	0.039376828	0.00073018393
0.022191816	0.038455282	0.00071319847
0.022323305	0.039080435	0.00072058315
0.022454793	0.037514905	0.00070135501
0.022586282	0.036296756	0.00068705372
0.022717771	0.037526351	0.00070253726
0.022849260	0.036800843	0.00068693064
0.022980748	0.035105889	0.00067515366
0.023112237	0.036433947	0.00067902296
0.023243726	0.037179208	0.00068220135
0.023375214	0.037537488	0.00069119467
0.023506703	0.036666550	0.00067890171
0.023638192	0.038565110	0.00069415597
0.023769680	0.037089839	0.00068059319
0.023901169	0.037355812	0.00067781608
0.024032658	0.038029444	0.00068671145
0.024164147	0.038199446	0.00068208353
0.024295635	0.036702512	0.00066673906
0.024427124	0.037059485	0.00066779837
0.024558613	0.037019768	0.00066276522
0.024690101	0.036433152	0.00066562142
0.024821590	0.037272706	0.00066366774
0.024953079	0.037090153	0.00065891178
0.025084567	0.036486849	0.00065626415
0.025216056	0.036845525	0.00065230634
0.025347545	0.035683973	0.00065071880
0.025479034	0.035474425	0.00064133673
0.025610522	0.035876745	0.00063869633
0.025742011	0.035274446	0.00063496054
0.025873500	0.036636675	0.00064381769
0.026004988	0.036355821	0.00064465695
0.026136477	0.035758962	0.00063597992
0.026267966	0.034091567	0.00061631951
0.026399454	0.035122801	0.00062785424
0.026530943	0.034858825	0.00061986247
0.026662432	0.035379088	0.00062835786
0.026793920	0.035311508	0.00062423064
0.026925409	0.034509248	0.00061268930
0.027056898	0.035228370	0.00062113104
0.027188387	0.033914150	0.00060330767
0.027319875	0.034821172	0.00061863574
0.027451364	0.034827700	0.00061166406
0.027582853	0.035077540	0.00060983884
0.027714341	0.033680666	0.00059984361
0.027845830	0.034633353	0.00060257162
0.027977319	0.034804483	0.00060736946
0.028108807	0.034172839	0.00059680088
0.028240296	0.034165526	0.00059696320
0.028371785	0.033570673	0.00059066987
0.028503274	0.033786729	0.00059108264
0.028634762	0.034239579	0.00059230729
0.028766251	0.032227236	0.00057801159
0.028897740	0.032950244	0.00057649299
0.029029228	0.034289677	0.00058982293
0.029160717	0.033754065	0.00058651800
0.029292206	0.033721248	0.00058261306
0.029423694	0.032471772	0.00057397673
0.029555183	0.033522527	0.00057299819
0.029686672	0.034457460	0.00058465786
0.029818161	0.033100926	0.00057309587
0.029949649	0.032963055	0.00056763752
0.030081138	0.033695334	0.00057466568
0.030212627	0.034301823	0.00057380072
0.030344115	0.033246359	0.00056620881
0.030475604	0.031811400	0.00055636432
0.030607093	0.032434788	0.00055893879
0.030738581	0.032319592	0.00055892366
0.030870070	0.032935884	0.00055774265
0.031001559	0.032022522	0.00054903891
0.031133048	0.032019654	0.00055184823
0.031264536	0.032416069	0.00055139611
0.031396025	0.030917504	0.00054190355
0.031527514	0.032178605	0.00054768374
0.031659002	0.031165013	0.00053798792
0.031790491	0.032124912	0.00054712119
0.031921980	0.031548294	0.00053723694
0.032053468	0.031997420	0.00054339618
0.032184957	0.031560967	0.00053491187
0.032316446	0.032529632	0.00054075973
0.032447935	0.031181675	0.00053516770
0.032579423	0.032516137	0.00053989957
0.032710912	0.031461097	0.00053295225
0.032842401	0.031574144	0.00053060644
0.032973889	0.031910372	0.00053113442
0.033105378	0.031088832	0.00052759647
0.033236867	0.031546756	0.00052854474
0.033368355	0.031086537	0.00053207820
0.033499844	0.030650268	0.00052783135
0.033631333	0.031133720	0.00053271254
0.033762822	0.031367537	0.00054029356
0.033894310	0.029825660	0.00052684623
0.034025799	0.031585457	0.00054045955
0.034157288	0.030807175	0.00053425539
0.034288776	0.029921097	0.00052738891
0.034420265	0.029909540	0.00053306399
0.034551754	0.030574443	0.00053312043
0.034683242	0.030500050	0.00053499001
0.034814731	0.030683574	0.00053328227
0.034946220	0.031076350	0.00053757329
0.035077708	0.030544903	0.00053865849
0.035209197	0.030597966	0.00053912805
0.035340686	0.029700287	0.00052620339
0.035472175	0.029835747	0.00053905075
0.035603663	0.028644140	0.00053165412
0.035735152	0.028776140	0.00053965417
0.035866641	0.028766216	0.00053879842
0.035998129	0.029366892	0.00054082470
0.036129618	0.029664988	0.00054760638
0.036261107	0.029413916	0.00054288704
0.036392595	0.029811769	0.00055345286
0.036524084	0.028341618	0.00053890307
0.036655573	0.028520376	0.00053554587
0.036787062	0.028684564	0.00054349062
0.036918550	0.029894494	0.00054844096
0.037050039	0.029597141	0.00055349060
0.037181528	0.028562266	0.00054020640
0.037313016	0.029463964	0.00054993747
0.037444505	0.029281657	0.00055164199
0.037575994	0.029177485	0.00054705564
0.037707482	0.028659634	0.00054868322
0.037838971	0.028351284	0.00054878674
0.037970460	0.029354360	0.00055252252
0.038101949	0.027576525	0.00054136245
0.038233437	0.029331334	0.00055083145
0.038364926	0.029496361	0.00054676721
0.038496415	0.029842805	0.00054828321
0.038627903	0.028805142	0.00053473433
0.038759392	0.029937045	0.00054718164
0.038890881	0.029521260	0.00053758364
0.039022369	0.029874285	0.00054157523
0.039153858	0.030276353	0.00054006441
0.039285347	0.029469932	0.00053178704
0.039416836	0.029468710	0.00053695913
0.039548324	0.030157591	0.00053712680
0.039679813	0.029675696	0.00053183988
0.039811302	0.029340461	0.00053038826
0.039942790	0.030467332	0.00053682614
0.040074279	0.029644386	0.00053413307
0.040205768	0.028339516	0.00051827048
0.040337256	0.029472913	0.00052510940
0.040468745	0.029528810	0.00052709584
0.040600234	0.029709735	0.00052609340
0.040731723	0.029385809	0.00052509551
0.040863211	0.029312958	0.00052597811
0.040994700	0.029769271	0.00052416122
0.041126189	0.030263958	0.00053077271
0.041257677	0.028854537	0.00051640601
0.041389166	0.029176919	0.00051878633
0.041520655	0.029834409	0.00052471097
0.041652143	0.029730865	0.00052213510
0.041783632	0.029266325	0.00051846070
0.041915121	0.028552913	0.00051120563
0.042046610	0.029587036	0.00051961429
0.042178098	0.029669646	0.00052170831
0.042309587	0.029235277	0.00051715933
0.042441076	0.028881926	0.00051317512
0.042572564	0.029971761	0.00052164191
0.042704053	0.029425487	0.00051320921
0.042835542	0.029218489	0.00051422235
0.042967030	0.030133869	0.00051998856
0.043098519	0.029898872	0.00051993283
0.043230008	0.028703516	0.00050934223
0.043361496	0.029883704	0.00051319630
0.043492985	0.029529430	0.00051650768
0.043624474	0.028692614	0.00050549839
0.043755963	0.029126789	0.00051171619
0.043887451	0.029232080	0.00050807729
0.044018940	0.029229163	0.00050616348
0.044150429	0.029423701	0.00051453305
0.044281917	0.029041633	0.00050666864
0.044413406	0.028924858	0.00050755658
0.044544895	0.028273469	0.00049829915
0.044676383	0.028692509	0.00050130591
0.044807872	0.029537646	0.00050963058
0.044939361	0.029202284	0.00050542462
0.045070850	0.029753913	0.00050948564
0.045202338	0.029061559	0.00050256712
0.045333827	0.028688137	0.00049640875
0.045465316	0.028437947	0.00050138252
0.045596804	0.028995493	0.00050295615
0.045728293	0.028661304	0.00049974377
0.045859782	0.030167674	0.00050871584
0.045991270	0.028568047	0.00049353760
0.046122759	0.029007567	0.00050168608
0.046254248	0.028820561	0.00050600418
0.046385737	0.029100104	0.00051106315
0.046517225	0.029411976	0.00051436495
0.046648714	0.029302222	0.00051566488
0.046780203	0.029975350	0.00052894461
0.046911691	0.029201686	0.00051922074
0.047043180	0.029282538	0.00052002773
0.047174669	0.028822770	0.00051790463
0.047306157	0.030215249	0.00053027537
0.047437646	0.030416122	0.00053470598
0.047569135	0.029837819	0.00053321225
0.047700624	0.030135452	0.00052934350
0.047832112	0.029318138	0.00052992383
0.047963601	0.029196727	0.00052596064
0.048095090	0.029644902	0.00053347333
0.048226578	0.029929043	0.00053601952
0.048358067	0.029728098	0.00053258523
0.048489556	0.029632712	0.00053404451
0.048621044	0.029052776	0.00052981325
0.048752533	0.028591043	0.00053056415
0.048884022	0.030429820	0.00054247915
0.049015511	0.028515396	0.00052719232
0.049146999	0.029478347	0.00053595645
0.049278488	0.029371759	0.00053485966
0.049409977	0.028984318	0.00053619838
0.049541465	0.030449045	0.00054452545
0.049672954	0.028753915	0.00053446098
0.049804443	0.029486091	0.00053696715
0.049935931	0.029962401	0.00054459109
0.050067420	0.028828459	0.00053666189
0.050198909	0.029737297	0.00054468880
0.050330398	0.029250148	0.00053896466
0.050461886	0.029556889	0.00054136975
0.050593375	0.029281212	0.00054096729
0.050724864	0.030000660	0.00054796061
0.050856352	0.029924017	0.00054818666
0.050987841	0.029224999	0.00053966793
0.051119330	0.028881911	0.00053848737
0.051250818	0.029924058	0.00054844249
0.051382307	0.029682273	0.00054661633
0.051513796	0.030248788	0.00054989332
0.051645284	0.029631530	0.00054559859
0.051776773	0.029141974	0.00054417674
0.051908262	0.029708354	0.00054701952
0.052039751	0.029347943	0.00054563126
0.052171239	0.028727098	0.00054090536
0.052302728	0.029201400	0.00054821461
0.052434217	0.029456397	0.00054710643
0.052565705	0.029311938	0.00054753332
0.052697194	0.029428201	0.00054590880
0.052828683	0.029589727	0.00055143017
0.052960171	0.030158145	0.00055404913
0.053091660	0.029889640	0.00054948678
0.053223149	0.029346495	0.00055053520
0.053354638	0.029866169	0.00055479491
0.053486126	0.028700944	0.00054488395
0.053617615	0.028428270	0.00054062340
0.053749104	0.029150766	0.00054696776
0.053880592	0.029865357	0.00055322033
0.054012081	0.030213339	0.00056082013
0.054143570	0.028897804	0.00054976226
0.054275058	0.029714552	0.00055259977
0.054406547	0.029020261	0.00054804732
0.054538036	0.030319711	0.00056185445
0.054669525	0.029767293	0.00055359645
0.054801013	0.029566605	0.00055676941
0.054932502	0.029358975	0.00055127572
0.055063991	0.028646792	0.00054477216
0.055195479	0.030456386	0.00056338085
0.055326968	0.029067219	0.00054985489
0.055458457	0.029357559	0.00055487517
0.055589945	0.029591466	0.00055628703
0.055721434	0.028964080	0.00054699718
0.055852923	0.028935364	0.00055312345
0.055984412	0.029126961	0.00055310344
0.056115900	0.029737791	0.00055559344
0.056247389	0.029014520	0.00055239335
0.056378878	0.027771019	0.00053841545
0.056510366	0.028610652	0.00054997153
0.056641855	0.027951366	0.00054242989
0.056773344	0.028183332	0.00054607966
0.056904832	0.029430748	0.00055756111
0.057036321	0.029458208	0.00055365873
0.057167810	0.029889856	0.00056094082
0.057299299	0.027843961	0.00054037241
0.057430787	0.028669104	0.00054585479
0.057562276	0.029024151	0.00055371068
0.057693765	0.029445576	0.00054851095
0.057825253	0.029949733	0.00056009809
0.057956742	0.029926073	0.00055802052
0.058088231	0.028811630	0.00054984027
0.058219719	0.029317508	0.00055515643
0.058351208	0.029688856	0.00055100177
0.058482697	0.029202830	0.00055225537
0.058614186	0.028829539	0.00054940465
0.058745674	0.029381373	0.00054798642
0.058877163	0.029118959	0.00054943389
0.059008652	0.029060887	0.00054342357
0.059140140	0.029619433	0.00055162081
0.059271629	0.028347113	0.00054027629
0.059403118	0.028625969	0.00054027128
0.059534606	0.029669465	0.00055148402
0.059666095	0.029041410	0.00053863265
0.059797584	0.028434989	0.00053721376
0.059929072	0.028894430	0.00054327366
0.060060561	0.028432059	0.00053575546
0.060192050	0.029056743	0.00054338472
0.060323539	0.028655542	0.00053550821
0.060455027	0.029731969	0.00054672114
0.060586516	0.028007192	0.00053366777
0.060718005	0.029866082	0.00054444729
0.060849493	0.029422237	0.00054239513
0.060980982	0.029196582	0.00054077531
0.061112471	0.028541391	0.00053382406
0.061243959	0.027656316	0.00053331076
0.061375448	0.030057425	0.00054466266
0.061506937	0.028275228	0.00053498403
0.061638426	0.028348789	0.00053325667
0.061769914	0.029063909	0.00053994386
0.061901403	0.028853437	0.00054015666
0.062032892	0.029169887	0.00053639632
0.062164380	0.028770155	0.00053501518
0.062295869	0.029305529	0.00053958895
0.062427358	0.028812462	0.00053448170
0.062558846	0.029114243	0.00054076205
0.062690335	0.029691833	0.00053672782
0.062821824	0.029985189	0.00054292471
0.062953313	0.029262153	0.00053770653
0.063084801	0.030191711	0.00054396162
0.063216290	0.029506304	0.00054102742
0.063347779	0.029106730	0.00053646464
0.063479267	0.029701596	0.00053823204
0.063610756	0.028784469	0.00053438936
0.063742245	0.029225058	0.00053539595
0.063873733	0.027781311	0.00052781099
0.064005222	0.028525008	0.00052805838
0.064136711	0.028912382	0.00053392928
0.064268200	0.028181196	0.00052564497
0.064399688	0.028805906	0.00053082231
0.064531177	0.029606634	0.00054089457
0.064662666	0.028985793	0.00053145799
0.064794154	0.028866884	0.00053217624
0.064925643	0.029252328	0.00053666860
0.065057132	0.028656551	0.00053088962
0.065188620	0.029356849	0.00053647109
0.065320109	0.028693966	0.00052871140
0.065451598	0.028860970	0.00052968749
0.065583087	0.028502528	0.00052756329
0.065714575	0.028952981	0.00052839353
0.065846064	0.029614629	0.00053667255
0.065977553	0.029145971	0.00053043885
0.066109041	0.029044477	0.00052863826
0.066240530	0.029524665	0.00053686180
0.066372019	0.029637809	0.00053415016
0.066503507	0.028775226	0.00052653738
0.066634996	0.029702714	0.00053235353
0.066766485	0.029449122	0.00053344430
0.066897973	0.028975834	0.00052763059
0.067029462	0.029271430	0.00053117642
0.067160951	0.029031783	0.00053121838
0.067292440	0.028664272	0.00052434063
0.067423928	0.028351450	0.00051951245
0.067555417	0.028413250	0.00052319698
0.067686906	0.029014120	0.00052679659
0.067818394	0.028347713	0.00052324924
0.067949883	0.028732862	0.00052526986
0.068081372	0.029909575	0.00053238330
0.068212860	0.028726087	0.00052469424
0.068344349	0.029135695	0.00052781136
0.068475838	0.029274988	0.00052775489
0.068607327	0.028959381	0.00052648133
0.068738815	0.029718823	0.00052673697
0.068870304	0.029325182	0.00052996447
0.069001793	0.028454210	0.00051912035
0.069133281	0.028972731	0.00052279700
0.069264770	0.028387543	0.00052188416
0.069396259	0.027701430	0.00050917755
0.069527747	0.028894273	0.00052411073
0.069659236	0.029388793	0.00052689624
0.069790725	0.029433385	0.00052634503
0.069922214	0.028846005	0.00052224920
0.070053702	0.028426636	0.00051423616
0.070185191	0.029340733	0.00052667886
0.070316680	0.028357363	0.00051552359
0.070448168	0.028959805	0.00052157917
0.070579657	0.028940854	0.00052307660
0.070711146	0.029106860	0.00051972588
0.070842634	0.028459930	0.00051864864
0.070974123	0.028566920	0.00051562914
0.071105612	0.028549441	0.00051726532
0.071237101	0.027885283	0.00051287173
0.071368589	0.027955605	0.00050889594
0.071500078	0.028072280	0.00051447537
0.071631567	0.029105510	0.00052107771
0.071763055	0.028531718	0.00051634577
0.071894544	0.028518147	0.00051552758
0.072026033	0.028753239	0.00051391409
0.072157521	0.028090173	0.00051313928
0.072289010	0.028424898	0.00051442260
0.072420499	0.027173817	0.00050309760
0.072551988	0.028489433	0.00051313983
0.072683476	0.027395778	0.00050409775
0.072814965	0.028068572	0.00051086203
0.072946454	0.027142260	0.00050327457
0.073077942	0.028250228	0.00050931879
0.073209431	0.028224609	0.00051230442
0.073340920	0.028738136	0.00051202421
0.073472408	0.027815240	0.00050814139
0.073603897	0.027638115	0.00050686600
0.073735386	0.027570953	0.00050295585
0.073866875	0.027230289	0.00050079425
0.073998363	0.027213956	0.00050106245
0.074129852	0.027822518	0.00050764087
0.074261341	0.028140960	0.00050883225
0.074392829	0.026962671	0.00049829543
0.074524318	0.027759517	0.00050637988
0.074655807	0.027210338	0.00049750550
0.074787295	0.027886840	0.00050564524
0.074918784	0.026480490	0.00049564053
0.075050273	0.028566736	0.00051043719
0.075181761	0.026585737	0.00049353543
0.075313250	0.027447689	0.00050389993
0.075444739	0.027775273	0.00050228205
0.075576228	0.027739569	0.00050497217
0.075707716	0.027146457	0.00049784952
0.075839205	0.026576433	0.00049358154
0.075970694	0.026738345	0.00049273006
0.076102182	0.026537762	0.00048964294
0.076233671	0.027176377	0.00049901444
0.076365160	0.026559164	0.00048998029
0.076496648	0.027245596	0.00049822417
0.076628137	0.027170259	0.00049897436
0.076759626	0.027225725	0.00049388609
0.076891115	0.027071024	0.00049628295
0.077022603	0.026321379	0.00048919762
0.077154092	0.026185523	0.00048587280
0.077285581	0.027217505	0.00049591014
0.077417069	0.027370774	0.00049616432
0.077548558	0.027297584	0.00049906308
0.077680047	0.027927460	0.00049913217
0.077811535	0.027212754	0.00049527961
0.077943024	0.027887257	0.00050045612
0.078074513	0.026980786	0.00049065660
0.078206002	0.027385741	0.00049768436
0.078337490	0.027622421	0.00049593061
0.078468979	0.026515179	0.00048541777
0.078600468	0.027116230	0.00049444246
0.078731956	0.027062189	0.00049040974
0.078863445	0.026329046	0.00048751064
0.078994934	0.027581841	0.00049307666
0.079126422	0.026296069	0.00048409983
0.079257911	0.025858400	0.00048151872
0.079389400	0.026350035	0.00048385621
0.079520889	0.026068490	0.00048240937
0.079652377	0.026818864	0.00048819518
0.079783866	0.027359300	0.00048920316
0.079915355	0.026215685	0.00048638162
0.080046843	0.026369526	0.00048264064
0.080178332	0.026231362	0.00048384667
0.080309821	0.026110352	0.00048444287
0.080441309	0.025956769	0.00047700979
0.080572798	0.026512793	0.00048676431
0.080704287	0.026709816	0.00048751510
0.080835776	0.026946056	0.00048707070
0.080967264	0.026127298	0.00048312403
0.081098753	0.025741979	0.00047371812
0.081230242	0.026412529	0.00048298739
0.081361730	0.026283879	0.00048185989
0.081493219	0.025487171	0.00047558153
0.081624708	0.026030120	0.00048068251
0.081756196	0.025642216	0.00047112383
0.081887685	0.027025586	0.00048694005
0.082019174	0.025105726	0.00047202591
0.082150663	0.026125899	0.00047932924
0.082282151	0.025711502	0.00047714377
0.082413640	0.025643160	0.00047300061
0.082545129	0.026559997	0.00048160735
0.082676617	0.026536611	0.00048116923
0.082808106	0.026705423	0.00048275535
0.082939595	0.026924096	0.00048545682
0.083071083	0.026674543	0.00048001461
0.083202572	0.026151551	0.00047633005
0.083334061	0.026333425	0.00048083699
0.083465549	0.025787501	0.00047345339
0.083597038	0.026396301	0.00048124268
0.083728527	0.026496891	0.00047687749
0.083860016	0.026530088	0.00048116488
0.083991504	0.026315103	0.00047855741
0.084122993	0.025967390	0.00047419891
0.084254482	0.025782614	0.00047503876
0.084385970	0.025925957	0.00047405865
0.084517459	0.026414018	0.00047826558
0.084648948	0.026265058	0.00047724401
0.084780436	0.026695091	0.00047619189
0.084911925	0.025601454	0.00047057484
0.085043414	0.026679037	0.00047802532
0.085174903	0.026649779	0.00047801178
0.085306391	0.026541344	0.00047842426
0.085437880	0.025439778	0.00046647208
0.085569369	0.025827076	0.00047241957
0.085700857	0.025856650	0.00047097441
0.085832346	0.026653555	0.00047586596
0.085963835	0.026690492	0.00047992314
0.086095323	0.026239913	0.00047300537
0.086226812	0.025391933	0.00046812432
0.086358301	0.025624143	0.00046824943
0.086489790	0.025199921	0.00046464792
0.086621278	0.026795904	0.00047571449
0.086752767	0.025919052	0.00046918562
0.086884256	0.026451775	0.00047214960
0.087015744	0.025672119	0.00046672748
0.087147233	0.025822770	0.00046763012
0.087278722	0.025600948	0.00046921076
0.087410210	0.026481249	0.00047217842
0.087541699	0.026067533	0.00046824316
0.087673188	0.026063503	0.00046923261
0.087804677	0.025953668	0.00046688164
0.087936165	0.025504392	0.00046581699
0.088067654	0.026521068	0.00047238067
0.088199143	0.025567071	0.00046325763
0.088330631	0.026996279	0.00047699252
0.088462120	0.025582855	0.00046261216
0.088593609	0.026126760	0.00046966535
0.088725097	0.026037193	0.00046467574
0.088856586	0.025739765	0.00046365788
0.088988075	0.025623753	0.00046540543
0.089119564	0.026783206	0.00047181670
0.089251052	0.026856871	0.00047390952
0.089382541	0.026329771	0.00046749954
0.089514030	0.025637363	0.00046162333
0.089645518	0.026005373	0.00046443765
0.089777007	0.025465523	0.00046089063
0.089908496	0.025599606	0.00046453306
0.090039984	0.025809981	0.00046459210
0.090171473	0.024792401	0.00045378633
0.090302962	0.024985285	0.00045926453
0.090434451	0.025053731	0.00045764254
0.090565939	0.025646079	0.00046330288
0.090697428	0.025050780	0.00045800041
0.090828917	0.026354947	0.00046260682
0.090960405	0.025183092	0.00045892743
0.091091894	0.025535670	0.00045868222
0.091223383	0.025426291	0.00046014918
0.091354871	0.024671691	0.00045586431
0.091486360	0.025004172	0.00046458899
0.091617849	0.024621784	0.00046663718
0.091749337	0.025270870	0.00047441899
0.091880826	0.025412001	0.00047830824
0.092012315	0.025557366	0.00048574921
0.092143804	0.025531360	0.00048397295
0.092275292	0.025068956	0.00048501095
0.092406781	0.025259746	0.00048611729
0.092538270	0.025059703	0.00049052942
0.092669758	0.025063796	0.00049088481
0.092801247	0.024618566	0.00047152229
0.092932736	0.024165147	0.00047196371
0.093064224	0.024332944	0.00046681977
0.093195713	0.025098087	0.00047197255
0.093327202	0.025439259	0.00047349577
0.093458691	0.024940912	0.00046385345
0.093590179	0.025563253	0.00047311632
0.093721668	0.024834122	0.00046678627
0.093853157	0.025204670	0.00046798296
0.093984645	0.025182309	0.00046697861
0.094116134	0.025537604	0.00046774205
0.094247623	0.025152658	0.00046317752
0.094379111	0.025006811	0.00046394233
0.094510600	0.024896501	0.00046240143
0.094642089	0.025465488	0.00046555073
0.094773578	0.025662784	0.00046330528
0.094905066	0.024523014	0.00045845558
0.095036555	0.024820211	0.00046322696
0.095168044	0.025278186	0.00046098028
0.095299532	0.023676352	0.00044842837
0.095431021	0.024857850	0.00045621268
0.095562510	0.025260687	0.00046071660
0.095693998	0.024735604	0.00045966543
0.095825487	0.024439832	0.00045168515
0.095956976	0.023863656	0.00045092817
0.096088465	0.024993988	0.00045547758
0.096219953	0.023888454	0.00045062346
0.096351442	0.024263770	0.00045234189
0.096482931	0.024182446	0.00045048609
0.096614419	0.024319816	0.00045010675
0.096745908	0.024844063	0.00045370276
0.096877397	0.024756569	0.00045198146
0.097008885	0.024616779	0.00045359872
0.097140374	0.023322963	0.00044278768
0.097271863	0.024625361	0.00045191669
0.097403352	0.024254538	0.00044709298
0.097534840	0.024777794	0.00045138791
0.097666329	0.024458859	0.00044938115
0.097797818	0.024508626	0.00044695349
0.097929306	0.024674555	0.00044942344
0.098060795	0.024928587	0.00044890079
0.098192284	0.024795222	0.00044545771
0.098323772	0.024246730	0.00044514874
0.098455261	0.024863308	0.00044612600
0.098586750	0.024309444	0.00044085396
0.098718239	0.024791975	0.00044367222
0.098849727	0.024405646	0.00044163991
0.098981216	0.024556879	0.00044194838
0.099112705	0.023830841	0.00043648655
0.099244193	0.024166724	0.00043906555
0.099375682	0.024149269	0.00044039285
0.099507171	0.024504602	0.00044055147
0.099638659	0.023637542	0.00043665142
0.099770148	0.023235469	0.00043158624
0.099901637	0.024586692	0.00044090363
0.10003313	0.024457064	0.00044181127
0.10016461	0.024143563	0.00043838584
0.10029610	0.023791584	0.00043851032
0.10042759	0.024531969	0.00044126577
0.10055908	0.024168158	0.00043806129
0.10069057	0.023519947	0.00043620493
0.10082206	0.024332829	0.00043873076
0.10095355	0.024189238	0.00044118307
0.10108504	0.023701382	0.00043435284
0.10121652	0.023374966	0.00043211814
0.10134801	0.024175682	0.00044017845
0.10147950	0.024717053	0.00044285929
0.10161099	0.023515142	0.00043455573
0.10174248	0.023807182	0.00043493525
0.10187397	0.023753255	0.00043198757
0.10200546	0.024341747	0.00043958832
0.10213694	0.024301499	0.00043628679
0.10226843	0.025124269	0.00044369731
0.10239992	0.024596554	0.00044069098
0.10253141	0.024094208	0.00042993804
0.10266290	0.024247502	0.00043803254
0.10279439	0.024107274	0.00043337503
0.10292588	0.023730817	0.00043280110
0.10305737	0.022860133	0.00042723426
0.10318885	0.023691060	0.00042941950
0.10332034	0.023853443	0.00043279177
0.10345183	0.023319999	0.00042820512
0.10358332	0.023784591	0.00043186727
0.10371481	0.023927912	0.00043195140
0.10384630	0.023998310	0.00043069152
0.10397779	0.023634398	0.00043057597
0.10410928	0.024118858	0.00043406299
0.10424076	0.024313170	0.00043534942
0.10437225	0.023549942	0.00042984711
0.10450374	0.024104737	0.00043025060
0.10463523	0.024425370	0.00043506963
0.10476672	0.024188295	0.00043279095
0.10489821	0.023601944	0.00042827228
0.10502970	0.023812709	0.00042909795
0.10516118	0.024403061	0.00043336736
0.10529267	0.024581452	0.00043714223
0.10542416	0.023930754	0.00043030198
0.10555565	0.023845096	0.00042861443
0.10568714	0.024313092	0.00043159238
0.10581863	0.023985705	0.00042942234
0.10595012	0.023476629	0.00042552180
0.10608161	0.024070109	0.00043037878
0.10621309	0.023950240	0.00042830474
0.10634458	0.023293282	0.00042345985
0.10647607	0.023878313	0.00042942847
0.10660756	0.023514107	0.00042522992
0.10673905	0.024320966	0.00043325434
0.10687054	0.024256485	0.00043432983
0.10700203	0.024391332	0.00044220879
0.10713352	0.024326278	0.00044252361
0.10726500	0.023917528	0.00044494738
0.10739649	0.023755044	0.00045020356
0.10752798	0.023966378	0.00044782332
0.10765947	0.024319121	0.00045465388
0.10779096	0.023153473	0.00044831425
0.10792245	0.023925398	0.00045888411
0.10805394	0.023734262	0.00045774770
0.10818542	0.024770419	0.00046491971
0.10831691	0.023850526	0.00046087766
0.10844840	0.023864928	0.00046125341
0.10857989	0.023322144	0.00045969101
0.10871138	0.024140014	0.00046827237
0.10884287	0.023650993	0.00046203249
0.10897436	0.023643674	0.00046540006
0.10910585	0.024115898	0.00047379772
0.10923733	0.023944406	0.00046640349
0.10936882	0.023943548	0.00047601527
0.10950031	0.023620844	0.00047123240
0.10963180	0.023876976	0.00047294997
0.10976329	0.023814757	0.00047504363
0.10989478	0.023444340	0.00047418199
0.11002627	0.024518795	0.00048615053
0.11015776	0.024217370	0.00048081019
0.11028924	0.023387180	0.00047591105
0.11042073	0.023096026	0.00047758904
0.11055222	0.023394670	0.00047741375
0.11068371	0.023561132	0.00048019912
0.11081520	0.023827521	0.00047994521
0.11094669	0.024564400	0.00048990055
0.11107818	0.023996645	0.00048897432
0.11120966	0.023036549	0.00047928755
0.11134115	0.023412598	0.00048494581
0.11147264	0.023804790	0.00048598496
0.11160413	0.024649322	0.00049500043
0.11173562	0.023791116	0.00049320699
0.11186711	0.023857409	0.00047386065
0.11199860	0.023517269	0.00047418562
0.11213009	0.023767042	0.00046978202
0.11226157	0.023898478	0.00046670654
0.11239306	0.024246734	0.00046760409
0.11252455	0.023635051	0.00046182169
0.11265604	0.023623271	0.00046182097
0.11278753	0.023922264	0.00045956855
0.11291902	0.023864287	0.00045812933
0.11305051	0.023632334	0.00045904326
0.11318200	0.024103798	0.00045759661
0.11331348	0.023640123	0.00045515192
0.11344497	0.024047643	0.00045794963
0.11357646	0.024152584	0.00045434489
0.11370795	0.023140675	0.00044640404
0.11383944	0.023759059	0.00045184917
0.11397093	0.024056248	0.00045181547
0.11410242	0.024274297	0.00045424973
0.11423390	0.023236909	0.00044094775
0.11436539	0.023407748	0.00044904799
0.11449688	0.024169115	0.00044637894
0.11462837	0.022976230	0.00044335929
0.11475986	0.023754757	0.00044492673
0.11489135	0.023799622	0.00044125314
0.11502284	0.023456491	0.00044431996
0.11515433	0.023383875	0.00044304852
0.11528581	0.024133247	0.00044650157
0.11541730	0.024267401	0.00044615714
0.11554879	0.023519940	0.00043870074
0.11568028	0.023389076	0.00044091358
0.11581177	0.024172427	0.00044437589
0.11594326	0.024034008	0.00044458136
0.11607475	0.024337503	0.00044561523
0.11620624	0.023206960	0.00043343112
0.11633772	0.024081415	0.00044458278
0.11646921	0.023514907	0.00043740216
0.11660070	0.023785990	0.00043977965
0.11673219	0.023607921	0.00043675964
0.11686368	0.023380204	0.00043441934
0.11699517	0.024394506	0.00044253920
0.11712666	0.024033002	0.00043832892
0.11725814	0.023625725	0.00043291518
0.11738963	0.024523151	0.00043963238
0.11752112	0.023063351	0.00042694243
0.11765261	0.023390041	0.00043155241
0.11778410	0.023839296	0.00043477081
0.11791559	0.024346612	0.00043429542
0.11804708	0.023739902	0.00043036362
0.11817857	0.023705178	0.00043062749
0.11831005	0.023721229	0.00042759217
0.11844154	0.023995024	0.00043342275
0.11857303	0.023870879	0.00042850927
0.11870452	0.022582423	0.00041845113
0.11883601	0.024078935	0.00042947363
0.11896750	0.024592802	0.00043227269
0.11909899	0.023423352	0.00042663766
0.11923048	0.024071447	0.00042376020
0.11936196	0.023294690	0.00042380113
0.11949345	0.023611332	0.00042158736
0.11962494	0.024085416	0.00042597534
0.11975643	0.023083797	0.00041907599
0.11988792	0.023631545	0.00041998632
0.12001941	0.023955858	0.00042276390
0.12015090	0.022938337	0.00041477833
0.12028239	0.023539024	0.00042165091
0.12041387	0.024096243	0.00042227055
0.12054536	0.023528677	0.00041551096
0.12067685	0.023374945	0.00041650183
0.12080834	0.023630904	0.00042031532
0.12093983	0.022910604	0.00041009260
0.12107132	0.024589255	0.00042594996
0.12120281	0.024303934	0.00042208374
0.12133429	0.022814532	0.00041098765
0.12146578	0.023819614	0.00041590142
0.12159727	0.023794859	0.00041489711
0.12172876	0.024134745	0.00042077984
0.12186025	0.023555398	0.00041376253
0.12199174	0.023515572	0.00041370573
0.12212323	0.023838929	0.00041703796
0.12225472	0.023201361	0.00041219002
0.12238620	0.023368555	0.00041381182
0.12251769	0.023344275	0.00041084638
0.12264918	0.024013730	0.00041739215
0.12278067	0.023145243	0.00041156419
0.12291216	0.024486535	0.00041955770
0.12304365	0.023638333	0.00041289809
0.12317514	0.023674675	0.00041310642
0.12330663	0.024627496	0.00041981824
0.12343811	0.023400093	0.00041219210
0.12356960	0.023550947	0.00041133812
0.12370109	0.024331135	0.00041770165
0.12383258	0.023446404	0.00041096572
0.12396407	0.024578253	0.00041780133
0.12409556	0.022798079	0.00041124455
0.12422705	0.023407581	0.00040921552
0.12435853	0.023868570	0.00041407000
0.12449002	0.023316504	0.00040858057
0.12462151	0.023945928	0.00041573267
0.12475300	0.023604406	0.00041101856
0.12488449	0.024329708	0.00041486164
0.12501598	0.023752744	0.00041299814
0.12514747	0.023641450	0.00041095039
0.12527896	0.023731262	0.00040994929
0.12541044	0.023984126	0.00041486230
0.12554193	0.023590065	0.00040964146
0.12567342	0.023638836	0.00040859253
0.12580491	0.023832800	0.00041113085
0.12593640	0.023764394	0.00040852669
0.12606789	0.024192172	0.00041365530
0.12619938	0.024094010	0.00041155244
0.12633087	0.023714848	0.00041275051
0.12646235	0.024018478	0.00041188230
0.12659384	0.023588365	0.00040405477
0.12672533	0.023670744	0.00041060229
0.12685682	0.023835119	0.00040971661
0.12698831	0.023979331	0.00041224780
0.12711980	0.024029959	0.00040976900
0.12725129	0.022878463	0.00039998297
0.12738277	0.023437240	0.00040609107
0.12751426	0.023900185	0.00040889500
0.12764575	0.023558073	0.00040574095
0.12777724	0.023517908	0.00040599690
0.12790873	0.023698014	0.00040739401
0.12804022	0.024175431	0.00041190423
0.12817171	0.023397041	0.00040528368
0.12830320	0.024067155	0.00040890740
0.12843468	0.023661231	0.00040508217
0.12856617	0.023615670	0.00040365916
0.12869766	0.023665931	0.00040457313
0.12882915	0.023689891	0.00040760538
0.12896064	0.023807365	0.00040461754
0.12909213	0.023594967	0.00040391428
0.12922362	0.023825378	0.00040705415
0.12935511	0.023633932	0.00040534063
0.12948659	0.023489173	0.00040467822
0.12961808	0.023323935	0.00040185265
0.12974957	0.023937470	0.00040646706
0.12988106	0.023942307	0.00040532228
0.13001255	0.023946231	0.00040610893
0.13014404	0.024059773	0.00040838247
0.13027553	0.023226223	0.00040061039
0.13040701	0.023732545	0.00040305288
0.13053850	0.023606143	0.00040467798
0.13066999	0.024302780	0.00040562541
0.13080148	0.023741317	0.00040427431
0.13093297	0.024033997	0.00040444617
0.13106446	0.023828956	0.00040440850
0.13119595	0.023686596	0.00040240488
0.13132744	0.023698356	0.00040270374
0.13145892	0.023823530	0.00040400952
0.13159041	0.023932028	0.00040421166
0.13172190	0.023510154	0.00040052188
0.13185339	0.023968545	0.00040404594
0.13198488	0.023916375	0.00040400296
0.13211637	0.023744484	0.00040319784
0.13224786	0.023290158	0.00039606547
0.13237935	0.024695049	0.00040726042
0.13251083	0.023429946	0.00040022993
0.13264232	0.023594411	0.00040200329
0.13277381	0.024403050	0.00040730181
0.13290530	0.023380757	0.00039648575
0.13303679	0.023973870	0.00040390555
0.13316828	0.023874141	0.00040319295
0.13329977	0.023777750	0.00039902765
0.13343125	0.023913575	0.00040520768
0.13356274	0.024260846	0.00040120318
0.13369423	0.023090155	0.00039389785
0.13382572	0.023795408	0.00040277418
0.13395721	0.024048481	0.00040168821
0.13408870	0.023821347	0.00040145624
0.13422019	0.024025016	0.00039924347
0.13435168	0.022907597	0.00039455926
0.13448316	0.024298422	0.00040552572
0.13461465	0.023344173	0.00039491539
0.13474614	0.023704170	0.00040040722
0.13487763	0.023829570	0.00039851610
0.13500912	0.023642392	0.00039731315
0.13514061	0.023258102	0.00039575818
0.13527210	0.023362687	0.00039630087
0.13540359	0.023336091	0.00039510777
0.13553507	0.023903221	0.00039815761
0.13566656	0.024017044	0.00040025235
0.13579805	0.023827333	0.00039857115
0.13592954	0.023192716	0.00039236129
0.13606103	0.023605071	0.00039862532
0.13619252	0.023732138	0.00039582979
0.13632401	0.023309481	0.00039243444
0.13645549	0.023502129	0.00039693510
0.13658698	0.023412065	0.00039512048
0.13671847	0.023592183	0.00039531184
0.13684996	0.024355071	0.00040040016
0.13698145	0.023873924	0.00039694469
0.13711294	0.023921957	0.00039734260
0.13724443	0.023584653	0.00039450776
0.13737592	0.023969770	0.00039655675
0.13750740	0.023817702	0.00039769128
0.13763889	0.024258690	0.00039750819
0.13777038	0.022987472	0.00039208724
0.13790187	0.024280194	0.00039790082
0.13803336	0.022866327	0.00038885527
0.13816485	0.023439803	0.00039271877
0.13829634	0.023361880	0.00039111237
0.13842783	0.023513969	0.00039413681
0.13855931	0.023446596	0.00039287268
0.13869080	0.023939601	0.00039616696
0.13882229	0.023352867	0.00039059589
0.13895378	0.022869639	0.00038547277
0.13908527	0.023328497	0.00039184156
0.13921676	0.023508863	0.00039208515
0.13934825	0.023765686	0.00039443922
0.13947973	0.023477510	0.00039171629
0.13961122	0.023595850	0.00039198819
0.13974271	0.023930666	0.00039434168
0.13987420	0.023414516	0.00039199259
0.14000569	0.023620537	0.00038942797
0.14013718	0.024093833	0.00039504107
0.14026867	0.024232175	0.00039603366
0.14040016	0.024049759	0.00039567990
0.14053164	0.023820625	0.00039538288
0.14066313	0.023913569	0.00039089380
0.14079462	0.023636456	0.00039102856
0.14092611	0.023172599	0.00038656764
0.14105760	0.023816959	0.00039061334
0.14118909	0.023456505	0.00039001918
0.14132058	0.023650944	0.00038740293
0.14145207	0.023845758	0.00039028036
0.14158355	0.023349215	0.00038682384
0.14171504	0.023281019	0.00038758226
0.14184653	0.024179179	0.00039293932
0.14197802	0.024203194	0.00039104465
0.14210951	0.023376860	0.00038651528
0.14224100	0.024056251	0.00039143087
0.14237249	0.023794434	0.00038944753
0.14250398	0.023787207	0.00039052023
0.14263546	0.023984065	0.00038924247
0.14276695	0.024008139	0.00039030252
0.14289844	0.023637728	0.00038830476
0.14302993	0.023605109	0.00038745759
0.14316142	0.023216538	0.00038482190
0.14329291	0.023238518	0.00038370289
0.14342440	0.023577619	0.00038812374
0.14355588	0.024013149	0.00039111953
0.14368737	0.024197285	0.00039162786
0.14381886	0.023810030	0.00038848395
0.14395035	0.022840167	0.00037994537
0.14408184	0.023869167	0.00038753422
0.14421333	0.024129262	0.00039016095
0.14434482	0.023310586	0.00038353336
0.14447631	0.023725224	0.00038595308
0.14460779	0.023583864	0.00038516092
0.14473928	0.023182788	0.00038282936
0.14487077	0.024024912	0.00039151233
0.14500226	0.024178716	0.00038868931
0.14513375	0.023445157	0.00038697568
0.14526524	0.023699373	0.00038463514
0.14539673	0.023448289	0.00038424402
0.14552822	0.023568677	0.00038666465
0.14565970	0.024096295	0.00038883776
0.14579119	0.024279486	0.00039071682
0.14592268	0.023718591	0.00038594593
0.14605417	0.023733580	0.00038551430
0.14618566	0.024218989	0.00038934054
0.14631715	0.023777104	0.00038571783
0.14644864	0.023185325	0.00038202605
0.14658012	0.023067315	0.00038019619
0.14671161	0.024025763	0.00038694735
0.14684310	0.023737477	0.00038671396
0.14697459	0.023481746	0.00038186581
0.14710608	0.024162456	0.00038656334
0.14723757	0.023273209	0.00038168128
0.14736906	0.023344725	0.00038239150
0.14750055	0.023303935	0.00038320612
0.14763203	0.023210130	0.00037993595
0.14776352	0.023198696	0.00038084349
0.14789501	0.023486812	0.00038273618
0.14802650	0.023019385	0.00037684915
0.14815799	0.024247938	0.00038905844
0.14828948	0.024151370	0.00038480822
0.14842097	0.023672114	0.00038360408
0.14855246	0.023349865	0.00038080613
0.14868394	0.023524141	0.00038013970
0.14881543	0.023332747	0.00038128061
0.14894692	0.023455088	0.00038192410
0.14907841	0.024035074	0.00038437436
0.14920990	0.023914874	0.00038188142
0.14934139	0.023748017	0.00038179306
0.14947288	0.023722359	0.00038278574
0.14960436	0.023785547	0.00038353051
0.14973585	0.023480185	0.00038082121
0.14986734	0.023138527	0.00037915378
0.14999883	0.024123026	0.00038291446
0.15013032	0.023700382	0.00038269683
0.15026181	0.023789864	0.00038286069
0.15039330	0.023518884	0.00038040014
0.15052479	0.023740097	0.00038124525
0.15065627	0.023224465	0.00037786809
0.15078776	0.023770323	0.00038230709
0.15091925	0.023794287	0.00038157919
0.15105074	0.024308632	0.00038301986
0.15118223	0.023303566	0.00037858101
0.15131372	0.023723167	0.00038048571
0.15144521	0.023632080	0.00038052290
0.15157670	0.022931764	0.00037547306
0.15170818	0.023166317	0.00037517917
0.15183967	0.023874790	0.00038067921
0.15197116	0.024018650	0.00038374364
0.15210265	0.024090251	0.00038187201
0.15223414	0.023971766	0.00038092529
0.15236563	0.023592871	0.00037739855
0.15249712	0.023409506	0.00037735083
0.15262860	0.023696751	0.00037946804
0.15276009	0.023660684	0.00037968725
0.15289158	0.023505966	0.00037810435
0.15302307	0.023798754	0.00037851101
0.15315456	0.024203461	0.00038257259
0.15328605	0.023718516	0.00037976110
0.15341754	0.023364801	0.00037752165
0.15354903	0.023737412	0.00037739953
0.15368051	0.023338936	0.00037591489
0.15381200	0.023471364	0.00037564048
0.15394349	0.023773649	0.00037872494
0.15407498	0.024047969	0.00038016145
0.15420647	0.023138229	0.00037234530
0.15433796	0.023369898	0.00037588741
0.15446945	0.023389323	0.00037438205
0.15460094	0.023734723	0.00037856286
0.15473242	0.023145079	0.00037428491
0.15486391	0.023653778	0.00037702482
0.15499540	0.022619823	0.00036910538
0.15512689	0.023910128	0.00037816905
0.15525838	0.023870679	0.00037752146
0.15538987	0.023955045	0.00037810938
0.15552136	0.023936415	0.00037757500
0.15565284	0.023364839	0.00037443229
0.15578433	0.023124133	0.00037280486
0.15591582	0.023643801	0.00037520209
0.15604731	0.023429405	0.00037536420
0.15617880	0.024165202	0.00037856246
0.15631029	0.023732289	0.00037650281
0.15644178	0.023344278	0.00037347101
0.15657327	0.023853173	0.00037780058
0.15670475	0.023667162	0.00037335220
0.15683624	0.024617370	0.00038151773
0.15696773	0.023769641	0.00037483603
0.15709922	0.023690644	0.00037363164
0.15723071	0.023302061	0.00037286272
0.15736220	0.024066945	0.00037516035
0.15749369	0.024204136	0.00037746007
0.15762518	0.023580431	0.00037347146
0.15775666	0.023946350	0.00037506493
0.15788815	0.023761396	0.00037548467
0.15801964	0.023897404	0.00037497104
0.15815113	0.023544573	0.00037264066
0.15828262	0.023860834	0.00037374661
0.15841411	0.023384808	0.00037136923
0.15854560	0.023334826	0.00037252160
0.15867708	0.023550976	0.00037141407
0.15880857	0.023672424	0.00037296129
0.15894006	0.023907216	0.00037368986
0.15907155	0.023282838	0.00037030635
0.15920304	0.023807121	0.00037304291
0.15933453	0.024006482	0.00037434674
0.15946602	0.023122937	0.00036925052
0.15959751	0.024113287	0.00037474263
0.15972899	0.023665861	0.00037157739
0.15986048	0.023834810	0.00037343627
0.15999197	0.024010155	0.00037272500
0.16012346	0.023500047	0.00037205403
0.16025495	0.023712991	0.00037204501
0.16038644	0.023449619	0.00036923770
0.16051793	0.024011238	0.00037414106
0.16064942	0.023234240	0.00036684200
0.16078090	0.023941449	0.00037404397
0.16091239	0.024170484	0.00037418939
0.16104388	0.023856676	0.00036992920
0.16117537	0.024369955	0.00037608729
0.16130686	0.024091580	0.00037166895
0.16143835	0.023643411	0.00037103109
0.16156984	0.023565878	0.00037170405
0.16170133	0.023121469	0.00036455921
0.16183281	0.023597320	0.00037091804
0.16196430	0.023275390	0.00036851094
0.16209579	0.023427552	0.00036874410
0.16222728	0.023546939	0.00037021705
0.16235877	0.023681385	0.00036812826
0.16249026	0.023820879	0.00037024884
0.16262175	0.023947604	0.00037115965
0.16275323	0.023553659	0.00036882355
0.16288472	0.023313377	0.00036663444
0.16301621	0.023504925	0.00036752098
0.16314770	0.023994650	0.00037148835
0.16327919	0.023024244	0.00036357217
0.16341068	0.024248559	0.00037104821
0.16354217	0.023876048	0.00036916995
0.16367366	0.023699872	0.00036760000
0.16380514	0.023421708	0.00036778952
0.16393663	0.023337624	0.00036691104
0.16406812	0.023568873	0.00036563403
0.16419961	0.023386338	0.00036596162
0.16433110	0.023709819	0.00036782680
0.16446259	0.023506141	0.00036760258
0.16459408	0.023619827	0.00036825405
0.16472557	0.023248169	0.00036384130
0.16485705	0.023102794	0.00036455104
0.16498854	0.023831578	0.00036830874
0.16512003	0.023986152	0.00036970799
0.16525152	0.023760102	0.00036939698
0.16538301	0.023733771	0.00036571124
0.16551450	0.023326069	0.00036506305
0.16564599	0.023391981	0.00036582820
0.16577747	0.023235019	0.00036423367
0.16590896	0.023200124	0.00036427568
0.16604045	0.023224693	0.00036299537
0.16617194	0.023717002	0.00036632035
0.16630343	0.023205389	0.00036261732
0.16643492	0.023399995	0.00036403556
0.16656641	0.023218386	0.00036330804
0.16669790	0.023667986	0.00036403743
0.16682938	0.023633283	0.00036665754
0.16696087	0.023744792	0.00036758927
0.16709236	0.023233721	0.00036138505
0.16722385	0.023841835	0.00036661571
0.16735534	0.023693287	0.00036456069
0.16748683	0.022628435	0.00035893851
0.16761832	0.023585859	0.00036561024
0.16774981	0.023808944	0.00036414296
0.16788129	0.024292972	0.00037005434
0.16801278	0.023402014	0.00036172513
0.16814427	0.023555838	0.00036501335
0.16827576	0.023461270	0.00036430674
0.16840725	0.023716383	0.00036443722
0.16853874	0.023290091	0.00036275700
0.16867023	0.023321815	0.00035915149
0.16880171	0.023094109	0.00036092368
0.16893320	0.023212170	0.00036134353
0.16906469	0.023312743	0.00035891076
0.16919618	0.023268995	0.00036174284
0.16932767	0.023615557	0.00036115909
0.16945916	0.023436880	0.00036132251
0.16959065	0.024039315	0.00036607070
0.16972214	0.023535344	0.00036141453
0.16985362	0.022780504	0.00035868931
0.16998511	0.023674318	0.00036223921
0.17011660	0.023587266	0.00036221558
0.17024809	0.023626249	0.00036353595
0.17037958	0.023088298	0.00035829755
0.17051107	0.023716966	0.00036502848
0.17064256	0.023408607	0.00036028982
0.17077405	0.023681037	0.00036268783
0.17090553	0.023213906	0.00035988966
0.17103702	0.023109877	0.00035859357
0.17116851	0.023399302	0.00035925327
0.17130000	0.023233975	0.00036066024
0.17143149	0.023327114	0.00035972369
0.17156298	0.023538591	0.00036080503
0.17169447	0.023077303	0.00035629882
0.17182595	0.023533197	0.00036171167
0.17195744	0.023680667	0.00036167661
0.17208893	0.023703961	0.00035933991
0.17222042	0.024151881	0.00036430922
0.17235191	0.023616284	0.00036037806
0.17248340	0.023376767	0.00035994886
0.17261489	0.023757342	0.00036174682
0.17274638	0.023319000	0.00035795895
0.17287786	0.023811441	0.00036250548
0.17300935	0.023257404	0.00035763426
0.17314084	0.023205561	0.00035773314
0.17327233	0.023631375	0.00035884687
0.17340382	0.023369570	0.00035824535
0.17353531	0.023813679	0.00036055830
0.17366680	0.023110769	0.00035614574
0.17379829	0.023169058	0.00035643694
0.17392977	0.023422065	0.00035927245
0.17406126	0.023618694	0.00035902790
0.17419275	0.023161342	0.00035639780
0.17432424	0.023174751	0.00035598720
0.17445573	0.023028940	0.00035475679
0.17458722	0.023479359	0.00035863867
0.17471871	0.023220486	0.00035560927
0.17485019	0.023977672	0.00036137980
0.17498168	0.023955641	0.00036084412
0.17511317	0.022865318	0.00035427492
0.17524466	0.023539418	0.00035995772
0.17537615	0.023571160	0.00035726980
0.17550764	0.023270239	0.00035530309
0.17563913	0.023428653	0.00035629141
0.17577062	0.023713378	0.00035796251
0.17590210	0.023827407	0.00035878044
0.17603359	0.023606838	0.00035695518
0.17616508	0.023512442	0.00035797486
0.17629657	0.023694314	0.00035875011
0.17642806	0.023384807	0.00035453629
0.17655955	0.023536055	0.00035748491
0.17669104	0.023432834	0.00035473929
0.17682253	0.024189752	0.00035873182
0.17695401	0.022942400	0.00035488036
0.17708550	0.023638754	0.00035636198
0.17721699	0.023930496	0.00035917149
0.17734848	0.023756956	0.00035674817
0.17747997	0.023962237	0.00035744335
0.17761146	0.022960614	0.00035459554
0.17774295	0.022851992	0.00034939043
0.17787443	0.023121768	0.00035425272
0.17800592	0.023275819	0.00035351244
0.17813741	0.023245012	0.00035339978
0.17826890	0.023842575	0.00035817280
0.17840039	0.023579254	0.00035366138
0.17853188	0.023933969	0.00035792804
0.17866337	0.023240563	0.00035316888
0.17879486	0.023276312	0.00035224939
0.17892634	0.023907431	0.00035778415
0.17905783	0.023960897	0.00035666760
0.17918932	0.023230085	0.00035415958
0.17932081	0.023399600	0.00035277531
0.17945230	0.023536061	0.00035366026
0.17958379	0.023287010	0.00035276155
0.17971528	0.023649898	0.00035397058
0.17984677	0.023099269	0.00035277029
0.17997825	0.023233928	0.00035138532
0.18010974	0.023424252	0.00035292322
0.18024123	0.023066405	0.00035066543
0.18037272	0.023022836	0.00034897909
0.18050421	0.023048270	0.00035731369
0.18063570	0.023451364	0.00036299309
0.18076719	0.023010233	0.00036051463
0.18089867	0.023364388	0.00036717256
0.18103016	0.023598961	0.00036901942
0.18116165	0.023192722	0.00036898620
0.18129314	0.023704309	0.00037285950
0.18142463	0.023296721	0.00037118774
0.18155612	0.024257613	0.00038009171
0.18168761	0.023038748	0.00037281496
0.18181910	0.024018911	0.00038091209
0.18195058	0.023655643	0.00037994601
0.18208207	0.022908649	0.00037326438
0.18221356	0.023030707	0.00037814405
0.18234505	0.023188087	0.00037882552
0.18247654	0.023397121	0.00038202422
0.18260803	0.023592880	0.00038484160
0.18273952	0.023728488	0.00038658496
0.18287101	0.023228412	0.00038420326
0.18300249	0.023072763	0.00038316522
0.18313398	0.023356380	0.00038496148
0.18326547	0.023889394	0.00039145779
0.18339696	0.023981187	0.00039131419
0.18352845	0.023125698	0.00038642019
0.18365994	0.023931099	0.00039315395
0.18379143	0.023346705	0.00038974252
0.18392292	0.023411037	0.00039381797
0.18405440	0.023487267	0.00039191057
0.18418589	0.023205610	0.00039301127
0.18431738	0.023680865	0.00039747357
0.18444887	0.022526584	0.00038785080
0.18458036	0.022908364	0.00039290200
0.18471185	0.023888348	0.00039882640
0.18484334	0.023686181	0.00039869521
0.18497482	0.023721049	0.00040143826
0.18510631	0.023234126	0.00039423974
0.18523780	0.023595085	0.00040214491
0.18536929	0.023420727	0.00039291255
0.18550078	0.023475440	0.00038872014
0.18563227	0.023353700	0.00038790608
0.18576376	0.023505535	0.00038029336
0.18589525	0.023668128	0.00038569088
0.18602673	0.022643750	0.00037655031
0.18615822	0.023363151	0.00037839298
0.18628971	0.023618265	0.00037967307
0.18642120	0.022959240	0.00037352836
0.18655269	0.023389805	0.00037637960
0.18668418	0.023156265	0.00037283086
0.18681567	0.023352460	0.00037295810
0.18694716	0.022823307	0.00037035846
0.18707864	0.022796072	0.00036603628
0.18721013	0.022995492	0.00036812917
0.18734162	0.023425361	0.00037095156
0.18747311	0.023310175	0.00036645307
0.18760460	0.023381287	0.00037001523
0.18773609	0.023470325	0.00036641631
0.18786758	0.022945279	0.00036417860
0.18799906	0.023669683	0.00036985429
0.18813055	0.022843161	0.00036141463
0.18826204	0.023505992	0.00036577895
0.18839353	0.023546193	0.00036288389
0.18852502	0.023639900	0.00036510484
0.18865651	0.022866412	0.00036123450
0.18878800	0.023571944	0.00036171345
0.18891949	0.022695616	0.00035638892
0.18905097	0.023307597	0.00035947781
0.18918246	0.023606249	0.00036085055
0.18931395	0.023132363	0.00035864242
0.18944544	0.023779503	0.00035902422
0.18957693	0.023300669	0.00035845112
0.18970842	0.023025171	0.00035374500
0.18983991	0.023152058	0.00035763933
0.18997140	0.022773605	0.00035436038
0.19010288	0.023056382	0.00035272644
0.19023437	0.022656898	0.00035252902
0.19036586	0.023634690	0.00035625603
0.19049735	0.024215278	0.00035919542
0.19062884	0.023556092	0.00035504484
0.19076033	0.022464704	0.00034709401
0.19089182	0.023434249	0.00035436506
0.19102330	0.023560014	0.00035402431
0.19115479	0.023461970	0.00035242476
0.19128628	0.023395804	0.00035337836
0.19141777	0.023637651	0.00035317544
0.19154926	0.023319370	0.00035246875
0.19168075	0.023071089	0.00035041071
0.19181224	0.023306938	0.00035253201
0.19194373	0.024221974	0.00035694783
0.19207521	0.023883926	0.00035353437
0.19220670	0.023132747	0.00034945856
0.19233819	0.023834622	0.00035391384
0.19246968	0.024269400	0.00035659725
0.19260117	0.023645039	0.00035271014
0.19273266	0.023151051	0.00034986926
0.19286415	0.023668974	0.00035233179
0.19299564	0.023189742	0.00035010360
0.19312712	0.022908683	0.00034626998
0.19325861	0.023492715	0.00035217637
0.19339010	0.023650095	0.00035070858
0.19352159	0.023375622	0.00035008321
0.19365308	0.023232363	0.00034969564
0.19378457	0.023775048	0.00035156382
0.19391606	0.023610899	0.00035110994
0.19404754	0.023664707	0.00035113863
0.19417903	0.023195536	0.00034846525
0.19431052	0.023332400	0.00034931854
0.19444201	0.023123819	0.00034725934
0.19457350	0.023605344	0.00035021995
0.19470499	0.023448625	0.00034858190
0.19483648	0.023461314	0.00034907388
0.19496797	0.023578257	0.00035068521
0.19509945	0.023277790	0.00034757418
0.19523094	0.024386872	0.00035435747
0.19536243	0.022679340	0.00034439630
0.19549392	0.023304442	0.00034706244
0.19562541	0.023486390	0.00034874960
0.19575690	0.023279934	0.00034696512
0.19588839	0.023334565	0.00034686463
0.19601988	0.023106857	0.00034491670
0.19615136	0.023148085	0.00034532594
0.19628285	0.023239673	0.00034763894
0.19641434	0.022992995	0.00034378858
0.19654583	0.023617645	0.00034817127
0.19667732	0.022941963	0.00034338383
0.19680881	0.023350853	0.00034655252
0.19694030	0.022864221	0.00034339557
0.19707178	0.023267247	0.00034360684
0.19720327	0.023373259	0.00034547235
0.19733476	0.023135122	0.00034429411
0.19746625	0.023205697	0.00034474399
0.19759774	0.023698795	0.00034707953
0.19772923	0.023213483	0.00034390657
0.19786072	0.023261716	0.00034420791
0.19799221	0.022764100	0.00034249834
0.19812369	0.022906523	0.00034157104
0.19825518	0.023832032	0.00034862432
0.19838667	0.023836645	0.00034624860
0.19851816	0.023257539	0.00034300578
0.19864965	0.023303600	0.00034453677
0.19878114	0.023256059	0.00034344265
0.19891263	0.023431098	0.00034641438
0.19904412	0.023472646	0.00034395051
0.19917560	0.023050772	0.00034383774
0.19930709	0.023363281	0.00034442035
0.19943858	0.023301046	0.00034311155
0.19957007	0.023396818	0.00034486244
0.19970156	0.022804853	0.00034022640
0.19983305	0.023534837	0.00034411220
0.19996454	0.022740860	0.00033956346
0.20009602	0.023301856	0.00034361317
0.20022751	0.023954049	0.00034672140
0.20035900	0.022662451	0.00033977386
0.20049049	0.023889116	0.00034576579
0.20062198	0.022909335	0.00034045885
0.20075347	0.023367175	0.00034196733
0.20088496	0.023259517	0.00034198170
0.20101645	0.023433619	0.00034311719
0.20114793	0.023237312	0.00034049588
0.20127942	0.023405094	0.00034259001
0.20141091	0.023544494	0.00034222819
0.20154240	0.023145945	0.00034026901
0.20167389	0.023889508	0.00034626799
0.20180538	0.022478857	0.00033546674
0.20193687	0.022715470	0.00033840959
0.20206836	0.023158655	0.00033925588
0.20219984	0.023142948	0.00034163315
0.20233133	0.022993434	0.00034121611
0.20246282	0.022912094	0.00033595662
0.20259431	0.022702284	0.00033705256
0.20272580	0.023039908	0.00033855133
0.20285729	0.023549300	0.00034140801
0.20298878	0.022743903	0.00033902632
0.20312027	0.023549885	0.00034027987
0.20325175	0.023218733	0.00033971664
0.20338324	0.023792813	0.00034188560
0.20351473	0.024023713	0.00034351181
0.20364622	0.023347823	0.00034134967
0.20377771	0.023175172	0.00033775390
0.20390920	0.022940684	0.00033812735
0.20404069	0.023306764	0.00033944072
0.20417217	0.023543041	0.00034171992
0.20430366	0.023099824	0.00033895950
0.20443515	0.023192746	0.00033697075
0.20456664	0.023209554	0.00033811008
0.20469813	0.023923123	0.00034288926
0.20482962	0.023503189	0.00034022987
0.20496111	0.023071918	0.00033853483
0.20509260	0.023116322	0.00033714034
0.20522408	0.023284153	0.00033893887
0.20535557	0.023407052	0.00033981097
0.20548706	0.023205736	0.00033689973
0.20561855	0.022988631	0.00033714304
0.20575004	0.023533687	0.00033728274
0.20588153	0.023112926	0.00033560786
0.20601302	0.023395927	0.00033908842
0.20614451	0.023414604	0.00033592890
0.20627599	0.023563080	0.00033918627
0.20640748	0.024021032	0.00034035112
0.20653897	0.023507817	0.00033796265
0.20667046	0.023308413	0.00033727204
0.20680195	0.023357557	0.00033681554
0.20693344	0.023317501	0.00033805313
0.20706493	0.023442557	0.00033749550
0.20719641	0.023809970	0.00034097326
0.20732790	0.023623275	0.00034054406
0.20745939	0.022623393	0.00033119666
0.20759088	0.023500393	0.00033725635
0.20772237	0.023082113	0.00033491320
0.20785386	0.024060876	0.00034078225
0.20798535	0.023085264	0.00033789377
0.20811684	0.022886000	0.00033357997
0.20824832	0.022554743	0.00033143630
0.20837981	0.023158841	0.00033534359
0.20851130	0.024129567	0.00034152335
0.20864279	0.022807209	0.00033455865
0.20877428	0.022698899	0.00033157684
0.20890577	0.023540026	0.00033632960
0.20903726	0.023423705	0.00033571129
0.20916875	0.023756312	0.00033944876
0.20930023	0.023649110	0.00033830601
0.20943172	0.023139365	0.00033369598
0.20956321	0.022995827	0.00033271878
0.20969470	0.023000392	0.00033325603
0.20982619	0.023703626	0.00033765175
0.20995768	0.023720209	0.00033821458
0.21008917	0.023678558	0.00033595634
0.21022065	0.023938499	0.00033776404
0.21035214	0.023417528	0.00033763065
0.21048363	0.023205015	0.00033385080
0.21061512	0.023510636	0.00033704109
0.21074661	0.023225843	0.00033269992
0.21087810	0.022959144	0.00033163779
0.21100959	0.023336786	0.00033550992
0.21114108	0.023659697	0.00033486183
0.21127256	0.023460179	0.00033710452
0.21140405	0.022819329	0.00033048562
0.21153554	0.023157171	0.00033395638
0.21166703	0.023188134	0.00033313822
0.21179852	0.023457371	0.00033472222
0.21193001	0.023554134	0.00033515321
0.21206150	0.022823522	0.00032941410
0.21219299	0.023317103	0.00033331695
0.21232447	0.023098337	0.00033316696
0.21245596	0.023085679	0.00033151118
0.21258745	0.022504651	0.00032957249
0.21271894	0.023154899	0.00033171251
0.21285043	0.023574750	0.00033429730
0.21298192	0.023204638	0.00033387307
0.21311341	0.023407191	0.00033312874
0.21324489	0.023647151	0.00033559189
0.21337638	0.023663873	0.00033349994
0.21350787	0.023274521	0.00033277714
0.21363936	0.023281810	0.00033394449
0.21377085	0.023292266	0.00033131477
0.21390234	0.023313703	0.00033455946
0.21403383	0.022918606	0.00033059422
0.21416532	0.023528899	0.00033333321
0.21429680	0.022520309	0.00032823887
0.21442829	0.023668589	0.00033455276
0.21455978	0.023147536	0.00033125912
0.21469127	0.022703116	0.00032876228
0.21482276	0.023243151	0.00033127232
0.21495425	0.022724024	0.00032818698
0.21508574	0.023100718	0.00033132000
0.21521723	0.023937429	0.00033559072
0.21534871	0.023328012	0.00033185198
0.21548020	0.022754112	0.00032658006
0.21561169	0.023108544	0.00033149770
0.21574318	0.022922743	0.00032983748
0.21587467	0.023670711	0.00033201334
0.21600616	0.023315694	0.00033175807
0.21613765	0.023586293	0.00033114901
0.21626913	0.022956015	0.00032877267
0.21640062	0.023386709	0.00033100665
0.21653211	0.023764605	0.00033341923
0.21666360	0.023639098	0.00033201567
0.21679509	0.023082321	0.00032845555
0.21692658	0.022615409	0.00032719364
0.21705807	0.022946949	0.00032865037
0.21718956	0.023875529	0.00033192443
0.21732104	0.022953874	0.00032798387
0.21745253	0.022674847	0.00032649871
0.21758402	0.023444535	0.00032981144
0.21771551	0.022963610	0.00032820216
0.21784700	0.023480501	0.00032980086
0.21797849	0.023073664	0.00032833072
0.21810998	0.023576048	0.00033062952
0.21824147	0.023239680	0.00032932457
0.21837295	0.023366561	0.00033039834
0.21850444	0.023195172	0.00032657654
0.21863593	0.023476410	0.00033152400
0.21876742	0.022919173	0.00032645835
0.21889891	0.023057498	0.00032843026
0.21903040	0.023518638	0.00033041141
0.21916189	0.023412677	0.00032737602
0.21929337	0.022695044	0.00032470319
0.21942486	0.023282406	0.00032716580
0.21955635	0.023485860	0.00033047051
0.21968784	0.023482836	0.00032972399
0.21981933	0.022906543	0.00032336139
0.21995082	0.023195566	0.00032748792
0.22008231	0.023402426	0.00032767898
0.22021380	0.023001247	0.00032726151
0.22034528	0.023367633	0.00032889938
0.22047677	0.023737399	0.00032800913
0.22060826	0.023623030	0.00032912809
0.22073975	0.022625279	0.00032388880
0.22087124	0.022434588	0.00032307599
0.22100273	0.023402750	0.00032852880
0.22113422	0.022813186	0.00032169727
0.22126571	0.023474149	0.00032855897
0.22139719	0.023543286	0.00032820530
0.22152868	0.023195104	0.00032692510
0.22166017	0.023117344	0.00032759123
0.22179166	0.023413530	0.00032530127
0.22192315	0.023680705	0.00032949001
0.22205464	0.023771373	0.00032943129
0.22218613	0.023368730	0.00032677075
0.22231761	0.023795069	0.00032836878
0.22244910	0.023777170	0.00032802113
0.22258059	0.022763528	0.00032296087
0.22271208	0.023315360	0.00032750577
0.22284357	0.023313019	0.00032637567
0.22297506	0.023454865	0.00032747984
0.22310655	0.023226223	0.00032478330
0.22323804	0.023393007	0.00032729181
0.22336952	0.023222654	0.00032666333
0.22350101	0.022991062	0.00032357337
0.22363250	0.022936622	0.00032351381
0.22376399	0.023366265	0.00032519051
0.22389548	0.022939137	0.00032445185
0.22402697	0.022952557	0.00032533518
0.22415846	0.023053919	0.00032368437
0.22428995	0.023457577	0.00032628589
0.22442143	0.022513339	0.00031921573
0.22455292	0.023228654	0.00032441111
0.22468441	0.022846459	0.00032398554
0.22481590	0.022680716	0.00032170978
0.22494739	0.022837392	0.00032180824
0.22507888	0.023325218	0.00032498764
0.22521037	0.023192145	0.00032394825
0.22534186	0.022912168	0.00032326315
0.22547334	0.023021545	0.00032276430
0.22560483	0.022915906	0.00032129390
0.22573632	0.023846324	0.00032836388
0.22586781	0.022558519	0.00032024251
0.22599930	0.023390685	0.00032565475
0.22613079	0.022653926	0.00031882313
0.22626228	0.022984520	0.00032264205
0.22639376	0.022963048	0.00032193444
0.22652525	0.023601688	0.00032565544
0.22665674	0.022803997	0.00032172529
0.22678823	0.022861275	0.00032011844
0.22691972	0.022581593	0.00031973591
0.22705121	0.022482327	0.00031865649
0.22718270	0.023573340	0.00032616091
0.22731419	0.022827945	0.00032161604
0.22744567	0.022943653	0.00032123591
0.22757716	0.023270031	0.00032153853
0.22770865	0.022924711	0.00032080531
0.22784014	0.023053148	0.00032077344
0.22797163	0.022715108	0.00032139906
0.22810312	0.023099560	0.00032110694
0.22823461	0.023423277	0.00032409134
0.22836610	0.023558799	0.00032461259
0.22849758	0.023268455	0.00032201504
0.22862907	0.022729995	0.00032059441
0.22876056	0.023532543	0.00032194763
0.22889205	0.022949298	0.00032022276
0.22902354	0.023110074	0.00032222464
0.22915503	0.023622871	0.00032307995
0.22928652	0.023479983	0.00032396548
0.22941800	0.023086660	0.00032094239
0.22954949	0.023239872	0.00032170158
0.22968098	0.023162017	0.00032144085
0.22981247	0.023171632	0.00032063248
0.22994396	0.022843579	0.00032021859
0.23007545	0.023860456	0.00032817455
0.23020694	0.023434408	0.00032838287
0.23033843	0.023400281	0.00033275996
0.23046991	0.023538728	0.00033401542
0.23060140	0.022572515	0.00033085377
0.23073289	0.023015596	0.00033251141
0.23086438	0.023353407	0.00033587196
0.23099587	0.023318579	0.00034010960
0.23112736	0.023566340	0.00034027638
0.23125885	0.022866803	0.00033907012
0.23139034	0.022832729	0.00033793546
0.23152182	0.023581677	0.00034452399
0.23165331	0.022972780	0.00034358864
0.23178480	0.023268714	0.00034390036
0.23191629	0.023369335	0.00034705873
0.23204778	0.023141420	0.00034573600
0.23217927	0.022899862	0.00034390192
0.23231076	0.023534190	0.00035134022
0.23244224	0.023284439	0.00034827736
0.23257373	0.023313651	0.00034912551
0.23270522	0.023903728	0.00035320172
0.23283671	0.022848673	0.00034577871
0.23296820	0.023251379	0.00034887825
0.23309969	0.023612250	0.00035091531
0.23323118	0.023448572	0.00035012422
0.23336267	0.023454614	0.00035121455
0.23349415	0.023839862	0.00035132964
0.23362564	0.023110348	0.00035023049
0.23375713	0.022892857	0.00034725266
0.23388862	0.023566617	0.00035145147
0.23402011	0.023929468	0.00035569055
0.23415160	0.023472437	0.00035058982
0.23428309	0.023102696	0.00035053477
0.23441458	0.023434041	0.00035121966
0.23454606	0.022972467	0.00035057528
0.23467755	0.023668601	0.00035427727
0.23480904	0.022210909	0.00034627636
0.23494053	0.023113920	0.00035227577
0.23507202	0.023700035	0.00035490105
0.23520351	0.023429715	0.00035326820
0.23533500	0.023128140	0.00035130615
0.23546648	0.023533077	0.00035456283
0.23559797	0.022625568	0.00034899811
0.23572946	0.023039963	0.00035290880
0.23586095	0.022685011	0.00035057286
0.23599244	0.023439351	0.00035566419
0.23612393	0.023172156	0.00035171008
0.23625542	0.023610335	0.00035785694
0.23638691	0.023189932	0.00035377829
0.23651839	0.023246764	0.00035298073
0.23664988	0.022577500	0.00035145968
0.23678137	0.022979077	0.00035293387
0.23691286	0.022950117	0.00035431886
0.23704435	0.022658675	0.00035259900
0.23717584	0.022546480	0.00034927716
0.23730733	0.023204618	0.00035662349
0.23743882	0.023361731	0.00035582943
0.23757030	0.022798990	0.00035377608
0.23770179	0.023587990	0.00035913924
0.23783328	0.023018397	0.00035306266
0.23796477	0.023370809	0.00035718769
0.23809626	0.023046618	0.00035399761
0.23822775	0.022858606	0.00035480207
0.23835924	0.022891586	0.00035791381
0.23849072	0.022681939	0.00035249403
0.23862221	0.023447625	0.00035878909
0.23875370	0.023434958	0.00035787099
0.23888519	0.023708308	0.00036064460
0.23901668	0.023356158	0.00036020937
0.23914817	0.022850212	0.00035197850
0.23927966	0.022795566	0.00035620111
0.23941115	0.023602740	0.00035954006
0.23954263	0.023483048	0.00036054323
0.23967412	0.022992273	0.00035709091
0.23980561	0.023257320	0.00035720110
0.23993710	0.023414478	0.00036104726
0.24006859	0.023486707	0.00036061815
0.24020008	0.023760048	0.00036344429
0.24033157	0.023410366	0.00036036465
0.24046306	0.023745950	0.00036137186
0.24059454	0.022873892	0.00035736912
0.24072603	0.022861055	0.00035920750
0.24085752	0.023497615	0.00036145244
0.24098901	0.023083281	0.00036073625
0.24112050	0.022999882	0.00035710965
0.24125199	0.022623782	0.00035573731
0.24138348	0.023562293	0.00036217565
0.24151496	0.022885746	0.00035728429
0.24164645	0.023206383	0.00036143151
0.24177794	0.023070488	0.00035835478
0.24190943	0.023808110	0.00036481642
0.24204092	0.022990141	0.00035986637
0.24217241	0.022670150	0.00035740330
0.24230390	0.023514767	0.00036409565
0.24243539	0.023433404	0.00036055008
0.24256687	0.022355182	0.00035554482
0.24269836	0.023092124	0.00036071761
0.24282985	0.022445252	0.00035566778
0.24296134	0.023314460	0.00036239359
0.24309283	0.023350267	0.00036188999
0.24322432	0.023046519	0.00036073602
0.24335581	0.022380416	0.00035847855
0.24348730	0.023040429	0.00036095821
0.24361878	0.022963747	0.00036119825
0.24375027	0.022652800	0.00035818443
0.24388176	0.023102729	0.00036025404
0.24401325	0.022952086	0.00036240817
0.24414474	0.023644509	0.00036461818
0.24427623	0.023320388	0.00036353538
0.24440772	0.023954871	0.00036818746
0.24453920	0.022993226	0.00036016712
0.24467069	0.022424554	0.00035966437
0.24480218	0.022818664	0.00036004420
0.24493367	0.023232222	0.00036317330
0.24506516	0.023386959	0.00036425698
0.24519665	0.023681461	0.00036571458
0.24532814	0.023821848	0.00036842713
0.24545963	0.023248605	0.00036305560
0.24559111	0.023312690	0.00036432137
0.24572260	0.023498070	0.00036489038
0.24585409	0.023449047	0.00036474728
0.24598558	0.022935910	0.00036282039
0.24611707	0.022806554	0.00036168100
0.24624856	0.023216145	0.00036269243
0.24638005	0.023656632	0.00036833185
0.24651154	0.023289597	0.00036304737
0.24664302	0.023673878	0.00036910324
0.24677451	0.023158683	0.00036293550
0.24690600	0.023839323	0.00036844483
0.24703749	0.022631508	0.00036283884
0.24716898	0.023468761	0.00036539039
0.24730047	0.023676348	0.00036891784
0.24743196	0.023072219	0.00036367909
0.24756345	0.022993417	0.00036373009
0.24769493	0.023047783	0.00036552740
0.24782642	0.022878923	0.00036231400
0.24795791	0.023189191	0.00036607723
0.24808940	0.022869730	0.00036378838
0.24822089	0.022761834	0.00036279265
0.24835238	0.022602669	0.00036228554
0.24848387	0.023098365	0.00036423110
0.24861535	0.023404670	0.00036838592
0.24874684	0.022823113	0.00036373997
0.24887833	0.022715873	0.00036272902
0.24900982	0.023326209	0.00036814485
0.24914131	0.023529541	0.00036812450
0.24927280	0.023446739	0.00036958604
0.24940429	0.023330722	0.00036616895
0.24953578	0.023133359	0.00036582125
0.24966726	0.023224198	0.00036962462
0.24979875	0.022939239	0.00036360631
0.24993024	0.023085691	0.00036665168
0.25006173	0.023079251	0.00036463941
0.25019322	0.022958233	0.00036502290
0.25032471	0.023107817	0.00036859641
0.25045620	0.023016889	0.00036474610
0.25058769	0.022730337	0.00036479966
0.25071917	0.022629015	0.00036288245
0.25085066	0.023489892	0.00036847945
0.25098215	0.023254062	0.00036916097
0.25111364	0.022750447	0.00036253485
0.25124513	0.022961522	0.00036678025
0.25137662	0.023848652	0.00037301297
0.25150811	0.023058006	0.00036611525
0.25163959	0.022714146	0.00036529685
0.25177108	0.023183033	0.00036579892
0.25190257	0.022898176	0.00036714462
0.25203406	0.022976964	0.00036735266
0.25216555	0.023894197	0.00037149352
0.25229704	0.022766588	0.00036578945
0.25242853	0.023205342	0.00036691952
0.25256002	0.023306033	0.00037005748
0.25269150	0.023730315	0.00037236570
0.25282299	0.023060756	0.00036646631
0.25295448	0.023649004	0.00037416842
0.25308597	0.022685643	0.00036396146
0.25321746	0.023436189	0.00037195485
0.25334895	0.023502846	0.00037219102
0.25348044	0.024157316	0.00037367429
0.25361193	0.022968856	0.00036807530
0.25374341	0.023298205	0.00036882598
0.25387490	0.023307796	0.00036838014
0.25400639	0.023225015	0.00037635120
0.25413788	0.023100395	0.00037870830
0.25426937	0.022889817	0.00038295907
0.25440086	0.023413730	0.00038894685
0.25453235	0.023905468	0.00039528710
0.25466383	0.023351557	0.00039371399
0.25479532	0.022910973	0.00039129124
0.25492681	0.023170506	0.00039775329
0.25505830	0.023097944	0.00039820791
0.25518979	0.022951623	0.00039885809
0.25532128	0.023207635	0.00040270863
0.25545277	0.022716401	0.00040154938
0.25558426	0.022794575	0.00040223503
0.25571574	0.022970152	0.00040490872
0.25584723	0.022889359	0.00040616970
0.25597872	0.023377036	0.00041182235
0.25611021	0.023240704	0.00041121826
0.25624170	0.023046872	0.00041113862
0.25637319	0.023142912	0.00041733216
0.25650468	0.023016154	0.00041711292
0.25663617	0.022924638	0.00041703805
0.25676765	0.022963461	0.00041861273
0.25689914	0.022387813	0.00041557602
0.25703063	0.022908348	0.00042395553
0.25716212	0.023846053	0.00042887921
0.25729361	0.022703595	0.00042367921
0.25742510	0.023832138	0.00043293573
0.25755659	0.023066821	0.00043037779
0.25768807	0.022652609	0.00042751997
0.25781956	0.022756336	0.00042848191
0.25795105	0.023589233	0.00043578192
0.25808254	0.022333708	0.00043199408
0.25821403	0.023440597	0.00043743708
0.25834552	0.022880716	0.00043684423
0.25847701	0.022773720	0.00043517281
0.25860850	0.022605277	0.00043581302
0.25873998	0.022738041	0.00043618875
0.25887147	0.022985969	0.00044133906
0.25900296	0.023426078	0.00044419691
0.25913445	0.023747004	0.00044655702
0.25926594	0.021934406	0.00043233171
0.25939743	0.022835057	0.00044266899
0.25952892	0.023020537	0.00044343243
0.25966041	0.021928722	0.00043813927
0.25979189	0.022390741	0.00043939690
0.25992338	0.023830955	0.00045381113
0.26005487	0.022704109	0.00044541705
0.26018636	0.023106404	0.00044915565
0.26031785	0.023234605	0.00045093837
0.26044934	0.022972043	0.00044726101
0.26058083	0.022868865	0.00044868754
0.26071231	0.023269691	0.00045317829
0.26084380	0.022915362	0.00044872232
0.26097529	0.023752594	0.00045835606
0.26110678	0.023299556	0.00045493015
0.26123827	0.022564209	0.00045133856
0.26136976	0.023649548	0.00045984346
0.26150125	0.022855998	0.00045455085
0.26163274	0.023675323	0.00046170302
0.26176422	0.022520807	0.00045024474
0.26189571	0.023224967	0.00045942736
0.26202720	0.022560321	0.00045301101
0.26215869	0.022893159	0.00045556739
0.26229018	0.022366920	0.00045240384
0.26242167	0.023732422	0.00046469893
0.26255316	0.023689174	0.00046454861
0.26268465	0.023735108	0.00046812403
0.26281613	0.023395758	0.00046470341
0.26294762	0.022606904	0.00045893930
0.26307911	0.024062067	0.00046980873
0.26321060	0.023388218	0.00046922980
0.26334209	0.023127595	0.00046720616
0.26347358	0.023473000	0.00046655388
0.26360507	0.022233837	0.00045813213
0.26373655	0.023120728	0.00046729528
0.26386804	0.022594666	0.00046578918
0.26399953	0.023257017	0.00047274310
0.26413102	0.022656974	0.00046388155
0.26426251	0.023395536	0.00047219354
0.26439400	0.023395592	0.00047276344
0.26452549	0.022899662	0.00047207423
0.26465698	0.022940707	0.00047290511
0.26478846	0.023831524	0.00047568761
0.26491995	0.023407024	0.00047757361
0.26505144	0.023361577	0.00047480043
0.26518293	0.023028566	0.00047349447
0.26531442	0.022501044	0.00047360203
0.26544591	0.024527410	0.00048822585
[truncated: 567 more rows]
