# Supplementary material for: Invariant surface glycoprotein 65 of Trypanosoma brucei is a complement C3 receptor
Source: Nat Commun. 2022 Aug 29;13:5085. doi: 10.1038/s41467-022-32728-9 (PMC9424271; doi:10.1038/s41467-022-32728-9)
Supplement: Supplementary file 4 — supplementary data 2 [file 41467_2022_32728_MOESM4_ESM.zip › b21-414646_00147.dat]

0.0026000000	40.211421	0.13774347
0.0027314887	29.077778	0.10759295
0.0028629774	22.430098	0.090356575
0.0029944661	17.429473	0.076441382
0.0031259548	12.471237	0.059419188
0.0032574435	10.971238	0.057687456
0.0033889322	8.9689627	0.049306071
0.0035204209	11.652642	0.048932182
0.0036519096	12.506060	0.047040533
0.0037833983	10.092453	0.039841354
0.0039148870	8.3746165	0.035018786
0.0040463757	6.7929286	0.030341905
0.0041778644	5.5850739	0.025787001
0.0043093531	4.6398621	0.023076467
0.0044408418	3.8874958	0.020315271
0.0045723305	3.1448821	0.018272158
0.0047038192	2.9365318	0.016898961
0.0048353079	2.5271198	0.015218920
0.0049667966	2.2725670	0.014380456
0.0050982853	1.9131487	0.012499435
0.0052297740	1.7813685	0.012218937
0.0053612627	1.5242221	0.010914621
0.0054927514	1.4386150	0.010322536
0.0056242401	1.2663779	0.0096568832
0.0057557288	1.2043474	0.0091564836
0.0058872175	1.1034687	0.0086472791
0.0060187062	1.0341344	0.0083490294
0.0061501949	0.91100726	0.0075059510
0.0062816836	0.88588937	0.0075689399
0.0064131723	0.83037541	0.0071835439
0.0065446610	0.80368364	0.0069659409
0.0066761496	0.76150709	0.0067487857
0.0068076383	0.73415712	0.0064762045
0.0069391270	0.69407418	0.0063981521
0.0070706157	0.65966176	0.0061388458
0.0072021044	0.63586431	0.0059606459
0.0073335931	0.62363294	0.0058773173
0.0074650818	0.58419595	0.0055228456
0.0075965705	0.57721181	0.0055352921
0.0077280592	0.54259285	0.0053445104
0.0078595479	0.51565452	0.0050855877
0.0079910366	0.50242914	0.0050498579
0.0081225253	0.46849318	0.0047368479
0.0082540140	0.46928391	0.0047678062
0.0083855027	0.45740693	0.0047250866
0.0085169914	0.42935416	0.0044843764
0.0086484801	0.40392988	0.0043179453
0.0087799688	0.39568633	0.0041982782
0.0089114575	0.37566208	0.0041125407
0.0090429462	0.37135857	0.0040603220
0.0091744349	0.35361257	0.0039278164
0.0093059236	0.33561952	0.0037815234
0.0094374123	0.32122425	0.0036750364
0.0095689010	0.29907661	0.0034889751
0.0097003897	0.29611426	0.0034997187
0.0098318784	0.28400994	0.0033784383
0.0099633671	0.27649775	0.0032972522
0.010094856	0.26765007	0.0032341024
0.010226345	0.24521982	0.0030223423
0.010357833	0.24221035	0.0030812973
0.010489322	0.22864924	0.0029059581
0.010620811	0.22097856	0.0028360901
0.010752299	0.21029469	0.0027553725
0.010883788	0.20168830	0.0026423811
0.011015277	0.19249458	0.0026285400
0.011146765	0.18175934	0.0024752655
0.011278254	0.17287163	0.0024044761
0.011409743	0.16427298	0.0023196938
0.011541231	0.15166882	0.0021951040
0.011672720	0.14878917	0.0021800755
0.011804209	0.14300359	0.0020561694
0.011935698	0.13766500	0.0020127666
0.012067186	0.12800758	0.0019300061
0.012198675	0.12524629	0.0018468564
0.012330164	0.11823845	0.0017981084
0.012461652	0.11521800	0.0017550178
0.012593141	0.11087865	0.0016828794
0.012724630	0.10424075	0.0016323511
0.012856118	0.099474920	0.0015441495
0.012987607	0.097507611	0.0015463760
0.013119096	0.094564092	0.0014890587
0.013250585	0.090438058	0.0014409780
0.013382073	0.089824064	0.0014409230
0.013513562	0.088440297	0.0014070067
0.013645051	0.084621501	0.0013857481
0.013776539	0.082314593	0.0013604283
0.013908028	0.082374719	0.0013373477
0.014039517	0.078282671	0.0012966312
0.014171005	0.076544024	0.0012734358
0.014302494	0.072000559	0.0012388047
0.014433983	0.072397257	0.0012421482
0.014565472	0.072681662	0.0012198571
0.014696960	0.070954818	0.0012118752
0.014828449	0.068318447	0.0011706142
0.014959938	0.067540696	0.0011707686
0.015091426	0.066563481	0.0011668565
0.015222915	0.062461337	0.0011020873
0.015354404	0.066800600	0.0011439302
0.015485892	0.062837803	0.0010988606
0.015617381	0.061735686	0.0010925267
0.015748870	0.061450427	0.0010903712
0.015880359	0.060923448	0.0010686460
0.016011847	0.060117332	0.0010617246
0.016143336	0.057100302	0.0010243806
0.016274825	0.051988393	0.00098037400
0.016406313	0.054265837	0.00099355118
0.016537802	0.054446348	0.00098890890
0.016669291	0.053011456	0.00097188656
0.016800779	0.055170289	0.00098927103
0.016932268	0.057947516	0.0010081059
0.017063757	0.060318776	0.0010255795
0.017195246	0.059844391	0.0010147095
0.017326734	0.059383928	0.0010106887
0.017458223	0.059121180	0.0010013054
0.017589712	0.058712904	0.00099199119
0.017721200	0.057741199	0.00099021298
0.017852689	0.054320894	0.00093973195
0.017984178	0.055342949	0.00095929749
0.018115666	0.054034145	0.00094073565
0.018247155	0.053397886	0.00092839644
0.018378644	0.051458963	0.00091565473
0.018510133	0.052236187	0.00091231067
0.018641621	0.053873698	0.00092400275
0.018773110	0.051285735	0.00089790447
0.018904599	0.051937870	0.00090311250
0.019036087	0.049897444	0.00088024659
0.019167576	0.049447858	0.00087050722
0.019299065	0.048013410	0.00085191546
0.019430553	0.048165174	0.00086057301
0.019562042	0.047599512	0.00084550915
0.019693531	0.045569228	0.00082951007
0.019825019	0.045071377	0.00081671526
0.019956508	0.044538763	0.00080731506
0.020087997	0.045079261	0.00081843781
0.020219486	0.044223026	0.00080444438
0.020350974	0.044364123	0.00080932644
0.020482463	0.043073987	0.00078345625
0.020613952	0.043583528	0.00078649763
0.020745440	0.042853352	0.00078646314
0.020876929	0.043856987	0.00078420071
0.021008418	0.040817399	0.00076005828
0.021139906	0.041796483	0.00076452310
0.021271395	0.040686512	0.00074793789
0.021402884	0.040574133	0.00075045398
0.021534373	0.040839984	0.00074653956
0.021665861	0.041635500	0.00075257757
0.021797350	0.039841867	0.00073502731
0.021928839	0.039514173	0.00072225101
0.022060327	0.039413841	0.00073181368
0.022191816	0.038607900	0.00071466870
0.022323305	0.038505494	0.00071510878
0.022454793	0.036933952	0.00069776074
0.022586282	0.035800717	0.00068208702
0.022717771	0.037047301	0.00069715185
0.022849260	0.036031244	0.00068249156
0.022980748	0.036269302	0.00068560519
0.023112237	0.035661642	0.00067281385
0.023243726	0.035912143	0.00067146032
0.023375214	0.036438722	0.00068107826
0.023506703	0.038317568	0.00069393062
0.023638192	0.038976885	0.00069687649
0.023769680	0.037561887	0.00068303563
0.023901169	0.037075655	0.00067625422
0.024032658	0.036997639	0.00067611804
0.024164147	0.037540310	0.00067594728
0.024295635	0.036275050	0.00066186627
0.024427124	0.037232404	0.00067134297
0.024558613	0.036622812	0.00065955775
0.024690101	0.037662645	0.00067530205
0.024821590	0.037222719	0.00066370068
0.024953079	0.036021945	0.00065023434
0.025084567	0.035977541	0.00065124305
0.025216056	0.037011196	0.00065399354
0.025347545	0.037300669	0.00066151789
0.025479034	0.034750299	0.00063540914
0.025610522	0.036736519	0.00064359601
0.025742011	0.036172428	0.00064361130
0.025873500	0.036368249	0.00064166492
0.026004988	0.036996879	0.00064936111
0.026136477	0.035447325	0.00063324044
0.026267966	0.033244910	0.00061053748
0.026399454	0.035446889	0.00063072349
0.026530943	0.035262478	0.00062440847
0.026662432	0.035040204	0.00062445969
0.026793920	0.035446979	0.00062406774
0.026925409	0.033733309	0.00060582209
0.027056898	0.034967967	0.00062032444
0.027188387	0.034691352	0.00061029364
0.027319875	0.034743368	0.00061546980
0.027451364	0.035011410	0.00061336361
0.027582853	0.034454596	0.00060468232
0.027714341	0.034523822	0.00060526055
0.027845830	0.033191202	0.00059178300
0.027977319	0.034841775	0.00060843052
0.028108807	0.034371563	0.00059930171
0.028240296	0.033515595	0.00058967587
0.028371785	0.033687898	0.00059359836
0.028503274	0.034674354	0.00059717431
0.028634762	0.034046310	0.00059030335
0.028766251	0.034089665	0.00059282514
0.028897740	0.034359932	0.00058695807
0.029029228	0.033693905	0.00058486318
0.029160717	0.032480076	0.00057559995
0.029292206	0.033046174	0.00057600679
0.029423694	0.033449845	0.00058191184
0.029555183	0.032598848	0.00056637513
0.029686672	0.033516151	0.00057711022
0.029818161	0.032451863	0.00056839311
0.029949649	0.032750541	0.00056621692
0.030081138	0.033091679	0.00057000145
0.030212627	0.032466489	0.00055978818
0.030344115	0.032717191	0.00056223879
0.030475604	0.032587041	0.00056173545
0.030607093	0.032653865	0.00055932856
0.030738581	0.032185336	0.00055706321
0.030870070	0.030997690	0.00054440238
0.031001559	0.033165983	0.00055758445
0.031133048	0.031178117	0.00054676282
0.031264536	0.031569211	0.00054427557
0.031396025	0.033133254	0.00055843746
0.031527514	0.032201513	0.00054775672
0.031659002	0.031331228	0.00053814035
0.031790491	0.031444122	0.00054286392
0.031921980	0.032049632	0.00054160862
0.032053468	0.031966469	0.00054376356
0.032184957	0.031285406	0.00053332965
0.032316446	0.032263820	0.00053892329
0.032447935	0.031522841	0.00053670228
0.032579423	0.032059053	0.00053757029
0.032710912	0.031867685	0.00053580736
0.032842401	0.031578511	0.00052912590
0.032973889	0.030680744	0.00052283711
0.033105378	0.031819966	0.00053316511
0.033236867	0.031456929	0.00052791375
0.033368355	0.031435586	0.00053818993
0.033499844	0.031138578	0.00053271240
0.033631333	0.030787136	0.00053038884
0.033762822	0.030597898	0.00053569627
0.033894310	0.030816224	0.00053471222
0.034025799	0.030846864	0.00053501341
0.034157288	0.030356213	0.00053103122
0.034288776	0.030714092	0.00053298731
0.034420265	0.029669180	0.00053198608
0.034551754	0.030678683	0.00053531762
0.034683242	0.030007697	0.00053223594
0.034814731	0.028919953	0.00051941350
0.034946220	0.030596140	0.00053448801
0.035077708	0.030367695	0.00053625623
0.035209197	0.030694681	0.00053783130
0.035340686	0.029750970	0.00052667687
0.035472175	0.030047738	0.00054068951
0.035603663	0.029187599	0.00053459308
0.035735152	0.029739952	0.00054596652
0.035866641	0.029168557	0.00054260968
0.035998129	0.029383538	0.00053976101
0.036129618	0.029410857	0.00054523848
0.036261107	0.029277571	0.00054046948
0.036392595	0.029740301	0.00055375649
0.036524084	0.029103669	0.00054417374
0.036655573	0.029916815	0.00054769454
0.036787062	0.028367408	0.00054192687
0.036918550	0.029455681	0.00054641366
0.037050039	0.029575149	0.00055317589
0.037181528	0.028853716	0.00054228264
0.037313016	0.028341103	0.00053986823
0.037444505	0.029289599	0.00055042939
0.037575994	0.029392202	0.00054851646
0.037707482	0.029361875	0.00055505646
0.037838971	0.029299527	0.00055577252
0.037970460	0.027869290	0.00054069515
0.038101949	0.028934974	0.00055236529
0.038233437	0.028549620	0.00054240947
0.038364926	0.029630094	0.00054878580
0.038496415	0.028706771	0.00054125208
0.038627903	0.028812317	0.00053359344
0.038759392	0.029963059	0.00054553691
0.038890881	0.029742894	0.00053777058
0.039022369	0.029401375	0.00053733837
0.039153858	0.030012729	0.00053775440
0.039285347	0.030404012	0.00053952609
0.039416836	0.029064675	0.00053217608
0.039548324	0.029582941	0.00053357323
0.039679813	0.029007433	0.00052509962
0.039811302	0.029788759	0.00053320002
0.039942790	0.029154495	0.00052735789
0.040074279	0.029328509	0.00053097077
0.040205768	0.029932960	0.00053377196
0.040337256	0.029074543	0.00052181019
0.040468745	0.029254911	0.00052595149
0.040600234	0.029303672	0.00052320440
0.040731723	0.029940254	0.00052864111
0.040863211	0.029580311	0.00052668911
0.040994700	0.029303698	0.00052069366
0.041126189	0.029685570	0.00052612518
0.041257677	0.029125881	0.00051755827
0.041389166	0.028908792	0.00051661403
0.041520655	0.029333927	0.00052148247
0.041652143	0.029339869	0.00052147562
0.041783632	0.028169907	0.00051038954
0.041915121	0.029057172	0.00051561478
0.042046610	0.029513329	0.00052059490
0.042178098	0.028755641	0.00051304658
0.042309587	0.028803622	0.00051346061
0.042441076	0.028609422	0.00050860373
0.042572564	0.029959530	0.00052150156
0.042704053	0.029867576	0.00051564025
0.042835542	0.029232619	0.00051459911
0.042967030	0.029327991	0.00051264149
0.043098519	0.028308211	0.00050637910
0.043230008	0.029776461	0.00051779375
0.043361496	0.029465439	0.00050969779
0.043492985	0.029093851	0.00051244795
0.043624474	0.029293672	0.00051056833
0.043755963	0.029707681	0.00051503033
0.043887451	0.028670264	0.00050291362
0.044018940	0.029292971	0.00050665624
0.044150429	0.028894489	0.00051040740
0.044281917	0.029097058	0.00050527357
0.044413406	0.029321840	0.00051197443
0.044544895	0.028714256	0.00050195462
0.044676383	0.028907559	0.00050474779
0.044807872	0.029062148	0.00050487254
0.044939361	0.029900493	0.00050879761
0.045070850	0.030092657	0.00051091967
0.045202338	0.030325418	0.00051324626
0.045333827	0.029998946	0.00050650214
0.045465316	0.029747519	0.00051034891
0.045596804	0.029722362	0.00050684503
0.045728293	0.029288293	0.00050454187
0.045859782	0.029510063	0.00050357148
0.045991270	0.029614033	0.00050112357
0.046122759	0.029551108	0.00050496318
0.046254248	0.029549232	0.00051135215
0.046385737	0.029328132	0.00051157259
0.046517225	0.029037437	0.00051081115
0.046648714	0.029264175	0.00051376430
0.046780203	0.028445320	0.00051567737
0.046911691	0.029482554	0.00052014512
0.047043180	0.029190904	0.00051815403
0.047174669	0.028757588	0.00051754014
0.047306157	0.028850015	0.00051996751
0.047437646	0.028820183	0.00052232377
0.047569135	0.029167119	0.00052747288
0.047700624	0.029728097	0.00052714315
0.047832112	0.030296805	0.00053751230
0.047963601	0.029990722	0.00052986286
0.048095090	0.029752737	0.00053524703
0.048226578	0.029443580	0.00053370748
0.048358067	0.028984271	0.00052429284
0.048489556	0.029685153	0.00053247158
0.048621044	0.029142623	0.00052943560
0.048752533	0.029426870	0.00053806611
0.048884022	0.028778252	0.00052774738
0.049015511	0.029284939	0.00053163392
0.049146999	0.029896619	0.00053891334
0.049278488	0.030736891	0.00054697466
0.049409977	0.030319607	0.00054653807
0.049541465	0.029063821	0.00053355801
0.049672954	0.029318726	0.00053682840
0.049804443	0.029078559	0.00053517628
0.049935931	0.029474774	0.00054053580
0.050067420	0.029197868	0.00053796424
0.050198909	0.028329704	0.00053438999
0.050330398	0.029636655	0.00054207547
0.050461886	0.028718863	0.00053360105
0.050593375	0.029546651	0.00054294160
0.050724864	0.029718772	0.00054536142
0.050856352	0.030693624	0.00055463795
0.050987841	0.029241704	0.00053885643
0.051119330	0.030238967	0.00054913770
0.051250818	0.028435076	0.00053619111
0.051382307	0.029252271	0.00054518194
0.051513796	0.029320188	0.00054328561
0.051645284	0.029407733	0.00054393078
0.051776773	0.029574078	0.00054498132
0.051908262	0.029628409	0.00054567924
0.052039751	0.029102369	0.00054436542
0.052171239	0.029268901	0.00054485449
0.052302728	0.030057279	0.00055530658
0.052434217	0.029609087	0.00054619612
0.052565705	0.030085235	0.00055369808
0.052697194	0.029796952	0.00055090137
0.052828683	0.028947502	0.00054670183
0.052960171	0.029774270	0.00055070678
0.053091660	0.030042404	0.00055114505
0.053223149	0.029649838	0.00055216003
0.053354638	0.030328796	0.00055747226
0.053486126	0.030005887	0.00055438129
0.053617615	0.029457141	0.00054889408
0.053749104	0.029689402	0.00055053195
0.053880592	0.029175358	0.00054570471
0.054012081	0.028983790	0.00055028622
0.054143570	0.029124904	0.00054971817
0.054275058	0.029366358	0.00055131200
0.054406547	0.030069342	0.00055412875
0.054538036	0.029946178	0.00055938063
0.054669525	0.030288073	0.00055836424
0.054801013	0.028740004	0.00055023790
0.054932502	0.029386841	0.00055329720
0.055063991	0.029255890	0.00054774997
0.055195479	0.029371352	0.00055379443
0.055326968	0.028537755	0.00054583179
0.055458457	0.029537247	0.00055757662
0.055589945	0.030077863	0.00055802270
0.055721434	0.029438102	0.00055017957
0.055852923	0.029136751	0.00055587232
0.055984412	0.029004371	0.00055122652
0.056115900	0.029975872	0.00055806573
0.056247389	0.029214525	0.00055354846
0.056378878	0.027859147	0.00053902224
0.056510366	0.029479412	0.00055852586
0.056641855	0.028551929	0.00054930858
0.056773344	0.029820075	0.00055899850
0.056904832	0.028305542	0.00054647810
0.057036321	0.030105206	0.00055765034
0.057167810	0.030353675	0.00056435885
0.057299299	0.029386140	0.00055501953
0.057430787	0.028387805	0.00054572339
0.057562276	0.028616684	0.00054966014
0.057693765	0.029285751	0.00054979036
0.057825253	0.029554472	0.00055805176
0.057956742	0.029752709	0.00055815642
0.058088231	0.028879816	0.00054952503
0.058219719	0.029406423	0.00055566294
0.058351208	0.029765357	0.00055095291
0.058482697	0.029420213	0.00055355830
0.058614186	0.030009751	0.00055913838
0.058745674	0.028800056	0.00054334742
0.058877163	0.029195967	0.00054867655
0.059008652	0.029117059	0.00054320180
0.059140140	0.028736832	0.00054461014
0.059271629	0.029407967	0.00054982575
0.059403118	0.029516059	0.00054567964
0.059534606	0.028694648	0.00054270223
0.059666095	0.028713187	0.00053798591
0.059797584	0.029245709	0.00054185274
0.059929072	0.029390723	0.00054751655
0.060060561	0.029793472	0.00054441468
0.060192050	0.029531562	0.00054741973
0.060323539	0.028443275	0.00053341176
0.060455027	0.029303836	0.00054426706
0.060586516	0.028277176	0.00053591560
0.060718005	0.029069524	0.00053941222
0.060849493	0.028576780	0.00053578854
0.060980982	0.029280827	0.00054072566
0.061112471	0.028072658	0.00052693694
0.061243959	0.029349709	0.00054627961
0.061375448	0.027725983	0.00052491641
0.061506937	0.029957394	0.00054734613
0.061638426	0.029954859	0.00054313538
0.061769914	0.029223841	0.00054056670
0.061901403	0.029092627	0.00054183105
0.062032892	0.029129711	0.00053385342
0.062164380	0.029091707	0.00053792459
0.062295869	0.028605883	0.00053572003
0.062427358	0.028535260	0.00053316905
0.062558846	0.030279969	0.00055087085
0.062690335	0.029491929	0.00053650878
0.062821824	0.028864598	0.00053437132
0.062953313	0.029344872	0.00053715357
0.063084801	0.030217115	0.00054308493
0.063216290	0.027851448	0.00052765799
0.063347779	0.029264611	0.00053616278
0.063479267	0.030155851	0.00054067405
0.063610756	0.029124537	0.00053830207
0.063742245	0.029025205	0.00053435195
0.063873733	0.028999324	0.00053621799
0.064005222	0.029855063	0.00054012474
0.064136711	0.029144708	0.00053296754
0.064268200	0.028235228	0.00052784356
0.064399688	0.028728858	0.00052945666
0.064531177	0.029197564	0.00053810648
0.064662666	0.029085976	0.00053320564
0.064794154	0.028462772	0.00052759428
0.064925643	0.028647107	0.00053188398
0.065057132	0.029245338	0.00053406283
0.065188620	0.029354265	0.00053567559
0.065320109	0.029090281	0.00053052567
0.065451598	0.028719367	0.00052735572
0.065583087	0.028724428	0.00052916502
0.065714575	0.029061369	0.00052947126
0.065846064	0.028724462	0.00052858819
0.065977553	0.029022878	0.00052892520
0.066109041	0.028949648	0.00052737591
0.066240530	0.029102201	0.00053347186
0.066372019	0.029450414	0.00053225553
0.066503507	0.029541876	0.00053377466
0.066634996	0.029149764	0.00052737790
0.066766485	0.029159308	0.00052975804
0.066897973	0.029130204	0.00052919027
0.067029462	0.029730369	0.00053471942
0.067160951	0.029531833	0.00053433538
0.067292440	0.028542654	0.00052444673
0.067423928	0.028729837	0.00052111853
0.067555417	0.029653722	0.00053293678
0.067686906	0.029760927	0.00053116273
0.067818394	0.029271816	0.00052967034
0.067949883	0.028374550	0.00052235516
0.068081372	0.028650508	0.00052218876
0.068212860	0.029663600	0.00053165808
0.068344349	0.028776222	0.00052521187
0.068475838	0.029518057	0.00052918796
0.068607327	0.029377161	0.00052958980
0.068738815	0.028944526	0.00052122712
0.068870304	0.028252930	0.00051971750
0.069001793	0.028795529	0.00052181998
0.069133281	0.028933740	0.00052258366
0.069264770	0.029401154	0.00053027337
0.069396259	0.029087089	0.00051974443
0.069527747	0.029036982	0.00052515659
0.069659236	0.029122691	0.00052495824
0.069790725	0.028403115	0.00051772904
0.069922214	0.028997241	0.00052415261
0.070053702	0.029528827	0.00052336326
0.070185191	0.030779780	0.00053812936
0.070316680	0.029157199	0.00052129562
0.070448168	0.027769191	0.00051283223
0.070579657	0.028549231	0.00052011884
0.070711146	0.029609623	0.00052283726
0.070842634	0.028889864	0.00052171579
0.070974123	0.028305247	0.00051433477
0.071105612	0.028822723	0.00051759063
0.071237101	0.028565809	0.00051845718
0.071368589	0.028313271	0.00051118686
0.071500078	0.027557974	0.00050961917
0.071631567	0.028673669	0.00051562701
0.071763055	0.028662541	0.00051667241
0.071894544	0.028684842	0.00051724219
0.072026033	0.028557601	0.00051161005
0.072157521	0.027362873	0.00050775259
0.072289010	0.028511245	0.00051359555
0.072420499	0.027560360	0.00050552485
0.072551988	0.027562009	0.00050539195
0.072683476	0.027886180	0.00050710889
0.072814965	0.027569091	0.00050709494
0.072946454	0.028386680	0.00051475373
0.073077942	0.027967594	0.00050655069
0.073209431	0.027601689	0.00050778419
0.073340920	0.027832541	0.00050547394
0.073472408	0.028067516	0.00050884539
0.073603897	0.028423764	0.00051380476
0.073735386	0.027402716	0.00050040005
0.073866875	0.027333101	0.00050227460
0.073998363	0.028141182	0.00050961024
0.074129852	0.027196456	0.00050162554
0.074261341	0.027327037	0.00050378593
0.074392829	0.027780419	0.00050359768
0.074524318	0.027423495	0.00050319774
0.074655807	0.027814248	0.00050337605
0.074787295	0.027927824	0.00050596606
0.074918784	0.027193567	0.00050032707
0.075050273	0.027266163	0.00049940798
0.075181761	0.026808608	0.00049477486
0.075313250	0.026957134	0.00049724370
0.075444739	0.028032649	0.00050446580
0.075576228	0.027449923	0.00050032536
0.075707716	0.027048933	0.00049591645
0.075839205	0.028330283	0.00050603390
0.075970694	0.027366267	0.00049854483
0.076102182	0.026988419	0.00049271504
0.076233671	0.027635606	0.00050350310
0.076365160	0.027297364	0.00049427146
0.076496648	0.027062053	0.00049540223
0.076628137	0.027176437	0.00049757392
0.076759626	0.026617989	0.00048925016
0.076891115	0.028093129	0.00050540633
0.077022603	0.027486056	0.00049643368
0.077154092	0.028211889	0.00050250925
0.077285581	0.026689820	0.00049089933
0.077417069	0.026754455	0.00049029015
0.077548558	0.026908896	0.00049530456
0.077680047	0.028017730	0.00049864066
0.077811535	0.027677678	0.00049769774
0.077943024	0.027312209	0.00049585849
0.078074513	0.027138548	0.00049161653
0.078206002	0.026681862	0.00049111915
0.078337490	0.027619587	0.00049608722
0.078468979	0.026866739	0.00048792003
0.078600468	0.026968700	0.00049298804
0.078731956	0.027135364	0.00049273518
0.078863445	0.027202950	0.00049372833
0.078994934	0.027107992	0.00049151004
0.079126422	0.026209491	0.00048404902
0.079257911	0.027198928	0.00049346506
0.079389400	0.027436752	0.00049307199
0.079520889	0.026588785	0.00048668398
0.079652377	0.027743373	0.00049715185
0.079783866	0.027264578	0.00048985943
0.079915355	0.026637077	0.00048817223
0.080046843	0.026109076	0.00047956340
0.080178332	0.026387881	0.00048364922
0.080309821	0.026655547	0.00048760246
0.080441309	0.026506284	0.00047993531
0.080572798	0.027014698	0.00048946105
0.080704287	0.027335202	0.00049211107
0.080835776	0.026985063	0.00048765589
0.080967264	0.026402984	0.00048541734
0.081098753	0.026692708	0.00048256127
0.081230242	0.027210137	0.00048893709
0.081361730	0.026646469	0.00048394400
0.081493219	0.026463342	0.00048206366
0.081624708	0.026361860	0.00048345212
0.081756196	0.026967927	0.00048351978
0.081887685	0.026299710	0.00048052690
0.082019174	0.026015731	0.00047827178
0.082150663	0.026521474	0.00048263543
0.082282151	0.025344051	0.00047295899
0.082413640	0.025755615	0.00047344627
0.082545129	0.026606891	0.00048155209
0.082676617	0.026633140	0.00048295393
0.082808106	0.026406602	0.00047960430
0.082939595	0.026074668	0.00047990368
0.083071083	0.027451947	0.00048393036
0.083202572	0.027197986	0.00048500874
0.083334061	0.025626267	0.00047625913
0.083465549	0.026643771	0.00047959630
0.083597038	0.026228620	0.00047834496
0.083728527	0.026655550	0.00047825148
0.083860016	0.026773623	0.00048138827
0.083991504	0.026337122	0.00047850230
0.084122993	0.025956794	0.00047414471
0.084254482	0.025346242	0.00047008960
0.084385970	0.026045157	0.00047289231
0.084517459	0.026638765	0.00047896638
0.084648948	0.026123477	0.00047550426
0.084780436	0.026040623	0.00047217532
0.084911925	0.025891123	0.00047101179
0.085043414	0.025638429	0.00046839170
0.085174903	0.026953441	0.00047944748
0.085306391	0.025673373	0.00047255189
0.085437880	0.025493673	0.00046787112
0.085569369	0.025550220	0.00046834919
0.085700857	0.025477669	0.00046708868
0.085832346	0.025164315	0.00046552073
0.085963835	0.025607543	0.00047119534
0.086095323	0.025637629	0.00046703244
0.086226812	0.026936362	0.00047818443
0.086358301	0.026565006	0.00047409542
0.086489790	0.025349724	0.00046576693
0.086621278	0.025702343	0.00046822886
0.086752767	0.026091884	0.00047007759
0.086884256	0.026066891	0.00046980431
0.087015744	0.026780145	0.00047534677
0.087147233	0.026878788	0.00047610066
0.087278722	0.025807710	0.00046915725
0.087410210	0.026565717	0.00047285305
0.087541699	0.025953809	0.00046872331
0.087673188	0.026515957	0.00047431217
0.087804677	0.026179496	0.00046914653
0.087936165	0.025908132	0.00046868201
0.088067654	0.024533291	0.00045816239
0.088199143	0.025125334	0.00046007091
0.088330631	0.026219722	0.00047075796
0.088462120	0.025674422	0.00046209038
0.088593609	0.026132046	0.00047109630
0.088725097	0.025180684	0.00045810295
0.088856586	0.026231143	0.00046723489
0.088988075	0.025176345	0.00046297152
0.089119564	0.025972402	0.00046664299
0.089251052	0.026055395	0.00046860977
0.089382541	0.025486245	0.00046179479
0.089514030	0.025853480	0.00046400748
0.089645518	0.025415882	0.00046027672
0.089777007	0.025844830	0.00046385628
0.089908496	0.025636620	0.00046434349
0.090039984	0.025619416	0.00046367631
0.090171473	0.025339362	0.00045734699
0.090302962	0.025148145	0.00045921188
0.090434451	0.026084720	0.00046381283
0.090565939	0.025988937	0.00046609933
0.090697428	0.024829344	0.00045660891
0.090828917	0.025777485	0.00045891699
0.090960405	0.026647111	0.00047117295
0.091091894	0.025687929	0.00045960623
0.091223383	0.025039267	0.00045761276
0.091354871	0.026390058	0.00046771058
0.091486360	0.025526957	0.00046803631
0.091617849	0.025139956	0.00047232428
0.091749337	0.025109848	0.00047474250
0.091880826	0.025146594	0.00047652324
0.092012315	0.025512495	0.00048294829
0.092143804	0.025469557	0.00048263707
0.092275292	0.024718088	0.00048181399
0.092406781	0.025319746	0.00048528268
0.092538270	0.024906694	0.00048747871
0.092669758	0.026506602	0.00050265616
0.092801247	0.024828087	0.00047359407
0.092932736	0.024582057	0.00047323588
0.093064224	0.024088575	0.00046572699
0.093195713	0.025569983	0.00047484586
0.093327202	0.026066878	0.00047914111
0.093458691	0.025301511	0.00046645818
0.093590179	0.024605505	0.00046503763
0.093721668	0.024496602	0.00046472565
0.093853157	0.024617352	0.00046282364
0.093984645	0.025648500	0.00046887908
0.094116134	0.024474598	0.00045898047
0.094247623	0.025030187	0.00046388946
0.094379111	0.025157408	0.00046507533
0.094510600	0.024509882	0.00045970750
0.094642089	0.025239104	0.00046515442
0.094773578	0.024637547	0.00045665756
0.094905066	0.024928210	0.00046235438
0.095036555	0.025003533	0.00046492831
0.095168044	0.024876242	0.00045745159
0.095299532	0.025218085	0.00046173980
0.095431021	0.024995888	0.00045789002
0.095562510	0.025187213	0.00046106974
0.095693998	0.023955813	0.00045257424
0.095825487	0.024041095	0.00044854542
0.095956976	0.025155901	0.00046132564
0.096088465	0.025007029	0.00045601612
0.096219953	0.024467238	0.00045479306
0.096351442	0.024246011	0.00045283939
0.096482931	0.024872781	0.00045471642
0.096614419	0.024821190	0.00045417148
0.096745908	0.025277387	0.00045757022
0.096877397	0.024568934	0.00045087296
0.097008885	0.024162456	0.00044937601
0.097140374	0.023521600	0.00044247268
0.097271863	0.024360591	0.00045008059
0.097403352	0.024566878	0.00045045280
0.097534840	0.024760024	0.00044944538
0.097666329	0.024270589	0.00045019992
0.097797818	0.024362730	0.00044369870
0.097929306	0.024946496	0.00044930469
0.098060795	0.025153708	0.00045210709
0.098192284	0.025218618	0.00044827697
0.098323772	0.024843324	0.00044927321
0.098455261	0.024711314	0.00044425345
0.098586750	0.023868787	0.00043728179
0.098718239	0.024551502	0.00044243160
0.098849727	0.024580167	0.00044189118
0.098981216	0.024213442	0.00043983767
0.099112705	0.024455362	0.00043972320
0.099244193	0.024583375	0.00044036245
0.099375682	0.024450604	0.00044008841
0.099507171	0.024354801	0.00043877055
0.099638659	0.024569127	0.00044244128
0.099770148	0.024238705	0.00043944171
0.099901637	0.024848589	0.00044237516
0.10003313	0.023993533	0.00043905731
0.10016461	0.024718367	0.00044243612
0.10029610	0.023587309	0.00043865064
0.10042759	0.024005706	0.00043699746
0.10055908	0.024439034	0.00044154428
0.10069057	0.023703666	0.00043779836
0.10082206	0.024448275	0.00044065509
0.10095355	0.024299030	0.00044403662
0.10108504	0.024300318	0.00043799774
0.10121652	0.024587867	0.00044017468
0.10134801	0.023825972	0.00043813415
0.10147950	0.024367910	0.00043904317
0.10161099	0.024117324	0.00043830048
0.10174248	0.023612875	0.00043375341
0.10187397	0.024506904	0.00043758645
0.10200546	0.024073983	0.00043841983
0.10213694	0.023936167	0.00043314303
0.10226843	0.024835053	0.00044260397
0.10239992	0.024747836	0.00044221666
0.10253141	0.024442560	0.00043439467
0.10266290	0.023487080	0.00043312950
0.10279439	0.024227849	0.00043434781
0.10292588	0.023385181	0.00042965533
0.10305737	0.023360867	0.00042990990
0.10318885	0.024230777	0.00043288096
0.10332034	0.024600652	0.00043875530
0.10345183	0.024644777	0.00043633541
0.10358332	0.023651436	0.00043272809
0.10371481	0.023557934	0.00042930385
0.10384630	0.023736081	0.00042948748
0.10397779	0.023350214	0.00042869906
0.10410928	0.024159848	0.00043406813
0.10424076	0.023623740	0.00043149376
0.10437225	0.024514564	0.00043533107
0.10450374	0.024087789	0.00042966321
0.10463523	0.024084004	0.00043183807
0.10476672	0.023746409	0.00043087318
0.10489821	0.023707257	0.00042984203
0.10502970	0.023945866	0.00043005167
0.10516118	0.024393102	0.00043295666
0.10529267	0.024701467	0.00043606700
0.10542416	0.023956787	0.00043036467
0.10555565	0.024320055	0.00043068669
0.10568714	0.024324601	0.00043183008
0.10581863	0.024068268	0.00042936465
0.10595012	0.023986798	0.00042932206
0.10608161	0.024842910	0.00043656718
0.10621309	0.024395122	0.00043176869
0.10634458	0.023623067	0.00042528896
0.10647607	0.024550934	0.00043341145
0.10660756	0.024730772	0.00043272940
0.10673905	0.023463315	0.00042598826
0.10687054	0.024463332	0.00043499339
0.10700203	0.024136003	0.00043951964
0.10713352	0.024729894	0.00044666735
0.10726500	0.024905843	0.00045284296
0.10739649	0.024313534	0.00045483744
0.10752798	0.023987720	0.00044885607
0.10765947	0.024253751	0.00045363927
0.10779096	0.024074238	0.00045429532
0.10792245	0.023866960	0.00045589045
0.10805394	0.023456181	0.00045466032
0.10818542	0.024193157	0.00045825780
0.10831691	0.023642944	0.00045921207
0.10844840	0.024012023	0.00046261423
0.10857989	0.024472002	0.00046938956
0.10871138	0.024291597	0.00046985154
0.10884287	0.024506678	0.00046994907
0.10897436	0.023490635	0.00046459802
0.10910585	0.023461510	0.00046661323
0.10923733	0.023824765	0.00046697857
0.10936882	0.024414550	0.00047886246
0.10950031	0.023835252	0.00046954009
0.10963180	0.024347019	0.00047827805
0.10976329	0.023735204	0.00047372511
0.10989478	0.024105094	0.00047872441
0.11002627	0.024220768	0.00048495086
0.11015776	0.023460885	0.00047260116
0.11028924	0.023680663	0.00047838101
0.11042073	0.023459846	0.00048283151
0.11055222	0.023804307	0.00047946388
0.11068371	0.023171070	0.00047829070
0.11081520	0.025038064	0.00049343404
0.11094669	0.024218263	0.00048716636
0.11107818	0.023368967	0.00048352650
0.11120966	0.023045459	0.00048031524
0.11134115	0.024098735	0.00049065807
0.11147264	0.024115764	0.00048802808
0.11160413	0.023039191	0.00048147988
0.11173562	0.024140158	0.00049579999
0.11186711	0.023030792	0.00046850833
0.11199860	0.024065270	0.00047769619
0.11213009	0.023211001	0.00046326268
0.11226157	0.023214378	0.00046130859
0.11239306	0.023908746	0.00046718610
0.11252455	0.024043555	0.00046668102
0.11265604	0.023805475	0.00046298693
0.11278753	0.024067039	0.00046010047
0.11291902	0.023659219	0.00045750824
0.11305051	0.024025864	0.00046194393
0.11318200	0.023805027	0.00045670519
0.11331348	0.024714146	0.00046329919
0.11344497	0.024069933	0.00045635338
0.11357646	0.023527928	0.00044830799
0.11370795	0.023936282	0.00045145923
0.11383944	0.024186663	0.00045508098
0.11397093	0.024306862	0.00045390078
0.11410242	0.024185277	0.00045530328
0.11423390	0.023799036	0.00044655082
0.11436539	0.023358564	0.00044605668
0.11449688	0.023951447	0.00044692634
0.11462837	0.024680915	0.00045705034
0.11475986	0.023428359	0.00044239111
0.11489135	0.023347519	0.00043895761
0.11502284	0.023299259	0.00044461435
0.11515433	0.024752010	0.00045246116
0.11528581	0.024046572	0.00044790346
0.11541730	0.024828531	0.00045075882
0.11554879	0.024311659	0.00044409005
0.11568028	0.023440955	0.00044106792
0.11581177	0.023722277	0.00044120068
0.11594326	0.024381409	0.00044550339
0.11607475	0.024229354	0.00044382867
0.11620624	0.023600924	0.00043595127
0.11633772	0.023882821	0.00044060050
0.11646921	0.023626122	0.00043975907
0.11660070	0.023881123	0.00044150956
0.11673219	0.023546325	0.00043557050
0.11686368	0.024468017	0.00044158613
0.11699517	0.023649227	0.00043569866
0.11712666	0.023133446	0.00043144876
0.11725814	0.023498882	0.00043193180
0.11738963	0.024272246	0.00043665504
0.11752112	0.024294413	0.00043489087
0.11765261	0.023081027	0.00042908223
0.11778410	0.024415241	0.00043833863
0.11791559	0.023802597	0.00043032195
0.11804708	0.024384394	0.00043449118
0.11817857	0.024709371	0.00043800041
0.11831005	0.024197646	0.00043039623
0.11844154	0.023912813	0.00043276140
0.11857303	0.024243937	0.00043038260
0.11870452	0.024050158	0.00042998984
0.11883601	0.023500099	0.00042491585
0.11896750	0.023773281	0.00042840484
0.11909899	0.022878254	0.00042370480
0.11923048	0.024339312	0.00042681756
0.11936196	0.023299283	0.00042151121
0.11949345	0.023636313	0.00042073231
0.11962494	0.024457409	0.00042800292
0.11975643	0.023340646	0.00042100945
0.11988792	0.023278159	0.00041687754
0.12001941	0.023870173	0.00042163241
0.12015090	0.024591791	0.00042722768
0.12028239	0.023730524	0.00042227677
0.12041387	0.023675028	0.00041924863
0.12054536	0.023668230	0.00041589437
0.12067685	0.023789361	0.00041996606
0.12080834	0.024690282	0.00042558529
0.12093983	0.024216801	0.00041749340
0.12107132	0.023652609	0.00041908463
0.12120281	0.023156820	0.00041368631
0.12133429	0.023480332	0.00041539853
0.12146578	0.024121932	0.00041953293
0.12159727	0.023510678	0.00041342906
0.12172876	0.023319379	0.00041379888
0.12186025	0.023304152	0.00041288505
0.12199174	0.022994244	0.00040968177
0.12212323	0.023997533	0.00041784544
0.12225472	0.023847258	0.00041564204
0.12238620	0.023257751	0.00041485324
0.12251769	0.023441300	0.00041084067
0.12264918	0.023950290	0.00041652083
0.12278067	0.024442068	0.00042012016
0.12291216	0.023440533	0.00041175380
0.12304365	0.023388192	0.00041224273
0.12317514	0.024017231	0.00041475202
0.12330663	0.022947334	0.00040887390
0.12343811	0.023122764	0.00041109830
0.12356960	0.023600868	0.00041186134
0.12370109	0.024021683	0.00041519027
0.12383258	0.023867904	0.00041442215
0.12396407	0.024155146	0.00041354468
0.12409556	0.023515217	0.00041294351
0.12422705	0.022897395	0.00040537220
0.12435853	0.023878756	0.00041411415
0.12449002	0.024195815	0.00041478540
0.12462151	0.022785251	0.00040733429
0.12475300	0.024187937	0.00041495366
0.12488449	0.023878201	0.00041296041
0.12501598	0.023292317	0.00041010674
0.12514747	0.023775978	0.00041140951
0.12527896	0.024009191	0.00041175837
0.12541044	0.024000865	0.00041527591
0.12554193	0.023717990	0.00041067748
0.12567342	0.023347967	0.00040847815
0.12580491	0.023011149	0.00040664628
0.12593640	0.023365487	0.00040484135
0.12606789	0.023404988	0.00040878972
0.12619938	0.022909976	0.00040265455
0.12633087	0.023087232	0.00040651474
0.12646235	0.023603190	0.00041020505
0.12659384	0.023797179	0.00040745114
0.12672533	0.023707220	0.00041186105
0.12685682	0.022618222	0.00040107955
0.12698831	0.023982626	0.00041083210
0.12711980	0.023423056	0.00040572705
0.12725129	0.023489657	0.00040568107
0.12738277	0.023369025	0.00040629136
0.12751426	0.023183000	0.00040552076
0.12764575	0.024281107	0.00041046914
0.12777724	0.024170064	0.00040942608
0.12790873	0.024458327	0.00041238695
0.12804022	0.024191606	0.00041183906
0.12817171	0.023393953	0.00040516980
0.12830320	0.023793251	0.00040685845
0.12843468	0.023780396	0.00040797904
0.12856617	0.023535644	0.00040425484
0.12869766	0.023155135	0.00040164264
0.12882915	0.024010555	0.00040954442
0.12896064	0.023542583	0.00040379842
0.12909213	0.023827893	0.00040546132
0.12922362	0.023412109	0.00040288519
0.12935511	0.024106153	0.00040832127
0.12948659	0.023665628	0.00040491983
0.12961808	0.023613075	0.00040309353
0.12974957	0.023647547	0.00040304531
0.12988106	0.023282439	0.00040082245
0.13001255	0.023535929	0.00040314563
0.13014404	0.023786798	0.00040674986
0.13027553	0.023773441	0.00040254011
0.13040701	0.023830404	0.00040353354
0.13053850	0.023570951	0.00040446237
0.13066999	0.024406676	0.00040742719
0.13080148	0.024153127	0.00040792650
0.13093297	0.023364529	0.00039946866
0.13106446	0.023889027	0.00040304658
0.13119595	0.023582273	0.00040179491
0.13132744	0.024124325	0.00040500748
0.13145892	0.023249379	0.00040079559
0.13159041	0.023739889	0.00040262495
0.13172190	0.024096225	0.00040339112
0.13185339	0.024552835	0.00040879583
0.13198488	0.023818746	0.00040266585
0.13211637	0.024062779	0.00040401920
0.13224786	0.024259776	0.00040387912
0.13237935	0.023454802	0.00039883369
0.13251083	0.023847810	0.00040139761
0.13264232	0.023163849	0.00039689759
0.13277381	0.023555858	0.00040145070
0.13290530	0.024157479	0.00040141694
0.13303679	0.024422039	0.00040665446
0.13316828	0.023537058	0.00040071115
0.13329977	0.023983896	0.00040038756
0.13343125	0.023365014	0.00040040286
0.13356274	0.023394958	0.00039561268
0.13369423	0.023595844	0.00039903284
0.13382572	0.024067444	0.00040329080
0.13395721	0.024156413	0.00040205000
0.13408870	0.023836658	0.00040212107
0.13422019	0.024445042	0.00040073052
0.13435168	0.023670450	0.00040001221
0.13448316	0.023944654	0.00040294246
0.13461465	0.024387198	0.00040169947
0.13474614	0.024414769	0.00040422167
0.13487763	0.024543158	0.00040387981
0.13500912	0.023213374	0.00039378485
0.13514061	0.022938298	0.00039310601
0.13527210	0.023272668	0.00039584876
0.13540359	0.023548373	0.00039672072
0.13553507	0.023856641	0.00039728464
0.13566656	0.023761268	0.00039743373
0.13579805	0.023415180	0.00039628621
0.13592954	0.024070210	0.00039769604
0.13606103	0.023092482	0.00039530540
0.13619252	0.023056023	0.00039182327
0.13632401	0.024078459	0.00039812422
0.13645549	0.023189608	0.00039547056
0.13658698	0.023262158	0.00039297427
0.13671847	0.024201858	0.00040086565
0.13684996	0.024394091	0.00040037710
0.13698145	0.023498913	0.00039397060
0.13711294	0.023209075	0.00039339769
0.13724443	0.023507741	0.00039543645
0.13737592	0.024026763	0.00039685946
0.13750740	0.024556777	0.00040167690
0.13763889	0.023489698	0.00039168804
0.13777038	0.023882547	0.00039788522
0.13790187	0.023542177	0.00039364465
0.13803336	0.023793015	0.00039414684
0.13816485	0.023247427	0.00039345611
0.13829634	0.023118162	0.00038850105
0.13842783	0.023595735	0.00039547970
0.13855931	0.023903346	0.00039633790
0.13869080	0.023627459	0.00039345741
0.13882229	0.024175520	0.00039713163
0.13895378	0.023782866	0.00039255878
0.13908527	0.023258329	0.00039154077
0.13921676	0.023601834	0.00039276012
0.13934825	0.024087187	0.00039583867
0.13947973	0.023708688	0.00039354065
0.13961122	0.023646100	0.00039233119
0.13974271	0.023975020	0.00039463916
0.13987420	0.023864355	0.00039489785
0.14000569	0.023676121	0.00039012612
0.14013718	0.023742850	0.00039164626
0.14026867	0.023971030	0.00039401443
0.14040016	0.022890313	0.00038872771
0.14053164	0.023551105	0.00039220825
0.14066313	0.024057191	0.00039149061
0.14079462	0.022921889	0.00038756814
0.14092611	0.023537220	0.00038913753
0.14105760	0.022962505	0.00038717734
0.14118909	0.023243151	0.00038902984
0.14132058	0.023729091	0.00038728907
0.14145207	0.024249745	0.00039262018
0.14158355	0.023840665	0.00038970853
0.14171504	0.023910716	0.00039169521
0.14184653	0.023078788	0.00038592240
0.14197802	0.023488658	0.00038613667
0.14210951	0.023973271	0.00039041216
0.14224100	0.024146677	0.00039184832
0.14237249	0.024283171	0.00039113923
0.14250398	0.023985034	0.00039238219
0.14263546	0.022830701	0.00038085982
0.14276695	0.023498743	0.00038582475
0.14289844	0.023939596	0.00038978939
0.14302993	0.024370253	0.00039273196
0.14316142	0.023377358	0.00038627509
0.14329291	0.023339538	0.00038420717
0.14342440	0.023433122	0.00038703354
0.14355588	0.023892033	0.00038942044
0.14368737	0.024000274	0.00039002391
0.14381886	0.023001685	0.00038282522
0.14395035	0.023814186	0.00038573447
0.14408184	0.024034306	0.00038882077
0.14421333	0.023357071	0.00038525544
0.14434482	0.023777554	0.00038740697
0.14447631	0.023341608	0.00038495404
0.14460779	0.023777616	0.00038736441
0.14473928	0.023597514	0.00038531107
0.14487077	0.023979809	0.00039033416
0.14500226	0.023466705	0.00038478594
0.14513375	0.023329839	0.00038592442
0.14526524	0.023591500	0.00038426114
0.14539673	0.024163749	0.00038844208
0.14552822	0.023940939	0.00038979709
0.14565970	0.023774101	0.00038556752
0.14579119	0.023099469	0.00038337611
0.14592268	0.023118360	0.00038089155
0.14605417	0.023567359	0.00038496427
0.14618566	0.023905836	0.00038808765
0.14631715	0.023848164	0.00038504220
0.14644864	0.023851730	0.00038517645
0.14658012	0.023744389	0.00038521605
0.14671161	0.023078015	0.00038071852
0.14684310	0.023739476	0.00038695337
0.14697459	0.023915360	0.00038555287
0.14710608	0.024618396	0.00038989869
0.14723757	0.023442707	0.00038305172
0.14736906	0.023696673	0.00038331055
0.14750055	0.023988572	0.00038657140
0.14763203	0.023320987	0.00038189309
0.14776352	0.023538758	0.00038245202
0.14789501	0.024047314	0.00038646065
0.14802650	0.023441784	0.00037942755
0.14815799	0.023417003	0.00038309681
0.14828948	0.023577034	0.00038121275
0.14842097	0.023938736	0.00038517168
0.14855246	0.023414760	0.00038211163
0.14868394	0.023883018	0.00038230324
0.14881543	0.023162928	0.00037944442
0.14894692	0.023187432	0.00038176824
0.14907841	0.023854591	0.00038312082
0.14920990	0.023836814	0.00038291185
0.14934139	0.023664498	0.00038087592
0.14947288	0.023609629	0.00038207236
0.14960436	0.023235610	0.00037883436
0.14973585	0.024311477	0.00038559467
0.14986734	0.023527862	0.00038155931
0.14999883	0.023349569	0.00037944203
0.15013032	0.023719233	0.00038262571
0.15026181	0.024093202	0.00038489907
0.15039330	0.023860763	0.00038167900
0.15052479	0.022551258	0.00037466862
0.15065627	0.023424182	0.00037919205
0.15078776	0.023561766	0.00038109372
0.15091925	0.023224341	0.00037885408
0.15105074	0.024123982	0.00038294652
0.15118223	0.023832614	0.00038277518
0.15131372	0.023532640	0.00037995236
0.15144521	0.023498434	0.00037923837
0.15157670	0.023610360	0.00038024379
0.15170818	0.024154424	0.00038228384
0.15183967	0.023342700	0.00037736041
0.15197116	0.024093546	0.00038242163
0.15210265	0.023418531	0.00037744735
0.15223414	0.023709456	0.00037990045
0.15236563	0.023532959	0.00037765805
0.15249712	0.023652591	0.00037853147
0.15262860	0.023905266	0.00037931318
0.15276009	0.023628552	0.00037919939
0.15289158	0.023260680	0.00037623806
0.15302307	0.023454691	0.00037654661
0.15315456	0.024461534	0.00038323047
0.15328605	0.023557718	0.00037732992
0.15341754	0.023473165	0.00037765981
0.15354903	0.024077724	0.00037973265
0.15368051	0.023820439	0.00037885592
0.15381200	0.023705487	0.00037736158
0.15394349	0.023964911	0.00038000818
0.15407498	0.023602924	0.00037708646
0.15420647	0.023608568	0.00037532603
0.15433796	0.023327100	0.00037512011
0.15446945	0.022783412	0.00037054462
0.15460094	0.023027242	0.00037335109
0.15473242	0.024084816	0.00038025853
0.15486391	0.023970061	0.00037876917
0.15499540	0.023757666	0.00037577460
0.15512689	0.024088605	0.00037926944
0.15525838	0.023212904	0.00037401949
0.15538987	0.023652985	0.00037581664
0.15552136	0.023299316	0.00037383346
0.15565284	0.023861354	0.00037625481
0.15578433	0.023340608	0.00037391341
0.15591582	0.023485058	0.00037423507
0.15604731	0.023347902	0.00037439392
0.15617880	0.023748999	0.00037705096
0.15631029	0.023799913	0.00037723935
0.15644178	0.023160164	0.00037240053
0.15657327	0.023219178	0.00037288878
0.15670475	0.022888553	0.00036895196
0.15683624	0.023149193	0.00037162489
0.15696773	0.023705194	0.00037448304
0.15709922	0.023953422	0.00037546134
0.15723071	0.022765173	0.00036941667
0.15736220	0.023313481	0.00037038249
0.15749369	0.022898431	0.00037055039
0.15762518	0.023456624	0.00037292288
0.15775666	0.023331485	0.00037204747
0.15788815	0.023060701	0.00037028942
0.15801964	0.023784430	0.00037347699
0.15815113	0.024406428	0.00037845384
0.15828262	0.024149643	0.00037559982
0.15841411	0.023793943	0.00037387621
0.15854560	0.023908845	0.00037511509
0.15867708	0.023622134	0.00037098907
0.15880857	0.022999119	0.00036841778
0.15894006	0.023827252	0.00037248178
0.15907155	0.023576925	0.00037241121
0.15920304	0.023508853	0.00037328791
0.15933453	0.023570581	0.00037095346
0.15946602	0.024431803	0.00037646064
0.15959751	0.022861836	0.00036644933
0.15972899	0.023370213	0.00037016935
0.15986048	0.023173976	0.00037007593
0.15999197	0.023694722	0.00037129742
0.16012346	0.023837420	0.00037391196
0.16025495	0.023983317	0.00037321624
0.16038644	0.023606062	0.00037013452
0.16051793	0.023118516	0.00036921144
0.16064942	0.023598061	0.00036916580
0.16078090	0.023543160	0.00037033094
0.16091239	0.023751210	0.00037220898
0.16104388	0.023671321	0.00036943342
0.16117537	0.023600443	0.00037123421
0.16130686	0.023510408	0.00036878281
0.16143835	0.023859255	0.00037200491
0.16156984	0.023534639	0.00037056812
0.16170133	0.023705601	0.00036805329
0.16183281	0.023243501	0.00036881134
0.16196430	0.023927734	0.00036971149
0.16209579	0.023625891	0.00036797634
0.16222728	0.024160124	0.00037324589
0.16235877	0.024216689	0.00037112174
0.16249026	0.023907192	0.00037140294
0.16262175	0.023245987	0.00036605119
0.16275323	0.023501472	0.00036828872
0.16288472	0.023410079	0.00036756068
0.16301621	0.023632671	0.00036767468
0.16314770	0.023525255	0.00036890603
0.16327919	0.023268922	0.00036557608
0.16341068	0.023683337	0.00036779173
0.16354217	0.023149040	0.00036613944
0.16367366	0.023806458	0.00036930724
0.16380514	0.023550463	0.00036790875
0.16393663	0.023237927	0.00036676130
0.16406812	0.023637838	0.00036642230
0.16419961	0.023122929	0.00036401089
0.16433110	0.023162463	0.00036448868
0.16446259	0.023918958	0.00036926903
0.16459408	0.023742741	0.00036917141
0.16472557	0.024005652	0.00036767545
0.16485705	0.023621819	0.00036775878
0.16498854	0.023212383	0.00036412484
0.16512003	0.023260337	0.00036487708
0.16525152	0.023194377	0.00036496852
0.16538301	0.023557125	0.00036492848
0.16551450	0.023253319	0.00036506621
0.16564599	0.023503179	0.00036643180
0.16577747	0.023314968	0.00036476848
0.16590896	0.023285270	0.00036514991
0.16604045	0.023516846	0.00036348024
0.16617194	0.023549764	0.00036594480
0.16630343	0.023852260	0.00036619318
0.16643492	0.023583496	0.00036526840
0.16656641	0.023366082	0.00036515714
0.16669790	0.023611806	0.00036381544
0.16682938	0.023686482	0.00036665754
0.16696087	0.023515332	0.00036643191
0.16709236	0.023348295	0.00036164415
0.16722385	0.023179099	0.00036313707
0.16735534	0.024005138	0.00036672917
0.16748683	0.023155521	0.00036258808
0.16761832	0.022965018	0.00036065015
0.16774981	0.023691073	0.00036406722
0.16788129	0.023615196	0.00036568418
0.16801278	0.024249482	0.00036604658
0.16814427	0.023473327	0.00036516152
0.16827576	0.023894476	0.00036612741
0.16840725	0.023984819	0.00036545166
0.16853874	0.022810011	0.00035864186
0.16867023	0.023409603	0.00036108106
0.16880171	0.022705651	0.00035924125
0.16893320	0.023902511	0.00036669674
0.16906469	0.024115241	0.00036428323
0.16919618	0.023488145	0.00036423667
0.16932767	0.023094194	0.00035817164
0.16945916	0.023840678	0.00036496210
0.16959065	0.023925996	0.00036595791
0.16972214	0.023525740	0.00036090502
0.16985362	0.023876958	0.00036507350
0.16998511	0.023246716	0.00035957158
0.17011660	0.023644622	0.00036294657
0.17024809	0.023879702	0.00036510454
0.17037958	0.023083983	0.00035807850
0.17051107	0.024258380	0.00036676483
0.17064256	0.023091644	0.00035798612
0.17077405	0.023712345	0.00036264833
0.17090553	0.023470856	0.00036090842
0.17103702	0.023932572	0.00036346527
0.17116851	0.023308203	0.00035867235
0.17130000	0.023633555	0.00036214115
0.17143149	0.023067745	0.00035747387
0.17156298	0.023267894	0.00035982112
0.17169447	0.023452182	0.00035808652
0.17182595	0.023932166	0.00036357836
0.17195744	0.023553491	0.00036160121
0.17208893	0.023760049	0.00036050881
0.17222042	0.023246745	0.00035871967
0.17235191	0.022834988	0.00035609337
0.17248340	0.023468801	0.00035944335
0.17261489	0.023075111	0.00035857140
0.17274638	0.023500876	0.00035777743
0.17287786	0.023408940	0.00036034123
0.17300935	0.022894371	0.00035501804
0.17314084	0.023824108	0.00036037387
0.17327233	0.023076265	0.00035652485
0.17340382	0.023309667	0.00035742554
0.17353531	0.023844479	0.00036105113
0.17366680	0.023504590	0.00035824155
0.17379829	0.023496928	0.00035898480
0.17392977	0.023625902	0.00036048902
0.17406126	0.022993607	0.00035578339
0.17419275	0.023585389	0.00035881076
0.17432424	0.023747942	0.00035936938
0.17445573	0.023691279	0.00035869868
0.17458722	0.023894203	0.00036150624
0.17471871	0.023105779	0.00035482781
0.17485019	0.022474920	0.00035252324
0.17498168	0.024091357	0.00036142882
0.17511317	0.023585166	0.00035817768
0.17524466	0.023069831	0.00035613500
0.17537615	0.023776510	0.00035810243
0.17550764	0.023420782	0.00035698447
0.17563913	0.024267971	0.00036194471
0.17577062	0.022946777	0.00035373891
0.17590210	0.023261453	0.00035645685
0.17603359	0.024243567	0.00035912301
0.17616508	0.023733268	0.00035898391
0.17629657	0.023955671	0.00036032061
0.17642806	0.023627462	0.00035521866
0.17655955	0.022609054	0.00035163201
0.17669104	0.023294300	0.00035449042
0.17682253	0.024001650	0.00035851707
0.17695401	0.023578968	0.00035691985
0.17708550	0.023421574	0.00035456771
0.17721699	0.023692014	0.00035726472
0.17734848	0.023722478	0.00035639584
0.17747997	0.023128052	0.00035379431
0.17761146	0.023031423	0.00035381263
0.17774295	0.023503850	0.00035337867
0.17787443	0.023311062	0.00035379433
0.17800592	0.023162673	0.00035312681
0.17813741	0.023334507	0.00035457046
0.17826890	0.023186968	0.00035442341
0.17840039	0.023986576	0.00035622915
0.17853188	0.023894427	0.00035757543
0.17866337	0.023102703	0.00035167555
0.17879486	0.023887261	0.00035631565
0.17892634	0.023214176	0.00035374148
0.17905783	0.023574283	0.00035396002
0.17918932	0.023304935	0.00035380646
0.17932081	0.023458830	0.00035433835
0.17945230	0.023541240	0.00035505826
0.17958379	0.023879427	0.00035690604
0.17971528	0.023298059	0.00035145439
0.17984677	0.023764465	0.00035560502
0.17997825	0.023479230	0.00035229973
0.18010974	0.023522280	0.00035328726
0.18024123	0.023939275	0.00035582843
0.18037272	0.023217658	0.00034941228
0.18050421	0.022992858	0.00035753349
0.18063570	0.023571249	0.00036354632
0.18076719	0.023422160	0.00036343261
0.18089867	0.023769531	0.00036986107
0.18103016	0.023647957	0.00036948438
0.18116165	0.023669846	0.00037250258
0.18129314	0.022929067	0.00036841132
0.18142463	0.023581162	0.00037235164
0.18155612	0.023860723	0.00037759652
0.18168761	0.023239610	0.00037413872
0.18181910	0.023533626	0.00037824174
0.18195058	0.023301740	0.00037899347
0.18208207	0.022882503	0.00037302803
0.18221356	0.024005903	0.00038402571
0.18234505	0.023480533	0.00037991142
0.18247654	0.023065700	0.00038009067
0.18260803	0.023652632	0.00038464110
0.18273952	0.024060541	0.00038759748
0.18287101	0.024062192	0.00038945521
0.18300249	0.023209949	0.00038471092
0.18313398	0.023516750	0.00038587329
0.18326547	0.023026589	0.00038560646
0.18339696	0.023386011	0.00038846365
0.18352845	0.023193632	0.00038690390
0.18365994	0.023338032	0.00039101019
0.18379143	0.023109205	0.00038777780
0.18392292	0.023438029	0.00039370438
0.18405440	0.023152189	0.00038909846
0.18418589	0.024239692	0.00039835808
0.18431738	0.023929365	0.00039892473
0.18444887	0.024349066	0.00040064910
0.18458036	0.022571974	0.00038977349
0.18471185	0.023526535	0.00039746566
0.18484334	0.023309967	0.00039804797
0.18497482	0.023260320	0.00039896951
0.18510631	0.023218453	0.00039422475
0.18523780	0.023143899	0.00039880068
0.18536929	0.022915662	0.00039002722
0.18550078	0.023156943	0.00038619276
0.18563227	0.023800968	0.00039019074
0.18576376	0.023359041	0.00037940990
0.18589525	0.023101390	0.00038202378
0.18602673	0.023562340	0.00038223394
0.18615822	0.023075598	0.00037755706
0.18628971	0.023264510	0.00037728949
0.18642120	0.022648705	0.00037162239
0.18655269	0.024024730	0.00038194242
0.18668418	0.022663216	0.00036880948
0.18681567	0.022679124	0.00036862492
0.18694716	0.023121475	0.00037244007
0.18707864	0.023755503	0.00037138691
0.18721013	0.022807375	0.00036710099
0.18734162	0.023253455	0.00036989081
0.18747311	0.023764968	0.00037093948
0.18760460	0.023334040	0.00036856763
0.18773609	0.023660951	0.00036766612
0.18786758	0.023741056	0.00036980344
0.18799906	0.023431398	0.00036709437
0.18813055	0.023126581	0.00036273917
0.18826204	0.023653742	0.00036630615
0.18839353	0.023696346	0.00036321143
0.18852502	0.023296918	0.00036309286
0.18865651	0.023546554	0.00036439643
0.18878800	0.023128818	0.00035853167
0.18891949	0.023667136	0.00036244396
0.18905097	0.022859653	0.00035628034
0.18918246	0.023356719	0.00035972690
0.18931395	0.023801508	0.00036264734
0.18944544	0.023372293	0.00035668401
0.18957693	0.023514140	0.00035866304
0.18970842	0.023700797	0.00035889924
0.18983991	0.023152709	0.00035652916
0.18997140	0.023505147	0.00035831501
0.19010288	0.023779251	0.00035600286
0.19023437	0.023176430	0.00035404080
0.19036586	0.023262728	0.00035455081
0.19049735	0.022924399	0.00035088248
0.19062884	0.023417484	0.00035489996
0.19076033	0.023496910	0.00035330145
0.19089182	0.023104811	0.00035181939
0.19102330	0.023623933	0.00035357411
0.19115479	0.023315132	0.00035193968
0.19128628	0.023204663	0.00035142241
0.19141777	0.023282466	0.00035050638
0.19154926	0.023724793	0.00035374245
0.19168075	0.023918877	0.00035611094
0.19181224	0.023498267	0.00035293248
0.19194373	0.023620955	0.00035367801
0.19207521	0.023254070	0.00035038871
0.19220670	0.023089395	0.00034904709
0.19233819	0.022541530	0.00034702519
0.19246968	0.022512113	0.00034721080
0.19260117	0.023528442	0.00035276723
0.19273266	0.023073881	0.00034858719
0.19286415	0.023287829	0.00034910135
0.19299564	0.023663201	0.00035381511
0.19312712	0.022284586	0.00034325118
0.19325861	0.023609329	0.00035266788
0.19339010	0.023189327	0.00034845678
0.19352159	0.023611484	0.00035142588
0.19365308	0.023640002	0.00035270182
0.19378457	0.023458201	0.00034806181
0.19391606	0.023076578	0.00034811619
0.19404754	0.022997564	0.00034776514
0.19417903	0.023229328	0.00034901873
0.19431052	0.022556060	0.00034498767
0.19444201	0.023253193	0.00034807338
0.19457350	0.023073385	0.00034734420
0.19470499	0.023568052	0.00035059477
0.19483648	0.023799986	0.00034945281
0.19496797	0.023222178	0.00034855488
0.19509945	0.023273056	0.00034759570
0.19523094	0.023078854	0.00034624690
0.19536243	0.022927212	0.00034586558
0.19549392	0.023209446	0.00034675823
0.19562541	0.023467246	0.00034900023
0.19575690	0.023408213	0.00034773349
0.19588839	0.023386875	0.00034753771
0.19601988	0.023491322	0.00034685999
0.19615136	0.023204857	0.00034482837
0.19628285	0.023497642	0.00034887278
0.19641434	0.023310461	0.00034566650
0.19654583	0.023303939	0.00034620839
0.19667732	0.022814440	0.00034239658
0.19680881	0.023483591	0.00034751297
0.19694030	0.022869107	0.00034390900
0.19707178	0.023469657	0.00034639170
0.19720327	0.022831012	0.00034196851
0.19733476	0.023280793	0.00034485905
0.19746625	0.023149224	0.00034347951
0.19759774	0.022559495	0.00034099523
0.19772923	0.023293382	0.00034424862
0.19786072	0.022736132	0.00034146655
0.19799221	0.023089648	0.00034468933
0.19812369	0.023609511	0.00034452845
0.19825518	0.023434875	0.00034636164
0.19838667	0.023504491	0.00034519129
0.19851816	0.022695638	0.00034126406
0.19864965	0.023481417	0.00034503241
0.19878114	0.023311750	0.00034387030
0.19891263	0.023266365	0.00034473714
0.19904412	0.023430512	0.00034450148
0.19917560	0.023308308	0.00034411196
0.19930709	0.023027121	0.00034151777
0.19943858	0.023425823	0.00034171889
0.19957007	0.023345198	0.00034529175
0.19970156	0.023390415	0.00034346845
0.19983305	0.023562412	0.00034456777
0.19996454	0.023247256	0.00034199044
0.20009602	0.023793357	0.00034525399
0.20022751	0.023431748	0.00034431754
0.20035900	0.023927998	0.00034673108
0.20049049	0.022939016	0.00034002272
0.20062198	0.022375204	0.00033841334
0.20075347	0.023246786	0.00034123436
0.20088496	0.023203619	0.00034199961
0.20101645	0.022432023	0.00033757760
0.20114793	0.023498774	0.00034193331
0.20127942	0.022886542	0.00033956187
0.20141091	0.023038738	0.00033976716
0.20154240	0.023094854	0.00034053910
0.20167389	0.023689833	0.00034460442
0.20180538	0.023521378	0.00034089534
0.20193687	0.024219024	0.00034668803
0.20206836	0.023682109	0.00034246162
0.20219984	0.023428904	0.00034370126
0.20233133	0.022572217	0.00033820837
0.20246282	0.022875435	0.00033695878
0.20259431	0.023381381	0.00034120077
0.20272580	0.023551227	0.00034169568
0.20285729	0.023398242	0.00034071919
0.20298878	0.023623196	0.00034345451
0.20312027	0.023193033	0.00033734935
0.20325175	0.023273321	0.00034099330
0.20338324	0.023941839	0.00034330739
0.20351473	0.023534635	0.00034157697
0.20364622	0.023182767	0.00033955057
0.20377771	0.023780334	0.00034182442
0.20390920	0.023534057	0.00034112095
0.20404069	0.022966055	0.00033762978
0.20417217	0.023515162	0.00034222124
0.20430366	0.023190890	0.00033937495
0.20443515	0.022972442	0.00033569619
0.20456664	0.022873768	0.00033666289
0.20469813	0.023164223	0.00033796471
0.20482962	0.022866079	0.00033577885
0.20496111	0.023475225	0.00033964051
0.20509260	0.023232983	0.00033751390
0.20522408	0.023360519	0.00033783462
0.20535557	0.023338518	0.00033961169
0.20548706	0.023052106	0.00033670197
0.20561855	0.022512597	0.00033446822
0.20575004	0.022795936	0.00033375422
0.20588153	0.023274565	0.00033760874
0.20601302	0.023350121	0.00033946478
0.20614451	0.023516416	0.00033641176
0.20627599	0.023363918	0.00033814557
0.20640748	0.023631517	0.00033806446
0.20653897	0.023003714	0.00033463905
0.20667046	0.023037975	0.00033556997
0.20680195	0.023562227	0.00033765264
0.20693344	0.023424953	0.00033824442
0.20706493	0.022699591	0.00033342239
0.20719641	0.023669928	0.00033890286
0.20732790	0.023541298	0.00033983417
0.20745939	0.023276538	0.00033612657
0.20759088	0.024113936	0.00034129565
0.20772237	0.023010129	0.00033492563
0.20785386	0.022798816	0.00033267969
0.20798535	0.023523435	0.00033926548
0.20811684	0.023192293	0.00033501078
0.20824832	0.023345470	0.00033709754
0.20837981	0.023711290	0.00033857159
0.20851130	0.023349179	0.00033760055
0.20864279	0.023439654	0.00033813538
0.20877428	0.023202996	0.00033326831
0.20890577	0.023214784	0.00033510306
0.20903726	0.023165107	0.00033468910
0.20916875	0.023291582	0.00033660137
0.20930023	0.023590266	0.00033813838
0.20943172	0.023253967	0.00033499826
0.20956321	0.023066241	0.00033337982
0.20969470	0.023213442	0.00033548807
0.20982619	0.022908445	0.00033272420
0.20995768	0.023162952	0.00033486639
0.21008917	0.023008490	0.00033181261
0.21022065	0.023401900	0.00033570505
0.21035214	0.023091226	0.00033580797
0.21048363	0.023160420	0.00033345451
0.21061512	0.023027986	0.00033500649
0.21074661	0.023659208	0.00033515538
0.21087810	0.023160888	0.00033333550
0.21100959	0.023238193	0.00033427716
0.21114108	0.023505648	0.00033392344
0.21127256	0.023201036	0.00033525330
0.21140405	0.022971914	0.00033110333
0.21153554	0.022370686	0.00032976653
0.21166703	0.024088158	0.00033912143
0.21179852	0.022955364	0.00033188812
0.21193001	0.022970373	0.00033329443
0.21206150	0.023193717	0.00033178395
0.21219299	0.023128063	0.00033248969
0.21232447	0.022929861	0.00033215067
0.21245596	0.023334069	0.00033330059
0.21258745	0.022843653	0.00033152464
0.21271894	0.023691848	0.00033418882
0.21285043	0.023180464	0.00033186578
0.21298192	0.023349804	0.00033548689
0.21311341	0.023441202	0.00033302129
0.21324489	0.023418188	0.00033404684
0.21337638	0.023367288	0.00033219958
0.21350787	0.023059293	0.00033160291
0.21363936	0.023519042	0.00033505620
0.21377085	0.023009152	0.00032995281
0.21390234	0.023862399	0.00033672574
0.21403383	0.023187679	0.00033071693
0.21416532	0.023763336	0.00033532771
0.21429680	0.023062090	0.00033184255
0.21442829	0.023137234	0.00033123611
0.21455978	0.023846488	0.00033438772
0.21469127	0.022945234	0.00033039540
0.21482276	0.023099442	0.00032943433
0.21495425	0.023019180	0.00033026528
0.21508574	0.023421477	0.00033354161
0.21521723	0.023519827	0.00033286248
0.21534871	0.023122319	0.00033131528
0.21548020	0.023202374	0.00032823432
0.21561169	0.022899534	0.00032902504
0.21574318	0.023234889	0.00033087442
0.21587467	0.023613711	0.00033089980
0.21600616	0.022890230	0.00032852294
0.21613765	0.023276328	0.00032903366
0.21626913	0.022920650	0.00032895254
0.21640062	0.023898958	0.00033341904
0.21653211	0.023586555	0.00033266758
0.21666360	0.022894524	0.00032784842
0.21679509	0.023167041	0.00032765158
0.21692658	0.023003994	0.00032914015
0.21705807	0.023027992	0.00032905178
0.21718956	0.022984877	0.00032815913
0.21732104	0.023095542	0.00033093115
0.21745253	0.023326799	0.00033004445
0.21758402	0.023787631	0.00033221984
0.21771551	0.023447004	0.00033068813
0.21784700	0.022614254	0.00032550750
0.21797849	0.023231754	0.00032917890
0.21810998	0.023417057	0.00032925229
0.21824147	0.023577043	0.00033121700
0.21837295	0.023684662	0.00033278614
0.21850444	0.023380331	0.00032701854
0.21863593	0.023213250	0.00032976821
0.21876742	0.023045481	0.00032593937
0.21889891	0.023545313	0.00033016576
0.21903040	0.023371736	0.00032938348
0.21916189	0.022921107	0.00032543459
0.21929337	0.023326382	0.00032889681
0.21942486	0.022992355	0.00032647931
0.21955635	0.023407670	0.00033000153
0.21968784	0.023165351	0.00032806001
0.21981933	0.023406115	0.00032625274
0.21995082	0.023058236	0.00032738202
0.22008231	0.022783401	0.00032358354
0.22021380	0.022991860	0.00032651530
0.22034528	0.022734987	0.00032505994
0.22047677	0.022864124	0.00032244342
0.22060826	0.023175553	0.00032709341
0.22073975	0.023676637	0.00032984214
0.22087124	0.023484601	0.00032957147
0.22100273	0.023083608	0.00032641709
0.22113422	0.023256933	0.00032640021
0.22126571	0.023447633	0.00032801526
0.22139719	0.022725529	0.00032461529
0.22152868	0.023164511	0.00032621748
0.22166017	0.023146168	0.00032704340
0.22179166	0.023889639	0.00032873380
0.22192315	0.022611840	0.00032363771
0.22205464	0.022955118	0.00032559371
0.22218613	0.023464625	0.00032696393
0.22231761	0.022606162	0.00032233382
0.22244910	0.022671475	0.00032314740
0.22258059	0.022876257	0.00032395130
0.22271208	0.023187605	0.00032709965
0.22284357	0.023707029	0.00032805172
0.22297506	0.023660658	0.00032867815
0.22310655	0.022436876	0.00032047198
0.22323804	0.023763268	0.00032935551
0.22336952	0.022909129	0.00032464041
0.22350101	0.023686947	0.00032668265
0.22363250	0.022931455	0.00032481983
0.22376399	0.023352563	0.00032575129
0.22389548	0.022997031	0.00032470059
0.22402697	0.022723961	0.00032248560
0.22415846	0.022739866	0.00032214974
0.22428995	0.023201622	0.00032462534
0.22442143	0.023441479	0.00032448457
0.22455292	0.023319365	0.00032519105
0.22468441	0.023507707	0.00032776197
0.22481590	0.023740514	0.00032868532
0.22494739	0.023536144	0.00032514944
0.22507888	0.023353124	0.00032482840
0.22521037	0.023224264	0.00032424297
0.22534186	0.023120541	0.00032470076
0.22547334	0.023468083	0.00032462326
0.22560483	0.023079403	0.00032184762
0.22573632	0.023194950	0.00032439951
0.22586781	0.023262926	0.00032419938
0.22599930	0.023276908	0.00032477340
0.22613079	0.022405753	0.00031727880
0.22626228	0.022713162	0.00032178574
0.22639376	0.022920614	0.00032159068
0.22652525	0.022947961	0.00032122615
0.22665674	0.022669857	0.00032100120
0.22678823	0.022757380	0.00031959134
0.22691972	0.023472466	0.00032400229
0.22705121	0.023619489	0.00032486907
0.22718270	0.023108662	0.00032254472
0.22731419	0.022826929	0.00032196666
0.22744567	0.023016787	0.00032142259
0.22757716	0.023248252	0.00032151163
0.22770865	0.023051609	0.00032117904
0.22784014	0.023080649	0.00032127135
0.22797163	0.023351619	0.00032344744
0.22810312	0.023139157	0.00032074183
0.22823461	0.023487799	0.00032314764
0.22836610	0.023052105	0.00032249097
0.22849758	0.022853993	0.00031927386
0.22862907	0.023654164	0.00032435261
0.22876056	0.023299106	0.00032124963
0.22889205	0.022689604	0.00031959188
0.22902354	0.023232600	0.00032248885
0.22915503	0.023332508	0.00032153555
0.22928652	0.023635134	0.00032446116
0.22941800	0.023513120	0.00032228227
0.22954949	0.023295964	0.00032211832
0.22968098	0.022664840	0.00031879038
0.22981247	0.023370000	0.00032101932
0.22994396	0.022710984	0.00031881940
0.23007545	0.022775686	0.00032127562
0.23020694	0.023199892	0.00032706678
0.23033843	0.023390731	0.00033196706
0.23046991	0.023201418	0.00033204428
0.23060140	0.022984013	0.00033266992
0.23073289	0.022913205	0.00033228720
0.23086438	0.022777127	0.00033314461
0.23099587	0.023322776	0.00034089155
0.23112736	0.022868538	0.00033573985
0.23125885	0.023060280	0.00034005819
0.23139034	0.023189905	0.00033968721
0.23152182	0.023456277	0.00034297934
0.23165331	0.023415700	0.00034602401
0.23178480	0.022611434	0.00034083106
0.23191629	0.023397727	0.00034737037
0.23204778	0.022947413	0.00034491381
0.23217927	0.022653457	0.00034202432
0.23231076	0.023385017	0.00034957727
0.23244224	0.023490535	0.00035014046
0.23257373	0.023082835	0.00034755421
0.23270522	0.023386721	0.00035020361
0.23283671	0.023527973	0.00035079299
0.23296820	0.023884412	0.00035335642
0.23309969	0.023535261	0.00035047506
0.23323118	0.022714184	0.00034487475
0.23336267	0.022960842	0.00034825511
0.23349415	0.023552873	0.00034890136
0.23362564	0.022886975	0.00034815758
0.23375713	0.023217616	0.00034966823
0.23388862	0.023334855	0.00034931083
0.23402011	0.023005917	0.00034972194
0.23415160	0.023385678	0.00034964907
0.23428309	0.023377342	0.00035243962
0.23441458	0.023245183	0.00035033982
0.23454606	0.022689023	0.00034827253
0.23467755	0.023005138	0.00035044987
0.23480904	0.022839547	0.00034931828
0.23494053	0.022780731	0.00034911231
0.23507202	0.023410323	0.00035311950
0.23520351	0.022954496	0.00035076883
0.23533500	0.022882696	0.00035085286
0.23546648	0.023484169	0.00035397518
0.23559797	0.023174946	0.00035289527
0.23572946	0.022917037	0.00035079102
0.23586095	0.023703998	0.00035582772
0.23599244	0.022814649	0.00035193612
0.23612393	0.023364757	0.00035390760
0.23625542	0.022931530	0.00035406713
0.23638691	0.023185443	0.00035296857
0.23651839	0.023829814	0.00035675378
0.23664988	0.023357003	0.00035579180
0.23678137	0.022451960	0.00035025175
0.23691286	0.023030676	0.00035442082
0.23704435	0.023188344	0.00035425202
0.23717584	0.023177233	0.00035337351
0.23730733	0.022868244	0.00035405726
0.23743882	0.023397230	0.00035600084
0.23757030	0.023100159	0.00035409232
0.23770179	0.023265063	0.00035828067
0.23783328	0.022754512	0.00035228301
0.23796477	0.023804904	0.00035987789
0.23809626	0.022551851	0.00035126104
0.23822775	0.023005434	0.00035551481
0.23835924	0.023306368	0.00036049426
0.23849072	0.022502887	0.00035171257
0.23862221	0.022725822	0.00035506759
0.23875370	0.023017691	0.00035491643
0.23888519	0.023125565	0.00035813536
0.23901668	0.023387523	0.00036067876
0.23914817	0.023269871	0.00035451206
0.23927966	0.023437736	0.00035978305
0.23941115	0.022569084	0.00035427998
0.23954263	0.023107010	0.00035808861
0.23967412	0.022737902	0.00035705463
0.23980561	0.022592962	0.00035233351
0.23993710	0.022601035	0.00035537291
0.24006859	0.023069621	0.00035728987
0.24020008	0.022991325	0.00035910893
0.24033157	0.024059488	0.00036381841
0.24046306	0.023766750	0.00036193856
0.24059454	0.022900372	0.00035788217
0.24072603	0.023077929	0.00035917130
0.24085752	0.023738823	0.00036173971
0.24098901	0.023224467	0.00036271445
0.24112050	0.023603915	0.00035983230
0.24125199	0.023572836	0.00036141560
0.24138348	0.023444235	0.00036283718
0.24151496	0.023274523	0.00035964628
0.24164645	0.023093424	0.00036087619
0.24177794	0.022745378	0.00035577555
0.24190943	0.023220964	0.00036122548
0.24204092	0.022645913	0.00035701663
0.24217241	0.023746112	0.00036509410
0.24230390	0.023204687	0.00036258017
0.24243539	0.023346941	0.00035970948
0.24256687	0.023038880	0.00035947567
0.24269836	0.023497671	0.00036358001
0.24282985	0.023582574	0.00036226143
0.24296134	0.023823871	0.00036601727
0.24309283	0.023283910	0.00036074490
0.24322432	0.022814608	0.00035917517
0.24335581	0.023224070	0.00036258470
0.24348730	0.023170797	0.00036121916
0.24361878	0.023421984	0.00036328695
0.24375027	0.023129180	0.00036015652
0.24388176	0.023647208	0.00036436092
0.24401325	0.022974227	0.00036222221
0.24414474	0.022807923	0.00035945114
0.24427623	0.023373577	0.00036443750
0.24440772	0.023571764	0.00036399717
0.24453920	0.023520532	0.00036455405
0.24467069	0.023226105	0.00036456962
0.24480218	0.023443234	0.00036470332
0.24493367	0.022790084	0.00035956548
0.24506516	0.023278292	0.00036336006
0.24519665	0.023431421	0.00036403084
0.24532814	0.023038902	0.00036309405
0.24545963	0.022763783	0.00036045571
0.24559111	0.022852113	0.00036151917
0.24572260	0.023084953	0.00036258913
0.24585409	0.023366408	0.00036444896
0.24598558	0.023289795	0.00036590561
0.24611707	0.023070771	0.00036458180
0.24624856	0.022857266	0.00036047561
0.24638005	0.023171609	0.00036483229
0.24651154	0.022578127	0.00036009041
0.24664302	0.023138699	0.00036600048
0.24677451	0.023123039	0.00036305204
0.24690600	0.023666125	0.00036803012
0.24703749	0.023194853	0.00036577755
0.24716898	0.022534606	0.00035891105
0.24730047	0.022576668	0.00036289384
0.24743196	0.023267782	0.00036379653
0.24756345	0.023047365	0.00036430870
0.24769493	0.022591546	0.00036242343
0.24782642	0.022838064	0.00036296551
0.24795791	0.023264732	0.00036723680
0.24808940	0.022648677	0.00036205711
0.24822089	0.022499738	0.00035953335
0.24835238	0.022694641	0.00036280292
0.24848387	0.023020301	0.00036412075
0.24861535	0.022653856	0.00036149342
0.24874684	0.023614377	0.00036846805
0.24887833	0.023557373	0.00036717275
0.24900982	0.022818653	0.00036474610
0.24914131	0.023991610	0.00037184660
0.24927280	0.023111728	0.00036610724
0.24940429	0.023146093	0.00036548064
0.24953578	0.023755633	0.00036916176
0.24966726	0.023005337	0.00036791019
0.24979875	0.023310984	0.00036652838
0.24993024	0.022582544	0.00036453224
0.25006173	0.023472614	0.00036748363
0.25019322	0.023625869	0.00036863182
0.25032471	0.022845091	0.00036587509
0.25045620	0.022938484	0.00036390094
0.25058769	0.023619633	0.00037010177
0.25071917	0.023408409	0.00036701434
0.25085066	0.022612833	0.00036302353
0.25098215	0.023653126	0.00037092402
0.25111364	0.023282872	0.00036625784
0.25124513	0.023442790	0.00037073066
0.25137662	0.022980246	0.00036682542
0.25150811	0.023165974	0.00036689805
0.25163959	0.023000793	0.00036672988
0.25177108	0.022727825	0.00036387407
0.25190257	0.022393006	0.00036397487
0.25203406	0.023295926	0.00036897373
0.25216555	0.023243397	0.00036767339
0.25229704	0.023334455	0.00036947933
0.25242853	0.023078099	0.00036688697
0.25256002	0.023080213	0.00036974832
0.25269150	0.023194460	0.00036812529
0.25282299	0.023275715	0.00036791038
0.25295448	0.023666519	0.00037338381
0.25308597	0.022724305	0.00036373500
0.25321746	0.023085066	0.00037013914
0.25334895	0.022942125	0.00036853056
0.25348044	0.022887823	0.00036586677
0.25361193	0.023257166	0.00037006860
0.25374341	0.023347833	0.00036840100
0.25387490	0.022742921	0.00036553560
0.25400639	0.023069810	0.00037385212
0.25413788	0.022439714	0.00037474126
0.25426937	0.022763230	0.00038064207
0.25440086	0.023303219	0.00038742508
0.25453235	0.023642401	0.00039388100
0.25466383	0.023794322	0.00039709700
0.25479532	0.022993746	0.00039233512
0.25492681	0.022531369	0.00039291993
0.25505830	0.022622846	0.00039514977
0.25518979	0.023887348	0.00040415749
0.25532128	0.023460834	0.00040371514
0.25545277	0.023115043	0.00040404009
0.25558426	0.022856823	0.00040275427
0.25571574	0.023727667	0.00040991175
0.25584723	0.023263334	0.00040868457
0.25597872	0.023092977	0.00041039998
0.25611021	0.022252640	0.00040460630
0.25624170	0.022692007	0.00041002074
0.25637319	0.023305643	0.00041863733
0.25650468	0.022621712	0.00041083144
0.25663617	0.023325602	0.00042010393
0.25676765	0.022926088	0.00041750395
0.25689914	0.022604796	0.00041822157
0.25703063	0.023228791	0.00042602046
0.25716212	0.022633473	0.00041866064
0.25729361	0.023330957	0.00042866522
0.25742510	0.024309326	0.00043604173
0.25755659	0.022637915	0.00042659889
0.25768807	0.023265150	0.00043244375
0.25781956	0.022584200	0.00042721827
0.25795105	0.022343670	0.00042828897
0.25808254	0.022439079	0.00043336637
0.25821403	0.022738785	0.00043309534
0.25834552	0.022962803	0.00043845680
0.25847701	0.023704103	0.00044057021
0.25860850	0.023360207	0.00043930585
0.25873998	0.023244450	0.00044241756
0.25887147	0.022844629	0.00044225027
0.25900296	0.023299941	0.00044292603
0.25913445	0.023227165	0.00044315085
0.25926594	0.023010873	0.00044137600
0.25939743	0.023045897	0.00044339558
0.25952892	0.023112548	0.00044434829
0.25966041	0.023577705	0.00045040460
0.25979189	0.024109307	0.00045147331
0.25992338	0.022835305	0.00044639105
0.26005487	0.023287649	0.00045103501
0.26018636	0.023112986	0.00044847243
0.26031785	0.023265153	0.00045061213
0.26044934	0.023225873	0.00044828633
0.26058083	0.023438866	0.00045267131
0.26071231	0.022983481	0.00045152877
0.26084380	0.022994856	0.00044948358
0.26097529	0.022444716	0.00044779403
0.26110678	0.023102619	0.00045269544
0.26123827	0.023470062	0.00045855023
0.26136976	0.023574117	0.00045759193
0.26150125	0.022565837	0.00045271065
0.26163274	0.023690425	0.00046033199
0.26176422	0.022898329	0.00045499783
0.26189571	0.022695301	0.00045624104
0.26202720	0.022842473	0.00045557241
0.26215869	0.023109315	0.00045782567
0.26229018	0.022736596	0.00045836685
0.26242167	0.023192762	0.00046030066
0.26255316	0.023368045	0.00046267739
0.26268465	0.022373107	0.00045900261
0.26281613	0.023454045	0.00046513249
0.26294762	0.023055568	0.00046179816
0.26307911	0.023465607	0.00046520954
0.26321060	0.023845556	0.00047371652
0.26334209	0.022215307	0.00046035164
0.26347358	0.022879839	0.00046176084
0.26360507	0.022656480	0.00046328629
0.26373655	0.023562414	0.00047063601
0.26386804	0.022794650	0.00046543587
0.26399953	0.023353357	0.00047189134
0.26413102	0.023151590	0.00046895199
0.26426251	0.022772873	0.00046775585
0.26439400	0.022816721	0.00046734677
0.26452549	0.022952786	0.00047289312
0.26465698	0.022261099	0.00046530491
0.26478846	0.023795486	0.00047281646
0.26491995	0.022646799	0.00047272966
0.26505144	0.022935518	0.00047078517
0.26518293	0.023054939	0.00047473535
0.26531442	0.022983388	0.00047750385
0.26544591	0.022676351	0.00047206547
[truncated: 567 more rows]
