# Supplementary material for: Invariant surface glycoprotein 65 of Trypanosoma brucei is a complement C3 receptor
Source: Nat Commun. 2022 Aug 29;13:5085. doi: 10.1038/s41467-022-32728-9 (PMC9424271; doi:10.1038/s41467-022-32728-9)
Supplement: Supplementary file 4 — supplementary data 2 [file 41467_2022_32728_MOESM4_ESM.zip › b21-414646_00148.dat]

0.0026000000	40.477753	0.13820810
0.0027314887	29.047818	0.10754469
0.0028629774	22.616206	0.090736714
0.0029944661	17.437502	0.076464092
0.0031259548	12.620702	0.059778183
0.0032574435	10.958749	0.057658463
0.0033889322	8.7953065	0.048829669
0.0035204209	11.655021	0.048940445
0.0036519096	12.559581	0.047144231
0.0037833983	10.070206	0.039800077
0.0039148870	8.3848153	0.035042443
0.0040463757	6.8180987	0.030400097
0.0041778644	5.5854627	0.025789621
0.0043093531	4.6172950	0.023021817
0.0044408418	3.8520209	0.020223717
0.0045723305	3.1579374	0.018311268
0.0047038192	2.9253499	0.016867882
0.0048353079	2.5221409	0.015204935
0.0049667966	2.2449307	0.014293704
0.0050982853	1.9238587	0.012535210
0.0052297740	1.7676916	0.012172752
0.0053612627	1.5305227	0.010937887
0.0054927514	1.4082872	0.010213833
0.0056242401	1.2711870	0.0096758480
0.0057557288	1.1971280	0.0091296082
0.0058872175	1.1051071	0.0086542744
0.0060187062	1.0406769	0.0083759575
0.0061501949	0.90580976	0.0074850086
0.0062816836	0.89066444	0.0075898182
0.0064131723	0.83906343	0.0072215082
0.0065446610	0.79859785	0.0069443291
0.0066761496	0.77040213	0.0067885404
0.0068076383	0.73122698	0.0064636994
0.0069391270	0.71605132	0.0064990922
0.0070706157	0.66940587	0.0061844323
0.0072021044	0.64880236	0.0060213838
0.0073335931	0.61889670	0.0058553479
0.0074650818	0.57905213	0.0054988449
0.0075965705	0.57160840	0.0055087270
0.0077280592	0.55108936	0.0053865527
0.0078595479	0.51788040	0.0050968925
0.0079910366	0.50929841	0.0050846014
0.0081225253	0.47550123	0.0047724637
0.0082540140	0.46183744	0.0047301437
0.0083855027	0.44516605	0.0046617440
0.0085169914	0.41357852	0.0044015153
0.0086484801	0.40878493	0.0043441078
0.0087799688	0.39426903	0.0041910325
0.0089114575	0.38633755	0.0041705946
0.0090429462	0.36674671	0.0040350592
0.0091744349	0.34838000	0.0038989076
0.0093059236	0.33012464	0.0037506899
0.0094374123	0.31887027	0.0036617906
0.0095689010	0.30668810	0.0035333293
0.0097003897	0.30372416	0.0035446402
0.0098318784	0.27745613	0.0033394535
0.0099633671	0.26788314	0.0032456977
0.010094856	0.26713864	0.0032312269
0.010226345	0.24726438	0.0030351184
0.010357833	0.24490859	0.0030986197
0.010489322	0.22827354	0.0029037641
0.010620811	0.21860542	0.0028210087
0.010752299	0.20765179	0.0027377166
0.010883788	0.19506757	0.0025990533
0.011015277	0.19341757	0.0026350091
0.011146765	0.18228923	0.0024788068
0.011278254	0.17837920	0.0024424052
0.011409743	0.16367260	0.0023153748
0.011541231	0.15508890	0.0022200910
0.011672720	0.15088471	0.0021952818
0.011804209	0.13882484	0.0020262620
0.011935698	0.13206306	0.0019717492
0.012067186	0.12918828	0.0019385756
0.012198675	0.12060752	0.0018124687
0.012330164	0.11852767	0.0018004260
0.012461652	0.11325675	0.0017395317
0.012593141	0.11074026	0.0016823293
0.012724630	0.10652719	0.0016494545
0.012856118	0.10051806	0.0015519512
0.012987607	0.097079589	0.0015432794
0.013119096	0.093265110	0.0014787222
0.013250585	0.093200080	0.0014621525
0.013382073	0.088266471	0.0014286767
0.013513562	0.084964992	0.0013794013
0.013645051	0.085176922	0.0013913004
0.013776539	0.080800210	0.0013485370
0.013908028	0.079113696	0.0013116488
0.014039517	0.078593430	0.0012994627
0.014171005	0.076300267	0.0012721982
0.014302494	0.075068114	0.0012650832
0.014433983	0.075321073	0.0012670168
0.014565472	0.073712317	0.0012285339
0.014696960	0.068696407	0.0011925923
0.014828449	0.066407360	0.0011547708
0.014959938	0.069187900	0.0011858507
0.015091426	0.067263294	0.0011712509
0.015222915	0.062334339	0.0011005375
0.015354404	0.064116850	0.0011203768
0.015485892	0.062540097	0.0010976744
0.015617381	0.062956486	0.0011038038
0.015748870	0.059037188	0.0010687950
0.015880359	0.061937489	0.0010770358
0.016011847	0.060778291	0.0010675865
0.016143336	0.055590658	0.0010118818
0.016274825	0.051406989	0.00097618592
0.016406313	0.051959747	0.00097124272
0.016537802	0.054667165	0.00098984113
0.016669291	0.054982842	0.00099021036
0.016800779	0.054895690	0.00098830393
0.016932268	0.057589224	0.0010065819
0.017063757	0.059304051	0.0010183657
0.017195246	0.060074124	0.0010167067
0.017326734	0.061387509	0.0010275232
0.017458223	0.058287502	0.00099519610
0.017589712	0.056335894	0.00097473032
0.017721200	0.057496440	0.00098834080
0.017852689	0.054344238	0.00093985749
0.017984178	0.054641568	0.00095502621
0.018115666	0.055115356	0.00095219150
0.018247155	0.053581538	0.00093225698
0.018378644	0.053772203	0.00093572729
0.018510133	0.051186632	0.00090270586
0.018641621	0.051075578	0.00089893208
0.018773110	0.050608062	0.00089153258
0.018904599	0.051742809	0.00090042204
0.019036087	0.050196486	0.00088331798
0.019167576	0.049786981	0.00087180348
0.019299065	0.049036749	0.00086116727
0.019430553	0.047199671	0.00085193476
0.019562042	0.046356997	0.00083496837
0.019693531	0.046867284	0.00084162875
0.019825019	0.046889261	0.00083300067
0.019956508	0.045352780	0.00081588857
0.020087997	0.046094654	0.00082816367
0.020219486	0.045780321	0.00081752727
0.020350974	0.044675148	0.00081307715
0.020482463	0.044356697	0.00079540821
0.020613952	0.041549592	0.00076916367
0.020745440	0.043000807	0.00078720639
0.020876929	0.042605278	0.00077364082
0.021008418	0.042226224	0.00077225459
0.021139906	0.042682689	0.00077336549
0.021271395	0.040705430	0.00074888792
0.021402884	0.041505219	0.00075865794
0.021534373	0.041100808	0.00074893423
0.021665861	0.040019901	0.00073835153
0.021797350	0.039315183	0.00073126527
0.021928839	0.039882015	0.00072558985
0.022060327	0.038543126	0.00072343856
0.022191816	0.040024467	0.00072501221
0.022323305	0.037951571	0.00070950916
0.022454793	0.038288897	0.00070831675
0.022586282	0.037388693	0.00069695039
0.022717771	0.037425865	0.00070128013
0.022849260	0.036526601	0.00068616586
0.022980748	0.035336896	0.00067852390
0.023112237	0.036187990	0.00067747203
0.023243726	0.036727097	0.00068157205
0.023375214	0.037004068	0.00068717784
0.023506703	0.037465082	0.00068641199
0.023638192	0.037210733	0.00068301905
0.023769680	0.038285597	0.00069122428
0.023901169	0.037682761	0.00068264123
0.024032658	0.037450291	0.00068052509
0.024164147	0.036234218	0.00066448596
0.024295635	0.036232748	0.00066226942
0.024427124	0.036649667	0.00066408759
0.024558613	0.036164795	0.00065598113
0.024690101	0.036683907	0.00066754650
0.024821590	0.035129214	0.00064624386
0.024953079	0.036839563	0.00065733673
0.025084567	0.036258339	0.00065477251
0.025216056	0.036360987	0.00064997145
0.025347545	0.037466501	0.00066399617
0.025479034	0.034901396	0.00063708974
0.025610522	0.036675007	0.00064586766
0.025742011	0.035231377	0.00063420070
0.025873500	0.036273907	0.00064089819
0.026004988	0.035878869	0.00064082521
0.026136477	0.035254004	0.00063083501
0.026267966	0.035358532	0.00062734625
0.026399454	0.036783653	0.00064093131
0.026530943	0.035160026	0.00062329545
0.026662432	0.034828558	0.00062125626
0.026793920	0.034231087	0.00061527121
0.026925409	0.034288118	0.00061105659
0.027056898	0.035914085	0.00062774315
0.027188387	0.035278937	0.00061418037
0.027319875	0.034228591	0.00060995889
0.027451364	0.034620189	0.00060909513
0.027582853	0.035150446	0.00061132776
0.027714341	0.034084438	0.00060216281
0.027845830	0.034776866	0.00060456179
0.027977319	0.034300506	0.00060237833
0.028108807	0.033748187	0.00059534606
0.028240296	0.034731641	0.00060088468
0.028371785	0.033752833	0.00059367766
0.028503274	0.034228219	0.00059405343
0.028634762	0.033532823	0.00058717953
0.028766251	0.033974485	0.00059147534
0.028897740	0.033730850	0.00058289349
0.029029228	0.033205306	0.00058269233
0.029160717	0.033114606	0.00058037358
0.029292206	0.032914418	0.00057575520
0.029423694	0.031471400	0.00056527503
0.029555183	0.033228911	0.00057119105
0.029686672	0.032941021	0.00057410723
0.029818161	0.032513983	0.00056928428
0.029949649	0.033371144	0.00057087672
0.030081138	0.032658371	0.00056705160
0.030212627	0.032965922	0.00056359127
0.030344115	0.033227855	0.00056558727
0.030475604	0.032300316	0.00055968792
0.030607093	0.032946333	0.00056179143
0.030738581	0.032664656	0.00056024321
0.030870070	0.032734340	0.00055706182
0.031001559	0.032514656	0.00055340336
0.031133048	0.031946418	0.00055131249
0.031264536	0.032307483	0.00055012620
0.031396025	0.032461774	0.00055356074
0.031527514	0.031962514	0.00054612267
0.031659002	0.031612797	0.00054177071
0.031790491	0.032404857	0.00054868038
0.031921980	0.031876575	0.00054088208
0.032053468	0.032140749	0.00054574672
0.032184957	0.031315857	0.00053296940
0.032316446	0.031884918	0.00053688019
0.032447935	0.031341234	0.00053589809
0.032579423	0.031401877	0.00053133544
0.032710912	0.030866932	0.00052805442
0.032842401	0.032229739	0.00053742980
0.032973889	0.032158675	0.00053347179
0.033105378	0.031460906	0.00053077495
0.033236867	0.031067760	0.00052430102
0.033368355	0.031113298	0.00053339387
0.033499844	0.031406361	0.00053473662
0.033631333	0.029850991	0.00052276136
0.033762822	0.030556930	0.00053523711
0.033894310	0.030381585	0.00053215349
0.034025799	0.030429841	0.00053169799
0.034157288	0.029930769	0.00052754757
0.034288776	0.030780830	0.00053403392
0.034420265	0.030704539	0.00053952061
0.034551754	0.030332583	0.00053274708
0.034683242	0.030283387	0.00053346130
0.034814731	0.029683323	0.00052513874
0.034946220	0.030456353	0.00053312048
0.035077708	0.029685229	0.00053225046
0.035209197	0.029324481	0.00052850436
0.035340686	0.029485750	0.00052414221
0.035472175	0.029369819	0.00053345051
0.035603663	0.030047857	0.00054223010
0.035735152	0.029029066	0.00054123298
0.035866641	0.030385966	0.00055141447
0.035998129	0.029692886	0.00054286213
0.036129618	0.029511609	0.00054591269
0.036261107	0.029061465	0.00053944018
0.036392595	0.029081972	0.00054699553
0.036524084	0.028950854	0.00054362922
0.036655573	0.029563922	0.00054504333
0.036787062	0.030223850	0.00055553695
0.036918550	0.028645064	0.00053912418
0.037050039	0.028607342	0.00054347761
0.037181528	0.028642434	0.00054164935
0.037313016	0.029062605	0.00054687777
0.037444505	0.028567390	0.00054499369
0.037575994	0.029169474	0.00054726046
0.037707482	0.028893128	0.00055083252
0.037838971	0.028565802	0.00055012289
0.037970460	0.028838614	0.00054705294
0.038101949	0.028787749	0.00055115199
0.038233437	0.029224583	0.00054952918
0.038364926	0.028866230	0.00054132055
0.038496415	0.029437334	0.00054624522
0.038627903	0.029592423	0.00053984218
0.038759392	0.029766325	0.00054418445
0.038890881	0.029326185	0.00053409207
0.039022369	0.029546358	0.00053888903
0.039153858	0.029085986	0.00053224017
0.039285347	0.030307020	0.00053842385
0.039416836	0.029796672	0.00053786579
0.039548324	0.029503913	0.00053475843
0.039679813	0.030642795	0.00053944943
0.039811302	0.028918106	0.00052711622
0.039942790	0.029986030	0.00053350974
0.040074279	0.029249567	0.00053104170
0.040205768	0.029628610	0.00052881237
0.040337256	0.029069441	0.00052257569
0.040468745	0.029692282	0.00052911330
0.040600234	0.029674715	0.00052731921
0.040731723	0.029233864	0.00052456611
0.040863211	0.029701410	0.00052852931
0.040994700	0.030276827	0.00052889828
0.041126189	0.030156804	0.00053108331
0.041257677	0.029227107	0.00051906243
0.041389166	0.029522364	0.00052119695
0.041520655	0.028884991	0.00051905176
0.041652143	0.028779824	0.00051585661
0.041783632	0.028526392	0.00051372237
0.041915121	0.029734452	0.00052048150
0.042046610	0.029790254	0.00052215163
0.042178098	0.029608955	0.00051928089
0.042309587	0.029769468	0.00052018812
0.042441076	0.028465484	0.00050985842
0.042572564	0.029345996	0.00051720165
0.042704053	0.028911837	0.00050760079
0.042835542	0.029853218	0.00051904684
0.042967030	0.028909184	0.00051205632
0.043098519	0.028684975	0.00050985221
0.043230008	0.027585003	0.00049935399
0.043361496	0.029494757	0.00051032729
0.043492985	0.030074577	0.00052076117
0.043624474	0.029289073	0.00050978453
0.043755963	0.029556991	0.00051495579
0.043887451	0.029063297	0.00050687966
0.044018940	0.029726111	0.00051076163
0.044150429	0.029622532	0.00051662655
0.044281917	0.028924321	0.00050358823
0.044413406	0.029393897	0.00051112105
0.044544895	0.029254252	0.00050585156
0.044676383	0.029239005	0.00050725513
0.044807872	0.029251433	0.00050641467
0.044939361	0.029879420	0.00051037252
0.045070850	0.029595344	0.00050756074
0.045202338	0.030162686	0.00051032567
0.045333827	0.029477162	0.00050242245
0.045465316	0.029524253	0.00050881866
0.045596804	0.029933861	0.00050779557
0.045728293	0.028985264	0.00050084475
0.045859782	0.029406440	0.00050350280
0.045991270	0.029292516	0.00049820938
0.046122759	0.029231733	0.00050195927
0.046254248	0.029510620	0.00051106617
0.046385737	0.029152098	0.00051300254
0.046517225	0.029213975	0.00051386127
0.046648714	0.028467887	0.00050872814
0.046780203	0.029815320	0.00052600249
0.046911691	0.029344517	0.00052187688
0.047043180	0.031036635	0.00053291854
0.047174669	0.029580641	0.00052445726
0.047306157	0.030036698	0.00052922020
0.047437646	0.030290121	0.00053248678
0.047569135	0.029829627	0.00053322280
0.047700624	0.029588391	0.00052736649
0.047832112	0.030282505	0.00053836627
0.047963601	0.029233993	0.00052675129
0.048095090	0.029369183	0.00053292763
0.048226578	0.030236368	0.00053899746
0.048358067	0.029829705	0.00053181001
0.048489556	0.029689118	0.00053365899
0.048621044	0.029516396	0.00053496861
0.048752533	0.028922236	0.00053300407
0.048884022	0.028316367	0.00052625397
0.049015511	0.029391161	0.00053405888
0.049146999	0.029666722	0.00053809143
0.049278488	0.028754684	0.00053191455
0.049409977	0.030646249	0.00054850176
0.049541465	0.029660154	0.00053833168
0.049672954	0.029436076	0.00053897646
0.049804443	0.029722860	0.00053953906
0.049935931	0.028775026	0.00053404474
0.050067420	0.028601340	0.00053379887
0.050198909	0.029203376	0.00053922737
0.050330398	0.029820887	0.00054272874
0.050461886	0.030146965	0.00054594802
0.050593375	0.030057617	0.00054603930
0.050724864	0.030926676	0.00055470959
0.050856352	0.029114571	0.00054205211
0.050987841	0.029780125	0.00054405997
0.051119330	0.029965372	0.00054686971
0.051250818	0.030215097	0.00055024299
0.051382307	0.029518609	0.00054793374
0.051513796	0.029189059	0.00054250129
0.051645284	0.028968947	0.00053990156
0.051776773	0.030195847	0.00055083645
0.051908262	0.028605214	0.00053926155
0.052039751	0.028969973	0.00054304392
0.052171239	0.030273176	0.00055172246
0.052302728	0.029656926	0.00055124951
0.052434217	0.029428930	0.00054351187
0.052565705	0.028999562	0.00054508936
0.052697194	0.029849755	0.00055183950
0.052828683	0.028971064	0.00054650876
0.052960171	0.028995896	0.00054502016
0.053091660	0.029881434	0.00054959303
0.053223149	0.029013222	0.00054728726
0.053354638	0.029036825	0.00054834215
0.053486126	0.029039599	0.00054733752
0.053617615	0.029608333	0.00055001973
0.053749104	0.028631486	0.00054353710
0.053880592	0.029483820	0.00054991802
0.054012081	0.029985516	0.00055870920
0.054143570	0.030084489	0.00055775547
0.054275058	0.029113254	0.00054836433
0.054406547	0.029218611	0.00054780875
0.054538036	0.029438467	0.00055330333
0.054669525	0.029690028	0.00055282800
0.054801013	0.029850149	0.00055897395
0.054932502	0.029500359	0.00055346079
0.055063991	0.029959511	0.00055416879
0.055195479	0.030407922	0.00056197555
0.055326968	0.029785968	0.00055526478
0.055458457	0.028592808	0.00054909753
0.055589945	0.029932319	0.00055667033
0.055721434	0.028480136	0.00054323860
0.055852923	0.029059415	0.00055613198
0.055984412	0.029078703	0.00055166756
0.056115900	0.029769666	0.00055805051
0.056247389	0.029874228	0.00056029334
0.056378878	0.029653414	0.00055349436
0.056510366	0.028491463	0.00054926129
0.056641855	0.029348401	0.00055394425
0.056773344	0.029571227	0.00055943893
0.056904832	0.029007694	0.00055445973
0.057036321	0.029649849	0.00055485641
0.057167810	0.028493925	0.00055035223
0.057299299	0.028219709	0.00054472756
0.057430787	0.029530058	0.00055296679
0.057562276	0.028782835	0.00055272127
0.057693765	0.028718061	0.00054346776
0.057825253	0.028590614	0.00054876080
0.057956742	0.029152282	0.00055403438
0.058088231	0.028613827	0.00054750437
0.058219719	0.029642406	0.00055838681
0.058351208	0.028666401	0.00054269192
0.058482697	0.029703328	0.00055524607
0.058614186	0.028250601	0.00054503506
0.058745674	0.029618738	0.00055055607
0.058877163	0.028992426	0.00054794908
0.059008652	0.028732150	0.00054109621
0.059140140	0.029195773	0.00055004759
0.059271629	0.029470935	0.00054866524
0.059403118	0.029345442	0.00054471760
0.059534606	0.028865504	0.00054481607
0.059666095	0.029599148	0.00054383620
0.059797584	0.028775507	0.00053880660
0.059929072	0.029433737	0.00054732804
0.060060561	0.029250093	0.00054117483
0.060192050	0.029623121	0.00054662670
0.060323539	0.029421420	0.00054061910
0.060455027	0.029007803	0.00054184021
0.060586516	0.028824444	0.00054114650
0.060718005	0.028528101	0.00053394221
0.060849493	0.029701593	0.00054545330
0.060980982	0.029092393	0.00054199378
0.061112471	0.029333561	0.00053925704
0.061243959	0.028924967	0.00054312923
0.061375448	0.029689416	0.00054137660
0.061506937	0.029509039	0.00054308705
0.061638426	0.028845396	0.00053675043
0.061769914	0.029094111	0.00053793570
0.061901403	0.028246980	0.00053410835
0.062032892	0.028389004	0.00052916156
0.062164380	0.028390823	0.00053223325
0.062295869	0.028619256	0.00053510992
0.062427358	0.028425294	0.00053256550
0.062558846	0.028633212	0.00053741491
0.062690335	0.029909055	0.00054181391
0.062821824	0.028603171	0.00053208609
0.062953313	0.029216249	0.00053739214
0.063084801	0.029183596	0.00053465528
0.063216290	0.029230732	0.00053935837
0.063347779	0.029136468	0.00053540418
0.063479267	0.028657949	0.00052952524
0.063610756	0.029204506	0.00053803792
0.063742245	0.029104263	0.00053483631
0.063873733	0.029355850	0.00054159913
0.064005222	0.029783981	0.00053799183
0.064136711	0.029740212	0.00053994239
0.064268200	0.028557344	0.00052948932
0.064399688	0.028480818	0.00052639552
0.064531177	0.028965130	0.00053409456
0.064662666	0.029033848	0.00053164005
0.064794154	0.029092521	0.00053415858
0.064925643	0.029121857	0.00053511403
0.065057132	0.028489159	0.00052908216
0.065188620	0.028860112	0.00053302027
0.065320109	0.029298206	0.00053294199
0.065451598	0.028658282	0.00052661010
0.065583087	0.029242104	0.00053391531
0.065714575	0.029361175	0.00053300282
0.065846064	0.029681238	0.00053709429
0.065977553	0.028711650	0.00052736968
0.066109041	0.028612343	0.00052607437
0.066240530	0.028462396	0.00052739090
0.066372019	0.028956060	0.00052839323
0.066503507	0.028619040	0.00052883474
0.066634996	0.028530247	0.00052264599
0.066766485	0.028755715	0.00052755764
0.066897973	0.028358418	0.00052375443
0.067029462	0.028552354	0.00052546145
0.067160951	0.028781791	0.00052960209
0.067292440	0.029334335	0.00052961240
0.067423928	0.029468342	0.00052738598
0.067555417	0.029206511	0.00053213243
0.067686906	0.028832464	0.00052561954
0.067818394	0.029716101	0.00053188180
0.067949883	0.029719265	0.00053158268
0.068081372	0.029054841	0.00052415880
0.068212860	0.029101597	0.00052613636
0.068344349	0.029255770	0.00052845885
0.068475838	0.028246752	0.00051872863
0.068607327	0.028823448	0.00052713006
0.068738815	0.029396787	0.00052506290
0.068870304	0.028933183	0.00052665489
0.069001793	0.029016592	0.00052353516
0.069133281	0.029182148	0.00052578316
0.069264770	0.029514939	0.00053129153
0.069396259	0.028637123	0.00051668127
0.069527747	0.028204629	0.00051825930
0.069659236	0.028926898	0.00052369291
0.069790725	0.029335181	0.00052480948
0.069922214	0.029218487	0.00052640885
0.070053702	0.028721823	0.00051732879
0.070185191	0.028734051	0.00052332151
0.070316680	0.029901268	0.00052645039
0.070448168	0.029428835	0.00052592119
0.070579657	0.028562089	0.00051971635
0.070711146	0.028309054	0.00051294750
0.070842634	0.028515203	0.00051913245
0.070974123	0.028148283	0.00051246189
0.071105612	0.028408023	0.00051620233
0.071237101	0.029126818	0.00052155492
0.071368589	0.028290687	0.00050996935
0.071500078	0.028711180	0.00051917244
0.071631567	0.027658728	0.00050969877
0.071763055	0.027873793	0.00051126414
0.071894544	0.027654205	0.00050948863
0.072026033	0.027650534	0.00050473495
0.072157521	0.027491817	0.00050876579
0.072289010	0.027669042	0.00050971194
0.072420499	0.028606862	0.00051310577
0.072551988	0.028190982	0.00050890035
0.072683476	0.029139626	0.00051700801
0.072814965	0.027404160	0.00050661889
0.072946454	0.027125902	0.00050368778
0.073077942	0.028146260	0.00050865283
0.073209431	0.027179996	0.00050272286
0.073340920	0.027547029	0.00050302803
0.073472408	0.027359377	0.00050380312
0.073603897	0.028719807	0.00051585364
0.073735386	0.027197034	0.00049947775
0.073866875	0.028283328	0.00050872379
0.073998363	0.028066005	0.00050786397
0.074129852	0.027806096	0.00050681707
0.074261341	0.027507071	0.00050670097
0.074392829	0.026972536	0.00049493086
0.074524318	0.027813333	0.00050707705
0.074655807	0.028034547	0.00050730456
0.074787295	0.027992655	0.00050618419
0.074918784	0.027188477	0.00049993755
0.075050273	0.027650476	0.00050201581
0.075181761	0.027600019	0.00050235720
0.075313250	0.026925868	0.00049807346
0.075444739	0.026892051	0.00049649978
0.075576228	0.027375300	0.00050190213
0.075707716	0.027441605	0.00050018474
0.075839205	0.027235311	0.00049760000
0.075970694	0.027162705	0.00049643881
0.076102182	0.027137326	0.00049418722
0.076233671	0.027926754	0.00050597549
0.076365160	0.027105213	0.00049279577
0.076496648	0.027962396	0.00050165688
0.076628137	0.027041922	0.00049666573
0.076759626	0.026698264	0.00048983499
0.076891115	0.026865545	0.00049442512
0.077022603	0.026697492	0.00049091456
0.077154092	0.026033420	0.00048544011
0.077285581	0.026891433	0.00049442616
0.077417069	0.027201296	0.00049331051
0.077548558	0.025831185	0.00048545930
0.077680047	0.026547104	0.00048646361
0.077811535	0.026329613	0.00048623201
0.077943024	0.026743575	0.00049201073
0.078074513	0.027116854	0.00048972258
0.078206002	0.026018291	0.00048601937
0.078337490	0.026509231	0.00048753668
0.078468979	0.026853471	0.00048798521
0.078600468	0.025931625	0.00048464409
0.078731956	0.026414609	0.00048562232
0.078863445	0.026491965	0.00048848927
0.078994934	0.026859255	0.00048897781
0.079126422	0.026322564	0.00048477359
0.079257911	0.026982981	0.00048924911
0.079389400	0.026267392	0.00048408605
0.079520889	0.026642909	0.00048740533
0.079652377	0.026499641	0.00048755142
0.079783866	0.026783526	0.00048749559
0.079915355	0.027191412	0.00049255659
0.080046843	0.026462174	0.00048394204
0.080178332	0.026299421	0.00048313523
0.080309821	0.027417186	0.00049287724
0.080441309	0.026847582	0.00048471265
0.080572798	0.026791333	0.00048793588
0.080704287	0.025664192	0.00047881858
0.080835776	0.026571919	0.00048472052
0.080967264	0.027299363	0.00049215878
0.081098753	0.026696273	0.00048269567
0.081230242	0.026621987	0.00048522296
0.081361730	0.025886703	0.00047756541
0.081493219	0.026972666	0.00048659920
0.081624708	0.026256813	0.00048098575
0.081756196	0.026327798	0.00047708744
0.081887685	0.026519369	0.00048331564
0.082019174	0.026143581	0.00047905378
0.082150663	0.027014225	0.00048660100
0.082282151	0.026202591	0.00047939118
0.082413640	0.026103274	0.00047746492
0.082545129	0.026239252	0.00047920868
0.082676617	0.027057929	0.00048751697
0.082808106	0.026245580	0.00047952723
0.082939595	0.026933309	0.00048525251
0.083071083	0.026090148	0.00047504029
0.083202572	0.026677093	0.00048215681
0.083334061	0.025339481	0.00047240949
0.083465549	0.026072091	0.00047505376
0.083597038	0.027215002	0.00048695949
0.083728527	0.026134484	0.00047379963
0.083860016	0.025792442	0.00047419426
0.083991504	0.026504450	0.00048003583
0.084122993	0.026699893	0.00047967919
0.084254482	0.026348871	0.00047800591
0.084385970	0.025253629	0.00046834117
0.084517459	0.025163999	0.00046823451
0.084648948	0.026290566	0.00047739338
0.084780436	0.027427971	0.00048274517
0.084911925	0.025683661	0.00047072533
0.085043414	0.026607345	0.00047728412
0.085174903	0.025803583	0.00047060935
0.085306391	0.026909616	0.00048280095
0.085437880	0.026196179	0.00047253377
0.085569369	0.025747344	0.00047104681
0.085700857	0.026210019	0.00047098137
0.085832346	0.026405168	0.00047430799
0.085963835	0.025854645	0.00047244684
0.086095323	0.026800378	0.00047617600
0.086226812	0.026042229	0.00047025549
0.086358301	0.026008880	0.00047009678
0.086489790	0.024664646	0.00046189162
0.086621278	0.025513284	0.00046712231
0.086752767	0.025832183	0.00046695020
0.086884256	0.026333067	0.00047269074
0.087015744	0.025161677	0.00046295907
0.087147233	0.025346015	0.00046607632
0.087278722	0.025915754	0.00047169676
0.087410210	0.026728077	0.00047331603
0.087541699	0.025727285	0.00046616229
0.087673188	0.026487558	0.00047248987
0.087804677	0.025670683	0.00046475279
0.087936165	0.026373588	0.00047124208
0.088067654	0.025656198	0.00046559496
0.088199143	0.025889453	0.00046525065
0.088330631	0.025361878	0.00046600015
0.088462120	0.025599374	0.00046321697
0.088593609	0.024564374	0.00046016320
0.088725097	0.025685379	0.00046335786
0.088856586	0.025340551	0.00046053509
0.088988075	0.026395390	0.00047094211
0.089119564	0.026195474	0.00046644166
0.089251052	0.025916564	0.00046593021
0.089382541	0.025096776	0.00046058479
0.089514030	0.025825677	0.00046354285
0.089645518	0.025059386	0.00045880651
0.089777007	0.025364991	0.00045884794
0.089908496	0.025616311	0.00046406848
0.090039984	0.025505410	0.00046022277
0.090171473	0.025799304	0.00046079924
0.090302962	0.024978425	0.00045819384
0.090434451	0.025676326	0.00046100165
0.090565939	0.025992409	0.00046457149
0.090697428	0.025004784	0.00045834233
0.090828917	0.025344353	0.00045602911
0.090960405	0.025254608	0.00045987277
0.091091894	0.025396948	0.00045744225
0.091223383	0.025929423	0.00046488390
0.091354871	0.025057796	0.00045897905
0.091486360	0.025328450	0.00046698265
0.091617849	0.025374441	0.00047274783
0.091749337	0.025548643	0.00047650126
0.091880826	0.026697381	0.00049210912
0.092012315	0.025843140	0.00048774909
0.092143804	0.025635698	0.00048391588
0.092275292	0.025446434	0.00048785878
0.092406781	0.024241995	0.00047707918
0.092538270	0.025267026	0.00048998849
0.092669758	0.024614627	0.00048750193
0.092801247	0.024620252	0.00047192218
0.092932736	0.024781682	0.00047598592
0.093064224	0.025808448	0.00047856105
0.093195713	0.024334636	0.00046690978
0.093327202	0.024645026	0.00046906666
0.093458691	0.025369382	0.00046784198
0.093590179	0.025267883	0.00047133325
0.093721668	0.024729075	0.00046529204
0.093853157	0.024718180	0.00046537660
0.093984645	0.025094627	0.00046587123
0.094116134	0.024726986	0.00046044645
0.094247623	0.024873213	0.00046360507
0.094379111	0.025209016	0.00046562375
0.094510600	0.025146012	0.00046324520
0.094642089	0.024834435	0.00046204097
0.094773578	0.025317438	0.00046069919
0.094905066	0.024548224	0.00045749410
0.095036555	0.025490565	0.00046763837
0.095168044	0.024049202	0.00045075638
0.095299532	0.024643561	0.00045812281
0.095431021	0.024734025	0.00045475149
0.095562510	0.024558839	0.00045773812
0.095693998	0.024260584	0.00045443997
0.095825487	0.024440898	0.00045196270
0.095956976	0.024654182	0.00045704726
0.096088465	0.024878654	0.00045383391
0.096219953	0.024666710	0.00045505689
0.096351442	0.025011459	0.00045805125
0.096482931	0.024160245	0.00044995891
0.096614419	0.024685042	0.00045297489
0.096745908	0.025164048	0.00045789588
0.096877397	0.024541337	0.00045080101
0.097008885	0.025132311	0.00045867062
0.097140374	0.023987373	0.00044714266
0.097271863	0.024549122	0.00045179261
0.097403352	0.023541928	0.00044293414
0.097534840	0.024181205	0.00044616478
0.097666329	0.024506413	0.00045086036
0.097797818	0.024388637	0.00044606456
0.097929306	0.024256143	0.00044722595
0.098060795	0.024694008	0.00044871333
0.098192284	0.023540023	0.00043831583
0.098323772	0.024960375	0.00044965297
0.098455261	0.024961015	0.00044637836
0.098586750	0.025246062	0.00044787252
0.098718239	0.024785168	0.00044355041
0.098849727	0.024996742	0.00044404041
0.098981216	0.024476035	0.00044207554
0.099112705	0.024879058	0.00044298667
0.099244193	0.024733753	0.00044140272
0.099375682	0.024609485	0.00044300735
0.099507171	0.023526496	0.00043336532
0.099638659	0.024340805	0.00044363420
0.099770148	0.023613531	0.00043462318
0.099901637	0.024763703	0.00044029200
0.10003313	0.024063664	0.00043943067
0.10016461	0.024632848	0.00044224754
0.10029610	0.023927253	0.00043953838
0.10042759	0.025225955	0.00044519584
0.10055908	0.023806858	0.00043606706
0.10069057	0.024636366	0.00044281730
0.10082206	0.024436789	0.00044046699
0.10095355	0.024152678	0.00044182239
0.10108504	0.023401530	0.00043106373
0.10121652	0.024613114	0.00044065938
0.10134801	0.024604988	0.00044259362
0.10147950	0.023995203	0.00043655736
0.10161099	0.023936250	0.00043556077
0.10174248	0.024066492	0.00043663057
0.10187397	0.024103008	0.00043504003
0.10200546	0.023885643	0.00043587097
0.10213694	0.023917601	0.00043283629
0.10226843	0.023737054	0.00043510929
0.10239992	0.024171782	0.00043787608
0.10253141	0.023736524	0.00042904301
0.10266290	0.024358590	0.00043920888
0.10279439	0.024557162	0.00043717699
0.10292588	0.024162558	0.00043807416
0.10305737	0.023640916	0.00043187762
0.10318885	0.024140028	0.00043390355
0.10332034	0.024574821	0.00043754417
0.10345183	0.024056573	0.00043310237
0.10358332	0.023342299	0.00042868357
0.10371481	0.024476144	0.00043405118
0.10384630	0.024604859	0.00043573865
0.10397779	0.023808550	0.00043063965
0.10410928	0.023923405	0.00043297030
0.10424076	0.024306494	0.00043606975
0.10437225	0.024193052	0.00043467075
0.10450374	0.024169247	0.00043042642
0.10463523	0.023943116	0.00043081256
0.10476672	0.022878236	0.00042505427
0.10489821	0.023767903	0.00042827525
0.10502970	0.024306301	0.00043224014
0.10516118	0.024417711	0.00043313145
0.10529267	0.023989419	0.00043227737
0.10542416	0.023766646	0.00042875108
0.10555565	0.024152214	0.00043086219
0.10568714	0.024406443	0.00043377478
0.10581863	0.024384100	0.00043083033
0.10595012	0.023669566	0.00042730782
0.10608161	0.024243025	0.00043229326
0.10621309	0.024092868	0.00043006930
0.10634458	0.024170573	0.00042943854
0.10647607	0.023494984	0.00042493275
0.10660756	0.023557275	0.00042446247
0.10673905	0.023660447	0.00042912396
0.10687054	0.023874083	0.00043040615
0.10700203	0.023715341	0.00043635842
0.10713352	0.023868400	0.00043906608
0.10726500	0.024102924	0.00044727060
0.10739649	0.024671945	0.00045571907
0.10752798	0.023734129	0.00044675257
0.10765947	0.023860893	0.00045162026
0.10779096	0.024220582	0.00045643863
0.10792245	0.023448242	0.00045508425
0.10805394	0.024467967	0.00046208251
0.10818542	0.023742605	0.00045638078
0.10831691	0.023110190	0.00045555814
0.10844840	0.024064763	0.00046289694
0.10857989	0.024333458	0.00046617974
0.10871138	0.023801977	0.00046628914
0.10884287	0.024131841	0.00046737576
0.10897436	0.023038239	0.00046120131
0.10910585	0.023481834	0.00046620041
0.10923733	0.024580231	0.00047228919
0.10936882	0.024505237	0.00048083768
0.10950031	0.023200676	0.00046515300
0.10963180	0.024236852	0.00047706721
0.10976329	0.023912985	0.00047603537
0.10989478	0.024037745	0.00047699727
0.11002627	0.023512857	0.00047828600
0.11015776	0.023182907	0.00047061899
0.11028924	0.023362931	0.00047477734
0.11042073	0.023900009	0.00048589088
0.11055222	0.023852088	0.00047828187
0.11068371	0.023210403	0.00047844037
0.11081520	0.023269525	0.00047972826
0.11094669	0.023431074	0.00048040713
0.11107818	0.024082291	0.00048814346
0.11120966	0.023396510	0.00048307746
0.11134115	0.023665930	0.00048896664
0.11147264	0.023834910	0.00048774906
0.11160413	0.023615781	0.00048728495
0.11173562	0.023907331	0.00049252884
0.11186711	0.023956277	0.00047673478
0.11199860	0.023298364	0.00047206776
0.11213009	0.023845894	0.00046778686
0.11226157	0.023858194	0.00046474688
0.11239306	0.023583803	0.00046336896
0.11252455	0.023770752	0.00046275435
0.11265604	0.024626192	0.00046961507
0.11278753	0.023207987	0.00045196418
0.11291902	0.023499584	0.00045459125
0.11305051	0.022786474	0.00045237792
0.11318200	0.024530640	0.00045964892
0.11331348	0.023552751	0.00045423554
0.11344497	0.023615606	0.00045244421
0.11357646	0.023546837	0.00044871425
0.11370795	0.023995282	0.00045509445
0.11383944	0.023704823	0.00045116483
0.11397093	0.024491646	0.00045485254
0.11410242	0.023721670	0.00044983092
0.11423390	0.023894921	0.00044587487
0.11436539	0.023583648	0.00044899469
0.11449688	0.023569772	0.00044319205
0.11462837	0.023599019	0.00044960943
0.11475986	0.023678705	0.00044480457
0.11489135	0.023510835	0.00043994314
0.11502284	0.023131373	0.00044201651
0.11515433	0.023831611	0.00044599307
0.11528581	0.023811591	0.00044439064
0.11541730	0.024161745	0.00044531906
0.11554879	0.024231741	0.00044395628
0.11568028	0.023252111	0.00043951981
0.11581177	0.024013947	0.00044301957
0.11594326	0.024392267	0.00044698705
0.11607475	0.024051243	0.00044130794
0.11620624	0.024403582	0.00044412908
0.11633772	0.024339113	0.00044478137
0.11646921	0.024512828	0.00044542246
0.11660070	0.024648252	0.00044466997
0.11673219	0.023645984	0.00043600810
0.11686368	0.023462772	0.00043543814
0.11699517	0.024447237	0.00044060539
0.11712666	0.024122806	0.00043971188
0.11725814	0.023809716	0.00043428190
0.11738963	0.023209557	0.00042994793
0.11752112	0.022832108	0.00042466155
0.11765261	0.024048383	0.00043445379
0.11778410	0.024462433	0.00043821372
0.11791559	0.024043979	0.00043267352
0.11804708	0.024042543	0.00043198408
0.11817857	0.023676941	0.00043032643
0.11831005	0.023271450	0.00042507657
0.11844154	0.023249662	0.00042769835
0.11857303	0.024091199	0.00042909505
0.11870452	0.023662779	0.00042598208
0.11883601	0.024484911	0.00043334435
0.11896750	0.023669931	0.00042698816
0.11909899	0.023302657	0.00042514320
0.11923048	0.024703605	0.00042805870
0.11936196	0.023993360	0.00042765545
0.11949345	0.023189392	0.00041793025
0.11962494	0.023627499	0.00042216336
0.11975643	0.024100632	0.00042628212
0.11988792	0.023439411	0.00041715995
0.12001941	0.024632560	0.00042729953
0.12015090	0.023440571	0.00041738880
0.12028239	0.023809986	0.00042335702
0.12041387	0.023623332	0.00041868739
0.12054536	0.023664611	0.00041727427
0.12067685	0.023703633	0.00041913039
0.12080834	0.024275510	0.00042265204
0.12093983	0.024555680	0.00042066726
0.12107132	0.023202699	0.00041586735
0.12120281	0.022895886	0.00041090712
0.12133429	0.023854828	0.00041704213
0.12146578	0.023439935	0.00041467875
0.12159727	0.024196738	0.00041833439
0.12172876	0.023593292	0.00041556716
0.12186025	0.023387820	0.00041288564
0.12199174	0.023455242	0.00041342764
0.12212323	0.024014207	0.00041828089
0.12225472	0.023850443	0.00041456611
0.12238620	0.024260163	0.00041900891
0.12251769	0.023511035	0.00041148890
0.12264918	0.024402785	0.00041974889
0.12278067	0.023212965	0.00041183678
0.12291216	0.023731112	0.00041440494
0.12304365	0.023150788	0.00041229779
0.12317514	0.024233127	0.00041666696
0.12330663	0.023538358	0.00041343401
0.12343811	0.023976166	0.00041581508
0.12356960	0.023240169	0.00040716095
0.12370109	0.023518965	0.00041181655
0.12383258	0.023353741	0.00041020992
0.12396407	0.024053450	0.00041188081
0.12409556	0.023888356	0.00041583794
0.12422705	0.023348449	0.00040782803
0.12435853	0.023463430	0.00041171147
0.12449002	0.024073936	0.00041327003
0.12462151	0.024418407	0.00041800822
0.12475300	0.023980237	0.00041275201
0.12488449	0.024000040	0.00041291036
0.12501598	0.023938473	0.00041277830
0.12514747	0.024244512	0.00041479201
0.12527896	0.024306588	0.00041424511
0.12541044	0.023559675	0.00041203464
0.12554193	0.023229834	0.00040552733
0.12567342	0.023763164	0.00041015275
0.12580491	0.024664697	0.00041759299
0.12593640	0.023803282	0.00040882654
0.12606789	0.023553056	0.00041038084
0.12619938	0.023656796	0.00040978083
0.12633087	0.023471648	0.00040916561
0.12646235	0.024129621	0.00041285876
0.12659384	0.023736102	0.00040623710
0.12672533	0.023189642	0.00040820742
0.12685682	0.023465077	0.00040567646
0.12698831	0.023717649	0.00040963554
0.12711980	0.023958451	0.00041017043
0.12725129	0.023441077	0.00040532304
0.12738277	0.023574193	0.00040749394
0.12751426	0.023367847	0.00040458679
0.12764575	0.023207928	0.00040448766
0.12777724	0.023646389	0.00040578369
0.12790873	0.023607380	0.00040640722
0.12804022	0.023869288	0.00040972701
0.12817171	0.023300156	0.00040326157
0.12830320	0.023487217	0.00040384171
0.12843468	0.024047692	0.00040788096
0.12856617	0.024441172	0.00040899240
0.12869766	0.023665858	0.00040466617
0.12882915	0.023812946	0.00040764791
0.12896064	0.023424556	0.00040233885
0.12909213	0.023237374	0.00040218533
0.12922362	0.023959777	0.00040709365
0.12935511	0.023665997	0.00040563671
0.12948659	0.023424980	0.00040375228
0.12961808	0.024645785	0.00040931176
0.12974957	0.023829010	0.00040505608
0.12988106	0.024216206	0.00040726145
0.13001255	0.023475488	0.00040269781
0.13014404	0.024213650	0.00040882510
0.13027553	0.023599463	0.00040219596
0.13040701	0.023264163	0.00040050087
0.13053850	0.023989474	0.00040537359
0.13066999	0.023847117	0.00040472433
0.13080148	0.023440988	0.00040416331
0.13093297	0.023524733	0.00040110000
0.13106446	0.024120669	0.00040628468
0.13119595	0.023831565	0.00040387552
0.13132744	0.023849711	0.00040239505
0.13145892	0.023924816	0.00040534030
0.13159041	0.023126685	0.00039853138
0.13172190	0.023986566	0.00040432132
0.13185339	0.024037813	0.00040482419
0.13198488	0.023903531	0.00040149474
0.13211637	0.023744273	0.00040338320
0.13224786	0.023682950	0.00039957552
0.13237935	0.023282174	0.00039854108
0.13251083	0.024045877	0.00040405156
0.13264232	0.023776435	0.00040213843
0.13277381	0.023621963	0.00040115866
0.13290530	0.023039976	0.00039434045
0.13303679	0.022957148	0.00039596854
0.13316828	0.024169788	0.00040548435
0.13329977	0.023814398	0.00039824997
0.13343125	0.023558326	0.00040255849
0.13356274	0.023213312	0.00039355068
0.13369423	0.023139678	0.00039685957
0.13382572	0.023388115	0.00039761693
0.13395721	0.023682397	0.00039980431
0.13408870	0.024027607	0.00040343903
0.13422019	0.023557826	0.00039495433
0.13435168	0.024396090	0.00040493263
0.13448316	0.023647722	0.00040031951
0.13461465	0.023436261	0.00039605287
0.13474614	0.023902594	0.00040140368
0.13487763	0.023476781	0.00039561420
0.13500912	0.023734590	0.00039830402
0.13514061	0.023251716	0.00039715602
0.13527210	0.024006434	0.00040047535
0.13540359	0.024007514	0.00039934927
0.13553507	0.023988734	0.00039913541
0.13566656	0.023284725	0.00039447787
0.13579805	0.024049896	0.00040152907
0.13592954	0.023204702	0.00039191946
0.13606103	0.023157669	0.00039565074
0.13619252	0.023438224	0.00039482244
0.13632401	0.023698461	0.00039477112
0.13645549	0.024157265	0.00040175701
0.13658698	0.023179820	0.00039326363
0.13671847	0.023794212	0.00039639103
0.13684996	0.024066828	0.00039888388
0.13698145	0.023453344	0.00039378795
0.13711294	0.023432312	0.00039406749
0.13724443	0.023859599	0.00039780114
0.13737592	0.024230324	0.00039959653
0.13750740	0.023461269	0.00039615791
0.13763889	0.023101188	0.00038867004
0.13777038	0.023519017	0.00039378618
0.13790187	0.024370622	0.00039917777
0.13803336	0.023524409	0.00039294828
0.13816485	0.023628392	0.00039520402
0.13829634	0.023763841	0.00039307491
0.13842783	0.022995818	0.00039076605
0.13855931	0.023597637	0.00039397720
0.13869080	0.023521746	0.00039388165
0.13882229	0.023635949	0.00039248629
0.13895378	0.022971206	0.00038745718
0.13908527	0.024304713	0.00039931498
0.13921676	0.023472239	0.00039197750
0.13934825	0.023951885	0.00039634939
0.13947973	0.024380049	0.00039748688
0.13961122	0.024439763	0.00039665617
0.13974271	0.023695560	0.00039331488
0.13987420	0.024333045	0.00039803854
0.14000569	0.023566610	0.00038873346
0.14013718	0.022890040	0.00038491640
0.14026867	0.023238313	0.00038862446
0.14040016	0.023958878	0.00039483770
0.14053164	0.023856383	0.00039421058
0.14066313	0.023853902	0.00039065283
0.14079462	0.023134066	0.00038748175
0.14092611	0.024092649	0.00039297689
0.14105760	0.023881815	0.00039195376
0.14118909	0.023731801	0.00039239242
0.14132058	0.023369311	0.00038547837
0.14145207	0.023555482	0.00038792797
0.14158355	0.023920480	0.00038989429
0.14171504	0.023659381	0.00038932517
0.14184653	0.023680554	0.00039027400
0.14197802	0.023274496	0.00038524933
0.14210951	0.023535188	0.00038748277
0.14224100	0.023436315	0.00038730330
0.14237249	0.022861252	0.00038310648
0.14250398	0.023620557	0.00038905944
0.14263546	0.022705372	0.00037974679
0.14276695	0.023878100	0.00038966364
0.14289844	0.023789955	0.00038899846
0.14302993	0.023287502	0.00038547843
0.14316142	0.023627148	0.00038735208
0.14329291	0.023331022	0.00038368573
0.14342440	0.023999285	0.00038810582
0.14355588	0.023672562	0.00038850153
0.14368737	0.023137857	0.00038406632
0.14381886	0.023363014	0.00038507721
0.14395035	0.022909102	0.00038006126
0.14408184	0.023623579	0.00038624161
0.14421333	0.023723819	0.00038815317
0.14434482	0.024059683	0.00038798137
0.14447631	0.023560935	0.00038522713
0.14460779	0.023530896	0.00038466026
0.14473928	0.024669989	0.00039308531
0.14487077	0.023782957	0.00038918723
0.14500226	0.024009576	0.00038684512
0.14513375	0.024079187	0.00039126204
0.14526524	0.023762194	0.00038630486
0.14539673	0.023737702	0.00038654008
0.14552822	0.023462317	0.00038637981
0.14565970	0.023025198	0.00038147411
0.14579119	0.023661488	0.00038505941
0.14592268	0.023885793	0.00038649117
0.14605417	0.023431346	0.00038370358
0.14618566	0.023389902	0.00038492676
0.14631715	0.023245546	0.00038105294
0.14644864	0.023282952	0.00038108999
0.14658012	0.024053348	0.00038591498
0.14671161	0.023596457	0.00038348951
0.14684310	0.023503059	0.00038629851
0.14697459	0.024373325	0.00038796047
0.14710608	0.023442650	0.00038241312
0.14723757	0.023977124	0.00038643974
0.14736906	0.023894946	0.00038516137
0.14750055	0.023471096	0.00038248885
0.14763203	0.024034714	0.00038600677
0.14776352	0.023765401	0.00038443009
0.14789501	0.023935342	0.00038595407
0.14802650	0.023990410	0.00038358265
0.14815799	0.024027319	0.00038701234
0.14828948	0.023420511	0.00038087965
0.14842097	0.022744550	0.00037871625
0.14855246	0.023686993	0.00038353274
0.14868394	0.023608396	0.00038033126
0.14881543	0.023727137	0.00038421699
0.14894692	0.022737388	0.00037770398
0.14907841	0.022896183	0.00037755434
0.14920990	0.023862768	0.00038249734
0.14934139	0.024406031	0.00038647580
0.14947288	0.024047937	0.00038490158
0.14960436	0.023534458	0.00038143755
0.14973585	0.023468056	0.00037974007
0.14986734	0.023246126	0.00037806352
0.14999883	0.022934059	0.00037495383
0.15013032	0.024076126	0.00038602200
0.15026181	0.023658097	0.00038135609
0.15039330	0.024068062	0.00038299108
0.15052479	0.024158811	0.00038416488
0.15065627	0.023342491	0.00037844088
0.15078776	0.023593325	0.00038131402
0.15091925	0.023923588	0.00038273190
0.15105074	0.023619857	0.00037953874
0.15118223	0.023824458	0.00038194359
0.15131372	0.023145781	0.00037793775
0.15144521	0.023298633	0.00037832429
0.15157670	0.023901140	0.00038163042
0.15170818	0.023703644	0.00037857773
0.15183967	0.023160445	0.00037611265
0.15197116	0.023712752	0.00037983710
0.15210265	0.022877491	0.00037435835
0.15223414	0.024010084	0.00038036550
0.15236563	0.023837847	0.00037927593
0.15249712	0.023784895	0.00038011956
0.15262860	0.023248221	0.00037592350
0.15276009	0.023024759	0.00037506301
0.15289158	0.022927038	0.00037406335
0.15302307	0.023764353	0.00037885828
0.15315456	0.024269396	0.00038238605
0.15328605	0.023544072	0.00037767082
0.15341754	0.023335926	0.00037775200
0.15354903	0.023753120	0.00037713223
0.15368051	0.023901750	0.00037820725
0.15381200	0.024090873	0.00037923691
0.15394349	0.023705708	0.00037808546
0.15407498	0.024309237	0.00038197791
0.15420647	0.023512443	0.00037521406
0.15433796	0.023485456	0.00037664212
0.15446945	0.023780532	0.00037614884
0.15460094	0.023761705	0.00037903502
0.15473242	0.023460712	0.00037508707
0.15486391	0.023354456	0.00037362687
0.15499540	0.023523673	0.00037598665
0.15512689	0.023565801	0.00037615466
0.15525838	0.022972267	0.00037287807
0.15538987	0.023413461	0.00037400069
0.15552136	0.023715201	0.00037566149
0.15565284	0.023782022	0.00037545966
0.15578433	0.023564158	0.00037461246
0.15591582	0.023576559	0.00037583018
0.15604731	0.022996798	0.00037202271
0.15617880	0.023807090	0.00037541800
0.15631029	0.023576659	0.00037562883
0.15644178	0.023436087	0.00037328872
0.15657327	0.024023429	0.00037769685
0.15670475	0.023769749	0.00037456248
0.15683624	0.023185180	0.00037175539
0.15696773	0.023478395	0.00037329029
0.15709922	0.024071064	0.00037630155
0.15723071	0.023103364	0.00037190907
0.15736220	0.023582605	0.00037245522
0.15749369	0.023918604	0.00037688067
0.15762518	0.023563080	0.00037198026
0.15775666	0.023498162	0.00037261605
0.15788815	0.023107660	0.00037086651
0.15801964	0.023630037	0.00037332923
0.15815113	0.024006583	0.00037578994
0.15828262	0.022969384	0.00036912058
0.15841411	0.023062978	0.00037031019
0.15854560	0.022668439	0.00036808031
0.15867708	0.023463731	0.00036970747
0.15880857	0.023796496	0.00037440365
0.15894006	0.024408372	0.00037689151
0.15907155	0.023281868	0.00037064117
0.15920304	0.023119946	0.00036938574
0.15933453	0.023201513	0.00036958847
0.15946602	0.023003113	0.00036784171
0.15959751	0.023393995	0.00037009944
0.15972899	0.024425702	0.00037603401
0.15986048	0.023920518	0.00037431843
0.15999197	0.023708613	0.00037150187
0.16012346	0.022978504	0.00036897606
0.16025495	0.023367201	0.00036916436
0.16038644	0.023705624	0.00036964112
0.16051793	0.023625425	0.00037159799
0.16064942	0.023995901	0.00037171074
0.16078090	0.023530114	0.00037116594
0.16091239	0.023371855	0.00036896916
0.16104388	0.023898028	0.00037101304
0.16117537	0.023318047	0.00036975612
0.16130686	0.023422762	0.00036755402
0.16143835	0.023223461	0.00036823776
0.16156984	0.023499941	0.00037065705
0.16170133	0.023332439	0.00036680269
0.16183281	0.023714550	0.00037128401
0.16196430	0.023642669	0.00036964526
0.16209579	0.023575732	0.00036864285
0.16222728	0.024082806	0.00037364316
0.16235877	0.023256842	0.00036497107
0.16249026	0.023414143	0.00036841238
0.16262175	0.023472641	0.00036860647
0.16275323	0.023834613	0.00037063813
0.16288472	0.023917801	0.00037040039
0.16301621	0.023921106	0.00036908742
0.16314770	0.023202356	0.00036732567
0.16327919	0.023748482	0.00036920993
0.16341068	0.023612448	0.00036726995
0.16354217	0.023619745	0.00036853265
0.16367366	0.023767357	0.00036867531
0.16380514	0.023878156	0.00036956990
0.16393663	0.022970479	0.00036430828
0.16406812	0.023693392	0.00036628392
0.16419961	0.023475129	0.00036658694
0.16433110	0.023529331	0.00036598320
0.16446259	0.023626427	0.00036772923
0.16459408	0.023544406	0.00036842018
0.16472557	0.023727077	0.00036557086
0.16485705	0.023122878	0.00036536954
0.16498854	0.023063096	0.00036390801
0.16512003	0.023768943	0.00036765089
0.16525152	0.024119019	0.00037126515
0.16538301	0.023257615	0.00036276964
0.16551450	0.023114136	0.00036473445
0.16564599	0.023411811	0.00036531295
0.16577747	0.023354911	0.00036363921
0.16590896	0.023998071	0.00036959906
0.16604045	0.023077883	0.00036185053
0.16617194	0.023195730	0.00036467206
0.16630343	0.022943740	0.00036158068
0.16643492	0.023602301	0.00036669358
0.16656641	0.023238210	0.00036351052
0.16669790	0.023035960	0.00036035835
0.16682938	0.023233975	0.00036520730
0.16696087	0.023822006	0.00036778633
0.16709236	0.023366924	0.00036128583
0.16722385	0.023239668	0.00036326073
0.16735534	0.023391151	0.00036253653
0.16748683	0.023965807	0.00036657874
0.16761832	0.023762250	0.00036595770
0.16774981	0.023282164	0.00036126287
0.16788129	0.023018237	0.00036199104
0.16801278	0.023251012	0.00036125700
0.16814427	0.022643225	0.00035948453
0.16827576	0.023230805	0.00036230133
0.16840725	0.023761381	0.00036521000
0.16853874	0.023444024	0.00036254675
0.16867023	0.023740539	0.00036283249
0.16880171	0.023508395	0.00036432023
0.16893320	0.023423545	0.00036409770
0.16906469	0.023704741	0.00036246536
0.16919618	0.023059916	0.00036055891
0.16932767	0.023184284	0.00035909586
0.16945916	0.023874869	0.00036482790
0.16959065	0.023727324	0.00036369364
0.16972214	0.023672071	0.00036142386
0.16985362	0.023642431	0.00036380334
0.16998511	0.023361967	0.00035817157
0.17011660	0.023436502	0.00036134532
0.17024809	0.023975761	0.00036529908
0.17037958	0.023332239	0.00035914478
0.17051107	0.023107777	0.00036079679
0.17064256	0.024391149	0.00036683625
0.17077405	0.023638681	0.00036179143
0.17090553	0.023351011	0.00036161074
0.17103702	0.022863561	0.00035674564
0.17116851	0.023423463	0.00035976910
0.17130000	0.023800359	0.00036251431
0.17143149	0.023167720	0.00035842973
0.17156298	0.023747174	0.00036309646
0.17169447	0.023864948	0.00036136902
0.17182595	0.023582922	0.00036146803
0.17195744	0.024006309	0.00036395258
0.17208893	0.023221885	0.00035752717
0.17222042	0.023453351	0.00035974020
0.17235191	0.023183300	0.00035733332
0.17248340	0.023446539	0.00035981419
0.17261489	0.023215776	0.00036028075
0.17274638	0.022980136	0.00035547740
0.17287786	0.023794700	0.00036193881
0.17300935	0.023720787	0.00036094531
0.17314084	0.022819290	0.00035529565
0.17327233	0.023685502	0.00035967177
0.17340382	0.023841701	0.00036044227
0.17353531	0.022991620	0.00035591063
0.17366680	0.023442193	0.00035843124
0.17379829	0.023741765	0.00035963252
0.17392977	0.024284573	0.00036548090
0.17406126	0.023576892	0.00035861005
0.17419275	0.023149941	0.00035711931
0.17432424	0.023489892	0.00035846827
0.17445573	0.023754607	0.00035853632
0.17458722	0.023862021	0.00035999732
0.17471871	0.023755372	0.00035881683
0.17485019	0.023669439	0.00035928116
0.17498168	0.023658043	0.00035983664
0.17511317	0.023397196	0.00035797830
0.17524466	0.023487457	0.00035939697
0.17537615	0.023844685	0.00035905654
0.17550764	0.023603979	0.00035657638
0.17563913	0.023696895	0.00035741684
0.17577062	0.023477768	0.00035734400
0.17590210	0.022753361	0.00035260812
0.17603359	0.023262214	0.00035487684
0.17616508	0.023210409	0.00035541352
0.17629657	0.022678856	0.00035327188
0.17642806	0.023116264	0.00035319457
0.17655955	0.022998134	0.00035491640
0.17669104	0.023565312	0.00035581976
0.17682253	0.023915729	0.00035657653
0.17695401	0.024163032	0.00036157465
0.17708550	0.023810173	0.00035660673
0.17721699	0.023923925	0.00035758916
0.17734848	0.023324106	0.00035513109
0.17747997	0.023409291	0.00035578844
0.17761146	0.023440460	0.00035707510
0.17774295	0.023232684	0.00035271233
0.17787443	0.023900509	0.00035790030
0.17800592	0.023718626	0.00035715315
0.17813741	0.023312875	0.00035506660
0.17826890	0.024337892	0.00036013712
0.17840039	0.023577686	0.00035465175
0.17853188	0.024359192	0.00036115307
0.17866337	0.023160109	0.00035220752
0.17879486	0.022846384	0.00035039199
0.17892634	0.023375791	0.00035448162
0.17905783	0.023621484	0.00035407497
0.17918932	0.023466809	0.00035524221
0.17932081	0.023648677	0.00035407898
0.17945230	0.023238806	0.00035335698
0.17958379	0.022979617	0.00035141975
0.17971528	0.023154500	0.00035044573
0.17984677	0.023718391	0.00035599335
0.17997825	0.023815588	0.00035513003
0.18010974	0.023628131	0.00035380805
0.18024123	0.023226748	0.00035104869
0.18037272	0.022360011	0.00034578535
0.18050421	0.022955029	0.00035706921
0.18063570	0.023097939	0.00036014842
0.18076719	0.023971515	0.00036740599
0.18089867	0.023315436	0.00036757204
0.18103016	0.023619133	0.00036941838
0.18116165	0.023716265	0.00037235608
0.18129314	0.023008154	0.00036866055
0.18142463	0.022876565	0.00036827969
0.18155612	0.023399460	0.00037504751
0.18168761	0.023779510	0.00037752937
0.18181910	0.023161927	0.00037584348
0.18195058	0.022808164	0.00037464826
0.18208207	0.023507115	0.00037841854
0.18221356	0.023770044	0.00038399265
0.18234505	0.022868377	0.00037609848
0.18247654	0.023333213	0.00038105311
0.18260803	0.023135375	0.00038119997
0.18273952	0.023177440	0.00038320888
0.18287101	0.023784282	0.00038880209
0.18300249	0.023887506	0.00038933901
0.18313398	0.023262075	0.00038481118
0.18326547	0.023094837	0.00038474667
0.18339696	0.023134842	0.00038530667
0.18352845	0.023208636	0.00038860027
0.18365994	0.023353178	0.00039041444
0.18379143	0.022746287	0.00038657440
0.18392292	0.023794483	0.00039638705
0.18405440	0.023510961	0.00039157102
0.18418589	0.023302999	0.00039261883
0.18431738	0.023330098	0.00039450086
0.18444887	0.023265380	0.00039276061
0.18458036	0.023914184	0.00039871271
0.18471185	0.023548210	0.00039747075
0.18484334	0.024077343	0.00040152916
0.18497482	0.023808517	0.00040220739
0.18510631	0.023271094	0.00039587889
0.18523780	0.023626459	0.00040139049
0.18536929	0.022759651	0.00038988735
0.18550078	0.023225392	0.00038574134
0.18563227	0.023074359	0.00038556912
0.18576376	0.023282290	0.00037954634
0.18589525	0.023307605	0.00038330703
0.18602673	0.023422285	0.00038078002
0.18615822	0.023288641	0.00037858691
0.18628971	0.023927732	0.00038290870
0.18642120	0.023170473	0.00037421648
0.18655269	0.023461851	0.00037785919
0.18668418	0.023957846	0.00037631775
0.18681567	0.023192420	0.00037224965
0.18694716	0.023805505	0.00037651599
0.18707864	0.023984744	0.00037361414
0.18721013	0.023319607	0.00037041224
0.18734162	0.023933096	0.00037317258
0.18747311	0.024051034	0.00037183281
0.18760460	0.023622676	0.00037136222
0.18773609	0.022979112	0.00036334769
0.18786758	0.023013147	0.00036515623
0.18799906	0.023344129	0.00036594769
0.18813055	0.022988508	0.00036165568
0.18826204	0.023357912	0.00036458588
0.18839353	0.023220161	0.00036124314
0.18852502	0.023977205	0.00036708019
0.18865651	0.023957170	0.00036727956
0.18878800	0.023958230	0.00036322938
0.18891949	0.023541906	0.00036118032
0.18905097	0.023540838	0.00036132699
0.18918246	0.023160750	0.00035879577
0.18931395	0.023360742	0.00035948682
0.18944544	0.023385480	0.00035765336
0.18957693	0.023785905	0.00036177722
0.18970842	0.023478926	0.00035741113
0.18983991	0.023918403	0.00036147866
0.18997140	0.023992162	0.00036199544
0.19010288	0.023366754	0.00035477579
0.19023437	0.024232234	0.00036135951
0.19036586	0.023047424	0.00035338003
0.19049735	0.023946460	0.00035728654
0.19062884	0.023331296	0.00035577878
0.19076033	0.023485380	0.00035307788
0.19089182	0.023427815	0.00035303481
0.19102330	0.023332915	0.00035348536
0.19115479	0.023489848	0.00035379185
0.19128628	0.023443375	0.00035450682
0.19141777	0.024200645	0.00035498566
0.19154926	0.023415496	0.00035155928
0.19168075	0.023230373	0.00035031450
0.19181224	0.023388725	0.00035359108
0.19194373	0.023550820	0.00035308350
0.19207521	0.023581808	0.00035280572
0.19220670	0.023077943	0.00034942980
0.19233819	0.023497470	0.00035257855
0.19246968	0.023621944	0.00035297845
0.19260117	0.024017775	0.00035548419
0.19273266	0.023410781	0.00034990701
0.19286415	0.023194437	0.00034988071
0.19299564	0.023158982	0.00035031335
0.19312712	0.023723766	0.00035080932
0.19325861	0.023039647	0.00034878443
0.19339010	0.023490010	0.00034988877
0.19352159	0.023826386	0.00035163751
0.19365308	0.023002844	0.00034835219
0.19378457	0.022947758	0.00034681539
0.19391606	0.023012260	0.00034729619
0.19404754	0.023370221	0.00034976013
0.19417903	0.023251659	0.00034777209
0.19431052	0.022916005	0.00034772045
0.19444201	0.023998318	0.00035133084
0.19457350	0.024212318	0.00035267304
0.19470499	0.023800557	0.00034976145
0.19483648	0.023722056	0.00034985753
0.19496797	0.023129030	0.00034740350
0.19509945	0.023085533	0.00034643135
0.19523094	0.023115347	0.00034635892
0.19536243	0.023130289	0.00034679576
0.19549392	0.022775560	0.00034376621
0.19562541	0.023503842	0.00034803069
0.19575690	0.022988444	0.00034396112
0.19588839	0.023099824	0.00034516693
0.19601988	0.023537177	0.00034817034
0.19615136	0.023591129	0.00034678332
0.19628285	0.023667961	0.00034996406
0.19641434	0.023323050	0.00034538791
0.19654583	0.023164502	0.00034690611
0.19667732	0.023833804	0.00034852204
0.19680881	0.023055127	0.00034515636
0.19694030	0.022815289	0.00034362827
0.19707178	0.023844853	0.00034800304
0.19720327	0.023244255	0.00034424929
0.19733476	0.023598867	0.00034602457
0.19746625	0.023768145	0.00034780884
0.19759774	0.023025766	0.00034456079
0.19772923	0.023277676	0.00034448739
0.19786072	0.024128108	0.00034963582
0.19799221	0.022569183	0.00034097191
0.19812369	0.023053896	0.00034223836
0.19825518	0.023801861	0.00034904077
0.19838667	0.023119731	0.00034234674
0.19851816	0.023124738	0.00034342264
0.19864965	0.023592281	0.00034596738
0.19878114	0.022984256	0.00034176595
0.19891263	0.023688022	0.00034682978
0.19904412	0.023694119	0.00034567593
0.19917560	0.023503458	0.00034508098
0.19930709	0.023398866	0.00034340745
0.19943858	0.023350222	0.00034289227
0.19957007	0.023511951	0.00034540117
0.19970156	0.023207618	0.00034238041
0.19983305	0.023165828	0.00034152811
0.19996454	0.023036629	0.00034029595
0.20009602	0.023258341	0.00034329944
0.20022751	0.023057422	0.00034164125
0.20035900	0.023293711	0.00034304226
0.20049049	0.023831595	0.00034517376
0.20062198	0.023330358	0.00034276545
0.20075347	0.023305325	0.00034280846
0.20088496	0.023011782	0.00034154108
0.20101645	0.023496730	0.00034358650
0.20114793	0.023855567	0.00034388588
0.20127942	0.022847947	0.00033995391
0.20141091	0.023703435	0.00034358115
0.20154240	0.023088683	0.00034080461
0.20167389	0.023067547	0.00034105063
0.20180538	0.023021468	0.00033832379
0.20193687	0.023682552	0.00034365220
0.20206836	0.023878248	0.00034441277
0.20219984	0.023450498	0.00034225613
0.20233133	0.023311079	0.00034190637
0.20246282	0.023142509	0.00033764878
0.20259431	0.023843475	0.00034382926
0.20272580	0.023211748	0.00033984292
0.20285729	0.022794429	0.00033692351
0.20298878	0.023087611	0.00034011974
0.20312027	0.023295356	0.00033874827
0.20325175	0.023207782	0.00034005479
0.20338324	0.023532270	0.00034031374
0.20351473	0.023797991	0.00034256686
0.20364622	0.022957116	0.00033839196
0.20377771	0.023896507	0.00034076277
0.20390920	0.023760973	0.00034241739
0.20404069	0.023191464	0.00033752241
0.20417217	0.023504598	0.00034055531
0.20430366	0.023244241	0.00033883564
0.20443515	0.023154972	0.00033660924
0.20456664	0.023919357	0.00034197539
0.20469813	0.022713234	0.00033620550
0.20482962	0.023537373	0.00033962663
0.20496111	0.023088264	0.00033716279
0.20509260	0.023258607	0.00033803941
0.20522408	0.023205441	0.00033754703
0.20535557	0.023178281	0.00033771163
0.20548706	0.023334533	0.00033725897
0.20561855	0.022977788	0.00033717228
0.20575004	0.023446806	0.00033727892
0.20588153	0.023453270	0.00033816378
0.20601302	0.023094868	0.00033738532
0.20614451	0.023385899	0.00033568887
0.20627599	0.023078167	0.00033779895
0.20640748	0.023835724	0.00033943537
0.20653897	0.023780125	0.00033995752
0.20667046	0.023270518	0.00033741951
0.20680195	0.023096745	0.00033488417
0.20693344	0.023846521	0.00033969300
0.20706493	0.022930723	0.00033352691
0.20719641	0.023268576	0.00033793341
0.20732790	0.023634876	0.00034039050
0.20745939	0.023115142	0.00033387031
0.20759088	0.023565678	0.00033829468
0.20772237	0.023075776	0.00033517903
0.20785386	0.022850888	0.00033305233
0.20798535	0.023214577	0.00033807326
0.20811684	0.023213175	0.00033546827
0.20824832	0.022798841	0.00033359846
0.20837981	0.023040980	0.00033534052
0.20851130	0.023428467	0.00033779426
0.20864279	0.022738110	0.00033329021
0.20877428	0.023697394	0.00033676271
0.20890577	0.023560240	0.00033682467
0.20903726	0.023114828	0.00033431986
0.20916875	0.023004680	0.00033439171
0.20930023	0.022900151	0.00033449589
0.20943172	0.023354550	0.00033507230
0.20956321	0.023047153	0.00033380738
0.20969470	0.023390067	0.00033662262
0.20982619	0.023870219	0.00033843332
0.20995768	0.023606838	0.00033653497
0.21008917	0.022989547	0.00033249899
0.21022065	0.023723823	0.00033787446
0.21035214	0.022853373	0.00033311502
0.21048363	0.022522400	0.00032916337
0.21061512	0.023499718	0.00033712588
0.21074661	0.022987052	0.00033124715
0.21087810	0.023603860	0.00033552062
0.21100959	0.022484107	0.00033119181
0.21114108	0.023710092	0.00033517010
0.21127256	0.023369052	0.00033636290
0.21140405	0.023364463	0.00033287801
0.21153554	0.023331852	0.00033386470
0.21166703	0.023119949	0.00033316381
0.21179852	0.023741154	0.00033604305
0.21193001	0.023136874	0.00033389454
0.21206150	0.023428042	0.00033294491
0.21219299	0.023542801	0.00033463249
0.21232447	0.023472002	0.00033532474
0.21245596	0.023433332	0.00033380316
0.21258745	0.022630712	0.00033065935
0.21271894	0.023205374	0.00033231231
0.21285043	0.022444729	0.00032881498
0.21298192	0.023105474	0.00033331310
0.21311341	0.023819025	0.00033454430
0.21324489	0.023057210	0.00033204031
0.21337638	0.023105182	0.00033064689
0.21350787	0.023649002	0.00033443820
0.21363936	0.023830643	0.00033720935
0.21377085	0.023494362	0.00033244619
0.21390234	0.023382033	0.00033426532
0.21403383	0.023295201	0.00033113293
0.21416532	0.023522438	0.00033284242
0.21429680	0.024132274	0.00033765727
0.21442829	0.023370771	0.00033207835
0.21455978	0.023723623	0.00033406499
0.21469127	0.023139029	0.00033046797
0.21482276	0.022924983	0.00032919364
0.21495425	0.023013555	0.00033053842
0.21508574	0.023216040	0.00033174164
0.21521723	0.023054333	0.00032995277
0.21534871	0.023448047	0.00033310467
0.21548020	0.023090002	0.00032805523
0.21561169	0.023440661	0.00033217282
0.21574318	0.023485668	0.00033333464
0.21587467	0.023001373	0.00032816138
0.21600616	0.023746965	0.00033347383
0.21613765	0.023605564	0.00033130829
0.21626913	0.023062380	0.00033007917
0.21640062	0.023708069	0.00033209411
0.21653211	0.022795323	0.00032811450
0.21666360	0.023331720	0.00032910147
0.21679509	0.023598103	0.00033119784
0.21692658	0.023145455	0.00032978013
0.21705807	0.023099959	0.00032895488
0.21718956	0.023385692	0.00032928794
0.21732104	0.023694219	0.00033263143
0.21745253	0.023591856	0.00033192686
0.21758402	0.023623056	0.00033151164
0.21771551	0.023274431	0.00032975911
0.21784700	0.023086159	0.00032694330
0.21797849	0.022856845	0.00032826868
0.21810998	0.023364697	0.00032918561
0.21824147	0.023665845	0.00033220116
0.21837295	0.022769459	0.00032694182
0.21850444	0.023319981	0.00032719907
0.21863593	0.023113187	0.00032933572
0.21876742	0.023510718	0.00032900209
0.21889891	0.022922557	0.00032769576
0.21903040	0.023645212	0.00033165600
0.21916189	0.023435850	0.00032785934
0.21929337	0.023449093	0.00032935644
0.21942486	0.023552349	0.00032872955
0.21955635	0.022977661	0.00032713520
0.21968784	0.023198385	0.00032854955
0.21981933	0.023585915	0.00032754122
0.21995082	0.023005901	0.00032714815
0.22008231	0.023798140	0.00032908978
0.22021380	0.023856868	0.00033115428
0.22034528	0.023134990	0.00032822675
0.22047677	0.022888142	0.00032322155
0.22060826	0.023463493	0.00032977846
0.22073975	0.023056089	0.00032562943
0.22087124	0.023168669	0.00032771567
0.22100273	0.022993378	0.00032637802
0.22113422	0.023306190	0.00032652468
0.22126571	0.023327964	0.00032751204
0.22139719	0.023346395	0.00032737757
0.22152868	0.023116892	0.00032626106
0.22166017	0.023064231	0.00032681067
0.22179166	0.022686884	0.00032201529
0.22192315	0.022877578	0.00032465026
0.22205464	0.023097555	0.00032486945
0.22218613	0.023353879	0.00032776835
0.22231761	0.022722501	0.00032341338
0.22244910	0.023115479	0.00032571839
0.22258059	0.023148629	0.00032590188
0.22271208	0.023059778	0.00032572264
0.22284357	0.023361269	0.00032639436
0.22297506	0.023080988	0.00032550483
0.22310655	0.022752697	0.00032203100
0.22323804	0.022867445	0.00032507174
0.22336952	0.023773772	0.00032978048
0.22350101	0.023460556	0.00032581864
0.22363250	0.023190371	0.00032518797
0.22376399	0.022697307	0.00032169187
0.22389548	0.023424707	0.00032639965
0.22402697	0.022790245	0.00032491772
0.22415846	0.023277147	0.00032493856
0.22428995	0.022929072	0.00032272876
0.22442143	0.022444937	0.00031974752
0.22455292	0.022913314	0.00032292154
0.22468441	0.023213241	0.00032541190
0.22481590	0.022845727	0.00032270435
0.22494739	0.023953421	0.00032747902
0.22507888	0.023352085	0.00032527085
0.22521037	0.023189936	0.00032353871
0.22534186	0.022914252	0.00032406845
0.22547334	0.023421473	0.00032551239
0.22560483	0.023440577	0.00032409358
0.22573632	0.023839777	0.00032705485
0.22586781	0.023415414	0.00032432233
0.22599930	0.022600340	0.00032058718
0.22613079	0.023022627	0.00032217862
0.22626228	0.023044753	0.00032343707
0.22639376	0.022907142	0.00032150082
0.22652525	0.022467891	0.00031876473
0.22665674	0.022344112	0.00031939443
0.22678823	0.023484148	0.00032339440
0.22691972	0.022926392	0.00032150981
0.22705121	0.023474178	0.00032368000
0.22718270	0.022772479	0.00032019094
0.22731419	0.023195258	0.00032393022
0.22744567	0.022817717	0.00032109472
0.22757716	0.022850048	0.00031935678
0.22770865	0.023521316	0.00032391801
0.22784014	0.022677675	0.00031834235
0.22797163	0.022559824	0.00031957232
0.22810312	0.023068703	0.00032044623
0.22823461	0.023342755	0.00032305973
0.22836610	0.023593760	0.00032499911
0.22849758	0.022701584	0.00031908055
0.22862907	0.023438390	0.00032421179
0.22876056	0.023098705	0.00032051816
0.22889205	0.023160525	0.00032181425
0.22902354	0.023326435	0.00032316414
0.22915503	0.023311211	0.00032062460
0.22928652	0.023728907	0.00032500079
0.22941800	0.023316625	0.00032155192
0.22954949	0.022790793	0.00032014709
0.22968098	0.023233540	0.00032085549
0.22981247	0.023324215	0.00032095872
0.22994396	0.022742786	0.00031857054
0.23007545	0.023107950	0.00032363428
0.23020694	0.023648712	0.00033001720
0.23033843	0.023459226	0.00033206860
0.23046991	0.022881140	0.00032969356
0.23060140	0.023177535	0.00033453714
0.23073289	0.023540771	0.00033582543
0.23086438	0.023141688	0.00033542360
0.23099587	0.023289317	0.00034007769
0.23112736	0.022975741	0.00033685162
0.23125885	0.023220097	0.00034066551
0.23139034	0.023655763	0.00034222601
0.23152182	0.022820240	0.00033988383
0.23165331	0.024036105	0.00035027909
0.23178480	0.022957169	0.00034213510
0.23191629	0.023467239	0.00034774023
0.23204778	0.022860550	0.00034346302
0.23217927	0.023367758	0.00034644607
0.23231076	0.023272621	0.00034899387
0.23244224	0.022501792	0.00034423573
0.23257373	0.022835717	0.00034583115
0.23270522	0.022843873	0.00034858013
0.23283671	0.023196324	0.00034835345
0.23296820	0.023472082	0.00035108402
0.23309969	0.022975446	0.00034703698
0.23323118	0.023058073	0.00034758332
0.23336267	0.022760517	0.00034725643
0.23349415	0.023034889	0.00034661472
0.23362564	0.023488178	0.00035269156
0.23375713	0.023249773	0.00034971493
0.23388862	0.023289673	0.00034885633
0.23402011	0.023502598	0.00035411209
0.23415160	0.022959428	0.00034799441
0.23428309	0.022988586	0.00035009600
0.23441458	0.023568152	0.00035305780
0.23454606	0.022799739	0.00034914348
0.23467755	0.023466911	0.00035313636
0.23480904	0.023230176	0.00035340636
0.23494053	0.022906425	0.00035005396
0.23507202	0.023133374	0.00035196828
0.23520351	0.022947758	0.00035071291
0.23533500	0.023043112	0.00035217229
0.23546648	0.022956630	0.00035090568
0.23559797	0.023113768	0.00035252662
0.23572946	0.022732512	0.00035062944
0.23586095	0.022980375	0.00035256279
0.23599244	0.022981424	0.00035310032
0.23612393	0.023141150	0.00035268283
0.23625542	0.022909621	0.00035287953
0.23638691	0.022691039	0.00035146986
0.23651839	0.023215690	0.00035319468
0.23664988	0.022800959	0.00035277912
0.23678137	0.023012599	0.00035297746
0.23691286	0.023053739	0.00035365731
0.23704435	0.024054820	0.00035998299
0.23717584	0.023820368	0.00035705878
0.23730733	0.023082557	0.00035439024
0.23743882	0.022734777	0.00035198076
0.23757030	0.022807755	0.00035339515
0.23770179	0.023081178	0.00035611198
0.23783328	0.023171778	0.00035532178
0.23796477	0.022986246	0.00035519807
0.23809626	0.023635815	0.00035815617
0.23822775	0.022580278	0.00035276735
0.23835924	0.022558223	0.00035466292
0.23849072	0.023175176	0.00035479598
0.23862221	0.023234056	0.00035579715
0.23875370	0.023106344	0.00035489244
0.23888519	0.022804042	0.00035623869
0.23901668	0.023293506	0.00036018305
0.23914817	0.023577299	0.00035690323
0.23927966	0.023145629	0.00035802635
0.23941115	0.023641891	0.00035944134
0.23954263	0.023064284	0.00035646849
0.23967412	0.022955333	0.00035717529
0.23980561	0.023618719	0.00035944101
0.23993710	0.022849862	0.00035700323
0.24006859	0.023037042	0.00035773683
0.24020008	0.023461158	0.00036142060
0.24033157	0.023087325	0.00035812395
0.24046306	0.022997414	0.00035623272
0.24059454	0.022898314	0.00035771046
0.24072603	0.023487205	0.00036277111
0.24085752	0.022457121	0.00035576238
0.24098901	0.022677005	0.00035797176
0.24112050	0.022958076	0.00035621864
0.24125199	0.023478606	0.00036153655
0.24138348	0.022218189	0.00035527170
0.24151496	0.023440984	0.00035976676
0.24164645	0.022905030	0.00035925094
0.24177794	0.022743324	0.00035538549
0.24190943	0.023270473	0.00036123693
0.24204092	0.022865329	0.00035862210
0.24217241	0.023538385	0.00036183076
0.24230390	0.023440954	0.00036273965
0.24243539	0.023319296	0.00036096129
0.24256687	0.023217772	0.00036152621
0.24269836	0.023148038	0.00036099154
0.24282985	0.023693703	0.00036336638
0.24296134	0.022503617	0.00035773017
0.24309283	0.022775501	0.00035916154
0.24322432	0.022869408	0.00035907400
0.24335581	0.023044034	0.00036248211
0.24348730	0.023189424	0.00036137869
0.24361878	0.023690126	0.00036441148
0.24375027	0.023240776	0.00036057503
0.24388176	0.023510577	0.00036359954
0.24401325	0.022814485	0.00036185159
0.24414474	0.022738604	0.00035823344
0.24427623	0.023256497	0.00036366095
0.24440772	0.023061513	0.00036104154
0.24453920	0.023111984	0.00036284814
0.24467069	0.023008078	0.00036366676
0.24480218	0.023238508	0.00036237530
0.24493367	0.022761848	0.00035923541
0.24506516	0.023813608	0.00036769094
0.24519665	0.022472920	0.00035936003
0.24532814	0.023231367	0.00036602709
0.24545963	0.022939221	0.00036190169
0.24559111	0.023028272	0.00036278308
0.24572260	0.022957004	0.00036237234
0.24585409	0.024277794	0.00036998805
0.24598558	0.023487716	0.00036671122
0.24611707	0.022495166	0.00035931664
0.24624856	0.022886398	0.00036075007
0.24638005	0.022868315	0.00036250243
0.24651154	0.023026479	0.00036211480
0.24664302	0.024033697	0.00037121037
0.24677451	0.023309503	0.00036464702
0.24690600	0.023147170	0.00036481550
0.24703749	0.023065392	0.00036494153
0.24716898	0.022584635	0.00035918703
0.24730047	0.023318868	0.00036704874
0.24743196	0.023407562	0.00036483106
0.24756345	0.023340752	0.00036573115
0.24769493	0.023307460	0.00036716561
0.24782642	0.022898913	0.00036217641
0.24795791	0.023342229	0.00036651634
0.24808940	0.023228715	0.00036564806
0.24822089	0.022971551	0.00036296069
0.24835238	0.022617771	0.00036300776
0.24848387	0.022315777	0.00035958458
0.24861535	0.023168903	0.00036662034
0.24874684	0.023209235	0.00036579869
0.24887833	0.023285701	0.00036504762
0.24900982	0.022827057	0.00036491276
0.24914131	0.023639689	0.00036916672
0.24927280	0.023120152	0.00036712682
0.24940429	0.022475195	0.00036173427
0.24953578	0.023010204	0.00036525807
0.24966726	0.023448711	0.00037065276
0.24979875	0.023086463	0.00036423815
0.24993024	0.023326247	0.00036843238
0.25006173	0.022972206	0.00036530918
0.25019322	0.023117205	0.00036682606
0.25032471	0.022729564	0.00036770598
0.25045620	0.023148612	0.00036572662
0.25058769	0.022649205	0.00036466026
0.25071917	0.023374231	0.00036787489
0.25085066	0.022669080	0.00036373467
0.25098215	0.023070255	0.00036921622
0.25111364	0.023073519	0.00036541997
0.25124513	0.023241013	0.00037019155
0.25137662	0.023659611	0.00037140101
0.25150811	0.023206420	0.00036706343
0.25163959	0.023116868	0.00036776436
0.25177108	0.022752090	0.00036171013
0.25190257	0.023204517	0.00036846587
0.25203406	0.023552054	0.00037023827
0.25216555	0.023326644	0.00036873029
0.25229704	0.023984938	0.00037289986
0.25242853	0.022792064	0.00036615393
0.25256002	0.022423464	0.00036413822
0.25269150	0.022660579	0.00036558083
0.25282299	0.022675082	0.00036354986
0.25295448	0.023202373	0.00037049666
0.25308597	0.023408948	0.00036843079
0.25321746	0.022979703	0.00036903516
0.25334895	0.023420737	0.00037055525
0.25348044	0.023668205	0.00037114049
0.25361193	0.023373948	0.00036964271
0.25374341	0.023232665	0.00036786129
0.25387490	0.022670463	0.00036434941
0.25400639	0.023151371	0.00037553730
0.25413788	0.023259745	0.00038041069
0.25426937	0.023422934	0.00038531517
0.25440086	0.022819298	0.00038446069
0.25453235	0.022885524	0.00038919453
0.25466383	0.023070066	0.00039098643
0.25479532	0.022695844	0.00038992800
0.25492681	0.022908497	0.00039331853
0.25505830	0.023576217	0.00040181249
0.25518979	0.023015102	0.00039930326
0.25532128	0.022938559	0.00040065585
0.25545277	0.023823979	0.00040981303
0.25558426	0.022866382	0.00040422393
0.25571574	0.023488284	0.00040765387
0.25584723	0.022612073	0.00040352180
0.25597872	0.023752314	0.00041490990
0.25611021	0.023140474	0.00041039424
0.25624170	0.022857629	0.00041069061
0.25637319	0.022613075	0.00041252895
0.25650468	0.022858546	0.00041495205
0.25663617	0.023440005	0.00042033271
0.25676765	0.023391234	0.00042112492
0.25689914	0.022671420	0.00041767997
0.25703063	0.022729970	0.00042250267
0.25716212	0.022010078	0.00041549726
0.25729361	0.022632242	0.00042374823
0.25742510	0.023396763	0.00043043015
0.25755659	0.023347548	0.00043176798
0.25768807	0.023601402	0.00043477652
0.25781956	0.022676055	0.00042881184
0.25795105	0.023791256	0.00043693317
0.25808254	0.022900078	0.00043697231
0.25821403	0.022899857	0.00043341461
0.25834552	0.022965870	0.00043752123
0.25847701	0.022843258	0.00043373098
0.25860850	0.022927702	0.00043696508
0.25873998	0.022739496	0.00043600105
0.25887147	0.023080582	0.00044162750
0.25900296	0.022502448	0.00043680467
0.25913445	0.023029274	0.00044111512
0.25926594	0.023145766	0.00044177534
0.25939743	0.022986065	0.00044554167
0.25952892	0.023412089	0.00044461303
0.25966041	0.023134428	0.00044784720
0.25979189	0.023232852	0.00044603528
0.25992338	0.022878115	0.00044609644
0.26005487	0.022409445	0.00044414003
0.26018636	0.022851844	0.00044638315
0.26031785	0.022931968	0.00044774655
0.26044934	0.022160060	0.00044039885
0.26058083	0.023828271	0.00045558367
0.26071231	0.022620265	0.00044960408
0.26084380	0.023022161	0.00044997887
0.26097529	0.023337783	0.00045472441
0.26110678	0.023195358	0.00045180128
0.26123827	0.023728788	0.00046068198
0.26136976	0.023379898	0.00045780080
0.26150125	0.022849723	0.00045374976
0.26163274	0.022744195	0.00045285593
0.26176422	0.022621601	0.00045102287
0.26189571	0.022530508	0.00045622482
0.26202720	0.023245154	0.00045949624
0.26215869	0.023137461	0.00045735322
0.26229018	0.023834099	0.00046609463
0.26242167	0.023128552	0.00046228017
0.26255316	0.023371167	0.00046204940
0.26268465	0.024148036	0.00047189358
0.26281613	0.022973789	0.00045959531
0.26294762	0.023024727	0.00046201556
0.26307911	0.023264666	0.00046270046
0.26321060	0.022715969	0.00046276201
0.26334209	0.023147292	0.00046933198
0.26347358	0.023106060	0.00046365343
0.26360507	0.022797675	0.00046350909
0.26373655	0.023661004	0.00047237525
0.26386804	0.023102827	0.00046818433
0.26399953	0.022880174	0.00046823065
0.26413102	0.022572557	0.00046318411
0.26426251	0.023432912	0.00047303823
0.26439400	0.023100089	0.00047011030
0.26452549	0.023330714	0.00047480541
0.26465698	0.022880781	0.00047235265
0.26478846	0.023289883	0.00046985956
0.26491995	0.022930234	0.00047503723
0.26505144	0.022849947	0.00047151498
0.26518293	0.023764608	0.00047982679
0.26531442	0.023104804	0.00047929984
0.26544591	0.022796145	0.00047229936
[truncated: 567 more rows]
