# Supplementary material for: Invariant surface glycoprotein 65 of Trypanosoma brucei is a complement C3 receptor
Source: Nat Commun. 2022 Aug 29;13:5085. doi: 10.1038/s41467-022-32728-9 (PMC9424271; doi:10.1038/s41467-022-32728-9)
Supplement: Supplementary file 4 — supplementary data 2 [file 41467_2022_32728_MOESM4_ESM.zip › b21-414646_00149.dat]

0.0026000000	40.079455	0.13749890
0.0027314887	28.970115	0.10737924
0.0028629774	22.543830	0.090573269
0.0029944661	17.313211	0.076175835
0.0031259548	12.463662	0.059393209
0.0032574435	11.009550	0.057780377
0.0033889322	8.7923259	0.048811617
0.0035204209	11.596532	0.048807714
0.0036519096	12.509443	0.047040615
0.0037833983	10.077651	0.039806813
0.0039148870	8.3633043	0.034990455
0.0040463757	6.8061545	0.030367375
0.0041778644	5.5719178	0.025753173
0.0043093531	4.6655875	0.023137262
0.0044408418	3.8687333	0.020263482
0.0045723305	3.1924401	0.018407341
0.0047038192	2.9417757	0.016911785
0.0048353079	2.5083029	0.015160130
0.0049667966	2.2240175	0.014224120
0.0050982853	1.8994119	0.012452817
0.0052297740	1.7715921	0.012183734
0.0053612627	1.5380359	0.010962505
0.0054927514	1.4169792	0.010243253
0.0056242401	1.2640521	0.0096467232
0.0057557288	1.1791102	0.0090588286
0.0058872175	1.1054097	0.0086537257
0.0060187062	1.0296129	0.0083296452
0.0061501949	0.91144412	0.0075067482
0.0062816836	0.90744021	0.0076594280
0.0064131723	0.83605587	0.0072071104
0.0065446610	0.81282507	0.0070045104
0.0066761496	0.74420255	0.0066707745
0.0068076383	0.73424668	0.0064757348
0.0069391270	0.70680200	0.0064556878
0.0070706157	0.66177017	0.0061478276
0.0072021044	0.64960386	0.0060238952
0.0073335931	0.62590294	0.0058872181
0.0074650818	0.58007295	0.0055025875
0.0075965705	0.58156846	0.0055554006
0.0077280592	0.55365798	0.0053980101
0.0078595479	0.51285928	0.0050711080
0.0079910366	0.50188906	0.0050464692
0.0081225253	0.47962004	0.0047921288
0.0082540140	0.46625301	0.0047517503
0.0083855027	0.45489372	0.0047114587
0.0085169914	0.42179444	0.0044441291
0.0086484801	0.40036110	0.0042982543
0.0087799688	0.39620414	0.0042004635
0.0089114575	0.38514772	0.0041633334
0.0090429462	0.35736937	0.0039823413
0.0091744349	0.34462023	0.0038770351
0.0093059236	0.33314453	0.0037670514
0.0094374123	0.31163884	0.0036193059
0.0095689010	0.30107199	0.0035001273
0.0097003897	0.29309924	0.0034813913
0.0098318784	0.28168418	0.0033641276
0.0099633671	0.26526005	0.0032291209
0.010094856	0.26234346	0.0032014538
0.010226345	0.24094618	0.0029954902
0.010357833	0.24708344	0.0031117241
0.010489322	0.23084011	0.0029192216
0.010620811	0.21691674	0.0028097646
0.010752299	0.20829022	0.0027413728
0.010883788	0.19447030	0.0025943214
0.011015277	0.18864024	0.0026022434
0.011146765	0.17712846	0.0024432092
0.011278254	0.17389519	0.0024112606
0.011409743	0.16763419	0.0023429878
0.011541231	0.15902870	0.0022476572
0.011672720	0.15034547	0.0021906848
0.011804209	0.13876924	0.0020252349
0.011935698	0.13515747	0.0019943060
0.012067186	0.12893299	0.0019371445
0.012198675	0.12300850	0.0018304504
0.012330164	0.11886283	0.0018026080
0.012461652	0.11638878	0.0017630616
0.012593141	0.10921553	0.0016699934
0.012724630	0.10459577	0.0016345080
0.012856118	0.10093267	0.0015555725
0.012987607	0.099587965	0.0015621760
0.013119096	0.095709460	0.0014974720
0.013250585	0.093277287	0.0014626435
0.013382073	0.091876651	0.0014568909
0.013513562	0.088684817	0.0014089363
0.013645051	0.083941698	0.0013803643
0.013776539	0.080095157	0.0013414536
0.013908028	0.077219219	0.0012958261
0.014039517	0.078519070	0.0012991192
0.014171005	0.076608214	0.0012748525
0.014302494	0.073254966	0.0012489805
0.014433983	0.073058332	0.0012490766
0.014565472	0.071315148	0.0012087229
0.014696960	0.070132126	0.0012043436
0.014828449	0.067820346	0.0011658525
0.014959938	0.066855524	0.0011653819
0.015091426	0.065347237	0.0011533834
0.015222915	0.063797531	0.0011120849
0.015354404	0.066665740	0.0011421270
0.015485892	0.060755678	0.0010799333
0.015617381	0.061353660	0.0010893507
0.015748870	0.060454304	0.0010800472
0.015880359	0.060963044	0.0010688473
0.016011847	0.059374024	0.0010553631
0.016143336	0.055769397	0.0010129609
0.016274825	0.052838305	0.00098749389
0.016406313	0.053438392	0.00098718855
0.016537802	0.055463526	0.00099661410
0.016669291	0.053563362	0.00097772691
0.016800779	0.054750392	0.00098617893
0.016932268	0.055823841	0.00099128506
0.017063757	0.061602299	0.0010360849
0.017195246	0.057270915	0.00099227424
0.017326734	0.060595673	0.0010198689
0.017458223	0.056716279	0.00098205327
0.017589712	0.056630072	0.00097604980
0.017721200	0.058953992	0.0010003312
0.017852689	0.055367754	0.00094893020
0.017984178	0.054718542	0.00095464371
0.018115666	0.055190879	0.00095194912
0.018247155	0.053223222	0.00092828718
0.018378644	0.052170713	0.00092346699
0.018510133	0.051118843	0.00090248198
0.018641621	0.051321442	0.00090347487
0.018773110	0.050914367	0.00089550689
0.018904599	0.049656309	0.00088451514
0.019036087	0.049668773	0.00087772321
0.019167576	0.049283572	0.00086909371
0.019299065	0.048538748	0.00085757127
0.019430553	0.047302211	0.00085294550
0.019562042	0.048210990	0.00085243869
0.019693531	0.048065743	0.00084950212
0.019825019	0.046739028	0.00083266705
0.019956508	0.046921255	0.00082834429
0.020087997	0.045798361	0.00082186975
0.020219486	0.043981476	0.00080153322
0.020350974	0.044453938	0.00080898001
0.020482463	0.042529466	0.00077896495
0.020613952	0.043027243	0.00078056187
0.020745440	0.041680193	0.00077610423
0.020876929	0.042132356	0.00076912468
0.021008418	0.042056530	0.00077081992
0.021139906	0.040437410	0.00075410269
0.021271395	0.040985636	0.00074955797
0.021402884	0.039433896	0.00073944016
0.021534373	0.041514268	0.00075368049
0.021665861	0.039829768	0.00073769119
0.021797350	0.039711576	0.00073386830
0.021928839	0.038571690	0.00071576612
0.022060327	0.039310449	0.00072993227
0.022191816	0.038972954	0.00071775319
0.022323305	0.037767418	0.00070910590
0.022454793	0.038492048	0.00070954783
0.022586282	0.037918119	0.00069850944
0.022717771	0.036393505	0.00069254959
0.022849260	0.036952026	0.00068911013
0.022980748	0.037778877	0.00069919794
0.023112237	0.036881076	0.00068376792
0.023243726	0.035755313	0.00067172947
0.023375214	0.037537052	0.00069162519
0.023506703	0.037805228	0.00068733824
0.023638192	0.036939391	0.00067979058
0.023769680	0.037710151	0.00068480460
0.023901169	0.037089833	0.00067650225
0.024032658	0.037737677	0.00068347090
0.024164147	0.037184770	0.00067345218
0.024295635	0.037219717	0.00066951060
0.024427124	0.037516202	0.00067260202
0.024558613	0.036798124	0.00065948312
0.024690101	0.037095739	0.00067178677
0.024821590	0.037189603	0.00066493890
0.024953079	0.035829234	0.00064794212
0.025084567	0.035128799	0.00064382408
0.025216056	0.035725407	0.00064359931
0.025347545	0.035200501	0.00064518887
0.025479034	0.035405436	0.00064169485
0.025610522	0.035299250	0.00063209642
0.025742011	0.035317378	0.00063599279
0.025873500	0.035719510	0.00063741215
0.026004988	0.035397716	0.00063592389
0.026136477	0.035657835	0.00063412149
0.026267966	0.035841722	0.00063275505
0.026399454	0.034760764	0.00062467169
0.026530943	0.035724390	0.00062635209
0.026662432	0.035744440	0.00063053466
0.026793920	0.035416109	0.00062408471
0.026925409	0.035036038	0.00061900127
0.027056898	0.035258062	0.00062218399
0.027188387	0.034786147	0.00061021943
0.027319875	0.034246670	0.00061302030
0.027451364	0.034116857	0.00060545723
0.027582853	0.034816665	0.00060627770
0.027714341	0.035546740	0.00061331769
0.027845830	0.035068859	0.00060638101
0.027977319	0.034595658	0.00060652269
0.028108807	0.034129524	0.00059648399
0.028240296	0.033779140	0.00059236241
0.028371785	0.033940683	0.00059309814
0.028503274	0.035516204	0.00060444186
0.028634762	0.033997387	0.00059140468
0.028766251	0.033382396	0.00058565980
0.028897740	0.033113157	0.00057560916
0.029029228	0.034276391	0.00058925993
0.029160717	0.033691911	0.00058488113
0.029292206	0.033572094	0.00057994234
0.029423694	0.034500662	0.00059054472
0.029555183	0.034693957	0.00058217701
0.029686672	0.033236827	0.00057541878
0.029818161	0.033300007	0.00057561458
0.029949649	0.032239535	0.00056280401
0.030081138	0.033691615	0.00057309495
0.030212627	0.033279538	0.00056614457
0.030344115	0.031958693	0.00055675029
0.030475604	0.032503254	0.00056174232
0.030607093	0.032914557	0.00056148958
0.030738581	0.032772608	0.00056171890
0.030870070	0.032473827	0.00055373905
0.031001559	0.031909867	0.00054760985
0.031133048	0.031924420	0.00055132216
0.031264536	0.033200421	0.00055687543
0.031396025	0.032257038	0.00055205702
0.031527514	0.032643293	0.00055093406
0.031659002	0.031770077	0.00054295528
0.031790491	0.031381606	0.00054136800
0.031921980	0.031721994	0.00053972017
0.032053468	0.031591219	0.00054170189
0.032184957	0.031828538	0.00053719624
0.032316446	0.031106032	0.00052969980
0.032447935	0.032027430	0.00054214339
0.032579423	0.032528990	0.00053960529
0.032710912	0.031719405	0.00053580676
0.032842401	0.031932260	0.00053381245
0.032973889	0.032574063	0.00053641313
0.033105378	0.031500187	0.00053147756
0.033236867	0.031021124	0.00052423044
0.033368355	0.031171401	0.00053405502
0.033499844	0.030761339	0.00052908169
0.033631333	0.029549165	0.00052025830
0.033762822	0.031139191	0.00053827335
0.033894310	0.029349047	0.00052496677
0.034025799	0.029969808	0.00052792586
0.034157288	0.029865115	0.00052756380
0.034288776	0.030634337	0.00053329524
0.034420265	0.030783478	0.00053938169
0.034551754	0.030616637	0.00053389356
0.034683242	0.030054000	0.00053070597
0.034814731	0.029885798	0.00052758131
0.034946220	0.030974478	0.00053698481
0.035077708	0.029655040	0.00053219462
0.035209197	0.029703936	0.00053024745
0.035340686	0.030254292	0.00052996303
0.035472175	0.029283354	0.00053568403
0.035603663	0.030064043	0.00054217617
0.035735152	0.029596823	0.00054582076
0.035866641	0.028881581	0.00053817649
0.035998129	0.029432937	0.00054104881
0.036129618	0.028512591	0.00053712987
0.036261107	0.029078512	0.00054057896
0.036392595	0.029346996	0.00055042493
0.036524084	0.028792408	0.00054279383
0.036655573	0.028877156	0.00053942337
0.036787062	0.030034434	0.00055540182
0.036918550	0.028459115	0.00053637426
0.037050039	0.028437294	0.00054217378
0.037181528	0.029158812	0.00054635144
0.037313016	0.028156636	0.00053855964
0.037444505	0.029500522	0.00055368536
0.037575994	0.028586456	0.00054223085
0.037707482	0.027836070	0.00054228983
0.037838971	0.029160397	0.00055571594
0.037970460	0.028239974	0.00054374692
0.038101949	0.028977592	0.00055230961
0.038233437	0.029045158	0.00054611024
0.038364926	0.029359868	0.00054579322
0.038496415	0.029590203	0.00054722782
0.038627903	0.030564697	0.00054769651
0.038759392	0.030050610	0.00054697926
0.038890881	0.029632161	0.00053730206
0.039022369	0.029271326	0.00053455673
0.039153858	0.029223198	0.00053340815
0.039285347	0.028559285	0.00052399741
0.039416836	0.029215544	0.00053358644
0.039548324	0.029510529	0.00053231498
0.039679813	0.029500783	0.00052976014
0.039811302	0.029357469	0.00052979052
0.039942790	0.029283081	0.00052729547
0.040074279	0.029403506	0.00053027028
0.040205768	0.030432632	0.00053647099
0.040337256	0.029848243	0.00052766818
0.040468745	0.029563041	0.00052704937
0.040600234	0.029089981	0.00052206818
0.040731723	0.028763734	0.00051901281
0.040863211	0.029131034	0.00052430933
0.040994700	0.029269210	0.00052055464
0.041126189	0.028941092	0.00052043327
0.041257677	0.029940700	0.00052507487
0.041389166	0.028830411	0.00051707999
0.041520655	0.029432606	0.00052104093
0.041652143	0.029860541	0.00052334168
0.041783632	0.028435636	0.00051177369
0.041915121	0.028900802	0.00051317404
0.042046610	0.030033590	0.00052305468
0.042178098	0.028669178	0.00051298430
0.042309587	0.029311706	0.00051636646
0.042441076	0.029314222	0.00051591059
0.042572564	0.029203829	0.00051589677
0.042704053	0.029491282	0.00051322033
0.042835542	0.029719709	0.00051869364
0.042967030	0.029242549	0.00051235950
0.043098519	0.030121467	0.00052109893
0.043230008	0.029398449	0.00051168333
0.043361496	0.028730224	0.00050320518
0.043492985	0.028895978	0.00050968088
0.043624474	0.029396460	0.00051304909
0.043755963	0.029751282	0.00051467789
0.043887451	0.029432246	0.00050928168
0.044018940	0.030000243	0.00051277027
0.044150429	0.029610667	0.00051613193
0.044281917	0.029156548	0.00050660578
0.044413406	0.028888307	0.00050649891
0.044544895	0.029477011	0.00050786309
0.044676383	0.030008145	0.00051237677
0.044807872	0.028557373	0.00050191796
0.044939361	0.029082347	0.00050349266
0.045070850	0.029433151	0.00050653181
0.045202338	0.028858556	0.00050077307
0.045333827	0.029383234	0.00050201976
0.045465316	0.028528120	0.00050210243
0.045596804	0.028336992	0.00049446821
0.045728293	0.028990240	0.00050071283
0.045859782	0.028650285	0.00049804084
0.045991270	0.029484123	0.00050145173
0.046122759	0.028374749	0.00049659916
0.046254248	0.029941241	0.00051432164
0.046385737	0.029080463	0.00050978355
0.046517225	0.028511914	0.00050892188
0.046648714	0.029847575	0.00051918952
0.046780203	0.029383864	0.00052145547
0.046911691	0.029891568	0.00052407534
0.047043180	0.028731688	0.00051536210
0.047174669	0.029310667	0.00052258221
0.047306157	0.029119986	0.00052190816
0.047437646	0.028794396	0.00052296732
0.047569135	0.029634806	0.00053088741
0.047700624	0.029567565	0.00052432006
0.047832112	0.029325860	0.00053130997
0.047963601	0.028516170	0.00051917357
0.048095090	0.028896260	0.00052983204
0.048226578	0.028888380	0.00052992342
0.048358067	0.029461152	0.00052923260
0.048489556	0.028681842	0.00052655353
0.048621044	0.029291978	0.00053090599
0.048752533	0.029287216	0.00053602443
0.048884022	0.030278929	0.00053986954
0.049015511	0.029807065	0.00053634885
0.049146999	0.029598729	0.00053665504
0.049278488	0.029258278	0.00053760766
0.049409977	0.030045954	0.00054375176
0.049541465	0.029808078	0.00054032835
0.049672954	0.030142413	0.00054346313
0.049804443	0.028976655	0.00053420453
0.049935931	0.030094265	0.00054596397
0.050067420	0.029409189	0.00053925312
0.050198909	0.029354121	0.00054222034
0.050330398	0.029780491	0.00054242847
0.050461886	0.029669817	0.00054042123
0.050593375	0.030485456	0.00054999297
0.050724864	0.029306477	0.00054214704
0.050856352	0.030096809	0.00054908996
0.050987841	0.029625081	0.00054283682
0.051119330	0.029838533	0.00054455253
0.051250818	0.030077552	0.00054909072
0.051382307	0.030361774	0.00055251889
0.051513796	0.028839891	0.00053858530
0.051645284	0.028803418	0.00053813968
0.051776773	0.029643379	0.00054475036
0.051908262	0.030162927	0.00055092442
0.052039751	0.030456888	0.00055498753
0.052171239	0.029037794	0.00054262865
0.052302728	0.029191549	0.00054846518
0.052434217	0.029872397	0.00054981738
0.052565705	0.029910380	0.00055320222
0.052697194	0.029603548	0.00054797969
0.052828683	0.029205547	0.00054859080
0.052960171	0.029824974	0.00055003879
0.053091660	0.028986672	0.00054230396
0.053223149	0.029582816	0.00055174885
0.053354638	0.029648223	0.00055353775
0.053486126	0.028998277	0.00054783396
0.053617615	0.029665166	0.00055084935
0.053749104	0.030143406	0.00055536436
0.053880592	0.029236314	0.00054785241
0.054012081	0.030073252	0.00055893061
0.054143570	0.029365907	0.00055217795
0.054275058	0.029190529	0.00054858988
0.054406547	0.029354220	0.00054714885
0.054538036	0.029587149	0.00055589364
0.054669525	0.029283480	0.00054853999
0.054801013	0.028863024	0.00055018285
0.054932502	0.029528380	0.00055198278
0.055063991	0.029169270	0.00054910802
0.055195479	0.030145201	0.00056112436
0.055326968	0.029774038	0.00055504239
0.055458457	0.029388170	0.00055560013
0.055589945	0.029402057	0.00055178633
0.055721434	0.029658231	0.00055235012
0.055852923	0.030346909	0.00056528071
0.055984412	0.029721040	0.00055683562
0.056115900	0.028226831	0.00054511857
0.056247389	0.030104307	0.00056188205
0.056378878	0.030357468	0.00056125682
0.056510366	0.029147790	0.00055405210
0.056641855	0.029497121	0.00055517383
0.056773344	0.029741349	0.00055930624
0.056904832	0.029400766	0.00055608144
0.057036321	0.028949183	0.00055021472
0.057167810	0.029363416	0.00055689237
0.057299299	0.029428721	0.00055377042
0.057430787	0.029108948	0.00055112039
0.057562276	0.029227672	0.00055621048
0.057693765	0.029090758	0.00054698870
0.057825253	0.027400121	0.00054042784
0.057956742	0.028234368	0.00054671853
0.058088231	0.029691315	0.00055588006
0.058219719	0.028430386	0.00054777056
0.058351208	0.029403038	0.00055010169
0.058482697	0.029860869	0.00055564978
0.058614186	0.029491028	0.00055330935
0.058745674	0.029018074	0.00054576693
0.058877163	0.029119053	0.00054826338
0.059008652	0.029701964	0.00054790251
0.059140140	0.029500545	0.00055169187
0.059271629	0.029262409	0.00054923875
0.059403118	0.029779607	0.00054811170
0.059534606	0.029394095	0.00054839240
0.059666095	0.028830119	0.00053835443
0.059797584	0.029073480	0.00054136259
0.059929072	0.029480558	0.00054632344
0.060060561	0.029142388	0.00054112839
0.060192050	0.028735471	0.00054074626
0.060323539	0.028531167	0.00053318386
0.060455027	0.028618983	0.00053919982
0.060586516	0.029026329	0.00054344674
0.060718005	0.029492095	0.00054264923
0.060849493	0.029201254	0.00054050386
0.060980982	0.028744269	0.00053672087
0.061112471	0.028350765	0.00053167688
0.061243959	0.029283442	0.00054604693
0.061375448	0.028286391	0.00052894088
0.061506937	0.029304805	0.00054210175
0.061638426	0.030061017	0.00054523569
0.061769914	0.029750362	0.00054235622
0.061901403	0.029461207	0.00054400222
0.062032892	0.028688544	0.00053279536
0.062164380	0.028722176	0.00053473882
0.062295869	0.029935058	0.00054477611
0.062427358	0.029285851	0.00053972538
0.062558846	0.028148897	0.00053363424
0.062690335	0.028601692	0.00052950415
0.062821824	0.028837950	0.00053364071
0.062953313	0.029242402	0.00053734360
0.063084801	0.029530192	0.00053825330
0.063216290	0.028216411	0.00052993139
0.063347779	0.029360512	0.00053560485
0.063479267	0.028991497	0.00053275189
0.063610756	0.028841089	0.00053554939
0.063742245	0.029740779	0.00054061314
0.063873733	0.028696236	0.00053403910
0.064005222	0.029931512	0.00053981757
0.064136711	0.028780225	0.00053265985
0.064268200	0.028929638	0.00053241252
0.064399688	0.028432111	0.00052692783
0.064531177	0.028925180	0.00053488325
0.064662666	0.028667607	0.00052921026
0.064794154	0.030070777	0.00054188899
0.064925643	0.028997217	0.00053357241
0.065057132	0.028168208	0.00052595084
0.065188620	0.029186732	0.00053512048
0.065320109	0.028266683	0.00052492733
0.065451598	0.029796384	0.00053578546
0.065583087	0.029342458	0.00053361976
0.065714575	0.029968757	0.00053781766
0.065846064	0.028726132	0.00053165554
0.065977553	0.028663094	0.00052837808
0.066109041	0.028665404	0.00052537878
0.066240530	0.029159707	0.00053120558
0.066372019	0.029258074	0.00053051212
0.066503507	0.027801600	0.00052060683
0.066634996	0.028656282	0.00052195418
0.066766485	0.028836772	0.00052791483
0.066897973	0.028771666	0.00052581812
0.067029462	0.029454745	0.00053258062
0.067160951	0.028332941	0.00052652019
0.067292440	0.028644925	0.00052238382
0.067423928	0.029365876	0.00052678480
0.067555417	0.029001531	0.00052864445
0.067686906	0.028948847	0.00052572678
0.067818394	0.029805078	0.00053277494
0.067949883	0.028667877	0.00052332900
0.068081372	0.029161488	0.00052607763
0.068212860	0.028934819	0.00052497488
0.068344349	0.028576506	0.00052411524
0.068475838	0.029054913	0.00052535112
0.068607327	0.028409834	0.00052046125
0.068738815	0.028156903	0.00051472637
0.068870304	0.029954183	0.00053298585
0.069001793	0.027774567	0.00051345723
0.069133281	0.029061818	0.00052510449
0.069264770	0.030116241	0.00053641320
0.069396259	0.028234252	0.00051332390
0.069527747	0.028829341	0.00052312613
0.069659236	0.029459686	0.00052786779
0.069790725	0.028809933	0.00052048350
0.069922214	0.028763160	0.00052221072
0.070053702	0.028719228	0.00051788827
0.070185191	0.029493192	0.00052866087
0.070316680	0.028364965	0.00051448107
0.070448168	0.028634393	0.00051889291
0.070579657	0.028622976	0.00052107914
0.070711146	0.028679159	0.00051625979
0.070842634	0.028125413	0.00051547232
0.070974123	0.028806513	0.00051943978
0.071105612	0.028539073	0.00051499641
0.071237101	0.028315631	0.00051464685
0.071368589	0.028050943	0.00050817291
0.071500078	0.028403437	0.00051725354
0.071631567	0.028692812	0.00051672628
0.071763055	0.028281013	0.00051415111
0.071894544	0.027241988	0.00050568312
0.072026033	0.027446850	0.00050301128
0.072157521	0.027731282	0.00051052513
0.072289010	0.028129756	0.00051191280
0.072420499	0.028136041	0.00051038360
0.072551988	0.027537043	0.00050425903
0.072683476	0.027869937	0.00050720243
0.072814965	0.027481893	0.00050501554
0.072946454	0.027097234	0.00050458656
0.073077942	0.028344820	0.00050799789
0.073209431	0.028054963	0.00051103812
0.073340920	0.027974049	0.00050693133
0.073472408	0.027805251	0.00050795038
0.073603897	0.026636845	0.00050068862
0.073735386	0.027674411	0.00050269200
0.073866875	0.027676247	0.00050556812
0.073998363	0.026888738	0.00049918687
0.074129852	0.027478909	0.00050493781
0.074261341	0.027319741	0.00050280204
0.074392829	0.027522717	0.00050071873
0.074524318	0.027100339	0.00049937790
0.074655807	0.028309094	0.00050524943
0.074787295	0.027492838	0.00050266053
0.074918784	0.026610843	0.00049584291
0.075050273	0.026999440	0.00049657098
0.075181761	0.027286075	0.00049781213
0.075313250	0.027394310	0.00050099022
0.075444739	0.026629973	0.00049372193
0.075576228	0.027225210	0.00050117337
0.075707716	0.027110850	0.00049818859
0.075839205	0.027734644	0.00050114568
0.075970694	0.026910170	0.00049533855
0.076102182	0.028126078	0.00050219614
0.076233671	0.026626890	0.00049585699
0.076365160	0.027417719	0.00049706170
0.076496648	0.027072066	0.00049758939
0.076628137	0.026832587	0.00049458781
0.076759626	0.027284037	0.00049502164
0.076891115	0.026484671	0.00049144609
0.077022603	0.026703830	0.00048960848
0.077154092	0.027105154	0.00049428877
0.077285581	0.027035595	0.00049579961
0.077417069	0.027284132	0.00049517003
0.077548558	0.026189709	0.00048851436
0.077680047	0.027459701	0.00049431650
0.077811535	0.027109405	0.00049209174
0.077943024	0.027287842	0.00049660766
0.078074513	0.026523885	0.00048799746
0.078206002	0.026897028	0.00049262293
0.078337490	0.027645959	0.00049595478
0.078468979	0.027761063	0.00049658727
0.078600468	0.027831226	0.00049959615
0.078731956	0.027119700	0.00049116242
0.078863445	0.026549386	0.00048925535
0.078994934	0.026428071	0.00048478769
0.079126422	0.027103994	0.00049069332
0.079257911	0.026710472	0.00048898029
0.079389400	0.026491383	0.00048685488
0.079520889	0.027188305	0.00049040497
0.079652377	0.026463752	0.00048742897
0.079783866	0.026672557	0.00048514763
0.079915355	0.026553734	0.00048745354
0.080046843	0.026534783	0.00048303208
0.080178332	0.027317038	0.00049026488
0.080309821	0.026244284	0.00048484752
0.080441309	0.027067401	0.00048486827
0.080572798	0.027301593	0.00049278147
0.080704287	0.027486933	0.00049219323
0.080835776	0.026719578	0.00048509911
0.080967264	0.025191910	0.00047740833
0.081098753	0.026118851	0.00047623993
0.081230242	0.026161415	0.00048165360
0.081361730	0.025494825	0.00047614779
0.081493219	0.026796097	0.00048527314
0.081624708	0.026738832	0.00048655649
0.081756196	0.026341689	0.00047696592
0.081887685	0.026866075	0.00048625648
0.082019174	0.025693829	0.00047648898
0.082150663	0.025552946	0.00047453902
0.082282151	0.026490865	0.00048256503
0.082413640	0.026551594	0.00047979822
0.082545129	0.025898926	0.00047616967
0.082676617	0.026287528	0.00047928258
0.082808106	0.025461998	0.00047294280
0.082939595	0.026623751	0.00048256684
0.083071083	0.025299745	0.00046813011
0.083202572	0.026609061	0.00048014996
0.083334061	0.027824138	0.00049111794
0.083465549	0.026515177	0.00047706833
0.083597038	0.026411509	0.00047892942
0.083728527	0.025736755	0.00047147477
0.083860016	0.025675473	0.00047450094
0.083991504	0.025511368	0.00047223993
0.084122993	0.026437337	0.00047561684
0.084254482	0.026657619	0.00048089085
0.084385970	0.026184166	0.00047547057
0.084517459	0.026233802	0.00047579998
0.084648948	0.026198270	0.00047467357
0.084780436	0.026025628	0.00047053958
0.084911925	0.026622137	0.00047774851
0.085043414	0.026307157	0.00047437369
0.085174903	0.026373778	0.00047454865
0.085306391	0.025478815	0.00047235523
0.085437880	0.026868443	0.00047851921
0.085569369	0.026471223	0.00047443887
0.085700857	0.026439737	0.00047344090
0.085832346	0.026145586	0.00047336897
0.085963835	0.025170374	0.00046776917
0.086095323	0.025790627	0.00046936373
0.086226812	0.025799444	0.00046808272
0.086358301	0.026078385	0.00047092688
0.086489790	0.025927117	0.00046906798
0.086621278	0.024965906	0.00046292594
0.086752767	0.026156667	0.00047069531
0.086884256	0.025749600	0.00046772006
0.087015744	0.026325714	0.00047191945
0.087147233	0.025693939	0.00046839718
0.087278722	0.025350432	0.00046834194
0.087410210	0.025217199	0.00046248699
0.087541699	0.025574285	0.00046570577
0.087673188	0.025199798	0.00046468458
0.087804677	0.025967664	0.00046483380
0.087936165	0.025885290	0.00046869216
0.088067654	0.025693547	0.00046520538
0.088199143	0.026020200	0.00046592255
0.088330631	0.025016886	0.00046293935
0.088462120	0.025228269	0.00046076657
0.088593609	0.025869957	0.00046792433
0.088725097	0.026137071	0.00046666697
0.088856586	0.025150086	0.00045948199
0.088988075	0.025892386	0.00046846990
0.089119564	0.025259885	0.00045995067
0.089251052	0.024989431	0.00045966930
0.089382541	0.024717571	0.00045609239
0.089514030	0.025127966	0.00045859247
0.089645518	0.026480517	0.00046806084
0.089777007	0.026321028	0.00046673397
0.089908496	0.025550695	0.00046462348
0.090039984	0.025816037	0.00046375063
0.090171473	0.026446458	0.00046700032
0.090302962	0.025778420	0.00046437981
0.090434451	0.025914624	0.00046218996
0.090565939	0.025306938	0.00046105646
0.090697428	0.024799253	0.00045675490
0.090828917	0.025663417	0.00045796326
0.090960405	0.025150414	0.00045848364
0.091091894	0.026176725	0.00046202194
0.091223383	0.025573869	0.00046190829
0.091354871	0.025416918	0.00046080778
0.091486360	0.025318305	0.00046721433
0.091617849	0.024794944	0.00046879763
0.091749337	0.025002698	0.00047498466
0.091880826	0.025148379	0.00047911744
0.092012315	0.024532973	0.00047594090
0.092143804	0.025240151	0.00047869506
0.092275292	0.025244139	0.00048586201
0.092406781	0.025576571	0.00049021848
0.092538270	0.025230141	0.00049060410
0.092669758	0.024785222	0.00048914086
0.092801247	0.024255800	0.00046953712
0.092932736	0.024336565	0.00047203095
0.093064224	0.025061501	0.00047299303
0.093195713	0.024939868	0.00047121449
0.093327202	0.025521491	0.00047440719
0.093458691	0.025020776	0.00046445002
0.093590179	0.024985997	0.00047006362
0.093721668	0.024367325	0.00046308598
0.093853157	0.025090157	0.00046674864
0.093984645	0.025076503	0.00046470381
0.094116134	0.024805444	0.00046236018
0.094247623	0.025368048	0.00046569970
0.094379111	0.024563923	0.00045999173
0.094510600	0.025672451	0.00046740127
0.094642089	0.024704525	0.00046178668
0.094773578	0.024135518	0.00045197460
0.094905066	0.025081206	0.00046340124
0.095036555	0.024650351	0.00046129829
0.095168044	0.023992587	0.00044982676
0.095299532	0.025306311	0.00046249741
0.095431021	0.024692931	0.00045470307
0.095562510	0.025109447	0.00045837113
0.095693998	0.023885954	0.00045168778
0.095825487	0.024493295	0.00045071048
0.095956976	0.024470757	0.00045590971
0.096088465	0.024094206	0.00044900054
0.096219953	0.024805885	0.00045730353
0.096351442	0.024121718	0.00045053275
0.096482931	0.025076146	0.00045645432
0.096614419	0.024814563	0.00045477623
0.096745908	0.024811738	0.00045359664
0.096877397	0.023659517	0.00044483494
0.097008885	0.024420942	0.00045409556
0.097140374	0.024987437	0.00045519443
0.097271863	0.024292353	0.00045035728
0.097403352	0.024230497	0.00044804042
0.097534840	0.024171520	0.00044631458
0.097666329	0.024085867	0.00044921155
0.097797818	0.023963749	0.00044313053
0.097929306	0.024703620	0.00044957236
0.098060795	0.024228831	0.00044557126
0.098192284	0.024531897	0.00044352343
0.098323772	0.024488053	0.00044620207
0.098455261	0.024913699	0.00044701034
0.098586750	0.024255914	0.00044118157
0.098718239	0.023980354	0.00043855437
0.098849727	0.024713772	0.00044324907
0.098981216	0.025006963	0.00044449827
0.099112705	0.023969589	0.00043563076
0.099244193	0.024010730	0.00043772091
0.099375682	0.023414462	0.00043444910
0.099507171	0.023973144	0.00043704684
0.099638659	0.024375865	0.00044125009
0.099770148	0.024453938	0.00044050378
0.099901637	0.023842693	0.00043518147
0.10003313	0.024715587	0.00044307463
0.10016461	0.023949698	0.00043677596
0.10029610	0.024583504	0.00044436569
0.10042759	0.023608525	0.00043357080
0.10055908	0.024594999	0.00044105550
0.10069057	0.023392573	0.00043565692
0.10082206	0.024685059	0.00044090750
0.10095355	0.024823405	0.00044630441
0.10108504	0.024198531	0.00043763528
0.10121652	0.024471531	0.00043798342
0.10134801	0.024033803	0.00043789261
0.10147950	0.024206658	0.00043861657
0.10161099	0.024273000	0.00043960624
0.10174248	0.023990418	0.00043795127
0.10187397	0.023817171	0.00043267379
0.10200546	0.023817159	0.00043582086
0.10213694	0.024930475	0.00043917676
0.10226843	0.024263307	0.00043814311
0.10239992	0.024543298	0.00044118598
0.10253141	0.023992004	0.00043095902
0.10266290	0.024194355	0.00043748957
0.10279439	0.023634679	0.00043047009
0.10292588	0.023831622	0.00043447662
0.10305737	0.024141373	0.00043458373
0.10318885	0.023010202	0.00042367920
0.10332034	0.023073325	0.00042707934
0.10345183	0.023174471	0.00042437803
0.10358332	0.023862915	0.00043151471
0.10371481	0.024106225	0.00043250024
0.10384630	0.023426904	0.00042894880
0.10397779	0.023748455	0.00043113320
0.10410928	0.023746848	0.00043114977
0.10424076	0.024094407	0.00043373303
0.10437225	0.024904822	0.00043979523
0.10450374	0.023697421	0.00042629989
0.10463523	0.023659836	0.00042888980
0.10476672	0.023228989	0.00042610182
0.10489821	0.023047356	0.00042483801
0.10502970	0.023818062	0.00042904616
0.10516118	0.023867272	0.00042819780
0.10529267	0.023820909	0.00043071357
0.10542416	0.023649758	0.00042881839
0.10555565	0.024840879	0.00043631213
0.10568714	0.024046716	0.00043017611
0.10581863	0.023550493	0.00042665704
0.10595012	0.023951922	0.00042938447
0.10608161	0.023407832	0.00042575359
0.10621309	0.024175546	0.00043095173
0.10634458	0.023927692	0.00042740118
0.10647607	0.023819560	0.00042695620
0.10660756	0.024525753	0.00043203310
0.10673905	0.023873618	0.00042961299
0.10687054	0.024543475	0.00043547667
0.10700203	0.024151860	0.00043902486
0.10713352	0.024136968	0.00044248039
0.10726500	0.024461693	0.00044866990
0.10739649	0.023825794	0.00045024543
0.10752798	0.023841301	0.00044765624
0.10765947	0.023962200	0.00045358729
0.10779096	0.023272968	0.00044892733
0.10792245	0.023763264	0.00045684987
0.10805394	0.024100401	0.00046060743
0.10818542	0.023814096	0.00045605415
0.10831691	0.024246503	0.00046189196
0.10844840	0.023956099	0.00046123746
0.10857989	0.023798380	0.00046292405
0.10871138	0.023987812	0.00046834161
0.10884287	0.022904309	0.00045749971
0.10897436	0.023973446	0.00046775383
0.10910585	0.024073846	0.00047144683
0.10923733	0.024046534	0.00046952231
0.10936882	0.023542871	0.00047174424
0.10950031	0.024750686	0.00047958147
0.10963180	0.023721323	0.00047295249
0.10976329	0.023894681	0.00047496359
0.10989478	0.023878217	0.00047680623
0.11002627	0.023980348	0.00048180589
0.11015776	0.023647808	0.00047491673
0.11028924	0.023727802	0.00047891684
0.11042073	0.023717515	0.00048295993
0.11055222	0.024332938	0.00048239453
0.11068371	0.023626732	0.00048192139
0.11081520	0.024281341	0.00048655183
0.11094669	0.023603324	0.00048150113
0.11107818	0.024404555	0.00049211112
0.11120966	0.023808199	0.00048565224
0.11134115	0.023906833	0.00048833074
0.11147264	0.025007013	0.00049583021
0.11160413	0.023171737	0.00048303578
0.11173562	0.023869441	0.00049296445
0.11186711	0.023648117	0.00047297053
0.11199860	0.023103216	0.00047096525
0.11213009	0.023059720	0.00046124798
0.11226157	0.024328982	0.00046995617
0.11239306	0.023313635	0.00046249565
0.11252455	0.023535491	0.00046060030
0.11265604	0.023515598	0.00046060434
0.11278753	0.023263743	0.00045229510
0.11291902	0.024035320	0.00046041565
0.11305051	0.024266225	0.00046269886
0.11318200	0.024079505	0.00045552447
0.11331348	0.023203751	0.00045174436
0.11344497	0.024376437	0.00045925554
0.11357646	0.024191442	0.00045390145
0.11370795	0.023929891	0.00045498197
0.11383944	0.024323283	0.00045641536
0.11397093	0.023329936	0.00044707704
0.11410242	0.024748291	0.00045689642
0.11423390	0.023491509	0.00044334856
0.11436539	0.024216055	0.00045554972
0.11449688	0.023129444	0.00044019916
0.11462837	0.023998317	0.00045155530
0.11475986	0.023684667	0.00044388812
0.11489135	0.023066772	0.00043684839
0.11502284	0.023899061	0.00044794533
0.11515433	0.023837455	0.00044481732
0.11528581	0.024216805	0.00044791560
0.11541730	0.023604023	0.00044036431
0.11554879	0.023058168	0.00043533220
0.11568028	0.023572864	0.00044175116
0.11581177	0.023602107	0.00044134396
0.11594326	0.023873421	0.00044271920
0.11607475	0.023437360	0.00043795124
0.11620624	0.024192144	0.00043984835
0.11633772	0.024178391	0.00044325546
0.11646921	0.023853824	0.00044015981
0.11660070	0.023515391	0.00043641127
0.11673219	0.023124451	0.00043221706
0.11686368	0.023238410	0.00043317583
0.11699517	0.023806274	0.00043791791
0.11712666	0.023483075	0.00043425360
0.11725814	0.024298152	0.00043730812
0.11738963	0.023229453	0.00042760153
0.11752112	0.023403146	0.00042948022
0.11765261	0.023892708	0.00043348096
0.11778410	0.023969585	0.00043386047
0.11791559	0.023067492	0.00042643911
0.11804708	0.023249544	0.00042681816
0.11817857	0.023906377	0.00043203873
0.11831005	0.024698593	0.00043523810
0.11844154	0.023906428	0.00043173624
0.11857303	0.023486244	0.00042338390
0.11870452	0.023717191	0.00042663909
0.11883601	0.023337389	0.00042384913
0.11896750	0.023255817	0.00042379571
0.11909899	0.024806712	0.00043574843
0.11923048	0.023493033	0.00042113595
0.11936196	0.023567928	0.00042486172
0.11949345	0.023366985	0.00041907956
0.11962494	0.023840127	0.00042176592
0.11975643	0.023033190	0.00041826550
0.11988792	0.023546864	0.00041880147
0.12001941	0.023939689	0.00042225317
0.12015090	0.023218234	0.00041586223
0.12028239	0.023717256	0.00042222095
0.12041387	0.023867488	0.00042170708
0.12054536	0.024170259	0.00041935897
0.12067685	0.024083801	0.00042007649
0.12080834	0.024121919	0.00042198255
0.12093983	0.023619840	0.00041483904
0.12107132	0.023646295	0.00041914129
0.12120281	0.023705549	0.00041649986
0.12133429	0.023352576	0.00041501331
0.12146578	0.023532271	0.00041633933
0.12159727	0.023725257	0.00041450902
0.12172876	0.023996645	0.00041836673
0.12186025	0.023727385	0.00041570965
0.12199174	0.023540089	0.00041479429
0.12212323	0.023890153	0.00041653896
0.12225472	0.023560095	0.00041407636
0.12238620	0.023136803	0.00041336725
0.12251769	0.024353802	0.00041736819
0.12264918	0.024091367	0.00041684102
0.12278067	0.024408616	0.00042022371
0.12291216	0.023962165	0.00041483139
0.12304365	0.023789345	0.00041413004
0.12317514	0.023479312	0.00041105959
0.12330663	0.023715932	0.00041332238
0.12343811	0.022969351	0.00040924104
0.12356960	0.023951660	0.00041408127
0.12370109	0.024068504	0.00041603841
0.12383258	0.024285855	0.00041632248
0.12396407	0.023958602	0.00041161147
0.12409556	0.024605038	0.00042257635
0.12422705	0.023220558	0.00040739864
0.12435853	0.023852459	0.00041405684
0.12449002	0.024064294	0.00041368092
0.12462151	0.023404348	0.00041170869
0.12475300	0.024557050	0.00041646183
0.12488449	0.024115618	0.00041468634
0.12501598	0.023272845	0.00040924683
0.12514747	0.023749975	0.00040967883
0.12527896	0.023780594	0.00040930758
0.12541044	0.025042019	0.00042214751
0.12554193	0.023168143	0.00040610472
0.12567342	0.024721315	0.00041717228
0.12580491	0.023770519	0.00041191198
0.12593640	0.022801532	0.00040134194
0.12606789	0.023128728	0.00040703235
0.12619938	0.024449478	0.00041431412
0.12633087	0.024073449	0.00041330879
0.12646235	0.023812654	0.00040936518
0.12659384	0.023360484	0.00040367986
0.12672533	0.023720658	0.00041095951
0.12685682	0.023501098	0.00040748176
0.12698831	0.023511998	0.00040716812
0.12711980	0.023935878	0.00040830839
0.12725129	0.023664326	0.00040613867
0.12738277	0.024027316	0.00041121980
0.12751426	0.024305804	0.00041195390
0.12764575	0.023542172	0.00040670864
0.12777724	0.023739688	0.00040612941
0.12790873	0.023384457	0.00040464475
0.12804022	0.022519001	0.00040141470
0.12817171	0.024065893	0.00040961907
0.12830320	0.023413417	0.00040388535
0.12843468	0.022924054	0.00040110428
0.12856617	0.024508151	0.00041102500
0.12869766	0.023033337	0.00040040359
0.12882915	0.023978243	0.00040953747
0.12896064	0.023689296	0.00040399251
0.12909213	0.023400364	0.00040247979
0.12922362	0.023745259	0.00040677941
0.12935511	0.023675788	0.00040557598
0.12948659	0.024024878	0.00040825182
0.12961808	0.024578739	0.00041008380
0.12974957	0.023965871	0.00040619271
0.12988106	0.023900660	0.00040639962
0.13001255	0.024305068	0.00040772175
0.13014404	0.023581528	0.00040333705
0.13027553	0.024443805	0.00040707720
0.13040701	0.023444577	0.00040069000
0.13053850	0.023066408	0.00039937909
0.13066999	0.023913421	0.00040317709
0.13080148	0.023367753	0.00040420319
0.13093297	0.023615803	0.00040084095
0.13106446	0.024352055	0.00040814801
0.13119595	0.024055445	0.00040548444
0.13132744	0.023922214	0.00040480094
0.13145892	0.023547502	0.00040259020
0.13159041	0.023318607	0.00039911522
0.13172190	0.023224740	0.00039694912
0.13185339	0.023674366	0.00040446471
0.13198488	0.023548851	0.00040079402
0.13211637	0.024668011	0.00040821984
0.13224786	0.023586178	0.00040043608
0.13237935	0.024314448	0.00040475439
0.13251083	0.023502108	0.00040168387
0.13264232	0.023559643	0.00040040407
0.13277381	0.023423702	0.00039896810
0.13290530	0.023742529	0.00039987532
0.13303679	0.023763267	0.00040123834
0.13316828	0.023977601	0.00040414767
0.13329977	0.022664248	0.00039096048
0.13343125	0.023662960	0.00040264669
0.13356274	0.023296363	0.00039488365
0.13369423	0.023099388	0.00039519364
0.13382572	0.023704234	0.00040138134
0.13395721	0.023976490	0.00040113013
0.13408870	0.023773987	0.00040084365
0.13422019	0.024094743	0.00039921006
0.13435168	0.023514712	0.00039766993
0.13448316	0.023581999	0.00039976849
0.13461465	0.023913011	0.00039889583
0.13474614	0.023681963	0.00039883476
0.13487763	0.024134872	0.00040120952
0.13500912	0.023077700	0.00039445145
0.13514061	0.024011773	0.00040128894
0.13527210	0.022987925	0.00039477383
0.13540359	0.023831589	0.00039780878
0.13553507	0.024193883	0.00039963556
0.13566656	0.024375847	0.00040186758
0.13579805	0.023514151	0.00039700151
0.13592954	0.023727441	0.00039442628
0.13606103	0.023247717	0.00039646544
0.13619252	0.024614643	0.00040211987
0.13632401	0.023822737	0.00039643571
0.13645549	0.023850921	0.00039892386
0.13658698	0.023634192	0.00039466523
0.13671847	0.023944064	0.00039817169
0.13684996	0.024240739	0.00039989595
0.13698145	0.023863896	0.00039695681
0.13711294	0.023190654	0.00039205574
0.13724443	0.023788889	0.00039721836
0.13737592	0.023522706	0.00039344425
0.13750740	0.023476417	0.00039485666
0.13763889	0.023953215	0.00039504215
0.13777038	0.024010582	0.00039768514
0.13790187	0.023990838	0.00039624176
0.13803336	0.024064375	0.00039524226
0.13816485	0.023923531	0.00039663962
0.13829634	0.023724308	0.00039213710
0.13842783	0.023632059	0.00039528032
0.13855931	0.023745602	0.00039428453
0.13869080	0.024225736	0.00039769588
0.13882229	0.024355955	0.00039793999
0.13895378	0.023566900	0.00039190522
0.13908527	0.023888748	0.00039508193
0.13921676	0.023348238	0.00039089092
0.13934825	0.022997122	0.00038936244
0.13947973	0.024237903	0.00039668925
0.13961122	0.024370112	0.00039712946
0.13974271	0.023613929	0.00039186830
0.13987420	0.023507487	0.00039326320
0.14000569	0.024464128	0.00039499060
0.14013718	0.023856181	0.00039259184
0.14026867	0.023785210	0.00039213455
0.14040016	0.023816900	0.00039307078
0.14053164	0.023955553	0.00039520834
0.14066313	0.023596646	0.00038875557
0.14079462	0.023943007	0.00039326679
0.14092611	0.023489383	0.00038935053
0.14105760	0.023116950	0.00038794109
0.14118909	0.023296865	0.00038934118
0.14132058	0.024307925	0.00039193228
0.14145207	0.023026084	0.00038492611
0.14158355	0.023875546	0.00039027226
0.14171504	0.023318558	0.00038713984
0.14184653	0.023641444	0.00038948723
0.14197802	0.023670246	0.00038812592
0.14210951	0.024249180	0.00039128159
0.14224100	0.023073226	0.00038408412
0.14237249	0.023508698	0.00038652628
0.14250398	0.023279130	0.00038704683
0.14263546	0.023932879	0.00038801638
0.14276695	0.024385630	0.00039312523
0.14289844	0.022728611	0.00038176325
0.14302993	0.023377930	0.00038621662
0.14316142	0.023570719	0.00038768619
0.14329291	0.023804275	0.00038656120
0.14342440	0.023180637	0.00038501570
0.14355588	0.023376078	0.00038724010
0.14368737	0.023011661	0.00038288725
0.14381886	0.023476941	0.00038670959
0.14395035	0.023189068	0.00038249692
0.14408184	0.023491735	0.00038630677
0.14421333	0.023784669	0.00038813056
0.14434482	0.024346316	0.00039038449
0.14447631	0.023878603	0.00038741373
0.14460779	0.024294096	0.00038995305
0.14473928	0.023800345	0.00038630174
0.14487077	0.023308785	0.00038671248
0.14500226	0.023327010	0.00038275364
0.14513375	0.023981441	0.00038907130
0.14526524	0.023741127	0.00038545858
0.14539673	0.024029727	0.00038742815
0.14552822	0.023723101	0.00038805182
0.14565970	0.023403431	0.00038463950
0.14579119	0.023745129	0.00038701139
0.14592268	0.023991991	0.00038659645
0.14605417	0.024436275	0.00039027898
0.14618566	0.024243456	0.00039047324
0.14631715	0.022895969	0.00037849134
0.14644864	0.023169676	0.00038172452
0.14658012	0.023420850	0.00038281762
0.14671161	0.023436513	0.00038254852
0.14684310	0.023639678	0.00038693824
0.14697459	0.023011310	0.00037934538
0.14710608	0.023450508	0.00038178411
0.14723757	0.023569216	0.00038334081
0.14736906	0.023334704	0.00038066681
0.14750055	0.023346036	0.00038281645
0.14763203	0.023051252	0.00037950661
0.14776352	0.023864724	0.00038410529
0.14789501	0.023039190	0.00038008747
0.14802650	0.024253440	0.00038498248
0.14815799	0.023566822	0.00038408352
0.14828948	0.024055265	0.00038463298
0.14842097	0.023955363	0.00038601359
0.14855246	0.024020907	0.00038491402
0.14868394	0.023836970	0.00038215915
0.14881543	0.023906505	0.00038299549
0.14894692	0.023995423	0.00038501094
0.14907841	0.023592278	0.00038158004
0.14920990	0.023506110	0.00038077429
0.14934139	0.023555985	0.00038022359
0.14947288	0.023969624	0.00038427887
0.14960436	0.024070804	0.00038314513
0.14973585	0.023748340	0.00038124178
0.14986734	0.024427133	0.00038861802
0.14999883	0.023874894	0.00038072910
0.15013032	0.023678683	0.00038311827
0.15026181	0.024155052	0.00038462797
0.15039330	0.023338653	0.00037950915
0.15052479	0.023905433	0.00038275429
0.15065627	0.023304880	0.00037833154
0.15078776	0.023424832	0.00037942209
0.15091925	0.023947950	0.00038345603
0.15105074	0.024128812	0.00038267837
0.15118223	0.023378517	0.00037896172
0.15131372	0.023961403	0.00038265583
0.15144521	0.023069538	0.00037724803
0.15157670	0.023925392	0.00038097738
0.15170818	0.023935069	0.00038028794
0.15183967	0.023830599	0.00038013208
0.15197116	0.023833089	0.00038131803
0.15210265	0.023490787	0.00037780465
0.15223414	0.023770448	0.00037959179
0.15236563	0.023632803	0.00037854754
0.15249712	0.023416156	0.00037688723
0.15262860	0.023238910	0.00037464743
0.15276009	0.024139068	0.00038249597
0.15289158	0.024129668	0.00038260891
0.15302307	0.023721409	0.00037829655
0.15315456	0.024097833	0.00038043607
0.15328605	0.024323606	0.00038258606
0.15341754	0.023203098	0.00037529938
0.15354903	0.023049349	0.00037319812
0.15368051	0.023953540	0.00037846711
0.15381200	0.024308249	0.00038073945
0.15394349	0.023897124	0.00037986573
0.15407498	0.023602201	0.00037781034
0.15420647	0.023480973	0.00037478003
0.15433796	0.024113383	0.00037889024
0.15446945	0.024063591	0.00037834139
0.15460094	0.024159592	0.00038154552
0.15473242	0.024106132	0.00037893998
0.15486391	0.023433467	0.00037502575
0.15499540	0.023144859	0.00037246453
0.15512689	0.023678129	0.00037571873
0.15525838	0.023633076	0.00037677869
0.15538987	0.023315870	0.00037307767
0.15552136	0.023898254	0.00037744046
0.15565284	0.024377395	0.00037963530
0.15578433	0.024436095	0.00038013246
0.15591582	0.023981156	0.00037895089
0.15604731	0.023136965	0.00037376203
0.15617880	0.023654824	0.00037446373
0.15631029	0.024218641	0.00038011684
0.15644178	0.023901235	0.00037536503
0.15657327	0.023511219	0.00037588567
0.15670475	0.023503981	0.00037206303
0.15683624	0.023614313	0.00037486539
0.15696773	0.023293850	0.00037269898
0.15709922	0.023652864	0.00037345892
0.15723071	0.023780618	0.00037571469
0.15736220	0.023904183	0.00037439623
0.15749369	0.024007416	0.00037621385
0.15762518	0.023472105	0.00037238714
0.15775666	0.023772142	0.00037473252
0.15788815	0.023865976	0.00037631115
0.15801964	0.023745492	0.00037365369
0.15815113	0.023545017	0.00037258814
0.15828262	0.023003598	0.00036897275
0.15841411	0.022504713	0.00036542168
0.15854560	0.023618948	0.00037386380
0.15867708	0.023556613	0.00037002958
0.15880857	0.023852224	0.00037531899
0.15894006	0.024220425	0.00037569454
0.15907155	0.023706125	0.00037333603
0.15920304	0.023785609	0.00037390204
0.15933453	0.023240751	0.00036932237
0.15946602	0.023042513	0.00036832862
0.15959751	0.023832566	0.00037359421
0.15972899	0.023633703	0.00037160080
0.15986048	0.023786175	0.00037385382
0.15999197	0.023404286	0.00036999643
0.16012346	0.023598003	0.00037200037
0.16025495	0.024095345	0.00037342714
0.16038644	0.023567637	0.00037038411
0.16051793	0.023588887	0.00037290684
0.16064942	0.023511789	0.00036794879
0.16078090	0.023482928	0.00037066414
0.16091239	0.023637158	0.00037132933
0.16104388	0.023319177	0.00036656531
0.16117537	0.023044815	0.00036862581
0.16130686	0.023269250	0.00036674695
0.16143835	0.024164196	0.00037325875
0.16156984	0.023117664	0.00036881018
0.16170133	0.023656886	0.00036860294
0.16183281	0.022613620	0.00036512828
0.16196430	0.023787945	0.00036976682
0.16209579	0.023534314	0.00036841813
0.16222728	0.024212715	0.00037418709
0.16235877	0.023638953	0.00036787979
0.16249026	0.023970149	0.00037118883
0.16262175	0.023984645	0.00037087097
0.16275323	0.023878271	0.00037006922
0.16288472	0.023711774	0.00036822889
0.16301621	0.022834240	0.00036253471
0.16314770	0.023898312	0.00037142979
0.16327919	0.023638427	0.00036765567
0.16341068	0.023581841	0.00036746537
0.16354217	0.023456247	0.00036719603
0.16367366	0.023863499	0.00037030315
0.16380514	0.023480355	0.00036788741
0.16393663	0.023777915	0.00037021238
0.16406812	0.023353941	0.00036410874
0.16419961	0.024068497	0.00037034842
0.16433110	0.023630576	0.00036655711
0.16446259	0.023606407	0.00036705093
0.16459408	0.023725800	0.00036937724
0.16472557	0.023535011	0.00036449257
0.16485705	0.024054011	0.00037015734
0.16498854	0.024109640	0.00036992943
0.16512003	0.023333080	0.00036557626
0.16525152	0.023257008	0.00036540839
0.16538301	0.023185706	0.00036322410
0.16551450	0.022999521	0.00036447418
0.16564599	0.022993062	0.00036357912
0.16577747	0.024313249	0.00037091295
0.16590896	0.023226504	0.00036459828
0.16604045	0.023042644	0.00036054539
0.16617194	0.023658989	0.00036682540
0.16630343	0.023043911	0.00036147338
0.16643492	0.023858874	0.00036621253
0.16656641	0.023228903	0.00036306281
0.16669790	0.023967233	0.00036562222
0.16682938	0.022669706	0.00035969052
0.16696087	0.023875239	0.00036689391
0.16709236	0.023838152	0.00036419687
0.16722385	0.023830965	0.00036573489
0.16735534	0.023070716	0.00036105381
0.16748683	0.023649078	0.00036405777
0.16761832	0.023669170	0.00036566196
0.16774981	0.023772278	0.00036305840
0.16788129	0.023655838	0.00036621864
0.16801278	0.023112665	0.00036107542
0.16814427	0.023061019	0.00036215748
0.16827576	0.023419396	0.00036331512
0.16840725	0.022953785	0.00035909638
0.16853874	0.022860789	0.00035962534
0.16867023	0.023254874	0.00036025775
0.16880171	0.024189363	0.00036833099
0.16893320	0.023611096	0.00036299130
0.16906469	0.023863733	0.00036321840
0.16919618	0.023850726	0.00036635620
0.16932767	0.023364286	0.00035982593
0.16945916	0.023049134	0.00036033886
0.16959065	0.023764387	0.00036428361
0.16972214	0.022486872	0.00035540899
0.16985362	0.022930430	0.00035863327
0.16998511	0.023383183	0.00035907811
0.17011660	0.023844352	0.00036434566
0.17024809	0.022975949	0.00035994390
0.17037958	0.023358634	0.00036019706
0.17051107	0.023355973	0.00036215616
0.17064256	0.022798639	0.00035730359
0.17077405	0.023352728	0.00036055756
0.17090553	0.023305803	0.00035979262
0.17103702	0.023839420	0.00036229138
0.17116851	0.023852300	0.00036246567
0.17130000	0.023305195	0.00036048930
0.17143149	0.023326662	0.00035843120
0.17156298	0.023236091	0.00035947010
0.17169447	0.023582410	0.00035834766
0.17182595	0.024063633	0.00036423358
0.17195744	0.023511448	0.00036150467
0.17208893	0.023177184	0.00035706180
0.17222042	0.023627034	0.00036020692
0.17235191	0.023970844	0.00036202530
0.17248340	0.023020804	0.00035686376
0.17261489	0.022895768	0.00035658894
0.17274638	0.022895403	0.00035465653
0.17287786	0.023366992	0.00035955853
0.17300935	0.023857715	0.00036161245
0.17314084	0.024116482	0.00036328932
0.17327233	0.023635622	0.00035942133
0.17340382	0.023102031	0.00035729464
0.17353531	0.023640643	0.00035953141
0.17366680	0.024022403	0.00036198965
0.17379829	0.023274221	0.00035676492
0.17392977	0.023929442	0.00036317412
0.17406126	0.023698576	0.00035991807
0.17419275	0.023579093	0.00035892728
0.17432424	0.023284646	0.00035680853
0.17445573	0.023439385	0.00035712905
0.17458722	0.023256405	0.00035821857
0.17471871	0.023294988	0.00035600428
0.17485019	0.023278023	0.00035641956
0.17498168	0.023382741	0.00035737711
0.17511317	0.022945407	0.00035510508
0.17524466	0.023270861	0.00035864831
0.17537615	0.023645214	0.00035793704
0.17550764	0.023314530	0.00035657381
0.17563913	0.022634075	0.00035161375
0.17577062	0.023567933	0.00035709678
0.17590210	0.023135009	0.00035629124
0.17603359	0.023014304	0.00035186741
0.17616508	0.024212687	0.00036118665
0.17629657	0.023773657	0.00035917450
0.17642806	0.023621154	0.00035649761
0.17655955	0.023750710	0.00035941661
0.17669104	0.023868299	0.00035798609
0.17682253	0.023708170	0.00035643372
0.17695401	0.023567667	0.00035833126
0.17708550	0.024067393	0.00035752344
0.17721699	0.023238320	0.00035379826
0.17734848	0.023854893	0.00035747035
0.17747997	0.022987823	0.00035216323
0.17761146	0.023380973	0.00035640431
0.17774295	0.024050862	0.00035656040
0.17787443	0.023429012	0.00035460546
0.17800592	0.023718995	0.00035543812
0.17813741	0.023644927	0.00035633549
0.17826890	0.023786747	0.00035689566
0.17840039	0.023195545	0.00035182000
0.17853188	0.023079376	0.00035374241
0.17866337	0.023585220	0.00035530439
0.17879486	0.023570742	0.00035519856
0.17892634	0.023618958	0.00035665009
0.17905783	0.023093400	0.00034988574
0.17918932	0.023576433	0.00035655144
0.17932081	0.023545887	0.00035414158
0.17945230	0.022889554	0.00035083664
0.17958379	0.023192373	0.00035314403
0.17971528	0.023609500	0.00035308966
0.17984677	0.023216597	0.00035308173
0.17997825	0.023335807	0.00035261418
0.18010974	0.022987989	0.00034938261
0.18024123	0.023437957	0.00035322704
0.18037272	0.022744800	0.00034643214
0.18050421	0.023226909	0.00035867800
0.18063570	0.023658139	0.00036396506
0.18076719	0.022771099	0.00035997094
0.18089867	0.023316728	0.00036626975
0.18103016	0.023668285	0.00036988498
0.18116165	0.023139231	0.00036873715
0.18129314	0.023862010	0.00037493333
0.18142463	0.023275555	0.00037097712
0.18155612	0.023086105	0.00037207556
0.18168761	0.023792113	0.00037778338
0.18181910	0.023208575	0.00037569294
0.18195058	0.023718663	0.00038077786
0.18208207	0.023542480	0.00037764528
0.18221356	0.023527243	0.00038138510
0.18234505	0.023519823	0.00038032198
0.18247654	0.023266405	0.00038094383
0.18260803	0.022894906	0.00037972985
0.18273952	0.023787750	0.00038545511
0.18287101	0.023733776	0.00038670136
0.18300249	0.022834415	0.00038322062
0.18313398	0.023861899	0.00038825227
0.18326547	0.023304717	0.00038672985
0.18339696	0.022764977	0.00038260345
0.18352845	0.023699146	0.00039157638
0.18365994	0.023710545	0.00039339420
0.18379143	0.023930714	0.00039306497
0.18392292	0.023224734	0.00039308078
0.18405440	0.023923367	0.00039455590
0.18418589	0.024379645	0.00039997708
0.18431738	0.023541979	0.00039572896
0.18444887	0.023353725	0.00039336178
0.18458036	0.023676356	0.00039812311
0.18471185	0.023761075	0.00039755141
0.18484334	0.023409331	0.00039847451
0.18497482	0.023235321	0.00039807550
0.18510631	0.023732209	0.00039818170
0.18523780	0.023427808	0.00040003854
0.18536929	0.022768882	0.00038934713
0.18550078	0.023518987	0.00038873008
0.18563227	0.023183735	0.00038596191
0.18576376	0.023592320	0.00038119019
0.18589525	0.022961791	0.00038103954
0.18602673	0.023550324	0.00038200318
0.18615822	0.023659361	0.00038148381
0.18628971	0.023675640	0.00037979386
0.18642120	0.023663000	0.00037770563
0.18655269	0.023889456	0.00037969711
0.18668418	0.024206467	0.00037864630
0.18681567	0.023934512	0.00037628070
0.18694716	0.023631292	0.00037403622
0.18707864	0.024260300	0.00037481855
0.18721013	0.023147827	0.00036955054
0.18734162	0.023701696	0.00037310158
0.18747311	0.023758624	0.00037137740
0.18760460	0.023123180	0.00036815430
0.18773609	0.023175326	0.00036419379
0.18786758	0.023395802	0.00036573911
0.18799906	0.023345411	0.00036776543
0.18813055	0.023277190	0.00036433297
0.18826204	0.023689373	0.00036680845
0.18839353	0.023293297	0.00036039940
0.18852502	0.023644771	0.00036552658
0.18865651	0.022950194	0.00036121723
0.18878800	0.023540737	0.00036085747
0.18891949	0.023799425	0.00036241992
0.18905097	0.023021741	0.00035654968
0.18918246	0.022906539	0.00035701479
0.18931395	0.023004532	0.00035745537
0.18944544	0.023074292	0.00035587845
0.18957693	0.022996160	0.00035652129
0.18970842	0.023449527	0.00035838532
0.18983991	0.023383798	0.00035811031
0.18997140	0.022914422	0.00035515910
0.19010288	0.023001248	0.00035210638
0.19023437	0.023718828	0.00035803343
0.19036586	0.023688204	0.00035708588
0.19049735	0.023496799	0.00035415301
0.19062884	0.023272352	0.00035324165
0.19076033	0.023236473	0.00035147812
0.19089182	0.023757901	0.00035528594
0.19102330	0.023308867	0.00035181098
0.19115479	0.022539458	0.00034772561
0.19128628	0.023110149	0.00035043663
0.19141777	0.023538984	0.00035293706
0.19154926	0.022742392	0.00034859443
0.19168075	0.022763367	0.00034793273
0.19181224	0.023447918	0.00035260028
0.19194373	0.023756288	0.00035398814
0.19207521	0.023838745	0.00035283067
0.19220670	0.023722547	0.00035219912
0.19233819	0.023512359	0.00035176654
0.19246968	0.023952161	0.00035463439
0.19260117	0.023716558	0.00035330870
0.19273266	0.023309521	0.00034939892
0.19286415	0.023103153	0.00034900814
0.19299564	0.023705651	0.00035449300
0.19312712	0.023723868	0.00035148963
0.19325861	0.023365248	0.00035197211
0.19339010	0.023125562	0.00034766924
0.19352159	0.023056782	0.00034775707
0.19365308	0.023381546	0.00035157259
0.19378457	0.023672640	0.00035060505
0.19391606	0.023489091	0.00035027842
0.19404754	0.023140158	0.00034773849
0.19417903	0.023602731	0.00035051009
0.19431052	0.023938622	0.00035302284
0.19444201	0.023692018	0.00035024339
0.19457350	0.023148666	0.00034781280
0.19470499	0.022830978	0.00034465962
0.19483648	0.023016249	0.00034654864
0.19496797	0.023158251	0.00034892640
0.19509945	0.023400232	0.00034887167
0.19523094	0.023239678	0.00034776181
0.19536243	0.022811603	0.00034505159
0.19549392	0.023018079	0.00034536264
0.19562541	0.023131285	0.00034644449
0.19575690	0.023021984	0.00034490430
0.19588839	0.023713485	0.00034858191
0.19601988	0.023390162	0.00034660506
0.19615136	0.023364164	0.00034596647
0.19628285	0.023319481	0.00034701034
0.19641434	0.023730448	0.00034841797
0.19654583	0.022751492	0.00034369577
0.19667732	0.023814808	0.00034835040
0.19680881	0.023164417	0.00034566898
0.19694030	0.023422022	0.00034761495
0.19707178	0.023727025	0.00034732169
0.19720327	0.024050289	0.00035022161
0.19733476	0.023500133	0.00034591790
0.19746625	0.023307512	0.00034511967
0.19759774	0.023077971	0.00034519983
0.19772923	0.023545805	0.00034694060
0.19786072	0.023283538	0.00034397558
0.19799221	0.023672829	0.00034720001
0.19812369	0.023328589	0.00034339707
0.19825518	0.022384722	0.00034038793
0.19838667	0.022652654	0.00033884497
0.19851816	0.023237161	0.00034439992
0.19864965	0.024116571	0.00034863805
0.19878114	0.023784949	0.00034594588
0.19891263	0.023311863	0.00034480537
0.19904412	0.023363813	0.00034403269
0.19917560	0.023686005	0.00034579962
0.19930709	0.023198236	0.00034339667
0.19943858	0.023493637	0.00034387852
0.19957007	0.022338857	0.00033849106
0.19970156	0.022533921	0.00033936125
0.19983305	0.023170489	0.00034189681
0.19996454	0.023566164	0.00034450753
0.20009602	0.023007863	0.00034127642
0.20022751	0.023686345	0.00034520125
0.20035900	0.023344849	0.00034262083
0.20049049	0.022956046	0.00034018420
0.20062198	0.023321014	0.00034287973
0.20075347	0.022843463	0.00033932582
0.20088496	0.023587140	0.00034485449
0.20101645	0.023111930	0.00034263495
0.20114793	0.023790920	0.00034359483
0.20127942	0.023986057	0.00034584154
0.20141091	0.023170369	0.00033970750
0.20154240	0.023722459	0.00034478925
0.20167389	0.023433428	0.00034301507
0.20180538	0.023460242	0.00034037483
0.20193687	0.023484014	0.00034252282
0.20206836	0.023041983	0.00033964851
0.20219984	0.022818163	0.00033867869
0.20233133	0.023731971	0.00034457572
0.20246282	0.023538208	0.00034126534
0.20259431	0.023393491	0.00034154134
0.20272580	0.023371412	0.00034053450
0.20285729	0.023004257	0.00033786807
0.20298878	0.022696332	0.00033729338
0.20312027	0.022929861	0.00033593078
0.20325175	0.023102417	0.00033849955
0.20338324	0.023554584	0.00033908790
0.20351473	0.024012061	0.00034361343
0.20364622	0.023464684	0.00034222104
0.20377771	0.023457721	0.00033885383
0.20390920	0.023244746	0.00034047948
0.20404069	0.023490606	0.00033957532
0.20417217	0.022801060	0.00033669231
0.20430366	0.023645926	0.00034210003
0.20443515	0.023087397	0.00033629505
0.20456664	0.023556364	0.00034057491
0.20469813	0.023589245	0.00034136266
0.20482962	0.023072100	0.00033738400
0.20496111	0.022779760	0.00033503936
0.20509260	0.023267300	0.00033769401
0.20522408	0.023765433	0.00034132172
0.20535557	0.023382181	0.00033921790
0.20548706	0.023545873	0.00033901390
0.20561855	0.023376231	0.00033919125
0.20575004	0.023374892	0.00033649247
0.20588153	0.023511386	0.00033925455
0.20601302	0.023806053	0.00034172529
0.20614451	0.023666011	0.00033782240
0.20627599	0.023046365	0.00033709045
0.20640748	0.022932975	0.00033536752
0.20653897	0.023518917	0.00033836194
0.20667046	0.023733438	0.00034015086
0.20680195	0.022940270	0.00033466084
0.20693344	0.023103871	0.00033626456
0.20706493	0.023292611	0.00033676359
0.20719641	0.022935774	0.00033573016
0.20732790	0.023584731	0.00033983362
0.20745939	0.023163660	0.00033385494
0.20759088	0.023139434	0.00033625305
0.20772237	0.023486493	0.00033798084
0.20785386	0.023113502	0.00033502877
0.20798535	0.023345397	0.00033820979
0.20811684	0.023234988	0.00033509821
0.20824832	0.022669083	0.00033352470
0.20837981	0.023223459	0.00033461271
0.20851130	0.023365339	0.00033733208
0.20864279	0.023339177	0.00033792598
0.20877428	0.023798511	0.00033799158
0.20890577	0.023835244	0.00033870773
0.20903726	0.023221166	0.00033510151
0.20916875	0.023548500	0.00033713158
0.20930023	0.023351481	0.00033638838
0.20943172	0.022933300	0.00033305872
0.20956321	0.023193045	0.00033337920
0.20969470	0.022882574	0.00033427607
0.20982619	0.023212898	0.00033490594
0.20995768	0.023339245	0.00033637075
0.21008917	0.022879105	0.00033186999
0.21022065	0.023568264	0.00033680984
0.21035214	0.023232241	0.00033536262
0.21048363	0.023119121	0.00033243947
0.21061512	0.023142301	0.00033461973
0.21074661	0.023179482	0.00033201271
0.21087810	0.023176689	0.00033356544
0.21100959	0.023245346	0.00033584466
0.21114108	0.023022561	0.00033205260
0.21127256	0.024059191	0.00034010245
0.21140405	0.022795178	0.00032994373
0.21153554	0.023009127	0.00033159344
0.21166703	0.023203379	0.00033329351
0.21179852	0.022971212	0.00033182862
0.21193001	0.023251238	0.00033399437
0.21206150	0.023161359	0.00033163803
0.21219299	0.023117510	0.00033222793
0.21232447	0.023051829	0.00033305927
0.21245596	0.023305997	0.00033223654
0.21258745	0.023820146	0.00033801939
0.21271894	0.023305331	0.00033352750
0.21285043	0.022842153	0.00033062397
0.21298192	0.023188976	0.00033405677
0.21311341	0.023596084	0.00033381424
0.21324489	0.023385626	0.00033346788
0.21337638	0.023095929	0.00033099991
0.21350787	0.023070641	0.00033151438
0.21363936	0.023750622	0.00033687277
0.21377085	0.022972617	0.00033006468
0.21390234	0.022656416	0.00032988593
0.21403383	0.023468539	0.00033188491
0.21416532	0.023395387	0.00033265207
0.21429680	0.022723690	0.00032854126
0.21442829	0.023335333	0.00033208759
0.21455978	0.023609845	0.00033333708
0.21469127	0.023186091	0.00032942496
0.21482276	0.023322693	0.00033121848
0.21495425	0.023195642	0.00033129165
0.21508574	0.022963511	0.00033058318
0.21521723	0.022936661	0.00032876363
0.21534871	0.023447372	0.00033280008
0.21548020	0.023204729	0.00032731022
0.21561169	0.023218735	0.00033030706
0.21574318	0.023845453	0.00033478270
0.21587467	0.023241701	0.00033011127
0.21600616	0.023408249	0.00033221259
0.21613765	0.023287272	0.00032944883
0.21626913	0.023217747	0.00033125235
0.21640062	0.023116564	0.00032993933
0.21653211	0.023403319	0.00033083824
0.21666360	0.023361045	0.00032953037
0.21679509	0.023130910	0.00032801076
0.21692658	0.022915717	0.00032848386
0.21705807	0.023546926	0.00033073295
0.21718956	0.022953090	0.00032773709
0.21732104	0.023106633	0.00032977220
0.21745253	0.023754103	0.00033232104
0.21758402	0.023566300	0.00033121146
0.21771551	0.023522135	0.00033054433
0.21784700	0.022983174	0.00032672902
0.21797849	0.022946450	0.00032751856
0.21810998	0.022694017	0.00032527013
0.21824147	0.023189746	0.00032943623
0.21837295	0.022820678	0.00032834188
0.21850444	0.023767464	0.00033025263
0.21863593	0.022764482	0.00032757339
0.21876742	0.023200384	0.00032747454
0.21889891	0.023534741	0.00033088333
0.21903040	0.023537080	0.00033130108
0.21916189	0.023155931	0.00032543007
0.21929337	0.023589135	0.00033060586
0.21942486	0.023054210	0.00032641981
0.21955635	0.023620045	0.00033116431
0.21968784	0.023219021	0.00032802815
0.21981933	0.023113938	0.00032518844
0.21995082	0.023026514	0.00032696160
0.22008231	0.022916952	0.00032482273
0.22021380	0.023113681	0.00032781850
0.22034528	0.023381729	0.00032903723
0.22047677	0.022790963	0.00032265688
0.22060826	0.023101371	0.00032634267
0.22073975	0.023318293	0.00032734509
0.22087124	0.023142379	0.00032708720
0.22100273	0.023208881	0.00032701779
0.22113422	0.023628171	0.00032738930
0.22126571	0.023648781	0.00032880071
0.22139719	0.023379345	0.00032806559
0.22152868	0.022972451	0.00032528112
0.22166017	0.023054993	0.00032659684
0.22179166	0.023221930	0.00032454233
0.22192315	0.023304689	0.00032760154
0.22205464	0.022919438	0.00032443734
0.22218613	0.023454144	0.00032736569
0.22231761	0.022784720	0.00032271168
0.22244910	0.023542821	0.00032677662
0.22258059	0.023160390	0.00032533656
0.22271208	0.023025212	0.00032427577
0.22284357	0.022637530	0.00032267164
0.22297506	0.022898652	0.00032416713
0.22310655	0.023110484	0.00032456409
0.22323804	0.022963760	0.00032477717
0.22336952	0.023029666	0.00032499277
0.22350101	0.023605525	0.00032691505
0.22363250	0.022933718	0.00032345852
0.22376399	0.022921471	0.00032269406
0.22389548	0.023196804	0.00032526606
0.22402697	0.023076155	0.00032527947
0.22415846	0.022867302	0.00032295427
0.22428995	0.023688059	0.00032726615
0.22442143	0.023588636	0.00032601035
0.22455292	0.023300619	0.00032491666
0.22468441	0.023396682	0.00032660117
0.22481590	0.023224841	0.00032494385
0.22494739	0.023016542	0.00032281432
0.22507888	0.023188915	0.00032351533
0.22521037	0.023604684	0.00032572540
0.22534186	0.023139484	0.00032496473
0.22547334	0.023068163	0.00032273271
0.22560483	0.022966268	0.00032033808
0.22573632	0.023405358	0.00032578081
0.22586781	0.023007847	0.00032230301
0.22599930	0.023374897	0.00032540825
0.22613079	0.023264627	0.00032254952
0.22626228	0.023023051	0.00032279929
0.22639376	0.023158266	0.00032267085
0.22652525	0.023197753	0.00032227905
0.22665674	0.023312768	0.00032432174
0.22678823	0.023224006	0.00032268945
0.22691972	0.023717991	0.00032577777
0.22705121	0.023794569	0.00032543574
0.22718270	0.023342368	0.00032428349
0.22731419	0.023410028	0.00032385365
0.22744567	0.023513743	0.00032326263
0.22757716	0.023074218	0.00032025074
0.22770865	0.023012432	0.00032141152
0.22784014	0.023632079	0.00032386965
0.22797163	0.023192259	0.00032354642
0.22810312	0.022622453	0.00031733568
0.22823461	0.023152367	0.00032211674
0.22836610	0.023431085	0.00032426129
0.22849758	0.022991023	0.00032002584
0.22862907	0.023144089	0.00032234111
0.22876056	0.023199306	0.00032072544
0.22889205	0.022921500	0.00031998032
0.22902354	0.022933697	0.00032100277
0.22915503	0.023143248	0.00031928086
0.22928652	0.023344734	0.00032303917
0.22941800	0.023315431	0.00032062232
0.22954949	0.023166822	0.00032184980
0.22968098	0.023433204	0.00032346350
0.22981247	0.023253765	0.00031994955
0.22994396	0.022795297	0.00031902535
0.23007545	0.023369464	0.00032481620
0.23020694	0.023193697	0.00032618002
0.23033843	0.022469668	0.00032802493
0.23046991	0.023103491	0.00033103465
0.23060140	0.022420032	0.00032947238
0.23073289	0.023549053	0.00033589523
0.23086438	0.022547975	0.00033275672
0.23099587	0.023421662	0.00033966490
0.23112736	0.023514223	0.00034055845
0.23125885	0.022759207	0.00033884126
0.23139034	0.023160814	0.00033965828
0.23152182	0.023551871	0.00034335630
0.23165331	0.023004375	0.00034322748
0.23178480	0.022107957	0.00033664362
0.23191629	0.022846391	0.00034288298
0.23204778	0.022969673	0.00034443201
0.23217927	0.022699549	0.00034252385
0.23231076	0.023133391	0.00034915259
0.23244224	0.022789746	0.00034519621
0.23257373	0.023018956	0.00034689505
0.23270522	0.023216268	0.00034790456
0.23283671	0.023167910	0.00034604107
0.23296820	0.023129432	0.00034867622
0.23309969	0.023302922	0.00034852795
0.23323118	0.024301335	0.00035326126
0.23336267	0.023269359	0.00034967319
0.23349415	0.022557312	0.00034339694
0.23362564	0.023303774	0.00035039895
0.23375713	0.022940335	0.00034809703
0.23388862	0.023304485	0.00034951779
0.23402011	0.023590890	0.00035234840
0.23415160	0.022713931	0.00034614600
0.23428309	0.023439652	0.00035282152
0.23441458	0.023113021	0.00034967627
0.23454606	0.023446241	0.00035356954
0.23467755	0.022891683	0.00034858613
0.23480904	0.022936435	0.00035046244
0.23494053	0.023672099	0.00035455672
0.23507202	0.023109374	0.00035179303
0.23520351	0.023208086	0.00035173498
0.23533500	0.023087952	0.00035144735
0.23546648	0.023507369	0.00035381249
0.23559797	0.023638262	0.00035610864
0.23572946	0.022999739	0.00035215240
0.23586095	0.022625220	0.00035068466
0.23599244	0.023641746	0.00035652965
0.23612393	0.023737892	0.00035460123
0.23625542	0.022615875	0.00035217246
0.23638691	0.023094711	0.00035374930
0.23651839	0.022994123	0.00035125404
0.23664988	0.022791827	0.00035302606
0.23678137	0.022635089	0.00035054709
0.23691286	0.023813654	0.00035856014
0.23704435	0.023276937	0.00035447351
0.23717584	0.022620534	0.00035041289
0.23730733	0.023073313	0.00035506804
0.23743882	0.023260923	0.00035544849
0.23757030	0.023104004	0.00035491698
0.23770179	0.023142659	0.00035682865
0.23783328	0.022938007	0.00035331777
0.23796477	0.022684724	0.00035351435
0.23809626	0.022961030	0.00035368793
0.23822775	0.022893537	0.00035627513
0.23835924	0.023300146	0.00035920122
0.23849072	0.022716556	0.00035176043
0.23862221	0.022952053	0.00035504463
0.23875370	0.023112186	0.00035638822
0.23888519	0.023524994	0.00035975868
0.23901668	0.023166631	0.00035789233
0.23914817	0.022914579	0.00035301126
0.23927966	0.022342589	0.00035311267
0.23941115	0.023515856	0.00035929738
0.23954263	0.023060135	0.00035741396
0.23967412	0.023507418	0.00036000967
0.23980561	0.023453140	0.00035816585
0.23993710	0.022528454	0.00035619877
0.24006859	0.022615332	0.00035464436
0.24020008	0.022898025	0.00035817000
0.24033157	0.022557405	0.00035461638
0.24046306	0.022840876	0.00035598131
0.24059454	0.022618053	0.00035532859
0.24072603	0.023102605	0.00035988373
0.24085752	0.023138917	0.00035946454
0.24098901	0.022943094	0.00036071702
0.24112050	0.023050245	0.00035744398
0.24125199	0.023115705	0.00035913325
0.24138348	0.023288262	0.00036196801
0.24151496	0.022594753	0.00035558163
0.24164645	0.023087258	0.00036014881
0.24177794	0.023217814	0.00035829376
0.24190943	0.023044674	0.00035991317
0.24204092	0.023216678	0.00036047064
0.24217241	0.023503248	0.00036212416
0.24230390	0.023338335	0.00036203905
0.24243539	0.022874304	0.00035649540
0.24256687	0.022996547	0.00035956551
0.24269836	0.023149139	0.00036233437
0.24282985	0.022769329	0.00035717011
0.24296134	0.022437537	0.00035758689
0.24309283	0.022931653	0.00036013047
0.24322432	0.022932673	0.00035866914
0.24335581	0.023233561	0.00036327949
0.24348730	0.023092157	0.00036026879
0.24361878	0.023789717	0.00036585451
0.24375027	0.023004214	0.00036050461
0.24388176	0.022766265	0.00035893050
0.24401325	0.023073091	0.00036284782
0.24414474	0.022848337	0.00035846255
0.24427623	0.023403905	0.00036445254
0.24440772	0.023783190	0.00036548417
0.24453920	0.022857895	0.00036060191
0.24467069	0.023461998	0.00036666952
0.24480218	0.023618778	0.00036412462
0.24493367	0.023117526	0.00036270361
0.24506516	0.024033557	0.00036783960
0.24519665	0.022902749	0.00036220474
0.24532814	0.022780338	0.00036169974
0.24545963	0.023358242	0.00036397371
0.24559111	0.023008562	0.00036294093
0.24572260	0.022884938	0.00036203770
0.24585409	0.022634894	0.00035938608
0.24598558	0.023215158	0.00036508787
0.24611707	0.022838488	0.00036250645
0.24624856	0.023388164	0.00036435496
0.24638005	0.022948923	0.00036228028
0.24651154	0.023163897	0.00036408525
0.24664302	0.023074146	0.00036547920
0.24677451	0.023645820	0.00036566546
0.24690600	0.022768874	0.00036149280
0.24703749	0.023702787	0.00036820636
0.24716898	0.023087366	0.00036240745
0.24730047	0.023054373	0.00036435136
0.24743196	0.022856975	0.00036118558
0.24756345	0.023305023	0.00036630736
0.24769493	0.023409803	0.00036644018
0.24782642	0.023798399	0.00036710133
0.24795791	0.023470976	0.00036694660
0.24808940	0.022954833	0.00036469633
0.24822089	0.022957086	0.00036277711
0.24835238	0.022874947	0.00036566444
0.24848387	0.023072218	0.00036364063
0.24861535	0.023271582	0.00036771237
0.24874684	0.022860713	0.00036453638
0.24887833	0.022325456	0.00036028320
0.24900982	0.022973175	0.00036606087
0.24914131	0.022946746	0.00036580994
0.24927280	0.023004218	0.00036600950
0.24940429	0.023389243	0.00036757157
0.24953578	0.023054060	0.00036515035
0.24966726	0.023262196	0.00036964801
0.24979875	0.023468804	0.00036662152
0.24993024	0.023676369	0.00037069983
0.25006173	0.022957707	0.00036346766
0.25019322	0.023683513	0.00036968760
0.25032471	0.022871319	0.00036637213
0.25045620	0.022762530	0.00036411334
0.25058769	0.023105342	0.00036678194
0.25071917	0.023418141	0.00036842146
0.25085066	0.023223974	0.00036715292
0.25098215	0.022985775	0.00036643730
0.25111364	0.023000565	0.00036508062
0.25124513	0.023005317	0.00036684963
0.25137662	0.022802422	0.00036531185
0.25150811	0.023469155	0.00036881125
0.25163959	0.022908591	0.00036726273
0.25177108	0.023586489	0.00036816040
0.25190257	0.023162895	0.00036808176
0.25203406	0.023391948	0.00036903219
0.25216555	0.023669784	0.00037016558
0.25229704	0.023694919	0.00037193046
0.25242853	0.022509991	0.00036242911
0.25256002	0.023338959	0.00037016319
0.25269150	0.022780326	0.00036519780
0.25282299	0.023248138	0.00036703585
0.25295448	0.023008404	0.00036883159
0.25308597	0.023415542	0.00036870613
0.25321746	0.024054526	0.00037453826
0.25334895	0.023530197	0.00037083986
0.25348044	0.024103499	0.00037257522
0.25361193	0.023158969	0.00036889988
0.25374341	0.023502836	0.00036982884
0.25387490	0.022963247	0.00036690603
0.25400639	0.022111070	0.00036859219
0.25413788	0.022639327	0.00037520670
0.25426937	0.022716128	0.00038157705
0.25440086	0.023148571	0.00038659290
0.25453235	0.022930624	0.00038800933
0.25466383	0.022779746	0.00038915440
0.25479532	0.022963047	0.00039232647
0.25492681	0.023478972	0.00039919150
0.25505830	0.023183012	0.00039749131
0.25518979	0.022841013	0.00039676882
0.25532128	0.023428951	0.00040248778
0.25545277	0.023050614	0.00040382848
0.25558426	0.023143345	0.00040437587
0.25571574	0.023740990	0.00041027356
0.25584723	0.022920160	0.00040750561
0.25597872	0.023475051	0.00041295731
0.25611021	0.023419342	0.00041333752
0.25624170	0.022841703	0.00041041441
0.25637319	0.023567943	0.00041971319
0.25650468	0.022725657	0.00041347369
0.25663617	0.023228989	0.00041860831
0.25676765	0.022759003	0.00041680536
0.25689914	0.023594830	0.00042385922
0.25703063	0.023308599	0.00042518238
0.25716212	0.023282060	0.00042395747
0.25729361	0.023498307	0.00042928251
0.25742510	0.023510905	0.00042976674
0.25755659	0.023110112	0.00043071616
0.25768807	0.023466145	0.00043283468
0.25781956	0.023258993	0.00043213925
0.25795105	0.023193697	0.00043421368
0.25808254	0.023676827	0.00044222850
0.25821403	0.022567222	0.00042910702
0.25834552	0.022773872	0.00043615051
0.25847701	0.023356854	0.00043796968
0.25860850	0.023002554	0.00043739093
0.25873998	0.022922759	0.00043840009
0.25887147	0.023296387	0.00044240452
0.25900296	0.023534583	0.00044674392
0.25913445	0.023313693	0.00044323466
0.25926594	0.023299265	0.00044248181
0.25939743	0.022992580	0.00044404321
0.25952892	0.023519687	0.00044491362
0.25966041	0.023643129	0.00045239474
0.25979189	0.022289267	0.00043727161
0.25992338	0.023051777	0.00044726187
0.26005487	0.022528610	0.00044576439
0.26018636	0.022010302	0.00044086041
0.26031785	0.022074384	0.00044252932
0.26044934	0.022916669	0.00044581965
0.26058083	0.023175196	0.00045032873
0.26071231	0.023278394	0.00045396746
0.26084380	0.022657654	0.00044608696
0.26097529	0.023516175	0.00045571342
0.26110678	0.022754282	0.00045044307
0.26123827	0.022755019	0.00045306241
0.26136976	0.023230788	0.00045532287
0.26150125	0.022262538	0.00044766648
0.26163274	0.023477793	0.00045880115
0.26176422	0.022842861	0.00045181669
0.26189571	0.023393825	0.00046240025
0.26202720	0.022986176	0.00045628641
0.26215869	0.022869359	0.00045724628
0.26229018	0.023126058	0.00045932505
0.26242167	0.022808116	0.00045709342
0.26255316	0.022898946	0.00045948140
0.26268465	0.023025997	0.00046379989
0.26281613	0.022913723	0.00045917652
0.26294762	0.023617384	0.00046415870
0.26307911	0.023263848	0.00046360727
0.26321060	0.023640386	0.00047002709
0.26334209	0.023571968	0.00047138644
0.26347358	0.023465736	0.00046844417
0.26360507	0.022987080	0.00046436760
0.26373655	0.023365315	0.00046930976
0.26386804	0.022927998	0.00046888848
0.26399953	0.023629263	0.00047275301
0.26413102	0.024178919	0.00047442444
0.26426251	0.023230885	0.00047114305
0.26439400	0.022600474	0.00046442374
0.26452549	0.022955579	0.00047276686
0.26465698	0.023094973	0.00047275478
0.26478846	0.023271787	0.00047048918
0.26491995	0.023336974	0.00047759375
0.26505144	0.022353501	0.00046537618
0.26518293	0.023433229	0.00047746317
0.26531442	0.023577845	0.00048238063
0.26544591	0.022607448	0.00047074225
[truncated: 567 more rows]
