# Supplementary material for: Invariant surface glycoprotein 65 of Trypanosoma brucei is a complement C3 receptor
Source: Nat Commun. 2022 Aug 29;13:5085. doi: 10.1038/s41467-022-32728-9 (PMC9424271; doi:10.1038/s41467-022-32728-9)
Supplement: Supplementary file 4 — supplementary data 2 [file 41467_2022_32728_MOESM4_ESM.zip › b21-414646_00150.dat]

0.0026000000	40.378720	0.13806890
0.0027314887	29.316962	0.10806522
0.0028629774	22.571397	0.090666462
0.0029944661	17.371612	0.076336059
0.0031259548	12.404954	0.059277899
0.0032574435	11.058199	0.057932068
0.0033889322	8.8471299	0.048983946
0.0035204209	11.680641	0.049004843
0.0036519096	12.483950	0.047012276
0.0037833983	10.110616	0.039888511
0.0039148870	8.3502157	0.034977660
0.0040463757	6.8701483	0.030522539
0.0041778644	5.6061149	0.025842865
0.0043093531	4.6379036	0.023078146
0.0044408418	3.8770628	0.020293752
0.0045723305	3.1716306	0.018354909
0.0047038192	2.9159168	0.016844320
0.0048353079	2.5126901	0.015179716
0.0049667966	2.2302451	0.014249968
0.0050982853	1.9147254	0.012508135
0.0052297740	1.7656917	0.012168506
0.0053612627	1.5404151	0.010975561
0.0054927514	1.4178660	0.010250735
0.0056242401	1.2662866	0.0096592764
0.0057557288	1.1977872	0.0091341038
0.0058872175	1.0912807	0.0086018324
0.0060187062	1.0407241	0.0083779660
0.0061501949	0.90688375	0.0074910706
0.0062816836	0.89642171	0.0076159621
0.0064131723	0.82972773	0.0071827804
0.0065446610	0.81543702	0.0070186844
0.0066761496	0.76433332	0.0067632172
0.0068076383	0.73491700	0.0064813947
0.0069391270	0.69753702	0.0064159139
0.0070706157	0.66472356	0.0061641030
0.0072021044	0.64103344	0.0059865238
0.0073335931	0.61689318	0.0058471317
0.0074650818	0.57763185	0.0054932894
0.0075965705	0.56362426	0.0054713067
0.0077280592	0.55211875	0.0053927517
0.0078595479	0.50525804	0.0050354887
0.0079910366	0.50159720	0.0050471078
0.0081225253	0.47043644	0.0047480093
0.0082540140	0.45816061	0.0047122998
0.0083855027	0.45595733	0.0047189327
0.0085169914	0.42664558	0.0044714783
0.0086484801	0.41233389	0.0043638714
0.0087799688	0.39684699	0.0042056247
0.0089114575	0.38596481	0.0041694872
0.0090429462	0.36846046	0.0040453539
0.0091744349	0.34595571	0.0038861617
0.0093059236	0.33274063	0.0037663388
0.0094374123	0.32069150	0.0036730301
0.0095689010	0.30621040	0.0035313429
0.0097003897	0.29222658	0.0034779022
0.0098318784	0.27717451	0.0033384828
0.0099633671	0.27146159	0.0032682503
0.010094856	0.26178052	0.0031993521
0.010226345	0.24755811	0.0030375799
0.010357833	0.24670145	0.0031106159
0.010489322	0.22925940	0.0029106585
0.010620811	0.21531332	0.0028002943
0.010752299	0.20813917	0.0027415226
0.010883788	0.19723057	0.0026142178
0.011015277	0.19210120	0.0026265989
0.011146765	0.17673682	0.0024412933
0.011278254	0.17360548	0.0024100252
0.011409743	0.16482503	0.0023244782
0.011541231	0.15467942	0.0022178682
0.011672720	0.15213227	0.0022055098
0.011804209	0.14207924	0.0020500966
0.011935698	0.13880297	0.0020216406
0.012067186	0.13032117	0.0019474797
0.012198675	0.12379214	0.0018364280
0.012330164	0.11841501	0.0018001690
0.012461652	0.11392056	0.0017449997
0.012593141	0.10828494	0.0016641495
0.012724630	0.10639463	0.0016497753
0.012856118	0.10010646	0.0015492937
0.012987607	0.098175817	0.0015521012
0.013119096	0.093188450	0.0014789932
0.013250585	0.090374785	0.0014401549
0.013382073	0.089736519	0.0014410014
0.013513562	0.087595999	0.0014003259
0.013645051	0.083648895	0.0013792810
0.013776539	0.080767971	0.0013480022
0.013908028	0.081792822	0.0013322996
0.014039517	0.075408636	0.0012742671
0.014171005	0.076735712	0.0012762685
0.014302494	0.075376895	0.0012668801
0.014433983	0.074694089	0.0012625554
0.014565472	0.070006040	0.0011982950
0.014696960	0.070665093	0.0012090497
0.014828449	0.067836960	0.0011666545
0.014959938	0.068024182	0.0011756197
0.015091426	0.066093029	0.0011623747
0.015222915	0.061549006	0.0010943688
0.015354404	0.063207703	0.0011135300
0.015485892	0.063179721	0.0011016481
0.015617381	0.060653942	0.0010825818
0.015748870	0.060773954	0.0010829990
0.015880359	0.061386671	0.0010726578
0.016011847	0.061401905	0.0010726060
0.016143336	0.055633086	0.0010121560
0.016274825	0.052109886	0.00098248162
0.016406313	0.053030997	0.00098320344
0.016537802	0.053960980	0.00098288197
0.016669291	0.054493298	0.00098540596
0.016800779	0.054602176	0.00098495328
0.016932268	0.056969035	0.0010006578
0.017063757	0.060283659	0.0010254289
0.017195246	0.058752136	0.0010053423
0.017326734	0.059008109	0.0010067896
0.017458223	0.058683267	0.00099690899
0.017589712	0.058345817	0.00099016773
0.017721200	0.057858183	0.00098962989
0.017852689	0.056170441	0.00095502649
0.017984178	0.055935047	0.00096464645
0.018115666	0.054748577	0.00094856230
0.018247155	0.053123180	0.00092697943
0.018378644	0.053085594	0.00093055470
0.018510133	0.052186971	0.00091173750
0.018641621	0.050094303	0.00089025617
0.018773110	0.050287628	0.00089001652
0.018904599	0.053148794	0.00091201031
0.019036087	0.051265139	0.00089396742
0.019167576	0.048659404	0.00086282544
0.019299065	0.046933541	0.00084408682
0.019430553	0.046688409	0.00084809643
0.019562042	0.047864526	0.00084860038
0.019693531	0.047392762	0.00084395797
0.019825019	0.045740171	0.00082420925
0.019956508	0.047566752	0.00083279812
0.020087997	0.044534098	0.00081457563
0.020219486	0.043012238	0.00079366137
0.020350974	0.043749785	0.00080481396
0.020482463	0.042508827	0.00077910970
0.020613952	0.042601933	0.00077795603
0.020745440	0.043373957	0.00079009693
0.020876929	0.042457874	0.00077236984
0.021008418	0.042731088	0.00077770029
0.021139906	0.039700299	0.00074728900
0.021271395	0.040466816	0.00074592734
0.021402884	0.040951259	0.00075285355
0.021534373	0.040661483	0.00074635814
0.021665861	0.039166029	0.00073268892
0.021797350	0.038919773	0.00072648293
0.021928839	0.039860470	0.00072440070
0.022060327	0.039781457	0.00073511302
0.022191816	0.038681642	0.00071683250
0.022323305	0.037473777	0.00070563374
0.022454793	0.037868188	0.00070452651
0.022586282	0.038849428	0.00070821968
0.022717771	0.036733230	0.00069719042
0.022849260	0.036441794	0.00068461600
0.022980748	0.035909767	0.00068306267
0.023112237	0.035520381	0.00067158898
0.023243726	0.036030780	0.00067385884
0.023375214	0.037705464	0.00069410673
0.023506703	0.037187187	0.00068265087
0.023638192	0.036872466	0.00067925967
0.023769680	0.037436980	0.00068537646
0.023901169	0.037012371	0.00067599434
0.024032658	0.035723360	0.00066679277
0.024164147	0.036512287	0.00066733627
0.024295635	0.037463054	0.00067296866
0.024427124	0.037077158	0.00066728353
0.024558613	0.036817275	0.00066064283
0.024690101	0.039071393	0.00068724008
0.024821590	0.037742607	0.00066831835
0.024953079	0.037554189	0.00066288681
0.025084567	0.036504176	0.00065667127
0.025216056	0.037224325	0.00065611900
0.025347545	0.037034495	0.00066109464
0.025479034	0.035784393	0.00064499386
0.025610522	0.035572374	0.00063687530
0.025742011	0.035602928	0.00063837101
0.025873500	0.034878211	0.00062959867
0.026004988	0.035505138	0.00063820211
0.026136477	0.035291328	0.00063120494
0.026267966	0.036293672	0.00063383792
0.026399454	0.035816555	0.00063315791
0.026530943	0.035443316	0.00062421090
0.026662432	0.035860858	0.00063337636
0.026793920	0.035274294	0.00062267395
0.026925409	0.035012360	0.00061661645
0.027056898	0.035116259	0.00062270357
0.027188387	0.034252821	0.00060672010
0.027319875	0.035197902	0.00061909788
0.027451364	0.036063157	0.00062127696
0.027582853	0.034401911	0.00060379186
0.027714341	0.034781017	0.00060841695
0.027845830	0.035016498	0.00060525470
0.027977319	0.034439059	0.00060378419
0.028108807	0.034259355	0.00059775556
0.028240296	0.034241683	0.00059620344
0.028371785	0.035702242	0.00060745877
0.028503274	0.034273146	0.00059448035
0.028634762	0.034902834	0.00059882256
0.028766251	0.033160719	0.00058529828
0.028897740	0.033813768	0.00058257542
0.029029228	0.034048492	0.00058727092
0.029160717	0.033483622	0.00058287755
0.029292206	0.033989357	0.00058294972
0.029423694	0.033125118	0.00057941949
0.029555183	0.032683752	0.00056653801
0.029686672	0.033370890	0.00057598039
0.029818161	0.032451021	0.00056806256
0.029949649	0.033186459	0.00057033653
0.030081138	0.032739192	0.00056737770
0.030212627	0.032438199	0.00055932587
0.030344115	0.032538794	0.00056114874
0.030475604	0.032614941	0.00056276050
0.030607093	0.033016426	0.00056226606
0.030738581	0.032893158	0.00056203351
0.030870070	0.033060358	0.00055918688
0.031001559	0.032364764	0.00055169078
0.031133048	0.032780021	0.00055713757
0.031264536	0.032829227	0.00055549386
0.031396025	0.032347940	0.00055229130
0.031527514	0.031336325	0.00054112852
0.031659002	0.031930884	0.00054392457
0.031790491	0.032066843	0.00054676148
0.031921980	0.031713002	0.00053944200
0.032053468	0.031286385	0.00053963570
0.032184957	0.032231842	0.00053921295
0.032316446	0.031349837	0.00053356798
0.032447935	0.031487629	0.00053686112
0.032579423	0.031937944	0.00053646418
0.032710912	0.032165559	0.00053867201
0.032842401	0.031743163	0.00053237273
0.032973889	0.031529701	0.00052900112
0.033105378	0.032218811	0.00053626825
0.033236867	0.031175358	0.00052640910
0.033368355	0.029899745	0.00052486426
0.033499844	0.031903518	0.00053907046
0.033631333	0.031103522	0.00053337746
0.033762822	0.030299746	0.00053143221
0.033894310	0.029902083	0.00052822319
0.034025799	0.030667165	0.00053441577
0.034157288	0.030122802	0.00053004928
0.034288776	0.030104907	0.00053072933
0.034420265	0.030507851	0.00053751025
0.034551754	0.030714072	0.00053494318
0.034683242	0.030486797	0.00053653074
0.034814731	0.030018026	0.00052870247
0.034946220	0.030478575	0.00053388280
0.035077708	0.031044288	0.00054416532
0.035209197	0.029155109	0.00052606148
0.035340686	0.030396258	0.00053169547
0.035472175	0.028943330	0.00053278129
0.035603663	0.029279491	0.00053605535
0.035735152	0.029457243	0.00054361994
0.035866641	0.029416367	0.00054300331
0.035998129	0.029610294	0.00054351740
0.036129618	0.029911884	0.00054880617
0.036261107	0.029380329	0.00053984411
0.036392595	0.028283670	0.00054112254
0.036524084	0.028845847	0.00054465906
0.036655573	0.028428429	0.00053658664
0.036787062	0.028718717	0.00054411350
0.036918550	0.029811952	0.00054921435
0.037050039	0.029988751	0.00055676960
0.037181528	0.029085331	0.00054540561
0.037313016	0.027727693	0.00053477472
0.037444505	0.028629551	0.00054523035
0.037575994	0.029566635	0.00054988951
0.037707482	0.027990110	0.00054330193
0.037838971	0.027365124	0.00053739701
0.037970460	0.029189742	0.00055198215
0.038101949	0.029818033	0.00055961740
0.038233437	0.029296518	0.00054879155
0.038364926	0.029714985	0.00054780453
0.038496415	0.030923592	0.00055712614
0.038627903	0.029472684	0.00053974435
0.038759392	0.029635805	0.00054248555
0.038890881	0.030115181	0.00054083245
0.039022369	0.030471741	0.00054443231
0.039153858	0.029703868	0.00053579901
0.039285347	0.029345964	0.00053131574
0.039416836	0.029902999	0.00053963689
0.039548324	0.029461381	0.00053108001
0.039679813	0.029534537	0.00052996726
0.039811302	0.029013559	0.00052814887
0.039942790	0.029716985	0.00052992754
0.040074279	0.029428060	0.00053127230
0.040205768	0.029033585	0.00052474554
0.040337256	0.029612464	0.00052550086
0.040468745	0.029045663	0.00052415216
0.040600234	0.028791777	0.00051903694
0.040731723	0.029057639	0.00052433105
0.040863211	0.029236498	0.00052435982
0.040994700	0.028813282	0.00051855338
0.041126189	0.030008082	0.00052994318
0.041257677	0.028283729	0.00051183973
0.041389166	0.028783765	0.00051448273
0.041520655	0.028959718	0.00051912516
0.041652143	0.029585741	0.00052125017
0.041783632	0.028962229	0.00051696513
0.041915121	0.029266156	0.00051687113
0.042046610	0.029776761	0.00052245265
0.042178098	0.029131182	0.00051683995
0.042309587	0.028373768	0.00050993854
0.042441076	0.029216964	0.00051421368
0.042572564	0.029010681	0.00051353383
0.042704053	0.029481619	0.00051321950
0.042835542	0.029866182	0.00051941762
0.042967030	0.029577677	0.00051604548
0.043098519	0.029990421	0.00052095621
0.043230008	0.029457452	0.00051485577
0.043361496	0.028805004	0.00050298479
0.043492985	0.028176350	0.00050539275
0.043624474	0.028731254	0.00050507680
0.043755963	0.029354929	0.00051467717
0.043887451	0.028999735	0.00050540140
0.044018940	0.029764279	0.00051098342
0.044150429	0.029014397	0.00051084289
0.044281917	0.030064401	0.00051189287
0.044413406	0.030199132	0.00051685134
0.044544895	0.029107713	0.00050648745
0.044676383	0.030176059	0.00051301116
0.044807872	0.029087083	0.00050586232
0.044939361	0.029048119	0.00050321931
0.045070850	0.029482808	0.00050709262
0.045202338	0.029149623	0.00050396106
0.045333827	0.029909134	0.00050565549
0.045465316	0.028678242	0.00050336749
0.045596804	0.029240957	0.00050303640
0.045728293	0.029255130	0.00050455543
0.045859782	0.028715599	0.00049866291
0.045991270	0.028515623	0.00049274299
0.046122759	0.028572617	0.00049666773
0.046254248	0.028816644	0.00050601327
0.046385737	0.029636263	0.00051472670
0.046517225	0.028673911	0.00050839407
0.046648714	0.029002343	0.00051523306
0.046780203	0.029694268	0.00052554802
0.046911691	0.030182849	0.00052833040
0.047043180	0.029889609	0.00052529055
0.047174669	0.029272786	0.00052104236
0.047306157	0.028803645	0.00052003103
0.047437646	0.029144380	0.00052543608
0.047569135	0.029128774	0.00052777242
0.047700624	0.029313762	0.00052437327
0.047832112	0.030213055	0.00053789585
0.047963601	0.029835608	0.00052907878
0.048095090	0.030000406	0.00053698103
0.048226578	0.029896680	0.00053698871
0.048358067	0.029064791	0.00052690033
0.048489556	0.029969513	0.00053492563
0.048621044	0.029927006	0.00053607967
0.048752533	0.030235024	0.00054280548
0.048884022	0.029390987	0.00053499052
0.049015511	0.030139023	0.00053921077
0.049146999	0.030025913	0.00054076059
0.049278488	0.029310832	0.00053609349
0.049409977	0.029985616	0.00054445413
0.049541465	0.030378639	0.00054518087
0.049672954	0.029921705	0.00054202279
0.049804443	0.029490795	0.00053911509
0.049935931	0.029900588	0.00054467798
0.050067420	0.029557699	0.00054247569
0.050198909	0.028766579	0.00053767846
0.050330398	0.030185046	0.00054602573
0.050461886	0.029571104	0.00054103933
0.050593375	0.028922203	0.00053808286
0.050724864	0.029697106	0.00054447877
0.050856352	0.029426598	0.00054571647
0.050987841	0.030232313	0.00054688673
0.051119330	0.028752431	0.00053601230
0.051250818	0.030353766	0.00055132843
0.051382307	0.030007897	0.00055049536
0.051513796	0.030417669	0.00055234658
0.051645284	0.028740816	0.00053884720
0.051776773	0.028721689	0.00054004874
0.051908262	0.029742177	0.00054933536
0.052039751	0.029099418	0.00054450039
0.052171239	0.028857997	0.00054099167
0.052302728	0.028367372	0.00054339728
0.052434217	0.029024852	0.00054201675
0.052565705	0.028904120	0.00054523761
0.052697194	0.029393822	0.00054695633
0.052828683	0.029830888	0.00055432667
0.052960171	0.029566155	0.00054849488
0.053091660	0.029807027	0.00054828649
0.053223149	0.029203288	0.00054832324
0.053354638	0.028999946	0.00054643316
0.053486126	0.029636621	0.00055274701
0.053617615	0.030397076	0.00055618675
0.053749104	0.029037379	0.00054687814
0.053880592	0.029447478	0.00054936605
0.054012081	0.030327971	0.00056117606
0.054143570	0.029719093	0.00055407309
0.054275058	0.029600614	0.00055339538
0.054406547	0.029752234	0.00055173604
0.054538036	0.029641970	0.00055681044
0.054669525	0.030423769	0.00055772057
0.054801013	0.029148731	0.00055302724
0.054932502	0.029254020	0.00055100320
0.055063991	0.029341520	0.00054823837
0.055195479	0.029087130	0.00055183480
0.055326968	0.030137526	0.00055826675
0.055458457	0.030028420	0.00056144299
0.055589945	0.029416635	0.00055143572
0.055721434	0.029613552	0.00055272235
0.055852923	0.029965933	0.00056126659
0.055984412	0.030309762	0.00056426206
0.056115900	0.028250402	0.00054428554
0.056247389	0.028575030	0.00054813081
0.056378878	0.029138845	0.00055158427
0.056510366	0.029445524	0.00055700533
0.056641855	0.029250727	0.00055291059
0.056773344	0.028511595	0.00055176101
0.056904832	0.028655764	0.00055006013
0.057036321	0.029802596	0.00055527714
0.057167810	0.028921783	0.00055208131
0.057299299	0.028676084	0.00055072911
0.057430787	0.029652780	0.00055635551
0.057562276	0.029191180	0.00055491407
0.057693765	0.030179876	0.00055625309
0.057825253	0.029540998	0.00055709197
0.057956742	0.029769604	0.00055838245
0.058088231	0.029976075	0.00055858597
0.058219719	0.028807407	0.00055230134
0.058351208	0.028560626	0.00054283819
0.058482697	0.029037911	0.00055062939
0.058614186	0.029014541	0.00055286374
0.058745674	0.029238737	0.00054763367
0.058877163	0.029765965	0.00055350590
0.059008652	0.029084973	0.00054403196
0.059140140	0.028733355	0.00054527886
0.059271629	0.028794630	0.00054447178
0.059403118	0.030066429	0.00055002598
0.059534606	0.028239144	0.00054015620
0.059666095	0.029458521	0.00054305666
0.059797584	0.029184878	0.00054414433
0.059929072	0.028723065	0.00054212763
0.060060561	0.028619128	0.00053747474
0.060192050	0.028915293	0.00054224837
0.060323539	0.028879916	0.00053721113
0.060455027	0.028478324	0.00053564166
0.060586516	0.029254466	0.00054511250
0.060718005	0.028483064	0.00053451693
0.060849493	0.029196884	0.00054002027
0.060980982	0.029249348	0.00054128933
0.061112471	0.029508275	0.00054117134
0.061243959	0.028323494	0.00053765315
0.061375448	0.029740194	0.00054177729
0.061506937	0.029281133	0.00054323755
0.061638426	0.029543428	0.00054026527
0.061769914	0.029402778	0.00054062072
0.061901403	0.029225044	0.00054265466
0.062032892	0.029730876	0.00054044489
0.062164380	0.029355958	0.00054067027
0.062295869	0.029052176	0.00053891298
0.062427358	0.029414648	0.00054042589
0.062558846	0.027795741	0.00053127812
0.062690335	0.028963786	0.00053351503
0.062821824	0.029317000	0.00053885918
0.062953313	0.028537519	0.00053014819
0.063084801	0.029035849	0.00053305306
0.063216290	0.029405889	0.00054111375
0.063347779	0.030064453	0.00054372159
0.063479267	0.029902324	0.00053896475
0.063610756	0.029730938	0.00054287619
0.063742245	0.028110925	0.00052791735
0.063873733	0.029330456	0.00053973271
0.064005222	0.028660989	0.00053097184
0.064136711	0.029001548	0.00053409710
0.064268200	0.028176325	0.00052672927
0.064399688	0.029734454	0.00053726736
0.064531177	0.029961285	0.00054304365
0.064662666	0.030288635	0.00054186339
0.064794154	0.028320044	0.00052598738
0.064925643	0.029822348	0.00054087366
0.065057132	0.028773778	0.00053238330
0.065188620	0.029389738	0.00053795516
0.065320109	0.028782051	0.00052871434
0.065451598	0.029403732	0.00053349657
0.065583087	0.029189376	0.00053332879
0.065714575	0.029336918	0.00053138513
0.065846064	0.029133331	0.00053283780
0.065977553	0.029169165	0.00052963151
0.066109041	0.029777876	0.00053416690
0.066240530	0.027905447	0.00052339326
0.066372019	0.029817938	0.00053455434
0.066503507	0.028789089	0.00052670302
0.066634996	0.029533190	0.00053204335
0.066766485	0.029083216	0.00053143366
0.066897973	0.029100555	0.00052836129
0.067029462	0.028065886	0.00052145144
0.067160951	0.028077226	0.00052506389
0.067292440	0.029026290	0.00052745891
0.067423928	0.028365047	0.00051975378
0.067555417	0.029596869	0.00053180535
0.067686906	0.028835839	0.00052529078
0.067818394	0.028398129	0.00052204334
0.067949883	0.029138987	0.00052780510
0.068081372	0.028147716	0.00052009915
0.068212860	0.028703274	0.00052382352
0.068344349	0.029552190	0.00053058611
0.068475838	0.029297885	0.00052846804
0.068607327	0.029576755	0.00053052156
0.068738815	0.029705622	0.00052643891
0.068870304	0.027967170	0.00051936886
0.069001793	0.028793771	0.00052305762
0.069133281	0.029557263	0.00052780341
0.069264770	0.028584406	0.00052373220
0.069396259	0.029539849	0.00052489420
0.069527747	0.028835229	0.00052253538
0.069659236	0.029202793	0.00052470664
0.069790725	0.028824976	0.00052185365
0.069922214	0.028316002	0.00051854632
0.070053702	0.028680803	0.00051647728
0.070185191	0.028683010	0.00052134234
0.070316680	0.029129148	0.00052121001
0.070448168	0.029117486	0.00052336895
0.070579657	0.028990713	0.00052339475
0.070711146	0.028827403	0.00051615671
0.070842634	0.028653813	0.00051990544
0.070974123	0.028285585	0.00051540177
0.071105612	0.028536178	0.00051604210
0.071237101	0.028078541	0.00051468413
0.071368589	0.028470029	0.00051283566
0.071500078	0.028508018	0.00051862023
0.071631567	0.028296571	0.00051397954
0.071763055	0.028634272	0.00051527413
0.071894544	0.028040926	0.00051103551
0.072026033	0.027890360	0.00050768362
0.072157521	0.028613932	0.00051765327
0.072289010	0.027324687	0.00050610531
0.072420499	0.027213517	0.00050302250
0.072551988	0.028194413	0.00050973087
0.072683476	0.028016477	0.00050785501
0.072814965	0.026918877	0.00050065817
0.072946454	0.027565327	0.00050845406
0.073077942	0.026574677	0.00049576484
0.073209431	0.027431179	0.00050496885
0.073340920	0.028006178	0.00050735466
0.073472408	0.027327294	0.00050271643
0.073603897	0.027775422	0.00050918712
0.073735386	0.027854596	0.00050628031
0.073866875	0.027716895	0.00050500168
0.073998363	0.027507854	0.00050344158
0.074129852	0.027906036	0.00050734158
0.074261341	0.027333732	0.00050368579
0.074392829	0.026595551	0.00049446724
0.074524318	0.027439068	0.00050310053
0.074655807	0.027128008	0.00049781128
0.074787295	0.027096641	0.00049698028
0.074918784	0.026807593	0.00049656378
0.075050273	0.026632497	0.00049343058
0.075181761	0.027005718	0.00049792663
0.075313250	0.026327127	0.00049145142
0.075444739	0.027346053	0.00049988545
0.075576228	0.027404593	0.00050083636
0.075707716	0.027315129	0.00049920445
0.075839205	0.027679907	0.00050111588
0.075970694	0.027157225	0.00049732995
0.076102182	0.026533445	0.00049091406
0.076233671	0.027616442	0.00050318569
0.076365160	0.027014783	0.00049323040
0.076496648	0.028069426	0.00050519965
0.076628137	0.026336726	0.00049311309
0.076759626	0.027323878	0.00049690082
0.076891115	0.027738660	0.00050030837
0.077022603	0.026709085	0.00049201425
0.077154092	0.027102205	0.00049477504
0.077285581	0.027850707	0.00050245557
0.077417069	0.026275019	0.00048863749
0.077548558	0.027585262	0.00049899501
0.077680047	0.027253751	0.00049392977
0.077811535	0.027012968	0.00049323655
0.077943024	0.027233722	0.00049841613
0.078074513	0.027390374	0.00049305380
0.078206002	0.026542993	0.00049005522
0.078337490	0.026149232	0.00048385954
0.078468979	0.026384493	0.00048520223
0.078600468	0.026719466	0.00049230740
0.078731956	0.026493493	0.00048743830
0.078863445	0.027303509	0.00049481454
0.078994934	0.027300113	0.00049415959
0.079126422	0.027531377	0.00049290956
0.079257911	0.026208937	0.00048403515
0.079389400	0.027217626	0.00049020869
0.079520889	0.026038921	0.00048388432
0.079652377	0.026679794	0.00048754442
0.079783866	0.026753354	0.00048641572
0.079915355	0.026253777	0.00048631148
0.080046843	0.027239811	0.00048977750
0.080178332	0.026678942	0.00048601645
0.080309821	0.026561136	0.00048795213
0.080441309	0.026875724	0.00048541313
0.080572798	0.026441332	0.00048633322
0.080704287	0.026789470	0.00048694483
0.080835776	0.026942017	0.00048714841
0.080967264	0.026224162	0.00048342150
0.081098753	0.025935154	0.00047706276
0.081230242	0.026508468	0.00048521876
0.081361730	0.027043430	0.00048528484
0.081493219	0.025972361	0.00047926038
0.081624708	0.026376830	0.00048415940
0.081756196	0.027064762	0.00048276303
0.081887685	0.026040188	0.00047993581
0.082019174	0.026295953	0.00048126769
0.082150663	0.026005639	0.00047861563
0.082282151	0.025790359	0.00047750895
0.082413640	0.026483576	0.00047830517
0.082545129	0.025697740	0.00047527948
0.082676617	0.025846751	0.00047732845
0.082808106	0.026561525	0.00048022948
0.082939595	0.026488168	0.00048268404
0.083071083	0.026272234	0.00047573325
0.083202572	0.026893659	0.00048180837
0.083334061	0.026146834	0.00047883446
0.083465549	0.025888881	0.00047137351
0.083597038	0.026350934	0.00048131947
0.083728527	0.025774397	0.00047062327
0.083860016	0.025475247	0.00047390264
0.083991504	0.026237361	0.00047800209
0.084122993	0.026126030	0.00047524945
0.084254482	0.025958802	0.00047603224
0.084385970	0.026011252	0.00047378687
0.084517459	0.025833148	0.00047313671
0.084648948	0.025630931	0.00047266739
0.084780436	0.025379274	0.00046741109
0.084911925	0.025638002	0.00047127927
0.085043414	0.025693235	0.00046941743
0.085174903	0.025968112	0.00047191891
0.085306391	0.025393910	0.00047126560
0.085437880	0.026601472	0.00047661923
0.085569369	0.026509478	0.00047634314
0.085700857	0.026389691	0.00047288655
0.085832346	0.026279968	0.00047403702
0.085963835	0.025906504	0.00047300114
0.086095323	0.026140116	0.00047057219
0.086226812	0.027256379	0.00047879186
0.086358301	0.026588091	0.00047436465
0.086489790	0.025876688	0.00047007412
0.086621278	0.025885443	0.00046938720
0.086752767	0.026154574	0.00047102081
0.086884256	0.026320610	0.00047155293
0.087015744	0.025740166	0.00046905524
0.087147233	0.027061293	0.00047723565
0.087278722	0.026723895	0.00047627493
0.087410210	0.025651348	0.00046620156
0.087541699	0.026238310	0.00047039676
0.087673188	0.026083639	0.00047066543
0.087804677	0.026178592	0.00046934672
0.087936165	0.025612057	0.00046670843
0.088067654	0.024864986	0.00045972853
0.088199143	0.026222395	0.00046776165
0.088330631	0.025269166	0.00046373798
0.088462120	0.026136518	0.00046798458
0.088593609	0.026282528	0.00047183630
0.088725097	0.026417509	0.00046843530
0.088856586	0.026387273	0.00046848686
0.088988075	0.026438648	0.00047228521
0.089119564	0.026034229	0.00046605013
0.089251052	0.026481493	0.00046887589
0.089382541	0.025091952	0.00045816228
0.089514030	0.026188680	0.00046584790
0.089645518	0.025899942	0.00046444581
0.089777007	0.026343008	0.00046764420
0.089908496	0.026023164	0.00046950251
0.090039984	0.024960417	0.00045761635
0.090171473	0.025980822	0.00046359216
0.090302962	0.025925878	0.00046543356
0.090434451	0.026480491	0.00046745041
0.090565939	0.026357220	0.00046821310
0.090697428	0.025743568	0.00046411895
0.090828917	0.026022000	0.00046096429
0.090960405	0.026732861	0.00046993630
0.091091894	0.026082319	0.00046286229
0.091223383	0.025642333	0.00046302682
0.091354871	0.025681834	0.00046419758
0.091486360	0.025008161	0.00046417108
0.091617849	0.025947012	0.00047711639
0.091749337	0.024956557	0.00047308746
0.091880826	0.025841357	0.00048275070
0.092012315	0.024923915	0.00048006344
0.092143804	0.025449745	0.00048146450
0.092275292	0.024994302	0.00048390606
0.092406781	0.025589136	0.00048968130
0.092538270	0.024885122	0.00048734672
0.092669758	0.025140036	0.00049353082
0.092801247	0.025839254	0.00048104090
0.092932736	0.024937628	0.00047580954
0.093064224	0.024789215	0.00047205182
0.093195713	0.025110409	0.00047190128
0.093327202	0.025186315	0.00047219054
0.093458691	0.025533633	0.00046797565
0.093590179	0.025542605	0.00047189795
0.093721668	0.025100141	0.00046872448
0.093853157	0.025298142	0.00046869295
0.093984645	0.025065123	0.00046516207
0.094116134	0.025614035	0.00046995331
0.094247623	0.024579279	0.00045885767
0.094379111	0.025284320	0.00046603428
0.094510600	0.024251314	0.00045772889
0.094642089	0.024581079	0.00045876345
0.094773578	0.024344574	0.00045583092
0.094905066	0.024910410	0.00046075057
0.095036555	0.024687066	0.00046182438
0.095168044	0.024866858	0.00045630023
0.095299532	0.024313712	0.00045440469
0.095431021	0.025236383	0.00045854861
0.095562510	0.024032292	0.00045259034
0.095693998	0.024588699	0.00045795284
0.095825487	0.024894952	0.00045575869
0.095956976	0.025478103	0.00046131745
0.096088465	0.024486390	0.00045184223
0.096219953	0.024583202	0.00045457693
0.096351442	0.025061626	0.00045919320
0.096482931	0.025050380	0.00045743202
0.096614419	0.024633751	0.00045257457
0.096745908	0.025774379	0.00046257045
0.096877397	0.024057710	0.00044721155
0.097008885	0.024722091	0.00045447477
0.097140374	0.024776888	0.00045315179
0.097271863	0.025115852	0.00045521052
0.097403352	0.024703657	0.00045018529
0.097534840	0.024728107	0.00045074400
0.097666329	0.024113737	0.00044737344
0.097797818	0.024867571	0.00044963398
0.097929306	0.023374406	0.00043908831
0.098060795	0.023914909	0.00044360923
0.098192284	0.023393194	0.00043601191
0.098323772	0.024660211	0.00044875970
0.098455261	0.024351852	0.00044205110
0.098586750	0.025138133	0.00044788212
0.098718239	0.024119340	0.00043797499
0.098849727	0.023826251	0.00043505745
0.098981216	0.024330981	0.00043946259
0.099112705	0.023716577	0.00043536964
0.099244193	0.024111717	0.00043746811
0.099375682	0.024427421	0.00044202009
0.099507171	0.023706041	0.00043417813
0.099638659	0.023454455	0.00043563241
0.099770148	0.024200696	0.00043994003
0.099901637	0.023833189	0.00043479930
0.10003313	0.024267540	0.00044069029
0.10016461	0.025347011	0.00044743069
0.10029610	0.024102369	0.00044112946
0.10042759	0.024521125	0.00044047165
0.10055908	0.023861548	0.00043719481
0.10069057	0.024989282	0.00044587378
0.10082206	0.023857062	0.00043606212
0.10095355	0.024432560	0.00044435179
0.10108504	0.023264956	0.00043068886
0.10121652	0.024448023	0.00043828798
0.10134801	0.023987345	0.00043900574
0.10147950	0.023703248	0.00043381047
0.10161099	0.024234270	0.00043823921
0.10174248	0.023338160	0.00043166689
0.10187397	0.024098926	0.00043395055
0.10200546	0.024198216	0.00043873072
0.10213694	0.024065879	0.00043478439
0.10226843	0.024092590	0.00043665951
0.10239992	0.024130920	0.00043726677
0.10253141	0.024141059	0.00043233021
0.10266290	0.023463606	0.00043462439
0.10279439	0.023284702	0.00042905723
0.10292588	0.023259619	0.00043082991
0.10305737	0.024314639	0.00043610610
0.10318885	0.023622512	0.00042912244
0.10332034	0.024133981	0.00043646018
0.10345183	0.023879391	0.00043214711
0.10358332	0.024282464	0.00043649548
0.10371481	0.024919274	0.00043870390
0.10384630	0.024038222	0.00043311134
0.10397779	0.023912863	0.00043234013
0.10410928	0.023476043	0.00042979357
0.10424076	0.024121761	0.00043355258
0.10437225	0.023929173	0.00043221376
0.10450374	0.023496618	0.00042612149
0.10463523	0.023636344	0.00043057747
0.10476672	0.023536560	0.00042797626
0.10489821	0.024798934	0.00043817922
0.10502970	0.024145308	0.00043118548
0.10516118	0.023801764	0.00042867364
0.10529267	0.024050439	0.00043367174
0.10542416	0.023870097	0.00043019172
0.10555565	0.023556495	0.00042612420
0.10568714	0.023945283	0.00042928750
0.10581863	0.024359149	0.00043248018
0.10595012	0.023936305	0.00042968400
0.10608161	0.023894347	0.00042930688
0.10621309	0.024330787	0.00043224772
0.10634458	0.024011327	0.00042799190
0.10647607	0.024251948	0.00043079048
0.10660756	0.024276729	0.00043035332
0.10673905	0.023699474	0.00042937047
0.10687054	0.023797703	0.00043065372
0.10700203	0.023003975	0.00043003285
0.10713352	0.023645544	0.00043887001
0.10726500	0.024405302	0.00044667285
0.10739649	0.023466686	0.00044777617
0.10752798	0.024180398	0.00045099630
0.10765947	0.024291300	0.00045507162
0.10779096	0.024175414	0.00045483166
0.10792245	0.023799342	0.00045780742
0.10805394	0.024625073	0.00046292737
0.10818542	0.023809663	0.00045629098
0.10831691	0.023540893	0.00046021262
0.10844840	0.023926550	0.00046095721
0.10857989	0.024051930	0.00046630750
0.10871138	0.023718798	0.00046641415
0.10884287	0.023251274	0.00045842159
0.10897436	0.024255090	0.00047026962
0.10910585	0.023878978	0.00047011360
0.10923733	0.023153335	0.00045999445
0.10936882	0.024375937	0.00047809549
0.10950031	0.023693590	0.00047043925
0.10963180	0.023514195	0.00047076523
0.10976329	0.024220337	0.00047792111
0.10989478	0.024621809	0.00048264072
0.11002627	0.023667160	0.00048346803
0.11015776	0.023685133	0.00047498821
0.11028924	0.023426582	0.00047548551
0.11042073	0.023828408	0.00048456329
0.11055222	0.023987379	0.00048106232
0.11068371	0.024072443	0.00048554899
0.11081520	0.024138824	0.00048384064
0.11094669	0.024568320	0.00048955701
0.11107818	0.024221932	0.00049183008
0.11120966	0.024570132	0.00049103961
0.11134115	0.023917516	0.00048900285
0.11147264	0.023396041	0.00048328795
0.11160413	0.023172579	0.00048299608
0.11173562	0.023114788	0.00048782881
0.11186711	0.023017504	0.00046869199
0.11199860	0.023963811	0.00047574722
0.11213009	0.023924580	0.00046853530
0.11226157	0.024130012	0.00046731408
0.11239306	0.024360029	0.00047009645
0.11252455	0.023990267	0.00046461599
0.11265604	0.024002602	0.00046594842
0.11278753	0.023161098	0.00045157417
0.11291902	0.024006531	0.00045885323
0.11305051	0.023940715	0.00045948543
0.11318200	0.023304591	0.00045135566
0.11331348	0.023684353	0.00045457684
0.11344497	0.024693923	0.00046097002
0.11357646	0.024053913	0.00045318386
0.11370795	0.024085454	0.00045480284
0.11383944	0.024120844	0.00045436542
0.11397093	0.023278351	0.00044772900
0.11410242	0.024381077	0.00045418427
0.11423390	0.023688889	0.00044492875
0.11436539	0.024823151	0.00045916056
0.11449688	0.023872639	0.00044478666
0.11462837	0.024325176	0.00045486727
0.11475986	0.024276382	0.00044980432
0.11489135	0.024383432	0.00044624516
0.11502284	0.023887914	0.00044777958
0.11515433	0.023610932	0.00044298536
0.11528581	0.024067914	0.00044610946
0.11541730	0.023997021	0.00044381574
0.11554879	0.023614460	0.00044033266
0.11568028	0.023999715	0.00044736186
0.11581177	0.023933230	0.00044275614
0.11594326	0.024357232	0.00044536702
0.11607475	0.023252827	0.00043733807
0.11620624	0.024279624	0.00044299946
0.11633772	0.024077703	0.00044343258
0.11646921	0.023443110	0.00043740672
0.11660070	0.023265286	0.00043581060
0.11673219	0.023411148	0.00043366064
0.11686368	0.023747454	0.00043651072
0.11699517	0.023878177	0.00043916484
0.11712666	0.023524941	0.00043499597
0.11725814	0.023079801	0.00042955894
0.11738963	0.023548318	0.00043223799
0.11752112	0.023669474	0.00043289218
0.11765261	0.023371848	0.00043100210
0.11778410	0.024084827	0.00043514856
0.11791559	0.023982206	0.00043364378
0.11804708	0.023053174	0.00042462355
0.11817857	0.023803159	0.00043051330
0.11831005	0.023732167	0.00042974874
0.11844154	0.023085853	0.00042690128
0.11857303	0.024137125	0.00042875368
0.11870452	0.023935930	0.00042917679
0.11883601	0.023904861	0.00042847966
0.11896750	0.024483049	0.00043397315
0.11909899	0.023362789	0.00042502767
0.11923048	0.023825228	0.00042257372
0.11936196	0.024116638	0.00042848028
0.11949345	0.023795208	0.00042205277
0.11962494	0.023887821	0.00042308859
0.11975643	0.023494123	0.00042305335
0.11988792	0.024508914	0.00042581504
0.12001941	0.023959681	0.00042091015
0.12015090	0.024358254	0.00042380571
0.12028239	0.024389293	0.00042710651
0.12041387	0.023537547	0.00041819452
0.12054536	0.022989740	0.00041129198
0.12067685	0.024151806	0.00042087243
0.12080834	0.024238055	0.00042289115
0.12093983	0.024324574	0.00041843169
0.12107132	0.023487481	0.00041689730
0.12120281	0.023779528	0.00041668258
0.12133429	0.023831413	0.00041738724
0.12146578	0.023803053	0.00041861728
0.12159727	0.023035062	0.00040748981
0.12172876	0.024754930	0.00042356320
0.12186025	0.024620259	0.00042085317
0.12199174	0.023465427	0.00041355229
0.12212323	0.024112218	0.00041824554
0.12225472	0.023499475	0.00041312370
0.12238620	0.023561424	0.00041624147
0.12251769	0.023947692	0.00041478347
0.12264918	0.023722374	0.00041562185
0.12278067	0.023815916	0.00041678022
0.12291216	0.023213087	0.00041084615
0.12304365	0.023996369	0.00041646533
0.12317514	0.024230351	0.00041684790
0.12330663	0.024577952	0.00042100103
0.12343811	0.023932991	0.00041669612
0.12356960	0.024203303	0.00041527175
0.12370109	0.024015345	0.00041611945
0.12383258	0.023941178	0.00041354103
0.12396407	0.024352557	0.00041487027
0.12409556	0.023535302	0.00041410879
0.12422705	0.024459289	0.00041633155
0.12435853	0.023759396	0.00041231896
0.12449002	0.023623256	0.00041023562
0.12462151	0.024156097	0.00041723508
0.12475300	0.023746656	0.00041182399
0.12488449	0.024109378	0.00041266835
0.12501598	0.024021822	0.00041508237
0.12514747	0.023664893	0.00041023063
0.12527896	0.023035228	0.00040523991
0.12541044	0.023563270	0.00041194642
0.12554193	0.023089183	0.00040654952
0.12567342	0.023910902	0.00041043519
0.12580491	0.023083659	0.00040826861
0.12593640	0.023482604	0.00040740448
0.12606789	0.023484190	0.00041002964
0.12619938	0.023308081	0.00040698631
0.12633087	0.023685745	0.00041024068
0.12646235	0.023682032	0.00040907945
0.12659384	0.024144968	0.00040950299
0.12672533	0.023707494	0.00041103828
0.12685682	0.023209019	0.00040460384
0.12698831	0.022458444	0.00040029879
0.12711980	0.023897422	0.00040906193
0.12725129	0.023528866	0.00040658071
0.12738277	0.023251887	0.00040500276
0.12751426	0.023267598	0.00040324896
0.12764575	0.023672115	0.00040844166
0.12777724	0.023553802	0.00040539964
0.12790873	0.023973708	0.00040956237
0.12804022	0.023358547	0.00040699629
0.12817171	0.024363955	0.00041199468
0.12830320	0.023046287	0.00040247207
0.12843468	0.024058134	0.00040988612
0.12856617	0.023011185	0.00040046111
0.12869766	0.023534708	0.00040448446
0.12882915	0.023447402	0.00040730967
0.12896064	0.023479389	0.00040190629
0.12909213	0.023675372	0.00040448326
0.12922362	0.023592042	0.00040494401
0.12935511	0.023399847	0.00040382218
0.12948659	0.024327369	0.00041130635
0.12961808	0.023810867	0.00040352284
0.12974957	0.024119671	0.00040668164
0.12988106	0.023856848	0.00040518627
0.13001255	0.023803744	0.00040492650
0.13014404	0.023312226	0.00040352058
0.13027553	0.023691996	0.00040247017
0.13040701	0.023730002	0.00040281891
0.13053850	0.023501226	0.00040322495
0.13066999	0.023553797	0.00040227196
0.13080148	0.023892075	0.00040620272
0.13093297	0.024150980	0.00040416867
0.13106446	0.023953382	0.00040606426
0.13119595	0.023709318	0.00040237002
0.13132744	0.023499987	0.00040232188
0.13145892	0.023897132	0.00040452215
0.13159041	0.023841463	0.00040246028
0.13172190	0.023639379	0.00040068403
0.13185339	0.023814282	0.00040311970
0.13198488	0.023442918	0.00039891047
0.13211637	0.023729339	0.00040202570
0.13224786	0.023337555	0.00039696329
0.13237935	0.023254604	0.00039925778
0.13251083	0.023792171	0.00040231437
0.13264232	0.023566745	0.00040123118
0.13277381	0.023808580	0.00040256659
0.13290530	0.024177392	0.00040164490
0.13303679	0.023362561	0.00039935978
0.13316828	0.023739382	0.00040207500
0.13329977	0.023065753	0.00039380892
0.13343125	0.023498789	0.00040193343
0.13356274	0.023586932	0.00039789415
0.13369423	0.024012873	0.00040027224
0.13382572	0.023868115	0.00040191187
0.13395721	0.024120525	0.00040156085
0.13408870	0.023956641	0.00040288502
0.13422019	0.023248572	0.00039455222
0.13435168	0.023920668	0.00040057874
0.13448316	0.024396130	0.00040447941
0.13461465	0.023532661	0.00039780125
0.13474614	0.023241994	0.00039645104
0.13487763	0.024105542	0.00040025611
0.13500912	0.023664677	0.00039814239
0.13514061	0.023951097	0.00040095139
0.13527210	0.023440751	0.00039766897
0.13540359	0.022932940	0.00039091634
0.13553507	0.023808779	0.00039660795
0.13566656	0.023565563	0.00039651536
0.13579805	0.023589540	0.00039733304
0.13592954	0.024616356	0.00040288031
0.13606103	0.024310890	0.00040259089
0.13619252	0.023546282	0.00039371274
0.13632401	0.023617471	0.00039409775
0.13645549	0.023839910	0.00039925699
0.13658698	0.023690563	0.00039574915
0.13671847	0.023687976	0.00039684781
0.13684996	0.023391456	0.00039380766
0.13698145	0.023755908	0.00039616601
0.13711294	0.023687190	0.00039551807
0.13724443	0.023092656	0.00039190338
0.13737592	0.023499832	0.00039386649
0.13750740	0.023569716	0.00039661531
0.13763889	0.024793022	0.00039939535
0.13777038	0.023419166	0.00039514173
0.13790187	0.023555546	0.00039358736
0.13803336	0.023365441	0.00039130376
0.13816485	0.023675235	0.00039471691
0.13829634	0.023684038	0.00039237258
0.13842783	0.023030181	0.00038993693
0.13855931	0.023262492	0.00039082720
0.13869080	0.023991829	0.00039623018
0.13882229	0.023549673	0.00039154253
0.13895378	0.023059104	0.00038882851
0.13908527	0.023429310	0.00039260815
0.13921676	0.023572981	0.00039381683
0.13934825	0.022968125	0.00038852135
0.13947973	0.024107584	0.00039532688
0.13961122	0.024719983	0.00039903842
0.13974271	0.023188412	0.00039053056
0.13987420	0.023206568	0.00039121452
0.14000569	0.024324373	0.00039393797
0.14013718	0.023259289	0.00038952803
0.14026867	0.023721273	0.00039232506
0.14040016	0.022728661	0.00038628167
0.14053164	0.023552388	0.00039303582
0.14066313	0.023651767	0.00038863222
0.14079462	0.023771728	0.00039172992
0.14092611	0.023164414	0.00038781433
0.14105760	0.022761265	0.00038409077
0.14118909	0.023592182	0.00039219619
0.14132058	0.023777706	0.00038812810
0.14145207	0.024352220	0.00039417617
0.14158355	0.023665493	0.00038809718
0.14171504	0.023480155	0.00038836715
0.14184653	0.023518863	0.00038931600
0.14197802	0.023290478	0.00038662391
0.14210951	0.023268750	0.00038715912
0.14224100	0.022602796	0.00038190648
0.14237249	0.023293633	0.00038684906
0.14250398	0.022901064	0.00038550275
0.14263546	0.024116326	0.00038996060
0.14276695	0.023282730	0.00038617822
0.14289844	0.023341570	0.00038590995
0.14302993	0.023191903	0.00038519838
0.14316142	0.023179114	0.00038506266
0.14329291	0.024150034	0.00038915315
0.14342440	0.024074249	0.00039123343
0.14355588	0.024280775	0.00039153316
0.14368737	0.023668674	0.00038689710
0.14381886	0.023484796	0.00038631828
0.14395035	0.023422575	0.00038390854
0.14408184	0.024071286	0.00039008950
0.14421333	0.023798663	0.00038818871
0.14434482	0.023965478	0.00038880246
0.14447631	0.024091463	0.00038971541
0.14460779	0.023046920	0.00038280164
0.14473928	0.023331839	0.00038364013
0.14487077	0.022763145	0.00038303064
0.14500226	0.023346490	0.00038320525
0.14513375	0.023878021	0.00038979534
0.14526524	0.023535539	0.00038426207
0.14539673	0.023718993	0.00038631581
0.14552822	0.023413721	0.00038721748
0.14565970	0.024331649	0.00038967424
0.14579119	0.024306660	0.00038990999
0.14592268	0.023374795	0.00038247029
0.14605417	0.023772173	0.00038588115
0.14618566	0.023242502	0.00038380960
0.14631715	0.023192148	0.00038108730
0.14644864	0.023616738	0.00038383170
0.14658012	0.022765076	0.00037735443
0.14671161	0.023085328	0.00038084662
0.14684310	0.023934189	0.00038845098
0.14697459	0.023445180	0.00038309731
0.14710608	0.023510369	0.00038275222
0.14723757	0.023900875	0.00038470349
0.14736906	0.024083291	0.00038682257
0.14750055	0.023724378	0.00038527231
0.14763203	0.023368630	0.00038060159
0.14776352	0.023890386	0.00038459702
0.14789501	0.023945735	0.00038582063
0.14802650	0.023591529	0.00038049329
0.14815799	0.022984835	0.00038029005
0.14828948	0.023196774	0.00037946154
0.14842097	0.023405211	0.00038154139
0.14855246	0.024384655	0.00038701995
0.14868394	0.023635664	0.00038188902
0.14881543	0.023897828	0.00038446918
0.14894692	0.023567861	0.00038297514
0.14907841	0.023384285	0.00038011272
0.14920990	0.022899298	0.00037698518
0.14934139	0.023155170	0.00037913854
0.14947288	0.024012553	0.00038579233
0.14960436	0.024039697	0.00038354951
0.14973585	0.023773857	0.00038088197
0.14986734	0.023581124	0.00038194616
0.14999883	0.024098576	0.00038410300
0.15013032	0.023681333	0.00038305567
0.15026181	0.023565860	0.00038139416
0.15039330	0.024016118	0.00038340921
0.15052479	0.023709852	0.00038155913
0.15065627	0.023392227	0.00037894318
0.15078776	0.023717267	0.00038245260
0.15091925	0.023548949	0.00038012496
0.15105074	0.023483483	0.00037844499
0.15118223	0.023500141	0.00038059079
0.15131372	0.022895718	0.00037513032
0.15144521	0.023748644	0.00038004001
0.15157670	0.023719685	0.00038058521
0.15170818	0.024454121	0.00038418244
0.15183967	0.023872979	0.00038098873
0.15197116	0.024344515	0.00038459412
0.15210265	0.022730278	0.00037342594
0.15223414	0.023599392	0.00037824542
0.15236563	0.023948824	0.00037981108
0.15249712	0.023514354	0.00037807933
0.15262860	0.023991610	0.00038187430
0.15276009	0.023602614	0.00037828831
0.15289158	0.023453567	0.00037833138
0.15302307	0.023367649	0.00037576897
0.15315456	0.023497972	0.00037795770
0.15328605	0.024243116	0.00038146952
0.15341754	0.023694340	0.00038066152
0.15354903	0.024663943	0.00038403323
0.15368051	0.023018844	0.00037468764
0.15381200	0.023391982	0.00037512776
0.15394349	0.023710417	0.00037866181
0.15407498	0.023376256	0.00037717666
0.15420647	0.023456439	0.00037419905
0.15433796	0.024000400	0.00037953103
0.15446945	0.023520131	0.00037497133
0.15460094	0.023286082	0.00037593576
0.15473242	0.023026585	0.00037339583
0.15486391	0.023049531	0.00037243799
0.15499540	0.023197294	0.00037330610
0.15512689	0.023420928	0.00037550168
0.15525838	0.023824610	0.00037831305
0.15538987	0.023418110	0.00037424446
0.15552136	0.022971173	0.00037091220
0.15565284	0.023847385	0.00037683036
0.15578433	0.022912808	0.00037212996
0.15591582	0.023514970	0.00037583097
0.15604731	0.023444217	0.00037481108
0.15617880	0.024191034	0.00037870258
0.15631029	0.023708450	0.00037587317
0.15644178	0.023779261	0.00037468563
0.15657327	0.023099702	0.00037219863
0.15670475	0.022874268	0.00036883872
0.15683624	0.023842456	0.00037637926
0.15696773	0.023477635	0.00037429508
0.15709922	0.023585384	0.00037325352
0.15723071	0.023827960	0.00037606861
0.15736220	0.023386462	0.00037138791
0.15749369	0.023480391	0.00037217079
0.15762518	0.023442743	0.00037238032
0.15775666	0.023077470	0.00037073719
0.15788815	0.023364619	0.00037252584
0.15801964	0.023961011	0.00037530653
0.15815113	0.022910710	0.00036990053
0.15828262	0.023495321	0.00037119302
0.15841411	0.023959788	0.00037472097
0.15854560	0.023911509	0.00037612061
0.15867708	0.023953419	0.00037303284
0.15880857	0.024002770	0.00037551410
0.15894006	0.023165330	0.00036907178
0.15907155	0.023856105	0.00037380525
0.15920304	0.023647496	0.00037346018
0.15933453	0.023567776	0.00037175217
0.15946602	0.023888865	0.00037351902
0.15959751	0.023852468	0.00037398421
0.15972899	0.023151323	0.00036820884
0.15986048	0.023540019	0.00037250814
0.15999197	0.023182403	0.00036679088
0.16012346	0.023541768	0.00037171783
0.16025495	0.023565918	0.00037120619
0.16038644	0.023796293	0.00037138985
0.16051793	0.022801037	0.00036778745
0.16064942	0.023285971	0.00036798536
0.16078090	0.024020857	0.00037363583
0.16091239	0.023732357	0.00037234233
0.16104388	0.023359950	0.00036656216
0.16117537	0.023651576	0.00037207022
0.16130686	0.023812263	0.00037018932
0.16143835	0.023953382	0.00037178951
0.16156984	0.023477696	0.00037042339
0.16170133	0.024206913	0.00037130396
0.16183281	0.023267463	0.00036854970
0.16196430	0.023957343	0.00037126822
0.16209579	0.024146016	0.00037206691
0.16222728	0.023819294	0.00037233571
0.16235877	0.023229883	0.00036509117
0.16249026	0.023493707	0.00036864967
0.16262175	0.022998267	0.00036540649
0.16275323	0.023333771	0.00036637571
0.16288472	0.023614671	0.00036845977
0.16301621	0.023064717	0.00036452722
0.16314770	0.023511878	0.00036965737
0.16327919	0.023462207	0.00036708500
0.16341068	0.023680911	0.00036746753
0.16354217	0.023741639	0.00036976424
0.16367366	0.023428706	0.00036666878
0.16380514	0.022254439	0.00036073203
0.16393663	0.022890230	0.00036241269
0.16406812	0.023960532	0.00036835008
0.16419961	0.023734041	0.00036834615
0.16433110	0.023961498	0.00036988395
0.16446259	0.022934031	0.00036346187
0.16459408	0.023119612	0.00036470370
0.16472557	0.023726940	0.00036654838
0.16485705	0.023132918	0.00036384160
0.16498854	0.023073111	0.00036311591
0.16512003	0.023104974	0.00036405668
0.16525152	0.023377102	0.00036632715
0.16538301	0.023716676	0.00036558327
0.16551450	0.023545954	0.00036683023
0.16564599	0.023910482	0.00036832923
0.16577747	0.023086083	0.00036383519
0.16590896	0.023498344	0.00036645337
0.16604045	0.023774765	0.00036487591
0.16617194	0.022769643	0.00036098779
0.16630343	0.023667749	0.00036577040
0.16643492	0.023565566	0.00036472935
0.16656641	0.023851132	0.00036787537
0.16669790	0.023816575	0.00036589099
0.16682938	0.023338381	0.00036434998
0.16696087	0.023659576	0.00036585414
0.16709236	0.023697729	0.00036538056
0.16722385	0.024546059	0.00037078657
0.16735534	0.023307910	0.00036142983
0.16748683	0.023142621	0.00036114424
0.16761832	0.023323043	0.00036323213
0.16774981	0.023998257	0.00036620068
0.16788129	0.023868756	0.00036697036
0.16801278	0.023255943	0.00036178285
0.16814427	0.023278257	0.00036290896
0.16827576	0.022625861	0.00035903223
0.16840725	0.023271839	0.00036072381
0.16853874	0.024137186	0.00036699669
0.16867023	0.024058303	0.00036432584
0.16880171	0.023243259	0.00036169087
0.16893320	0.023449278	0.00036314629
0.16906469	0.024062507	0.00036423928
0.16919618	0.023459888	0.00036433222
0.16932767	0.023511801	0.00036172441
0.16945916	0.023332051	0.00036197138
0.16959065	0.023525314	0.00036333531
0.16972214	0.023308876	0.00035925690
0.16985362	0.023285628	0.00036219450
0.16998511	0.023815789	0.00036240467
0.17011660	0.023250774	0.00036128160
0.17024809	0.022380900	0.00035566705
0.17037958	0.023071542	0.00035817251
0.17051107	0.023148731	0.00036154157
0.17064256	0.023002229	0.00035870263
0.17077405	0.023392727	0.00036082227
0.17090553	0.022889519	0.00035782348
0.17103702	0.023721413	0.00036190968
0.17116851	0.023525431	0.00036071931
0.17130000	0.022981873	0.00035893555
0.17143149	0.023509402	0.00036046773
0.17156298	0.022989132	0.00035794236
0.17169447	0.023728589	0.00036010708
0.17182595	0.023542062	0.00036064885
0.17195744	0.023776463	0.00036263626
0.17208893	0.023798849	0.00036085555
0.17222042	0.023265037	0.00035805624
0.17235191	0.023691166	0.00036161480
0.17248340	0.023817516	0.00036200913
0.17261489	0.023812112	0.00036126542
0.17274638	0.023730919	0.00035946733
0.17287786	0.023611081	0.00036188008
0.17300935	0.024094937	0.00036223182
0.17314084	0.023928853	0.00036150317
0.17327233	0.022548647	0.00035258692
0.17340382	0.023595038	0.00035840882
0.17353531	0.023371535	0.00035879534
0.17366680	0.022983325	0.00035459216
0.17379829	0.024235679	0.00036256404
0.17392977	0.024015514	0.00036244495
0.17406126	0.024041409	0.00036226394
0.17419275	0.024148530	0.00036264512
0.17432424	0.023861942	0.00036017004
0.17445573	0.023393752	0.00035647578
0.17458722	0.022881492	0.00035579837
0.17471871	0.023454828	0.00035781528
0.17485019	0.023116393	0.00035650438
0.17498168	0.023266733	0.00035658189
0.17511317	0.023492894	0.00035749693
0.17524466	0.023381331	0.00035716181
0.17537615	0.023709978	0.00035792151
0.17550764	0.023859428	0.00035883089
0.17563913	0.023517327	0.00035666334
0.17577062	0.023502911	0.00035635150
0.17590210	0.023334830	0.00035729309
0.17603359	0.024078239	0.00035843044
0.17616508	0.023285643	0.00035567381
0.17629657	0.023215997	0.00035602025
0.17642806	0.023022396	0.00035216814
0.17655955	0.023193711	0.00035528303
0.17669104	0.023039512	0.00035186768
0.17682253	0.023267280	0.00035372646
0.17695401	0.023607388	0.00035898028
0.17708550	0.023830400	0.00035765118
0.17721699	0.023352249	0.00035538444
0.17734848	0.024083111	0.00035992795
0.17747997	0.023841832	0.00035801803
0.17761146	0.023315260	0.00035673718
0.17774295	0.023580903	0.00035449505
0.17787443	0.023383953	0.00035486677
0.17800592	0.023309163	0.00035391355
0.17813741	0.023644866	0.00035580704
0.17826890	0.023851350	0.00035895354
0.17840039	0.023980565	0.00035703917
0.17853188	0.023287331	0.00035438583
0.17866337	0.024583101	0.00036077970
0.17879486	0.024132395	0.00035828396
0.17892634	0.023326473	0.00035439308
0.17905783	0.023460355	0.00035273637
0.17918932	0.023223864	0.00035435516
0.17932081	0.023948969	0.00035671384
0.17945230	0.023633503	0.00035560191
0.17958379	0.023058707	0.00035195338
0.17971528	0.023511828	0.00035379047
0.17984677	0.023186714	0.00035199997
0.17997825	0.023556295	0.00035372493
0.18010974	0.023667750	0.00035450239
0.18024123	0.023722365	0.00035314761
0.18037272	0.023454638	0.00035143389
0.18050421	0.022745065	0.00035605063
0.18063570	0.023465468	0.00036275512
0.18076719	0.022899407	0.00036068481
0.18089867	0.023820265	0.00037022400
0.18103016	0.023005459	0.00036609979
0.18116165	0.023537228	0.00037188879
0.18129314	0.023360403	0.00037085559
0.18142463	0.023294992	0.00037116705
0.18155612	0.023066663	0.00037193408
0.18168761	0.022427886	0.00036894912
0.18181910	0.023614156	0.00037795955
0.18195058	0.023241566	0.00037722760
0.18208207	0.023192405	0.00037567033
0.18221356	0.024127732	0.00038487623
0.18234505	0.023676255	0.00038280970
0.18247654	0.023044292	0.00038021954
0.18260803	0.023515656	0.00038420682
0.18273952	0.024271249	0.00038894182
0.18287101	0.023700862	0.00038813153
0.18300249	0.023651448	0.00038831306
0.18313398	0.022979076	0.00038327859
0.18326547	0.022956682	0.00038518748
0.18339696	0.023073891	0.00038551938
0.18352845	0.024373992	0.00039532697
0.18365994	0.023549840	0.00039192563
0.18379143	0.023146339	0.00038911082
0.18392292	0.023567133	0.00039529274
0.18405440	0.023593543	0.00039405550
0.18418589	0.023545149	0.00039557962
0.18431738	0.023678493	0.00039663204
0.18444887	0.023324355	0.00039421130
0.18458036	0.023146634	0.00039311017
0.18471185	0.023601696	0.00039826719
0.18484334	0.024609959	0.00040596155
0.18497482	0.024376718	0.00040491278
0.18510631	0.022754616	0.00039215544
0.18523780	0.023213846	0.00039817767
0.18536929	0.022628754	0.00038846861
0.18550078	0.022950161	0.00038480860
0.18563227	0.023410849	0.00038674001
0.18576376	0.023115467	0.00037807761
0.18589525	0.024014471	0.00038723525
0.18602673	0.023627297	0.00038288010
0.18615822	0.023690472	0.00038163352
0.18628971	0.023593811	0.00037943989
0.18642120	0.023024286	0.00037442057
0.18655269	0.022715057	0.00037278868
0.18668418	0.023544860	0.00037374073
0.18681567	0.023109176	0.00037216850
0.18694716	0.023178555	0.00037208419
0.18707864	0.023558981	0.00037093393
0.18721013	0.023817463	0.00037365105
0.18734162	0.023423684	0.00036990277
0.18747311	0.023666326	0.00036949466
0.18760460	0.023034700	0.00036751453
0.18773609	0.023379182	0.00036552570
0.18786758	0.024083137	0.00036967166
0.18799906	0.022827598	0.00036479008
0.18813055	0.023239094	0.00036501218
0.18826204	0.023257853	0.00036489516
0.18839353	0.022637241	0.00035733047
0.18852502	0.023096485	0.00036150054
0.18865651	0.023946668	0.00036758769
0.18878800	0.022881701	0.00035735342
0.18891949	0.022966409	0.00035979970
0.18905097	0.023428638	0.00036054694
0.18918246	0.022629457	0.00035540998
0.18931395	0.022931852	0.00035742591
0.18944544	0.023471154	0.00035695758
0.18957693	0.023471716	0.00035908159
0.18970842	0.023909374	0.00035892876
0.18983991	0.022842495	0.00035414606
0.18997140	0.023357133	0.00035812820
0.19010288	0.023381852	0.00035499889
0.19023437	0.023149661	0.00035350264
0.19036586	0.023251109	0.00035478691
0.19049735	0.024149859	0.00035880936
0.19062884	0.023728631	0.00035676312
0.19076033	0.022615044	0.00034814749
0.19089182	0.023807284	0.00035619576
0.19102330	0.023544153	0.00035340065
0.19115479	0.023887546	0.00035587750
0.19128628	0.022987037	0.00035083240
0.19141777	0.023237254	0.00035084063
0.19154926	0.024143673	0.00035602676
0.19168075	0.023640065	0.00035229145
0.19181224	0.023310657	0.00035330293
0.19194373	0.023649033	0.00035398012
0.19207521	0.023795637	0.00035282576
0.19220670	0.023752052	0.00035339198
0.19233819	0.023084506	0.00034909098
0.19246968	0.023374802	0.00035118940
0.19260117	0.023279147	0.00035027619
0.19273266	0.023561308	0.00035226039
0.19286415	0.023252782	0.00034919952
0.19299564	0.023178800	0.00035100882
0.19312712	0.023887843	0.00035312628
0.19325861	0.023180781	0.00034937499
0.19339010	0.023106459	0.00034795957
0.19352159	0.023268618	0.00034914464
0.19365308	0.023750486	0.00035253487
0.19378457	0.024028539	0.00035279831
0.19391606	0.023614667	0.00035119899
0.19404754	0.023639671	0.00035024134
0.19417903	0.023218474	0.00034991163
0.19431052	0.023717338	0.00035262495
0.19444201	0.023707013	0.00035115695
0.19457350	0.023752951	0.00035116074
0.19470499	0.022936090	0.00034610482
0.19483648	0.022753851	0.00034509288
0.19496797	0.023562760	0.00035004653
0.19509945	0.024034828	0.00035101362
0.19523094	0.023254310	0.00034752775
0.19536243	0.023121276	0.00034550401
0.19549392	0.023631291	0.00034909626
0.19562541	0.023490137	0.00034939483
0.19575690	0.022670420	0.00034361760
0.19588839	0.023809432	0.00034874314
0.19601988	0.023651863	0.00034832153
0.19615136	0.023156512	0.00034453699
0.19628285	0.023587445	0.00034867818
0.19641434	0.023707608	0.00034903088
0.19654583	0.023359957	0.00034669843
0.19667732	0.023825237	0.00034912208
0.19680881	0.022500491	0.00034163546
0.19694030	0.023280373	0.00034696701
0.19707178	0.023647894	0.00034687652
0.19720327	0.023282650	0.00034533425
0.19733476	0.023077674	0.00034399559
0.19746625	0.022842565	0.00034248186
0.19759774	0.023830264	0.00034986236
0.19772923	0.023014807	0.00034347810
0.19786072	0.023603424	0.00034601871
0.19799221	0.022692232	0.00034154399
0.19812369	0.023343412	0.00034298856
0.19825518	0.022909253	0.00034403412
0.19838667	0.023223281	0.00034275062
0.19851816	0.023654714	0.00034573622
0.19864965	0.023396349	0.00034459174
0.19878114	0.023539278	0.00034466425
0.19891263	0.023458361	0.00034602214
0.19904412	0.023397283	0.00034391096
0.19917560	0.023255942	0.00034503998
0.19930709	0.023040197	0.00034320745
0.19943858	0.023383528	0.00034316630
0.19957007	0.022801856	0.00034115473
0.19970156	0.023161895	0.00034192884
0.19983305	0.023208438	0.00034262438
0.19996454	0.023144248	0.00034199516
0.20009602	0.023175608	0.00034313471
0.20022751	0.023020815	0.00034128051
0.20035900	0.023140895	0.00034160896
0.20049049	0.023044741	0.00034163358
0.20062198	0.023047745	0.00034228405
0.20075347	0.023061263	0.00034092732
0.20088496	0.023541830	0.00034473618
0.20101645	0.022899315	0.00034033913
0.20114793	0.023365082	0.00034157163
0.20127942	0.023774591	0.00034408056
0.20141091	0.023235684	0.00034082910
0.20154240	0.023682080	0.00034448653
0.20167389	0.023587411	0.00034430131
0.20180538	0.023232773	0.00034019792
0.20193687	0.023563619	0.00034305727
0.20206836	0.023778297	0.00034357979
0.20219984	0.023710066	0.00034454703
0.20233133	0.023353611	0.00034236805
0.20246282	0.023330164	0.00033966279
0.20259431	0.023863012	0.00034498841
0.20272580	0.023628587	0.00034240865
0.20285729	0.023502838	0.00034082095
0.20298878	0.023535266	0.00034253622
0.20312027	0.023012180	0.00033699762
0.20325175	0.023098817	0.00033921510
0.20338324	0.023193073	0.00033858134
0.20351473	0.023150662	0.00033812012
0.20364622	0.022765699	0.00033695729
0.20377771	0.023219567	0.00033853336
0.20390920	0.022747887	0.00033756350
0.20404069	0.023841608	0.00034218537
0.20417217	0.023405115	0.00034143813
0.20430366	0.023437151	0.00034134698
0.20443515	0.023429847	0.00033750239
0.20456664	0.023349299	0.00033968087
0.20469813	0.023250062	0.00033882728
0.20482962	0.023258500	0.00033905271
0.20496111	0.023511245	0.00033992427
0.20509260	0.023525545	0.00033896578
0.20522408	0.023844064	0.00034124742
0.20535557	0.023492500	0.00034010765
0.20548706	0.023146333	0.00033749574
0.20561855	0.022937901	0.00033680048
0.20575004	0.023045775	0.00033519773
0.20588153	0.023657143	0.00033968721
0.20601302	0.023281755	0.00033850524
0.20614451	0.023075132	0.00033491645
0.20627599	0.023214624	0.00033815675
0.20640748	0.022849322	0.00033451474
0.20653897	0.022962800	0.00033555343
0.20667046	0.022479395	0.00033239450
0.20680195	0.023870302	0.00033940461
0.20693344	0.023010632	0.00033597293
0.20706493	0.023057017	0.00033466031
0.20719641	0.022847010	0.00033570952
0.20732790	0.023360149	0.00033996697
0.20745939	0.023458780	0.00033643509
0.20759088	0.023854014	0.00034007250
0.20772237	0.023430093	0.00033651494
0.20785386	0.023288866	0.00033604890
0.20798535	0.022690862	0.00033484523
0.20811684	0.023294424	0.00033567289
0.20824832	0.023202227	0.00033616081
0.20837981	0.022716331	0.00033352195
0.20851130	0.023241413	0.00033671991
0.20864279	0.022119338	0.00033021444
0.20877428	0.023357869	0.00033583055
0.20890577	0.023192382	0.00033538185
0.20903726	0.022982477	0.00033360557
0.20916875	0.023309272	0.00033608186
0.20930023	0.023080131	0.00033499994
0.20943172	0.023116461	0.00033439619
0.20956321	0.023154748	0.00033474679
0.20969470	0.023284491	0.00033467365
0.20982619	0.023103510	0.00033350488
0.20995768	0.023309737	0.00033561865
0.21008917	0.023180144	0.00033331359
0.21022065	0.023224713	0.00033498901
0.21035214	0.022769558	0.00033314007
0.21048363	0.023300973	0.00033300698
0.21061512	0.022572204	0.00033310825
0.21074661	0.023308516	0.00033370601
0.21087810	0.023499692	0.00033534885
0.21100959	0.022836981	0.00033411060
0.21114108	0.023159994	0.00033221452
0.21127256	0.023062601	0.00033496914
0.21140405	0.023273913	0.00033250415
0.21153554	0.023311061	0.00033465172
0.21166703	0.023827953	0.00033749756
0.21179852	0.023654680	0.00033552630
0.21193001	0.023906996	0.00033848216
0.21206150	0.023237441	0.00033303230
0.21219299	0.023018525	0.00033146466
0.21232447	0.023619232	0.00033689449
0.21245596	0.023474113	0.00033383361
0.21258745	0.023354947	0.00033492189
0.21271894	0.023136725	0.00033211121
0.21285043	0.022690654	0.00032936456
0.21298192	0.023336540	0.00033582292
0.21311341	0.023419644	0.00033226828
0.21324489	0.023633369	0.00033461091
0.21337638	0.022810724	0.00032889744
0.21350787	0.023203779	0.00033208016
0.21363936	0.023241439	0.00033405595
0.21377085	0.023039601	0.00032985407
0.21390234	0.022833659	0.00033185591
0.21403383	0.023096378	0.00033084747
0.21416532	0.022782678	0.00032934137
0.21429680	0.023320202	0.00033231915
0.21442829	0.022880677	0.00032985042
0.21455978	0.023429532	0.00033182524
0.21469127	0.023760546	0.00033383813
0.21482276	0.023268521	0.00033157999
0.21495425	0.023428234	0.00033248078
0.21508574	0.022960953	0.00033051639
0.21521723	0.023845744	0.00033491357
0.21534871	0.022987145	0.00033032476
0.21548020	0.023241221	0.00032925577
0.21561169	0.023971777	0.00033561816
0.21574318	0.023513254	0.00033282708
0.21587467	0.024049111	0.00033390387
0.21600616	0.023141669	0.00033076146
0.21613765	0.023388285	0.00033042189
0.21626913	0.022495802	0.00032569516
0.21640062	0.023105665	0.00032950935
0.21653211	0.023923887	0.00033484022
0.21666360	0.023672972	0.00033170647
0.21679509	0.023158790	0.00032822883
0.21692658	0.023557872	0.00033286056
0.21705807	0.023536437	0.00033109321
0.21718956	0.023566994	0.00033090030
0.21732104	0.023052527	0.00032911425
0.21745253	0.023292790	0.00033017598
0.21758402	0.022811399	0.00032741297
0.21771551	0.023134481	0.00032777820
0.21784700	0.023032217	0.00032819536
0.21797849	0.023670395	0.00033262986
0.21810998	0.023088742	0.00032783020
0.21824147	0.023581863	0.00033107259
0.21837295	0.023378917	0.00033146299
0.21850444	0.023228506	0.00032837972
0.21863593	0.023583365	0.00033177205
0.21876742	0.023652424	0.00032941818
0.21889891	0.023215575	0.00032915395
0.21903040	0.022440506	0.00032506568
0.21916189	0.022938354	0.00032509680
0.21929337	0.022980689	0.00032671694
0.21942486	0.023383944	0.00032859716
0.21955635	0.023249349	0.00032879230
0.21968784	0.022831920	0.00032606376
0.21981933	0.022800781	0.00032439716
0.21995082	0.023327205	0.00032801179
0.22008231	0.023300289	0.00032748492
0.22021380	0.023495837	0.00032975433
0.22034528	0.023238983	0.00032845257
0.22047677	0.023112003	0.00032550402
0.22060826	0.022576246	0.00032305100
0.22073975	0.022930268	0.00032527267
0.22087124	0.023336205	0.00032885099
0.22100273	0.023635627	0.00032923816
0.22113422	0.022984720	0.00032452916
0.22126571	0.023600748	0.00032874790
0.22139719	0.023305730	0.00032762916
0.22152868	0.023038143	0.00032519566
0.22166017	0.023001940	0.00032626021
0.22179166	0.023052811	0.00032475931
0.22192315	0.023120668	0.00032655702
0.22205464	0.023424474	0.00032804487
0.22218613	0.023304945	0.00032619578
0.22231761	0.022791151	0.00032281737
0.22244910	0.023209548	0.00032550751
0.22258059	0.022872408	0.00032301240
0.22271208	0.023006412	0.00032501380
0.22284357	0.022971866	0.00032498859
0.22297506	0.023293822	0.00032715033
0.22310655	0.022833515	0.00032271086
0.22323804	0.023274288	0.00032682619
0.22336952	0.023184106	0.00032616855
0.22350101	0.022932097	0.00032381351
0.22363250	0.022726278	0.00032266630
0.22376399	0.022748850	0.00032215539
0.22389548	0.022888122	0.00032425823
0.22402697	0.022994185	0.00032486715
0.22415846	0.022736077	0.00032189966
0.22428995	0.023586669	0.00032617742
0.22442143	0.023309547	0.00032429733
0.22455292	0.023407794	0.00032612556
0.22468441	0.023030423	0.00032452528
0.22481590	0.023202452	0.00032470481
0.22494739	0.022497157	0.00031915495
0.22507888	0.023046014	0.00032292891
0.22521037	0.022625831	0.00032142507
0.22534186	0.022819468	0.00032192751
0.22547334	0.022519261	0.00032003331
0.22560483	0.023034860	0.00032189873
0.22573632	0.023245642	0.00032485134
0.22586781	0.022761379	0.00032152871
0.22599930	0.022576781	0.00032007462
0.22613079	0.023110939	0.00032208124
0.22626228	0.023013152	0.00032363102
0.22639376	0.022974982	0.00032158725
0.22652525	0.023221256	0.00032365741
0.22665674	0.022820126	0.00032223421
0.22678823	0.023251627	0.00032204056
0.22691972	0.023465139	0.00032373850
0.22705121	0.023703042	0.00032544608
0.22718270	0.023283215	0.00032246233
0.22731419	0.023595685	0.00032619248
0.22744567	0.023079385	0.00032165808
0.22757716	0.023019745	0.00032096296
0.22770865	0.022837481	0.00032122863
0.22784014	0.023003482	0.00032121800
0.22797163	0.022797429	0.00032088946
0.22810312	0.022923390	0.00031995934
0.22823461	0.023637030	0.00032477022
0.22836610	0.023007170	0.00032317947
0.22849758	0.022670513	0.00031822048
0.22862907	0.022907192	0.00032120434
0.22876056	0.022962143	0.00031902430
0.22889205	0.023363567	0.00032273855
0.22902354	0.023546990	0.00032459196
0.22915503	0.022897975	0.00031876867
0.22928652	0.023240609	0.00032223049
0.22941800	0.023090344	0.00032011253
0.22954949	0.023674169	0.00032409637
0.22968098	0.023477377	0.00032305760
0.22981247	0.023085629	0.00031951510
0.22994396	0.022806110	0.00032013771
0.23007545	0.023397318	0.00032578179
0.23020694	0.023782139	0.00033078811
0.23033843	0.022728228	0.00032919511
0.23046991	0.023114041	0.00033206021
0.23060140	0.022779944	0.00033146975
0.23073289	0.023387045	0.00033585436
0.23086438	0.022553409	0.00033156464
0.23099587	0.023633324	0.00034139167
0.23112736	0.023166921	0.00033781898
0.23125885	0.022819720	0.00033815067
0.23139034	0.023853970	0.00034454631
0.23152182	0.023566905	0.00034404892
0.23165331	0.023692986	0.00034807693
0.23178480	0.022948351	0.00034273450
0.23191629	0.023643464	0.00034779418
0.23204778	0.022870477	0.00034429662
0.23217927	0.023387394	0.00034756910
0.23231076	0.023301988	0.00034937780
0.23244224	0.022909447	0.00034717650
0.23257373	0.022913024	0.00034594783
0.23270522	0.023564348	0.00035173355
0.23283671	0.023593967	0.00034997970
0.23296820	0.023462939	0.00035053729
0.23309969	0.023668969	0.00035222349
0.23323118	0.022871169	0.00034560497
0.23336267	0.023337238	0.00034936105
0.23349415	0.023853232	0.00035050564
0.23362564	0.022778345	0.00034767517
0.23375713	0.023463351	0.00035100544
0.23388862	0.023357770	0.00034924188
0.23402011	0.023170550	0.00035094380
0.23415160	0.022742551	0.00034545866
0.23428309	0.022871153	0.00035072768
0.23441458	0.023268081	0.00035063936
0.23454606	0.022535414	0.00034629590
0.23467755	0.023501511	0.00035291848
0.23480904	0.023117559	0.00035233123
0.23494053	0.023328661	0.00035321973
0.23507202	0.023025441	0.00035146856
0.23520351	0.023016576	0.00035089948
0.23533500	0.023269579	0.00035273714
0.23546648	0.023512253	0.00035397145
0.23559797	0.022930901	0.00035097600
0.23572946	0.023497993	0.00035499772
0.23586095	0.023440466	0.00035385854
0.23599244	0.023160166	0.00035388079
0.23612393	0.022830681	0.00035145501
0.23625542	0.023404243	0.00035560466
0.23638691	0.023039340	0.00035362464
0.23651839	0.022874988	0.00035085233
0.23664988	0.023370267	0.00035644906
0.23678137	0.022798443	0.00035175798
0.23691286	0.023523625	0.00035774379
0.23704435	0.023620907	0.00035683633
0.23717584	0.023081193	0.00035329533
0.23730733	0.023817212	0.00036045863
0.23743882	0.023610778	0.00035848267
0.23757030	0.023348769	0.00035683520
0.23770179	0.023804110	0.00036157289
0.23783328	0.022817363	0.00035244770
0.23796477	0.023157640	0.00035735150
0.23809626	0.023365711	0.00035683961
0.23822775	0.022947936	0.00035485869
0.23835924	0.023166218	0.00036044523
0.23849072	0.022740523	0.00035276267
0.23862221	0.023218874	0.00035727682
0.23875370	0.023237248	0.00035746719
0.23888519	0.023240183	0.00035758347
0.23901668	0.023324080	0.00036041205
0.23914817	0.023228184	0.00035492399
0.23927966	0.023440861	0.00035951879
0.23941115	0.023246372	0.00035787616
0.23954263	0.023201613	0.00035850905
0.23967412	0.023399379	0.00035980330
0.23980561	0.023104782	0.00035654629
0.23993710	0.023612897	0.00036277281
0.24006859	0.022710667	0.00035472090
0.24020008	0.022727282	0.00035714444
0.24033157	0.022938975	0.00035670974
0.24046306	0.022585386	0.00035467863
0.24059454	0.023205168	0.00035856077
0.24072603	0.023358518	0.00036128451
0.24085752	0.023388696	0.00036118349
0.24098901	0.022967450	0.00036086864
0.24112050	0.023252102	0.00035885554
0.24125199	0.022914528	0.00035737924
0.24138348	0.023080368	0.00036079343
0.24151496	0.023328596	0.00036061073
0.24164645	0.023101361	0.00036063544
0.24177794	0.022763389	0.00035601404
0.24190943	0.023192882	0.00036106229
0.24204092	0.022586611	0.00035669837
0.24217241	0.022720082	0.00035779355
0.24230390	0.022922393	0.00036074345
0.24243539	0.022719000	0.00035719849
0.24256687	0.022493253	0.00035759036
0.24269836	0.022862256	0.00035999034
0.24282985	0.022592867	0.00035639339
0.24296134	0.023172798	0.00036185589
0.24309283	0.023783028	0.00036514485
0.24322432	0.023593833	0.00036412167
0.24335581	0.022818474	0.00036127676
0.24348730	0.022961232	0.00036019742
0.24361878	0.023232539	0.00036327013
0.24375027	0.023287052	0.00036173019
0.24388176	0.023852284	0.00036610997
0.24401325	0.022876935	0.00036189431
0.24414474	0.023431087	0.00036353795
0.24427623	0.023543704	0.00036539337
0.24440772	0.023491764	0.00036409300
0.24453920	0.023252358	0.00036319284
0.24467069	0.023307770	0.00036496675
0.24480218	0.022655947	0.00035886115
0.24493367	0.023100321	0.00036214367
0.24506516	0.023244532	0.00036315397
0.24519665	0.023063044	0.00036356144
0.24532814	0.023067775	0.00036440410
0.24545963	0.023560673	0.00036629666
0.24559111	0.023710003	0.00036660238
0.24572260	0.023176716	0.00036290870
0.24585409	0.023411011	0.00036401969
0.24598558	0.023266150	0.00036467066
0.24611707	0.022989137	0.00036296184
0.24624856	0.023214631	0.00036233725
0.24638005	0.022746123	0.00036250578
0.24651154	0.023413868	0.00036491669
0.24664302	0.023454582	0.00036740038
0.24677451	0.022973683	0.00036276628
0.24690600	0.022808992	0.00036217919
0.24703749	0.023616487	0.00036881915
0.24716898	0.022860997	0.00036044360
0.24730047	0.022637370	0.00036267093
0.24743196	0.023265219	0.00036487581
0.24756345	0.022738336	0.00036159696
0.24769493	0.022583086	0.00036278545
0.24782642	0.022971938	0.00036244807
0.24795791	0.023448050	0.00036775283
0.24808940	0.023567154	0.00036813794
0.24822089	0.023408378	0.00036601293
0.24835238	0.023171166	0.00036569809
0.24848387	0.023033374	0.00036474860
0.24861535	0.023451092	0.00036770986
0.24874684	0.023495166	0.00036802792
0.24887833	0.023523166	0.00036722904
0.24900982	0.022804819	0.00036538566
0.24914131	0.023782522	0.00036890805
0.24927280	0.023071471	0.00036573125
0.24940429	0.022845988	0.00036406582
0.24953578	0.023142362	0.00036510773
0.24966726	0.023195672	0.00036890218
0.24979875	0.022905827	0.00036428084
0.24993024	0.022912177	0.00036667087
0.25006173	0.023835926	0.00036895200
0.25019322	0.022492524	0.00036301024
0.25032471	0.023478182	0.00037089631
0.25045620	0.023833240	0.00037063540
0.25058769	0.023242374	0.00036763398
0.25071917	0.023128465	0.00036578791
0.25085066	0.022705549	0.00036346380
0.25098215	0.022897395	0.00036626969
0.25111364	0.023179188	0.00036584888
0.25124513	0.023040712	0.00036767084
0.25137662	0.023884675	0.00037129058
0.25150811	0.023547476	0.00036853973
0.25163959	0.023336856	0.00036996635
0.25177108	0.023091161	0.00036535609
0.25190257	0.022632206	0.00036633108
0.25203406	0.022463606	0.00036336275
0.25216555	0.023165729	0.00036823150
0.25229704	0.023067059	0.00036838679
0.25242853	0.023605414	0.00036958783
0.25256002	0.024197124	0.00037619695
0.25269150	0.022842327	0.00036664590
0.25282299	0.023288933	0.00036757561
0.25295448	0.023364661	0.00037153352
0.25308597	0.022513460	0.00036222189
0.25321746	0.022566559	0.00036671621
0.25334895	0.023257905	0.00037028227
0.25348044	0.023362055	0.00036932095
0.25361193	0.023264957	0.00037000143
0.25374341	0.023334197	0.00036857096
0.25387490	0.022297267	0.00036246577
0.25400639	0.023666152	0.00037907556
0.25413788	0.023086933	0.00037885497
0.25426937	0.022946260	0.00038230089
0.25440086	0.023322394	0.00038773615
0.25453235	0.023263575	0.00039122965
0.25466383	0.023336937	0.00039344425
0.25479532	0.023012948	0.00039116065
0.25492681	0.023461151	0.00039815897
0.25505830	0.022774214	0.00039532402
0.25518979	0.022238130	0.00039409660
0.25532128	0.022403653	0.00039639722
0.25545277	0.022668198	0.00040103825
0.25558426	0.022563917	0.00040087532
0.25571574	0.022947583	0.00040375008
0.25584723	0.023025264	0.00040601916
0.25597872	0.023199883	0.00041156103
0.25611021	0.023438898	0.00041204865
0.25624170	0.023511425	0.00041476354
0.25637319	0.023587623	0.00041995063
0.25650468	0.023391337	0.00041780302
0.25663617	0.022872628	0.00041553444
0.25676765	0.023170250	0.00042014170
0.25689914	0.023487270	0.00042574230
0.25703063	0.023127207	0.00042438711
0.25716212	0.022646327	0.00041992623
0.25729361	0.022794080	0.00042294233
0.25742510	0.023356023	0.00042889459
0.25755659	0.023239868	0.00043107586
0.25768807	0.023174672	0.00043091079
0.25781956	0.023071037	0.00043167493
0.25795105	0.022684141	0.00043047036
0.25808254	0.022719105	0.00043689518
0.25821403	0.022412908	0.00043038824
0.25834552	0.023372241	0.00044068821
0.25847701	0.022860760	0.00043596815
0.25860850	0.023534037	0.00044299975
0.25873998	0.022710865	0.00043842813
0.25887147	0.022570231	0.00043846146
0.25900296	0.022372247	0.00043560837
0.25913445	0.023410501	0.00044353739
0.25926594	0.021945663	0.00043351263
0.25939743	0.022075575	0.00043732428
0.25952892	0.022969576	0.00044247186
0.25966041	0.022873313	0.00044697567
0.25979189	0.022347168	0.00043995846
0.25992338	0.023102849	0.00044827116
0.26005487	0.022667654	0.00044757439
0.26018636	0.022557372	0.00044564205
0.26031785	0.022725643	0.00044528297
0.26044934	0.022441018	0.00044361526
0.26058083	0.023218702	0.00045084858
0.26071231	0.024071442	0.00046057971
0.26084380	0.022676574	0.00044893942
0.26097529	0.022727049	0.00045020294
0.26110678	0.023180968	0.00045339263
0.26123827	0.023301923	0.00045635728
0.26136976	0.023653323	0.00045777786
0.26150125	0.023132374	0.00045657230
0.26163274	0.023505658	0.00045858968
0.26176422	0.023174776	0.00045525622
0.26189571	0.023085960	0.00046003715
0.26202720	0.022805469	0.00045484077
0.26215869	0.023264499	0.00045922756
0.26229018	0.022816888	0.00045816287
0.26242167	0.023147013	0.00046209777
0.26255316	0.023078099	0.00046055879
0.26268465	0.023362087	0.00046576446
0.26281613	0.023204354	0.00046392496
0.26294762	0.022865040	0.00046174874
0.26307911	0.022585712	0.00045652600
0.26321060	0.023322744	0.00046746723
0.26334209	0.022888072	0.00046719997
0.26347358	0.023098918	0.00046456954
0.26360507	0.022608872	0.00046491595
0.26373655	0.022768523	0.00046567398
0.26386804	0.023819328	0.00047419833
0.26399953	0.022598909	0.00046884937
0.26413102	0.022695358	0.00046362976
0.26426251	0.023565780	0.00047356810
0.26439400	0.023153939	0.00046941541
0.26452549	0.023501570	0.00047844012
0.26465698	0.023436161	0.00047626549
0.26478846	0.022948961	0.00047055485
0.26491995	0.022940190	0.00047429482
0.26505144	0.022514044	0.00046627098
0.26518293	0.022343241	0.00046975049
0.26531442	0.023142160	0.00047872892
0.26544591	0.023462010	0.00047937544
[truncated: 567 more rows]
