# Supplementary material for: Invariant surface glycoprotein 65 of Trypanosoma brucei is a complement C3 receptor
Source: Nat Commun. 2022 Aug 29;13:5085. doi: 10.1038/s41467-022-32728-9 (PMC9424271; doi:10.1038/s41467-022-32728-9)
Supplement: Supplementary file 4 — supplementary data 2 [file 41467_2022_32728_MOESM4_ESM.zip › b21-414646_00151.dat]

0.0026000000	40.270704	0.13788103
0.0027314887	29.063121	0.10759397
0.0028629774	22.428726	0.090377451
0.0029944661	17.296038	0.076168135
0.0031259548	12.463601	0.059416536
0.0032574435	11.033731	0.057866654
0.0033889322	8.9055859	0.049144413
0.0035204209	11.661207	0.048962970
0.0036519096	12.509772	0.047059824
0.0037833983	10.049425	0.039766735
0.0039148870	8.3782667	0.035035581
0.0040463757	6.8023143	0.030370804
0.0041778644	5.5423722	0.025694953
0.0043093531	4.6474578	0.023101390
0.0044408418	3.8732787	0.020283395
0.0045723305	3.1627794	0.018328872
0.0047038192	2.9081003	0.016821354
0.0048353079	2.5056091	0.015157975
0.0049667966	2.2468981	0.014302752
0.0050982853	1.9191341	0.012522248
0.0052297740	1.7657809	0.012168542
0.0053612627	1.5389390	0.010970056
0.0054927514	1.4097253	0.010221038
0.0056242401	1.2890704	0.0097455699
0.0057557288	1.1805995	0.0090681301
0.0058872175	1.0867573	0.0085837956
0.0060187062	1.0258408	0.0083176589
0.0061501949	0.91129839	0.0075091143
0.0062816836	0.89457014	0.0076079233
0.0064131723	0.82297567	0.0071533359
0.0065446610	0.80319810	0.0069656584
0.0066761496	0.76495755	0.0067658278
0.0068076383	0.71613635	0.0063979010
0.0069391270	0.68452362	0.0063556423
0.0070706157	0.67286760	0.0062016106
0.0072021044	0.65095596	0.0060325441
0.0073335931	0.62950118	0.0059064496
0.0074650818	0.57138970	0.0054634057
0.0075965705	0.57257469	0.0055144554
0.0077280592	0.55693988	0.0054161248
0.0078595479	0.51768076	0.0050969029
0.0079910366	0.50482493	0.0050632078
0.0081225253	0.47894499	0.0047906477
0.0082540140	0.45411761	0.0046913577
0.0083855027	0.46614385	0.0047712480
0.0085169914	0.42657972	0.0044710336
0.0086484801	0.40312526	0.0043147712
0.0087799688	0.39018876	0.0041701020
0.0089114575	0.38383075	0.0041578518
0.0090429462	0.36022779	0.0039998160
0.0091744349	0.34524188	0.0038820639
0.0093059236	0.33050906	0.0037536043
0.0094374123	0.31722772	0.0036530588
0.0095689010	0.30615604	0.0035309509
0.0097003897	0.29068236	0.0034683780
0.0098318784	0.28086141	0.0033605385
0.0099633671	0.26901039	0.0032531531
0.010094856	0.26638257	0.0032272797
0.010226345	0.23927315	0.0029862520
0.010357833	0.24531779	0.0031020593
0.010489322	0.22917531	0.0029098254
0.010620811	0.22040226	0.0028331306
0.010752299	0.21679596	0.0027978914
0.010883788	0.19597487	0.0026055973
0.011015277	0.19604221	0.0026533408
0.011146765	0.18040448	0.0024664393
0.011278254	0.17453449	0.0024166427
0.011409743	0.16960166	0.0023573983
0.011541231	0.15832797	0.0022438124
0.011672720	0.15020876	0.0021912526
0.011804209	0.13813959	0.0020222999
0.011935698	0.13541150	0.0019971846
0.012067186	0.12874390	0.0019356156
0.012198675	0.12212525	0.0018245942
0.012330164	0.12059796	0.0018168438
0.012461652	0.11471714	0.0017516612
0.012593141	0.10884208	0.0016676006
0.012724630	0.10557249	0.0016427657
0.012856118	0.10029368	0.0015508912
0.012987607	0.097950836	0.0015502890
0.013119096	0.096089721	0.0015015836
0.013250585	0.090416612	0.0014413675
0.013382073	0.090586900	0.0014477668
0.013513562	0.086116205	0.0013889688
0.013645051	0.082669915	0.0013715525
0.013776539	0.079978948	0.0013415760
0.013908028	0.080445176	0.0013225047
0.014039517	0.077980302	0.0012950006
0.014171005	0.074551438	0.0012572775
0.014302494	0.073440340	0.0012506897
0.014433983	0.071498850	0.0012349399
0.014565472	0.069165421	0.0011914319
0.014696960	0.069341934	0.0011978610
0.014828449	0.067733890	0.0011666026
0.014959938	0.067879527	0.0011739993
0.015091426	0.064870337	0.0011507093
0.015222915	0.064776381	0.0011213361
0.015354404	0.065625336	0.0011344978
0.015485892	0.062583608	0.0010976017
0.015617381	0.060978566	0.0010871471
0.015748870	0.062020895	0.0010958435
0.015880359	0.060172658	0.0010620358
0.016011847	0.058319882	0.0010474225
0.016143336	0.056215809	0.0010168909
0.016274825	0.054719382	0.0010069261
0.016406313	0.053335996	0.00098780350
0.016537802	0.054296820	0.00098798400
0.016669291	0.052224845	0.00096462884
0.016800779	0.054758414	0.00098743080
0.016932268	0.057768599	0.0010086334
0.017063757	0.059431215	0.0010184673
0.017195246	0.059261425	0.0010096326
0.017326734	0.059841592	0.0010150973
0.017458223	0.057720885	0.00098843884
0.017589712	0.055907386	0.00096924070
0.017721200	0.057518846	0.00098901266
0.017852689	0.056908263	0.00096093241
0.017984178	0.054943184	0.00095554067
0.018115666	0.052776386	0.00093260110
0.018247155	0.053859273	0.00093455260
0.018378644	0.052695997	0.00092771136
0.018510133	0.052815659	0.00091659708
0.018641621	0.053588327	0.00092142355
0.018773110	0.050565531	0.00089201580
0.018904599	0.050783674	0.00089350091
0.019036087	0.049677249	0.00088043813
0.019167576	0.050063429	0.00087371465
0.019299065	0.048921213	0.00086280090
0.019430553	0.048038456	0.00085901054
0.019562042	0.047088982	0.00084241399
0.019693531	0.048163164	0.00085056298
0.019825019	0.045401932	0.00082027450
0.019956508	0.044302235	0.00080567107
0.020087997	0.044561384	0.00081453937
0.020219486	0.044318021	0.00080448043
0.020350974	0.042904856	0.00079620168
0.020482463	0.044121300	0.00079348615
0.020613952	0.041356138	0.00076806589
0.020745440	0.041798213	0.00077619995
0.020876929	0.042884552	0.00077702305
0.021008418	0.041603271	0.00076703363
0.021139906	0.041487994	0.00076244209
0.021271395	0.040910130	0.00074966529
0.021402884	0.040105118	0.00074824884
0.021534373	0.040417651	0.00074438451
0.021665861	0.039365334	0.00073449300
0.021797350	0.041020279	0.00074580996
0.021928839	0.038407875	0.00071233860
0.022060327	0.039182194	0.00072797091
0.022191816	0.039055579	0.00071832060
0.022323305	0.038577672	0.00071619200
0.022454793	0.038085160	0.00070777516
0.022586282	0.038771675	0.00070716729
0.022717771	0.036796036	0.00069525066
0.022849260	0.036402423	0.00068574094
0.022980748	0.037479309	0.00069491602
0.023112237	0.036139974	0.00067898742
0.023243726	0.036176534	0.00067360502
0.023375214	0.037579186	0.00069217194
0.023506703	0.038313109	0.00069299442
0.023638192	0.038227358	0.00069121740
0.023769680	0.037800892	0.00068707717
0.023901169	0.037251679	0.00067789405
0.024032658	0.037368046	0.00067960546
0.024164147	0.036677595	0.00066943378
0.024295635	0.037355263	0.00066993611
0.024427124	0.037263648	0.00066963263
0.024558613	0.036815636	0.00066051196
0.024690101	0.036259484	0.00066358264
0.024821590	0.036001179	0.00065527931
0.024953079	0.036132416	0.00065278850
0.025084567	0.036847674	0.00065955800
0.025216056	0.036612460	0.00065189186
0.025347545	0.036239778	0.00065292160
0.025479034	0.035433425	0.00063932784
0.025610522	0.035083519	0.00063249916
0.025742011	0.036091167	0.00064115148
0.025873500	0.034656129	0.00062676415
0.026004988	0.034369045	0.00062702656
0.026136477	0.036500572	0.00064306266
0.026267966	0.036486826	0.00063528582
0.026399454	0.035552820	0.00063001293
0.026530943	0.033758631	0.00061125250
0.026662432	0.035577927	0.00062852329
0.026793920	0.035079918	0.00062126268
0.026925409	0.036810570	0.00063149632
0.027056898	0.034322716	0.00061583203
0.027188387	0.034220054	0.00060499254
0.027319875	0.034984245	0.00061870691
0.027451364	0.034946353	0.00061244430
0.027582853	0.034090745	0.00060040333
0.027714341	0.035202978	0.00061136404
0.027845830	0.034943500	0.00060531379
0.027977319	0.032902161	0.00059149791
0.028108807	0.034663127	0.00060183710
0.028240296	0.032472599	0.00058267680
0.028371785	0.034038049	0.00059399448
0.028503274	0.034091244	0.00059310093
0.028634762	0.032609077	0.00058009205
0.028766251	0.033249078	0.00058510196
0.028897740	0.033734242	0.00058254948
0.029029228	0.033820062	0.00058724478
0.029160717	0.033442730	0.00058293484
0.029292206	0.032975896	0.00057548623
0.029423694	0.033673576	0.00058304398
0.029555183	0.032824558	0.00056587732
0.029686672	0.033736632	0.00057862402
0.029818161	0.032950579	0.00057291881
0.029949649	0.033659189	0.00057353526
0.030081138	0.032813891	0.00056743230
0.030212627	0.032604966	0.00056109373
0.030344115	0.031880783	0.00055608410
0.030475604	0.031796273	0.00055579367
0.030607093	0.032438519	0.00055807451
0.030738581	0.032090366	0.00055571672
0.030870070	0.032334434	0.00055303752
0.031001559	0.032080873	0.00055068721
0.031133048	0.032732511	0.00055673199
0.031264536	0.032483260	0.00055250186
0.031396025	0.031944453	0.00054931076
0.031527514	0.031587340	0.00054365152
0.031659002	0.032251711	0.00054529809
0.031790491	0.032345266	0.00055074695
0.031921980	0.030984219	0.00053391993
0.032053468	0.032010052	0.00054419539
0.032184957	0.031459470	0.00053396821
0.032316446	0.032847033	0.00054341246
0.032447935	0.032486492	0.00054509339
0.032579423	0.031570837	0.00053467092
0.032710912	0.031989274	0.00053808014
0.032842401	0.030369553	0.00052374512
0.032973889	0.030345343	0.00052114044
0.033105378	0.030668381	0.00052637833
0.033236867	0.030968653	0.00052499348
0.033368355	0.029571800	0.00052253454
0.033499844	0.029941732	0.00052192949
0.033631333	0.030363704	0.00052701315
0.033762822	0.030550808	0.00053635554
0.033894310	0.030518832	0.00053349011
0.034025799	0.030262420	0.00053107368
0.034157288	0.029664939	0.00052547081
0.034288776	0.030282595	0.00053168619
0.034420265	0.030789552	0.00054057980
0.034551754	0.031530153	0.00054121805
0.034683242	0.031491051	0.00054364945
0.034814731	0.031893850	0.00054225805
0.034946220	0.031349794	0.00054041246
0.035077708	0.030200443	0.00053653687
0.035209197	0.029982355	0.00053284917
0.035340686	0.029694727	0.00052649355
0.035472175	0.029166325	0.00053275757
0.035603663	0.028534465	0.00053104813
0.035735152	0.029021051	0.00054101250
0.035866641	0.029665562	0.00054511199
0.035998129	0.029962259	0.00054533528
0.036129618	0.030046157	0.00055031823
0.036261107	0.029331172	0.00054007449
0.036392595	0.028747192	0.00054505996
0.036524084	0.029932113	0.00055216186
0.036655573	0.029768431	0.00054679046
0.036787062	0.029496250	0.00055048219
0.036918550	0.028568920	0.00053985748
0.037050039	0.028767287	0.00054594707
0.037181528	0.029494910	0.00054905397
0.037313016	0.030175514	0.00055394406
0.037444505	0.029702956	0.00055537250
0.037575994	0.029072399	0.00054711857
0.037707482	0.029306816	0.00055489110
0.037838971	0.029264317	0.00055688969
0.037970460	0.028521221	0.00054545098
0.038101949	0.029685709	0.00055932024
0.038233437	0.029008877	0.00054538128
0.038364926	0.029071940	0.00054301336
0.038496415	0.028983518	0.00054179554
0.038627903	0.030210050	0.00054517635
0.038759392	0.029921364	0.00054590617
0.038890881	0.029075754	0.00053380890
0.039022369	0.029407354	0.00053737260
0.039153858	0.029758412	0.00053634122
0.039285347	0.030144215	0.00053690602
0.039416836	0.029406731	0.00053515017
0.039548324	0.029247927	0.00053049538
0.039679813	0.029779408	0.00053151016
0.039811302	0.029887241	0.00053617542
0.039942790	0.029187950	0.00052614127
0.040074279	0.029638585	0.00053363844
0.040205768	0.029767173	0.00052940729
0.040337256	0.029997690	0.00052907903
0.040468745	0.030426575	0.00053323673
0.040600234	0.029301092	0.00052386129
0.040731723	0.029659062	0.00052746228
0.040863211	0.029694954	0.00052727309
0.040994700	0.031160369	0.00053549639
0.041126189	0.029449401	0.00052617020
0.041257677	0.029822736	0.00052459449
0.041389166	0.030108458	0.00052550535
0.041520655	0.028389919	0.00051375428
0.041652143	0.029699024	0.00052234396
0.041783632	0.029066798	0.00051731832
0.041915121	0.029194863	0.00051566201
0.042046610	0.029572821	0.00052294903
0.042178098	0.029086081	0.00051637122
0.042309587	0.029483608	0.00051817985
0.042441076	0.029615640	0.00051785368
0.042572564	0.028443819	0.00050869681
0.042704053	0.030080370	0.00051832589
0.042835542	0.029569419	0.00051772009
0.042967030	0.029429644	0.00051493881
0.043098519	0.029511829	0.00051628692
0.043230008	0.028439818	0.00050735796
0.043361496	0.028981470	0.00050728827
0.043492985	0.028745862	0.00051030368
0.043624474	0.029130185	0.00050920062
0.043755963	0.030049857	0.00051680314
0.043887451	0.029506298	0.00051003557
0.044018940	0.030082895	0.00051317563
0.044150429	0.029202846	0.00051169310
0.044281917	0.028489653	0.00050075406
0.044413406	0.029618372	0.00051188789
0.044544895	0.029223748	0.00050653424
0.044676383	0.029292414	0.00050571054
0.044807872	0.028529365	0.00050302173
0.044939361	0.029188925	0.00050472196
0.045070850	0.029205655	0.00050382156
0.045202338	0.029565445	0.00050696779
0.045333827	0.029233870	0.00050046339
0.045465316	0.029619955	0.00050908658
0.045596804	0.029206438	0.00050260255
0.045728293	0.029278724	0.00050494232
0.045859782	0.029260629	0.00050206407
0.045991270	0.029124852	0.00049753865
0.046122759	0.028944556	0.00050064588
0.046254248	0.028508815	0.00050354875
0.046385737	0.029274901	0.00051112194
0.046517225	0.029458541	0.00051514856
0.046648714	0.029088064	0.00051388587
0.046780203	0.029612550	0.00052430848
0.046911691	0.029915198	0.00052539030
0.047043180	0.029870561	0.00052616276
0.047174669	0.029146772	0.00051964666
0.047306157	0.029071292	0.00052178199
0.047437646	0.029097816	0.00052385035
0.047569135	0.029383704	0.00053028163
0.047700624	0.029411273	0.00052373395
0.047832112	0.030468675	0.00053904501
0.047963601	0.029634961	0.00052990786
0.048095090	0.029952918	0.00053624261
0.048226578	0.029728232	0.00053559858
0.048358067	0.030216520	0.00053609408
0.048489556	0.029174930	0.00052866228
0.048621044	0.029315135	0.00053156722
0.048752533	0.028858135	0.00053337822
0.048884022	0.028206265	0.00052414493
0.049015511	0.029263046	0.00053215623
0.049146999	0.028835948	0.00053101039
0.049278488	0.029431376	0.00053533163
0.049409977	0.029538171	0.00054086037
0.049541465	0.028928509	0.00053350556
0.049672954	0.030109503	0.00054405715
0.049804443	0.029253944	0.00053711156
0.049935931	0.028595980	0.00053349006
0.050067420	0.029451506	0.00054102525
0.050198909	0.029272134	0.00054104563
0.050330398	0.027886703	0.00052864762
0.050461886	0.029379811	0.00053976299
0.050593375	0.028959196	0.00053805890
0.050724864	0.028944235	0.00054008889
0.050856352	0.028961745	0.00054123046
0.050987841	0.029352493	0.00054116400
0.051119330	0.028712841	0.00053675798
0.051250818	0.029492929	0.00054475216
0.051382307	0.029646794	0.00054762958
0.051513796	0.029460980	0.00054331290
0.051645284	0.029769731	0.00054591611
0.051776773	0.030294529	0.00055130491
0.051908262	0.029314322	0.00054493112
0.052039751	0.029156552	0.00054604149
0.052171239	0.028992737	0.00054175229
0.052302728	0.028484507	0.00054391028
0.052434217	0.029799073	0.00054837024
0.052565705	0.029344772	0.00054891572
0.052697194	0.028855263	0.00054325596
0.052828683	0.029336998	0.00054849394
0.052960171	0.028968063	0.00054400238
0.053091660	0.028630948	0.00053854835
0.053223149	0.029152694	0.00054785548
0.053354638	0.030384256	0.00055925476
0.053486126	0.028813199	0.00054575615
0.053617615	0.028785093	0.00054317724
0.053749104	0.029695103	0.00055160990
0.053880592	0.029426510	0.00054890180
0.054012081	0.028659555	0.00054767070
0.054143570	0.029926910	0.00055779505
0.054275058	0.030301451	0.00055724544
0.054406547	0.029456054	0.00055022119
0.054538036	0.029168890	0.00055360996
0.054669525	0.030392792	0.00055760831
0.054801013	0.030636498	0.00056540271
0.054932502	0.029920497	0.00055716409
0.055063991	0.029478239	0.00055077882
0.055195479	0.029587315	0.00055517247
0.055326968	0.029110399	0.00055063911
0.055458457	0.029118701	0.00055273174
0.055589945	0.029086161	0.00054924168
0.055721434	0.029245181	0.00054948332
0.055852923	0.028887905	0.00055328033
0.055984412	0.028294564	0.00054671430
0.056115900	0.029280574	0.00055321568
0.056247389	0.028220497	0.00054549813
0.056378878	0.029296770	0.00055048140
0.056510366	0.028573442	0.00055012798
0.056641855	0.029088824	0.00055252140
0.056773344	0.029269117	0.00055506575
0.056904832	0.029100000	0.00055365831
0.057036321	0.029731337	0.00055552198
0.057167810	0.029710895	0.00055898833
0.057299299	0.029038163	0.00055264354
0.057430787	0.028522546	0.00054600899
0.057562276	0.029331973	0.00055609473
0.057693765	0.029360231	0.00054866263
0.057825253	0.028339539	0.00054897465
0.057956742	0.028861324	0.00055149509
0.058088231	0.029354849	0.00055343700
0.058219719	0.029522745	0.00055723495
0.058351208	0.029889300	0.00055308678
0.058482697	0.029515408	0.00055429693
0.058614186	0.028512157	0.00054644348
0.058745674	0.028697275	0.00054336557
0.058877163	0.028974078	0.00054718192
0.059008652	0.029579588	0.00054790438
0.059140140	0.029187355	0.00054919278
0.059271629	0.028064901	0.00053908163
0.059403118	0.028590455	0.00053972342
0.059534606	0.029053669	0.00054706291
0.059666095	0.028929647	0.00053988888
0.059797584	0.028970631	0.00054101181
0.059929072	0.029151929	0.00054474149
0.060060561	0.028915656	0.00053839439
0.060192050	0.029829438	0.00054995269
0.060323539	0.028869074	0.00053701719
0.060455027	0.029386928	0.00054472392
0.060586516	0.028214302	0.00053698659
0.060718005	0.029190012	0.00054062714
0.060849493	0.028888867	0.00053786539
0.060980982	0.028843961	0.00053843607
0.061112471	0.030288224	0.00054880930
0.061243959	0.030135012	0.00055192665
0.061375448	0.029019075	0.00053408253
0.061506937	0.029674592	0.00054695502
0.061638426	0.029351703	0.00053906550
0.061769914	0.029420567	0.00054127092
0.061901403	0.028509084	0.00053718894
0.062032892	0.028211487	0.00052717994
0.062164380	0.028659133	0.00053507673
0.062295869	0.029595587	0.00054302493
0.062427358	0.029631496	0.00054131671
0.062558846	0.029272113	0.00054237414
0.062690335	0.029131593	0.00053613152
0.062821824	0.028832313	0.00053532265
0.062953313	0.028365770	0.00053003998
0.063084801	0.030176313	0.00054336914
0.063216290	0.029834611	0.00054344736
0.063347779	0.029581879	0.00053810060
0.063479267	0.029322385	0.00053415224
0.063610756	0.028026702	0.00053002959
0.063742245	0.029021593	0.00053347313
0.063873733	0.027870321	0.00052950533
0.064005222	0.028706650	0.00053061615
0.064136711	0.028906313	0.00053192080
0.064268200	0.029345910	0.00053529758
0.064399688	0.029098525	0.00053276667
0.064531177	0.028635963	0.00053321357
0.064662666	0.028961109	0.00053266658
0.064794154	0.029356204	0.00053608037
0.064925643	0.029585467	0.00053953484
0.065057132	0.028537811	0.00053045253
0.065188620	0.028532912	0.00052965230
0.065320109	0.028919942	0.00052950431
0.065451598	0.029105522	0.00052991090
0.065583087	0.029431077	0.00053469546
0.065714575	0.029132085	0.00052910172
0.065846064	0.029459151	0.00053608291
0.065977553	0.029056610	0.00053049987
0.066109041	0.029462919	0.00053150812
0.066240530	0.027969532	0.00052403519
0.066372019	0.028967344	0.00052851853
0.066503507	0.028667279	0.00052847183
0.066634996	0.028137824	0.00052035009
0.066766485	0.030314127	0.00054030016
0.066897973	0.028692794	0.00052542233
0.067029462	0.029699739	0.00053460033
0.067160951	0.029035122	0.00053152426
0.067292440	0.029327437	0.00052894613
0.067423928	0.029207621	0.00052406870
0.067555417	0.029006035	0.00052777783
0.067686906	0.029364972	0.00052970680
0.067818394	0.028644672	0.00052483641
0.067949883	0.029082936	0.00052588481
0.068081372	0.029485037	0.00052963396
0.068212860	0.028838976	0.00052451616
0.068344349	0.029367840	0.00052953541
0.068475838	0.029415043	0.00052789425
0.068607327	0.028926132	0.00052463240
0.068738815	0.028493161	0.00051731605
0.068870304	0.028304296	0.00052079306
0.069001793	0.028366940	0.00051823179
0.069133281	0.029329430	0.00052653405
0.069264770	0.028564816	0.00052346859
0.069396259	0.029689876	0.00052381277
0.069527747	0.028242900	0.00051957641
0.069659236	0.028856450	0.00052381831
0.069790725	0.028868772	0.00052167462
0.069922214	0.030253734	0.00053442872
0.070053702	0.028857826	0.00051852763
0.070185191	0.028364156	0.00051862741
0.070316680	0.028699632	0.00051666233
0.070448168	0.029314259	0.00052558664
0.070579657	0.028663699	0.00052117701
0.070711146	0.028719586	0.00051636273
0.070842634	0.028391077	0.00051855157
0.070974123	0.028373663	0.00051615256
0.071105612	0.027706389	0.00051091832
0.071237101	0.028068301	0.00051568104
0.071368589	0.028178623	0.00051031958
0.071500078	0.027895826	0.00051288476
0.071631567	0.027508586	0.00050911306
0.071763055	0.028116285	0.00051278069
0.071894544	0.027299208	0.00050726101
0.072026033	0.027757690	0.00050629817
0.072157521	0.026902703	0.00050493244
0.072289010	0.027635280	0.00050983275
0.072420499	0.028388147	0.00051185711
0.072551988	0.027787882	0.00050695959
0.072683476	0.027513385	0.00050500067
0.072814965	0.027636786	0.00050720496
0.072946454	0.027715551	0.00050835336
0.073077942	0.027728483	0.00050401338
0.073209431	0.027669327	0.00050735329
0.073340920	0.028048771	0.00050733207
0.073472408	0.027985491	0.00050819984
0.073603897	0.027871639	0.00050978068
0.073735386	0.027469413	0.00050164950
0.073866875	0.027180813	0.00049985315
0.073998363	0.028015524	0.00050783454
0.074129852	0.027904794	0.00050747114
0.074261341	0.027623662	0.00050605315
0.074392829	0.028598230	0.00050813694
0.074524318	0.027297365	0.00050192754
0.074655807	0.027534136	0.00050072284
0.074787295	0.027759068	0.00050434459
0.074918784	0.028141485	0.00050866162
0.075050273	0.027531427	0.00050086724
0.075181761	0.026987194	0.00049722606
0.075313250	0.028253095	0.00050779090
0.075444739	0.027318818	0.00049895956
0.075576228	0.027716653	0.00050255000
0.075707716	0.027175527	0.00049940696
0.075839205	0.027773879	0.00050333094
0.075970694	0.027302852	0.00049895528
0.076102182	0.027028194	0.00049356577
0.076233671	0.026525941	0.00049494658
0.076365160	0.027081711	0.00049431010
0.076496648	0.027464374	0.00049940013
0.076628137	0.027432508	0.00050045000
0.076759626	0.026879222	0.00049431083
0.076891115	0.027022454	0.00049491775
0.077022603	0.026989122	0.00049339268
0.077154092	0.027382412	0.00049489998
0.077285581	0.027289548	0.00049984199
0.077417069	0.027476255	0.00049731931
0.077548558	0.026588158	0.00049153169
0.077680047	0.026837180	0.00049142837
0.077811535	0.026603528	0.00048946050
0.077943024	0.026523285	0.00048922661
0.078074513	0.027380712	0.00049397075
0.078206002	0.026558924	0.00049003341
0.078337490	0.026612435	0.00048896742
0.078468979	0.026973550	0.00049050003
0.078600468	0.026479339	0.00048961564
0.078731956	0.027132713	0.00049053854
0.078863445	0.026170372	0.00048734384
0.078994934	0.026793986	0.00048815393
0.079126422	0.027184443	0.00049202138
0.079257911	0.026064143	0.00048298017
0.079389400	0.027099066	0.00048925434
0.079520889	0.026366606	0.00048664657
0.079652377	0.026501536	0.00048693903
0.079783866	0.026258920	0.00048271603
0.079915355	0.026150887	0.00048473583
0.080046843	0.026197686	0.00048111331
0.080178332	0.026794872	0.00048664238
0.080309821	0.026947567	0.00048989099
0.080441309	0.027294828	0.00048685849
0.080572798	0.026078537	0.00048405218
0.080704287	0.026026009	0.00048243529
0.080835776	0.026265421	0.00048246581
0.080967264	0.028110510	0.00049872686
0.081098753	0.027093015	0.00048692472
0.081230242	0.025748508	0.00047754213
0.081361730	0.026892822	0.00048590169
0.081493219	0.026543550	0.00048309990
0.081624708	0.026734906	0.00048622388
0.081756196	0.026321755	0.00047769087
0.081887685	0.025856065	0.00047991445
0.082019174	0.026037641	0.00047801855
0.082150663	0.027257009	0.00048911726
0.082282151	0.025432066	0.00047524306
0.082413640	0.026318419	0.00047968729
0.082545129	0.027388248	0.00048847129
0.082676617	0.025581195	0.00047544411
0.082808106	0.026494498	0.00048154642
0.082939595	0.026495295	0.00048130283
0.083071083	0.026401160	0.00047737686
0.083202572	0.026531709	0.00048010968
0.083334061	0.026817561	0.00048481104
0.083465549	0.026917078	0.00048018943
0.083597038	0.026754634	0.00048433822
0.083728527	0.025950884	0.00047219278
0.083860016	0.026286855	0.00047876304
0.083991504	0.026080513	0.00047685582
0.084122993	0.026417582	0.00047731050
0.084254482	0.026588562	0.00048099193
0.084385970	0.025506935	0.00047069749
0.084517459	0.026400805	0.00047673045
0.084648948	0.026235346	0.00047715859
0.084780436	0.026609624	0.00047807957
0.084911925	0.025523244	0.00046908707
0.085043414	0.026810888	0.00047692708
0.085174903	0.025458590	0.00046780973
0.085306391	0.026879265	0.00048167521
0.085437880	0.026857528	0.00047700461
0.085569369	0.025079127	0.00046538327
0.085700857	0.025651273	0.00046740182
0.085832346	0.026101945	0.00047360675
0.085963835	0.025547811	0.00047137190
0.086095323	0.025683040	0.00046700295
0.086226812	0.025354761	0.00046659613
0.086358301	0.025619092	0.00046850816
0.086489790	0.025539178	0.00046937047
0.086621278	0.025884290	0.00047155578
0.086752767	0.025475240	0.00046569914
0.086884256	0.026303511	0.00047166640
0.087015744	0.025763001	0.00046855731
0.087147233	0.026016865	0.00046937585
0.087278722	0.026465137	0.00047550496
0.087410210	0.025848799	0.00046914928
0.087541699	0.025784914	0.00046735518
0.087673188	0.025986616	0.00047084782
0.087804677	0.026082810	0.00046746762
0.087936165	0.025961533	0.00046994177
0.088067654	0.025848902	0.00046712923
0.088199143	0.025640625	0.00046304511
0.088330631	0.025571225	0.00046693217
0.088462120	0.026543597	0.00047131037
0.088593609	0.025355845	0.00046563597
0.088725097	0.026361478	0.00046690438
0.088856586	0.025483808	0.00046151557
0.088988075	0.025841316	0.00046701739
0.089119564	0.026174299	0.00046701904
0.089251052	0.026108578	0.00046865484
0.089382541	0.024917903	0.00045868104
0.089514030	0.025937365	0.00046536780
0.089645518	0.025382223	0.00046025148
0.089777007	0.025390472	0.00046114149
0.089908496	0.026006177	0.00046734212
0.090039984	0.026204530	0.00046740935
0.090171473	0.026273833	0.00046473351
0.090302962	0.026239535	0.00046806705
0.090434451	0.025670784	0.00046052556
0.090565939	0.025814000	0.00046368903
0.090697428	0.025131930	0.00045985502
0.090828917	0.026066815	0.00046068896
0.090960405	0.025695986	0.00046325239
0.091091894	0.025011559	0.00045505347
0.091223383	0.025342856	0.00046060374
0.091354871	0.025287659	0.00045983028
0.091486360	0.025588795	0.00046953428
0.091617849	0.025549485	0.00047307623
0.091749337	0.025977455	0.00048064536
0.091880826	0.024853550	0.00047722763
0.092012315	0.025034799	0.00048089164
0.092143804	0.025988431	0.00048810696
0.092275292	0.025709777	0.00048867440
0.092406781	0.025605583	0.00048934359
0.092538270	0.025982232	0.00049784462
0.092669758	0.025220185	0.00049392172
0.092801247	0.025060764	0.00047707022
0.092932736	0.024714480	0.00047486777
0.093064224	0.024746226	0.00047039258
0.093195713	0.025658219	0.00047676583
0.093327202	0.024837011	0.00046800291
0.093458691	0.024992168	0.00046369646
0.093590179	0.024981023	0.00047209282
0.093721668	0.025541225	0.00047091600
0.093853157	0.024492000	0.00046263728
0.093984645	0.025217526	0.00046626286
0.094116134	0.025186817	0.00046585766
0.094247623	0.025131494	0.00046336959
0.094379111	0.026007180	0.00047153522
0.094510600	0.024666960	0.00045924939
0.094642089	0.025164269	0.00046277509
0.094773578	0.024508771	0.00045594651
0.094905066	0.024118403	0.00045494501
0.095036555	0.023919823	0.00045492196
0.095168044	0.024583631	0.00045358001
0.095299532	0.025365913	0.00046299850
0.095431021	0.024985560	0.00045686529
0.095562510	0.024931801	0.00046043087
0.095693998	0.024571727	0.00045738156
0.095825487	0.024473760	0.00045287440
0.095956976	0.024624315	0.00045708903
0.096088465	0.024322529	0.00045075712
0.096219953	0.024786239	0.00045658627
0.096351442	0.025091954	0.00046091892
0.096482931	0.024590002	0.00045408788
0.096614419	0.024640405	0.00045195664
0.096745908	0.025337321	0.00045906532
0.096877397	0.024048916	0.00044665784
0.097008885	0.024565022	0.00045371792
0.097140374	0.024690936	0.00045089392
0.097271863	0.024311557	0.00044938806
0.097403352	0.023950273	0.00044516325
0.097534840	0.024834282	0.00045163488
0.097666329	0.024779659	0.00045283289
0.097797818	0.025304574	0.00045138710
0.097929306	0.024707897	0.00044953983
0.098060795	0.025485824	0.00045342608
0.098192284	0.025067293	0.00044782525
0.098323772	0.025053538	0.00045225179
0.098455261	0.024208847	0.00044070409
0.098586750	0.025218749	0.00044724538
0.098718239	0.024192614	0.00043997025
0.098849727	0.024090981	0.00043772372
0.098981216	0.024500399	0.00044125260
0.099112705	0.024032810	0.00043684846
0.099244193	0.024449090	0.00044096135
0.099375682	0.023966718	0.00043800372
0.099507171	0.024463250	0.00044133956
0.099638659	0.024716517	0.00044405874
0.099770148	0.024088679	0.00043942279
0.099901637	0.024633640	0.00044040220
0.10003313	0.023961455	0.00043935007
0.10016461	0.024931226	0.00044452165
0.10029610	0.024543040	0.00044446479
0.10042759	0.024055164	0.00043679008
0.10055908	0.024607050	0.00044307206
0.10069057	0.024965852	0.00044604008
0.10082206	0.023841242	0.00043591782
0.10095355	0.023960053	0.00044002662
0.10108504	0.023902193	0.00043594884
0.10121652	0.024556791	0.00043955165
0.10134801	0.024666319	0.00044270439
0.10147950	0.023716942	0.00043435497
0.10161099	0.024041449	0.00043834379
0.10174248	0.024083258	0.00043673825
0.10187397	0.024585193	0.00043944381
0.10200546	0.024396141	0.00044050299
0.10213694	0.024355095	0.00043567262
0.10226843	0.024620356	0.00044100443
0.10239992	0.023293481	0.00043154761
0.10253141	0.023795946	0.00042903063
0.10266290	0.023963175	0.00043690603
0.10279439	0.023870832	0.00043300034
0.10292588	0.024427724	0.00043854936
0.10305737	0.023511610	0.00043235336
0.10318885	0.023324926	0.00042849338
0.10332034	0.023492081	0.00043093841
0.10345183	0.023640194	0.00043073985
0.10358332	0.023605689	0.00043081559
0.10371481	0.024564971	0.00043559417
0.10384630	0.024073232	0.00043357274
0.10397779	0.023882885	0.00043135291
0.10410928	0.024252412	0.00043508464
0.10424076	0.024156850	0.00043347294
0.10437225	0.024043633	0.00043237542
0.10450374	0.023687692	0.00042770363
0.10463523	0.023656915	0.00043146239
0.10476672	0.023888509	0.00043260086
0.10489821	0.024265935	0.00043365592
0.10502970	0.023922661	0.00043003921
0.10516118	0.024042770	0.00042954052
0.10529267	0.023789140	0.00043250624
0.10542416	0.023804562	0.00042921716
0.10555565	0.023840707	0.00042812950
0.10568714	0.024144348	0.00043252878
0.10581863	0.023064464	0.00042372821
0.10595012	0.023963734	0.00042936950
0.10608161	0.023706504	0.00043024841
0.10621309	0.023718440	0.00042711385
0.10634458	0.023607140	0.00042539397
0.10647607	0.023148556	0.00042205357
0.10660756	0.023999063	0.00042734345
0.10673905	0.022943692	0.00042219197
0.10687054	0.024035188	0.00043232997
0.10700203	0.023836175	0.00043697199
0.10713352	0.024171095	0.00044295797
0.10726500	0.023743604	0.00044420226
0.10739649	0.024247302	0.00045466432
0.10752798	0.023836795	0.00044801013
0.10765947	0.023537341	0.00045054339
0.10779096	0.024237976	0.00045508958
0.10792245	0.023976851	0.00045764310
0.10805394	0.023631206	0.00045627906
0.10818542	0.023216833	0.00045192927
0.10831691	0.023234668	0.00045536234
0.10844840	0.023281305	0.00045789319
0.10857989	0.024125966	0.00046486570
0.10871138	0.023335198	0.00046398548
0.10884287	0.023964726	0.00046672601
0.10897436	0.023047217	0.00045991229
0.10910585	0.023662954	0.00046867508
0.10923733	0.023964072	0.00046791112
0.10936882	0.023920065	0.00047663205
0.10950031	0.023813239	0.00047049731
0.10963180	0.024036826	0.00047733292
0.10976329	0.023468139	0.00047050006
0.10989478	0.023923567	0.00047685665
0.11002627	0.023864224	0.00048193442
0.11015776	0.023833477	0.00047496706
0.11028924	0.024049745	0.00048045536
0.11042073	0.024401171	0.00048880338
0.11055222	0.022790565	0.00047108870
0.11068371	0.025050178	0.00049266478
0.11081520	0.023658431	0.00048068151
0.11094669	0.024285471	0.00048750604
0.11107818	0.024137811	0.00049085515
0.11120966	0.023378145	0.00048187452
0.11134115	0.024556822	0.00049545561
0.11147264	0.024027544	0.00049008733
0.11160413	0.023902599	0.00048826471
0.11173562	0.023623830	0.00048945047
0.11186711	0.023701965	0.00047448521
0.11199860	0.023201179	0.00047216870
0.11213009	0.023633119	0.00046828082
0.11226157	0.024390384	0.00047040329
0.11239306	0.024493618	0.00046992478
0.11252455	0.024273689	0.00046707517
0.11265604	0.023893043	0.00046465537
0.11278753	0.024421420	0.00046278036
0.11291902	0.024078749	0.00046027568
0.11305051	0.024013740	0.00046137850
0.11318200	0.024218993	0.00045687363
0.11331348	0.024241600	0.00045992599
0.11344497	0.023825564	0.00045503603
0.11357646	0.024029184	0.00045185803
0.11370795	0.023853108	0.00045534164
0.11383944	0.023570870	0.00045056883
0.11397093	0.024343271	0.00045502980
0.11410242	0.024205849	0.00045395706
0.11423390	0.023757391	0.00044437162
0.11436539	0.024211407	0.00045411301
0.11449688	0.024726332	0.00045138380
0.11462837	0.024009421	0.00045150125
0.11475986	0.023888875	0.00044598351
0.11489135	0.023519997	0.00044143585
0.11502284	0.023155938	0.00044116208
0.11515433	0.024418439	0.00044908131
0.11528581	0.024082216	0.00044840147
0.11541730	0.024110219	0.00044425340
0.11554879	0.024271438	0.00044419369
0.11568028	0.024328973	0.00044793519
0.11581177	0.024782815	0.00044926805
0.11594326	0.023618543	0.00044215470
0.11607475	0.024068174	0.00044348152
0.11620624	0.023807624	0.00043879760
0.11633772	0.023298503	0.00043745202
0.11646921	0.023343856	0.00043882024
0.11660070	0.023908606	0.00043912769
0.11673219	0.023870584	0.00043901425
0.11686368	0.024228595	0.00044013244
0.11699517	0.024152076	0.00044002471
0.11712666	0.024043185	0.00043963294
0.11725814	0.023855639	0.00043506887
0.11738963	0.024357985	0.00043615032
0.11752112	0.023929709	0.00043378467
0.11765261	0.023458503	0.00043203492
0.11778410	0.023966559	0.00043414166
0.11791559	0.024111118	0.00043404515
0.11804708	0.024224534	0.00043358656
0.11817857	0.024331034	0.00043654920
0.11831005	0.024396268	0.00043358110
0.11844154	0.023693464	0.00043098259
0.11857303	0.023774329	0.00042767730
0.11870452	0.022783945	0.00042054455
0.11883601	0.024636780	0.00043333797
0.11896750	0.024197781	0.00042992239
0.11909899	0.024540552	0.00043468615
0.11923048	0.023407418	0.00042038002
0.11936196	0.022958807	0.00042149580
0.11949345	0.023607121	0.00042078148
0.11962494	0.023560302	0.00042106941
0.11975643	0.024299315	0.00042759925
0.11988792	0.023930035	0.00042177694
0.12001941	0.023647912	0.00041970045
0.12015090	0.022851604	0.00041442709
0.12028239	0.023305829	0.00041941004
0.12041387	0.023447319	0.00041896289
0.12054536	0.023897683	0.00041787756
0.12067685	0.024465443	0.00042599399
0.12080834	0.023057694	0.00041354270
0.12093983	0.023698951	0.00041581823
0.12107132	0.023644385	0.00042042719
0.12120281	0.023405979	0.00041467780
0.12133429	0.024039745	0.00041824227
0.12146578	0.024168491	0.00042035562
0.12159727	0.024232958	0.00041849741
0.12172876	0.023724393	0.00041666586
0.12186025	0.022886554	0.00040832460
0.12199174	0.023370066	0.00041446570
0.12212323	0.023875355	0.00041654150
0.12225472	0.023986865	0.00041655870
0.12238620	0.024256108	0.00041938984
0.12251769	0.023726749	0.00041358594
0.12264918	0.023976241	0.00041695473
0.12278067	0.024481807	0.00042131066
0.12291216	0.024101481	0.00041779017
0.12304365	0.023607633	0.00041316190
0.12317514	0.023684047	0.00041368863
0.12330663	0.023915147	0.00041553487
0.12343811	0.023972114	0.00041495129
0.12356960	0.023944122	0.00041456712
0.12370109	0.023581406	0.00041213848
0.12383258	0.023097431	0.00040827234
0.12396407	0.024633562	0.00041681817
0.12409556	0.023823637	0.00041540077
0.12422705	0.023318003	0.00040873156
0.12435853	0.023007376	0.00040864234
0.12449002	0.023944984	0.00041348356
0.12462151	0.023389569	0.00041138850
0.12475300	0.023468643	0.00040931673
0.12488449	0.023831350	0.00041280801
0.12501598	0.024484986	0.00041749396
0.12514747	0.023735966	0.00041036954
0.12527896	0.024309520	0.00041517993
0.12541044	0.023734740	0.00041336849
0.12554193	0.023900795	0.00041224900
0.12567342	0.024021076	0.00041249815
0.12580491	0.024040280	0.00041429578
0.12593640	0.024507011	0.00041262592
0.12606789	0.023984048	0.00041344029
0.12619938	0.023496320	0.00040832667
0.12633087	0.024046439	0.00041353092
0.12646235	0.023936175	0.00041213752
0.12659384	0.024021760	0.00040766437
0.12672533	0.023515205	0.00040905806
0.12685682	0.023772926	0.00040780388
0.12698831	0.023262300	0.00040580527
0.12711980	0.023532718	0.00040541968
0.12725129	0.023676566	0.00040723076
0.12738277	0.023635541	0.00040879828
0.12751426	0.023662671	0.00040754765
0.12764575	0.023917568	0.00040878393
0.12777724	0.024921950	0.00041395510
0.12790873	0.023713687	0.00040826294
0.12804022	0.023233750	0.00040577756
0.12817171	0.023703541	0.00040625701
0.12830320	0.024450145	0.00041123304
0.12843468	0.023451286	0.00040451323
0.12856617	0.023804056	0.00040583224
0.12869766	0.023064402	0.00040246933
0.12882915	0.022662221	0.00040074285
0.12896064	0.023905803	0.00040596962
0.12909213	0.023808432	0.00040446525
0.12922362	0.023930661	0.00040664671
0.12935511	0.024382326	0.00041175896
0.12948659	0.023639502	0.00040548750
0.12961808	0.024045044	0.00040565292
0.12974957	0.024558159	0.00040984452
0.12988106	0.024200135	0.00040707067
0.13001255	0.023586412	0.00040275429
0.13014404	0.022771756	0.00040068214
0.13027553	0.023766894	0.00040324781
0.13040701	0.023665652	0.00040280098
0.13053850	0.023071857	0.00040071600
0.13066999	0.023824779	0.00040418953
0.13080148	0.023846283	0.00040653628
0.13093297	0.023741331	0.00040110858
0.13106446	0.023584111	0.00040280753
0.13119595	0.023140022	0.00039851938
0.13132744	0.023568427	0.00040141029
0.13145892	0.023470939	0.00040160730
0.13159041	0.023248953	0.00039918287
0.13172190	0.024253124	0.00040481929
0.13185339	0.023516031	0.00040106324
0.13198488	0.023033698	0.00039671188
0.13211637	0.023236047	0.00039832552
0.13224786	0.023542426	0.00039909763
0.13237935	0.024534619	0.00040788775
0.13251083	0.023923180	0.00040229646
0.13264232	0.023540552	0.00040076990
0.13277381	0.023971276	0.00040417136
0.13290530	0.023835630	0.00039951973
0.13303679	0.023731840	0.00040042570
0.13316828	0.023782413	0.00040166225
0.13329977	0.023367073	0.00039581653
0.13343125	0.024721782	0.00041043206
0.13356274	0.023702949	0.00039735131
0.13369423	0.024005595	0.00040035074
0.13382572	0.023741766	0.00040091637
0.13395721	0.023697826	0.00039851569
0.13408870	0.023279358	0.00039723230
0.13422019	0.024156796	0.00039924213
0.13435168	0.023832374	0.00040094839
0.13448316	0.023663193	0.00040057320
0.13461465	0.024092036	0.00039963847
0.13474614	0.023961609	0.00040059783
0.13487763	0.023659121	0.00039678211
0.13500912	0.023922781	0.00039869805
0.13514061	0.023763746	0.00040045240
0.13527210	0.024003400	0.00039924024
0.13540359	0.023924402	0.00040002771
0.13553507	0.023445414	0.00039492284
0.13566656	0.023970586	0.00039868753
0.13579805	0.023173461	0.00039605786
0.13592954	0.023378989	0.00039416834
0.13606103	0.023110780	0.00039624349
0.13619252	0.023704282	0.00039663081
0.13632401	0.023671186	0.00039604851
0.13645549	0.023560502	0.00039803951
0.13658698	0.023274331	0.00039261065
0.13671847	0.023496738	0.00039526210
0.13684996	0.023157736	0.00039269369
0.13698145	0.023821852	0.00039591418
0.13711294	0.023276277	0.00039436342
0.13724443	0.023538404	0.00039550136
0.13737592	0.024033264	0.00039571776
0.13750740	0.023347595	0.00039450024
0.13763889	0.023779265	0.00039411184
0.13777038	0.024041792	0.00039691781
0.13790187	0.023943025	0.00039562456
0.13803336	0.023708794	0.00039467698
0.13816485	0.023686375	0.00039488765
0.13829634	0.023508756	0.00039138798
0.13842783	0.023864031	0.00039671771
0.13855931	0.022116258	0.00038446399
0.13869080	0.023579317	0.00039329116
0.13882229	0.023693428	0.00039384266
0.13895378	0.023537580	0.00039074674
0.13908527	0.022973173	0.00038924701
0.13921676	0.024030693	0.00039523088
0.13934825	0.023539472	0.00039333268
0.13947973	0.024118555	0.00039640864
0.13961122	0.024670954	0.00039915555
0.13974271	0.023440070	0.00039222424
0.13987420	0.023774032	0.00039403848
0.14000569	0.023415616	0.00038861335
0.14013718	0.023497782	0.00039038429
0.14026867	0.023145617	0.00038813033
0.14040016	0.023877883	0.00039448626
0.14053164	0.023642015	0.00039269277
0.14066313	0.023709737	0.00039022521
0.14079462	0.023836417	0.00039189484
0.14092611	0.023311904	0.00038811547
0.14105760	0.023664948	0.00039079427
0.14118909	0.023932945	0.00039446444
0.14132058	0.024028469	0.00038996212
0.14145207	0.023180294	0.00038600119
0.14158355	0.023080642	0.00038443376
0.14171504	0.023313305	0.00038875597
0.14184653	0.023855818	0.00039020087
0.14197802	0.023788837	0.00038785469
0.14210951	0.023456069	0.00038673896
0.14224100	0.023622440	0.00038790314
0.14237249	0.023885179	0.00038971322
0.14250398	0.023979788	0.00039204925
0.14263546	0.023432249	0.00038537206
0.14276695	0.022458395	0.00037979493
0.14289844	0.023134706	0.00038468103
0.14302993	0.023484501	0.00038683410
0.14316142	0.023512974	0.00038638792
0.14329291	0.023433219	0.00038458437
0.14342440	0.023879559	0.00038989389
0.14355588	0.023083880	0.00038362521
0.14368737	0.024211771	0.00039136687
0.14381886	0.023842146	0.00038901699
0.14395035	0.023803500	0.00038597973
0.14408184	0.023411155	0.00038391919
0.14421333	0.023627454	0.00038710575
0.14434482	0.024162079	0.00038908931
0.14447631	0.023821485	0.00038842446
0.14460779	0.023307515	0.00038318175
0.14473928	0.023650560	0.00038568804
0.14487077	0.022544340	0.00038106371
0.14500226	0.023124827	0.00038168981
0.14513375	0.023735883	0.00038853496
0.14526524	0.023395781	0.00038454911
0.14539673	0.023230462	0.00038341084
0.14552822	0.023718342	0.00038889205
0.14565970	0.024747265	0.00039354864
0.14579119	0.024031826	0.00038893434
0.14592268	0.023750283	0.00038585990
0.14605417	0.023481082	0.00038337070
0.14618566	0.022990555	0.00038210316
0.14631715	0.022815948	0.00037923003
0.14644864	0.023240009	0.00038189509
0.14658012	0.023508627	0.00038277227
0.14671161	0.023588274	0.00038468715
0.14684310	0.024131884	0.00039010173
0.14697459	0.023023742	0.00037938311
0.14710608	0.023382742	0.00038173920
0.14723757	0.022842604	0.00037869679
0.14736906	0.023875554	0.00038548249
0.14750055	0.023410792	0.00038316278
0.14763203	0.023338925	0.00038058465
0.14776352	0.023252961	0.00038179228
0.14789501	0.023385807	0.00038317024
0.14802650	0.023635954	0.00038229793
0.14815799	0.023498677	0.00038434361
0.14828948	0.023104464	0.00037905849
0.14842097	0.024008853	0.00038545930
0.14855246	0.023764959	0.00038449369
0.14868394	0.023986267	0.00038296561
0.14881543	0.023461444	0.00038192627
0.14894692	0.023629933	0.00038205423
0.14907841	0.023576776	0.00038103231
0.14920990	0.023667059	0.00038158556
0.14934139	0.024256446	0.00038528802
0.14947288	0.023530338	0.00038235813
0.14960436	0.023060012	0.00037783504
0.14973585	0.023704584	0.00038192409
0.14986734	0.024024658	0.00038379596
0.14999883	0.023231624	0.00037778003
0.15013032	0.023480518	0.00038154745
0.15026181	0.023593285	0.00038107944
0.15039330	0.023385463	0.00037900363
0.15052479	0.023623717	0.00038120472
0.15065627	0.023741913	0.00038111568
0.15078776	0.023238704	0.00037916847
0.15091925	0.024317921	0.00038459361
0.15105074	0.023104598	0.00037500911
0.15118223	0.023765679	0.00038116513
0.15131372	0.023313125	0.00037867652
0.15144521	0.023364106	0.00037771469
0.15157670	0.023763764	0.00038148721
0.15170818	0.024251173	0.00038285363
0.15183967	0.023787623	0.00038072300
0.15197116	0.023795436	0.00038111734
0.15210265	0.023963942	0.00038080097
0.15223414	0.023121097	0.00037530010
0.15236563	0.023562044	0.00037769026
0.15249712	0.023535776	0.00037843787
0.15262860	0.023749853	0.00037905735
0.15276009	0.023775848	0.00038027159
0.15289158	0.023272854	0.00037676979
0.15302307	0.023656530	0.00037785592
0.15315456	0.023156229	0.00037529037
0.15328605	0.023771644	0.00037926772
0.15341754	0.023637113	0.00037969011
0.15354903	0.023523363	0.00037752480
0.15368051	0.023537018	0.00037670351
0.15381200	0.023684643	0.00037816859
0.15394349	0.023687020	0.00037732447
0.15407498	0.023699018	0.00037802657
0.15420647	0.023742311	0.00037734216
0.15433796	0.024321024	0.00038149489
0.15446945	0.023629580	0.00037523945
0.15460094	0.023586651	0.00037757506
0.15473242	0.023303244	0.00037523324
0.15486391	0.022838471	0.00037139460
0.15499540	0.023383862	0.00037524176
0.15512689	0.023259248	0.00037331321
0.15525838	0.022881470	0.00037252910
0.15538987	0.023588116	0.00037666051
0.15552136	0.023493200	0.00037370477
0.15565284	0.023752766	0.00037645171
0.15578433	0.023077176	0.00037264391
0.15591582	0.023895140	0.00037804124
0.15604731	0.024229411	0.00037991267
0.15617880	0.024069090	0.00037804753
0.15631029	0.023331701	0.00037455477
0.15644178	0.023412468	0.00037259541
0.15657327	0.024010682	0.00037816732
0.15670475	0.023407977	0.00037163686
0.15683624	0.022892565	0.00037023845
0.15696773	0.023640915	0.00037459893
0.15709922	0.022493981	0.00036677048
0.15723071	0.023040914	0.00037042645
0.15736220	0.023494039	0.00037168892
0.15749369	0.023599696	0.00037415915
0.15762518	0.023577703	0.00037224450
0.15775666	0.023960013	0.00037506842
0.15788815	0.023654389	0.00037596855
0.15801964	0.023030463	0.00036917811
0.15815113	0.023296605	0.00037232477
0.15828262	0.023331346	0.00037097778
0.15841411	0.023806395	0.00037454629
0.15854560	0.024237836	0.00037634128
0.15867708	0.023230442	0.00036910528
0.15880857	0.023566296	0.00037264667
0.15894006	0.023288577	0.00036952972
0.15907155	0.023735714	0.00037284291
0.15920304	0.023891568	0.00037526659
0.15933453	0.023367055	0.00037075505
0.15946602	0.024179709	0.00037638601
0.15959751	0.023327496	0.00036973116
0.15972899	0.023317658	0.00036945691
0.15986048	0.024065558	0.00037720881
0.15999197	0.023551543	0.00036958873
0.16012346	0.023567840	0.00037178042
0.16025495	0.023920443	0.00037267240
0.16038644	0.023296932	0.00036865771
0.16051793	0.023499144	0.00037201924
0.16064942	0.023455676	0.00036847153
0.16078090	0.023917208	0.00037373620
0.16091239	0.023305506	0.00036938830
0.16104388	0.023614490	0.00036866673
0.16117537	0.023386422	0.00037080227
0.16130686	0.023624218	0.00036928509
0.16143835	0.023157308	0.00036810701
0.16156984	0.023081858	0.00036735431
0.16170133	0.023606655	0.00036813137
0.16183281	0.023433231	0.00036849401
0.16196430	0.023315449	0.00036715788
0.16209579	0.024406285	0.00037376672
0.16222728	0.023565762	0.00037025964
0.16235877	0.023302961	0.00036633928
0.16249026	0.023807605	0.00037063755
0.16262175	0.023364645	0.00036713194
0.16275323	0.023529745	0.00036901967
0.16288472	0.023422330	0.00036759946
0.16301621	0.023793018	0.00036915560
0.16314770	0.023414585	0.00036983423
0.16327919	0.023095740	0.00036588240
0.16341068	0.023357070	0.00036588568
0.16354217	0.024032954	0.00037214741
0.16367366	0.023131578	0.00036470308
0.16380514	0.023301984	0.00036590134
0.16393663	0.023170483	0.00036580015
0.16406812	0.023157496	0.00036375513
0.16419961	0.022695824	0.00036246736
0.16433110	0.023612338	0.00036749083
0.16446259	0.023820535	0.00036893313
0.16459408	0.024365225	0.00037292830
0.16472557	0.023887710	0.00036701499
0.16485705	0.023464988	0.00036650485
0.16498854	0.022698851	0.00036100077
0.16512003	0.023541161	0.00036696332
0.16525152	0.023307183	0.00036577401
0.16538301	0.024107140	0.00036824083
0.16551450	0.023407833	0.00036723041
0.16564599	0.024077498	0.00037010621
0.16577747	0.023448227	0.00036507322
0.16590896	0.023644550	0.00036741693
0.16604045	0.023019234	0.00036135526
0.16617194	0.023499032	0.00036519242
0.16630343	0.023374835	0.00036415392
0.16643492	0.023465330	0.00036381536
0.16656641	0.023530322	0.00036591184
0.16669790	0.023101825	0.00036064713
0.16682938	0.023604564	0.00036523688
0.16696087	0.023433403	0.00036520047
0.16709236	0.023112273	0.00036161158
0.16722385	0.023520517	0.00036553854
0.16735534	0.023597430	0.00036438105
0.16748683	0.023553159	0.00036490384
0.16761832	0.024487583	0.00037021872
0.16774981	0.023955965	0.00036567644
0.16788129	0.023564910	0.00036535379
0.16801278	0.022867498	0.00035869286
0.16814427	0.023063620	0.00036158156
0.16827576	0.022807270	0.00036094047
0.16840725	0.023507839	0.00036239691
0.16853874	0.022821949	0.00036042990
0.16867023	0.023088794	0.00035846110
0.16880171	0.023953932	0.00036575575
0.16893320	0.023391182	0.00036383318
0.16906469	0.023545360	0.00036112753
0.16919618	0.022938922	0.00036099906
0.16932767	0.023044840	0.00035835908
0.16945916	0.023367200	0.00036313475
0.16959065	0.023270538	0.00036143233
0.16972214	0.023220869	0.00035960499
0.16985362	0.023920472	0.00036533771
0.16998511	0.022774428	0.00035598112
0.17011660	0.023373463	0.00036185354
0.17024809	0.023458640	0.00036196219
0.17037958	0.023213588	0.00035957530
0.17051107	0.024090717	0.00036583342
0.17064256	0.023780386	0.00036294714
0.17077405	0.023017624	0.00035857978
0.17090553	0.023816343	0.00036258607
0.17103702	0.023419000	0.00036019546
0.17116851	0.022897135	0.00035708018
0.17130000	0.023441285	0.00036059286
0.17143149	0.023549168	0.00036120905
0.17156298	0.024196931	0.00036493138
0.17169447	0.023074899	0.00035691397
0.17182595	0.023781176	0.00036269037
0.17195744	0.023161978	0.00035932630
0.17208893	0.023483995	0.00035784550
0.17222042	0.023966349	0.00036260517
0.17235191	0.023903445	0.00036241829
0.17248340	0.023775804	0.00036106455
0.17261489	0.023892614	0.00036297163
0.17274638	0.023498056	0.00035853173
0.17287786	0.024166340	0.00036462483
0.17300935	0.023628966	0.00035973982
0.17314084	0.023633884	0.00036045563
0.17327233	0.022850838	0.00035506114
0.17340382	0.023155569	0.00035597559
0.17353531	0.024019112	0.00036248189
0.17366680	0.023244553	0.00035679317
0.17379829	0.023322843	0.00035715353
0.17392977	0.023267171	0.00035819728
0.17406126	0.023798067	0.00036097973
0.17419275	0.023986069	0.00036189174
0.17432424	0.024308145	0.00036277410
0.17445573	0.023342555	0.00035712972
0.17458722	0.023416340	0.00035821649
0.17471871	0.023539016	0.00035720170
0.17485019	0.023789311	0.00035998375
0.17498168	0.024018632	0.00036133916
0.17511317	0.024261661	0.00036355504
0.17524466	0.023511782	0.00035918115
0.17537615	0.023298768	0.00035611857
0.17550764	0.023528112	0.00035780166
0.17563913	0.023181547	0.00035489350
0.17577062	0.023387270	0.00035539392
0.17590210	0.023619572	0.00035805027
0.17603359	0.023350873	0.00035532868
0.17616508	0.023029007	0.00035431360
0.17629657	0.023305353	0.00035568551
0.17642806	0.023694251	0.00035609266
0.17655955	0.023443464	0.00035735007
0.17669104	0.023812722	0.00035754645
0.17682253	0.023380173	0.00035454216
0.17695401	0.023506140	0.00035766846
0.17708550	0.023468438	0.00035464991
0.17721699	0.022963184	0.00035246675
0.17734848	0.023045559	0.00035360414
0.17747997	0.022911586	0.00035324633
0.17761146	0.023549871	0.00035802263
0.17774295	0.023496549	0.00035342775
0.17787443	0.023596659	0.00035572032
0.17800592	0.023535281	0.00035489552
0.17813741	0.022792141	0.00035072457
0.17826890	0.024024269	0.00035938475
0.17840039	0.023861710	0.00035556983
0.17853188	0.022472019	0.00034939595
0.17866337	0.024122576	0.00035872847
0.17879486	0.023609083	0.00035578650
0.17892634	0.023226325	0.00035389191
0.17905783	0.022915795	0.00035064131
0.17918932	0.023257573	0.00035458262
0.17932081	0.023893833	0.00035622349
0.17945230	0.022917511	0.00035087156
0.17958379	0.023442716	0.00035558840
0.17971528	0.023755328	0.00035492236
0.17984677	0.023584756	0.00035544984
0.17997825	0.023589562	0.00035469299
0.18010974	0.024023874	0.00035680893
0.18024123	0.023755637	0.00035543996
0.18037272	0.023769811	0.00035423554
0.18050421	0.023930610	0.00036312744
0.18063570	0.023687204	0.00036417908
0.18076719	0.023413601	0.00036306376
0.18089867	0.023016011	0.00036505106
0.18103016	0.023836305	0.00037048452
0.18116165	0.023444220	0.00037092679
0.18129314	0.023837414	0.00037463940
0.18142463	0.023517254	0.00037282508
0.18155612	0.023961711	0.00037896659
0.18168761	0.022836562	0.00037257004
0.18181910	0.023904140	0.00038070914
0.18195058	0.023426862	0.00037843435
0.18208207	0.022799249	0.00037364341
0.18221356	0.023244045	0.00037942871
0.18234505	0.023794888	0.00038385191
0.18247654	0.023077771	0.00038046347
0.18260803	0.023317930	0.00038314311
0.18273952	0.023406688	0.00038480098
0.18287101	0.023383418	0.00038634121
0.18300249	0.023292501	0.00038504638
0.18313398	0.023007362	0.00038411227
0.18326547	0.024301112	0.00039391814
0.18339696	0.023410082	0.00038726862
0.18352845	0.022908032	0.00038554602
0.18365994	0.023187799	0.00038996368
0.18379143	0.023631504	0.00039121743
0.18392292	0.023779379	0.00039541605
0.18405440	0.024237789	0.00039816990
0.18418589	0.023727276	0.00039560913
0.18431738	0.023289990	0.00039479832
0.18444887	0.022645242	0.00038923994
0.18458036	0.023083866	0.00039410948
0.18471185	0.022933227	0.00039264818
0.18484334	0.023365678	0.00039601860
0.18497482	0.023510671	0.00040065184
0.18510631	0.022604926	0.00039066727
0.18523780	0.023440018	0.00040110028
0.18536929	0.023533591	0.00039419511
0.18550078	0.024019030	0.00039152675
0.18563227	0.023653164	0.00038994345
0.18576376	0.022983171	0.00037793152
0.18589525	0.023258629	0.00038235597
0.18602673	0.022875569	0.00037872387
0.18615822	0.024200333	0.00038409964
0.18628971	0.023513742	0.00037946498
0.18642120	0.023000941	0.00037369633
0.18655269	0.023841057	0.00037929338
0.18668418	0.023923195	0.00037710628
0.18681567	0.023525301	0.00037445206
0.18694716	0.023704910	0.00037461399
0.18707864	0.023514855	0.00037033067
0.18721013	0.023621319	0.00037249307
0.18734162	0.023455127	0.00037158639
0.18747311	0.023889538	0.00037105678
0.18760460	0.023507929	0.00037115496
0.18773609	0.023330700	0.00036630678
0.18786758	0.023891274	0.00037003493
0.18799906	0.024034141	0.00037241291
0.18813055	0.023588487	0.00036544534
0.18826204	0.023860277	0.00036766056
0.18839353	0.023265304	0.00036119994
0.18852502	0.023157990	0.00036193489
0.18865651	0.023370740	0.00036391232
0.18878800	0.023125615	0.00035951686
0.18891949	0.023684660	0.00036277919
0.18905097	0.023611220	0.00036229458
0.18918246	0.023726422	0.00036237046
0.18931395	0.023783335	0.00036262160
0.18944544	0.023575830	0.00035885370
0.18957693	0.023080254	0.00035770265
0.18970842	0.023683184	0.00035744540
0.18983991	0.022962733	0.00035567664
0.18997140	0.023351050	0.00035708130
0.19010288	0.023761993	0.00035670481
0.19023437	0.022824210	0.00035256958
0.19036586	0.022674035	0.00035050545
0.19049735	0.023307536	0.00035367218
0.19062884	0.023543910	0.00035591743
0.19076033	0.022555338	0.00034720286
0.19089182	0.023038123	0.00035051963
0.19102330	0.023307674	0.00035301030
0.19115479	0.022954567	0.00034938036
0.19128628	0.023290464	0.00035304356
0.19141777	0.023207004	0.00035109524
0.19154926	0.023507652	0.00035247546
0.19168075	0.023390489	0.00035207348
0.19181224	0.024133004	0.00035683894
0.19194373	0.023388919	0.00035172985
0.19207521	0.023227463	0.00034936367
0.19220670	0.023106325	0.00034949876
0.19233819	0.023394760	0.00035137201
0.19246968	0.022888123	0.00034796910
0.19260117	0.023195426	0.00035073306
0.19273266	0.023976484	0.00035280949
0.19286415	0.023459308	0.00035064889
0.19299564	0.023631660	0.00035325933
0.19312712	0.023396646	0.00034956162
0.19325861	0.022995205	0.00034895414
0.19339010	0.022999795	0.00034631685
0.19352159	0.023633470	0.00035114806
0.19365308	0.023288415	0.00035003873
0.19378457	0.023816197	0.00035193198
0.19391606	0.023396889	0.00034916305
0.19404754	0.023268890	0.00034857607
0.19417903	0.023731994	0.00035164316
0.19431052	0.023750059	0.00035303820
0.19444201	0.023255784	0.00034861757
0.19457350	0.023862167	0.00035153767
0.19470499	0.023484783	0.00034885132
0.19483648	0.023196726	0.00034646113
0.19496797	0.023523196	0.00034986536
0.19509945	0.023266165	0.00034761417
0.19523094	0.023888323	0.00035058218
0.19536243	0.022839165	0.00034492978
0.19549392	0.023283365	0.00034726495
0.19562541	0.023073059	0.00034727852
0.19575690	0.022626630	0.00034327334
0.19588839	0.022927990	0.00034484204
0.19601988	0.023294695	0.00034577238
0.19615136	0.023264325	0.00034546292
0.19628285	0.023256682	0.00034777743
0.19641434	0.023161519	0.00034526237
0.19654583	0.023202050	0.00034485318
0.19667732	0.023843092	0.00034852955
0.19680881	0.023329816	0.00034652743
0.19694030	0.023620703	0.00034840628
0.19707178	0.023411267	0.00034602812
0.19720327	0.023545748	0.00034708604
0.19733476	0.023551630	0.00034733938
0.19746625	0.023876166	0.00034769004
0.19759774	0.023356308	0.00034586090
0.19772923	0.023202034	0.00034462164
0.19786072	0.023940354	0.00034892054
0.19799221	0.023394277	0.00034660840
0.19812369	0.023505411	0.00034357381
0.19825518	0.023305322	0.00034609122
0.19838667	0.023016534	0.00034267158
0.19851816	0.023447570	0.00034470401
0.19864965	0.023549933	0.00034549905
0.19878114	0.022238573	0.00033729852
0.19891263	0.023786642	0.00034753860
0.19904412	0.022623812	0.00034016064
0.19917560	0.022978453	0.00034291826
0.19930709	0.022604998	0.00034035437
0.19943858	0.023113776	0.00034189773
0.19957007	0.022936477	0.00034213202
0.19970156	0.023267811	0.00034345940
0.19983305	0.023281803	0.00034336558
0.19996454	0.023259422	0.00034270570
0.20009602	0.023453061	0.00034409123
0.20022751	0.023350776	0.00034301207
0.20035900	0.023498298	0.00034424768
0.20049049	0.024341430	0.00034855881
0.20062198	0.022986314	0.00034201640
0.20075347	0.022861521	0.00033937388
0.20088496	0.022904670	0.00034120062
0.20101645	0.023273982	0.00034208930
0.20114793	0.022656458	0.00033685752
0.20127942	0.022805925	0.00034005487
0.20141091	0.022687681	0.00033744993
0.20154240	0.023032865	0.00034090599
0.20167389	0.023855178	0.00034615272
0.20180538	0.022888616	0.00033876470
0.20193687	0.023142634	0.00034020573
0.20206836	0.022660311	0.00033820348
0.20219984	0.023445783	0.00034285634
0.20233133	0.024047038	0.00034661507
0.20246282	0.023265372	0.00033946445
0.20259431	0.023191593	0.00034137933
0.20272580	0.023421879	0.00034049715
0.20285729	0.023159399	0.00033948844
0.20298878	0.022857073	0.00033909660
0.20312027	0.022695316	0.00033492229
0.20325175	0.023587672	0.00034092590
0.20338324	0.023151201	0.00033841418
0.20351473	0.023441913	0.00034022661
0.20364622	0.023501541	0.00034111272
0.20377771	0.022996973	0.00033700501
0.20390920	0.023295102	0.00033893687
0.20404069	0.022860052	0.00033679850
0.20417217	0.022745962	0.00033646223
0.20430366	0.022974515	0.00033832006
0.20443515	0.023294156	0.00033766639
0.20456664	0.023225827	0.00033905985
0.20469813	0.023371678	0.00033954227
0.20482962	0.023754322	0.00034026902
0.20496111	0.022870372	0.00033689713
0.20509260	0.023979578	0.00034184329
0.20522408	0.022708052	0.00033494281
0.20535557	0.023291720	0.00033921281
0.20548706	0.023546458	0.00033967091
0.20561855	0.023331249	0.00033900510
0.20575004	0.023129670	0.00033589724
0.20588153	0.023358812	0.00033796556
0.20601302	0.022509833	0.00033470258
0.20614451	0.023644606	0.00033850051
0.20627599	0.023534183	0.00033940555
0.20640748	0.022893000	0.00033417122
0.20653897	0.023465543	0.00033877875
0.20667046	0.023005021	0.00033661941
0.20680195	0.023494190	0.00033732739
0.20693344	0.022897080	0.00033544499
0.20706493	0.023427356	0.00033670295
0.20719641	0.022872971	0.00033584510
0.20732790	0.023472195	0.00033916846
0.20745939	0.023444393	0.00033686085
0.20759088	0.023220521	0.00033648897
0.20772237	0.023370925	0.00033658906
0.20785386	0.022783995	0.00033270444
0.20798535	0.023481463	0.00033883968
0.20811684	0.023119920	0.00033462492
0.20824832	0.023035759	0.00033546120
0.20837981	0.024071724	0.00034000998
0.20851130	0.023356917	0.00033730107
0.20864279	0.023411509	0.00033822293
0.20877428	0.023250561	0.00033455802
0.20890577	0.023089048	0.00033433298
0.20903726	0.022932509	0.00033311560
0.20916875	0.023053816	0.00033499813
0.20930023	0.023531020	0.00033819696
0.20943172	0.023563113	0.00033587625
0.20956321	0.023286785	0.00033490817
0.20969470	0.023056450	0.00033510245
0.20982619	0.023293411	0.00033514128
0.20995768	0.023215162	0.00033510084
0.21008917	0.023672471	0.00033599498
0.21022065	0.023431864	0.00033520830
0.21035214	0.023259534	0.00033630970
0.21048363	0.023712868	0.00033587726
0.21061512	0.023491015	0.00033731637
0.21074661	0.023127617	0.00033215932
0.21087810	0.023062996	0.00033161755
0.21100959	0.023415219	0.00033670034
0.21114108	0.023014493	0.00033113067
0.21127256	0.023659071	0.00033785023
0.21140405	0.023614352	0.00033495885
0.21153554	0.023411621	0.00033419921
0.21166703	0.022925763	0.00033264903
0.21179852	0.023851584	0.00033651922
0.21193001	0.022734939	0.00033147201
0.21206150	0.023048735	0.00033031814
0.21219299	0.022969309	0.00033197064
0.21232447	0.023118676	0.00033338117
0.21245596	0.022874109	0.00033085678
0.21258745	0.022908525	0.00033199114
0.21271894	0.023021985	0.00033088470
0.21285043	0.023752401	0.00033519280
0.21298192	0.023437171	0.00033522557
0.21311341	0.023065557	0.00033079227
0.21324489	0.022974036	0.00033170553
0.21337638	0.023096788	0.00033103303
0.21350787	0.022856764	0.00033053118
0.21363936	0.023196322	0.00033363360
0.21377085	0.023099409	0.00032995386
0.21390234	0.023756151	0.00033632744
0.21403383	0.023252047	0.00033197611
0.21416532	0.022886306	0.00033105396
0.21429680	0.023839798	0.00033713657
0.21442829	0.023958395	0.00033507155
0.21455978	0.023363264	0.00033237980
0.21469127	0.022762101	0.00032885728
0.21482276	0.023375787	0.00033261069
0.21495425	0.023244438	0.00033158210
0.21508574	0.023616302	0.00033354627
0.21521723	0.023176181	0.00033056624
0.21534871	0.023387398	0.00033309173
0.21548020	0.023334311	0.00032935227
0.21561169	0.023106861	0.00033056818
0.21574318	0.023160111	0.00033181722
0.21587467	0.023083535	0.00032899444
0.21600616	0.023517790	0.00033244695
0.21613765	0.023915260	0.00033296291
0.21626913	0.023067033	0.00033029316
0.21640062	0.023199557	0.00032974883
0.21653211	0.022825801	0.00032841281
0.21666360	0.023461215	0.00033021112
0.21679509	0.023256229	0.00032910656
0.21692658	0.022245947	0.00032530949
0.21705807	0.023255411	0.00033015253
0.21718956	0.022928449	0.00032707401
0.21732104	0.023047183	0.00032884460
0.21745253	0.023570979	0.00033130511
0.21758402	0.023524686	0.00033124977
0.21771551	0.022961965	0.00032885527
0.21784700	0.023414974	0.00033008679
0.21797849	0.022938806	0.00032769295
0.21810998	0.023753829	0.00033187840
0.21824147	0.023006716	0.00032838574
0.21837295	0.022709321	0.00032775110
0.21850444	0.023015813	0.00032581759
0.21863593	0.023681220	0.00033214722
0.21876742	0.023570780	0.00032800779
0.21889891	0.022819984	0.00032596672
0.21903040	0.023242298	0.00033000294
0.21916189	0.023483057	0.00032771417
0.21929337	0.022800204	0.00032575097
0.21942486	0.022881051	0.00032653940
0.21955635	0.023432791	0.00032930906
0.21968784	0.023190311	0.00032823169
0.21981933	0.022825015	0.00032473737
0.21995082	0.023245143	0.00032652466
0.22008231	0.023350068	0.00032749773
0.22021380	0.023072192	0.00032777203
0.22034528	0.023092765	0.00032693555
0.22047677	0.023119363	0.00032397260
0.22060826	0.022975029	0.00032665604
0.22073975	0.023022628	0.00032702591
0.22087124	0.023467099	0.00032949666
0.22100273	0.022858070	0.00032573229
0.22113422	0.023474766	0.00032678673
0.22126571	0.022888021	0.00032494481
0.22139719	0.022690854	0.00032395642
0.22152868	0.023290784	0.00032641559
0.22166017	0.023434735	0.00032928111
0.22179166	0.023097864	0.00032509589
0.22192315	0.023382458	0.00032810706
0.22205464	0.022962906	0.00032491365
0.22218613	0.023633023	0.00032903433
0.22231761	0.023407334	0.00032630637
0.22244910	0.023452196	0.00032695397
0.22258059	0.022921907	0.00032409350
0.22271208	0.023444793	0.00032784306
0.22284357	0.023458690	0.00032814256
0.22297506	0.023204059	0.00032653496
0.22310655	0.023187170	0.00032516889
0.22323804	0.023028359	0.00032552718
0.22336952	0.022747890	0.00032387465
0.22350101	0.023215001	0.00032476678
0.22363250	0.022729462	0.00032267921
0.22376399	0.023468999	0.00032605503
0.22389548	0.023429631	0.00032733837
0.22402697	0.023204069	0.00032654620
0.22415846	0.023089974	0.00032458214
0.22428995	0.023339109	0.00032592196
0.22442143	0.022221304	0.00031830716
0.22455292	0.023022487	0.00032364087
0.22468441	0.023578715	0.00032718197
0.22481590	0.023631771	0.00032718090
0.22494739	0.022976737	0.00032208515
0.22507888	0.023286296	0.00032497176
0.22521037	0.023673271	0.00032571729
0.22534186	0.022608994	0.00032229457
0.22547334	0.022559729	0.00032020710
0.22560483	0.022729133	0.00031995606
0.22573632	0.023394680	0.00032505080
0.22586781	0.022951316	0.00032322488
0.22599930	0.022951204	0.00032314445
0.22613079	0.023649842	0.00032471965
0.22626228	0.023220156	0.00032404425
0.22639376	0.023164168	0.00032326991
0.22652525	0.023401985	0.00032451185
0.22665674	0.023489403	0.00032532490
0.22678823	0.023143636	0.00032163186
0.22691972	0.023257545	0.00032396122
0.22705121	0.023140895	0.00032246291
0.22718270	0.023600886	0.00032435503
0.22731419	0.022988366	0.00032200130
0.22744567	0.022979309	0.00032238426
0.22757716	0.022662317	0.00031792785
0.22770865	0.023142162	0.00032280424
0.22784014	0.023105038	0.00032149185
0.22797163	0.023620630	0.00032549308
0.22810312	0.023327027	0.00032226046
0.22823461	0.022701245	0.00032028704
0.22836610	0.023926226	0.00032796626
0.22849758	0.023664031	0.00032451320
0.22862907	0.023071471	0.00032251651
0.22876056	0.023698124	0.00032324378
0.22889205	0.023604775	0.00032376724
0.22902354	0.023314896	0.00032329007
0.22915503	0.023755846	0.00032339903
0.22928652	0.023911215	0.00032627428
0.22941800	0.023036331	0.00031924084
0.22954949	0.022734064	0.00031956227
0.22968098	0.022668500	0.00031864074
0.22981247	0.022660581	0.00031798850
0.22994396	0.022726981	0.00031840285
0.23007545	0.022900168	0.00032260417
0.23020694	0.023458337	0.00032831081
0.23033843	0.022696698	0.00032857361
0.23046991	0.023021207	0.00033109438
0.23060140	0.022965025	0.00033281452
0.23073289	0.023066983	0.00033334569
0.23086438	0.023199821	0.00033558402
0.23099587	0.022786139	0.00033618978
0.23112736	0.022971104	0.00033591556
0.23125885	0.022537390	0.00033715930
0.23139034	0.022720766	0.00033747667
0.23152182	0.023213711	0.00034221909
0.23165331	0.023196974	0.00034501565
0.23178480	0.022844005	0.00034204279
0.23191629	0.022916632	0.00034465896
0.23204778	0.023229310	0.00034639117
0.23217927	0.023633024	0.00034903960
0.23231076	0.022708676	0.00034579331
0.23244224	0.023752094	0.00035114264
0.23257373	0.023446296	0.00034906612
0.23270522	0.023234621	0.00034928498
0.23283671	0.022937425	0.00034585159
0.23296820	0.022543526	0.00034491137
0.23309969	0.023841201	0.00035207622
0.23323118	0.023619361	0.00035072394
0.23336267	0.023040681	0.00034904304
0.23349415	0.023656073	0.00034973865
0.23362564	0.023580034	0.00035242631
0.23375713	0.022754998	0.00034783283
0.23388862	0.022395210	0.00034441336
0.23402011	0.023365083	0.00035272860
0.23415160	0.023692320	0.00035182390
0.23428309	0.022536908	0.00034785888
0.23441458	0.023208865	0.00035085831
0.23454606	0.023264012	0.00035201473
0.23467755	0.023192918	0.00035175292
0.23480904	0.022674813	0.00034915632
0.23494053	0.023008604	0.00034991512
0.23507202	0.023530717	0.00035402168
0.23520351	0.023192103	0.00035173963
0.23533500	0.023219349	0.00035151872
0.23546648	0.023285089	0.00035299868
0.23559797	0.023004070	0.00035169151
0.23572946	0.022805570	0.00035104408
0.23586095	0.022633214	0.00034977489
0.23599244	0.023218695	0.00035278430
0.23612393	0.023090998	0.00035261347
0.23625542	0.023258306	0.00035569412
0.23638691	0.022794443	0.00035269708
0.23651839	0.023348246	0.00035477998
0.23664988	0.022914728	0.00035273985
0.23678137	0.023325400	0.00035504184
0.23691286	0.023447601	0.00035580205
0.23704435	0.023280361	0.00035542059
0.23717584	0.023387902	0.00035553879
0.23730733	0.023066393	0.00035541998
0.23743882	0.023149148	0.00035488301
0.23757030	0.023578201	0.00035797822
0.23770179	0.023120507	0.00035718231
0.23783328	0.023150853	0.00035433649
0.23796477	0.023020424	0.00035637314
0.23809626	0.023479817	0.00035685884
0.23822775	0.023042674	0.00035644990
0.23835924	0.023293003	0.00036003010
0.23849072	0.023409054	0.00035609296
0.23862221	0.022757931	0.00035399294
0.23875370	0.022697359	0.00035374258
0.23888519	0.023401518	0.00035889713
0.23901668	0.022811572	0.00035685817
0.23914817	0.022733062	0.00035180666
0.23927966	0.023653693	0.00036201858
0.23941115	0.022717841	0.00035537143
0.23954263	0.023750550	0.00036219919
0.23967412	0.023051090	0.00035760629
0.23980561	0.022942471	0.00035503104
0.23993710	0.022889504	0.00035835282
0.24006859	0.023066406	0.00035740419
0.24020008	0.022890470	0.00035716539
0.24033157	0.023413060	0.00036000761
0.24046306	0.023148736	0.00035742178
0.24059454	0.023501034	0.00036116621
0.24072603	0.022827678	0.00035854849
0.24085752	0.023193056	0.00035912855
0.24098901	0.022909271	0.00036122648
0.24112050	0.022946733	0.00035624915
0.24125199	0.023380084	0.00036204068
0.24138348	0.023017341	0.00035959157
0.24151496	0.023113074	0.00035798163
0.24164645	0.023659462	0.00036453726
0.24177794	0.023302397	0.00035962500
0.24190943	0.023986232	0.00036584159
0.24204092	0.023430891	0.00036134424
0.24217241	0.022780821	0.00035788863
0.24230390	0.023019858	0.00036128558
0.24243539	0.023056527	0.00035982462
0.24256687	0.022880228	0.00035914260
0.24269836	0.023447690	0.00036339988
0.24282985	0.022921069	0.00035789632
0.24296134	0.022792753	0.00035959787
0.24309283	0.023389135	0.00036211611
0.24322432	0.022955979	0.00036007102
0.24335581	0.023445607	0.00036559589
0.24348730	0.023074156	0.00036081391
0.24361878	0.022664883	0.00035891332
0.24375027	0.023234325	0.00036112269
0.24388176	0.023726916	0.00036484582
0.24401325	0.023038791	0.00036302061
0.24414474	0.022499254	0.00035811180
0.24427623	0.024180497	0.00036902463
0.24440772	0.023993942	0.00036793734
0.24453920	0.023423362	0.00036433478
0.24467069	0.023901910	0.00036903251
0.24480218	0.022966846	0.00035982285
0.24493367	0.023125370	0.00036193971
0.24506516	0.023702835	0.00036553084
0.24519665	0.023563934	0.00036512084
0.24532814	0.022982544	0.00036255907
0.24545963	0.022577102	0.00035908846
0.24559111	0.023121209	0.00036277266
0.24572260	0.023013140	0.00036346031
0.24585409	0.022678897	0.00036020050
0.24598558	0.022906946	0.00036290036
0.24611707	0.023603867	0.00036753364
0.24624856	0.023140550	0.00036235869
0.24638005	0.023167882	0.00036479362
0.24651154	0.023439032	0.00036531426
0.24664302	0.022810902	0.00036379631
0.24677451	0.022642458	0.00036092801
0.24690600	0.022971532	0.00036316088
0.24703749	0.023557087	0.00036826829
0.24716898	0.023434876	0.00036524551
0.24730047	0.022662962	0.00036226437
0.24743196	0.023022286	0.00036360686
0.24756345	0.022557791	0.00036088618
0.24769493	0.021922128	0.00035971120
0.24782642	0.023491309	0.00036603529
0.24795791	0.022548673	0.00036169360
0.24808940	0.023248359	0.00036709163
0.24822089	0.022848765	0.00036310214
0.24835238	0.023393948	0.00036781115
0.24848387	0.022736520	0.00036235273
0.24861535	0.023380685	0.00036769349
0.24874684	0.023075055	0.00036455450
0.24887833	0.022718486	0.00036219238
0.24900982	0.023264595	0.00036830413
0.24914131	0.023818580	0.00036892973
0.24927280	0.022851590	0.00036497407
0.24940429	0.022701625	0.00036346846
0.24953578	0.023141331	0.00036578622
0.24966726	0.023366531	0.00036876841
0.24979875	0.023688602	0.00036843698
0.24993024	0.022755444	0.00036551263
0.25006173	0.023506108	0.00036786708
0.25019322	0.023408891	0.00036863187
0.25032471	0.023018809	0.00036769115
0.25045620	0.023407268	0.00036848143
0.25058769	0.023075444	0.00036765656
0.25071917	0.023649908	0.00036998248
0.25085066	0.022129470	0.00035936821
0.25098215	0.023401957	0.00036877224
0.25111364	0.022864651	0.00036416945
0.25124513	0.023320198	0.00036923409
0.25137662	0.022525124	0.00036259153
0.25150811	0.023354255	0.00036778802
0.25163959	0.023039746	0.00036715865
0.25177108	0.023392763	0.00036730207
0.25190257	0.022366979	0.00036372595
0.25203406	0.023216565	0.00036908826
0.25216555	0.023041765	0.00036634834
0.25229704	0.022699047	0.00036614984
0.25242853	0.022950918	0.00036602241
0.25256002	0.023627938	0.00037215092
0.25269150	0.023158253	0.00036804363
0.25282299	0.023555143	0.00036872327
0.25295448	0.023151619	0.00037123849
0.25308597	0.023311527	0.00036764927
0.25321746	0.023097147	0.00036985582
0.25334895	0.023327149	0.00037022632
0.25348044	0.023527266	0.00036981038
0.25361193	0.023664650	0.00037306329
0.25374341	0.023392325	0.00037023844
0.25387490	0.022889691	0.00036675992
0.25400639	0.022722980	0.00037189768
0.25413788	0.023165926	0.00037978553
0.25426937	0.023420331	0.00038466124
0.25440086	0.023119336	0.00038566467
0.25453235	0.022852202	0.00038808156
0.25466383	0.022785523	0.00038883740
0.25479532	0.022594084	0.00039085354
0.25492681	0.022979802	0.00039485380
0.25505830	0.022622093	0.00039535656
0.25518979	0.023176380	0.00039950928
0.25532128	0.023248764	0.00040249983
0.25545277	0.023010533	0.00040269133
0.25558426	0.023434973	0.00040652285
0.25571574	0.023215442	0.00040532685
0.25584723	0.023004402	0.00040670049
0.25597872	0.022997878	0.00040952038
0.25611021	0.022586178	0.00040791675
0.25624170	0.023300283	0.00041363613
0.25637319	0.023627917	0.00041981885
0.25650468	0.023011923	0.00041425780
0.25663617	0.023456099	0.00042124428
0.25676765	0.022959098	0.00041901226
0.25689914	0.022418669	0.00041700455
0.25703063	0.023176390	0.00042394363
0.25716212	0.022723651	0.00042051092
0.25729361	0.023683362	0.00042895063
0.25742510	0.023151390	0.00042794993
0.25755659	0.023216742	0.00043023830
0.25768807	0.023403229	0.00043279682
0.25781956	0.022995949	0.00043203676
0.25795105	0.023137539	0.00043231645
0.25808254	0.023428273	0.00044125855
0.25821403	0.023352954	0.00043755217
0.25834552	0.023394069	0.00044073451
0.25847701	0.023109948	0.00043700239
0.25860850	0.022990155	0.00043880369
0.25873998	0.023364427	0.00044130733
0.25887147	0.023151708	0.00044295856
0.25900296	0.022223509	0.00043545014
0.25913445	0.022829442	0.00043849984
0.25926594	0.022991888	0.00043962684
0.25939743	0.022672479	0.00044195039
0.25952892	0.022687593	0.00044093526
0.25966041	0.023231169	0.00044915596
0.25979189	0.023014044	0.00044433733
0.25992338	0.023022270	0.00044669551
0.26005487	0.023524259	0.00045127105
0.26018636	0.023036972	0.00044970696
0.26031785	0.022972945	0.00044713251
0.26044934	0.022775183	0.00044545787
0.26058083	0.023193517	0.00045140318
0.26071231	0.022645366	0.00045000037
0.26084380	0.022441213	0.00044592734
0.26097529	0.023526595	0.00045775324
0.26110678	0.022959796	0.00045322579
0.26123827	0.022484324	0.00044919980
0.26136976	0.022780221	0.00045285200
0.26150125	0.023189193	0.00045729933
0.26163274	0.023372470	0.00045737778
0.26176422	0.023214905	0.00045642532
0.26189571	0.023722916	0.00046421017
0.26202720	0.023204240	0.00045748187
0.26215869	0.023230039	0.00046087668
0.26229018	0.022799028	0.00045760024
0.26242167	0.023592068	0.00046475238
0.26255316	0.022479090	0.00045705955
0.26268465	0.022898621	0.00046258397
0.26281613	0.023118482	0.00046086892
0.26294762	0.023339118	0.00046351737
0.26307911	0.023129122	0.00046194186
0.26321060	0.023486064	0.00046928378
0.26334209	0.023330028	0.00046911300
0.26347358	0.023278209	0.00046629142
0.26360507	0.023100280	0.00046601761
0.26373655	0.022455032	0.00046321993
0.26386804	0.023007173	0.00046641390
0.26399953	0.023347931	0.00047353797
0.26413102	0.022711731	0.00046458581
0.26426251	0.023529677	0.00047127112
0.26439400	0.022749792	0.00046734493
0.26452549	0.022464787	0.00046907923
0.26465698	0.023372528	0.00047741791
0.26478846	0.023500796	0.00047387715
0.26491995	0.021998076	0.00046880365
0.26505144	0.022947520	0.00046927566
0.26518293	0.022351195	0.00046759425
0.26531442	0.023286843	0.00048026438
0.26544591	0.023236329	0.00047715948
[truncated: 567 more rows]
