# Supplementary material for: Invariant surface glycoprotein 65 of Trypanosoma brucei is a complement C3 receptor
Source: Nat Commun. 2022 Aug 29;13:5085. doi: 10.1038/s41467-022-32728-9 (PMC9424271; doi:10.1038/s41467-022-32728-9)
Supplement: Supplementary file 4 — supplementary data 2 [file 41467_2022_32728_MOESM4_ESM.zip › b21-414646_00152.dat]

0.0026000000	40.196345	0.13777592
0.0027314887	29.141439	0.10775624
0.0028629774	22.622854	0.090782386
0.0029944661	17.464694	0.076550956
0.0031259548	12.615531	0.059787230
0.0032574435	11.114100	0.058086398
0.0033889322	8.9423726	0.049253761
0.0035204209	11.674433	0.048998638
0.0036519096	12.502656	0.047054032
0.0037833983	10.090134	0.039853634
0.0039148870	8.3641185	0.035011638
0.0040463757	6.8392356	0.030458032
0.0041778644	5.6023134	0.025837697
0.0043093531	4.6396543	0.023085714
0.0044408418	3.8751671	0.020291614
0.0045723305	3.1789951	0.018378765
0.0047038192	2.8721508	0.016719758
0.0048353079	2.5035746	0.015154266
0.0049667966	2.2362394	0.014271091
0.0050982853	1.9054505	0.012479540
0.0052297740	1.7603953	0.012151933
0.0053612627	1.5474148	0.011002000
0.0054927514	1.4333092	0.010307843
0.0056242401	1.2552890	0.0096185789
0.0057557288	1.1879482	0.0090977775
0.0058872175	1.0770029	0.0085465657
0.0060187062	1.0256324	0.0083181568
0.0061501949	0.90410337	0.0074806197
0.0062816836	0.88411504	0.0075645558
0.0064131723	0.84998622	0.0072709503
0.0065446610	0.79826064	0.0069453367
0.0066761496	0.76316931	0.0067590061
0.0068076383	0.73632232	0.0064884917
0.0069391270	0.70192233	0.0064369461
0.0070706157	0.68131836	0.0062414406
0.0072021044	0.64892927	0.0060241184
0.0073335931	0.61878346	0.0058568984
0.0074650818	0.59012505	0.0055531497
0.0075965705	0.56564062	0.0054818476
0.0077280592	0.55685630	0.0054165928
0.0078595479	0.52171323	0.0051177878
0.0079910366	0.50508955	0.0050653524
0.0081225253	0.47603189	0.0047768275
0.0082540140	0.46740254	0.0047602529
0.0083855027	0.45447215	0.0047118968
0.0085169914	0.42704562	0.0044741968
0.0086484801	0.40699742	0.0043361441
0.0087799688	0.39031477	0.0041714487
0.0089114575	0.38598216	0.0041701613
0.0090429462	0.36478678	0.0040256968
0.0091744349	0.35299490	0.0039260450
0.0093059236	0.33603154	0.0037854449
0.0094374123	0.32187488	0.0036803130
0.0095689010	0.31615382	0.0035887201
0.0097003897	0.29868316	0.0035163539
0.0098318784	0.27781479	0.0033428018
0.0099633671	0.26728702	0.0032432396
0.010094856	0.25989781	0.0031882703
0.010226345	0.24386155	0.0030152356
0.010357833	0.24622089	0.0031080173
0.010489322	0.22729055	0.0028985389
0.010620811	0.21446252	0.0027951452
0.010752299	0.20779980	0.0027399060
0.010883788	0.19732013	0.0026147161
0.011015277	0.19933803	0.0026757385
0.011146765	0.18026036	0.0024665440
0.011278254	0.17174626	0.0023978863
0.011409743	0.16713256	0.0023405535
0.011541231	0.15866527	0.0022465631
0.011672720	0.15303744	0.0022116715
0.011804209	0.14191172	0.0020491731
0.011935698	0.13542579	0.0019973955
0.012067186	0.13076501	0.0019512818
0.012198675	0.11889534	0.0017999988
0.012330164	0.12006231	0.0018126872
0.012461652	0.11764109	0.0017739089
0.012593141	0.10979711	0.0016755592
0.012724630	0.10501889	0.0016383223
0.012856118	0.10166822	0.0015613571
0.012987607	0.10161145	0.0015790283
0.013119096	0.097292671	0.0015104570
0.013250585	0.091684167	0.0014505604
0.013382073	0.089276431	0.0014369538
0.013513562	0.086434816	0.0013906772
0.013645051	0.086190516	0.0013996665
0.013776539	0.079870089	0.0013405064
0.013908028	0.083246771	0.0013451379
0.014039517	0.080688668	0.0013172869
0.014171005	0.076439373	0.0012734573
0.014302494	0.074292839	0.0012581127
0.014433983	0.076162352	0.0012746917
0.014565472	0.070291166	0.0012003690
0.014696960	0.071571938	0.0012157054
0.014828449	0.068336242	0.0011717761
0.014959938	0.067051416	0.0011661531
0.015091426	0.066274116	0.0011637648
0.015222915	0.065029480	0.0011243649
0.015354404	0.065138852	0.0011296448
0.015485892	0.063561064	0.0011066016
0.015617381	0.062905056	0.0011047584
0.015748870	0.061367821	0.0010892588
0.015880359	0.061198710	0.0010711737
0.016011847	0.060784275	0.0010685105
0.016143336	0.054825371	0.0010054725
0.016274825	0.052933950	0.00099201208
0.016406313	0.055053289	0.0010006226
0.016537802	0.053263684	0.00097733234
0.016669291	0.051480222	0.00095825460
0.016800779	0.054829005	0.00098743477
0.016932268	0.056880241	0.0010016960
0.017063757	0.057819728	0.0010069114
0.017195246	0.060116943	0.0010168585
0.017326734	0.057744364	0.00099630813
0.017458223	0.057267907	0.00098545284
0.017589712	0.055591657	0.00096883526
0.017721200	0.055617262	0.00097153608
0.017852689	0.055912394	0.00095311941
0.017984178	0.054845464	0.00095712932
0.018115666	0.054161304	0.00094293909
0.018247155	0.052913150	0.00092723751
0.018378644	0.052971254	0.00093053387
0.018510133	0.051680748	0.00090843474
0.018641621	0.050421916	0.00089546202
0.018773110	0.050971072	0.00089474520
0.018904599	0.048747546	0.00087685700
0.019036087	0.048137971	0.00086715538
0.019167576	0.048914955	0.00086478690
0.019299065	0.047545226	0.00085000578
0.019430553	0.046640618	0.00084942086
0.019562042	0.047148824	0.00084412957
0.019693531	0.048297605	0.00085278215
0.019825019	0.046703349	0.00083063953
0.019956508	0.046598071	0.00082737885
0.020087997	0.046347095	0.00083056207
0.020219486	0.043383587	0.00079622149
0.020350974	0.043005945	0.00079831443
0.020482463	0.043489594	0.00078713140
0.020613952	0.041900768	0.00077148749
0.020745440	0.043598779	0.00079196962
0.020876929	0.042801597	0.00077653548
0.021008418	0.041352517	0.00076513651
0.021139906	0.043608132	0.00078026041
0.021271395	0.039493116	0.00073890212
0.021402884	0.041153374	0.00075527769
0.021534373	0.040632453	0.00074644477
0.021665861	0.040169094	0.00073948579
0.021797350	0.039609398	0.00073299587
0.021928839	0.040130727	0.00072841580
0.022060327	0.040270680	0.00073795195
0.022191816	0.038731285	0.00071515625
0.022323305	0.038264860	0.00071370082
0.022454793	0.038650716	0.00071150237
0.022586282	0.037047780	0.00069305702
0.022717771	0.036485608	0.00069320103
0.022849260	0.034714934	0.00067101793
0.022980748	0.036616867	0.00068735509
0.023112237	0.035642118	0.00067395650
0.023243726	0.038350175	0.00069226870
0.023375214	0.037990169	0.00069597609
0.023506703	0.036878775	0.00068063608
0.023638192	0.036662682	0.00067988856
0.023769680	0.038203177	0.00068988858
0.023901169	0.036661127	0.00067413889
0.024032658	0.036072355	0.00066950174
0.024164147	0.038979548	0.00068809184
0.024295635	0.036942698	0.00066703110
0.024427124	0.036969855	0.00066695088
0.024558613	0.036676973	0.00065950622
0.024690101	0.038085940	0.00067940304
0.024821590	0.035699550	0.00065240334
0.024953079	0.036831452	0.00065750592
0.025084567	0.036502831	0.00065584526
0.025216056	0.035697373	0.00064471261
0.025347545	0.036561912	0.00065485057
0.025479034	0.035659070	0.00064300279
0.025610522	0.036512823	0.00064395023
0.025742011	0.035857831	0.00064106844
0.025873500	0.035064401	0.00063073913
0.026004988	0.035759801	0.00063867061
0.026136477	0.035246099	0.00063329802
0.026267966	0.035773400	0.00063077227
0.026399454	0.034930590	0.00062708309
0.026530943	0.035356669	0.00062466091
0.026662432	0.036076499	0.00063355270
0.026793920	0.035766285	0.00062597306
0.026925409	0.034312558	0.00061020691
0.027056898	0.033937682	0.00061089294
0.027188387	0.034387364	0.00060688902
0.027319875	0.034571226	0.00061471069
0.027451364	0.033602288	0.00060063711
0.027582853	0.034473435	0.00060607418
0.027714341	0.034243059	0.00060471444
0.027845830	0.035291674	0.00060842824
0.027977319	0.035015576	0.00060807249
0.028108807	0.034248621	0.00059697625
0.028240296	0.033907694	0.00059456939
0.028371785	0.033061236	0.00058687430
0.028503274	0.032919400	0.00058321422
0.028634762	0.034164853	0.00059189546
0.028766251	0.033489469	0.00058834906
0.028897740	0.033676846	0.00058265595
0.029029228	0.033692818	0.00058494212
0.029160717	0.032694790	0.00057650837
0.029292206	0.034456291	0.00058659477
0.029423694	0.034440853	0.00058891283
0.029555183	0.033954647	0.00057614657
0.029686672	0.033476851	0.00057678919
0.029818161	0.034002101	0.00058067148
0.029949649	0.033736469	0.00057481761
0.030081138	0.032424538	0.00056425069
0.030212627	0.032363097	0.00056041796
0.030344115	0.032566618	0.00056154017
0.030475604	0.030923287	0.00054845858
0.030607093	0.032253687	0.00055639233
0.030738581	0.031681295	0.00055276170
0.030870070	0.032445782	0.00055336821
0.031001559	0.031425894	0.00054472350
0.031133048	0.031517750	0.00054877452
0.031264536	0.031405486	0.00054352708
0.031396025	0.031835944	0.00055002006
0.031527514	0.031732804	0.00054345314
0.031659002	0.031483108	0.00054000823
0.031790491	0.031976437	0.00054676459
0.031921980	0.031047465	0.00053519685
0.032053468	0.030730978	0.00053478678
0.032184957	0.032845495	0.00054425327
0.032316446	0.032413147	0.00053994249
0.032447935	0.031629217	0.00053934163
0.032579423	0.031520065	0.00053221325
0.032710912	0.031789714	0.00053519016
0.032842401	0.031562075	0.00053133002
0.032973889	0.031607078	0.00052991212
0.033105378	0.032149874	0.00053683647
0.033236867	0.031860091	0.00053084962
0.033368355	0.030720453	0.00052988881
0.033499844	0.030909917	0.00053142000
0.033631333	0.030830783	0.00053018184
0.033762822	0.031038608	0.00053766426
0.033894310	0.030851269	0.00053553978
0.034025799	0.030630869	0.00053486530
0.034157288	0.030086417	0.00052868243
0.034288776	0.031008718	0.00053725761
0.034420265	0.030333666	0.00053610597
0.034551754	0.030749580	0.00053577074
0.034683242	0.029743098	0.00052982647
0.034814731	0.029498820	0.00052513254
0.034946220	0.030154114	0.00053068515
0.035077708	0.030118595	0.00053584959
0.035209197	0.029145010	0.00052589257
0.035340686	0.029973703	0.00052979283
0.035472175	0.029474887	0.00053579156
0.035603663	0.028722608	0.00053238696
0.035735152	0.029426776	0.00054488725
0.035866641	0.029328178	0.00054187033
0.035998129	0.028969050	0.00053742430
0.036129618	0.028941603	0.00054146870
0.036261107	0.029082179	0.00053863507
0.036392595	0.028123378	0.00053964367
0.036524084	0.028589253	0.00054224811
0.036655573	0.029005843	0.00054088612
0.036787062	0.028864775	0.00054435432
0.036918550	0.029267127	0.00054566951
0.037050039	0.029600182	0.00055248690
0.037181528	0.029377219	0.00054765981
0.037313016	0.029486708	0.00054965026
0.037444505	0.029891720	0.00055670990
0.037575994	0.030038361	0.00055497109
0.037707482	0.029487368	0.00055870776
0.037838971	0.028929966	0.00055357113
0.037970460	0.029426988	0.00055303376
0.038101949	0.028253875	0.00054719862
0.038233437	0.027912036	0.00053444730
0.038364926	0.028925710	0.00054310164
0.038496415	0.028207453	0.00053700340
0.038627903	0.029139851	0.00053580667
0.038759392	0.029242298	0.00054001657
0.038890881	0.029403219	0.00053651570
0.039022369	0.029906191	0.00054050333
0.039153858	0.029386142	0.00053473279
0.039285347	0.029528806	0.00053050865
0.039416836	0.030537202	0.00054389388
0.039548324	0.029377318	0.00053178845
0.039679813	0.028730995	0.00052483127
0.039811302	0.029556004	0.00053221787
0.039942790	0.030389663	0.00053551667
0.040074279	0.030044326	0.00053508138
0.040205768	0.028778478	0.00052198057
0.040337256	0.029476831	0.00052603161
0.040468745	0.028629014	0.00052117352
0.040600234	0.029615219	0.00052563688
0.040731723	0.029317692	0.00052439983
0.040863211	0.028460092	0.00051983375
0.040994700	0.029533161	0.00052295443
0.041126189	0.028856424	0.00052101289
0.041257677	0.029876642	0.00052588336
0.041389166	0.029693732	0.00052328968
0.041520655	0.029412072	0.00052139412
0.041652143	0.029170703	0.00051870381
0.041783632	0.029146780	0.00051846255
0.041915121	0.029143029	0.00051590278
0.042046610	0.028472041	0.00051231845
0.042178098	0.029113001	0.00051728088
0.042309587	0.029003036	0.00051590337
0.042441076	0.028894577	0.00051494485
0.042572564	0.029097093	0.00051375054
0.042704053	0.028752367	0.00050875815
0.042835542	0.029257363	0.00051598731
0.042967030	0.029611811	0.00051618916
0.043098519	0.029651563	0.00051740108
0.043230008	0.029336418	0.00051341117
0.043361496	0.029278706	0.00050956678
0.043492985	0.028080385	0.00050419940
0.043624474	0.029250325	0.00050979221
0.043755963	0.029397495	0.00051287815
0.043887451	0.029659765	0.00051216368
0.044018940	0.028593454	0.00050244767
0.044150429	0.029583254	0.00051663474
0.044281917	0.029988605	0.00051189702
0.044413406	0.028894910	0.00050849378
0.044544895	0.029107434	0.00050461292
0.044676383	0.029116951	0.00050475528
0.044807872	0.029828886	0.00051221973
0.044939361	0.029691680	0.00050867881
0.045070850	0.028713397	0.00050015481
0.045202338	0.028765520	0.00049973077
0.045333827	0.028075881	0.00049293781
0.045465316	0.029065229	0.00050708737
0.045596804	0.029589687	0.00050557076
0.045728293	0.029645150	0.00050735168
0.045859782	0.029568162	0.00050454157
0.045991270	0.028572418	0.00049281291
0.046122759	0.028597165	0.00049874180
0.046254248	0.028305073	0.00050147377
0.046385737	0.029241479	0.00051128701
0.046517225	0.028837399	0.00050992796
0.046648714	0.029114865	0.00051324061
0.046780203	0.028987672	0.00052035100
0.046911691	0.029214477	0.00052134217
0.047043180	0.028834578	0.00051608825
0.047174669	0.029521528	0.00052278465
0.047306157	0.029798058	0.00052815302
0.047437646	0.029768328	0.00053093886
0.047569135	0.029155192	0.00052648890
0.047700624	0.029798191	0.00052743627
0.047832112	0.030304090	0.00053796728
0.047963601	0.030070485	0.00053278369
0.048095090	0.028586805	0.00052541575
0.048226578	0.028976277	0.00052953720
0.048358067	0.029374962	0.00053021726
0.048489556	0.028944456	0.00052915488
0.048621044	0.028852669	0.00052761650
0.048752533	0.029319834	0.00053645587
0.048884022	0.030284687	0.00054207601
0.049015511	0.029058421	0.00053151376
0.049146999	0.029406998	0.00053529135
0.049278488	0.029478386	0.00053771617
0.049409977	0.028902066	0.00053592884
0.049541465	0.029803634	0.00054084827
0.049672954	0.028340830	0.00053032603
0.049804443	0.030026784	0.00054344910
0.049935931	0.029585367	0.00054065846
0.050067420	0.029480092	0.00054245906
0.050198909	0.028535438	0.00053381477
0.050330398	0.029386392	0.00054011952
0.050461886	0.029997419	0.00054691525
0.050593375	0.029523795	0.00054188117
0.050724864	0.029763204	0.00054590813
0.050856352	0.029241586	0.00054355557
0.050987841	0.029839558	0.00054394481
0.051119330	0.029191555	0.00053940430
0.051250818	0.029541095	0.00054415690
0.051382307	0.028917148	0.00054137880
0.051513796	0.029943490	0.00054758764
0.051645284	0.029577092	0.00054541256
0.051776773	0.029212700	0.00054054449
0.051908262	0.030109247	0.00055111161
0.052039751	0.029760198	0.00054786582
0.052171239	0.029526937	0.00054704520
0.052302728	0.029391845	0.00054969659
0.052434217	0.029546876	0.00054605607
0.052565705	0.029364073	0.00054821345
0.052697194	0.029812403	0.00055084793
0.052828683	0.029888466	0.00055193569
0.052960171	0.030367082	0.00055618919
0.053091660	0.029582242	0.00054611250
0.053223149	0.030029970	0.00055464767
0.053354638	0.029463436	0.00055105021
0.053486126	0.029961929	0.00055591111
0.053617615	0.029698205	0.00055032409
0.053749104	0.029773568	0.00055126144
0.053880592	0.030163557	0.00055503226
0.054012081	0.028399198	0.00054492764
0.054143570	0.029269103	0.00055081448
0.054275058	0.029628640	0.00055222189
0.054406547	0.029603210	0.00055092550
0.054538036	0.029911282	0.00055877263
0.054669525	0.029454378	0.00055092467
0.054801013	0.029821103	0.00055946290
0.054932502	0.030029860	0.00055734403
0.055063991	0.028649478	0.00054376014
0.055195479	0.028362831	0.00054796194
0.055326968	0.028601760	0.00054629381
0.055458457	0.029168490	0.00055309458
0.055589945	0.030063411	0.00055983040
0.055721434	0.028579824	0.00054489237
0.055852923	0.028785466	0.00055233864
0.055984412	0.028192905	0.00054521869
0.056115900	0.029069653	0.00055048554
0.056247389	0.029259446	0.00055713619
0.056378878	0.029385868	0.00055155821
0.056510366	0.028116758	0.00054759591
0.056641855	0.028917484	0.00055087272
0.056773344	0.029177365	0.00055432191
0.056904832	0.029352482	0.00055577862
0.057036321	0.029720951	0.00055570139
0.057167810	0.029183250	0.00055631334
0.057299299	0.029128313	0.00055429522
0.057430787	0.029401202	0.00055254815
0.057562276	0.029402363	0.00055738502
0.057693765	0.030296763	0.00055623313
0.057825253	0.030083913	0.00056269972
0.057956742	0.029425074	0.00055644174
0.058088231	0.029374331	0.00055316383
0.058219719	0.028916393	0.00055337695
0.058351208	0.029031745	0.00054522036
0.058482697	0.029016061	0.00054969705
0.058614186	0.028812092	0.00054982812
0.058745674	0.029728268	0.00055269754
0.058877163	0.029230565	0.00054994115
0.059008652	0.029569687	0.00054773597
0.059140140	0.028503741	0.00054408115
0.059271629	0.028645094	0.00054382160
0.059403118	0.029502224	0.00054588279
0.059534606	0.029397336	0.00054794569
0.059666095	0.027969879	0.00052964911
0.059797584	0.029686816	0.00054738747
0.059929072	0.029004877	0.00054544365
0.060060561	0.028434903	0.00053547301
0.060192050	0.029244822	0.00054397176
0.060323539	0.029232088	0.00054117331
0.060455027	0.029251179	0.00054403888
0.060586516	0.029116929	0.00054439863
0.060718005	0.029620677	0.00054342229
0.060849493	0.028236626	0.00053280237
0.060980982	0.028959142	0.00053903971
0.061112471	0.028477647	0.00053380270
0.061243959	0.029969257	0.00055270711
0.061375448	0.028441057	0.00053046144
0.061506937	0.028894396	0.00053910401
0.061638426	0.029942120	0.00054559364
0.061769914	0.029754840	0.00054430298
0.061901403	0.028866075	0.00053996133
0.062032892	0.028343214	0.00053096482
0.062164380	0.029316477	0.00053905437
0.062295869	0.028744808	0.00053617349
0.062427358	0.029887758	0.00054439321
0.062558846	0.028895138	0.00053892479
0.062690335	0.028652342	0.00053142493
0.062821824	0.028974360	0.00053700421
0.062953313	0.029076014	0.00053777517
0.063084801	0.028704128	0.00053236534
0.063216290	0.029528788	0.00054454661
0.063347779	0.029525359	0.00053910134
0.063479267	0.028482332	0.00052742994
0.063610756	0.028530614	0.00053241669
0.063742245	0.029360115	0.00053769043
0.063873733	0.028585127	0.00053539903
0.064005222	0.029147881	0.00053302556
0.064136711	0.029423106	0.00053614337
0.064268200	0.028624548	0.00052903764
0.064399688	0.028921214	0.00053162889
0.064531177	0.029288499	0.00053739750
0.064662666	0.029699161	0.00053805465
0.064794154	0.028720593	0.00052911571
0.064925643	0.028077570	0.00052780931
0.065057132	0.028800570	0.00053079000
0.065188620	0.029341494	0.00053604653
0.065320109	0.028196072	0.00052460966
0.065451598	0.028660146	0.00052723058
0.065583087	0.029290995	0.00053454121
0.065714575	0.028290106	0.00052382400
0.065846064	0.028552443	0.00052870507
0.065977553	0.028797035	0.00052790853
0.066109041	0.028798831	0.00052604485
0.066240530	0.029276203	0.00053433133
0.066372019	0.027693155	0.00051801740
0.066503507	0.028389030	0.00052521449
0.066634996	0.029119392	0.00052798373
0.066766485	0.027914315	0.00051957016
0.066897973	0.028775987	0.00052713323
0.067029462	0.028951581	0.00052875102
0.067160951	0.028634634	0.00052644770
0.067292440	0.028777673	0.00052465041
0.067423928	0.028318486	0.00051783444
0.067555417	0.027900488	0.00052009038
0.067686906	0.028926200	0.00052479956
0.067818394	0.028112243	0.00051976177
0.067949883	0.029722191	0.00053180491
0.068081372	0.029011788	0.00052626953
0.068212860	0.029076664	0.00052643212
0.068344349	0.029139303	0.00052772502
0.068475838	0.029342503	0.00052806473
0.068607327	0.028642734	0.00052448280
0.068738815	0.028565182	0.00051740530
0.068870304	0.028487252	0.00052344527
0.069001793	0.029517304	0.00052679704
0.069133281	0.028505050	0.00051971717
0.069264770	0.029197009	0.00052826534
0.069396259	0.029432303	0.00052208661
0.069527747	0.028961505	0.00052552240
0.069659236	0.029165508	0.00052673561
0.069790725	0.029374127	0.00052611198
0.069922214	0.029203058	0.00052467457
0.070053702	0.028225059	0.00051484772
0.070185191	0.029017752	0.00052479455
0.070316680	0.029315741	0.00052348933
0.070448168	0.028666283	0.00052025092
0.070579657	0.027912688	0.00051518095
0.070711146	0.028355874	0.00051385057
0.070842634	0.029446428	0.00052634652
0.070974123	0.028990519	0.00051801792
0.071105612	0.028463918	0.00051687766
0.071237101	0.027258967	0.00050746954
0.071368589	0.027818336	0.00050599469
0.071500078	0.027608261	0.00051020886
0.071631567	0.028349164	0.00051590847
0.071763055	0.029292799	0.00052184907
0.071894544	0.027870249	0.00051281107
0.072026033	0.027714066	0.00050517074
0.072157521	0.028908476	0.00052026973
0.072289010	0.028410614	0.00051495647
0.072420499	0.026796594	0.00050074742
0.072551988	0.028043625	0.00050888163
0.072683476	0.027619149	0.00050547075
0.072814965	0.027290482	0.00050510979
0.072946454	0.027911648	0.00051085484
0.073077942	0.027107240	0.00049944343
0.073209431	0.027456553	0.00050627588
0.073340920	0.027943808	0.00050597782
0.073472408	0.027475623	0.00050446898
0.073603897	0.027313456	0.00050538143
0.073735386	0.028403538	0.00051001934
0.073866875	0.026873841	0.00049947581
0.073998363	0.027682274	0.00050609948
0.074129852	0.027430412	0.00050481206
0.074261341	0.027341342	0.00050567776
0.074392829	0.027112723	0.00049746435
0.074524318	0.027473056	0.00050492394
0.074655807	0.026459340	0.00049225710
0.074787295	0.027558396	0.00050162585
0.074918784	0.027469721	0.00050348196
0.075050273	0.028518644	0.00050764278
0.075181761	0.027013237	0.00049708474
0.075313250	0.027119518	0.00049880997
0.075444739	0.026937246	0.00049594396
0.075576228	0.027751720	0.00050504334
0.075707716	0.026881486	0.00049610994
0.075839205	0.027973320	0.00050393991
0.075970694	0.027873282	0.00050239619
0.076102182	0.027789611	0.00050027557
0.076233671	0.026543224	0.00049640924
0.076365160	0.027346027	0.00049483652
0.076496648	0.026929646	0.00049454357
0.076628137	0.027113038	0.00049904335
0.076759626	0.026913494	0.00049255362
0.076891115	0.026919161	0.00049552731
0.077022603	0.026929640	0.00049207740
0.077154092	0.026973263	0.00049277621
0.077285581	0.027841227	0.00050237381
0.077417069	0.026649144	0.00049055683
0.077548558	0.027404008	0.00049624425
0.077680047	0.026540588	0.00048725324
0.077811535	0.026552565	0.00048947071
0.077943024	0.026506208	0.00048953388
0.078074513	0.026612545	0.00048715191
0.078206002	0.027243672	0.00049760800
0.078337490	0.026088946	0.00048531886
0.078468979	0.027361817	0.00049333353
0.078600468	0.026504963	0.00049021988
0.078731956	0.026458724	0.00048706372
0.078863445	0.026323552	0.00048816980
0.078994934	0.026600609	0.00048852921
0.079126422	0.025944899	0.00048136502
0.079257911	0.026275394	0.00048703811
0.079389400	0.025917187	0.00047932477
0.079520889	0.027319801	0.00049283137
0.079652377	0.027176431	0.00049232621
0.079783866	0.026668812	0.00048554394
0.079915355	0.027583892	0.00049646872
0.080046843	0.026197816	0.00048270832
0.080178332	0.026150801	0.00048297238
0.080309821	0.026534815	0.00048757823
0.080441309	0.026858475	0.00048421675
0.080572798	0.026339332	0.00048464677
0.080704287	0.026403103	0.00048440630
0.080835776	0.026182153	0.00048059925
0.080967264	0.025852152	0.00048230555
0.081098753	0.026057492	0.00047726642
0.081230242	0.025865255	0.00047835128
0.081361730	0.026311998	0.00048063878
0.081493219	0.026328089	0.00048132874
0.081624708	0.025807516	0.00047987529
0.081756196	0.026175323	0.00047631201
0.081887685	0.025639797	0.00047695982
0.082019174	0.026187108	0.00048025617
0.082150663	0.026353079	0.00048111592
0.082282151	0.025465204	0.00047525132
0.082413640	0.025966051	0.00047681877
0.082545129	0.026645922	0.00048386455
0.082676617	0.026044050	0.00047874734
0.082808106	0.025943188	0.00047596845
0.082939595	0.026337683	0.00048217462
0.083071083	0.026035542	0.00047468256
0.083202572	0.026843736	0.00048382307
0.083334061	0.026411340	0.00048233402
0.083465549	0.026309584	0.00047635932
0.083597038	0.027548484	0.00048877638
0.083728527	0.026153112	0.00047434368
0.083860016	0.025235975	0.00047110908
0.083991504	0.025687315	0.00047312099
0.084122993	0.026214640	0.00047635491
0.084254482	0.025900459	0.00047376025
0.084385970	0.026359454	0.00047710645
0.084517459	0.026921424	0.00048067940
0.084648948	0.026145589	0.00047850448
0.084780436	0.026537703	0.00047714830
0.084911925	0.026067282	0.00047447615
0.085043414	0.026014396	0.00047058245
0.085174903	0.026233642	0.00047452827
0.085306391	0.026814414	0.00048141498
0.085437880	0.025941445	0.00047012769
0.085569369	0.026121084	0.00047255747
0.085700857	0.025378993	0.00046714028
0.085832346	0.026214912	0.00047335005
0.085963835	0.026864753	0.00048040849
0.086095323	0.025747341	0.00046852211
0.086226812	0.025635669	0.00046956415
0.086358301	0.026043421	0.00046961466
0.086489790	0.026268426	0.00047292690
0.086621278	0.025571600	0.00046745527
0.086752767	0.026433211	0.00047263674
0.086884256	0.025682684	0.00046647581
0.087015744	0.026115152	0.00047088615
0.087147233	0.025929674	0.00046844495
0.087278722	0.025426975	0.00046796394
0.087410210	0.025618759	0.00046538256
0.087541699	0.025642450	0.00046548080
0.087673188	0.026434518	0.00047336656
0.087804677	0.026572359	0.00047047015
0.087936165	0.027061961	0.00047707019
0.088067654	0.025459935	0.00046416169
0.088199143	0.026629969	0.00047169434
0.088330631	0.025874785	0.00046858068
0.088462120	0.026175208	0.00046778538
0.088593609	0.026497354	0.00047270938
0.088725097	0.025390131	0.00046049666
0.088856586	0.026229800	0.00046822278
0.088988075	0.025412341	0.00046384072
0.089119564	0.025845264	0.00046525400
0.089251052	0.026053714	0.00046827178
0.089382541	0.026364893	0.00046869472
0.089514030	0.026047397	0.00046604320
0.089645518	0.026314277	0.00046825497
0.089777007	0.026069521	0.00046437996
0.089908496	0.025626652	0.00046541036
0.090039984	0.025860457	0.00046439930
0.090171473	0.026460425	0.00046488359
0.090302962	0.025130068	0.00045946570
0.090434451	0.025500207	0.00046034596
0.090565939	0.025177957	0.00046029720
0.090697428	0.025508026	0.00046060279
0.090828917	0.026174874	0.00046071024
0.090960405	0.025060696	0.00045946376
0.091091894	0.024980870	0.00045381172
0.091223383	0.025570938	0.00046355507
0.091354871	0.025547447	0.00046185680
0.091486360	0.025540482	0.00046892033
0.091617849	0.024872121	0.00047004614
0.091749337	0.025566853	0.00047838467
0.091880826	0.024733950	0.00047494922
0.092012315	0.026137325	0.00048725920
0.092143804	0.025885397	0.00048524592
0.092275292	0.025429604	0.00048765836
0.092406781	0.025851344	0.00049100087
0.092538270	0.025034954	0.00048862654
0.092669758	0.025752226	0.00049753697
0.092801247	0.025888709	0.00048184246
0.092932736	0.024594322	0.00047532829
0.093064224	0.024326842	0.00046919943
0.093195713	0.025183958	0.00047371602
0.093327202	0.025516744	0.00047544207
0.093458691	0.025411666	0.00046775824
0.093590179	0.024568621	0.00046586918
0.093721668	0.025090746	0.00046778036
0.093853157	0.025451599	0.00046945808
0.093984645	0.024401248	0.00046070592
0.094116134	0.025371871	0.00046524421
0.094247623	0.024602165	0.00046031531
0.094379111	0.025106281	0.00046477291
0.094510600	0.024514595	0.00045981718
0.094642089	0.024796091	0.00046119035
0.094773578	0.025162276	0.00046075859
0.094905066	0.023782559	0.00045277055
0.095036555	0.024726208	0.00046153011
0.095168044	0.025038404	0.00045850943
0.095299532	0.026079161	0.00046860375
0.095431021	0.024860933	0.00045694617
0.095562510	0.024552637	0.00045717739
0.095693998	0.025246767	0.00046430278
0.095825487	0.025143120	0.00045820427
0.095956976	0.024592780	0.00045669069
0.096088465	0.024694797	0.00045289814
0.096219953	0.025029856	0.00045915816
0.096351442	0.024809111	0.00045770276
0.096482931	0.024372131	0.00045027963
0.096614419	0.024338223	0.00044943530
0.096745908	0.023795962	0.00044724046
0.096877397	0.024311619	0.00044986378
0.097008885	0.024026889	0.00045022971
0.097140374	0.024506010	0.00045084149
0.097271863	0.024358035	0.00044979863
0.097403352	0.024219089	0.00044742062
0.097534840	0.023861180	0.00044437238
0.097666329	0.024252341	0.00044971185
0.097797818	0.025048284	0.00044886969
0.097929306	0.024097979	0.00044591645
0.098060795	0.025380106	0.00045414469
0.098192284	0.024327316	0.00044199625
0.098323772	0.024105599	0.00044301071
0.098455261	0.024747175	0.00044494329
0.098586750	0.024193735	0.00043998105
0.098718239	0.024423540	0.00044355492
0.098849727	0.024039678	0.00043823863
0.098981216	0.023929900	0.00043707587
0.099112705	0.024505587	0.00044133162
0.099244193	0.024552665	0.00044165602
0.099375682	0.025123868	0.00044610531
0.099507171	0.025251753	0.00044460344
0.099638659	0.024417966	0.00044281579
0.099770148	0.023948491	0.00043794292
0.099901637	0.024641596	0.00044219935
0.10003313	0.024757996	0.00044487701
0.10016461	0.024805952	0.00044274867
0.10029610	0.023547358	0.00043761420
0.10042759	0.025125835	0.00044532968
0.10055908	0.024415356	0.00043925005
0.10069057	0.024110692	0.00044081499
0.10082206	0.023915373	0.00043705702
0.10095355	0.024499244	0.00044434944
0.10108504	0.024797911	0.00044216077
0.10121652	0.024366915	0.00043847122
0.10134801	0.023195455	0.00043146635
0.10147950	0.024218863	0.00043873310
0.10161099	0.023119704	0.00043027927
0.10174248	0.024216664	0.00043924790
0.10187397	0.024483992	0.00043729149
0.10200546	0.024028005	0.00043655535
0.10213694	0.023731382	0.00043192639
0.10226843	0.023636415	0.00043243366
0.10239992	0.024233044	0.00043806526
0.10253141	0.024714192	0.00043535316
0.10266290	0.024074014	0.00043717120
0.10279439	0.023661001	0.00042991115
0.10292588	0.023719283	0.00043317573
0.10305737	0.023657766	0.00043353699
0.10318885	0.024178939	0.00043403196
0.10332034	0.024468501	0.00043773483
0.10345183	0.024376897	0.00043503108
0.10358332	0.024245618	0.00043625392
0.10371481	0.024342173	0.00043459988
0.10384630	0.024384185	0.00043569059
0.10397779	0.023080747	0.00042624999
0.10410928	0.024151226	0.00043510377
0.10424076	0.024830264	0.00043889231
0.10437225	0.024571428	0.00043689522
0.10450374	0.023645517	0.00042790096
0.10463523	0.023808764	0.00043340484
0.10476672	0.023593557	0.00043027342
0.10489821	0.023626662	0.00042900249
0.10502970	0.023980435	0.00042952400
0.10516118	0.024178728	0.00043056365
0.10529267	0.024107751	0.00043192020
0.10542416	0.023260476	0.00042563210
0.10555565	0.023719998	0.00042898015
0.10568714	0.023701706	0.00042677992
0.10581863	0.023690482	0.00042766448
0.10595012	0.024078361	0.00043021693
0.10608161	0.023577624	0.00042786024
0.10621309	0.024636181	0.00043359397
0.10634458	0.025079191	0.00043518392
0.10647607	0.024237357	0.00043079295
0.10660756	0.024113227	0.00042912653
0.10673905	0.023634170	0.00042997124
0.10687054	0.023348777	0.00042827813
0.10700203	0.024201084	0.00043945080
0.10713352	0.023983242	0.00044188520
0.10726500	0.023497700	0.00044294830
0.10739649	0.024176152	0.00045178363
0.10752798	0.024085897	0.00044903348
0.10765947	0.024099873	0.00045450747
0.10779096	0.024126444	0.00045495829
0.10792245	0.023278210	0.00045315932
0.10805394	0.023760939	0.00045881552
0.10818542	0.024010909	0.00045893235
0.10831691	0.023811469	0.00046100571
0.10844840	0.023272301	0.00045759382
0.10857989	0.023507665	0.00046178260
0.10871138	0.024091062	0.00046924863
0.10884287	0.024233127	0.00046921812
0.10897436	0.023485194	0.00046330235
0.10910585	0.023825418	0.00047000845
0.10923733	0.023421999	0.00046399371
0.10936882	0.024242744	0.00047894828
0.10950031	0.024726504	0.00047941793
0.10963180	0.024289051	0.00047732741
0.10976329	0.024104765	0.00047757491
0.10989478	0.024160808	0.00047929223
0.11002627	0.023953005	0.00048234249
0.11015776	0.023893920	0.00047650103
0.11028924	0.024226994	0.00048366362
0.11042073	0.023516149	0.00048022450
0.11055222	0.023833383	0.00048144457
0.11068371	0.024369255	0.00048821599
0.11081520	0.024634064	0.00048918948
0.11094669	0.023847815	0.00048280844
0.11107818	0.023296448	0.00048208381
0.11120966	0.024008825	0.00048783116
0.11134115	0.023580677	0.00048746219
0.11147264	0.024429626	0.00049135931
0.11160413	0.023873291	0.00048675287
0.11173562	0.023395238	0.00049015528
0.11186711	0.023164570	0.00047161654
0.11199860	0.024076782	0.00047867464
0.11213009	0.022495879	0.00045954318
0.11226157	0.023326829	0.00046277690
0.11239306	0.023954243	0.00046697469
0.11252455	0.024206198	0.00046707604
0.11265604	0.024101115	0.00046592860
0.11278753	0.023932743	0.00046041797
0.11291902	0.023638517	0.00045688004
0.11305051	0.023305051	0.00045576095
0.11318200	0.023118293	0.00044918880
0.11331348	0.023707135	0.00045592641
0.11344497	0.023560144	0.00045183941
0.11357646	0.023879169	0.00045117712
0.11370795	0.024283621	0.00045548869
0.11383944	0.023506863	0.00045085481
0.11397093	0.023711352	0.00045063107
0.11410242	0.024142403	0.00045313616
0.11423390	0.023409438	0.00044303363
0.11436539	0.023306940	0.00044840340
0.11449688	0.024410792	0.00044909189
0.11462837	0.023364021	0.00044709947
0.11475986	0.024174906	0.00044719804
0.11489135	0.023558129	0.00044171037
0.11502284	0.023917900	0.00044756644
0.11515433	0.024025767	0.00044770476
0.11528581	0.024328356	0.00044959952
0.11541730	0.023775096	0.00044216996
0.11554879	0.023681562	0.00043987002
0.11568028	0.023791231	0.00044410860
0.11581177	0.023848722	0.00044229251
0.11594326	0.023542498	0.00044170841
0.11607475	0.023478585	0.00043863457
0.11620624	0.022985328	0.00043368543
0.11633772	0.024023950	0.00044168517
0.11646921	0.024371601	0.00044413552
0.11660070	0.023601540	0.00043862963
0.11673219	0.024435503	0.00044053644
0.11686368	0.023635333	0.00043574851
0.11699517	0.023542870	0.00043530642
0.11712666	0.024058370	0.00043908566
0.11725814	0.023064232	0.00042967853
0.11738963	0.024197811	0.00043720782
0.11752112	0.023051672	0.00042694428
0.11765261	0.023531872	0.00043143188
0.11778410	0.023703196	0.00043459081
0.11791559	0.023208757	0.00042599641
0.11804708	0.023635182	0.00043043188
0.11817857	0.023635833	0.00043105992
0.11831005	0.023252265	0.00042465694
0.11844154	0.023331466	0.00042837127
0.11857303	0.023803291	0.00042634211
0.11870452	0.023658325	0.00042699599
0.11883601	0.023384736	0.00042563284
0.11896750	0.022969020	0.00042193999
0.11909899	0.023833820	0.00042819840
0.11923048	0.023769328	0.00042252001
0.11936196	0.024370301	0.00043056963
0.11949345	0.023725612	0.00042222714
0.11962494	0.023845835	0.00042292110
0.11975643	0.024608722	0.00043031669
0.11988792	0.023951525	0.00042280989
0.12001941	0.023399999	0.00041881214
0.12015090	0.023381632	0.00041706310
0.12028239	0.023938006	0.00042371562
0.12041387	0.023887208	0.00042117170
0.12054536	0.023823975	0.00041790235
0.12067685	0.024548626	0.00042398285
0.12080834	0.023545236	0.00041915490
0.12093983	0.022940792	0.00040961174
0.12107132	0.023679500	0.00042039462
0.12120281	0.023840346	0.00041850194
0.12133429	0.024344809	0.00042071695
0.12146578	0.023925096	0.00041873383
0.12159727	0.024394886	0.00041922193
0.12172876	0.023664307	0.00041641483
0.12186025	0.023619457	0.00041399827
0.12199174	0.023815649	0.00041754658
0.12212323	0.022663304	0.00040808612
0.12225472	0.023894215	0.00041642437
0.12238620	0.023777447	0.00041805355
0.12251769	0.023727746	0.00041371950
0.12264918	0.024185305	0.00041859824
0.12278067	0.023707983	0.00041607845
0.12291216	0.023453685	0.00041264493
0.12304365	0.024250435	0.00041781353
0.12317514	0.023838023	0.00041376878
0.12330663	0.023983046	0.00041496942
0.12343811	0.024381865	0.00041981699
0.12356960	0.023627465	0.00041135850
0.12370109	0.023902121	0.00041399028
0.12383258	0.024093867	0.00041599262
0.12396407	0.024090282	0.00041295725
0.12409556	0.023696691	0.00041515302
0.12422705	0.023206862	0.00040833167
0.12435853	0.023081284	0.00040893645
0.12449002	0.023979075	0.00041240807
0.12462151	0.024082924	0.00041564820
0.12475300	0.023344297	0.00040865114
0.12488449	0.023179415	0.00040747869
0.12501598	0.023869293	0.00041376447
0.12514747	0.024327383	0.00041425770
0.12527896	0.023205196	0.00040588034
0.12541044	0.023755681	0.00041382150
0.12554193	0.023639731	0.00040966356
0.12567342	0.024133563	0.00041304649
0.12580491	0.023288284	0.00040832883
0.12593640	0.023722864	0.00040865406
0.12606789	0.023734668	0.00041104364
0.12619938	0.023836880	0.00041100737
0.12633087	0.024166054	0.00041308852
0.12646235	0.023354799	0.00040861705
0.12659384	0.024196702	0.00040926356
0.12672533	0.023463431	0.00041025217
0.12685682	0.023968977	0.00040922644
0.12698831	0.023492365	0.00040835671
0.12711980	0.023982023	0.00040850500
0.12725129	0.023761844	0.00040695111
0.12738277	0.024321488	0.00041384208
0.12751426	0.024222447	0.00041271952
0.12764575	0.023445099	0.00040487999
0.12777724	0.024049057	0.00040785094
0.12790873	0.023481736	0.00040550930
0.12804022	0.023501879	0.00040872275
0.12817171	0.023543077	0.00040643964
0.12830320	0.023755372	0.00040602749
0.12843468	0.023368609	0.00040366702
0.12856617	0.023510735	0.00040408982
0.12869766	0.023727739	0.00040536283
0.12882915	0.023402070	0.00040369277
0.12896064	0.024066692	0.00040660190
0.12909213	0.023835286	0.00040610612
0.12922362	0.024207648	0.00040884406
0.12935511	0.022711887	0.00039997412
0.12948659	0.023640716	0.00040582167
0.12961808	0.023664861	0.00040348484
0.12974957	0.023998935	0.00040594545
0.12988106	0.024246224	0.00040800077
0.13001255	0.022983180	0.00039970623
0.13014404	0.023871171	0.00040668848
0.13027553	0.024027827	0.00040476695
0.13040701	0.023204767	0.00039918279
0.13053850	0.023674037	0.00040525908
0.13066999	0.023535042	0.00040337800
0.13080148	0.023329861	0.00040201979
0.13093297	0.023195672	0.00039946054
0.13106446	0.023477420	0.00040163442
0.13119595	0.024176974	0.00040691751
0.13132744	0.024049960	0.00040618673
0.13145892	0.023256364	0.00040123527
0.13159041	0.023545987	0.00040114293
0.13172190	0.023445146	0.00039951618
0.13185339	0.023877840	0.00040303345
0.13198488	0.024460792	0.00040622494
0.13211637	0.023761197	0.00040357199
0.13224786	0.023337810	0.00039751508
0.13237935	0.023537472	0.00040178236
0.13251083	0.024012688	0.00040345767
0.13264232	0.023152017	0.00039758175
0.13277381	0.023122174	0.00039861661
0.13290530	0.024060198	0.00040036863
0.13303679	0.024285745	0.00040651409
0.13316828	0.023771193	0.00040268013
0.13329977	0.023269690	0.00039531843
0.13343125	0.023467266	0.00040124365
0.13356274	0.023753747	0.00039743185
0.13369423	0.023566125	0.00039898399
0.13382572	0.023674238	0.00040089896
0.13395721	0.023432575	0.00039729108
0.13408870	0.024426793	0.00040653466
0.13422019	0.023273482	0.00039418328
0.13435168	0.024338686	0.00040223846
0.13448316	0.023251605	0.00039815404
0.13461465	0.023483768	0.00039561634
0.13474614	0.023956918	0.00040082356
0.13487763	0.023592513	0.00039768114
0.13500912	0.023553989	0.00039619110
0.13514061	0.023380096	0.00039675897
0.13527210	0.024060724	0.00040166993
0.13540359	0.023901296	0.00039968148
0.13553507	0.023569698	0.00039743108
0.13566656	0.023584433	0.00039605232
0.13579805	0.024215753	0.00040143286
0.13592954	0.024164050	0.00039869127
0.13606103	0.023590552	0.00039802442
0.13619252	0.023901632	0.00039746609
0.13632401	0.023319691	0.00039336063
0.13645549	0.023091674	0.00039498227
0.13658698	0.024375093	0.00039951740
0.13671847	0.024253029	0.00039965309
0.13684996	0.023667474	0.00039581755
0.13698145	0.023354294	0.00039364447
0.13711294	0.023779454	0.00039695105
0.13724443	0.024090882	0.00039864920
0.13737592	0.023093236	0.00039139113
0.13750740	0.023717563	0.00039663060
0.13763889	0.024142693	0.00039644621
0.13777038	0.023658108	0.00039671608
0.13790187	0.024357629	0.00039978528
0.13803336	0.023649968	0.00039401719
0.13816485	0.023389082	0.00039355294
0.13829634	0.023233888	0.00038910846
0.13842783	0.023207279	0.00039289327
0.13855931	0.023638702	0.00039360519
0.13869080	0.023520354	0.00039299892
0.13882229	0.024226161	0.00039728445
0.13895378	0.024360599	0.00039535378
0.13908527	0.023514742	0.00039454264
0.13921676	0.023531237	0.00039202444
0.13934825	0.023064923	0.00038900320
0.13947973	0.023698636	0.00039258176
0.13961122	0.023138736	0.00038792418
0.13974271	0.023327272	0.00039012898
0.13987420	0.024283842	0.00039592603
0.14000569	0.023446916	0.00038873886
0.14013718	0.023966612	0.00039384988
0.14026867	0.023703928	0.00039234293
0.14040016	0.024186799	0.00039699750
0.14053164	0.023945951	0.00039574090
0.14066313	0.023705586	0.00038900935
0.14079462	0.024017505	0.00039479287
0.14092611	0.023141149	0.00038650860
0.14105760	0.023595190	0.00039010351
0.14118909	0.023826699	0.00039290114
0.14132058	0.024077236	0.00038854542
0.14145207	0.023312000	0.00038698576
0.14158355	0.023642587	0.00038968138
0.14171504	0.023160900	0.00038666462
0.14184653	0.023655910	0.00039091238
0.14197802	0.024484144	0.00039275798
0.14210951	0.023893467	0.00038954300
0.14224100	0.024373672	0.00039319998
0.14237249	0.023857678	0.00038873303
0.14250398	0.024100289	0.00039271432
0.14263546	0.024315744	0.00038976308
0.14276695	0.023230386	0.00038579271
0.14289844	0.023395129	0.00038731508
0.14302993	0.023844554	0.00038864978
0.14316142	0.023491181	0.00038646801
0.14329291	0.024296460	0.00039021781
0.14342440	0.023681852	0.00038882565
0.14355588	0.023976757	0.00038935287
0.14368737	0.024207884	0.00039171196
0.14381886	0.024161340	0.00039069292
0.14395035	0.023932761	0.00038766370
0.14408184	0.023815445	0.00038823038
0.14421333	0.023124467	0.00038508987
0.14434482	0.023344059	0.00038370136
0.14447631	0.023583576	0.00038563474
0.14460779	0.023617457	0.00038589974
0.14473928	0.024158346	0.00038899919
0.14487077	0.024659579	0.00039560317
0.14500226	0.023933765	0.00038794771
0.14513375	0.023843509	0.00038941585
0.14526524	0.024062423	0.00038718498
0.14539673	0.023806868	0.00038664132
0.14552822	0.024137606	0.00039145415
0.14565970	0.023174764	0.00038279814
0.14579119	0.023054931	0.00038303651
0.14592268	0.023288588	0.00038240119
0.14605417	0.023668543	0.00038537749
0.14618566	0.023727611	0.00038678995
0.14631715	0.024001145	0.00038601635
0.14644864	0.023525027	0.00038306697
0.14658012	0.023394972	0.00038171875
0.14671161	0.023555329	0.00038367535
0.14684310	0.023344378	0.00038404445
0.14697459	0.023054220	0.00038068429
0.14710608	0.023931309	0.00038514478
0.14723757	0.023589687	0.00038402872
0.14736906	0.024572370	0.00038926694
0.14750055	0.023221511	0.00038249868
0.14763203	0.023690551	0.00038277523
0.14776352	0.023363698	0.00038165715
0.14789501	0.024096485	0.00038721691
0.14802650	0.024047314	0.00038356112
0.14815799	0.023882413	0.00038650920
0.14828948	0.023773897	0.00038153542
0.14842097	0.023838024	0.00038420423
0.14855246	0.023847120	0.00038444711
0.14868394	0.023562813	0.00038106724
0.14881543	0.023652373	0.00038290795
0.14894692	0.023959007	0.00038603765
0.14907841	0.024045601	0.00038445840
0.14920990	0.023378483	0.00038051674
0.14934139	0.023889147	0.00038390069
0.14947288	0.023474910	0.00038140716
0.14960436	0.023397564	0.00038017885
0.14973585	0.023473411	0.00038090313
0.14986734	0.023878473	0.00038273261
0.14999883	0.023369333	0.00037887606
0.15013032	0.024213183	0.00038579053
0.15026181	0.024170561	0.00038476127
0.15039330	0.023495143	0.00038077818
0.15052479	0.024005817	0.00038301252
0.15065627	0.024411648	0.00038466701
0.15078776	0.024281143	0.00038483449
0.15091925	0.023521523	0.00038027297
0.15105074	0.023879265	0.00038098048
0.15118223	0.023092494	0.00037746973
0.15131372	0.023190560	0.00037693613
0.15144521	0.023811668	0.00038156631
0.15157670	0.023585195	0.00037968582
0.15170818	0.023636404	0.00037839055
0.15183967	0.023368080	0.00037734500
0.15197116	0.023820074	0.00038086327
0.15210265	0.023466424	0.00037688982
0.15223414	0.023628429	0.00037934990
0.15236563	0.023625572	0.00037789498
0.15249712	0.023313000	0.00037579775
0.15262860	0.023471963	0.00037785454
0.15276009	0.023462963	0.00037818460
0.15289158	0.024004897	0.00038159110
0.15302307	0.023296073	0.00037587358
0.15315456	0.023197229	0.00037524523
0.15328605	0.024008991	0.00038116432
0.15341754	0.023318845	0.00037705952
0.15354903	0.023753370	0.00037699122
0.15368051	0.023678649	0.00037892977
0.15381200	0.023343061	0.00037523221
0.15394349	0.023527058	0.00037736362
0.15407498	0.023656410	0.00037719900
0.15420647	0.023253232	0.00037385533
0.15433796	0.023269171	0.00037539663
0.15446945	0.024167764	0.00038021149
0.15460094	0.023532810	0.00037724216
0.15473242	0.023910761	0.00037875136
0.15486391	0.023553559	0.00037576897
0.15499540	0.023419011	0.00037467245
0.15512689	0.023482859	0.00037597389
0.15525838	0.023980916	0.00037898639
0.15538987	0.023286643	0.00037520217
0.15552136	0.024282862	0.00037846242
0.15565284	0.023606291	0.00037560626
0.15578433	0.023680219	0.00037585171
0.15591582	0.023433090	0.00037500008
0.15604731	0.022725178	0.00037133905
0.15617880	0.023697657	0.00037560519
0.15631029	0.023079481	0.00037255012
0.15644178	0.023774961	0.00037613998
0.15657327	0.023327298	0.00037398179
0.15670475	0.024245178	0.00037799531
0.15683624	0.023355324	0.00037311105
0.15696773	0.023752656	0.00037423888
0.15709922	0.023864627	0.00037482821
0.15723071	0.023642158	0.00037544936
0.15736220	0.023756961	0.00037323504
0.15749369	0.023787902	0.00037579708
0.15762518	0.023302337	0.00037085055
0.15775666	0.023411249	0.00037300136
0.15788815	0.023930977	0.00037657029
0.15801964	0.023423950	0.00037216818
0.15815113	0.023772936	0.00037427561
0.15828262	0.023409506	0.00037161419
0.15841411	0.023623614	0.00037383636
0.15854560	0.023099425	0.00037068086
0.15867708	0.023943921	0.00037305886
0.15880857	0.023203693	0.00037045389
0.15894006	0.023858231	0.00037365812
0.15907155	0.024475865	0.00037840947
0.15920304	0.023904733	0.00037451672
0.15933453	0.023644516	0.00037193404
0.15946602	0.023354771	0.00037099197
0.15959751	0.023226972	0.00036965319
0.15972899	0.024102874	0.00037334510
0.15986048	0.023503129	0.00037114479
0.15999197	0.023376686	0.00036916238
0.16012346	0.023673117	0.00037344094
0.16025495	0.023179066	0.00036836461
0.16038644	0.023368773	0.00036830907
0.16051793	0.024390403	0.00037680921
0.16064942	0.023361840	0.00036893816
0.16078090	0.022806995	0.00036676817
0.16091239	0.023496345	0.00037107764
0.16104388	0.022993613	0.00036499693
0.16117537	0.024402196	0.00037609747
0.16130686	0.024241081	0.00037313522
0.16143835	0.024132000	0.00037367446
0.16156984	0.023516691	0.00037147314
0.16170133	0.023285419	0.00036668070
0.16183281	0.023225498	0.00036837715
0.16196430	0.023574050	0.00036967722
0.16209579	0.024206092	0.00037194098
0.16222728	0.024051611	0.00037305907
0.16235877	0.023993597	0.00037068016
0.16249026	0.023500248	0.00036797827
0.16262175	0.023910156	0.00037074875
0.16275323	0.024203143	0.00037299987
0.16288472	0.023775390	0.00036948108
0.16301621	0.023531081	0.00036760594
0.16314770	0.023571911	0.00036910204
0.16327919	0.023781302	0.00036894098
0.16341068	0.023412253	0.00036653932
0.16354217	0.022977202	0.00036377748
0.16367366	0.023699675	0.00036867263
0.16380514	0.023368076	0.00036702495
0.16393663	0.023846868	0.00037043454
0.16406812	0.023642117	0.00036601959
0.16419961	0.023301301	0.00036623669
0.16433110	0.023155689	0.00036376567
0.16446259	0.023104239	0.00036563118
0.16459408	0.023922035	0.00036986477
0.16472557	0.023258353	0.00036238647
0.16485705	0.023493722	0.00036742349
0.16498854	0.023479180	0.00036655143
0.16512003	0.024007197	0.00036953196
0.16525152	0.023579710	0.00036853123
0.16538301	0.022882547	0.00036046528
0.16551450	0.022946030	0.00036281625
0.16564599	0.023102737	0.00036387026
0.16577747	0.024056015	0.00037054136
0.16590896	0.024041480	0.00036945073
0.16604045	0.023984377	0.00036730822
0.16617194	0.023685339	0.00036689522
0.16630343	0.023481440	0.00036311315
0.16643492	0.023431132	0.00036453179
0.16656641	0.023600842	0.00036745440
0.16669790	0.023636966	0.00036349810
0.16682938	0.023481154	0.00036445143
0.16696087	0.023430496	0.00036561859
0.16709236	0.023756061	0.00036452907
0.16722385	0.023721566	0.00036532001
0.16735534	0.023558339	0.00036353670
0.16748683	0.023169910	0.00036270785
0.16761832	0.022691661	0.00035981760
0.16774981	0.023664735	0.00036309706
0.16788129	0.022987646	0.00036202315
0.16801278	0.023417432	0.00036280463
0.16814427	0.023524464	0.00036558206
0.16827576	0.023362062	0.00036323368
0.16840725	0.023592750	0.00036251394
0.16853874	0.023284766	0.00036125140
0.16867023	0.023572937	0.00036131399
0.16880171	0.023041864	0.00036055786
0.16893320	0.023377983	0.00036309916
0.16906469	0.023982314	0.00036451991
0.16919618	0.024007312	0.00036720646
0.16932767	0.023354457	0.00036008102
0.16945916	0.022986891	0.00036044352
0.16959065	0.023252154	0.00036188284
0.16972214	0.023535418	0.00036084781
0.16985362	0.023338654	0.00036218460
0.16998511	0.023638778	0.00036121116
0.17011660	0.023205679	0.00036215401
0.17024809	0.023187409	0.00036156335
0.17037958	0.023926458	0.00036402347
0.17051107	0.023613949	0.00036435065
0.17064256	0.022685579	0.00035773829
0.17077405	0.023947700	0.00036450832
0.17090553	0.023439444	0.00036033930
0.17103702	0.022527310	0.00035531405
0.17116851	0.023236109	0.00035912090
0.17130000	0.023766147	0.00036284489
0.17143149	0.023612909	0.00036067641
0.17156298	0.023687244	0.00036187106
0.17169447	0.023851594	0.00036176822
0.17182595	0.023788856	0.00036295150
0.17195744	0.023159231	0.00035816701
0.17208893	0.024063680	0.00036198423
0.17222042	0.023154418	0.00035819211
0.17235191	0.023535170	0.00036017771
0.17248340	0.023900392	0.00036257341
0.17261489	0.023630068	0.00036064572
0.17274638	0.023102375	0.00035672942
0.17287786	0.023556390	0.00036129612
0.17300935	0.023818572	0.00036081330
0.17314084	0.023529999	0.00035910825
0.17327233	0.023621506	0.00035975060
0.17340382	0.023077351	0.00035555494
0.17353531	0.023641628	0.00036011025
0.17366680	0.023413497	0.00035783423
0.17379829	0.023557129	0.00035886439
0.17392977	0.023457750	0.00036050736
0.17406126	0.023669431	0.00035897219
0.17419275	0.023363196	0.00035787205
0.17432424	0.023411121	0.00035815974
0.17445573	0.023896969	0.00036071609
0.17458722	0.023696979	0.00035989882
0.17471871	0.023882640	0.00035910760
0.17485019	0.023590719	0.00035773751
0.17498168	0.023338486	0.00035696381
0.17511317	0.023670560	0.00035841019
0.17524466	0.023392900	0.00035811988
0.17537615	0.023396356	0.00035609300
0.17550764	0.023410573	0.00035721651
0.17563913	0.023653813	0.00035822980
0.17577062	0.023504470	0.00035645071
0.17590210	0.023416556	0.00035707570
0.17603359	0.023288747	0.00035523436
0.17616508	0.023607969	0.00035785083
0.17629657	0.023403298	0.00035707464
0.17642806	0.023296065	0.00035489870
0.17655955	0.024203635	0.00036187491
0.17669104	0.023016138	0.00035252543
0.17682253	0.023789080	0.00035672747
0.17695401	0.023258148	0.00035524796
0.17708550	0.023871653	0.00035668953
0.17721699	0.023463253	0.00035565750
0.17734848	0.023683028	0.00035683547
0.17747997	0.024012496	0.00035860029
0.17761146	0.023131164	0.00035514063
0.17774295	0.022950234	0.00035105249
0.17787443	0.022928025	0.00035328988
0.17800592	0.023039026	0.00035245780
0.17813741	0.023587058	0.00035686988
0.17826890	0.023082283	0.00035343153
0.17840039	0.023844870	0.00035592175
0.17853188	0.024004053	0.00035901362
0.17866337	0.022988832	0.00035231996
0.17879486	0.023355504	0.00035449960
0.17892634	0.023625435	0.00035677191
0.17905783	0.023741181	0.00035513894
0.17918932	0.023150893	0.00035389705
0.17932081	0.023906467	0.00035647421
0.17945230	0.022821335	0.00035063816
0.17958379	0.023465100	0.00035398535
0.17971528	0.023537944	0.00035368599
0.17984677	0.023345951	0.00035371539
0.17997825	0.023420642	0.00035348343
0.18010974	0.023307257	0.00035154793
0.18024123	0.023145188	0.00035078473
0.18037272	0.023042653	0.00034852092
0.18050421	0.023805319	0.00036259561
0.18063570	0.023482367	0.00036366945
0.18076719	0.023478427	0.00036463322
0.18089867	0.023401226	0.00036748751
0.18103016	0.022894510	0.00036480042
0.18116165	0.023635770	0.00037285715
0.18129314	0.023796205	0.00037491795
0.18142463	0.023699188	0.00037350217
0.18155612	0.023277810	0.00037380270
0.18168761	0.023530639	0.00037560028
0.18181910	0.023839077	0.00038033793
0.18195058	0.023315815	0.00037614711
0.18208207	0.022941098	0.00037426780
0.18221356	0.022921176	0.00037727910
0.18234505	0.023671445	0.00038274647
0.18247654	0.024540634	0.00038871641
0.18260803	0.023475910	0.00038492318
0.18273952	0.022909905	0.00037996053
0.18287101	0.023262030	0.00038486275
0.18300249	0.023669771	0.00038753335
0.18313398	0.023278656	0.00038410207
0.18326547	0.022589545	0.00038250186
0.18339696	0.023092151	0.00038544503
0.18352845	0.022516331	0.00038146149
0.18365994	0.023056862	0.00038850785
0.18379143	0.023308896	0.00038940436
0.18392292	0.023774866	0.00039704416
0.18405440	0.023370867	0.00039133895
0.18418589	0.022910385	0.00039151949
0.18431738	0.023125256	0.00039343762
0.18444887	0.023978588	0.00039893426
0.18458036	0.023443342	0.00039679223
0.18471185	0.023299178	0.00039442552
0.18484334	0.022801173	0.00039360078
0.18497482	0.022734530	0.00039425437
0.18510631	0.024043694	0.00040136126
0.18523780	0.023548600	0.00040251915
0.18536929	0.023626907	0.00039598253
0.18550078	0.023402482	0.00038848112
0.18563227	0.023631115	0.00038893803
0.18576376	0.023110485	0.00037775170
0.18589525	0.023800460	0.00038607830
0.18602673	0.023186763	0.00037901960
0.18615822	0.023566459	0.00038068237
0.18628971	0.023758469	0.00038143060
0.18642120	0.023281879	0.00037564620
0.18655269	0.024179678	0.00038168921
0.18668418	0.023848420	0.00037485490
0.18681567	0.023247385	0.00037247452
0.18694716	0.023058615	0.00037190369
0.18707864	0.023700201	0.00037095899
0.18721013	0.023666893	0.00037320435
0.18734162	0.023451870	0.00037103498
0.18747311	0.023341751	0.00036832166
0.18760460	0.023526303	0.00036990242
0.18773609	0.023506970	0.00036596952
0.18786758	0.023840674	0.00036943239
0.18799906	0.023488481	0.00036829037
0.18813055	0.022847935	0.00036089095
0.18826204	0.023217085	0.00036495900
0.18839353	0.022700282	0.00035672214
0.18852502	0.023983870	0.00036752672
0.18865651	0.023258050	0.00036369185
0.18878800	0.022765567	0.00035668674
0.18891949	0.023152679	0.00035953273
0.18905097	0.023312704	0.00035985238
0.18918246	0.023233452	0.00036017633
0.18931395	0.023086324	0.00035792634
0.18944544	0.023382005	0.00035652386
0.18957693	0.023787643	0.00036121700
0.18970842	0.023800930	0.00035916817
0.18983991	0.023374465	0.00035858039
0.18997140	0.024347208	0.00036428447
0.19010288	0.022868400	0.00035218533
0.19023437	0.023800164	0.00035836264
0.19036586	0.023282419	0.00035450305
0.19049735	0.023607120	0.00035575486
0.19062884	0.023690548	0.00035624008
0.19076033	0.023365109	0.00035241352
0.19089182	0.023395261	0.00035304602
0.19102330	0.023310294	0.00035288563
0.19115479	0.023069921	0.00035138226
0.19128628	0.022978701	0.00035065494
0.19141777	0.023784389	0.00035440287
0.19154926	0.023036438	0.00035038208
0.19168075	0.023812383	0.00035403771
0.19181224	0.023341661	0.00035306106
0.19194373	0.023176442	0.00035072047
0.19207521	0.023259208	0.00035021571
0.19220670	0.024102924	0.00035528156
0.19233819	0.023791543	0.00035473679
0.19246968	0.023784519	0.00035266168
0.19260117	0.023105610	0.00034983281
0.19273266	0.023548502	0.00035202571
0.19286415	0.023761427	0.00035202280
0.19299564	0.023834577	0.00035404728
0.19312712	0.022880263	0.00034592106
0.19325861	0.023629313	0.00035293296
0.19339010	0.023300216	0.00034954465
0.19352159	0.023178778	0.00034854385
0.19365308	0.023291082	0.00035038724
0.19378457	0.023401206	0.00034948048
0.19391606	0.022782960	0.00034603784
0.19404754	0.023420501	0.00035004239
0.19417903	0.023629018	0.00035086748
0.19431052	0.023067490	0.00034877083
0.19444201	0.023636964	0.00035004389
0.19457350	0.023303941	0.00034806802
0.19470499	0.023697980	0.00034978204
0.19483648	0.023299708	0.00034768941
0.19496797	0.023289994	0.00034914897
0.19509945	0.023464447	0.00034896704
0.19523094	0.023298995	0.00034762451
0.19536243	0.023642404	0.00034926092
0.19549392	0.023238598	0.00034714938
0.19562541	0.023491893	0.00034847581
0.19575690	0.023147480	0.00034558298
0.19588839	0.023768457	0.00034945682
0.19601988	0.023496957	0.00034738096
0.19615136	0.023342846	0.00034599574
0.19628285	0.022848334	0.00034508719
0.19641434	0.023429751	0.00034634868
0.19654583	0.023266604	0.00034689274
0.19667732	0.023614271	0.00034787106
0.19680881	0.022919680	0.00034546759
0.19694030	0.023258398	0.00034683669
0.19707178	0.023305716	0.00034520814
0.19720327	0.023345751	0.00034520476
0.19733476	0.023286385	0.00034556747
0.19746625	0.022688977	0.00034060120
0.19759774	0.023354389	0.00034584320
0.19772923	0.022964721	0.00034302497
0.19786072	0.023741475	0.00034748203
0.19799221	0.023812474	0.00034934486
0.19812369	0.023228758	0.00034229204
0.19825518	0.022830513	0.00034325155
0.19838667	0.023192332	0.00034313301
0.19851816	0.023164648	0.00034302805
0.19864965	0.022948211	0.00034337860
0.19878114	0.023009958	0.00034296055
0.19891263	0.023361357	0.00034583041
0.19904412	0.023068660	0.00034258669
0.19917560	0.023098366	0.00034350901
0.19930709	0.023107322	0.00034358876
0.19943858	0.022824636	0.00034046607
0.19957007	0.023346244	0.00034456909
0.19970156	0.023354398	0.00034322380
0.19983305	0.023400954	0.00034312986
0.19996454	0.023071647	0.00034164771
0.20009602	0.023075274	0.00034042395
0.20022751	0.023395623	0.00034423016
0.20035900	0.023389475	0.00034391782
0.20049049	0.023055792	0.00034185447
0.20062198	0.023077402	0.00034127331
0.20075347	0.023317314	0.00034202342
0.20088496	0.023334731	0.00034257259
0.20101645	0.023253661	0.00034223122
0.20114793	0.023270471	0.00034098593
0.20127942	0.023521864	0.00034358384
0.20141091	0.022823748	0.00033834084
0.20154240	0.023169977	0.00034151887
0.20167389	0.023074716	0.00034097867
0.20180538	0.023028725	0.00033831740
0.20193687	0.023440926	0.00034228230
0.20206836	0.023394096	0.00034160853
0.20219984	0.023051455	0.00034031235
0.20233133	0.023244332	0.00034274509
0.20246282	0.023477873	0.00034045898
0.20259431	0.023157746	0.00033991068
0.20272580	0.023406585	0.00034076048
0.20285729	0.023486548	0.00034146595
0.20298878	0.023292991	0.00034142103
0.20312027	0.023393203	0.00033859889
0.20325175	0.023064029	0.00034005053
0.20338324	0.022800085	0.00033617206
0.20351473	0.022791637	0.00033617177
0.20364622	0.023124561	0.00034020784
0.20377771	0.023999478	0.00034193430
0.20390920	0.023403166	0.00033990763
0.20404069	0.023089933	0.00033782403
0.20417217	0.023265337	0.00033926139
0.20430366	0.023407103	0.00034217577
0.20443515	0.022399244	0.00033278533
0.20456664	0.023650639	0.00034077314
0.20469813	0.023188374	0.00033822026
0.20482962	0.023039058	0.00033651838
0.20496111	0.022560012	0.00033519743
0.20509260	0.024050423	0.00034225060
0.20522408	0.024135663	0.00034256893
0.20535557	0.023240210	0.00033895756
0.20548706	0.023554062	0.00033957113
0.20561855	0.023869314	0.00034201253
0.20575004	0.023441164	0.00033781532
0.20588153	0.023253715	0.00033678119
0.20601302	0.023002463	0.00033823468
0.20614451	0.023968795	0.00034001583
0.20627599	0.023537267	0.00033978547
0.20640748	0.023249130	0.00033562193
0.20653897	0.023005188	0.00033498275
0.20667046	0.023102501	0.00033588419
0.20680195	0.023443715	0.00033749544
0.20693344	0.023998595	0.00034136342
0.20706493	0.023725845	0.00033933000
0.20719641	0.023671972	0.00034017241
0.20732790	0.023610998	0.00034120367
0.20745939	0.023496456	0.00033623450
0.20759088	0.023403004	0.00033716533
0.20772237	0.023083278	0.00033523896
0.20785386	0.023473756	0.00033753033
0.20798535	0.023570496	0.00033952250
0.20811684	0.023469983	0.00033700219
0.20824832	0.023275777	0.00033548010
0.20837981	0.023213618	0.00033563890
0.20851130	0.023476552	0.00033851046
0.20864279	0.023423561	0.00033818305
0.20877428	0.023351085	0.00033533953
0.20890577	0.023359015	0.00033738762
0.20903726	0.023095697	0.00033464697
0.20916875	0.023480963	0.00033703419
0.20930023	0.023176074	0.00033658451
0.20943172	0.023153934	0.00033387158
0.20956321	0.022903848	0.00033389794
0.20969470	0.024087969	0.00034022965
0.20982619	0.023260959	0.00033474894
0.20995768	0.023008789	0.00033437889
0.21008917	0.023138126	0.00033340639
0.21022065	0.023421708	0.00033555068
0.21035214	0.022990217	0.00033454641
0.21048363	0.023307460	0.00033391030
0.21061512	0.023355671	0.00033689276
0.21074661	0.023534420	0.00033515191
0.21087810	0.023603076	0.00033616350
0.21100959	0.023592156	0.00033698599
0.21114108	0.023367890	0.00033271075
0.21127256	0.023510599	0.00033763541
0.21140405	0.023140255	0.00033193294
0.21153554	0.023198246	0.00033357629
0.21166703	0.023273409	0.00033419095
0.21179852	0.023617261	0.00033628257
0.21193001	0.023781044	0.00033753604
0.21206150	0.022702542	0.00032909536
0.21219299	0.022455226	0.00032753580
0.21232447	0.023789416	0.00033756801
0.21245596	0.023226992	0.00033263532
0.21258745	0.023189414	0.00033463738
0.21271894	0.023484408	0.00033435722
0.21285043	0.023191335	0.00033208907
0.21298192	0.023046771	0.00033290522
0.21311341	0.023347685	0.00033233219
0.21324489	0.023148274	0.00033268272
0.21337638	0.023356609	0.00033179676
0.21350787	0.023223383	0.00033205704
0.21363936	0.023340514	0.00033478848
0.21377085	0.022985162	0.00033074661
0.21390234	0.023411896	0.00033450357
0.21403383	0.023233431	0.00033182632
0.21416532	0.023565374	0.00033433378
0.21429680	0.022906552	0.00033056268
0.21442829	0.023396132	0.00033191601
0.21455978	0.023135927	0.00033188912
0.21469127	0.022652330	0.00032862010
0.21482276	0.023270666	0.00033039593
0.21495425	0.023426051	0.00033251638
0.21508574	0.023171712	0.00033155068
0.21521723	0.022910099	0.00032984513
0.21534871	0.023613106	0.00033394121
0.21548020	0.023050823	0.00032831696
0.21561169	0.022740882	0.00032867308
0.21574318	0.023045839	0.00033155392
0.21587467	0.023582013	0.00033190733
0.21600616	0.022640744	0.00032768386
0.21613765	0.022849434	0.00032759984
0.21626913	0.022662515	0.00032759906
0.21640062	0.023181153	0.00033056047
0.21653211	0.023312735	0.00033157282
0.21666360	0.023331145	0.00032998150
0.21679509	0.023542117	0.00033101859
0.21692658	0.023148969	0.00033134618
0.21705807	0.023293082	0.00033042775
0.21718956	0.023149848	0.00032810210
0.21732104	0.023810445	0.00033289655
0.21745253	0.022882449	0.00032681127
0.21758402	0.023170712	0.00032992782
0.21771551	0.023938589	0.00033373492
0.21784700	0.022658990	0.00032525201
0.21797849	0.023388976	0.00032979389
0.21810998	0.023146426	0.00032847737
0.21824147	0.023661285	0.00033207863
0.21837295	0.023398370	0.00033172368
0.21850444	0.023425529	0.00032797947
0.21863593	0.023447979	0.00033046756
0.21876742	0.023671738	0.00032948257
0.21889891	0.023127658	0.00032891002
0.21903040	0.023820958	0.00033366576
0.21916189	0.022974363	0.00032598485
0.21929337	0.023102493	0.00032848071
0.21942486	0.023330893	0.00032885381
0.21955635	0.023242947	0.00032916372
0.21968784	0.022598595	0.00032533911
0.21981933	0.022828177	0.00032279016
0.21995082	0.022954047	0.00032607253
0.22008231	0.023209347	0.00032658860
0.22021380	0.023250445	0.00032846127
0.22034528	0.022796946	0.00032553132
0.22047677	0.022350620	0.00032033464
0.22060826	0.023042011	0.00032623487
0.22073975	0.023289066	0.00032724172
0.22087124	0.022951032	0.00032656468
0.22100273	0.023277175	0.00032760206
0.22113422	0.023394178	0.00032700010
0.22126571	0.023518330	0.00032796456
0.22139719	0.023252932	0.00032741927
0.22152868	0.022989578	0.00032514871
0.22166017	0.023544411	0.00032996395
0.22179166	0.023251984	0.00032571341
0.22192315	0.023016855	0.00032590396
0.22205464	0.022518100	0.00032292344
0.22218613	0.022897796	0.00032365521
0.22231761	0.023393894	0.00032578968
0.22244910	0.023560636	0.00032776088
0.22258059	0.023363050	0.00032740947
0.22271208	0.022780365	0.00032452686
0.22284357	0.022889916	0.00032357843
0.22297506	0.022856532	0.00032417019
0.22310655	0.022923351	0.00032333996
0.22323804	0.023204742	0.00032585136
0.22336952	0.023727320	0.00032941959
0.22350101	0.023356153	0.00032623809
0.22363250	0.023446147	0.00032728217
0.22376399	0.022930320	0.00032316109
0.22389548	0.023273124	0.00032541083
0.22402697	0.023177806	0.00032545033
0.22415846	0.023402334	0.00032543830
0.22428995	0.023158569	0.00032465808
0.22442143	0.022693390	0.00032054035
0.22455292	0.022971428	0.00032323273
0.22468441	0.023292706	0.00032577889
0.22481590	0.023710455	0.00032699288
0.22494739	0.022714779	0.00032082695
0.22507888	0.023343758	0.00032449007
0.22521037	0.023572708	0.00032595535
0.22534186	0.022716868	0.00032166248
0.22547334	0.023446464	0.00032505690
0.22560483	0.023444928	0.00032419378
0.22573632	0.023544016	0.00032664977
0.22586781	0.022830003	0.00032145736
0.22599930	0.023417622	0.00032553006
0.22613079	0.022985439	0.00032158999
0.22626228	0.023364998	0.00032545547
0.22639376	0.023361920	0.00032437800
0.22652525	0.023091355	0.00032229378
0.22665674	0.023138829	0.00032428206
0.22678823	0.023146995	0.00032220906
0.22691972	0.022917939	0.00032157970
0.22705121	0.023140114	0.00032222366
0.22718270	0.023645771	0.00032530404
0.22731419	0.022513942	0.00032009019
0.22744567	0.023271587	0.00032322743
0.22757716	0.023202364	0.00032157495
0.22770865	0.022876899	0.00032126492
0.22784014	0.023153545	0.00032177898
0.22797163	0.023276092	0.00032377425
0.22810312	0.022917507	0.00031936863
0.22823461	0.023524157	0.00032384058
0.22836610	0.023237451	0.00032393338
0.22849758	0.023421938	0.00032366138
0.22862907	0.023760996	0.00032662134
0.22876056	0.023274022	0.00032167631
0.22889205	0.023550790	0.00032460019
0.22902354	0.023475130	0.00032331547
0.22915503	0.023201598	0.00032038772
0.22928652	0.024190977	0.00032770434
0.22941800	0.023516714	0.00032224570
0.22954949	0.023143400	0.00032210379
0.22968098	0.022831696	0.00031971876
0.22981247	0.023047194	0.00031939582
0.22994396	0.022656182	0.00031882413
0.23007545	0.022744921	0.00032170979
0.23020694	0.022675786	0.00032457557
0.23033843	0.023070363	0.00033090007
0.23046991	0.023793931	0.00033530435
0.23060140	0.023349185	0.00033436456
0.23073289	0.023420150	0.00033565535
0.23086438	0.022957196	0.00033500832
0.23099587	0.022148399	0.00033458229
0.23112736	0.023531349	0.00034054605
0.23125885	0.022609254	0.00033783561
0.23139034	0.023567168	0.00034176328
0.23152182	0.023401973	0.00034279996
0.23165331	0.022897965	0.00034312408
0.23178480	0.023025211	0.00034331244
0.23191629	0.022216998	0.00034033331
0.23204778	0.023137347	0.00034491319
0.23217927	0.023488809	0.00034734188
0.23231076	0.022927949	0.00034714365
0.23244224	0.022915825	0.00034607932
0.23257373	0.023169784	0.00034818149
0.23270522	0.022666753	0.00034563058
0.23283671	0.022829964	0.00034536685
0.23296820	0.023416286	0.00035126772
0.23309969	0.023280725	0.00034914861
0.23323118	0.022978423	0.00034706714
0.23336267	0.023561811	0.00035220288
0.23349415	0.023223546	0.00034663073
0.23362564	0.023373526	0.00035109287
0.23375713	0.023057961	0.00034895614
0.23388862	0.023011441	0.00034719261
0.23402011	0.023098751	0.00035056423
0.23415160	0.022830957	0.00034686765
0.23428309	0.023710856	0.00035447080
0.23441458	0.023158162	0.00034909009
0.23454606	0.023016817	0.00035117322
0.23467755	0.023234591	0.00035237443
0.23480904	0.023433297	0.00035321497
0.23494053	0.023065130	0.00035092220
0.23507202	0.022387707	0.00034776334
0.23520351	0.022973926	0.00035051687
0.23533500	0.022843014	0.00035007931
0.23546648	0.023346698	0.00035273588
0.23559797	0.023080767	0.00035256966
0.23572946	0.023376095	0.00035485594
0.23586095	0.023075918	0.00035222384
0.23599244	0.023251018	0.00035464027
0.23612393	0.023142847	0.00035258938
0.23625542	0.023220835	0.00035521173
0.23638691	0.022697255	0.00035087371
0.23651839	0.022826995	0.00035011392
0.23664988	0.023057023	0.00035426575
0.23678137	0.022829703	0.00035245512
0.23691286	0.023470173	0.00035693400
0.23704435	0.023547576	0.00035623622
0.23717584	0.023469931	0.00035561895
0.23730733	0.023380889	0.00035787873
0.23743882	0.023046449	0.00035457349
0.23757030	0.022889167	0.00035453378
0.23770179	0.023133032	0.00035683204
0.23783328	0.023063439	0.00035420454
0.23796477	0.023148951	0.00035655963
0.23809626	0.022841371	0.00035337283
0.23822775	0.023508899	0.00035926361
0.23835924	0.023326096	0.00036036418
0.23849072	0.023441605	0.00035676858
0.23862221	0.022952337	0.00035572757
0.23875370	0.023863348	0.00035947790
0.23888519	0.022536057	0.00035388143
0.23901668	0.023125920	0.00035872902
0.23914817	0.023044940	0.00035481213
0.23927966	0.022713861	0.00035672103
0.23941115	0.023136149	0.00035761606
0.23954263	0.023890663	0.00036321028
0.23967412	0.023359920	0.00036030201
0.23980561	0.022541502	0.00035248754
0.23993710	0.023235123	0.00036007670
0.24006859	0.022696598	0.00035577063
0.24020008	0.023395753	0.00036116793
0.24033157	0.022909589	0.00035775928
0.24046306	0.023069751	0.00035706664
0.24059454	0.023462538	0.00036095611
0.24072603	0.023020283	0.00035855355
0.24085752	0.023139075	0.00035906186
0.24098901	0.023036217	0.00036115617
0.24112050	0.023289019	0.00035888372
0.24125199	0.023126063	0.00035946006
0.24138348	0.023117804	0.00036019006
0.24151496	0.023416825	0.00035947916
0.24164645	0.023133686	0.00036129301
0.24177794	0.023681943	0.00036186458
0.24190943	0.023534739	0.00036311118
0.24204092	0.023340497	0.00036186519
0.24217241	0.023421326	0.00036190567
0.24230390	0.023509513	0.00036318331
0.24243539	0.022868994	0.00035895202
0.24256687	0.022411546	0.00035603916
0.24269836	0.022567513	0.00035731048
0.24282985	0.022557993	0.00035656688
0.24296134	0.022519657	0.00035798515
0.24309283	0.022900317	0.00035856112
0.24322432	0.023103224	0.00036078254
0.24335581	0.023055223	0.00036243800
0.24348730	0.023268126	0.00036152492
0.24361878	0.023665412	0.00036548597
0.24375027	0.023614111	0.00036337924
0.24388176	0.022320141	0.00035663073
0.24401325	0.023214413	0.00036427705
0.24414474	0.022723774	0.00035923439
0.24427623	0.023163245	0.00036354417
0.24440772	0.023633233	0.00036511755
0.24453920	0.022648678	0.00035903947
0.24467069	0.022234163	0.00035943596
0.24480218	0.023275872	0.00036341573
0.24493367	0.022971106	0.00036104027
0.24506516	0.023668718	0.00036564888
0.24519665	0.023963793	0.00036751581
0.24532814	0.022758329	0.00036091428
0.24545963	0.023227421	0.00036456654
0.24559111	0.023994820	0.00036932514
0.24572260	0.022705868	0.00036145282
0.24585409	0.022754128	0.00036050610
0.24598558	0.023335853	0.00036450572
0.24611707	0.023600961	0.00036719974
0.24624856	0.022934027	0.00036236296
0.24638005	0.023117214	0.00036460497
0.24651154	0.023399414	0.00036471692
0.24664302	0.023020153	0.00036453375
0.24677451	0.022849004	0.00036286727
0.24690600	0.023332554	0.00036637027
0.24703749	0.023384284	0.00036674031
0.24716898	0.023154903	0.00036393933
0.24730047	0.022601099	0.00036327898
0.24743196	0.022771965	0.00036223775
0.24756345	0.023679596	0.00036698152
0.24769493	0.023813873	0.00036984930
0.24782642	0.023430538	0.00036645541
0.24795791	0.023050464	0.00036469032
0.24808940	0.022943316	0.00036417897
0.24822089	0.023156605	0.00036478427
0.24835238	0.023140302	0.00036692455
0.24848387	0.023314572	0.00036572926
0.24861535	0.023217440	0.00036734724
0.24874684	0.022864948	0.00036397667
0.24887833	0.023587891	0.00036774984
0.24900982	0.023341785	0.00036764252
0.24914131	0.022823787	0.00036223935
0.24927280	0.022939064	0.00036528711
0.24940429	0.023447157	0.00036786596
0.24953578	0.023005354	0.00036536393
0.24966726	0.023019436	0.00036739736
0.24979875	0.023224764	0.00036503635
0.24993024	0.023262307	0.00036869499
0.25006173	0.023312138	0.00036595417
0.25019322	0.023101671	0.00036545550
0.25032471	0.023749016	0.00037307188
0.25045620	0.022963213	0.00036529245
0.25058769	0.023018658	0.00036625273
0.25071917	0.022745589	0.00036394123
0.25085066	0.022615995	0.00036176574
0.25098215	0.023237346	0.00036818441
0.25111364	0.022957081	0.00036502310
0.25124513	0.023419464	0.00037233710
0.25137662	0.023311230	0.00036991507
0.25150811	0.023345778	0.00036806177
0.25163959	0.023192577	0.00036826278
0.25177108	0.023187877	0.00036719030
0.25190257	0.023474573	0.00037089207
0.25203406	0.023013964	0.00036790819
0.25216555	0.023829811	0.00037127146
0.25229704	0.022630798	0.00036511248
0.25242853	0.023306589	0.00036864096
0.25256002	0.023186346	0.00037006129
0.25269150	0.023756831	0.00037113095
0.25282299	0.023199177	0.00036689963
0.25295448	0.022968777	0.00037016212
0.25308597	0.023095244	0.00036540540
0.25321746	0.022827872	0.00036737975
0.25334895	0.022804718	0.00036629653
0.25348044	0.023331007	0.00036840962
0.25361193	0.023179345	0.00036962843
0.25374341	0.022721934	0.00036432911
0.25387490	0.023237058	0.00036968548
0.25400639	0.023425916	0.00037755932
0.25413788	0.023207713	0.00037964995
0.25426937	0.023386824	0.00038697114
0.25440086	0.023632014	0.00038957089
0.25453235	0.023028599	0.00038909753
0.25466383	0.022688888	0.00038896297
0.25479532	0.022767342	0.00039165562
0.25492681	0.023785910	0.00040017158
0.25505830	0.022692380	0.00039513303
0.25518979	0.022326849	0.00039430854
0.25532128	0.023442220	0.00040395510
0.25545277	0.023264215	0.00040547103
0.25558426	0.023175630	0.00040445966
0.25571574	0.022835890	0.00040561692
0.25584723	0.022886156	0.00040715434
0.25597872	0.023166134	0.00041167561
0.25611021	0.022647140	0.00040650160
0.25624170	0.022494272	0.00040896541
0.25637319	0.023042763	0.00041620426
0.25650468	0.022764731	0.00041399139
0.25663617	0.024285007	0.00042612504
0.25676765	0.023905352	0.00042594360
0.25689914	0.022553207	0.00041845605
0.25703063	0.022681593	0.00042109552
0.25716212	0.023400596	0.00042532539
0.25729361	0.022402196	0.00042287416
0.25742510	0.022933388	0.00042703640
0.25755659	0.022878050	0.00042841883
0.25768807	0.022810700	0.00042886060
0.25781956	0.022936698	0.00042969267
0.25795105	0.023517597	0.00043527173
0.25808254	0.023115010	0.00044073958
0.25821403	0.023217411	0.00043587571
0.25834552	0.022913613	0.00043590327
0.25847701	0.022548577	0.00043337696
0.25860850	0.023211724	0.00043854546
0.25873998	0.022686374	0.00043760197
0.25887147	0.023089265	0.00044201056
0.25900296	0.023047418	0.00044131748
0.25913445	0.022983800	0.00044020767
0.25926594	0.023193301	0.00044195401
0.25939743	0.023702831	0.00045000685
0.25952892	0.023202374	0.00044342053
0.25966041	0.022664286	0.00044359900
0.25979189	0.023241552	0.00044766611
0.25992338	0.022066817	0.00044012858
0.26005487	0.022401365	0.00044315299
0.26018636	0.023797601	0.00045326451
0.26031785	0.023084528	0.00044949629
0.26044934	0.023844233	0.00045466189
0.26058083	0.023047998	0.00044938945
0.26071231	0.023011082	0.00045073488
0.26084380	0.022036191	0.00044475096
0.26097529	0.023656767	0.00045833834
0.26110678	0.022861183	0.00044983704
0.26123827	0.023910717	0.00046108416
0.26136976	0.023231972	0.00045434179
0.26150125	0.023527354	0.00045871510
0.26163274	0.023413064	0.00045894048
0.26176422	0.023584738	0.00045923844
0.26189571	0.023151168	0.00046100726
0.26202720	0.023036770	0.00045808443
0.26215869	0.022318070	0.00045238173
0.26229018	0.023067565	0.00045945057
0.26242167	0.023001907	0.00045992028
0.26255316	0.022983425	0.00045813771
0.26268465	0.022452008	0.00045883173
0.26281613	0.023482385	0.00046506184
0.26294762	0.023176924	0.00046203321
0.26307911	0.023366341	0.00046404559
0.26321060	0.023761901	0.00047205989
0.26334209	0.022877068	0.00046619791
0.26347358	0.023062403	0.00046366578
0.26360507	0.022848491	0.00046271110
0.26373655	0.023209000	0.00046846654
0.26386804	0.023136743	0.00046859927
0.26399953	0.023602619	0.00047525085
0.26413102	0.023397247	0.00047023396
0.26426251	0.022967473	0.00046938128
0.26439400	0.022923697	0.00046880904
0.26452549	0.022775718	0.00047194306
0.26465698	0.023022309	0.00047370368
0.26478846	0.022876346	0.00046912798
0.26491995	0.023118563	0.00047846828
0.26505144	0.023478247	0.00047542229
0.26518293	0.023835249	0.00048100227
0.26531442	0.022219379	0.00047196671
0.26544591	0.022839358	0.00047451257
[truncated: 567 more rows]
