# Supplementary material for: Invariant surface glycoprotein 65 of Trypanosoma brucei is a complement C3 receptor
Source: Nat Commun. 2022 Aug 29;13:5085. doi: 10.1038/s41467-022-32728-9 (PMC9424271; doi:10.1038/s41467-022-32728-9)
Supplement: Supplementary file 4 — supplementary data 2 [file 41467_2022_32728_MOESM4_ESM.zip › b21-414646_00153.dat]

0.0026000000	39.947008	0.13733902
0.0027314887	29.247611	0.10794534
0.0028629774	22.546336	0.090622841
0.0029944661	17.361777	0.076320112
0.0031259548	12.439942	0.059365843
0.0032574435	11.019166	0.057834027
0.0033889322	8.9347007	0.049229430
0.0035204209	11.793618	0.049244919
0.0036519096	12.488637	0.047024589
0.0037833983	10.073399	0.039817983
0.0039148870	8.3480850	0.034975792
0.0040463757	6.7953539	0.030358190
0.0041778644	5.5891943	0.025805750
0.0043093531	4.6581172	0.023130099
0.0044408418	3.8549031	0.020237176
0.0045723305	3.1569092	0.018313621
0.0047038192	2.9089534	0.016825444
0.0048353079	2.5270959	0.015224298
0.0049667966	2.2284818	0.014245390
0.0050982853	1.9082267	0.012487817
0.0052297740	1.7746767	0.012200333
0.0053612627	1.5278169	0.010931398
0.0054927514	1.4059948	0.010208490
0.0056242401	1.2604318	0.0096376356
0.0057557288	1.1972683	0.0091328031
0.0058872175	1.0967999	0.0086241971
0.0060187062	1.0204402	0.0082965356
0.0061501949	0.90757536	0.0074944828
0.0062816836	0.89551935	0.0076126929
0.0064131723	0.84334593	0.0072420229
0.0065446610	0.79682767	0.0069386493
0.0066761496	0.75792277	0.0067352954
0.0068076383	0.72633636	0.0064439246
0.0069391270	0.69622404	0.0064103484
0.0070706157	0.66425055	0.0061623668
0.0072021044	0.64431579	0.0060022764
0.0073335931	0.62856950	0.0059026466
0.0074650818	0.57996431	0.0055047776
0.0075965705	0.56365481	0.0054718611
0.0077280592	0.54772284	0.0053716392
0.0078595479	0.51828258	0.0051003567
0.0079910366	0.50248433	0.0050519439
0.0081225253	0.47175240	0.0047549984
0.0082540140	0.46554826	0.0047504924
0.0083855027	0.45939539	0.0047370419
0.0085169914	0.42286553	0.0044519561
0.0086484801	0.40957744	0.0043495835
0.0087799688	0.39124473	0.0041761439
0.0089114575	0.38120190	0.0041439886
0.0090429462	0.36416192	0.0040219861
0.0091744349	0.35102799	0.0039148373
0.0093059236	0.33585997	0.0037842325
0.0094374123	0.32162268	0.0036786319
0.0095689010	0.30417858	0.0035198688
0.0097003897	0.29512602	0.0034951252
0.0098318784	0.27834173	0.0033457532
0.0099633671	0.27303646	0.0032777227
0.010094856	0.26322722	0.0032084185
0.010226345	0.24647654	0.0030311621
0.010357833	0.24858175	0.0031226793
0.010489322	0.22966297	0.0029132007
0.010620811	0.21603736	0.0028054433
0.010752299	0.21142047	0.0027632531
0.010883788	0.19947703	0.0026290254
0.011015277	0.19669055	0.0026577377
0.011146765	0.17679679	0.0024421216
0.011278254	0.17162356	0.0023964069
0.011409743	0.16727472	0.0023413965
0.011541231	0.15438446	0.0022154617
0.011672720	0.15100459	0.0021967935
0.011804209	0.14147916	0.0020457016
0.011935698	0.13364161	0.0019842898
0.012067186	0.12742983	0.0019258978
0.012198675	0.12056884	0.0018127064
0.012330164	0.11662697	0.0017866651
0.012461652	0.11212003	0.0017316992
0.012593141	0.11006388	0.0016780666
0.012724630	0.10814774	0.0016632198
0.012856118	0.10251771	0.0015675784
0.012987607	0.10034788	0.0015688934
0.013119096	0.094374050	0.0014884660
0.013250585	0.090984369	0.0014452880
0.013382073	0.092890854	0.0014659850
0.013513562	0.085573665	0.0013847283
0.013645051	0.083366411	0.0013770589
0.013776539	0.082373564	0.0013606627
0.013908028	0.078552713	0.0013061298
0.014039517	0.080163081	0.0013120348
0.014171005	0.077869508	0.0012860838
0.014302494	0.073921969	0.0012554344
0.014433983	0.070789008	0.0012287435
0.014565472	0.070670219	0.0012042060
0.014696960	0.069004620	0.0011952471
0.014828449	0.066486087	0.0011554437
0.014959938	0.066981995	0.0011672301
0.015091426	0.068054816	0.0011789680
0.015222915	0.065562712	0.0011292014
0.015354404	0.064154214	0.0011228982
0.015485892	0.064280217	0.0011125678
0.015617381	0.064687885	0.0011169685
0.015748870	0.062494360	0.0010989187
0.015880359	0.061526255	0.0010737881
0.016011847	0.058648458	0.0010492862
0.016143336	0.055092613	0.0010060072
0.016274825	0.052890280	0.00098932084
0.016406313	0.052622949	0.00097951762
0.016537802	0.053630682	0.00098092929
0.016669291	0.054607628	0.00098698277
0.016800779	0.055985678	0.00099857961
0.016932268	0.058582001	0.0010155892
0.017063757	0.058991703	0.0010161503
0.017195246	0.060587002	0.0010207293
0.017326734	0.058760867	0.0010047672
0.017458223	0.057125736	0.00098474893
0.017589712	0.055350816	0.00096539804
0.017721200	0.055761608	0.00097345156
0.017852689	0.054842723	0.00094521478
0.017984178	0.054623932	0.00095415842
0.018115666	0.053763496	0.00094155039
0.018247155	0.053484310	0.00093058655
0.018378644	0.053803539	0.00093599439
0.018510133	0.051532028	0.00090721971
0.018641621	0.052861648	0.00091517524
0.018773110	0.050217261	0.00088974023
0.018904599	0.050855664	0.00089353809
0.019036087	0.048054730	0.00086512660
0.019167576	0.049090079	0.00086718372
0.019299065	0.048601457	0.00085828440
0.019430553	0.046087525	0.00084097769
0.019562042	0.047975765	0.00085054962
0.019693531	0.048068447	0.00085033775
0.019825019	0.046024747	0.00082692059
0.019956508	0.045812355	0.00081853166
0.020087997	0.045477484	0.00082176621
0.020219486	0.046123208	0.00081901326
0.020350974	0.044977385	0.00081458933
0.020482463	0.044522953	0.00079525224
0.020613952	0.043614752	0.00078668857
0.020745440	0.044202908	0.00079730830
0.020876929	0.042339729	0.00077198932
0.021008418	0.041486173	0.00076667759
0.021139906	0.041991639	0.00076618491
0.021271395	0.040702170	0.00074859530
0.021402884	0.040344408	0.00074963168
0.021534373	0.040223727	0.00074246053
0.021665861	0.040485615	0.00074338939
0.021797350	0.040921732	0.00074381409
0.021928839	0.039620219	0.00072334884
0.022060327	0.040199047	0.00073737787
0.022191816	0.038557822	0.00071388860
0.022323305	0.038988400	0.00071998288
0.022454793	0.037706568	0.00070486594
0.022586282	0.036814854	0.00069122658
0.022717771	0.035552732	0.00068527486
0.022849260	0.036560472	0.00068645037
0.022980748	0.036282613	0.00068656437
0.023112237	0.036420319	0.00068093489
0.023243726	0.036060693	0.00067474184
0.023375214	0.037150256	0.00068701336
0.023506703	0.036996569	0.00068198142
0.023638192	0.036780153	0.00067870040
0.023769680	0.037113452	0.00068232857
0.023901169	0.037536020	0.00068069658
0.024032658	0.038295412	0.00068777604
0.024164147	0.036660821	0.00066924425
0.024295635	0.036772786	0.00066809048
0.024427124	0.036576936	0.00066437049
0.024558613	0.038038586	0.00067061077
0.024690101	0.036396937	0.00066476942
0.024821590	0.036588154	0.00066000946
0.024953079	0.037571219	0.00066397401
0.025084567	0.035888253	0.00065211578
0.025216056	0.036574316	0.00065025200
0.025347545	0.036016852	0.00065081773
0.025479034	0.036094059	0.00064627037
0.025610522	0.036707456	0.00064529410
0.025742011	0.035340984	0.00063661839
0.025873500	0.035423789	0.00063210199
0.026004988	0.036923260	0.00064753685
0.026136477	0.035681901	0.00063512705
0.026267966	0.035714639	0.00062976106
0.026399454	0.036433651	0.00063897431
0.026530943	0.035244850	0.00062384300
0.026662432	0.035768778	0.00062920329
0.026793920	0.034411738	0.00061656126
0.026925409	0.035335225	0.00061970063
0.027056898	0.034382862	0.00061511316
0.027188387	0.034955771	0.00061223896
0.027319875	0.033887915	0.00061003779
0.027451364	0.034285934	0.00060757498
0.027582853	0.033477935	0.00059606623
0.027714341	0.032967835	0.00059439839
0.027845830	0.034450080	0.00060102616
0.027977319	0.035186237	0.00060947672
0.028108807	0.035510973	0.00060941436
0.028240296	0.034044720	0.00059492116
0.028371785	0.034014382	0.00059556056
0.028503274	0.034298280	0.00059473754
0.028634762	0.032934347	0.00058191400
0.028766251	0.033435200	0.00058606585
0.028897740	0.032872603	0.00057601020
0.029029228	0.033293731	0.00058236347
0.029160717	0.032168360	0.00057305557
0.029292206	0.033391010	0.00057896074
0.029423694	0.033552386	0.00058348727
0.029555183	0.033058556	0.00056836630
0.029686672	0.033375844	0.00057622805
0.029818161	0.034633695	0.00058600889
0.029949649	0.032185874	0.00056159787
0.030081138	0.032686924	0.00056690250
0.030212627	0.032947745	0.00056368727
0.030344115	0.033162788	0.00056552795
0.030475604	0.032497646	0.00056080161
0.030607093	0.032054214	0.00055530876
0.030738581	0.032953958	0.00056327460
0.030870070	0.033010234	0.00056032186
0.031001559	0.032560943	0.00055402574
0.031133048	0.032526956	0.00055523701
0.031264536	0.032834101	0.00055409439
0.031396025	0.030534043	0.00053812697
0.031527514	0.032621304	0.00055103357
0.031659002	0.033484507	0.00055552379
0.031790491	0.032378595	0.00054914860
0.031921980	0.031371698	0.00053718268
0.032053468	0.032839913	0.00055015957
0.032184957	0.031255245	0.00053104370
0.032316446	0.031319633	0.00053215088
0.032447935	0.031917276	0.00054036062
0.032579423	0.032003645	0.00053569508
0.032710912	0.031462044	0.00053261419
0.032842401	0.031178174	0.00052816651
0.032973889	0.031431496	0.00052873219
0.033105378	0.031877383	0.00053522931
0.033236867	0.031256995	0.00052446698
0.033368355	0.030998993	0.00053180253
0.033499844	0.030870731	0.00053120544
0.033631333	0.030817985	0.00053069598
0.033762822	0.030764082	0.00053623168
0.033894310	0.030462006	0.00053344261
0.034025799	0.029676523	0.00052608210
0.034157288	0.030252617	0.00053118536
0.034288776	0.030261580	0.00053073261
0.034420265	0.030211000	0.00053619189
0.034551754	0.031006141	0.00053773159
0.034683242	0.030201361	0.00053184589
0.034814731	0.030389046	0.00053187085
0.034946220	0.029520380	0.00052571150
0.035077708	0.029849072	0.00053287556
0.035209197	0.029377996	0.00052842014
0.035340686	0.030768884	0.00053487295
0.035472175	0.028854156	0.00053088925
0.035603663	0.029820551	0.00054156470
0.035735152	0.029393955	0.00054430174
0.035866641	0.029526737	0.00054282736
0.035998129	0.029519189	0.00054452008
0.036129618	0.029218793	0.00054459604
0.036261107	0.029710123	0.00054440222
0.036392595	0.030127569	0.00055617969
0.036524084	0.028977524	0.00054473991
0.036655573	0.029388125	0.00054373594
0.036787062	0.028575076	0.00054222547
0.036918550	0.028875217	0.00054161546
0.037050039	0.029735240	0.00055632167
0.037181528	0.029980048	0.00055220239
0.037313016	0.030250200	0.00055614304
0.037444505	0.029917694	0.00055717118
0.037575994	0.029294936	0.00054749059
0.037707482	0.028497398	0.00054792902
0.037838971	0.028420681	0.00055025774
0.037970460	0.030299684	0.00055894005
0.038101949	0.028975860	0.00055349558
0.038233437	0.029982283	0.00055417797
0.038364926	0.030263992	0.00055363832
0.038496415	0.029115151	0.00054155306
0.038627903	0.029514947	0.00054023982
0.038759392	0.029487174	0.00054180684
0.038890881	0.029782910	0.00053807455
0.039022369	0.029403620	0.00053813477
0.039153858	0.029168127	0.00053149069
0.039285347	0.029745580	0.00053385350
0.039416836	0.028964075	0.00053181967
0.039548324	0.030323712	0.00053895288
0.039679813	0.029283568	0.00052768702
0.039811302	0.029644284	0.00053445603
0.039942790	0.028838673	0.00052356069
0.040074279	0.029137644	0.00053071194
0.040205768	0.030625905	0.00053669192
0.040337256	0.029904576	0.00052979184
0.040468745	0.029384298	0.00052648339
0.040600234	0.029100676	0.00052104336
0.040731723	0.028594082	0.00051991277
0.040863211	0.028826075	0.00052210716
0.040994700	0.029769544	0.00052635684
0.041126189	0.029553987	0.00052619493
0.041257677	0.028943110	0.00051633741
0.041389166	0.029742924	0.00052426649
0.041520655	0.029976869	0.00052659929
0.041652143	0.030030987	0.00052430149
0.041783632	0.029301810	0.00051764379
0.041915121	0.029034237	0.00051479561
0.042046610	0.029208466	0.00051850323
0.042178098	0.029170557	0.00051661951
0.042309587	0.029786816	0.00052283980
0.042441076	0.030325797	0.00052405082
0.042572564	0.029624180	0.00051823430
0.042704053	0.030086175	0.00051785840
0.042835542	0.029114507	0.00051423389
0.042967030	0.028813815	0.00050958404
0.043098519	0.029569599	0.00051682399
0.043230008	0.030461115	0.00052215942
0.043361496	0.029325697	0.00050943024
0.043492985	0.029996957	0.00051991470
0.043624474	0.029723463	0.00051270561
0.043755963	0.029565619	0.00051489714
0.043887451	0.029164892	0.00050717504
0.044018940	0.029676065	0.00050987844
0.044150429	0.029777814	0.00051786245
0.044281917	0.029429280	0.00051072235
0.044413406	0.028925246	0.00050799896
0.044544895	0.029640125	0.00050836265
0.044676383	0.029810741	0.00050956470
0.044807872	0.028695084	0.00050375436
0.044939361	0.028442121	0.00049868998
0.045070850	0.028818351	0.00050162491
0.045202338	0.029445991	0.00050637864
0.045333827	0.029305274	0.00050123449
0.045465316	0.029566722	0.00050855770
0.045596804	0.028032627	0.00049558143
0.045728293	0.028985554	0.00050202948
0.045859782	0.029042743	0.00050072572
0.045991270	0.028707112	0.00049342103
0.046122759	0.028062558	0.00049410252
0.046254248	0.028224744	0.00050184242
0.046385737	0.029503477	0.00051315825
0.046517225	0.029222362	0.00051176064
0.046648714	0.030050992	0.00052166397
0.046780203	0.028626522	0.00051658794
0.046911691	0.028598056	0.00051534290
0.047043180	0.029539641	0.00052252179
0.047174669	0.029196945	0.00052134816
0.047306157	0.029623831	0.00052495442
0.047437646	0.028705002	0.00052159871
0.047569135	0.029096488	0.00052681819
0.047700624	0.029300144	0.00052244615
0.047832112	0.029418960	0.00053159491
0.047963601	0.028897625	0.00052361953
0.048095090	0.028952381	0.00052850178
0.048226578	0.029381099	0.00053473526
0.048358067	0.029087411	0.00052737582
0.048489556	0.029909383	0.00053556155
0.048621044	0.028793406	0.00052860167
0.048752533	0.029692958	0.00054091967
0.048884022	0.030429873	0.00054192545
0.049015511	0.029157016	0.00053347794
0.049146999	0.028888318	0.00053349990
0.049278488	0.029465180	0.00053764630
0.049409977	0.029686274	0.00054246211
0.049541465	0.029762124	0.00054036854
0.049672954	0.030011272	0.00054416214
0.049804443	0.029099392	0.00053389903
0.049935931	0.029343653	0.00054008558
0.050067420	0.029218786	0.00053910925
0.050198909	0.028684767	0.00053528581
0.050330398	0.028964858	0.00053636525
0.050461886	0.030269041	0.00054733915
0.050593375	0.029204084	0.00054181077
0.050724864	0.028930547	0.00054010715
0.050856352	0.028677565	0.00053813709
0.050987841	0.029491864	0.00054261488
0.051119330	0.029293133	0.00054094811
0.051250818	0.029411689	0.00054417193
0.051382307	0.029603888	0.00054833930
0.051513796	0.029292935	0.00054376049
0.051645284	0.029611768	0.00054483131
0.051776773	0.031362868	0.00056097261
0.051908262	0.029155151	0.00054460491
0.052039751	0.028957635	0.00054353496
0.052171239	0.029911818	0.00055007315
0.052302728	0.030414337	0.00055710461
0.052434217	0.029833911	0.00054899002
0.052565705	0.029095043	0.00054682045
0.052697194	0.028684970	0.00054089577
0.052828683	0.029263835	0.00054895360
0.052960171	0.028503969	0.00054216820
0.053091660	0.029452161	0.00054526389
0.053223149	0.029109015	0.00054884773
0.053354638	0.029845671	0.00055346291
0.053486126	0.029115962	0.00054783567
0.053617615	0.029763106	0.00055182850
0.053749104	0.028982662	0.00054713625
0.053880592	0.029736931	0.00055269179
0.054012081	0.028315634	0.00054686570
0.054143570	0.028607877	0.00054658357
0.054275058	0.029575334	0.00055064190
0.054406547	0.029098013	0.00054662736
0.054538036	0.029064085	0.00055326155
0.054669525	0.029845595	0.00055367890
0.054801013	0.028841099	0.00054915883
0.054932502	0.029108831	0.00055108499
0.055063991	0.029947387	0.00055378985
0.055195479	0.029221858	0.00055155193
0.055326968	0.029584183	0.00055415782
0.055458457	0.029659359	0.00055742788
0.055589945	0.028852336	0.00054771460
0.055721434	0.028804323	0.00054662562
0.055852923	0.029116988	0.00055497020
0.055984412	0.029085577	0.00055373193
0.056115900	0.029436462	0.00055332244
0.056247389	0.029104218	0.00055284008
0.056378878	0.029829947	0.00055622657
0.056510366	0.029308115	0.00055708802
0.056641855	0.029616491	0.00055571993
0.056773344	0.029335480	0.00055683038
0.056904832	0.029449941	0.00055616762
0.057036321	0.029697105	0.00055400953
0.057167810	0.028703101	0.00055039306
0.057299299	0.028599580	0.00054923592
0.057430787	0.028817828	0.00054857701
0.057562276	0.029530511	0.00055897430
0.057693765	0.029198262	0.00054770433
0.057825253	0.027477510	0.00053964118
0.057956742	0.028897131	0.00055224575
0.058088231	0.029870523	0.00055750416
0.058219719	0.029417395	0.00055725105
0.058351208	0.029412254	0.00054958387
0.058482697	0.029032245	0.00055016865
0.058614186	0.029199276	0.00055349068
0.058745674	0.028211663	0.00053784863
0.058877163	0.029730848	0.00055314672
0.059008652	0.029342156	0.00054446029
0.059140140	0.029331578	0.00054920955
0.059271629	0.029340423	0.00054854336
0.059403118	0.029498391	0.00054607057
0.059534606	0.028685713	0.00054362460
0.059666095	0.028206092	0.00053373529
0.059797584	0.028860045	0.00054007594
0.059929072	0.029656225	0.00055017254
0.060060561	0.028508076	0.00053609273
0.060192050	0.028481263	0.00053917066
0.060323539	0.028912877	0.00053669545
0.060455027	0.029063433	0.00054163708
0.060586516	0.030025966	0.00055010091
0.060718005	0.028793607	0.00053937413
0.060849493	0.029421713	0.00054179941
0.060980982	0.028849527	0.00053905557
0.061112471	0.029036183	0.00053712539
0.061243959	0.028590895	0.00054020127
0.061375448	0.029157295	0.00053736779
0.061506937	0.029892184	0.00054739952
0.061638426	0.028957429	0.00053528752
0.061769914	0.029607711	0.00054414845
0.061901403	0.029074832	0.00054040938
0.062032892	0.029895613	0.00054200399
0.062164380	0.028693252	0.00053585829
0.062295869	0.029687320	0.00054203530
0.062427358	0.029020563	0.00053573943
0.062558846	0.029094233	0.00054179039
0.062690335	0.029409701	0.00053574084
0.062821824	0.029510951	0.00054035470
0.062953313	0.028380717	0.00053124135
0.063084801	0.029210041	0.00053546612
0.063216290	0.028798536	0.00053763746
0.063347779	0.029965100	0.00054298271
0.063479267	0.028310616	0.00052570668
0.063610756	0.029678260	0.00054203884
0.063742245	0.029271673	0.00053572594
0.063873733	0.028514656	0.00053294568
0.064005222	0.029331878	0.00053600769
0.064136711	0.028752157	0.00053227231
0.064268200	0.029969896	0.00054054006
0.064399688	0.028721437	0.00052860121
0.064531177	0.028717161	0.00053306477
0.064662666	0.030003558	0.00053976589
0.064794154	0.029380565	0.00053544994
0.064925643	0.029035164	0.00053517701
0.065057132	0.028430647	0.00052805659
0.065188620	0.028124682	0.00052707728
0.065320109	0.028730645	0.00052911845
0.065451598	0.029649375	0.00053639277
0.065583087	0.029231101	0.00053373551
0.065714575	0.028564021	0.00052571391
0.065846064	0.029866799	0.00053911192
0.065977553	0.028487278	0.00052628999
0.066109041	0.028481397	0.00052362458
0.066240530	0.029179056	0.00053262858
0.066372019	0.028021943	0.00052065867
0.066503507	0.029692866	0.00053544342
0.066634996	0.028574392	0.00052327228
0.066766485	0.028568610	0.00052713255
0.066897973	0.029077156	0.00052940816
0.067029462	0.028883141	0.00052763166
0.067160951	0.029301515	0.00053374390
0.067292440	0.028407271	0.00052217405
0.067423928	0.028305731	0.00052014771
0.067555417	0.029767096	0.00053474904
0.067686906	0.028584007	0.00052305453
0.067818394	0.028429884	0.00052252418
0.067949883	0.028787350	0.00052360518
0.068081372	0.028233864	0.00051897899
0.068212860	0.029703119	0.00053054723
0.068344349	0.029510809	0.00053113833
0.068475838	0.030022258	0.00053456311
0.068607327	0.029992756	0.00053397971
0.068738815	0.029252402	0.00052244886
0.068870304	0.029306774	0.00052815125
0.069001793	0.028263743	0.00051920128
0.069133281	0.029407590	0.00052780397
0.069264770	0.028359647	0.00052164295
0.069396259	0.028538056	0.00051636856
0.069527747	0.029103258	0.00052458762
0.069659236	0.028862019	0.00052321049
0.069790725	0.029370311	0.00052612091
0.069922214	0.029661450	0.00052842801
0.070053702	0.030397069	0.00053022578
0.070185191	0.028396856	0.00052039199
0.070316680	0.028919322	0.00052067608
0.070448168	0.029229867	0.00052422063
0.070579657	0.028651131	0.00052182717
0.070711146	0.028440985	0.00051432064
0.070842634	0.028171114	0.00051653067
0.070974123	0.027753654	0.00051002828
0.071105612	0.028094888	0.00051062834
0.071237101	0.028082709	0.00051428907
0.071368589	0.028228029	0.00051049381
0.071500078	0.027371041	0.00050942981
0.071631567	0.028756803	0.00052016335
0.071763055	0.027845483	0.00051287964
0.071894544	0.028607239	0.00051653487
0.072026033	0.028078536	0.00050775899
0.072157521	0.028501773	0.00051625675
0.072289010	0.027070336	0.00050397965
0.072420499	0.027765799	0.00050827711
0.072551988	0.027810868	0.00050621443
0.072683476	0.027483471	0.00050456050
0.072814965	0.028157134	0.00051171324
0.072946454	0.028317910	0.00051450560
0.073077942	0.028425211	0.00050917493
0.073209431	0.027816542	0.00050799322
0.073340920	0.027554312	0.00050309191
0.073472408	0.027498435	0.00050309858
0.073603897	0.026689630	0.00050110279
0.073735386	0.027631812	0.00050515058
0.073866875	0.027045743	0.00050179218
0.073998363	0.026871309	0.00049867507
0.074129852	0.028630782	0.00051354379
0.074261341	0.028061385	0.00050868292
0.074392829	0.026703167	0.00049257487
0.074524318	0.027223596	0.00050217800
0.074655807	0.027296735	0.00050081948
0.074787295	0.027083196	0.00049965605
0.074918784	0.026837756	0.00049786301
0.075050273	0.027294354	0.00050006557
0.075181761	0.026931764	0.00049784984
0.075313250	0.027107273	0.00049996384
0.075444739	0.027384810	0.00050063645
0.075576228	0.026564380	0.00049528318
0.075707716	0.027561406	0.00050219287
0.075839205	0.027727299	0.00050193732
0.075970694	0.027463624	0.00049942530
0.076102182	0.028478727	0.00050486786
0.076233671	0.026461333	0.00049458152
0.076365160	0.026942133	0.00049315652
0.076496648	0.027038303	0.00049590726
0.076628137	0.026452944	0.00049295925
0.076759626	0.026756470	0.00049115837
0.076891115	0.026958743	0.00049448813
0.077022603	0.027360846	0.00049598435
0.077154092	0.026918583	0.00049123345
0.077285581	0.027372357	0.00049897238
0.077417069	0.026696858	0.00049190012
0.077548558	0.027288819	0.00049714475
0.077680047	0.027401928	0.00049400309
0.077811535	0.027238150	0.00049418911
0.077943024	0.027545439	0.00049768356
0.078074513	0.027267770	0.00049247581
0.078206002	0.026290193	0.00048878126
0.078337490	0.026668238	0.00048825914
0.078468979	0.025426992	0.00047907901
0.078600468	0.026407633	0.00048985885
0.078731956	0.026834543	0.00048983630
0.078863445	0.027273513	0.00049349508
0.078994934	0.026950659	0.00048868324
0.079126422	0.027459562	0.00049341536
0.079257911	0.026922653	0.00049171738
0.079389400	0.026760566	0.00048682873
0.079520889	0.026582533	0.00048783519
0.079652377	0.025966903	0.00048344185
0.079783866	0.027417897	0.00049170568
0.079915355	0.025969408	0.00048416172
0.080046843	0.026835738	0.00048686718
0.080178332	0.026364950	0.00048334436
0.080309821	0.026952767	0.00048918756
0.080441309	0.026533517	0.00048155066
0.080572798	0.026184506	0.00048399944
0.080704287	0.025645635	0.00048019520
0.080835776	0.026403927	0.00048406995
0.080967264	0.026565176	0.00048715227
0.081098753	0.027229788	0.00048569838
0.081230242	0.026520743	0.00048407101
0.081361730	0.026466315	0.00048186531
0.081493219	0.027087943	0.00048822395
0.081624708	0.026656503	0.00048538352
0.081756196	0.026954634	0.00048200793
0.081887685	0.025495057	0.00047573575
0.082019174	0.026283264	0.00048126763
0.082150663	0.026822555	0.00048539790
0.082282151	0.026350777	0.00048261092
0.082413640	0.026208691	0.00047753198
0.082545129	0.026436121	0.00048026869
0.082676617	0.026561314	0.00048322927
0.082808106	0.026787739	0.00048374535
0.082939595	0.025578293	0.00047584443
0.083071083	0.025690594	0.00047161538
0.083202572	0.026282614	0.00047865939
0.083334061	0.026590433	0.00048390992
0.083465549	0.026492619	0.00047746879
0.083597038	0.026272203	0.00048060997
0.083728527	0.025907437	0.00047145461
0.083860016	0.026907760	0.00048229265
0.083991504	0.026298623	0.00047947585
0.084122993	0.027097682	0.00048236421
0.084254482	0.026356030	0.00048010651
0.084385970	0.026599540	0.00047924919
0.084517459	0.025430613	0.00046942292
0.084648948	0.026166746	0.00047788191
0.084780436	0.026719415	0.00047837509
0.084911925	0.025633691	0.00047050979
0.085043414	0.026663103	0.00047695118
0.085174903	0.025980037	0.00047391715
0.085306391	0.026655718	0.00048058932
0.085437880	0.026243607	0.00047321915
0.085569369	0.026658781	0.00047648230
0.085700857	0.025608133	0.00046783544
0.085832346	0.024957214	0.00046334963
0.085963835	0.025829075	0.00047244260
0.086095323	0.025623996	0.00046723006
0.086226812	0.026682976	0.00047549299
0.086358301	0.026032037	0.00047050678
0.086489790	0.025976650	0.00046980260
0.086621278	0.025704706	0.00046863303
0.086752767	0.026222297	0.00047109073
0.086884256	0.026531609	0.00047336844
0.087015744	0.025456166	0.00046693970
0.087147233	0.025910375	0.00046858722
0.087278722	0.025576632	0.00046928624
0.087410210	0.026409953	0.00047272465
0.087541699	0.025694666	0.00046616386
0.087673188	0.025624088	0.00046774216
0.087804677	0.025591007	0.00046381838
0.087936165	0.025862932	0.00046969447
0.088067654	0.026259099	0.00047132229
0.088199143	0.026477407	0.00047097974
0.088330631	0.025073415	0.00046339473
0.088462120	0.025732077	0.00046381938
0.088593609	0.025711863	0.00046824863
0.088725097	0.025253589	0.00045923446
0.088856586	0.025739847	0.00046320281
0.088988075	0.026148413	0.00046980602
0.089119564	0.025300426	0.00045980079
0.089251052	0.025290891	0.00046276605
0.089382541	0.025881882	0.00046299422
0.089514030	0.025183959	0.00045851058
0.089645518	0.025606313	0.00046239911
0.089777007	0.025028792	0.00045778841
0.089908496	0.025900375	0.00046709706
0.090039984	0.025528107	0.00046202073
0.090171473	0.024761324	0.00045432215
0.090302962	0.025606983	0.00046436980
0.090434451	0.025559101	0.00046048315
0.090565939	0.025866125	0.00046397814
0.090697428	0.025434257	0.00045967721
0.090828917	0.025711652	0.00045828560
0.090960405	0.025646011	0.00046413859
0.091091894	0.026365270	0.00046668053
0.091223383	0.025583320	0.00046229597
0.091354871	0.025331849	0.00046065762
0.091486360	0.024955304	0.00046388816
0.091617849	0.025199263	0.00047071024
0.091749337	0.025379199	0.00047626331
0.091880826	0.026049369	0.00048581109
0.092012315	0.025427374	0.00048436845
0.092143804	0.024647923	0.00047609038
0.092275292	0.025199046	0.00048508161
0.092406781	0.025619320	0.00048951704
0.092538270	0.025076352	0.00048937855
0.092669758	0.026435277	0.00050277298
0.092801247	0.024744463	0.00047287733
0.092932736	0.024796123	0.00047511299
0.093064224	0.024776137	0.00047078169
0.093195713	0.024673246	0.00046925102
0.093327202	0.025007637	0.00047284260
0.093458691	0.025093785	0.00046511676
0.093590179	0.025637075	0.00047412280
0.093721668	0.025333201	0.00046929464
0.093853157	0.025570288	0.00047094463
0.093984645	0.024608198	0.00046177892
0.094116134	0.024805721	0.00046183607
0.094247623	0.024077634	0.00045639570
0.094379111	0.024073151	0.00045776512
0.094510600	0.024447286	0.00045863812
0.094642089	0.025673468	0.00046775382
0.094773578	0.025765153	0.00046624750
0.094905066	0.024706357	0.00046220240
0.095036555	0.024819791	0.00046175206
0.095168044	0.025654367	0.00046278470
0.095299532	0.024721290	0.00045729348
0.095431021	0.024467472	0.00045407846
0.095562510	0.025055132	0.00046018068
0.095693998	0.024576468	0.00045657302
0.095825487	0.024875306	0.00045575994
0.095956976	0.024518517	0.00045574290
0.096088465	0.024164421	0.00044950906
0.096219953	0.023628820	0.00044911765
0.096351442	0.023941023	0.00045159234
0.096482931	0.024633675	0.00045370814
0.096614419	0.024714932	0.00045197738
0.096745908	0.023629373	0.00044548475
0.096877397	0.024640606	0.00045284593
0.097008885	0.024686761	0.00045454223
0.097140374	0.024178797	0.00044826715
0.097271863	0.024053621	0.00044727912
0.097403352	0.024799458	0.00045169000
0.097534840	0.024586161	0.00045100631
0.097666329	0.024373306	0.00045172295
0.097797818	0.024372629	0.00044568461
0.097929306	0.024239768	0.00044657559
0.098060795	0.024655229	0.00044942434
0.098192284	0.024743022	0.00044647295
0.098323772	0.024990094	0.00045093725
0.098455261	0.025102568	0.00044720049
0.098586750	0.024465569	0.00044199059
0.098718239	0.024985516	0.00044734577
0.098849727	0.024575623	0.00044134371
0.098981216	0.024601517	0.00044314028
0.099112705	0.024207194	0.00044003822
0.099244193	0.024726090	0.00044245623
0.099375682	0.023667346	0.00043563430
0.099507171	0.024968670	0.00044332439
0.099638659	0.024766139	0.00044646604
0.099770148	0.024529774	0.00044174302
0.099901637	0.023616085	0.00043374290
0.10003313	0.023832149	0.00043792043
0.10016461	0.024454647	0.00044145041
0.10029610	0.024592709	0.00044530682
0.10042759	0.024517385	0.00044084604
0.10055908	0.023658082	0.00043431221
0.10069057	0.023914104	0.00043785920
0.10082206	0.024554354	0.00044195785
0.10095355	0.023358450	0.00043460432
0.10108504	0.024376429	0.00043738921
0.10121652	0.023975511	0.00043454174
0.10134801	0.024064838	0.00043751204
0.10147950	0.023957553	0.00043774492
0.10161099	0.024259996	0.00043898646
0.10174248	0.024213518	0.00043894214
0.10187397	0.024444435	0.00043777906
0.10200546	0.024415592	0.00043916724
0.10213694	0.024207365	0.00043515173
0.10226843	0.024375330	0.00043838946
0.10239992	0.024046447	0.00043585172
0.10253141	0.023642824	0.00042899365
0.10266290	0.023967799	0.00043581005
0.10279439	0.024404715	0.00043658974
0.10292588	0.024373970	0.00043674240
0.10305737	0.023202599	0.00042867023
0.10318885	0.023568148	0.00042814851
0.10332034	0.023489331	0.00043151360
0.10345183	0.023933459	0.00043311428
0.10358332	0.023966324	0.00043376918
0.10371481	0.023899235	0.00043045746
0.10384630	0.023630388	0.00043040078
0.10397779	0.024241757	0.00043517577
0.10410928	0.023842876	0.00043316167
0.10424076	0.025058526	0.00044062039
0.10437225	0.024279367	0.00043468417
0.10450374	0.024731336	0.00043518157
0.10463523	0.023884974	0.00043136496
0.10476672	0.024512784	0.00043573335
0.10489821	0.023875213	0.00043014997
0.10502970	0.023369665	0.00042462138
0.10516118	0.023876507	0.00042855984
0.10529267	0.023114117	0.00042613732
0.10542416	0.023751836	0.00042834227
0.10555565	0.024694124	0.00043463934
0.10568714	0.023963136	0.00043172533
0.10581863	0.024903054	0.00043615141
0.10595012	0.023818734	0.00042915674
0.10608161	0.024415227	0.00043296273
0.10621309	0.024050035	0.00042890826
0.10634458	0.024170511	0.00042881456
0.10647607	0.023494450	0.00042660597
0.10660756	0.023883108	0.00042871884
0.10673905	0.023746127	0.00042804787
0.10687054	0.024090436	0.00043422292
0.10700203	0.023833334	0.00043781576
0.10713352	0.023716774	0.00043964401
0.10726500	0.023563794	0.00044282410
0.10739649	0.024717910	0.00045728209
0.10752798	0.024028264	0.00044971719
0.10765947	0.023946138	0.00045216144
0.10779096	0.024123309	0.00045524693
0.10792245	0.023104701	0.00045208109
0.10805394	0.023554376	0.00045651224
0.10818542	0.023488877	0.00045332352
0.10831691	0.024179607	0.00046160974
0.10844840	0.024384418	0.00046566435
0.10857989	0.023880217	0.00046458066
0.10871138	0.023994403	0.00046880230
0.10884287	0.023313577	0.00046117965
0.10897436	0.023836653	0.00046523724
0.10910585	0.024518932	0.00047550167
0.10923733	0.024061730	0.00046845971
0.10936882	0.024160866	0.00047406817
0.10950031	0.024266251	0.00047452220
0.10963180	0.023622442	0.00047293455
0.10976329	0.024232668	0.00047663310
0.10989478	0.023804616	0.00047514856
0.11002627	0.023850815	0.00048261614
0.11015776	0.023890815	0.00047789637
0.11028924	0.023849250	0.00047930496
0.11042073	0.023932156	0.00048248986
0.11055222	0.023964165	0.00048121651
0.11068371	0.024774004	0.00048991682
0.11081520	0.025101229	0.00049320725
0.11094669	0.023426548	0.00048051514
0.11107818	0.023145761	0.00048166766
0.11120966	0.023364332	0.00048240277
0.11134115	0.023633308	0.00048598251
0.11147264	0.024325592	0.00048975294
0.11160413	0.024295947	0.00049272483
0.11173562	0.023892920	0.00049453347
0.11186711	0.024488846	0.00047975825
0.11199860	0.023586513	0.00047400080
0.11213009	0.023056776	0.00046257022
0.11226157	0.022826112	0.00045776944
0.11239306	0.023589128	0.00046256770
0.11252455	0.022629687	0.00045455126
0.11265604	0.023647242	0.00046309301
0.11278753	0.023661035	0.00045638355
0.11291902	0.023879782	0.00045834281
0.11305051	0.024281860	0.00046483435
0.11318200	0.024151382	0.00045632610
0.11331348	0.023436990	0.00045435612
0.11344497	0.023765908	0.00045420161
0.11357646	0.023970719	0.00045049746
0.11370795	0.023387098	0.00045037216
0.11383944	0.023933466	0.00045359624
0.11397093	0.023708272	0.00044932497
0.11410242	0.023569234	0.00044946594
0.11423390	0.023723326	0.00044579974
0.11436539	0.025136180	0.00046018673
0.11449688	0.023868481	0.00044691482
0.11462837	0.023132805	0.00044572380
0.11475986	0.023893485	0.00044653817
0.11489135	0.023478739	0.00044119103
0.11502284	0.023899238	0.00044838596
0.11515433	0.023213932	0.00043921861
0.11528581	0.023341117	0.00044171548
0.11541730	0.023505333	0.00044027036
0.11554879	0.024200472	0.00044485869
0.11568028	0.023165775	0.00044171816
0.11581177	0.023693692	0.00044125528
0.11594326	0.024269580	0.00044763538
0.11607475	0.023150431	0.00043701076
0.11620624	0.023565498	0.00043805366
0.11633772	0.023711029	0.00043896950
0.11646921	0.024255093	0.00044452758
0.11660070	0.023561004	0.00043741867
0.11673219	0.023117484	0.00043264221
0.11686368	0.024114553	0.00043984204
0.11699517	0.023212766	0.00043276761
0.11712666	0.024211062	0.00044090562
0.11725814	0.023251825	0.00042968524
0.11738963	0.024340771	0.00043678464
0.11752112	0.024115813	0.00043453592
0.11765261	0.023894282	0.00043359943
0.11778410	0.023377765	0.00043168410
0.11791559	0.023285189	0.00042777413
0.11804708	0.024006197	0.00043157679
0.11817857	0.024161800	0.00043458380
0.11831005	0.024143446	0.00043005059
0.11844154	0.024190840	0.00043482636
0.11857303	0.024452842	0.00043144976
0.11870452	0.023946589	0.00042971078
0.11883601	0.023559641	0.00042504151
0.11896750	0.024301932	0.00043158766
0.11909899	0.023666374	0.00042826201
0.11923048	0.023432776	0.00042011664
0.11936196	0.023577002	0.00042469409
0.11949345	0.023556250	0.00041989210
0.11962494	0.023828842	0.00042246650
0.11975643	0.024423210	0.00042986062
0.11988792	0.023762660	0.00042118462
0.12001941	0.024135883	0.00042559204
0.12015090	0.024465011	0.00042576066
0.12028239	0.023310326	0.00041931873
0.12041387	0.024096804	0.00042240062
0.12054536	0.023685186	0.00041646874
0.12067685	0.023772190	0.00041998830
0.12080834	0.023226727	0.00041814558
0.12093983	0.024254301	0.00041854771
0.12107132	0.023958040	0.00042313671
0.12120281	0.023098897	0.00041237239
0.12133429	0.023145845	0.00041393563
0.12146578	0.023141333	0.00041336265
0.12159727	0.022683425	0.00040804554
0.12172876	0.023756068	0.00041768112
0.12186025	0.024019399	0.00041725544
0.12199174	0.023455434	0.00041470993
0.12212323	0.024641372	0.00042176656
0.12225472	0.023395889	0.00041215403
0.12238620	0.023659505	0.00041558999
0.12251769	0.022824992	0.00040793588
0.12264918	0.023511182	0.00041383824
0.12278067	0.023529710	0.00041602439
0.12291216	0.024300105	0.00041819187
0.12304365	0.023511911	0.00041324164
0.12317514	0.024174095	0.00041706887
0.12330663	0.023552074	0.00041345880
0.12343811	0.023681971	0.00041405699
0.12356960	0.023809737	0.00041380090
0.12370109	0.023479384	0.00041280954
0.12383258	0.023606267	0.00041269627
0.12396407	0.023700025	0.00040902746
0.12409556	0.024137867	0.00041879375
0.12422705	0.023955336	0.00041267197
0.12435853	0.023324223	0.00041093124
0.12449002	0.024134086	0.00041440222
0.12462151	0.023880073	0.00041265105
0.12475300	0.023948044	0.00041214906
0.12488449	0.023776590	0.00041262421
0.12501598	0.022924280	0.00040873541
0.12514747	0.023681523	0.00040960959
0.12527896	0.023921730	0.00041179367
0.12541044	0.023228298	0.00040830273
0.12554193	0.023027062	0.00040496871
0.12567342	0.023947175	0.00041112172
0.12580491	0.023780689	0.00041226424
0.12593640	0.023765222	0.00040906479
0.12606789	0.024305098	0.00041525041
0.12619938	0.024623672	0.00041502981
0.12633087	0.023880038	0.00041061788
0.12646235	0.023934250	0.00041065542
0.12659384	0.023884950	0.00040789508
0.12672533	0.023368045	0.00040934959
0.12685682	0.024030811	0.00041010005
0.12698831	0.023751105	0.00040856584
0.12711980	0.023387878	0.00040388227
0.12725129	0.024185676	0.00041068531
0.12738277	0.023411853	0.00040574476
0.12751426	0.024128372	0.00040999954
0.12764575	0.023487470	0.00040586593
0.12777724	0.024367403	0.00041027392
0.12790873	0.023918991	0.00040900858
0.12804022	0.023909257	0.00040929231
0.12817171	0.023850351	0.00040792677
0.12830320	0.024338841	0.00041146388
0.12843468	0.023146420	0.00040340865
0.12856617	0.024199271	0.00040887988
0.12869766	0.024425466	0.00041027726
0.12882915	0.023535146	0.00040514674
0.12896064	0.023642405	0.00040388611
0.12909213	0.023308405	0.00040150615
0.12922362	0.024307065	0.00040904216
0.12935511	0.023461186	0.00040505747
0.12948659	0.024016412	0.00040728963
0.12961808	0.023598196	0.00040318177
0.12974957	0.023874754	0.00040428917
0.12988106	0.023012105	0.00039907608
0.13001255	0.023463719	0.00040253045
0.13014404	0.023823108	0.00040668637
0.13027553	0.024227286	0.00040678857
0.13040701	0.023910783	0.00040471484
0.13053850	0.023696537	0.00040424676
0.13066999	0.024126769	0.00040481186
0.13080148	0.024125694	0.00040621275
0.13093297	0.024016252	0.00040285740
0.13106446	0.023582313	0.00040278518
0.13119595	0.023485497	0.00040029351
0.13132744	0.023901518	0.00040470625
0.13145892	0.024059340	0.00040592394
0.13159041	0.023756897	0.00040276593
0.13172190	0.023517396	0.00040025198
0.13185339	0.023969604	0.00040456607
0.13198488	0.024074483	0.00040500500
0.13211637	0.023612935	0.00040168885
0.13224786	0.024377011	0.00040450561
0.13237935	0.023785649	0.00040236795
0.13251083	0.023418293	0.00040099508
0.13264232	0.023501085	0.00040074862
0.13277381	0.023774318	0.00040237987
0.13290530	0.024298696	0.00040237284
0.13303679	0.024251201	0.00040466352
0.13316828	0.024379158	0.00040630709
0.13329977	0.022871688	0.00039309301
0.13343125	0.023939972	0.00040438831
0.13356274	0.024410059	0.00040293227
0.13369423	0.023705908	0.00039980139
0.13382572	0.023834065	0.00040055295
0.13395721	0.023466740	0.00039772325
0.13408870	0.023809898	0.00040226295
0.13422019	0.024192182	0.00040106469
0.13435168	0.023537842	0.00039903555
0.13448316	0.023961808	0.00040221060
0.13461465	0.022766194	0.00039088524
0.13474614	0.024792655	0.00040689048
0.13487763	0.023168760	0.00039487667
0.13500912	0.024482845	0.00040290847
0.13514061	0.024184449	0.00040197165
0.13527210	0.023828360	0.00039941341
0.13540359	0.023281622	0.00039542180
0.13553507	0.024094843	0.00040040570
0.13566656	0.024295210	0.00040089552
0.13579805	0.023029238	0.00039409411
0.13592954	0.023273317	0.00039305456
0.13606103	0.023662052	0.00039899012
0.13619252	0.023519185	0.00039543138
0.13632401	0.023529683	0.00039410927
0.13645549	0.023187661	0.00039444607
0.13658698	0.024042163	0.00039867118
0.13671847	0.023783533	0.00039728599
0.13684996	0.024111475	0.00039930424
0.13698145	0.024155425	0.00039921102
0.13711294	0.023482678	0.00039543481
0.13724443	0.023787803	0.00039666554
0.13737592	0.024141173	0.00039848885
0.13750740	0.023984732	0.00039913920
0.13763889	0.023753709	0.00039423399
0.13777038	0.023544954	0.00039482166
0.13790187	0.024239098	0.00039844000
0.13803336	0.023223874	0.00039056787
0.13816485	0.023904378	0.00039585728
0.13829634	0.024012042	0.00039444990
0.13842783	0.023490736	0.00039255841
0.13855931	0.023768960	0.00039569472
0.13869080	0.024043804	0.00039624278
0.13882229	0.023866970	0.00039562525
0.13895378	0.022888674	0.00038610380
0.13908527	0.023760519	0.00039528424
0.13921676	0.024307019	0.00039677978
0.13934825	0.023507858	0.00039146536
0.13947973	0.023520882	0.00039183696
0.13961122	0.023405377	0.00039128393
0.13974271	0.023017343	0.00038630032
0.13987420	0.024601283	0.00039982930
0.14000569	0.023396400	0.00038732723
0.14013718	0.023891626	0.00039320615
0.14026867	0.023245868	0.00038811290
0.14040016	0.023448811	0.00039040266
0.14053164	0.024039579	0.00039656619
0.14066313	0.023466366	0.00038828622
0.14079462	0.023589933	0.00039092053
0.14092611	0.024201760	0.00039441624
0.14105760	0.024020748	0.00039371537
0.14118909	0.023679654	0.00039257528
0.14132058	0.022527742	0.00038100432
0.14145207	0.023581037	0.00038815404
0.14158355	0.023291529	0.00038550186
0.14171504	0.023454027	0.00038865052
0.14184653	0.024038352	0.00039337346
0.14197802	0.023511362	0.00038726134
0.14210951	0.024090528	0.00039113517
0.14224100	0.023508981	0.00038820230
0.14237249	0.023543559	0.00038877111
0.14250398	0.022584039	0.00038225826
0.14263546	0.023933066	0.00038844195
0.14276695	0.023668505	0.00038735358
0.14289844	0.022974479	0.00038358456
0.14302993	0.024146890	0.00039019409
0.14316142	0.023899480	0.00038908954
0.14329291	0.023670547	0.00038676633
0.14342440	0.023373621	0.00038664339
0.14355588	0.022672065	0.00038194831
0.14368737	0.023484917	0.00038624583
0.14381886	0.023923141	0.00038984574
0.14395035	0.023559188	0.00038475012
0.14408184	0.024203196	0.00038975471
0.14421333	0.023678960	0.00038811326
0.14434482	0.024288855	0.00038981550
0.14447631	0.022580694	0.00038108098
0.14460779	0.023300383	0.00038325570
0.14473928	0.023515565	0.00038528006
0.14487077	0.023490673	0.00038776386
0.14500226	0.022949273	0.00038140998
0.14513375	0.023564085	0.00038789770
0.14526524	0.024157568	0.00038958696
0.14539673	0.023171097	0.00038295734
0.14552822	0.023828747	0.00038967738
0.14565970	0.023241217	0.00038195968
0.14579119	0.022848040	0.00038174414
0.14592268	0.023644783	0.00038458380
0.14605417	0.023833720	0.00038585121
0.14618566	0.023631148	0.00038660757
0.14631715	0.023299503	0.00038175544
0.14644864	0.023787887	0.00038545240
0.14658012	0.023363067	0.00038328114
0.14671161	0.024004194	0.00038684967
0.14684310	0.023060687	0.00038314782
0.14697459	0.024139852	0.00038728813
0.14710608	0.023813106	0.00038535265
0.14723757	0.023863976	0.00038532423
0.14736906	0.023105018	0.00038013169
0.14750055	0.023502141	0.00038502502
0.14763203	0.022678276	0.00037662020
0.14776352	0.023125565	0.00038018325
0.14789501	0.023678449	0.00038350405
0.14802650	0.024072617	0.00038363770
0.14815799	0.023815663	0.00038611231
0.14828948	0.024107456	0.00038488446
0.14842097	0.023840687	0.00038445648
0.14855246	0.023649236	0.00038332838
0.14868394	0.023588116	0.00038012983
0.14881543	0.023253999	0.00038079519
0.14894692	0.023508228	0.00038182613
0.14907841	0.023302358	0.00037961456
0.14920990	0.023375446	0.00038089341
0.14934139	0.023971289	0.00038313495
0.14947288	0.023099472	0.00037919986
0.14960436	0.023428668	0.00038051262
0.14973585	0.023123536	0.00037774284
0.14986734	0.024251630	0.00038555960
0.14999883	0.023609696	0.00038059884
0.15013032	0.023462215	0.00038089455
0.15026181	0.022954208	0.00037734627
0.15039330	0.023066612	0.00037767332
0.15052479	0.024070774	0.00038430502
0.15065627	0.023899259	0.00038165084
0.15078776	0.023487674	0.00038000805
0.15091925	0.023020122	0.00037598270
0.15105074	0.023244428	0.00037698514
0.15118223	0.024065266	0.00038376291
0.15131372	0.023894484	0.00038294872
0.15144521	0.023171197	0.00037631094
0.15157670	0.023734492	0.00038068354
0.15170818	0.023795973	0.00038090982
0.15183967	0.024140694	0.00038228688
0.15197116	0.023777425	0.00038060412
0.15210265	0.023996633	0.00038132919
0.15223414	0.023440040	0.00037792625
0.15236563	0.023605729	0.00037830065
0.15249712	0.024023484	0.00038038257
0.15262860	0.023620073	0.00037842715
0.15276009	0.023465538	0.00037771713
0.15289158	0.023485128	0.00037738607
0.15302307	0.023226128	0.00037603156
0.15315456	0.023663462	0.00037871486
0.15328605	0.024106690	0.00038140279
0.15341754	0.024085518	0.00038241389
0.15354903	0.023472307	0.00037661411
0.15368051	0.023480138	0.00037731372
0.15381200	0.023179292	0.00037358334
0.15394349	0.023294962	0.00037603043
0.15407498	0.022983270	0.00037336946
0.15420647	0.023481996	0.00037579759
0.15433796	0.023854181	0.00037828797
0.15446945	0.024142521	0.00037992106
0.15460094	0.022870562	0.00037491101
0.15473242	0.022818923	0.00037167064
0.15486391	0.023771630	0.00037754592
0.15499540	0.023719499	0.00037729709
0.15512689	0.023529671	0.00037621071
0.15525838	0.022697433	0.00037111388
0.15538987	0.023095980	0.00037254646
0.15552136	0.023536282	0.00037474921
0.15565284	0.023553684	0.00037434533
0.15578433	0.024333309	0.00038002665
0.15591582	0.024236835	0.00037908207
0.15604731	0.023779975	0.00037662160
0.15617880	0.023452796	0.00037362177
0.15631029	0.023540665	0.00037527857
0.15644178	0.023750033	0.00037446274
0.15657327	0.023821822	0.00037763379
0.15670475	0.024116507	0.00037707835
0.15683624	0.024175132	0.00037838858
0.15696773	0.024171419	0.00037718622
0.15709922	0.023550715	0.00037318943
0.15723071	0.024029406	0.00037820781
0.15736220	0.023243272	0.00037128414
0.15749369	0.022975023	0.00037166260
0.15762518	0.022804159	0.00036694977
0.15775666	0.023402752	0.00037335166
0.15788815	0.023790667	0.00037568051
0.15801964	0.023437217	0.00037291326
0.15815113	0.022935914	0.00036846684
0.15828262	0.023422760	0.00037259682
0.15841411	0.023473630	0.00037220024
0.15854560	0.023794993	0.00037403253
0.15867708	0.023321140	0.00036925515
0.15880857	0.023494634	0.00037307618
0.15894006	0.023195792	0.00036928480
0.15907155	0.023344261	0.00037097619
0.15920304	0.022528660	0.00036633389
0.15933453	0.023285203	0.00036948858
0.15946602	0.023367957	0.00037011537
0.15959751	0.023169932	0.00036921016
0.15972899	0.023678550	0.00037169185
0.15986048	0.023668398	0.00037331445
0.15999197	0.022885357	0.00036558740
0.16012346	0.023382507	0.00037177301
0.16025495	0.023617913	0.00037118308
0.16038644	0.022953085	0.00036622791
0.16051793	0.022885731	0.00036816143
0.16064942	0.023412172	0.00036827206
0.16078090	0.024132423	0.00037458758
0.16091239	0.023622673	0.00037012758
0.16104388	0.023166370	0.00036599716
0.16117537	0.023186082	0.00036894903
0.16130686	0.023580686	0.00036943365
0.16143835	0.023774266	0.00037188352
0.16156984	0.023340543	0.00037059682
0.16170133	0.023881690	0.00037014524
0.16183281	0.023556152	0.00037064178
0.16196430	0.023490869	0.00036815980
0.16209579	0.024186943	0.00037357232
0.16222728	0.023118998	0.00036723924
0.16235877	0.023508658	0.00036721246
0.16249026	0.024410174	0.00037434375
0.16262175	0.023555554	0.00036832107
0.16275323	0.023401143	0.00036816757
0.16288472	0.023729784	0.00036859111
0.16301621	0.023845184	0.00036907546
0.16314770	0.023306795	0.00036835593
0.16327919	0.023227325	0.00036602967
0.16341068	0.023186921	0.00036526674
0.16354217	0.024271534	0.00037256083
0.16367366	0.023543237	0.00036752305
0.16380514	0.023588629	0.00036955527
0.16393663	0.023217419	0.00036671686
0.16406812	0.023067598	0.00036299339
0.16419961	0.023478224	0.00036611260
0.16433110	0.023321486	0.00036680389
0.16446259	0.022667956	0.00036151340
0.16459408	0.023043456	0.00036483502
0.16472557	0.024268248	0.00036967592
0.16485705	0.022924820	0.00036270245
0.16498854	0.023549739	0.00036650380
0.16512003	0.023640540	0.00036816685
0.16525152	0.023332878	0.00036615151
0.16538301	0.023615772	0.00036545110
0.16551450	0.023834195	0.00036752831
0.16564599	0.023541031	0.00036616708
0.16577747	0.023431694	0.00036597759
0.16590896	0.023512353	0.00036590334
0.16604045	0.023851154	0.00036659617
0.16617194	0.023261804	0.00036454376
0.16630343	0.022847642	0.00036085134
0.16643492	0.022916398	0.00036155560
0.16656641	0.023361851	0.00036372235
0.16669790	0.023773557	0.00036510351
0.16682938	0.023341846	0.00036451711
0.16696087	0.024684178	0.00037207609
0.16709236	0.022811545	0.00035871002
0.16722385	0.024121024	0.00036914270
0.16735534	0.023217959	0.00036178136
0.16748683	0.023557704	0.00036419229
0.16761832	0.024513220	0.00037043775
0.16774981	0.023357579	0.00036195073
0.16788129	0.023658221	0.00036639289
0.16801278	0.024101528	0.00036729122
0.16814427	0.023813211	0.00036779314
0.16827576	0.023296472	0.00036356041
0.16840725	0.023337141	0.00036169653
0.16853874	0.023338665	0.00036183409
0.16867023	0.023590374	0.00036206591
0.16880171	0.023646798	0.00036460660
0.16893320	0.023655071	0.00036408821
0.16906469	0.024219399	0.00036601004
0.16919618	0.023104555	0.00036260082
0.16932767	0.023520413	0.00036061646
0.16945916	0.022725368	0.00035879814
0.16959065	0.023497732	0.00036335234
0.16972214	0.023389089	0.00036098230
0.16985362	0.023464891	0.00036280141
0.16998511	0.023875430	0.00036274545
0.17011660	0.023646093	0.00036379170
0.17024809	0.023266995	0.00036151637
0.17037958	0.023882463	0.00036340163
0.17051107	0.023363485	0.00036163198
0.17064256	0.023149205	0.00035849932
0.17077405	0.023534578	0.00036301669
0.17090553	0.023000588	0.00035875699
0.17103702	0.023295801	0.00035877679
0.17116851	0.023284096	0.00035947251
0.17130000	0.023440692	0.00036178595
0.17143149	0.024048667	0.00036457882
0.17156298	0.023376779	0.00036149748
0.17169447	0.024040780	0.00036136711
0.17182595	0.023617108	0.00036160645
0.17195744	0.022941481	0.00035782837
0.17208893	0.023731511	0.00036016281
0.17222042	0.023319395	0.00035876004
0.17235191	0.023491470	0.00035991584
0.17248340	0.023531356	0.00035988035
0.17261489	0.023208911	0.00035839335
0.17274638	0.023628597	0.00035983852
0.17287786	0.023344034	0.00036045482
0.17300935	0.023886237	0.00036073102
0.17314084	0.023699264	0.00036059643
0.17327233	0.023390997	0.00035845891
0.17340382	0.023759830	0.00035966481
0.17353531	0.024023747	0.00036290593
0.17366680	0.023677802	0.00036030353
0.17379829	0.023841251	0.00036100419
0.17392977	0.023856376	0.00036167769
0.17406126	0.023580535	0.00035920945
0.17419275	0.022971749	0.00035590040
0.17432424	0.023880563	0.00036036375
0.17445573	0.023928981	0.00035986591
0.17458722	0.023946716	0.00036211842
0.17471871	0.023593705	0.00035878070
0.17485019	0.023592685	0.00035815059
0.17498168	0.023024180	0.00035585653
0.17511317	0.023058561	0.00035556123
0.17524466	0.023359510	0.00035707155
0.17537615	0.023448347	0.00035622243
0.17550764	0.023537657	0.00035709996
0.17563913	0.023290957	0.00035541894
0.17577062	0.023396766	0.00035563711
0.17590210	0.023373397	0.00035780325
0.17603359	0.023141429	0.00035382646
0.17616508	0.023700143	0.00035829558
0.17629657	0.023611206	0.00035787512
0.17642806	0.023580057	0.00035592065
0.17655955	0.023558355	0.00035763021
0.17669104	0.023474800	0.00035519560
0.17682253	0.023107239	0.00035263231
0.17695401	0.023756206	0.00035955768
0.17708550	0.022864757	0.00035135930
0.17721699	0.023654255	0.00035727823
0.17734848	0.023317857	0.00035454089
0.17747997	0.023726095	0.00035744982
0.17761146	0.023945568	0.00036064593
0.17774295	0.023594206	0.00035356391
0.17787443	0.024023817	0.00035931480
0.17800592	0.023663301	0.00035592485
0.17813741	0.023796952	0.00035592878
0.17826890	0.023641102	0.00035683132
0.17840039	0.023100551	0.00035185803
0.17853188	0.023439770	0.00035554997
0.17866337	0.023613360	0.00035568821
0.17879486	0.023455952	0.00035387076
0.17892634	0.023171330	0.00035298721
0.17905783	0.023096527	0.00035125568
0.17918932	0.022825215	0.00035175560
0.17932081	0.022851258	0.00034975358
0.17945230	0.023370706	0.00035421577
0.17958379	0.023333682	0.00035393936
0.17971528	0.023916453	0.00035546242
0.17984677	0.023949035	0.00035667770
0.17997825	0.023280311	0.00035204031
0.18010974	0.024087235	0.00035597068
0.18024123	0.023794557	0.00035449194
0.18037272	0.023156439	0.00034952716
0.18050421	0.023234410	0.00036026772
0.18063570	0.023396405	0.00036314188
0.18076719	0.023574275	0.00036484585
0.18089867	0.023063014	0.00036477250
0.18103016	0.023072876	0.00036494795
0.18116165	0.022880651	0.00036659314
0.18129314	0.022706422	0.00036586182
0.18142463	0.022862659	0.00036925853
0.18155612	0.022610898	0.00036938836
0.18168761	0.023283945	0.00037448863
0.18181910	0.023052270	0.00037643729
0.18195058	0.023149009	0.00037673371
0.18208207	0.023470389	0.00037768443
0.18221356	0.023709856	0.00038256660
0.18234505	0.022847501	0.00037718019
0.18247654	0.023300795	0.00038205532
0.18260803	0.023629076	0.00038530782
0.18273952	0.023857519	0.00038648678
0.18287101	0.024091151	0.00039035055
0.18300249	0.022757116	0.00038278878
0.18313398	0.023674307	0.00038672790
0.18326547	0.023126081	0.00038538147
0.18339696	0.022775536	0.00038339100
0.18352845	0.023877313	0.00039150880
0.18365994	0.023559354	0.00039152162
0.18379143	0.023389918	0.00038977011
0.18392292	0.023265865	0.00039256938
0.18405440	0.022583676	0.00038595148
0.18418589	0.023121154	0.00039199227
0.18431738	0.023460566	0.00039564033
0.18444887	0.023749404	0.00039615901
0.18458036	0.023502045	0.00039693284
0.18471185	0.023191074	0.00039345289
0.18484334	0.023587786	0.00039794480
0.18497482	0.023515208	0.00039994379
0.18510631	0.023383792	0.00039746415
0.18523780	0.023280417	0.00039923613
0.18536929	0.023697298	0.00039550492
0.18550078	0.022888173	0.00038459013
0.18563227	0.023705222	0.00039047028
0.18576376	0.022862022	0.00037701180
0.18589525	0.023094712	0.00038256199
0.18602673	0.023756896	0.00038310846
0.18615822	0.023517974	0.00038075994
0.18628971	0.023371502	0.00037730648
0.18642120	0.023228624	0.00037514100
0.18655269	0.023043699	0.00037473718
0.18668418	0.023608848	0.00037537061
0.18681567	0.023546311	0.00037428282
0.18694716	0.023187491	0.00037262588
0.18707864	0.023406293	0.00037044129
0.18721013	0.022926695	0.00036832234
0.18734162	0.023356761	0.00037007657
0.18747311	0.024145160	0.00037266230
0.18760460	0.023129754	0.00036938270
0.18773609	0.023583000	0.00036656710
0.18786758	0.023100769	0.00036456064
0.18799906	0.023788708	0.00037035061
0.18813055	0.023378556	0.00036506636
0.18826204	0.023528979	0.00036585398
0.18839353	0.023295581	0.00036182140
0.18852502	0.023944270	0.00036736806
0.18865651	0.022810731	0.00036074038
0.18878800	0.022711572	0.00035590928
0.18891949	0.023380911	0.00036106184
0.18905097	0.023687201	0.00036236450
0.18918246	0.023250865	0.00035929543
0.18931395	0.023425413	0.00036013090
0.18944544	0.023968099	0.00036166744
0.18957693	0.023865693	0.00036177484
0.18970842	0.023497612	0.00035660280
0.18983991	0.023780743	0.00036115942
0.18997140	0.023451380	0.00035846530
0.19010288	0.023627940	0.00035677365
0.19023437	0.023622350	0.00035789853
0.19036586	0.023850576	0.00035685001
0.19049735	0.023183347	0.00035415569
0.19062884	0.023816557	0.00035757520
0.19076033	0.024042142	0.00035662183
0.19089182	0.023535037	0.00035444000
0.19102330	0.023567271	0.00035477838
0.19115479	0.023783166	0.00035552441
0.19128628	0.023707520	0.00035586762
0.19141777	0.023557268	0.00035267947
0.19154926	0.023082297	0.00035074504
0.19168075	0.023653323	0.00035274805
0.19181224	0.023642555	0.00035366127
0.19194373	0.023491210	0.00035383008
0.19207521	0.023886435	0.00035344383
0.19220670	0.023290163	0.00034996940
0.19233819	0.023647375	0.00035352115
0.19246968	0.024252589	0.00035607819
0.19260117	0.023185308	0.00035019306
0.19273266	0.023230793	0.00035054569
0.19286415	0.023685921	0.00035177834
0.19299564	0.023714324	0.00035453938
0.19312712	0.023862551	0.00035255682
0.19325861	0.023708818	0.00035392192
0.19339010	0.022610424	0.00034454768
0.19352159	0.023050571	0.00034716537
0.19365308	0.022924029	0.00034929788
0.19378457	0.023623887	0.00035150811
0.19391606	0.023844575	0.00035164727
0.19404754	0.023551931	0.00035006280
0.19417903	0.022928520	0.00034657579
0.19431052	0.023030709	0.00034845825
0.19444201	0.023250692	0.00034815803
0.19457350	0.023214595	0.00034818795
0.19470499	0.023666214	0.00035019380
0.19483648	0.022881350	0.00034507807
0.19496797	0.022998048	0.00034750587
0.19509945	0.023122829	0.00034745226
0.19523094	0.023587287	0.00034918329
0.19536243	0.024106306	0.00035122533
0.19549392	0.023934214	0.00035095482
0.19562541	0.023488842	0.00034895538
0.19575690	0.023282350	0.00034553808
0.19588839	0.023336993	0.00034599069
0.19601988	0.023213706	0.00034564340
0.19615136	0.022937484	0.00034426289
0.19628285	0.023108231	0.00034735169
0.19641434	0.022838906	0.00034418839
0.19654583	0.023401460	0.00034782389
0.19667732	0.023043626	0.00034462747
0.19680881	0.023680750	0.00034899022
0.19694030	0.022985075	0.00034412271
0.19707178	0.023109481	0.00034413237
0.19720327	0.023328565	0.00034541773
0.19733476	0.023114026	0.00034375714
0.19746625	0.023146994	0.00034414372
0.19759774	0.023327706	0.00034634775
0.19772923	0.023126489	0.00034516993
0.19786072	0.023109247	0.00034418586
0.19799221	0.023120347	0.00034480710
0.19812369	0.023728926	0.00034581258
0.19825518	0.023654975	0.00034783308
0.19838667	0.023044356	0.00034264199
0.19851816	0.023185062	0.00034359084
0.19864965	0.022954602	0.00034240514
0.19878114	0.022937081	0.00034180638
0.19891263	0.023170100	0.00034479151
0.19904412	0.022702644	0.00033984408
0.19917560	0.023437483	0.00034493204
0.19930709	0.023753370	0.00034729984
0.19943858	0.023641860	0.00034449738
0.19957007	0.023029785	0.00034210210
0.19970156	0.023090922	0.00034128317
0.19983305	0.023718815	0.00034584809
0.19996454	0.023775307	0.00034575403
0.20009602	0.022923722	0.00034192741
0.20022751	0.022814413	0.00034145854
0.20035900	0.023344533	0.00034308425
0.20049049	0.023673966	0.00034456512
0.20062198	0.024268789	0.00034864888
0.20075347	0.023087797	0.00034104059
0.20088496	0.023740375	0.00034538109
0.20101645	0.023644953	0.00034503640
0.20114793	0.023552374	0.00034251756
0.20127942	0.023861472	0.00034484745
0.20141091	0.023611511	0.00034261132
0.20154240	0.023514263	0.00034379003
0.20167389	0.023400850	0.00034382157
0.20180538	0.023588564	0.00034309805
0.20193687	0.023433265	0.00034223783
0.20206836	0.023087635	0.00033998261
0.20219984	0.023330215	0.00034236212
0.20233133	0.023028301	0.00034128981
0.20246282	0.023556807	0.00034114525
0.20259431	0.022837863	0.00033936972
0.20272580	0.023124713	0.00033917963
0.20285729	0.023725500	0.00034233635
0.20298878	0.023446613	0.00034212204
0.20312027	0.024297249	0.00034395588
0.20325175	0.023715863	0.00034280101
0.20338324	0.023523291	0.00033993689
0.20351473	0.023090150	0.00033949425
0.20364622	0.023853975	0.00034454000
0.20377771	0.023060204	0.00033691831
0.20390920	0.023176222	0.00033909465
0.20404069	0.023491011	0.00034084802
0.20417217	0.023486298	0.00034050840
0.20430366	0.023559479	0.00034182581
0.20443515	0.024016914	0.00034135201
0.20456664	0.023924225	0.00034280530
0.20469813	0.023776014	0.00034142648
0.20482962	0.023112866	0.00033753451
0.20496111	0.023278726	0.00033958067
0.20509260	0.022456463	0.00033257476
0.20522408	0.023607907	0.00034108826
0.20535557	0.022901210	0.00033650238
0.20548706	0.023438296	0.00033802719
0.20561855	0.023485369	0.00034034125
0.20575004	0.023236952	0.00033622962
0.20588153	0.023430897	0.00033845081
0.20601302	0.023081113	0.00033746003
0.20614451	0.023395069	0.00033653469
0.20627599	0.023150327	0.00033718016
0.20640748	0.023326578	0.00033655951
0.20653897	0.023105671	0.00033599501
0.20667046	0.023486667	0.00033818596
0.20680195	0.022967301	0.00033448363
0.20693344	0.022163177	0.00033198753
0.20706493	0.023145468	0.00033530780
0.20719641	0.023619427	0.00033899654
0.20732790	0.023092157	0.00033693317
0.20745939	0.023324354	0.00033504094
0.20759088	0.023453798	0.00033819441
0.20772237	0.023308354	0.00033668372
0.20785386	0.023626791	0.00033757486
0.20798535	0.023621726	0.00034020120
0.20811684	0.023253395	0.00033598789
0.20824832	0.023778099	0.00033837496
0.20837981	0.023081183	0.00033532813
0.20851130	0.023007259	0.00033491473
0.20864279	0.023034293	0.00033493280
0.20877428	0.023356908	0.00033488624
0.20890577	0.022893310	0.00033300374
0.20903726	0.022923584	0.00033398141
0.20916875	0.023366304	0.00033550859
0.20930023	0.023302846	0.00033609414
0.20943172	0.022978026	0.00033353370
0.20956321	0.023490918	0.00033629223
0.20969470	0.023425957	0.00033749481
0.20982619	0.023275701	0.00033502939
0.20995768	0.023388933	0.00033566847
0.21008917	0.022822305	0.00033123088
0.21022065	0.023449677	0.00033658762
0.21035214	0.023192593	0.00033619680
0.21048363	0.022513557	0.00032950170
0.21061512	0.022977494	0.00033423357
0.21074661	0.023070651	0.00033161439
0.21087810	0.023397548	0.00033493625
0.21100959	0.023339518	0.00033620456
0.21114108	0.023636334	0.00033505082
0.21127256	0.023016967	0.00033397830
0.21140405	0.023329913	0.00033315833
0.21153554	0.023142214	0.00033414689
0.21166703	0.023411765	0.00033476035
0.21179852	0.023095006	0.00033241721
0.21193001	0.023393441	0.00033566405
0.21206150	0.023061913	0.00033113085
0.21219299	0.023184068	0.00033278559
0.21232447	0.023211562	0.00033444060
0.21245596	0.023556308	0.00033405493
0.21258745	0.022979104	0.00033287437
0.21271894	0.023118288	0.00033178586
0.21285043	0.023017723	0.00033060211
0.21298192	0.022827134	0.00033168536
0.21311341	0.023784952	0.00033462569
0.21324489	0.023434966	0.00033373818
0.21337638	0.023157801	0.00033083958
0.21350787	0.023080194	0.00033184048
0.21363936	0.023324254	0.00033407645
0.21377085	0.022734448	0.00032763366
0.21390234	0.023109756	0.00033277838
0.21403383	0.023461149	0.00033298068
0.21416532	0.023758556	0.00033463151
0.21429680	0.023564339	0.00033414970
0.21442829	0.022884073	0.00032978462
0.21455978	0.023137271	0.00033076126
0.21469127	0.023699013	0.00033402851
0.21482276	0.023713931	0.00033318239
0.21495425	0.023240220	0.00033096004
0.21508574	0.023294784	0.00033202038
0.21521723	0.023128552	0.00033025922
0.21534871	0.023605675	0.00033312745
0.21548020	0.023693988	0.00033185270
0.21561169	0.023185131	0.00032974705
0.21574318	0.023616741	0.00033403856
0.21587467	0.022717617	0.00032705086
0.21600616	0.023275181	0.00033061159
0.21613765	0.023086909	0.00032870902
0.21626913	0.022663907	0.00032747039
0.21640062	0.023048679	0.00032978423
0.21653211	0.023443620	0.00033175481
0.21666360	0.022949634	0.00032853403
0.21679509	0.022802526	0.00032659752
0.21692658	0.023306066	0.00033102042
0.21705807	0.023100496	0.00032835617
0.21718956	0.023942794	0.00033274290
0.21732104	0.023669162	0.00033352494
0.21745253	0.022694721	0.00032614677
0.21758402	0.023417326	0.00033095010
0.21771551	0.023438073	0.00033117497
0.21784700	0.022741347	0.00032548931
0.21797849	0.022969022	0.00032826308
0.21810998	0.023083628	0.00032810132
0.21824147	0.023113999	0.00032797356
0.21837295	0.023727515	0.00033380604
0.21850444	0.023494463	0.00032837389
0.21863593	0.023401922	0.00033028463
0.21876742	0.023045022	0.00032622805
0.21889891	0.023394891	0.00033031876
0.21903040	0.023418536	0.00033065262
0.21916189	0.023326802	0.00032840495
0.21929337	0.023330273	0.00032935433
0.21942486	0.023072634	0.00032632529
0.21955635	0.023368657	0.00032956821
0.21968784	0.023374524	0.00032977003
0.21981933	0.023730138	0.00032843405
0.21995082	0.022707948	0.00032510819
0.22008231	0.023523994	0.00032903631
0.22021380	0.022794857	0.00032585540
0.22034528	0.022862320	0.00032588108
0.22047677	0.022935041	0.00032441509
0.22060826	0.023451643	0.00032707888
0.22073975	0.023553501	0.00032879276
0.22087124	0.023399263	0.00032851393
0.22100273	0.023061950	0.00032728444
0.22113422	0.022828609	0.00032275332
0.22126571	0.022392474	0.00032231745
0.22139719	0.023190633	0.00032652680
0.22152868	0.023823851	0.00032985678
0.22166017	0.022928784	0.00032592022
0.22179166	0.023119080	0.00032526658
0.22192315	0.022971466	0.00032561327
0.22205464	0.023474436	0.00032724885
0.22218613	0.023245101	0.00032640794
0.22231761	0.023596627	0.00032804014
0.22244910	0.023444115	0.00032674696
0.22258059	0.023583173	0.00032861014
0.22271208	0.023956421	0.00033096903
0.22284357	0.022954244	0.00032394629
0.22297506	0.022823982	0.00032467857
0.22310655	0.023199991	0.00032434679
0.22323804	0.023015910	0.00032537082
0.22336952	0.023284743	0.00032618960
0.22350101	0.023236186	0.00032549990
0.22363250	0.023287821	0.00032516089
0.22376399	0.022827276	0.00032239199
0.22389548	0.023232242	0.00032545012
0.22402697	0.023782326	0.00032945797
0.22415846	0.023524580	0.00032625247
0.22428995	0.023339434	0.00032555600
0.22442143	0.022499522	0.00032028364
0.22455292	0.022884891	0.00032305570
0.22468441	0.022983513	0.00032405820
0.22481590	0.023406487	0.00032590714
0.22494739	0.022662103	0.00032043716
0.22507888	0.023690275	0.00032646975
0.22521037	0.022878868	0.00032236035
0.22534186	0.023003025	0.00032387809
0.22547334	0.023053524	0.00032294364
0.22560483	0.023128885	0.00032189383
0.22573632	0.023244923	0.00032457836
0.22586781	0.022968201	0.00032256661
0.22599930	0.023489679	0.00032655564
0.22613079	0.023283389	0.00032305097
0.22626228	0.023715680	0.00032737624
0.22639376	0.023197589	0.00032272336
0.22652525	0.023621354	0.00032538870
0.22665674	0.022602816	0.00032071796
0.22678823	0.023238621	0.00032298065
0.22691972	0.023125683	0.00032246573
0.22705121	0.022307688	0.00031741635
0.22718270	0.022972043	0.00032229757
0.22731419	0.023113249	0.00032369294
0.22744567	0.022554449	0.00031910002
0.22757716	0.022879754	0.00031998916
0.22770865	0.022911113	0.00032146225
0.22784014	0.022986377	0.00032045205
0.22797163	0.023028656	0.00032224448
0.22810312	0.022889999	0.00031964102
0.22823461	0.023393425	0.00032398181
0.22836610	0.022989859	0.00032266875
0.22849758	0.022989077	0.00031971231
0.22862907	0.023051124	0.00032247281
0.22876056	0.023425758	0.00032142818
0.22889205	0.023666823	0.00032429810
0.22902354	0.022952129	0.00032057572
0.22915503	0.023455079	0.00032176590
0.22928652	0.022728899	0.00031968546
0.22941800	0.022975551	0.00031945854
0.22954949	0.022722045	0.00031891263
0.22968098	0.023091224	0.00032119963
0.22981247	0.022514072	0.00031674004
0.22994396	0.022682022	0.00031928621
0.23007545	0.022533477	0.00032077488
0.23020694	0.022672840	0.00032386563
0.23033843	0.023010678	0.00033074212
0.23046991	0.022837631	0.00032991467
0.23060140	0.022668102	0.00033054002
0.23073289	0.022951779	0.00033255478
0.23086438	0.023405259	0.00033701261
0.23099587	0.022680746	0.00033578757
0.23112736	0.023732176	0.00034203566
0.23125885	0.023796365	0.00034474308
0.23139034	0.023362390	0.00034045570
0.23152182	0.023496254	0.00034344400
0.23165331	0.023116585	0.00034437292
0.23178480	0.023022219	0.00034313925
0.23191629	0.022427618	0.00034114799
0.23204778	0.022916495	0.00034405452
0.23217927	0.023096700	0.00034495540
0.23231076	0.023026109	0.00034776617
0.23244224	0.023152572	0.00034726113
0.23257373	0.023407492	0.00035026027
0.23270522	0.022987715	0.00034834744
0.23283671	0.022611650	0.00034459170
0.23296820	0.023582450	0.00035158788
0.23309969	0.023378803	0.00034940189
0.23323118	0.023287670	0.00034801801
0.23336267	0.023306784	0.00034998360
0.23349415	0.023392746	0.00034885625
0.23362564	0.023234247	0.00035064236
0.23375713	0.023515290	0.00035189258
0.23388862	0.022670162	0.00034654148
0.23402011	0.023266901	0.00035154050
0.23415160	0.023489321	0.00035119580
0.23428309	0.023271557	0.00035197619
0.23441458	0.023281234	0.00035035598
0.23454606	0.023053008	0.00035119589
0.23467755	0.023661244	0.00035337589
0.23480904	0.023543158	0.00035436113
0.23494053	0.022811778	0.00035070487
0.23507202	0.023127189	0.00035158950
0.23520351	0.023451648	0.00035364927
0.23533500	0.023253351	0.00035275518
0.23546648	0.022665184	0.00034917719
0.23559797	0.022815577	0.00035130687
0.23572946	0.022745759	0.00035027700
0.23586095	0.023112496	0.00035231703
0.23599244	0.023491250	0.00035629290
0.23612393	0.022982023	0.00035171470
0.23625542	0.022952957	0.00035375647
0.23638691	0.022689328	0.00035160421
0.23651839	0.023229219	0.00035364224
0.23664988	0.023328777	0.00035625689
0.23678137	0.023021028	0.00035311288
0.23691286	0.022512241	0.00035091996
0.23704435	0.023065137	0.00035422434
0.23717584	0.023362628	0.00035484421
0.23730733	0.023418115	0.00035850409
0.23743882	0.023338884	0.00035664276
0.23757030	0.024149017	0.00036146766
0.23770179	0.023079457	0.00035574490
0.23783328	0.023215244	0.00035472135
0.23796477	0.023620163	0.00035864856
0.23809626	0.023604523	0.00035755937
0.23822775	0.023047121	0.00035551943
0.23835924	0.023072500	0.00035889943
0.23849072	0.022803870	0.00035224827
0.23862221	0.023207156	0.00035775865
0.23875370	0.022842775	0.00035399007
0.23888519	0.022812256	0.00035492563
0.23901668	0.023030833	0.00035871890
0.23914817	0.022697514	0.00035148484
0.23927966	0.023103091	0.00035743754
0.23941115	0.023234604	0.00035774950
0.23954263	0.023062445	0.00035845372
0.23967412	0.023096399	0.00035844030
0.23980561	0.023319937	0.00035755998
0.23993710	0.023421691	0.00036104942
0.24006859	0.023468455	0.00036033285
0.24020008	0.023095044	0.00035929290
0.24033157	0.022768651	0.00035628669
0.24046306	0.022848088	0.00035618630
0.24059454	0.022911657	0.00035824833
0.24072603	0.023336262	0.00036104503
0.24085752	0.022449721	0.00035530579
0.24098901	0.024223343	0.00036752206
0.24112050	0.023052626	0.00035678710
0.24125199	0.022702546	0.00035658517
0.24138348	0.023678071	0.00036408864
0.24151496	0.022964303	0.00035779561
0.24164645	0.022721609	0.00035979580
0.24177794	0.023266129	0.00035871859
0.24190943	0.022824853	0.00035822958
0.24204092	0.023502430	0.00036266187
0.24217241	0.023824886	0.00036415735
0.24230390	0.022780630	0.00035964041
0.24243539	0.023184105	0.00035952820
0.24256687	0.023464132	0.00036317712
0.24269836	0.023815574	0.00036546610
0.24282985	0.023501717	0.00036215569
0.24296134	0.022651748	0.00035854084
0.24309283	0.023114476	0.00036115139
0.24322432	0.023545552	0.00036435975
0.24335581	0.023361126	0.00036487849
0.24348730	0.023234020	0.00036177479
0.24361878	0.023137201	0.00036142173
0.24375027	0.023073372	0.00036026620
0.24388176	0.023265257	0.00036244420
0.24401325	0.022974922	0.00036290048
0.24414474	0.023181135	0.00036111885
0.24427623	0.023505365	0.00036552243
0.24440772	0.023505629	0.00036473807
0.24453920	0.023297524	0.00036305959
0.24467069	0.023564097	0.00036597007
0.24480218	0.022945281	0.00036083005
0.24493367	0.023437604	0.00036358466
0.24506516	0.024062419	0.00036846043
0.24519665	0.022888672	0.00036131438
0.24532814	0.023234378	0.00036521765
0.24545963	0.023145995	0.00036324266
0.24559111	0.023335617	0.00036522646
0.24572260	0.022786828	0.00036037702
0.24585409	0.022855631	0.00036196968
0.24598558	0.023364431	0.00036582652
0.24611707	0.023876879	0.00036786828
0.24624856	0.023233734	0.00036302929
0.24638005	0.023124782	0.00036478744
0.24651154	0.023302013	0.00036444338
0.24664302	0.023665234	0.00036914050
0.24677451	0.022977094	0.00036293373
0.24690600	0.023245090	0.00036537122
0.24703749	0.023227388	0.00036630866
0.24716898	0.022885301	0.00036140554
0.24730047	0.022646052	0.00036420481
0.24743196	0.023237115	0.00036455075
0.24756345	0.023185349	0.00036533400
0.24769493	0.023363630	0.00036834247
0.24782642	0.023164619	0.00036474437
0.24795791	0.022877338	0.00036553330
0.24808940	0.022490110	0.00036161892
0.24822089	0.023569971	0.00036682533
0.24835238	0.023585011	0.00036876910
0.24848387	0.022968106	0.00036319214
0.24861535	0.023326494	0.00036849939
0.24874684	0.023185621	0.00036574257
0.24887833	0.022929105	0.00036314890
0.24900982	0.022958259	0.00036618574
0.24914131	0.023022352	0.00036520834
0.24927280	0.023224387	0.00036776730
0.24940429	0.023353839	0.00036766482
0.24953578	0.023416726	0.00036766504
0.24966726	0.022790795	0.00036609023
0.24979875	0.023189965	0.00036659968
0.24993024	0.023678177	0.00037106447
0.25006173	0.023123485	0.00036556055
0.25019322	0.023296048	0.00036796904
0.25032471	0.023017859	0.00036784119
0.25045620	0.022200556	0.00035979560
0.25058769	0.023395694	0.00036943752
0.25071917	0.022987923	0.00036553119
0.25085066	0.023049766	0.00036639330
0.25098215	0.023293502	0.00036868645
0.25111364	0.023033818	0.00036555566
0.25124513	0.022952409	0.00036752745
0.25137662	0.022776517	0.00036563176
0.25150811	0.023113162	0.00036646147
0.25163959	0.022360404	0.00036397857
0.25177108	0.022313972	0.00036047659
0.25190257	0.022986129	0.00036745567
0.25203406	0.023635804	0.00037170504
0.25216555	0.023072942	0.00036708140
0.25229704	0.023631861	0.00037139520
0.25242853	0.022601775	0.00036385199
0.25256002	0.022777463	0.00036763113
0.25269150	0.022781243	0.00036504336
0.25282299	0.023254969	0.00036720236
0.25295448	0.024031441	0.00037582063
0.25308597	0.023150853	0.00036760440
0.25321746	0.022428848	0.00036580632
0.25334895	0.022699020	0.00036684716
0.25348044	0.023016864	0.00036679625
0.25361193	0.022753862	0.00036647161
0.25374341	0.022595245	0.00036396383
0.25387490	0.023406702	0.00036971620
0.25400639	0.023086337	0.00037495991
0.25413788	0.023541992	0.00038170416
0.25426937	0.023348586	0.00038531648
0.25440086	0.023224827	0.00038729248
0.25453235	0.022862647	0.00038759295
0.25466383	0.023401566	0.00039430994
0.25479532	0.023237617	0.00039405664
0.25492681	0.023152687	0.00039606182
0.25505830	0.022588674	0.00039291767
0.25518979	0.023250674	0.00040099550
0.25532128	0.022919871	0.00040083806
0.25545277	0.023293589	0.00040572889
0.25558426	0.022528212	0.00040061769
0.25571574	0.022793567	0.00040498034
0.25584723	0.023286614	0.00040865638
0.25597872	0.023062619	0.00041063933
0.25611021	0.022744808	0.00040832615
0.25624170	0.022884507	0.00041081811
0.25637319	0.022895038	0.00041386110
0.25650468	0.022844343	0.00041513685
0.25663617	0.023864279	0.00042396139
0.25676765	0.023355829	0.00042102081
0.25689914	0.023158407	0.00042108206
0.25703063	0.022571028	0.00042177370
0.25716212	0.023554251	0.00042592572
0.25729361	0.023108765	0.00042744235
0.25742510	0.023555850	0.00043153978
0.25755659	0.023604193	0.00043414871
0.25768807	0.023289225	0.00043288033
0.25781956	0.022237411	0.00042598139
0.25795105	0.023209061	0.00043355380
0.25808254	0.022416966	0.00043334042
0.25821403	0.023071328	0.00043484226
0.25834552	0.022887764	0.00043537960
0.25847701	0.022674566	0.00043385120
0.25860850	0.022711653	0.00043594727
0.25873998	0.022675724	0.00043801942
0.25887147	0.022612422	0.00043900789
0.25900296	0.023129975	0.00044303859
0.25913445	0.023785259	0.00044635960
0.25926594	0.023089427	0.00044087376
0.25939743	0.022905039	0.00044294514
0.25952892	0.022910539	0.00044198645
0.25966041	0.022852778	0.00044590197
0.25979189	0.023065639	0.00044393642
0.25992338	0.023249500	0.00044854947
0.26005487	0.022422504	0.00044468798
0.26018636	0.023425974	0.00045050668
0.26031785	0.023650356	0.00045419700
0.26044934	0.022939211	0.00044853648
0.26058083	0.023407346	0.00045156208
0.26071231	0.023285003	0.00045434101
0.26084380	0.023092156	0.00045103844
0.26097529	0.023236996	0.00045491603
0.26110678	0.023005001	0.00045184384
0.26123827	0.022282421	0.00045027002
0.26136976	0.022529535	0.00045121704
0.26150125	0.022664660	0.00045190248
0.26163274	0.022468334	0.00045055255
0.26176422	0.023820455	0.00046256217
0.26189571	0.023635136	0.00046384403
0.26202720	0.023075429	0.00045855490
0.26215869	0.022850065	0.00045647349
0.26229018	0.022921362	0.00045939087
0.26242167	0.023554529	0.00046423184
0.26255316	0.023132069	0.00046039601
0.26268465	0.022509047	0.00045973056
0.26281613	0.022681698	0.00045798036
0.26294762	0.022995717	0.00046127126
0.26307911	0.022818785	0.00046054021
0.26321060	0.023430031	0.00046793674
0.26334209	0.023456155	0.00047016766
0.26347358	0.023755053	0.00046851155
0.26360507	0.023260267	0.00046698767
0.26373655	0.022563544	0.00046314661
0.26386804	0.022845874	0.00046650391
0.26399953	0.022690519	0.00046692144
0.26413102	0.023229031	0.00046896575
0.26426251	0.022359699	0.00046272608
0.26439400	0.023770933	0.00047388280
0.26452549	0.022754897	0.00047061244
0.26465698	0.022536395	0.00047025289
0.26478846	0.023022586	0.00046873843
0.26491995	0.022889292	0.00047445158
0.26505144	0.023599357	0.00047544324
0.26518293	0.022480799	0.00047033137
0.26531442	0.024265985	0.00048670606
0.26544591	0.022261212	0.00046785088
[truncated: 567 more rows]
