# Supplementary material for: Invariant surface glycoprotein 65 of Trypanosoma brucei is a complement C3 receptor
Source: Nat Commun. 2022 Aug 29;13:5085. doi: 10.1038/s41467-022-32728-9 (PMC9424271; doi:10.1038/s41467-022-32728-9)
Supplement: Supplementary file 4 — supplementary data 2 [file 41467_2022_32728_MOESM4_ESM.zip › b21-414646_00154.dat]

0.0026000000	40.121256	0.13765202
0.0027314887	29.147878	0.10777194
0.0028629774	22.610606	0.090761009
0.0029944661	17.484047	0.076596058
0.0031259548	12.563999	0.059667100
0.0032574435	11.023500	0.057851199
0.0033889322	8.7870034	0.048825728
0.0035204209	11.725645	0.049107723
0.0036519096	12.407017	0.046875372
0.0037833983	10.028821	0.039733765
0.0039148870	8.3951944	0.035077856
0.0040463757	6.8231685	0.030423307
0.0041778644	5.5912682	0.025813125
0.0043093531	4.6626123	0.023143577
0.0044408418	3.8315548	0.020177819
0.0045723305	3.1961148	0.018428836
0.0047038192	2.9056431	0.016817554
0.0048353079	2.5395283	0.015263231
0.0049667966	2.2045189	0.014170013
0.0050982853	1.9228319	0.012536772
0.0052297740	1.7490265	0.012113058
0.0053612627	1.5521394	0.011019172
0.0054927514	1.4102059	0.010224791
0.0056242401	1.2772686	0.0097027641
0.0057557288	1.1808550	0.0090708957
0.0058872175	1.0966128	0.0086243261
0.0060187062	1.0448655	0.0083960833
0.0061501949	0.91425678	0.0075227728
0.0062816836	0.90197746	0.0076408593
0.0064131723	0.83797908	0.0072196666
0.0065446610	0.80278898	0.0069652541
0.0066761496	0.76663547	0.0067745766
0.0068076383	0.72127853	0.0064220930
0.0069391270	0.70020083	0.0064292745
0.0070706157	0.68205259	0.0062450231
0.0072021044	0.64953431	0.0060271387
0.0073335931	0.63551471	0.0059357618
0.0074650818	0.58410457	0.0055249453
0.0075965705	0.58225724	0.0055619801
0.0077280592	0.55436640	0.0054046601
0.0078595479	0.52295488	0.0051238085
0.0079910366	0.50807171	0.0050804630
0.0081225253	0.48186588	0.0048061790
0.0082540140	0.46268407	0.0047363314
0.0083855027	0.45733784	0.0047268957
0.0085169914	0.42013752	0.0044380174
0.0086484801	0.41317080	0.0043690599
0.0087799688	0.39243780	0.0041829257
0.0089114575	0.38821722	0.0041823652
0.0090429462	0.36636756	0.0040345522
0.0091744349	0.34843456	0.0039007399
0.0093059236	0.32539359	0.0037251754
0.0094374123	0.32358093	0.0036901837
0.0095689010	0.30057305	0.0034992962
0.0097003897	0.29522660	0.0034960711
0.0098318784	0.28523579	0.0033872736
0.0099633671	0.27368155	0.0032819214
0.010094856	0.26046375	0.0031918523
0.010226345	0.24078413	0.0029962554
0.010357833	0.24286406	0.0030868670
0.010489322	0.22553249	0.0028871743
0.010620811	0.21385829	0.0027913034
0.010752299	0.21074040	0.0027593183
0.010883788	0.19799241	0.0026194881
0.011015277	0.19529321	0.0026485458
0.011146765	0.17996947	0.0024639485
0.011278254	0.17232734	0.0024020224
0.011409743	0.16730825	0.0023420954
0.011541231	0.15794509	0.0022413143
0.011672720	0.14934108	0.0021848813
0.011804209	0.14094540	0.0020429009
0.011935698	0.13684888	0.0020081450
0.012067186	0.12844521	0.0019341876
0.012198675	0.12615130	0.0018543641
0.012330164	0.11793643	0.0017968428
0.012461652	0.11476229	0.0017523505
0.012593141	0.10824607	0.0016637493
0.012724630	0.10533294	0.0016412253
0.012856118	0.097480863	0.0015304373
0.012987607	0.095022235	0.0015276552
0.013119096	0.093056890	0.0014780231
0.013250585	0.092516263	0.0014568135
0.013382073	0.091223155	0.0014522000
0.013513562	0.085971126	0.0013880739
0.013645051	0.082452864	0.0013690874
0.013776539	0.079583878	0.0013377784
0.013908028	0.079240729	0.0013135717
0.014039517	0.077431380	0.0012906991
0.014171005	0.076317675	0.0012742515
0.014302494	0.074744378	0.0012617861
0.014433983	0.073655765	0.0012539938
0.014565472	0.071460914	0.0012103270
0.014696960	0.068234389	0.0011885222
0.014828449	0.067600401	0.0011660311
0.014959938	0.070031471	0.0011936636
0.015091426	0.068902284	0.0011863728
0.015222915	0.063428049	0.0011090218
0.015354404	0.065983126	0.0011371260
0.015485892	0.063584694	0.0011058513
0.015617381	0.059712012	0.0010752235
0.015748870	0.059602724	0.0010742907
0.015880359	0.060289549	0.0010639247
0.016011847	0.061964754	0.0010783271
0.016143336	0.055378080	0.0010101926
0.016274825	0.053636896	0.00099752749
0.016406313	0.054406037	0.00099446232
0.016537802	0.056188156	0.0010036578
0.016669291	0.054990493	0.00099035284
0.016800779	0.053792300	0.00097769086
0.016932268	0.056674928	0.00099918148
0.017063757	0.059610741	0.0010213760
0.017195246	0.057970341	0.00099944426
0.017326734	0.057526525	0.00099476863
0.017458223	0.058451076	0.00099554828
0.017589712	0.055545508	0.00096760895
0.017721200	0.056648712	0.00098003708
0.017852689	0.054241907	0.00093962867
0.017984178	0.053100752	0.00094229792
0.018115666	0.052552873	0.00093126092
0.018247155	0.053093540	0.00092938660
0.018378644	0.053975737	0.00093757249
0.018510133	0.052063149	0.00091301092
0.018641621	0.052135077	0.00090915649
0.018773110	0.049433283	0.00088253327
0.018904599	0.050601501	0.00089263427
0.019036087	0.050205008	0.00088374161
0.019167576	0.046967115	0.00084842144
0.019299065	0.050197651	0.00087179076
0.019430553	0.047631804	0.00085692597
0.019562042	0.048000263	0.00085098035
0.019693531	0.047944328	0.00084933879
0.019825019	0.045361305	0.00081981515
0.019956508	0.046933503	0.00082932534
0.020087997	0.045398761	0.00082127879
0.020219486	0.043501655	0.00079731515
0.020350974	0.044390268	0.00080941593
0.020482463	0.042467488	0.00077836874
0.020613952	0.042099470	0.00077356630
0.020745440	0.043460014	0.00079139019
0.020876929	0.043385487	0.00078137839
0.021008418	0.043914076	0.00078870965
0.021139906	0.042110222	0.00076831553
0.021271395	0.042181138	0.00076200282
0.021402884	0.040761199	0.00075225325
0.021534373	0.042047670	0.00075768378
0.021665861	0.041338469	0.00075075742
0.021797350	0.038906733	0.00072758921
0.021928839	0.038993179	0.00071696527
0.022060327	0.039689077	0.00073236435
0.022191816	0.038293416	0.00071096771
0.022323305	0.038566829	0.00071694629
0.022454793	0.036993557	0.00069709553
0.022586282	0.037075744	0.00069345353
0.022717771	0.038125637	0.00070866527
0.022849260	0.036618154	0.00068647259
0.022980748	0.037113794	0.00069438011
0.023112237	0.035644632	0.00067297196
0.023243726	0.037099839	0.00068354256
0.023375214	0.037207564	0.00068895761
0.023506703	0.037653825	0.00068837072
0.023638192	0.037948981	0.00068975797
0.023769680	0.037754813	0.00068572402
0.023901169	0.037230180	0.00067858908
0.024032658	0.038617943	0.00069067964
0.024164147	0.037932591	0.00068096935
0.024295635	0.035152301	0.00065380479
0.024427124	0.035984335	0.00065843695
0.024558613	0.037756668	0.00066854178
0.024690101	0.036499129	0.00066511429
0.024821590	0.036815945	0.00066136428
0.024953079	0.037739149	0.00066430475
0.025084567	0.035596224	0.00064868315
0.025216056	0.036592954	0.00065116786
0.025347545	0.036415014	0.00065378548
0.025479034	0.036574829	0.00064993007
0.025610522	0.035850677	0.00063892512
0.025742011	0.036183327	0.00064236990
0.025873500	0.034769044	0.00062807722
0.026004988	0.034994557	0.00063336252
0.026136477	0.034874186	0.00062930924
0.026267966	0.035104786	0.00062409384
0.026399454	0.035370128	0.00062978707
0.026530943	0.036056265	0.00063056915
0.026662432	0.035483680	0.00062858423
0.026793920	0.035640220	0.00062620062
0.026925409	0.034939850	0.00061674070
0.027056898	0.036370485	0.00063214577
0.027188387	0.033931398	0.00060370440
0.027319875	0.035199576	0.00061985886
0.027451364	0.034355367	0.00060787566
0.027582853	0.034310664	0.00060400257
0.027714341	0.034555482	0.00060616803
0.027845830	0.034201750	0.00060019225
0.027977319	0.034811876	0.00060846477
0.028108807	0.033602305	0.00059252684
0.028240296	0.034435510	0.00059743773
0.028371785	0.034051443	0.00059337261
0.028503274	0.033212444	0.00058583425
0.028634762	0.032881130	0.00058168901
0.028766251	0.033981128	0.00059252797
0.028897740	0.033474337	0.00057974915
0.029029228	0.033566888	0.00058390000
0.029160717	0.033781087	0.00058540797
0.029292206	0.033339300	0.00057752027
0.029423694	0.032616000	0.00057561158
0.029555183	0.033017744	0.00056745004
0.029686672	0.033827250	0.00057909387
0.029818161	0.032751500	0.00057062636
0.029949649	0.033530116	0.00057289739
0.030081138	0.032703001	0.00056725603
0.030212627	0.032533657	0.00055959915
0.030344115	0.032484467	0.00056126614
0.030475604	0.033199538	0.00056779861
0.030607093	0.032032738	0.00055612055
0.030738581	0.031441173	0.00055169934
0.030870070	0.031879289	0.00055028085
0.031001559	0.032868262	0.00055615717
0.031133048	0.032524264	0.00055740815
0.031264536	0.032160471	0.00054808643
0.031396025	0.031929600	0.00054914665
0.031527514	0.032285153	0.00054937045
0.031659002	0.031942027	0.00054330321
0.031790491	0.031906445	0.00054478584
0.031921980	0.031102898	0.00053457214
0.032053468	0.031968919	0.00054278685
0.032184957	0.031410501	0.00053446584
0.032316446	0.031221318	0.00053168633
0.032447935	0.031250666	0.00053551310
0.032579423	0.031809726	0.00053445562
0.032710912	0.030698698	0.00052774385
0.032842401	0.031892377	0.00053388650
0.032973889	0.030828937	0.00052359755
0.033105378	0.031537494	0.00053097907
0.033236867	0.031331728	0.00052791250
0.033368355	0.030289907	0.00052690076
0.033499844	0.031562879	0.00053652669
0.033631333	0.030261326	0.00052678026
0.033762822	0.031022761	0.00053830686
0.033894310	0.031229816	0.00054005696
0.034025799	0.031888481	0.00054414416
0.034157288	0.030509420	0.00053242266
0.034288776	0.030733303	0.00053467728
0.034420265	0.030207923	0.00053435105
0.034551754	0.030437223	0.00053278561
0.034683242	0.030488373	0.00053564561
0.034814731	0.028722915	0.00052019736
0.034946220	0.030174240	0.00053018824
0.035077708	0.030386383	0.00053729495
0.035209197	0.030540660	0.00053724463
0.035340686	0.030281143	0.00052983020
0.035472175	0.030309015	0.00054158895
0.035603663	0.029186111	0.00053549758
0.035735152	0.029187156	0.00054346579
0.035866641	0.029397717	0.00054216565
0.035998129	0.029362724	0.00054093111
0.036129618	0.029244031	0.00054392898
0.036261107	0.029534184	0.00054324751
0.036392595	0.028699147	0.00054500515
0.036524084	0.029434208	0.00054687313
0.036655573	0.029162340	0.00054247247
0.036787062	0.029784000	0.00055255020
0.036918550	0.029346828	0.00054406599
0.037050039	0.029016775	0.00054832137
0.037181528	0.028625725	0.00054074689
0.037313016	0.029183766	0.00054650957
0.037444505	0.028739089	0.00054741551
0.037575994	0.028975354	0.00054635561
0.037707482	0.029630353	0.00055756751
0.037838971	0.028689305	0.00055129633
0.037970460	0.027336951	0.00053464093
0.038101949	0.028286110	0.00054593582
0.038233437	0.029701844	0.00055173088
0.038364926	0.029346006	0.00054669928
0.038496415	0.028733097	0.00053983566
0.038627903	0.028781896	0.00053450275
0.038759392	0.030181864	0.00054620477
0.038890881	0.029845016	0.00053907622
0.039022369	0.030520019	0.00054608394
0.039153858	0.030179974	0.00054025879
0.039285347	0.030523833	0.00054017737
0.039416836	0.029801330	0.00053909720
0.039548324	0.029637752	0.00053238599
0.039679813	0.030165112	0.00053600524
0.039811302	0.028194436	0.00052308485
0.039942790	0.028798945	0.00052374476
0.040074279	0.029005277	0.00052777087
0.040205768	0.029887800	0.00053023741
0.040337256	0.029991509	0.00053043197
0.040468745	0.030013782	0.00053068337
0.040600234	0.028506099	0.00051743634
0.040731723	0.029949712	0.00052973779
0.040863211	0.029309830	0.00052431017
0.040994700	0.029063606	0.00051926838
0.041126189	0.029739772	0.00052745165
0.041257677	0.029108313	0.00051856247
0.041389166	0.029580864	0.00052160524
0.041520655	0.028854300	0.00051824076
0.041652143	0.029190398	0.00051844047
0.041783632	0.029643033	0.00052149452
0.041915121	0.028935031	0.00051385636
0.042046610	0.028870624	0.00051560335
0.042178098	0.028869654	0.00051314298
0.042309587	0.030046604	0.00052177144
0.042441076	0.029575103	0.00051761911
0.042572564	0.029133963	0.00051459723
0.042704053	0.029929269	0.00051668279
0.042835542	0.029528899	0.00051631649
0.042967030	0.029855646	0.00051910551
0.043098519	0.029019955	0.00051231503
0.043230008	0.030562002	0.00052183748
0.043361496	0.029382382	0.00051009493
0.043492985	0.029509843	0.00051575553
0.043624474	0.028852021	0.00050804592
0.043755963	0.028591274	0.00050777093
0.043887451	0.028713491	0.00050486820
0.044018940	0.029707283	0.00051005021
0.044150429	0.029878692	0.00051940149
0.044281917	0.029864461	0.00051144851
0.044413406	0.029809035	0.00051421331
0.044544895	0.029268784	0.00050603951
0.044676383	0.028387667	0.00049838081
0.044807872	0.029544235	0.00050919177
0.044939361	0.029175325	0.00050381147
0.045070850	0.028364214	0.00049801854
0.045202338	0.028917771	0.00050206029
0.045333827	0.028382072	0.00049461537
0.045465316	0.030187519	0.00051441525
0.045596804	0.029400699	0.00050499179
0.045728293	0.029165712	0.00050343250
0.045859782	0.029653054	0.00050593428
0.045991270	0.029193315	0.00049919778
0.046122759	0.028748525	0.00049884598
0.046254248	0.029124849	0.00050762139
0.046385737	0.029209238	0.00051132308
0.046517225	0.029280059	0.00051324676
0.046648714	0.028707803	0.00051061273
0.046780203	0.029597393	0.00052497137
0.046911691	0.029589515	0.00052379345
0.047043180	0.029164502	0.00051855349
0.047174669	0.029398850	0.00052297340
0.047306157	0.029495253	0.00052413985
0.047437646	0.029036810	0.00052374334
0.047569135	0.028882612	0.00052612797
0.047700624	0.028721875	0.00051929510
0.047832112	0.029232059	0.00052788312
0.047963601	0.029166259	0.00052560335
0.048095090	0.028219457	0.00052236045
0.048226578	0.028755411	0.00052916716
0.048358067	0.029761527	0.00053301335
0.048489556	0.029481689	0.00053095913
0.048621044	0.029382196	0.00053330414
0.048752533	0.029039145	0.00053408734
0.048884022	0.029289382	0.00053444605
0.049015511	0.029600351	0.00053609589
0.049146999	0.029502703	0.00053622903
0.049278488	0.029780521	0.00053906052
0.049409977	0.028666719	0.00053318370
0.049541465	0.030163368	0.00054374460
0.049672954	0.030660584	0.00054934500
0.049804443	0.029755569	0.00054061941
0.049935931	0.029330503	0.00053918698
0.050067420	0.029358177	0.00054081777
0.050198909	0.029101886	0.00053973457
0.050330398	0.029236538	0.00053823461
0.050461886	0.029809485	0.00054430593
0.050593375	0.028463175	0.00053528235
0.050724864	0.029167684	0.00054176112
0.050856352	0.029504494	0.00054659036
0.050987841	0.030500778	0.00054907544
0.051119330	0.029758899	0.00054393319
0.051250818	0.029717076	0.00054667650
0.051382307	0.030660370	0.00055488112
0.051513796	0.029598071	0.00054558034
0.051645284	0.029453965	0.00054203873
0.051776773	0.029301710	0.00054428205
0.051908262	0.029985301	0.00054884208
0.052039751	0.028729629	0.00054145728
0.052171239	0.030131653	0.00055232574
0.052302728	0.030519139	0.00055808983
0.052434217	0.029481076	0.00054626678
0.052565705	0.029651062	0.00055141211
0.052697194	0.029032742	0.00054539912
0.052828683	0.029437239	0.00054870977
0.052960171	0.029830936	0.00055121180
0.053091660	0.029370653	0.00054580547
0.053223149	0.029696754	0.00055284237
0.053354638	0.030158588	0.00055701637
0.053486126	0.030459480	0.00056148580
0.053617615	0.029543104	0.00054930959
0.053749104	0.029677269	0.00055165147
0.053880592	0.029978870	0.00055367633
0.054012081	0.028670833	0.00054752205
0.054143570	0.028912502	0.00054660237
0.054275058	0.028967873	0.00054647039
0.054406547	0.030185409	0.00055568176
0.054538036	0.029652315	0.00055682370
0.054669525	0.029683652	0.00055220185
0.054801013	0.029289751	0.00055532217
0.054932502	0.028406742	0.00054420713
0.055063991	0.028996698	0.00054709779
0.055195479	0.029318019	0.00055412064
0.055326968	0.028763186	0.00054823674
0.055458457	0.028423362	0.00054962043
0.055589945	0.028708442	0.00054727886
0.055721434	0.029107826	0.00054862346
0.055852923	0.030413334	0.00056667952
0.055984412	0.028859725	0.00055118001
0.056115900	0.029883147	0.00055821806
0.056247389	0.029968310	0.00056127745
0.056378878	0.029168925	0.00055105783
0.056510366	0.029405154	0.00055701554
0.056641855	0.029070147	0.00055328582
0.056773344	0.029057968	0.00055380638
0.056904832	0.028625247	0.00055053171
0.057036321	0.028034011	0.00054117080
0.057167810	0.029986156	0.00056250641
0.057299299	0.029120270	0.00055175343
0.057430787	0.029613156	0.00055376083
0.057562276	0.028785075	0.00055278138
0.057693765	0.029519729	0.00055100118
0.057825253	0.029046847	0.00055316134
0.057956742	0.027935126	0.00054363988
0.058088231	0.029386405	0.00055455753
0.058219719	0.029322321	0.00055525519
0.058351208	0.029211189	0.00054898683
0.058482697	0.029866299	0.00055773796
0.058614186	0.029425698	0.00055550484
0.058745674	0.028718393	0.00054313525
0.058877163	0.029568748	0.00055175408
0.059008652	0.028521197	0.00053792598
0.059140140	0.029248347	0.00054923043
0.059271629	0.028893309	0.00054537353
0.059403118	0.028009679	0.00053379499
0.059534606	0.029527234	0.00054842524
0.059666095	0.028729922	0.00053625166
0.059797584	0.028623750	0.00053696337
0.059929072	0.029046043	0.00054521905
0.060060561	0.028148600	0.00053126854
0.060192050	0.030182162	0.00055223547
0.060323539	0.029836423	0.00054499770
0.060455027	0.028778761	0.00053923015
0.060586516	0.029002429	0.00054287530
0.060718005	0.028263222	0.00053221186
0.060849493	0.028238618	0.00053292622
0.060980982	0.030135417	0.00054920734
0.061112471	0.029833106	0.00054462269
0.061243959	0.029688623	0.00054912263
0.061375448	0.028831526	0.00053521599
0.061506937	0.028588205	0.00053707305
0.061638426	0.029306108	0.00053936173
0.061769914	0.028591498	0.00053563811
0.061901403	0.028520303	0.00053583483
0.062032892	0.028930040	0.00053375988
0.062164380	0.029175574	0.00053892385
0.062295869	0.029062315	0.00053757312
0.062427358	0.028362162	0.00053112118
0.062558846	0.029901960	0.00054729800
0.062690335	0.029791515	0.00054028021
0.062821824	0.029459977	0.00053946403
0.062953313	0.028964368	0.00053555496
0.063084801	0.029517968	0.00053996452
0.063216290	0.027551949	0.00052684243
0.063347779	0.029461363	0.00053781552
0.063479267	0.029501973	0.00053639749
0.063610756	0.029550969	0.00054156245
0.063742245	0.028581577	0.00052985733
0.063873733	0.028730222	0.00053552176
0.064005222	0.028314130	0.00052774237
0.064136711	0.028804912	0.00053221310
0.064268200	0.029601088	0.00053591798
0.064399688	0.028848565	0.00053027104
0.064531177	0.027540321	0.00052454014
0.064662666	0.029916144	0.00053857906
0.064794154	0.029171410	0.00053277516
0.064925643	0.028767636	0.00053253860
0.065057132	0.028727472	0.00052966316
0.065188620	0.028694620	0.00053161068
0.065320109	0.029321157	0.00053319793
0.065451598	0.028550786	0.00052792093
0.065583087	0.029190213	0.00053310511
0.065714575	0.028791864	0.00052744573
0.065846064	0.029021950	0.00053285972
0.065977553	0.029021668	0.00052875987
0.066109041	0.029040793	0.00052874609
0.066240530	0.028830131	0.00053134281
0.066372019	0.029597474	0.00053410257
0.066503507	0.029420567	0.00053410312
0.066634996	0.028433321	0.00052120131
0.066766485	0.029306537	0.00053178068
0.066897973	0.028473047	0.00052538531
0.067029462	0.029822324	0.00053608672
0.067160951	0.029111758	0.00053214129
0.067292440	0.028064566	0.00051945450
0.067423928	0.028937725	0.00052482469
0.067555417	0.028980590	0.00052959132
0.067686906	0.028232938	0.00052075405
0.067818394	0.029445566	0.00053023558
0.067949883	0.028793121	0.00052418734
0.068081372	0.029933897	0.00053226444
0.068212860	0.028649341	0.00052217148
0.068344349	0.028170895	0.00052120991
0.068475838	0.028925235	0.00052486618
0.068607327	0.028434333	0.00052316166
0.068738815	0.028378724	0.00051650694
0.068870304	0.028599046	0.00052372197
0.069001793	0.029048381	0.00052550884
0.069133281	0.028824310	0.00052329846
0.069264770	0.029492250	0.00053068057
0.069396259	0.028953455	0.00051915269
0.069527747	0.028845292	0.00052327150
0.069659236	0.029149398	0.00052481114
0.069790725	0.028627589	0.00052008422
0.069922214	0.029196054	0.00052533754
0.070053702	0.028351909	0.00051279431
0.070185191	0.029401041	0.00052749372
0.070316680	0.030085338	0.00052678719
0.070448168	0.028019824	0.00051456526
0.070579657	0.027507342	0.00051122639
0.070711146	0.028855225	0.00051679491
0.070842634	0.027040312	0.00050701827
0.070974123	0.028849568	0.00051944026
0.071105612	0.028278767	0.00051390900
0.071237101	0.028565023	0.00051978928
0.071368589	0.028128143	0.00050961038
0.071500078	0.027646160	0.00051261406
0.071631567	0.027671452	0.00051119453
0.071763055	0.028296683	0.00051491432
0.071894544	0.028104260	0.00051292490
0.072026033	0.027689725	0.00050513034
0.072157521	0.029009033	0.00052038351
0.072289010	0.027655067	0.00050902008
0.072420499	0.027930565	0.00050914777
0.072551988	0.027790003	0.00050777141
0.072683476	0.027700367	0.00050627314
0.072814965	0.027843051	0.00050872420
0.072946454	0.026550021	0.00050092094
0.073077942	0.028684757	0.00051280043
0.073209431	0.026864265	0.00050115856
0.073340920	0.028156294	0.00050798629
0.073472408	0.027618291	0.00050672319
0.073603897	0.026943142	0.00050159491
0.073735386	0.028344435	0.00051042868
0.073866875	0.027384481	0.00050212268
0.073998363	0.027271684	0.00050193165
0.074129852	0.027203817	0.00050193167
0.074261341	0.027758098	0.00050778872
0.074392829	0.026838132	0.00049456432
0.074524318	0.027079734	0.00050004649
0.074655807	0.027102795	0.00049783403
0.074787295	0.027700108	0.00050401344
0.074918784	0.027777191	0.00050525492
0.075050273	0.027005442	0.00049610243
0.075181761	0.027630304	0.00050125533
0.075313250	0.027095261	0.00050014017
0.075444739	0.027381624	0.00050028564
0.075576228	0.026230185	0.00049262096
0.075707716	0.026814163	0.00049614494
0.075839205	0.026659217	0.00049443943
0.075970694	0.025956989	0.00048887432
0.076102182	0.027620494	0.00049965232
0.076233671	0.027774279	0.00050464297
0.076365160	0.026674907	0.00049104315
0.076496648	0.027052353	0.00049578145
0.076628137	0.026250867	0.00049214866
0.076759626	0.027111606	0.00049487314
0.076891115	0.027722487	0.00050085378
0.077022603	0.026692830	0.00049196440
0.077154092	0.027299346	0.00049604931
0.077285581	0.026541946	0.00049150063
0.077417069	0.027691813	0.00049868391
0.077548558	0.027019458	0.00049426867
0.077680047	0.026822301	0.00049045018
0.077811535	0.027311678	0.00049582359
0.077943024	0.026986779	0.00049387794
0.078074513	0.026631316	0.00048879440
0.078206002	0.026791928	0.00049387442
0.078337490	0.026546890	0.00048682075
0.078468979	0.026553970	0.00048625032
0.078600468	0.026566591	0.00049077447
0.078731956	0.025634487	0.00048041463
0.078863445	0.026478661	0.00048872364
0.078994934	0.026661415	0.00048769253
0.079126422	0.027338540	0.00049228727
0.079257911	0.027646470	0.00049528969
0.079389400	0.027269051	0.00049123932
0.079520889	0.026722827	0.00048844312
0.079652377	0.026520400	0.00048778750
0.079783866	0.027030317	0.00048744718
0.079915355	0.026814147	0.00048964905
0.080046843	0.025741483	0.00047710284
0.080178332	0.027115063	0.00048955965
0.080309821	0.025980326	0.00048300031
0.080441309	0.026662503	0.00048235230
0.080572798	0.027401232	0.00049358024
0.080704287	0.026027871	0.00048138679
0.080835776	0.027118249	0.00048966867
0.080967264	0.026604221	0.00048812419
0.081098753	0.026371812	0.00047998434
0.081230242	0.026592793	0.00048467080
0.081361730	0.026147784	0.00048146096
0.081493219	0.026014617	0.00047921214
0.081624708	0.026360961	0.00048468880
0.081756196	0.026552294	0.00047885198
0.081887685	0.026448625	0.00048218931
0.082019174	0.026728335	0.00048386103
0.082150663	0.026089397	0.00047921392
0.082282151	0.027170340	0.00048790014
0.082413640	0.026984944	0.00048427196
0.082545129	0.027522853	0.00048845428
0.082676617	0.026202939	0.00047935160
0.082808106	0.026356713	0.00047792097
0.082939595	0.025924091	0.00047904846
0.083071083	0.026297671	0.00047562113
0.083202572	0.026427320	0.00048008845
0.083334061	0.026504484	0.00048179669
0.083465549	0.025978999	0.00047320816
0.083597038	0.026021226	0.00047971033
0.083728527	0.026324584	0.00047465214
0.083860016	0.027118473	0.00048455176
0.083991504	0.026402258	0.00047880080
0.084122993	0.026501185	0.00047888198
0.084254482	0.026582631	0.00048027272
0.084385970	0.026694179	0.00047941402
0.084517459	0.025752744	0.00047204360
0.084648948	0.026483077	0.00047909809
0.084780436	0.026161129	0.00047343074
0.084911925	0.025419626	0.00047074416
0.085043414	0.026161169	0.00047349994
0.085174903	0.026768275	0.00047934369
0.085306391	0.026424112	0.00047817918
0.085437880	0.026562504	0.00047664990
0.085569369	0.025799823	0.00047065395
0.085700857	0.026847834	0.00047630097
0.085832346	0.026610817	0.00047699010
0.085963835	0.026004964	0.00047316621
0.086095323	0.025869182	0.00046862348
0.086226812	0.026479760	0.00047409766
0.086358301	0.026349319	0.00047243423
0.086489790	0.026398465	0.00047499160
0.086621278	0.026600835	0.00047710568
0.086752767	0.025972143	0.00047017006
0.086884256	0.026465228	0.00047279262
0.087015744	0.026316910	0.00047268134
0.087147233	0.026282037	0.00047144906
0.087278722	0.025662281	0.00046882747
0.087410210	0.026574185	0.00047295298
0.087541699	0.026874485	0.00047436093
0.087673188	0.026316508	0.00047265736
0.087804677	0.026266607	0.00046911278
0.087936165	0.025876089	0.00046904407
0.088067654	0.024961079	0.00046139702
0.088199143	0.026349281	0.00046812234
0.088330631	0.026235786	0.00047200021
0.088462120	0.025509473	0.00046338021
0.088593609	0.025701054	0.00046745750
0.088725097	0.025580069	0.00046226071
0.088856586	0.025540931	0.00046329568
0.088988075	0.025604977	0.00046523457
0.089119564	0.025807842	0.00046369519
0.089251052	0.025652020	0.00046474861
0.089382541	0.025501753	0.00046328731
0.089514030	0.026338584	0.00046633844
0.089645518	0.025713235	0.00046288932
0.089777007	0.024846584	0.00045634915
0.089908496	0.025533452	0.00046362149
0.090039984	0.025603737	0.00046198051
0.090171473	0.025455532	0.00045907469
0.090302962	0.025509763	0.00046346082
0.090434451	0.025167579	0.00045641982
0.090565939	0.024723920	0.00045750347
0.090697428	0.025188799	0.00045883501
0.090828917	0.025042268	0.00045335084
0.090960405	0.025894478	0.00046416529
0.091091894	0.025129954	0.00045589240
0.091223383	0.025973297	0.00046577811
0.091354871	0.025863798	0.00046422638
0.091486360	0.024822896	0.00046362899
0.091617849	0.026005633	0.00047792589
0.091749337	0.025593798	0.00047753681
0.091880826	0.025629141	0.00048126714
0.092012315	0.025320435	0.00048154382
0.092143804	0.025432910	0.00048025751
0.092275292	0.025317748	0.00048541510
0.092406781	0.025782795	0.00049056252
0.092538270	0.025581579	0.00049329220
0.092669758	0.025311410	0.00049428121
0.092801247	0.025873629	0.00048291323
0.092932736	0.024809638	0.00047658856
0.093064224	0.025493446	0.00047584648
0.093195713	0.025460307	0.00047579084
0.093327202	0.025535130	0.00047402687
0.093458691	0.025139155	0.00046611855
0.093590179	0.024446678	0.00046539106
0.093721668	0.025469355	0.00047024580
0.093853157	0.024705004	0.00046424691
0.093984645	0.025178950	0.00046651637
0.094116134	0.024304026	0.00045848532
0.094247623	0.024531701	0.00045978826
0.094379111	0.025067815	0.00046368972
0.094510600	0.025133642	0.00046340009
0.094642089	0.024365459	0.00045892354
0.094773578	0.025124683	0.00045971354
0.094905066	0.024775247	0.00046000972
0.095036555	0.024905445	0.00046339233
0.095168044	0.024240516	0.00045090507
0.095299532	0.025320437	0.00046243478
0.095431021	0.024956361	0.00045477287
0.095562510	0.024949515	0.00045925412
0.095693998	0.024017493	0.00045361548
0.095825487	0.024187660	0.00044963076
0.095956976	0.024602413	0.00045624462
0.096088465	0.024735309	0.00045193339
0.096219953	0.024992350	0.00045804720
0.096351442	0.023906503	0.00044989946
0.096482931	0.025027973	0.00045798904
0.096614419	0.024510528	0.00045153568
0.096745908	0.024903422	0.00045473434
0.096877397	0.024390592	0.00044969646
0.097008885	0.024543483	0.00045295686
0.097140374	0.024677503	0.00045271844
0.097271863	0.025039632	0.00045504156
0.097403352	0.024159362	0.00044784740
0.097534840	0.024368790	0.00044854943
0.097666329	0.024610957	0.00045380770
0.097797818	0.024808241	0.00044801004
0.097929306	0.024679475	0.00044900438
0.098060795	0.024424663	0.00044661619
0.098192284	0.024329032	0.00044348116
0.098323772	0.024638465	0.00044698823
0.098455261	0.024270680	0.00044081418
0.098586750	0.024366408	0.00044189168
0.098718239	0.025206217	0.00044830007
0.098849727	0.023901040	0.00043727263
0.098981216	0.024836347	0.00044496292
0.099112705	0.025319305	0.00044688385
0.099244193	0.024377747	0.00043990506
0.099375682	0.023864909	0.00043779936
0.099507171	0.023640667	0.00043563891
0.099638659	0.024539320	0.00044316251
0.099770148	0.023609832	0.00043653403
0.099901637	0.025408381	0.00044606842
0.10003313	0.024588575	0.00044378662
0.10016461	0.024385475	0.00044166318
0.10029610	0.024552699	0.00044470278
0.10042759	0.024795427	0.00044339914
0.10055908	0.023448381	0.00043370641
0.10069057	0.024224024	0.00044028037
0.10082206	0.023496297	0.00043326877
0.10095355	0.024126683	0.00044248522
0.10108504	0.023889580	0.00043506927
0.10121652	0.024317346	0.00043567743
0.10134801	0.024247134	0.00043872293
0.10147950	0.024464032	0.00044018832
0.10161099	0.024375523	0.00043987949
0.10174248	0.024321838	0.00044033447
0.10187397	0.023357848	0.00042814544
0.10200546	0.024862887	0.00044283003
0.10213694	0.024321119	0.00043523897
0.10226843	0.025144395	0.00044495557
0.10239992	0.024741173	0.00044152554
0.10253141	0.023554351	0.00042751914
0.10266290	0.024473415	0.00044158436
0.10279439	0.023887477	0.00043213756
0.10292588	0.024598157	0.00043951292
0.10305737	0.024155379	0.00043589235
0.10318885	0.025034420	0.00044046777
0.10332034	0.023647025	0.00043166160
0.10345183	0.023866067	0.00043103027
0.10358332	0.024363622	0.00043695017
0.10371481	0.023471375	0.00042842509
0.10384630	0.023909448	0.00043169596
0.10397779	0.023212539	0.00042744384
0.10410928	0.024341909	0.00043658895
0.10424076	0.023558579	0.00042988476
0.10437225	0.023923077	0.00043320847
0.10450374	0.024380376	0.00043199696
0.10463523	0.024235887	0.00043325543
0.10476672	0.023249293	0.00042764008
0.10489821	0.024016622	0.00043143632
0.10502970	0.024003577	0.00043038666
0.10516118	0.023567910	0.00042656969
0.10529267	0.023950361	0.00043104175
0.10542416	0.024853057	0.00043773709
0.10555565	0.024014179	0.00043037264
0.10568714	0.023567521	0.00042663031
0.10581863	0.023301076	0.00042419303
0.10595012	0.023787877	0.00042758318
0.10608161	0.023809259	0.00042993747
0.10621309	0.024204178	0.00043099314
0.10634458	0.023977256	0.00042720492
0.10647607	0.023577420	0.00042675081
0.10660756	0.023838234	0.00042715825
0.10673905	0.023916275	0.00043084247
0.10687054	0.024290516	0.00043503182
0.10700203	0.024165579	0.00044092882
0.10713352	0.023917201	0.00044236472
0.10726500	0.024044960	0.00044623362
0.10739649	0.024462210	0.00045648627
0.10752798	0.024492560	0.00045209373
0.10765947	0.023689310	0.00045092982
0.10779096	0.022974261	0.00044599370
0.10792245	0.024457243	0.00046176662
0.10805394	0.024340602	0.00046215780
0.10818542	0.023972055	0.00045666629
0.10831691	0.023738887	0.00045963319
0.10844840	0.023439182	0.00045881784
0.10857989	0.024486096	0.00046833418
0.10871138	0.024322378	0.00047174113
0.10884287	0.024773014	0.00047262960
0.10897436	0.023360214	0.00046271930
0.10910585	0.024377617	0.00047575256
0.10923733	0.023558999	0.00046464289
0.10936882	0.023859483	0.00047400174
0.10950031	0.023425854	0.00046782885
0.10963180	0.022780232	0.00046555660
0.10976329	0.024167628	0.00047712884
0.10989478	0.023270874	0.00047376560
0.11002627	0.023702445	0.00048111297
0.11015776	0.024581351	0.00048233839
0.11028924	0.024130574	0.00048237976
0.11042073	0.023955179	0.00048601532
0.11055222	0.023754721	0.00047857328
0.11068371	0.024180577	0.00048664836
0.11081520	0.023866781	0.00048367114
0.11094669	0.023967699	0.00048455169
0.11107818	0.024368844	0.00049278040
0.11120966	0.023249880	0.00048049361
0.11134115	0.023795881	0.00048829162
0.11147264	0.024229589	0.00048804499
0.11160413	0.024050867	0.00048915814
0.11173562	0.024993849	0.00050189054
0.11186711	0.024150878	0.00047824094
0.11199860	0.024379683	0.00048165031
0.11213009	0.023334820	0.00046345128
0.11226157	0.023488779	0.00046419175
0.11239306	0.024267486	0.00046965702
0.11252455	0.024802221	0.00047188467
0.11265604	0.024203000	0.00046648472
0.11278753	0.023747189	0.00045662022
0.11291902	0.023428385	0.00045545760
0.11305051	0.024097310	0.00046324686
0.11318200	0.024196390	0.00045655896
0.11331348	0.023595485	0.00045372576
0.11344497	0.023698373	0.00045400848
0.11357646	0.023778293	0.00045003491
0.11370795	0.023591240	0.00045173235
0.11383944	0.023611978	0.00044912740
0.11397093	0.024542428	0.00045732851
0.11410242	0.024650903	0.00045860125
0.11423390	0.023983223	0.00044796225
0.11436539	0.023895662	0.00045276514
0.11449688	0.024820801	0.00045280821
0.11462837	0.024797987	0.00045807831
0.11475986	0.023998785	0.00044702904
0.11489135	0.024109468	0.00044456923
0.11502284	0.024440762	0.00045130029
0.11515433	0.023780948	0.00044467736
0.11528581	0.024583831	0.00045068208
0.11541730	0.023456701	0.00043857460
0.11554879	0.024144791	0.00044294898
0.11568028	0.023969665	0.00044579904
0.11581177	0.023782022	0.00044173599
0.11594326	0.024137517	0.00044493755
0.11607475	0.023956653	0.00044217126
0.11620624	0.023824470	0.00043756679
0.11633772	0.023776243	0.00044165167
0.11646921	0.024078573	0.00044216914
0.11660070	0.023670664	0.00043846842
0.11673219	0.024140027	0.00043887266
0.11686368	0.024460770	0.00044180413
0.11699517	0.023418147	0.00043584467
0.11712666	0.024119439	0.00043842625
0.11725814	0.023381127	0.00043158123
0.11738963	0.024199519	0.00043803159
0.11752112	0.023786647	0.00043072390
0.11765261	0.024016046	0.00043651171
0.11778410	0.023550988	0.00043208143
0.11791559	0.024200068	0.00043391539
0.11804708	0.023644045	0.00042805000
0.11817857	0.023521524	0.00042938061
0.11831005	0.023339766	0.00042480743
0.11844154	0.024529124	0.00043720289
0.11857303	0.023989451	0.00042878592
0.11870452	0.023972712	0.00042856112
0.11883601	0.023735224	0.00042785993
0.11896750	0.023972764	0.00042926866
0.11909899	0.024149973	0.00043167398
0.11923048	0.023958616	0.00042374790
0.11936196	0.023729908	0.00042688386
0.11949345	0.024357888	0.00042531638
0.11962494	0.024375609	0.00042619199
0.11975643	0.023965214	0.00042655840
0.11988792	0.024166529	0.00042289570
0.12001941	0.023484537	0.00041986561
0.12015090	0.024208573	0.00042467817
0.12028239	0.023259472	0.00041790678
0.12041387	0.023875168	0.00042120141
0.12054536	0.023561001	0.00041610980
0.12067685	0.023811177	0.00042035119
0.12080834	0.023951577	0.00042092046
0.12093983	0.023526887	0.00041478666
0.12107132	0.023578119	0.00041946896
0.12120281	0.024356946	0.00042202657
0.12133429	0.023292388	0.00041357723
0.12146578	0.023587301	0.00041738503
0.12159727	0.023753356	0.00041418776
0.12172876	0.023367865	0.00041340180
0.12186025	0.023654714	0.00041413647
0.12199174	0.023601666	0.00041577743
0.12212323	0.023736482	0.00041572326
0.12225472	0.024130174	0.00041731353
0.12238620	0.023643977	0.00041644156
0.12251769	0.023369479	0.00041132546
0.12264918	0.024119900	0.00041873535
0.12278067	0.024080330	0.00041795936
0.12291216	0.023716252	0.00041451368
0.12304365	0.023971311	0.00041542849
0.12317514	0.023227748	0.00041009248
0.12330663	0.023744021	0.00041429782
0.12343811	0.023458898	0.00041229285
0.12356960	0.023562925	0.00041085444
0.12370109	0.023137659	0.00041079079
0.12383258	0.022814453	0.00040648653
0.12396407	0.023770405	0.00041115726
0.12409556	0.023799350	0.00041616370
0.12422705	0.023432673	0.00040937055
0.12435853	0.023940543	0.00041587787
0.12449002	0.023506291	0.00040825685
0.12462151	0.023185694	0.00040901076
0.12475300	0.023741749	0.00041212612
0.12488449	0.024460824	0.00041773757
0.12501598	0.023313678	0.00041059005
0.12514747	0.023974888	0.00041168230
0.12527896	0.024175148	0.00041234365
0.12541044	0.023425457	0.00041091232
0.12554193	0.023103796	0.00040684989
0.12567342	0.023245003	0.00040574915
0.12580491	0.023917598	0.00041335140
0.12593640	0.023912828	0.00040981597
0.12606789	0.023762716	0.00041186504
0.12619938	0.023812444	0.00040999787
0.12633087	0.023904565	0.00041364132
0.12646235	0.023971779	0.00041131116
0.12659384	0.023645376	0.00040675871
0.12672533	0.024685508	0.00041847284
0.12685682	0.024022637	0.00040961605
0.12698831	0.023081617	0.00040421955
0.12711980	0.023308118	0.00040427652
0.12725129	0.023660003	0.00040584688
0.12738277	0.023912273	0.00041087928
0.12751426	0.023360167	0.00040547655
0.12764575	0.023115785	0.00040402350
0.12777724	0.023626329	0.00040528610
0.12790873	0.023865500	0.00040754975
0.12804022	0.023536117	0.00040755526
0.12817171	0.023687002	0.00040641687
0.12830320	0.023157480	0.00040312836
0.12843468	0.023634583	0.00040600542
0.12856617	0.023851853	0.00040690032
0.12869766	0.023845166	0.00040595209
0.12882915	0.023630626	0.00040678076
0.12896064	0.023883298	0.00040592871
0.12909213	0.023619745	0.00040467484
0.12922362	0.024311938	0.00041042823
0.12935511	0.023195797	0.00040185898
0.12948659	0.023879963	0.00040716881
0.12961808	0.023437561	0.00040281094
0.12974957	0.023286855	0.00040169976
0.12988106	0.023112409	0.00039935995
0.13001255	0.024117496	0.00040636531
0.13014404	0.023172602	0.00040309867
0.13027553	0.023592622	0.00040226194
0.13040701	0.024029551	0.00040504352
0.13053850	0.023841987	0.00040624526
0.13066999	0.023707578	0.00040415042
0.13080148	0.024213630	0.00040754935
0.13093297	0.024178273	0.00040509136
0.13106446	0.023085324	0.00039874006
0.13119595	0.023926029	0.00040295621
0.13132744	0.023862075	0.00040305720
0.13145892	0.023791212	0.00040371627
0.13159041	0.024214862	0.00040554232
0.13172190	0.023992804	0.00040351710
0.13185339	0.022899040	0.00039821787
0.13198488	0.023005069	0.00039632068
0.13211637	0.024469951	0.00040792242
0.13224786	0.024687765	0.00040626860
0.13237935	0.023507722	0.00039944652
0.13251083	0.023907428	0.00040255311
0.13264232	0.023876809	0.00040264992
0.13277381	0.023174211	0.00039834586
0.13290530	0.023714878	0.00039938862
0.13303679	0.024092807	0.00040489074
0.13316828	0.023426326	0.00040063295
0.13329977	0.023357750	0.00039534632
0.13343125	0.023018451	0.00039961328
0.13356274	0.023891027	0.00039927195
0.13369423	0.024108219	0.00040243058
0.13382572	0.024045648	0.00040370928
0.13395721	0.023074464	0.00039547494
0.13408870	0.023520276	0.00039975112
0.13422019	0.023361168	0.00039531150
0.13435168	0.024165875	0.00040323151
0.13448316	0.023929067	0.00040311775
0.13461465	0.023115770	0.00039386541
0.13474614	0.023977253	0.00040123708
0.13487763	0.024089203	0.00040082589
0.13500912	0.024191456	0.00040166331
0.13514061	0.023816581	0.00039935582
0.13527210	0.023913696	0.00040021377
0.13540359	0.023865981	0.00039928129
0.13553507	0.023491499	0.00039574633
0.13566656	0.024263151	0.00040229645
0.13579805	0.023659741	0.00039814742
0.13592954	0.023455537	0.00039541517
0.13606103	0.022846414	0.00039410285
0.13619252	0.024350052	0.00040082481
0.13632401	0.023534400	0.00039357673
0.13645549	0.023835854	0.00039901266
0.13658698	0.023216302	0.00039205211
0.13671847	0.023518259	0.00039575091
0.13684996	0.023699772	0.00039754804
0.13698145	0.023410782	0.00039386082
0.13711294	0.023542464	0.00039499296
0.13724443	0.023823186	0.00039764167
0.13737592	0.023951581	0.00039624633
0.13750740	0.023516508	0.00039708650
0.13763889	0.023336367	0.00039190809
0.13777038	0.024100186	0.00039900098
0.13790187	0.023254036	0.00039095147
0.13803336	0.023349417	0.00039232598
0.13816485	0.023415129	0.00039381693
0.13829634	0.023487956	0.00039089566
0.13842783	0.023373518	0.00039353533
0.13855931	0.023985883	0.00039628434
0.13869080	0.023788345	0.00039423667
0.13882229	0.023213848	0.00038990791
0.13895378	0.023702741	0.00039177331
0.13908527	0.023856338	0.00039559643
0.13921676	0.022765979	0.00038746763
0.13934825	0.023096686	0.00038940399
0.13947973	0.023688259	0.00039293288
0.13961122	0.023398083	0.00039035146
0.13974271	0.023232617	0.00039094493
0.13987420	0.023686583	0.00039447202
0.14000569	0.024160751	0.00039483444
0.14013718	0.024231889	0.00039610362
0.14026867	0.023148737	0.00038915929
0.14040016	0.023682445	0.00039256673
0.14053164	0.023875072	0.00039526027
0.14066313	0.023807637	0.00039042341
0.14079462	0.023899611	0.00039323281
0.14092611	0.024058033	0.00039225054
0.14105760	0.024043426	0.00039437907
0.14118909	0.023948362	0.00039475644
0.14132058	0.023182566	0.00038471119
0.14145207	0.022733909	0.00038292238
0.14158355	0.023425982	0.00038836705
0.14171504	0.023500197	0.00038737193
0.14184653	0.023788087	0.00038922589
0.14197802	0.024115585	0.00039062496
0.14210951	0.023948148	0.00038899152
0.14224100	0.023354340	0.00038666192
0.14237249	0.023982620	0.00038999911
0.14250398	0.024648008	0.00039600209
0.14263546	0.023470670	0.00038521396
0.14276695	0.023573240	0.00038760987
0.14289844	0.024138040	0.00039218187
0.14302993	0.023810987	0.00038907659
0.14316142	0.023874884	0.00038983275
0.14329291	0.024111891	0.00038894060
0.14342440	0.023660045	0.00038672091
0.14355588	0.023567959	0.00038654393
0.14368737	0.023472065	0.00038605711
0.14381886	0.023422460	0.00038707835
0.14395035	0.023558121	0.00038530603
0.14408184	0.023712102	0.00038711622
0.14421333	0.023108490	0.00038404204
0.14434482	0.023822623	0.00038776224
0.14447631	0.023327925	0.00038539582
0.14460779	0.024433375	0.00039102092
0.14473928	0.023363246	0.00038306822
0.14487077	0.022712203	0.00038216755
0.14500226	0.023151351	0.00038175165
0.14513375	0.023292429	0.00038524747
0.14526524	0.023630480	0.00038491762
0.14539673	0.023390548	0.00038439560
0.14552822	0.024415690	0.00039320044
0.14565970	0.024467515	0.00039011109
0.14579119	0.023143960	0.00038350643
0.14592268	0.023133766	0.00038203281
0.14605417	0.023716637	0.00038575402
0.14618566	0.023700098	0.00038611186
0.14631715	0.023304174	0.00038178832
0.14644864	0.023584507	0.00038383504
0.14658012	0.023084821	0.00038012653
0.14671161	0.022821016	0.00037965499
0.14684310	0.023310935	0.00038353688
0.14697459	0.023551300	0.00038379352
0.14710608	0.023495550	0.00038288579
0.14723757	0.023672262	0.00038383833
0.14736906	0.023459971	0.00038133394
0.14750055	0.023159461	0.00038309487
0.14763203	0.023285022	0.00038107983
0.14776352	0.023944605	0.00038549993
0.14789501	0.022933911	0.00037804141
0.14802650	0.023446221	0.00038054110
0.14815799	0.023762565	0.00038540840
0.14828948	0.023427444	0.00038139158
0.14842097	0.023661109	0.00038401532
0.14855246	0.022891870	0.00037862245
0.14868394	0.023660934	0.00038122082
0.14881543	0.024267167	0.00038732564
0.14894692	0.023254620	0.00038073604
0.14907841	0.023341197	0.00037960526
0.14920990	0.023089590	0.00037909096
0.14934139	0.023436093	0.00038075878
0.14947288	0.023499486	0.00038160619
0.14960436	0.023433366	0.00038029087
0.14973585	0.023509187	0.00038080264
0.14986734	0.022990638	0.00037891783
0.14999883	0.023167165	0.00037699458
0.15013032	0.023244239	0.00037977100
0.15026181	0.023061356	0.00037815216
0.15039330	0.023587587	0.00038101635
0.15052479	0.023746497	0.00038190311
0.15065627	0.024141733	0.00038319273
0.15078776	0.023799473	0.00038245925
0.15091925	0.023460876	0.00038000441
0.15105074	0.023446545	0.00037828269
0.15118223	0.023411880	0.00038000411
0.15131372	0.023333612	0.00037890999
0.15144521	0.023565116	0.00037979571
0.15157670	0.023581215	0.00038063434
0.15170818	0.023918542	0.00037999382
0.15183967	0.023690170	0.00037812460
0.15197116	0.023488306	0.00038017666
0.15210265	0.023585981	0.00037871016
0.15223414	0.023568310	0.00037891900
0.15236563	0.023202228	0.00037605514
0.15249712	0.023410173	0.00037796071
0.15262860	0.023591211	0.00037875146
0.15276009	0.023548983	0.00037917190
0.15289158	0.023057336	0.00037494586
0.15302307	0.024022806	0.00037841588
0.15315456	0.023606745	0.00037899678
0.15328605	0.023013507	0.00037546742
0.15341754	0.023348587	0.00037758823
0.15354903	0.024633626	0.00038408675
0.15368051	0.023708245	0.00037870949
0.15381200	0.023937888	0.00037823616
0.15394349	0.023780153	0.00037965836
0.15407498	0.022842668	0.00037264998
0.15420647	0.023630218	0.00037550799
0.15433796	0.022838022	0.00037245920
0.15446945	0.023544920	0.00037595631
0.15460094	0.023065122	0.00037402750
0.15473242	0.024140239	0.00038117453
0.15486391	0.023886984	0.00037834960
0.15499540	0.023917449	0.00037838062
0.15512689	0.023667383	0.00037677546
0.15525838	0.023295173	0.00037358175
0.15538987	0.023923070	0.00037834195
0.15552136	0.023359238	0.00037433841
0.15565284	0.023987842	0.00037868674
0.15578433	0.023885948	0.00037757374
0.15591582	0.023478960	0.00037640876
0.15604731	0.023784742	0.00037742942
0.15617880	0.023462995	0.00037450414
0.15631029	0.023081109	0.00037368167
0.15644178	0.023782099	0.00037509475
0.15657327	0.023118823	0.00037323074
0.15670475	0.023919375	0.00037612553
0.15683624	0.023516086	0.00037325837
0.15696773	0.023206366	0.00037193138
0.15709922	0.023391820	0.00037110641
0.15723071	0.024072714	0.00037776376
0.15736220	0.023590213	0.00037286575
0.15749369	0.023078136	0.00037044580
0.15762518	0.022656346	0.00036706369
0.15775666	0.023691170	0.00037354607
0.15788815	0.023284947	0.00037314066
0.15801964	0.023490855	0.00037255176
0.15815113	0.024085357	0.00037655818
0.15828262	0.024079427	0.00037586574
0.15841411	0.024066111	0.00037473319
0.15854560	0.023941689	0.00037553845
0.15867708	0.023994115	0.00037366864
0.15880857	0.023651796	0.00037334954
0.15894006	0.024108568	0.00037481657
0.15907155	0.022665240	0.00036758254
0.15920304	0.023154405	0.00037143815
0.15933453	0.023549007	0.00037086166
0.15946602	0.023145513	0.00037030806
0.15959751	0.023261030	0.00036865117
0.15972899	0.023505066	0.00037117742
0.15986048	0.023401601	0.00037168712
0.15999197	0.023576912	0.00037016239
0.16012346	0.023897264	0.00037354612
0.16025495	0.023466350	0.00037051345
0.16038644	0.023424023	0.00036872486
0.16051793	0.022874055	0.00036787585
0.16064942	0.023774498	0.00037096651
0.16078090	0.024072448	0.00037415625
0.16091239	0.024425413	0.00037627746
0.16104388	0.023762276	0.00037084490
0.16117537	0.023810804	0.00037223912
0.16130686	0.023387665	0.00036768661
0.16143835	0.022989085	0.00036640440
0.16156984	0.023631965	0.00037075008
0.16170133	0.022958178	0.00036428146
0.16183281	0.023830019	0.00037184769
0.16196430	0.023971046	0.00037132093
0.16209579	0.023348761	0.00036742381
0.16222728	0.023935083	0.00037227177
0.16235877	0.024011177	0.00036949386
0.16249026	0.023640749	0.00036916476
0.16262175	0.023704099	0.00036977871
0.16275323	0.023096882	0.00036588369
0.16288472	0.023436863	0.00036716738
0.16301621	0.023352981	0.00036599346
0.16314770	0.023696604	0.00037136922
0.16327919	0.023274366	0.00036594968
0.16341068	0.022551036	0.00036175567
0.16354217	0.023154315	0.00036705352
0.16367366	0.024309616	0.00037157087
0.16380514	0.023385698	0.00036774536
0.16393663	0.023662731	0.00036836238
0.16406812	0.023323920	0.00036536873
0.16419961	0.023340001	0.00036595635
0.16433110	0.022904064	0.00036202702
0.16446259	0.023338407	0.00036642003
0.16459408	0.024024554	0.00037061349
0.16472557	0.023698664	0.00036682501
0.16485705	0.023791584	0.00036832398
0.16498854	0.024401138	0.00037200669
0.16512003	0.023497727	0.00036661571
0.16525152	0.024016004	0.00037170718
0.16538301	0.023777176	0.00036723644
0.16551450	0.023981374	0.00036971467
0.16564599	0.023677116	0.00036740717
0.16577747	0.024236736	0.00037056749
0.16590896	0.023622288	0.00036692087
0.16604045	0.023777857	0.00036533713
0.16617194	0.023602901	0.00036639354
0.16630343	0.023290184	0.00036366240
0.16643492	0.022900103	0.00036192963
0.16656641	0.023953844	0.00036785428
0.16669790	0.024078398	0.00036693167
0.16682938	0.022974365	0.00036326901
0.16696087	0.022410855	0.00035898198
0.16709236	0.023618046	0.00036374622
0.16722385	0.024157233	0.00036814141
0.16735534	0.023627478	0.00036478303
0.16748683	0.024005428	0.00036790100
0.16761832	0.024078910	0.00036955147
0.16774981	0.023496291	0.00036341528
0.16788129	0.023683854	0.00036553487
0.16801278	0.024225213	0.00036649157
0.16814427	0.023411464	0.00036367103
0.16827576	0.022941380	0.00036066818
0.16840725	0.023305735	0.00036129127
0.16853874	0.024073147	0.00036694229
0.16867023	0.023764263	0.00036242862
0.16880171	0.023885404	0.00036674757
0.16893320	0.023011245	0.00036208536
0.16906469	0.023406386	0.00036105260
0.16919618	0.023499282	0.00036356754
0.16932767	0.022849031	0.00035714373
0.16945916	0.023443628	0.00036268815
0.16959065	0.024072262	0.00036581702
0.16972214	0.023291421	0.00035963727
0.16985362	0.023676467	0.00036507875
0.16998511	0.023094583	0.00035819794
0.17011660	0.023449704	0.00036338921
0.17024809	0.024211407	0.00036729504
0.17037958	0.023539652	0.00036109433
0.17051107	0.023466117	0.00036240180
0.17064256	0.023476923	0.00036185656
0.17077405	0.024051912	0.00036413735
0.17090553	0.023564175	0.00036163958
0.17103702	0.024123142	0.00036469460
0.17116851	0.024186645	0.00036436221
0.17130000	0.023424920	0.00036058951
0.17143149	0.022884753	0.00035670805
0.17156298	0.023473701	0.00036091579
0.17169447	0.023645768	0.00035991262
0.17182595	0.023683185	0.00036196783
0.17195744	0.023176206	0.00035910376
0.17208893	0.024293221	0.00036395198
0.17222042	0.023660108	0.00036135164
0.17235191	0.023658783	0.00036145538
0.17248340	0.023337822	0.00035883804
0.17261489	0.023488945	0.00036020217
0.17274638	0.023230035	0.00035682581
0.17287786	0.023547840	0.00036117729
0.17300935	0.023835418	0.00036197013
0.17314084	0.024165321	0.00036364893
0.17327233	0.023158090	0.00035635015
0.17340382	0.023784758	0.00035956025
0.17353531	0.023744682	0.00036034966
0.17366680	0.023243609	0.00035636259
0.17379829	0.023150606	0.00035708079
0.17392977	0.023439062	0.00036020984
0.17406126	0.023595362	0.00035889097
0.17419275	0.023748287	0.00035952943
0.17432424	0.023528403	0.00035769072
0.17445573	0.023075775	0.00035631768
0.17458722	0.023152459	0.00035635344
0.17471871	0.023207218	0.00035554257
0.17485019	0.023406221	0.00035783350
0.17498168	0.023651468	0.00035878565
0.17511317	0.024145372	0.00036191739
0.17524466	0.024462078	0.00036494194
0.17537615	0.023588152	0.00035794150
0.17550764	0.023642493	0.00035832728
0.17563913	0.023450564	0.00035699779
0.17577062	0.023501144	0.00035581316
0.17590210	0.023498459	0.00035703044
0.17603359	0.023345132	0.00035581669
0.17616508	0.023529414	0.00035836742
0.17629657	0.024022852	0.00036058106
0.17642806	0.023272960	0.00035430197
0.17655955	0.023302158	0.00035675044
0.17669104	0.023603632	0.00035547492
0.17682253	0.023775893	0.00035699346
0.17695401	0.023410142	0.00035678985
0.17708550	0.023551860	0.00035537501
0.17721699	0.023469885	0.00035575221
0.17734848	0.023158813	0.00035384765
0.17747997	0.023064757	0.00035342030
0.17761146	0.023167907	0.00035555507
0.17774295	0.023432263	0.00035247768
0.17787443	0.023610918	0.00035655453
0.17800592	0.023361758	0.00035400259
0.17813741	0.023311324	0.00035403032
0.17826890	0.023153531	0.00035394588
0.17840039	0.023890739	0.00035587913
0.17853188	0.023528909	0.00035548248
0.17866337	0.023731762	0.00035541609
0.17879486	0.023480370	0.00035438754
0.17892634	0.023959249	0.00035820633
0.17905783	0.023674277	0.00035513021
0.17918932	0.022775175	0.00035119492
0.17932081	0.023165633	0.00035158189
0.17945230	0.023227415	0.00035266926
0.17958379	0.023318607	0.00035366572
0.17971528	0.023534711	0.00035337237
0.17984677	0.023736971	0.00035473472
0.17997825	0.023530186	0.00035364441
0.18010974	0.023827747	0.00035469366
0.18024123	0.023411749	0.00035289592
0.18037272	0.023307086	0.00035101713
0.18050421	0.022988361	0.00035789794
0.18063570	0.022970909	0.00036069130
0.18076719	0.023990294	0.00036717743
0.18089867	0.023083602	0.00036585317
0.18103016	0.023861689	0.00037066871
0.18116165	0.023940481	0.00037402048
0.18129314	0.022857707	0.00036878921
0.18142463	0.023063388	0.00037021565
0.18155612	0.023367988	0.00037566748
0.18168761	0.023039389	0.00037366184
0.18181910	0.023056892	0.00037446728
0.18195058	0.023148002	0.00037702088
0.18208207	0.022920300	0.00037366439
0.18221356	0.023179137	0.00037923590
0.18234505	0.023450751	0.00037996049
0.18247654	0.023409021	0.00038221851
0.18260803	0.023477567	0.00038333757
0.18273952	0.024308706	0.00038972490
0.18287101	0.023773608	0.00038950378
0.18300249	0.022908414	0.00038322527
0.18313398	0.022928455	0.00038192964
0.18326547	0.023575425	0.00038881891
0.18339696	0.023762564	0.00039048296
0.18352845	0.023477015	0.00038963399
0.18365994	0.024129857	0.00039574123
0.18379143	0.022800134	0.00038659753
0.18392292	0.023666806	0.00039575953
0.18405440	0.024193028	0.00039621927
0.18418589	0.022740970	0.00039073631
0.18431738	0.023514489	0.00039567183
0.18444887	0.022910823	0.00038915326
0.18458036	0.023840274	0.00039897725
0.18471185	0.023820128	0.00039845413
0.18484334	0.022684633	0.00039136262
0.18497482	0.023381976	0.00039864560
0.18510631	0.022694387	0.00039341656
0.18523780	0.023550262	0.00039996453
0.18536929	0.023212211	0.00039306469
0.18550078	0.022232738	0.00038139028
0.18563227	0.023929676	0.00039113494
0.18576376	0.023140662	0.00037838189
0.18589525	0.023732440	0.00038601815
0.18602673	0.023515157	0.00038163844
0.18615822	0.023306884	0.00037901114
0.18628971	0.024471594	0.00038573784
0.18642120	0.023651950	0.00037823536
0.18655269	0.022734203	0.00037224321
0.18668418	0.023025030	0.00037115029
0.18681567	0.022771305	0.00036969770
0.18694716	0.023516390	0.00037447922
0.18707864	0.023351731	0.00036945677
0.18721013	0.023988408	0.00037491977
0.18734162	0.023128533	0.00036836307
0.18747311	0.023492967	0.00036970081
0.18760460	0.023538745	0.00037098775
0.18773609	0.023693196	0.00036754962
0.18786758	0.023317474	0.00036651756
0.18799906	0.023128260	0.00036546024
0.18813055	0.023320456	0.00036476447
0.18826204	0.023260720	0.00036422893
0.18839353	0.023955361	0.00036584279
0.18852502	0.023735333	0.00036592237
0.18865651	0.023029656	0.00036270160
0.18878800	0.023313381	0.00035936841
0.18891949	0.023344481	0.00036087812
0.18905097	0.023467430	0.00036128587
0.18918246	0.023291288	0.00035962158
0.18931395	0.022837718	0.00035729526
0.18944544	0.023519635	0.00035857074
0.18957693	0.023885695	0.00036241576
0.18970842	0.022916767	0.00035445530
0.18983991	0.023911868	0.00036098422
0.18997140	0.023854583	0.00036108303
0.19010288	0.023360297	0.00035387746
0.19023437	0.023911690	0.00035967252
0.19036586	0.023636775	0.00035567479
0.19049735	0.023287005	0.00035477975
0.19062884	0.022887747	0.00035142163
0.19076033	0.022926337	0.00035029153
0.19089182	0.023845147	0.00035614980
0.19102330	0.023135296	0.00035126939
0.19115479	0.023935137	0.00035596787
0.19128628	0.023761397	0.00035556588
0.19141777	0.023123583	0.00035045562
0.19154926	0.023448497	0.00035203819
0.19168075	0.023818938	0.00035530226
0.19181224	0.023642392	0.00035437721
0.19194373	0.023936010	0.00035609008
0.19207521	0.023367527	0.00035114556
0.19220670	0.023197851	0.00034970353
0.19233819	0.024119222	0.00035642628
0.19246968	0.023397534	0.00035097587
0.19260117	0.022971000	0.00034877307
0.19273266	0.023617948	0.00035211712
0.19286415	0.023425079	0.00035082012
0.19299564	0.023260126	0.00035180957
0.19312712	0.022718435	0.00034520991
0.19325861	0.023222879	0.00035017162
0.19339010	0.023181772	0.00034771622
0.19352159	0.023180414	0.00034866825
0.19365308	0.022977172	0.00034940165
0.19378457	0.023681462	0.00035164421
0.19391606	0.022905018	0.00034619638
0.19404754	0.022985030	0.00034748694
0.19417903	0.023394955	0.00034907370
0.19431052	0.023460119	0.00035062779
0.19444201	0.022963105	0.00034597947
0.19457350	0.023554996	0.00034944478
0.19470499	0.023804856	0.00035003544
0.19483648	0.023707215	0.00034980586
0.19496797	0.023489105	0.00034967150
0.19509945	0.023656883	0.00034967541
0.19523094	0.023348406	0.00034807537
0.19536243	0.023115047	0.00034680554
0.19549392	0.023149919	0.00034717387
0.19562541	0.023507903	0.00034912368
0.19575690	0.023676958	0.00034831217
0.19588839	0.022956056	0.00034382611
0.19601988	0.024192126	0.00035163382
0.19615136	0.023372898	0.00034540425
0.19628285	0.023691282	0.00035079236
0.19641434	0.023402957	0.00034783031
0.19654583	0.023819873	0.00034915887
0.19667732	0.023521322	0.00034747721
0.19680881	0.023362730	0.00034676126
0.19694030	0.024346203	0.00035226711
0.19707178	0.023717419	0.00034766915
0.19720327	0.023186967	0.00034477737
0.19733476	0.023010454	0.00034240690
0.19746625	0.023452733	0.00034626430
0.19759774	0.022570722	0.00034215933
0.19772923	0.023484237	0.00034607282
0.19786072	0.023217194	0.00034342109
0.19799221	0.023818874	0.00034825162
0.19812369	0.023561261	0.00034437178
0.19825518	0.023432720	0.00034632429
0.19838667	0.023338960	0.00034442983
0.19851816	0.023095995	0.00034215504
0.19864965	0.022992016	0.00034212074
0.19878114	0.022988281	0.00034130273
0.19891263	0.023217104	0.00034476428
0.19904412	0.023372864	0.00034340054
0.19917560	0.023540620	0.00034576462
0.19930709	0.023412526	0.00034456387
0.19943858	0.023901513	0.00034599736
0.19957007	0.023768995	0.00034665202
0.19970156	0.023593280	0.00034425516
0.19983305	0.023509593	0.00034422436
0.19996454	0.023110475	0.00034173509
0.20009602	0.022812237	0.00034057460
0.20022751	0.023000867	0.00034168617
0.20035900	0.023218823	0.00034258380
0.20049049	0.023391248	0.00034375981
0.20062198	0.023497381	0.00034385183
0.20075347	0.023115542	0.00034145341
0.20088496	0.023187737	0.00034288003
0.20101645	0.023366659	0.00034307213
0.20114793	0.023331867	0.00034131963
0.20127942	0.023347525	0.00034295194
0.20141091	0.023257587	0.00034104105
0.20154240	0.023083612	0.00034173133
0.20167389	0.023345266	0.00034207279
0.20180538	0.022879315	0.00033827935
0.20193687	0.023885764	0.00034562131
0.20206836	0.023064675	0.00033986419
0.20219984	0.023233256	0.00034183813
0.20233133	0.023366393	0.00034267538
0.20246282	0.023502307	0.00034191240
0.20259431	0.023251245	0.00034080247
0.20272580	0.023325942	0.00034029347
0.20285729	0.023661751	0.00034173427
0.20298878	0.023557303	0.00034361501
0.20312027	0.023065348	0.00033654058
0.20325175	0.023642756	0.00034293091
0.20338324	0.023332810	0.00033961087
0.20351473	0.023574493	0.00034155426
0.20364622	0.023011728	0.00033915188
0.20377771	0.023177912	0.00033859107
0.20390920	0.023094032	0.00033925501
0.20404069	0.023618331	0.00034152072
0.20417217	0.023481863	0.00034161848
0.20430366	0.023312742	0.00034045453
0.20443515	0.022562465	0.00033205074
0.20456664	0.023575190	0.00034028354
0.20469813	0.022899169	0.00033760243
0.20482962	0.023126538	0.00033781380
0.20496111	0.022788581	0.00033580458
0.20509260	0.023231751	0.00033710093
0.20522408	0.022870787	0.00033617202
0.20535557	0.023636934	0.00034068064
0.20548706	0.022730552	0.00033467993
0.20561855	0.023281478	0.00033932036
0.20575004	0.023232668	0.00033614838
0.20588153	0.023431088	0.00033860862
0.20601302	0.023140178	0.00033907886
0.20614451	0.023471101	0.00033707434
0.20627599	0.023678959	0.00034061912
0.20640748	0.023179230	0.00033588378
0.20653897	0.022943816	0.00033591172
0.20667046	0.022811445	0.00033545487
0.20680195	0.023516835	0.00033769654
0.20693344	0.023815670	0.00034103096
0.20706493	0.022872593	0.00033465739
0.20719641	0.023264313	0.00033717955
0.20732790	0.022884101	0.00033636210
0.20745939	0.023253388	0.00033563943
0.20759088	0.023566190	0.00033793468
0.20772237	0.023872146	0.00034000322
0.20785386	0.023841169	0.00033925911
0.20798535	0.023259915	0.00033706466
0.20811684	0.023253608	0.00033552459
0.20824832	0.023411609	0.00033761416
0.20837981	0.022992075	0.00033420517
0.20851130	0.023401980	0.00033746359
0.20864279	0.023344360	0.00033763968
0.20877428	0.023379309	0.00033621047
0.20890577	0.023164879	0.00033437574
0.20903726	0.023644825	0.00033773506
0.20916875	0.023062888	0.00033510020
0.20930023	0.023137423	0.00033589321
0.20943172	0.023386148	0.00033512950
0.20956321	0.022594851	0.00033113851
0.20969470	0.022985373	0.00033464235
0.20982619	0.023124899	0.00033385776
0.20995768	0.023304504	0.00033567663
0.21008917	0.022677052	0.00033106274
0.21022065	0.023303717	0.00033449009
0.21035214	0.022790900	0.00033406306
0.21048363	0.023111345	0.00033172888
0.21061512	0.023174176	0.00033602701
0.21074661	0.022803183	0.00033121601
0.21087810	0.023116094	0.00033300163
0.21100959	0.023362027	0.00033647871
0.21114108	0.023846914	0.00033665983
0.21127256	0.023498875	0.00033724647
0.21140405	0.023260137	0.00033264901
0.21153554	0.023853898	0.00033723851
0.21166703	0.022899433	0.00033242767
0.21179852	0.023288869	0.00033419777
0.21193001	0.023062167	0.00033333637
0.21206150	0.023747661	0.00033491771
0.21219299	0.023057236	0.00033131955
0.21232447	0.022990687	0.00033248468
0.21245596	0.022961836	0.00033130469
0.21258745	0.022930774	0.00033206318
0.21271894	0.023249803	0.00033294655
0.21285043	0.023122968	0.00033191069
0.21298192	0.023950522	0.00033826057
0.21311341	0.023471420	0.00033309846
0.21324489	0.023435274	0.00033386282
0.21337638	0.022744711	0.00032866674
0.21350787	0.022944621	0.00033063222
0.21363936	0.023690550	0.00033709871
0.21377085	0.022852027	0.00032928127
0.21390234	0.023492737	0.00033475852
0.21403383	0.023100084	0.00033124925
0.21416532	0.022973825	0.00033127039
0.21429680	0.023372108	0.00033381524
0.21442829	0.022906067	0.00032962104
0.21455978	0.023877056	0.00033480742
0.21469127	0.023734132	0.00033423628
0.21482276	0.023029617	0.00032933748
0.21495425	0.022914053	0.00033016666
0.21508574	0.023238575	0.00033197304
0.21521723	0.023645619	0.00033322433
0.21534871	0.023003894	0.00033147555
0.21548020	0.022889806	0.00032750216
0.21561169	0.022929220	0.00033007037
0.21574318	0.023247499	0.00033154879
0.21587467	0.022894473	0.00032853142
0.21600616	0.023180102	0.00033073475
0.21613765	0.022962703	0.00032798865
0.21626913	0.022946006	0.00032979642
0.21640062	0.023048983	0.00032948301
0.21653211	0.023746447	0.00033386850
0.21666360	0.022717637	0.00032665124
0.21679509	0.023650853	0.00033165093
0.21692658	0.022869281	0.00032915756
0.21705807	0.022695768	0.00032720421
0.21718956	0.023523857	0.00033057273
0.21732104	0.022745265	0.00032823595
0.21745253	0.023322406	0.00033037507
0.21758402	0.023559772	0.00033087647
0.21771551	0.023103955	0.00032783649
0.21784700	0.023496709	0.00032916793
0.21797849	0.022977926	0.00032799099
0.21810998	0.022622647	0.00032529095
0.21824147	0.023414367	0.00033063299
0.21837295	0.023874666	0.00033367773
0.21850444	0.022982522	0.00032635820
0.21863593	0.023105482	0.00032897550
0.21876742	0.023787977	0.00033065135
0.21889891	0.023592647	0.00033152516
0.21903040	0.022821975	0.00032766532
0.21916189	0.023466906	0.00032887949
0.21929337	0.022774979	0.00032635540
0.21942486	0.023243191	0.00032813310
0.21955635	0.023673771	0.00033191744
0.21968784	0.023507621	0.00032966946
0.21981933	0.023284446	0.00032649766
0.21995082	0.023267088	0.00032826489
0.22008231	0.022787348	0.00032473802
0.22021380	0.023034297	0.00032689843
0.22034528	0.023490585	0.00032923298
0.22047677	0.022952228	0.00032396425
0.22060826	0.023430817	0.00032797345
0.22073975	0.023481791	0.00032822755
0.22087124	0.023148500	0.00032636563
0.22100273	0.023117512	0.00032655094
0.22113422	0.023278261	0.00032578085
0.22126571	0.023130109	0.00032647844
0.22139719	0.023614551	0.00032878161
0.22152868	0.023515649	0.00032886394
0.22166017	0.023205688	0.00032706669
0.22179166	0.023546966	0.00032807318
0.22192315	0.023370456	0.00032867419
0.22205464	0.023403062	0.00032753270
0.22218613	0.023296194	0.00032759028
0.22231761	0.023353541	0.00032697479
0.22244910	0.023814481	0.00032886012
0.22258059	0.023436291	0.00032751380
0.22271208	0.023086295	0.00032553907
0.22284357	0.022790558	0.00032368329
0.22297506	0.023166696	0.00032597911
0.22310655	0.022916620	0.00032295839
0.22323804	0.023083884	0.00032625738
0.22336952	0.023521883	0.00032805707
0.22350101	0.022380382	0.00031980679
0.22363250	0.023149772	0.00032560510
0.22376399	0.023328107	0.00032519551
0.22389548	0.022963426	0.00032442596
0.22402697	0.023230079	0.00032670196
0.22415846	0.023266142	0.00032414518
0.22428995	0.023544743	0.00032653210
0.22442143	0.022545545	0.00032056296
0.22455292	0.023821271	0.00032985844
0.22468441	0.022883248	0.00032336219
0.22481590	0.023436259	0.00032578485
0.22494739	0.023304910	0.00032515720
0.22507888	0.023137299	0.00032400543
0.22521037	0.024269448	0.00032936192
0.22534186	0.023041164	0.00032364470
0.22547334	0.023410780	0.00032597864
0.22560483	0.023393033	0.00032371908
0.22573632	0.023408057	0.00032680588
0.22586781	0.023201205	0.00032351203
0.22599930	0.023114639	0.00032432037
0.22613079	0.023164360	0.00032298417
0.22626228	0.022455123	0.00032062527
0.22639376	0.022875448	0.00032058053
0.22652525	0.023803792	0.00032626630
0.22665674	0.023386193	0.00032486608
0.22678823	0.023210358	0.00032244196
0.22691972	0.022836903	0.00032091128
0.22705121	0.023236675	0.00032245777
0.22718270	0.023278919	0.00032342417
0.22731419	0.022806321	0.00032167233
0.22744567	0.023083311	0.00032190274
0.22757716	0.023404813	0.00032245819
0.22770865	0.023357904	0.00032356530
0.22784014	0.022728278	0.00031970043
0.22797163	0.023331599	0.00032385011
0.22810312	0.022837342	0.00031884100
0.22823461	0.023175668	0.00032189256
0.22836610	0.022936423	0.00032179996
0.22849758	0.023366269	0.00032264676
0.22862907	0.022406695	0.00031800160
0.22876056	0.023397868	0.00032115697
0.22889205	0.022784347	0.00032014857
0.22902354	0.023233268	0.00032296926
0.22915503	0.022983338	0.00031942548
0.22928652	0.022844752	0.00032070466
0.22941800	0.023269652	0.00032056152
0.22954949	0.023083498	0.00032160367
0.22968098	0.022578965	0.00031884531
0.22981247	0.023203811	0.00032105474
0.22994396	0.023340516	0.00032293203
0.23007545	0.022871644	0.00032254242
0.23020694	0.022647648	0.00032337294
0.23033843	0.022731798	0.00032954096
0.23046991	0.023218322	0.00033214730
0.23060140	0.023053849	0.00033394718
0.23073289	0.023009571	0.00033403612
0.23086438	0.023115150	0.00033559720
0.23099587	0.022923219	0.00033827718
0.23112736	0.023279234	0.00033875626
0.23125885	0.022896887	0.00033874027
0.23139034	0.022770975	0.00033757833
0.23152182	0.023663200	0.00034497960
0.23165331	0.023276838	0.00034495807
0.23178480	0.022782519	0.00034188695
0.23191629	0.023229364	0.00034538192
0.23204778	0.023110559	0.00034536007
0.23217927	0.022764398	0.00034384768
0.23231076	0.023170423	0.00034730179
0.23244224	0.023631963	0.00035029748
0.23257373	0.023267724	0.00034920348
0.23270522	0.023437180	0.00035029122
0.23283671	0.022084882	0.00034165642
0.23296820	0.023277710	0.00035102616
0.23309969	0.023604998	0.00035112681
0.23323118	0.023244293	0.00034934549
0.23336267	0.022676571	0.00034658096
0.23349415	0.022612736	0.00034536495
0.23362564	0.022830094	0.00034878258
0.23375713	0.022667022	0.00034644759
0.23388862	0.023399757	0.00035073205
0.23402011	0.023340041	0.00035215485
0.23415160	0.023339529	0.00034990310
0.23428309	0.023359561	0.00035238792
0.23441458	0.022990038	0.00034806870
0.23454606	0.023596474	0.00035375095
0.23467755	0.023529247	0.00035310919
0.23480904	0.022644456	0.00034950070
0.23494053	0.023052027	0.00035122161
0.23507202	0.023569482	0.00035514965
0.23520351	0.023255197	0.00035174120
0.23533500	0.023233408	0.00035289455
0.23546648	0.023412272	0.00035282930
0.23559797	0.022622232	0.00035008592
0.23572946	0.023170249	0.00035156426
0.23586095	0.023206194	0.00035346292
0.23599244	0.022949773	0.00035264359
0.23612393	0.022873177	0.00035130071
0.23625542	0.022737630	0.00035258955
0.23638691	0.023057337	0.00035350269
0.23651839	0.022917567	0.00035295269
0.23664988	0.023758154	0.00035884164
0.23678137	0.022851245	0.00035255042
0.23691286	0.023431826	0.00035615274
0.23704435	0.023279533	0.00035591108
0.23717584	0.023402071	0.00035453308
0.23730733	0.023317098	0.00035733712
0.23743882	0.023674109	0.00035762721
0.23757030	0.023101294	0.00035526663
0.23770179	0.023240879	0.00035828808
0.23783328	0.023744331	0.00035759387
0.23796477	0.023185906	0.00035690596
0.23809626	0.022407257	0.00035054715
0.23822775	0.022960986	0.00035530463
0.23835924	0.023762484	0.00036299329
0.23849072	0.023038375	0.00035426376
0.23862221	0.022827558	0.00035478130
0.23875370	0.023260472	0.00035709474
0.23888519	0.022832057	0.00035539577
0.23901668	0.024115077	0.00036537070
0.23914817	0.022776956	0.00035169710
0.23927966	0.023301307	0.00035917491
0.23941115	0.024015596	0.00036204155
0.23954263	0.023270842	0.00035838079
0.23967412	0.023427979	0.00036068938
0.23980561	0.023037215	0.00035667072
0.23993710	0.022519261	0.00035573573
0.24006859	0.022856250	0.00035681708
0.24020008	0.023356338	0.00036235878
0.24033157	0.022982754	0.00035793049
0.24046306	0.022923877	0.00035611245
0.24059454	0.023177419	0.00035894170
0.24072603	0.023989301	0.00036491031
0.24085752	0.023109969	0.00035846540
0.24098901	0.023375717	0.00036438427
0.24112050	0.023584966	0.00035987621
0.24125199	0.023312346	0.00036112833
0.24138348	0.023207302	0.00036151101
0.24151496	0.022912711	0.00035797671
0.24164645	0.023301052	0.00036268931
0.24177794	0.023683613	0.00036106375
0.24190943	0.023133891	0.00036026553
0.24204092	0.023821671	0.00036496323
0.24217241	0.023875994	0.00036492091
0.24230390	0.022691858	0.00035896421
0.24243539	0.022454964	0.00035447472
0.24256687	0.022992732	0.00035987975
0.24269836	0.023072718	0.00036086372
0.24282985	0.023069028	0.00035925541
0.24296134	0.023596406	0.00036484021
0.24309283	0.023651713	0.00036336407
0.24322432	0.023063419	0.00036188442
0.24335581	0.022732179	0.00036090930
0.24348730	0.023093599	0.00036091870
0.24361878	0.022741408	0.00036044530
0.24375027	0.022224789	0.00035499313
0.24388176	0.022907220	0.00035987819
0.24401325	0.023268611	0.00036377152
0.24414474	0.022968513	0.00035985514
0.24427623	0.023353169	0.00036387066
0.24440772	0.023837306	0.00036624812
0.24453920	0.023015351	0.00036178161
0.24467069	0.023473977	0.00036634671
0.24480218	0.023095496	0.00036209942
0.24493367	0.023082294	0.00036185651
0.24506516	0.022861010	0.00036136166
0.24519665	0.023358763	0.00036421448
0.24532814	0.023223241	0.00036437916
0.24545963	0.023140180	0.00036354113
0.24559111	0.023382294	0.00036537512
0.24572260	0.023510021	0.00036454801
0.24585409	0.023084845	0.00036234364
0.24598558	0.023268999	0.00036578602
0.24611707	0.023034015	0.00036308851
0.24624856	0.022940865	0.00036129670
0.24638005	0.023145278	0.00036505203
0.24651154	0.022771863	0.00036110650
0.24664302	0.023733736	0.00036860234
0.24677451	0.023542740	0.00036632375
0.24690600	0.023133634	0.00036494865
0.24703749	0.023274497	0.00036599761
0.24716898	0.023532981	0.00036482771
0.24730047	0.023299881	0.00036822193
0.24743196	0.023578459	0.00036685606
0.24756345	0.023808045	0.00036863847
0.24769493	0.023767635	0.00037067926
0.24782642	0.023327020	0.00036515843
0.24795791	0.022956372	0.00036483232
0.24808940	0.022229727	0.00035970718
0.24822089	0.023137152	0.00036397109
0.24835238	0.023237893	0.00036698916
0.24848387	0.023099544	0.00036437803
0.24861535	0.023240429	0.00036710161
0.24874684	0.023291097	0.00036700717
0.24887833	0.022563463	0.00036229630
0.24900982	0.022855659	0.00036614147
0.24914131	0.023085319	0.00036612793
0.24927280	0.022951363	0.00036574196
0.24940429	0.023045162	0.00036604706
0.24953578	0.023251392	0.00036670087
0.24966726	0.023305868	0.00036910917
0.24979875	0.022892628	0.00036328938
0.24993024	0.023371377	0.00036985390
0.25006173	0.023488835	0.00036766760
0.25019322	0.023316726	0.00036846801
0.25032471	0.023507952	0.00037027997
0.25045620	0.023363344	0.00036686064
0.25058769	0.023748366	0.00037090510
0.25071917	0.023040533	0.00036634287
0.25085066	0.023523146	0.00036808916
0.25098215	0.023717862	0.00037231542
0.25111364	0.023107542	0.00036663226
0.25124513	0.023102718	0.00036779914
0.25137662	0.023210814	0.00036896491
0.25150811	0.022706599	0.00036333097
0.25163959	0.022386428	0.00036261482
0.25177108	0.022833650	0.00036405282
0.25190257	0.023157962	0.00036824123
0.25203406	0.022853961	0.00036698626
0.25216555	0.023302141	0.00036793287
0.25229704	0.022745772	0.00036720792
0.25242853	0.023774398	0.00037153722
0.25256002	0.022603411	0.00036554725
0.25269150	0.023651026	0.00037150711
0.25282299	0.022735621	0.00036637966
0.25295448	0.023932936	0.00037558116
0.25308597	0.023027593	0.00036709832
0.25321746	0.022666686	0.00036748581
0.25334895	0.023628371	0.00037234104
0.25348044	0.022721035	0.00036513963
0.25361193	0.022362956	0.00036393362
0.25374341	0.023218579	0.00036708617
0.25387490	0.023665046	0.00037151907
0.25400639	0.023657580	0.00037850171
0.25413788	0.022986348	0.00037734448
0.25426937	0.023177238	0.00038409619
0.25440086	0.023128433	0.00038663975
0.25453235	0.023066443	0.00038963973
0.25466383	0.023510259	0.00039495796
0.25479532	0.022910331	0.00039206895
0.25492681	0.023032526	0.00039569864
0.25505830	0.022775864	0.00039681400
0.25518979	0.024188597	0.00040661512
0.25532128	0.023366925	0.00040510169
0.25545277	0.023661181	0.00040674064
0.25558426	0.022871273	0.00040312362
0.25571574	0.023336107	0.00040797320
0.25584723	0.023059760	0.00040761269
0.25597872	0.022544510	0.00040665556
0.25611021	0.023125058	0.00041120856
0.25624170	0.022780616	0.00041062071
0.25637319	0.023161575	0.00041697500
0.25650468	0.024005134	0.00042133491
0.25663617	0.023305227	0.00041962403
0.25676765	0.023584728	0.00042261811
0.25689914	0.023247922	0.00042288518
0.25703063	0.022762128	0.00042307715
0.25716212	0.022518874	0.00041971017
0.25729361	0.022715141	0.00042445094
0.25742510	0.022658592	0.00042476827
0.25755659	0.022938594	0.00042882882
0.25768807	0.023271668	0.00043385371
0.25781956	0.023205041	0.00043277792
0.25795105	0.023146644	0.00043287163
0.25808254	0.024056278	0.00044610077
0.25821403	0.023181392	0.00043597150
0.25834552	0.024379364	0.00044777864
0.25847701	0.023414857	0.00044012540
0.25860850	0.022807988	0.00043610175
0.25873998	0.023173320	0.00043939232
0.25887147	0.023658066	0.00044530710
0.25900296	0.023049045	0.00044353691
0.25913445	0.022590855	0.00043757947
0.25926594	0.023156137	0.00044395637
0.25939743	0.022775841	0.00044366262
0.25952892	0.022704328	0.00043993258
0.25966041	0.021716487	0.00043705334
0.25979189	0.023573328	0.00044783568
0.25992338	0.023301911	0.00044969693
0.26005487	0.023733972	0.00045435872
0.26018636	0.023671068	0.00045216182
0.26031785	0.022845759	0.00044694942
0.26044934	0.022321118	0.00044384188
0.26058083	0.022799960	0.00044528896
0.26071231	0.022849783	0.00045054580
0.26084380	0.023484832	0.00045257526
0.26097529	0.022293684	0.00044768286
0.26110678	0.023286936	0.00045281683
0.26123827	0.022889237	0.00045367404
0.26136976	0.022599892	0.00045078190
0.26150125	0.023388468	0.00045867296
0.26163274	0.023183378	0.00045568911
0.26176422	0.023701698	0.00045919699
0.26189571	0.023421531	0.00046332857
0.26202720	0.023438339	0.00046113766
0.26215869	0.022311285	0.00045148593
0.26229018	0.022353019	0.00045404328
0.26242167	0.022927749	0.00045894972
0.26255316	0.022942918	0.00046056539
0.26268465	0.022496426	0.00046133648
0.26281613	0.023568914	0.00046470731
0.26294762	0.022974866	0.00046175391
0.26307911	0.023044615	0.00046181012
0.26321060	0.022699148	0.00046441637
0.26334209	0.022122720	0.00045797972
0.26347358	0.022711842	0.00045930163
0.26360507	0.022832818	0.00046322770
0.26373655	0.022533335	0.00046348356
0.26386804	0.022265887	0.00046175955
0.26399953	0.023127608	0.00047158113
0.26413102	0.023285860	0.00046849528
0.26426251	0.022451850	0.00046240350
0.26439400	0.023240920	0.00047056024
0.26452549	0.023089955	0.00047584853
0.26465698	0.023068658	0.00047399039
0.26478846	0.023150107	0.00046998172
0.26491995	0.023726715	0.00048242495
0.26505144	0.023054124	0.00047038126
0.26518293	0.023129790	0.00047415792
0.26531442	0.023751540	0.00048415351
0.26544591	0.023524132	0.00047861511
[truncated: 567 more rows]
