# Supplementary material for: Invariant surface glycoprotein 65 of Trypanosoma brucei is a complement C3 receptor
Source: Nat Commun. 2022 Aug 29;13:5085. doi: 10.1038/s41467-022-32728-9 (PMC9424271; doi:10.1038/s41467-022-32728-9)
Supplement: Supplementary file 4 — supplementary data 2 [file 41467_2022_32728_MOESM4_ESM.zip › b21-414646_00155.dat]

0.0026000000	40.287393	0.13795030
0.0027314887	29.381987	0.10821452
0.0028629774	22.517033	0.090581921
0.0029944661	17.592874	0.076841630
0.0031259548	12.494483	0.059507659
0.0032574435	10.964633	0.057702203
0.0033889322	8.9735272	0.049346080
0.0035204209	11.716227	0.049092828
0.0036519096	12.540894	0.047132232
0.0037833983	10.067797	0.039814816
0.0039148870	8.4031501	0.035097926
0.0040463757	6.8110790	0.030399333
0.0041778644	5.5973747	0.025829758
0.0043093531	4.6799604	0.023188873
0.0044408418	3.8462317	0.020218417
0.0045723305	3.1792073	0.018381835
0.0047038192	2.9366878	0.016908820
0.0048353079	2.5654439	0.015342423
0.0049667966	2.2313714	0.014257455
0.0050982853	1.9275433	0.012553357
0.0052297740	1.7637188	0.012165024
0.0053612627	1.5289716	0.010937701
0.0054927514	1.4044773	0.010205006
0.0056242401	1.2684522	0.0096701707
0.0057557288	1.2054800	0.0091658893
0.0058872175	1.1075473	0.0086680693
0.0060187062	1.0323848	0.0083466090
0.0061501949	0.91969920	0.0075458728
0.0062816836	0.90811107	0.0076675492
0.0064131723	0.85145774	0.0072782141
0.0065446610	0.78874247	0.0069047285
0.0066761496	0.76085851	0.0067496676
0.0068076383	0.73085716	0.0064652314
0.0069391270	0.69927581	0.0064256585
0.0070706157	0.67177786	0.0061984156
0.0072021044	0.64507523	0.0060070058
0.0073335931	0.63297811	0.0059244867
0.0074650818	0.58583989	0.0055336906
0.0075965705	0.58471003	0.0055742313
0.0077280592	0.55700518	0.0054180409
0.0078595479	0.52215398	0.0051203872
0.0079910366	0.51345615	0.0051078155
0.0081225253	0.47778935	0.0047862768
0.0082540140	0.45826521	0.0047141238
0.0083855027	0.45640167	0.0047225198
0.0085169914	0.41750063	0.0044245037
0.0086484801	0.40562753	0.0043294191
0.0087799688	0.39019615	0.0041713723
0.0089114575	0.37851417	0.0041301740
0.0090429462	0.36475099	0.0040260374
0.0091744349	0.34867784	0.0039024853
0.0093059236	0.32400736	0.0037175977
0.0094374123	0.31594179	0.0036467231
0.0095689010	0.30458467	0.0035229172
0.0097003897	0.30207570	0.0035367401
0.0098318784	0.28408494	0.0033807659
0.0099633671	0.27546741	0.0032929357
0.010094856	0.26121921	0.0031967923
0.010226345	0.24336736	0.0030125815
0.010357833	0.24393216	0.0030942008
0.010489322	0.22820158	0.0029044941
0.010620811	0.21980359	0.0028305844
0.010752299	0.20850569	0.0027446841
0.010883788	0.19817000	0.0026209203
0.011015277	0.19490053	0.0026461420
0.011146765	0.18101710	0.0024715830
0.011278254	0.17272947	0.0024052920
0.011409743	0.16783297	0.0023459953
0.011541231	0.15759451	0.0022390463
0.011672720	0.14821974	0.0021768792
0.011804209	0.14005581	0.0020364346
0.011935698	0.13390089	0.0019861705
0.012067186	0.13132410	0.0019557093
0.012198675	0.12405048	0.0018388445
0.012330164	0.11809648	0.0017982381
0.012461652	0.11807360	0.0017776035
0.012593141	0.11197341	0.0016919122
0.012724630	0.10313005	0.0016249494
0.012856118	0.097979516	0.0015331770
0.012987607	0.099897220	0.0015658714
0.013119096	0.093051759	0.0014779421
0.013250585	0.090653502	0.0014433126
0.013382073	0.089877920	0.0014417879
0.013513562	0.085562915	0.0013850978
0.013645051	0.082877578	0.0013731126
0.013776539	0.083079914	0.0013667479
0.013908028	0.078648995	0.0013073687
0.014039517	0.077618388	0.0012920240
0.014171005	0.076629296	0.0012752064
0.014302494	0.074971652	0.0012643594
0.014433983	0.074138684	0.0012598306
0.014565472	0.071188832	0.0012078014
0.014696960	0.071075138	0.0012132252
0.014828449	0.070236563	0.0011875491
0.014959938	0.068466198	0.0011790454
0.015091426	0.066230811	0.0011630092
0.015222915	0.062743808	0.0011036545
0.015354404	0.062910173	0.0011103652
0.015485892	0.061184305	0.0010854868
0.015617381	0.062902608	0.0011045498
0.015748870	0.060422394	0.0010810258
0.015880359	0.060525167	0.0010660926
0.016011847	0.057047177	0.0010361623
0.016143336	0.056102612	0.0010169975
0.016274825	0.052690447	0.00098868672
0.016406313	0.054127293	0.00099251703
0.016537802	0.052583227	0.00097140729
0.016669291	0.054097912	0.00098323498
0.016800779	0.054684901	0.00098533301
0.016932268	0.058046966	0.0010095305
0.017063757	0.060767724	0.0010299429
0.017195246	0.061259869	0.0010264025
0.017326734	0.058084200	0.00099978690
0.017458223	0.056575602	0.00098109799
0.017589712	0.056057248	0.00097196568
0.017721200	0.059035429	0.0010004371
0.017852689	0.056539274	0.00095812248
0.017984178	0.055602594	0.00096192395
0.018115666	0.053654550	0.00094023292
0.018247155	0.052846982	0.00092637198
0.018378644	0.053873350	0.00093706190
0.018510133	0.052026041	0.00091141542
0.018641621	0.052004149	0.00090676073
0.018773110	0.051124852	0.00089714948
0.018904599	0.051420247	0.00089982729
0.019036087	0.050692391	0.00088926777
0.019167576	0.049230617	0.00086924159
0.019299065	0.049459057	0.00086525482
0.019430553	0.047686782	0.00085722941
0.019562042	0.047072136	0.00084172812
0.019693531	0.046719987	0.00083943213
0.019825019	0.046715835	0.00082983108
0.019956508	0.044877259	0.00081066299
0.020087997	0.043474830	0.00080509433
0.020219486	0.043265776	0.00079643436
0.020350974	0.043700952	0.00080354429
0.020482463	0.043543360	0.00078871886
0.020613952	0.042429402	0.00077687169
0.020745440	0.043610436	0.00079319697
0.020876929	0.041651071	0.00076695052
0.021008418	0.041739100	0.00076887149
0.021139906	0.041374756	0.00076077567
0.021271395	0.041312179	0.00075301623
0.021402884	0.041355142	0.00075744318
0.021534373	0.041060378	0.00075015114
0.021665861	0.040233478	0.00074223225
0.021797350	0.041377326	0.00074814792
0.021928839	0.039454501	0.00072340405
0.022060327	0.039949311	0.00073491409
0.022191816	0.038987906	0.00071851090
0.022323305	0.038561405	0.00071484001
0.022454793	0.037477022	0.00070267531
0.022586282	0.037006973	0.00069370586
0.022717771	0.037320699	0.00069923782
0.022849260	0.035567770	0.00067625593
0.022980748	0.036550589	0.00068835659
0.023112237	0.035378168	0.00067195556
0.023243726	0.036885972	0.00068024567
0.023375214	0.038474083	0.00070050243
0.023506703	0.037759343	0.00068785057
0.023638192	0.037063788	0.00068007032
0.023769680	0.038091459	0.00069028844
0.023901169	0.035935581	0.00066695166
0.024032658	0.035149366	0.00065997150
0.024164147	0.037761093	0.00067827611
0.024295635	0.037082357	0.00067033163
0.024427124	0.038344565	0.00067854801
0.024558613	0.035644212	0.00065221555
0.024690101	0.036945290	0.00067061907
0.024821590	0.037078504	0.00066433871
0.024953079	0.035741217	0.00064924181
0.025084567	0.036259350	0.00065450402
0.025216056	0.036882825	0.00065354947
0.025347545	0.036985706	0.00066005432
0.025479034	0.037946523	0.00066121067
0.025610522	0.036234482	0.00064192646
0.025742011	0.034452771	0.00062942458
0.025873500	0.035437864	0.00063523404
0.026004988	0.035301933	0.00063709403
0.026136477	0.035663037	0.00063585652
0.026267966	0.034180580	0.00061789364
0.026399454	0.035213154	0.00063066902
0.026530943	0.035795192	0.00062758411
0.026662432	0.035414874	0.00062768163
0.026793920	0.035239960	0.00062236818
0.026925409	0.034056903	0.00061018618
0.027056898	0.034621407	0.00061805386
0.027188387	0.035459402	0.00061592936
0.027319875	0.035153450	0.00061816218
0.027451364	0.035238128	0.00061413546
0.027582853	0.034937050	0.00060860656
0.027714341	0.033807783	0.00060124479
0.027845830	0.034382076	0.00060152505
0.027977319	0.035200217	0.00061015461
0.028108807	0.033396011	0.00059246998
0.028240296	0.033653995	0.00059059225
0.028371785	0.033443121	0.00058945053
0.028503274	0.033529813	0.00059013830
0.028634762	0.033306424	0.00058512688
0.028766251	0.034357357	0.00059449318
0.028897740	0.034154251	0.00058558276
0.029029228	0.034422456	0.00059065165
0.029160717	0.032920372	0.00057758833
0.029292206	0.033793718	0.00058212920
0.029423694	0.033703282	0.00058239435
0.029555183	0.033214037	0.00057127828
0.029686672	0.032190076	0.00056672396
0.029818161	0.032844708	0.00057268935
0.029949649	0.033925793	0.00057692578
0.030081138	0.033833407	0.00057664664
0.030212627	0.033381613	0.00056746615
0.030344115	0.032378239	0.00055988409
0.030475604	0.032275587	0.00056118187
0.030607093	0.032280916	0.00055739568
0.030738581	0.033190810	0.00056450018
0.030870070	0.032748078	0.00055828696
0.031001559	0.032975014	0.00055604246
0.031133048	0.032254200	0.00055430974
0.031264536	0.033101143	0.00055631502
0.031396025	0.031305029	0.00054689068
0.031527514	0.031984827	0.00054583886
0.031659002	0.031688571	0.00054185785
0.031790491	0.031912724	0.00054676156
0.031921980	0.030611985	0.00053231477
0.032053468	0.032378260	0.00054606140
0.032184957	0.031890036	0.00053708059
0.032316446	0.031785407	0.00053520996
0.032447935	0.031965386	0.00054035760
0.032579423	0.032347414	0.00053957761
0.032710912	0.032454297	0.00054080867
0.032842401	0.031354632	0.00052978574
0.032973889	0.032327435	0.00053475196
0.033105378	0.031647605	0.00053263418
0.033236867	0.030190863	0.00051842357
0.033368355	0.031187962	0.00053457389
0.033499844	0.029387665	0.00051896804
0.033631333	0.030460795	0.00052769097
0.033762822	0.031570067	0.00054277736
0.033894310	0.030545813	0.00053335340
0.034025799	0.031177214	0.00053823149
0.034157288	0.030533338	0.00053192452
0.034288776	0.030676654	0.00053455744
0.034420265	0.030908229	0.00054197812
0.034551754	0.030488154	0.00053342081
0.034683242	0.030621281	0.00053628758
0.034814731	0.030365344	0.00053155569
0.034946220	0.031098274	0.00053878022
0.035077708	0.030557290	0.00053934991
0.035209197	0.029872512	0.00053207296
0.035340686	0.029469746	0.00052442533
0.035472175	0.029426663	0.00053585322
0.035603663	0.030199770	0.00054366007
0.035735152	0.029250918	0.00054348672
0.035866641	0.028208081	0.00053284982
0.035998129	0.029330287	0.00054145916
0.036129618	0.028774889	0.00053996339
0.036261107	0.029262311	0.00054056298
0.036392595	0.029130271	0.00054797861
0.036524084	0.028459647	0.00054061823
0.036655573	0.029206699	0.00054429463
0.036787062	0.028823171	0.00054583846
0.036918550	0.028925516	0.00054122171
0.037050039	0.029121741	0.00055058069
0.037181528	0.029394862	0.00054780623
0.037313016	0.029287923	0.00054741388
0.037444505	0.028575482	0.00054625436
0.037575994	0.030302861	0.00055782972
0.037707482	0.028055722	0.00054341203
0.037838971	0.029301823	0.00055639166
0.037970460	0.029076137	0.00054912829
0.038101949	0.028694979	0.00054845815
0.038233437	0.028798774	0.00054480823
0.038364926	0.028894528	0.00054246224
0.038496415	0.029485590	0.00054462582
0.038627903	0.029574053	0.00054003896
0.038759392	0.030120826	0.00054673105
0.038890881	0.029532730	0.00053633270
0.039022369	0.028342233	0.00052888421
0.039153858	0.029049283	0.00053170187
0.039285347	0.030465470	0.00053824516
0.039416836	0.030068825	0.00054090081
0.039548324	0.028729912	0.00052645827
0.039679813	0.030599848	0.00053742881
0.039811302	0.030264297	0.00053759896
0.039942790	0.029979010	0.00053177763
0.040074279	0.029628437	0.00053395349
0.040205768	0.030193254	0.00053382656
0.040337256	0.028864075	0.00052045197
0.040468745	0.029242305	0.00052560549
0.040600234	0.028664082	0.00051862364
0.040731723	0.028992490	0.00052159707
0.040863211	0.028864589	0.00052208089
0.040994700	0.029176133	0.00052096969
0.041126189	0.028864139	0.00052262492
0.041257677	0.029300046	0.00052070250
0.041389166	0.029887417	0.00052417638
0.041520655	0.030024332	0.00052748290
0.041652143	0.029593069	0.00052123624
0.041783632	0.029754787	0.00052241804
0.041915121	0.029912419	0.00052224050
0.042046610	0.028796975	0.00051532804
0.042178098	0.029085721	0.00051563394
0.042309587	0.028923250	0.00051455414
0.042441076	0.028858800	0.00051272582
0.042572564	0.029418295	0.00051800141
0.042704053	0.028742899	0.00050766381
0.042835542	0.029421683	0.00051656445
0.042967030	0.029559280	0.00051531518
0.043098519	0.030206489	0.00052022718
0.043230008	0.029749307	0.00051715131
0.043361496	0.029566018	0.00051138892
0.043492985	0.029195487	0.00051360230
0.043624474	0.029488189	0.00051170489
0.043755963	0.029491360	0.00051517352
0.043887451	0.029303518	0.00051005551
0.044018940	0.029148690	0.00050673071
0.044150429	0.029711979	0.00051799633
0.044281917	0.029904014	0.00051113332
0.044413406	0.028612756	0.00050576337
0.044544895	0.028293415	0.00049865069
0.044676383	0.029082696	0.00050475020
0.044807872	0.029212624	0.00050817296
0.044939361	0.029549071	0.00050792040
0.045070850	0.030134545	0.00051142047
0.045202338	0.029332481	0.00050458149
0.045333827	0.029341588	0.00050230951
0.045465316	0.029216216	0.00050617242
0.045596804	0.029389866	0.00050481770
0.045728293	0.029296010	0.00050407904
0.045859782	0.029675454	0.00050610162
0.045991270	0.029532996	0.00050108645
0.046122759	0.029633820	0.00050627440
0.046254248	0.029667353	0.00051333792
0.046385737	0.029506622	0.00051407823
0.046517225	0.029372236	0.00051385664
0.046648714	0.029305482	0.00051448400
0.046780203	0.029174186	0.00052110372
0.046911691	0.029488752	0.00052314305
0.047043180	0.030225015	0.00052826109
0.047174669	0.029565073	0.00052436571
0.047306157	0.029294756	0.00052255214
0.047437646	0.029124053	0.00052462909
0.047569135	0.028851671	0.00052479568
0.047700624	0.029914021	0.00052918284
0.047832112	0.029981613	0.00053536181
0.047963601	0.029987872	0.00053192287
0.048095090	0.029795119	0.00053472780
0.048226578	0.030776946	0.00054564934
0.048358067	0.029831478	0.00053114883
0.048489556	0.029404428	0.00053242522
0.048621044	0.029971110	0.00053653198
0.048752533	0.029073141	0.00053444193
0.048884022	0.030488582	0.00054190019
0.049015511	0.029764449	0.00053620140
0.049146999	0.029695805	0.00053723314
0.049278488	0.030311582	0.00054241952
0.049409977	0.030372378	0.00054681712
0.049541465	0.029802189	0.00053992719
0.049672954	0.028849897	0.00053492172
0.049804443	0.029469184	0.00053792452
0.049935931	0.029098310	0.00053803158
0.050067420	0.029201775	0.00053873251
0.050198909	0.028313421	0.00053327117
0.050330398	0.030211020	0.00054632377
0.050461886	0.030052961	0.00054466188
0.050593375	0.030249871	0.00054691002
0.050724864	0.030002543	0.00054817766
0.050856352	0.029761534	0.00054703940
0.050987841	0.028146876	0.00053049857
0.051119330	0.028950202	0.00053861157
0.051250818	0.029094838	0.00053982386
0.051382307	0.029985360	0.00055002195
0.051513796	0.029555618	0.00054568770
0.051645284	0.029228554	0.00054171727
0.051776773	0.029384779	0.00054438916
0.051908262	0.029622617	0.00054740544
0.052039751	0.029095814	0.00054497186
0.052171239	0.028757087	0.00054172331
0.052302728	0.029597149	0.00055231955
0.052434217	0.029515977	0.00054671856
0.052565705	0.028890417	0.00054402858
0.052697194	0.030211332	0.00055402100
0.052828683	0.030004884	0.00055585417
0.052960171	0.028867698	0.00054344262
0.053091660	0.030085587	0.00055056049
0.053223149	0.028528700	0.00054246857
0.053354638	0.028203730	0.00054059832
0.053486126	0.029811369	0.00055420192
0.053617615	0.029784759	0.00055204775
0.053749104	0.029879947	0.00055473639
0.053880592	0.029876592	0.00055221128
0.054012081	0.028786347	0.00054917614
0.054143570	0.028698963	0.00054752667
0.054275058	0.029003259	0.00054586087
0.054406547	0.030220852	0.00055570410
0.054538036	0.029025416	0.00055202148
0.054669525	0.028632330	0.00054501604
0.054801013	0.028731753	0.00055029865
0.054932502	0.028731460	0.00054650243
0.055063991	0.029880368	0.00055436108
0.055195479	0.028912332	0.00055122324
0.055326968	0.029456429	0.00055384038
0.055458457	0.029024802	0.00055296585
0.055589945	0.028953625	0.00054893118
0.055721434	0.028944808	0.00054738308
0.055852923	0.029372480	0.00055806712
0.055984412	0.028724352	0.00054972114
0.056115900	0.028726733	0.00054880640
0.056247389	0.028974394	0.00055434914
0.056378878	0.029264280	0.00055278287
0.056510366	0.029664221	0.00055951509
0.056641855	0.028864954	0.00055001223
0.056773344	0.028668882	0.00055104027
0.056904832	0.029502167	0.00055740230
0.057036321	0.029528972	0.00055395915
0.057167810	0.029992057	0.00056078685
0.057299299	0.029035108	0.00055176960
0.057430787	0.028549382	0.00054742766
0.057562276	0.029664110	0.00055938080
0.057693765	0.029190133	0.00054916379
0.057825253	0.029072746	0.00055336222
0.057956742	0.029100194	0.00055329270
0.058088231	0.029442209	0.00055149996
0.058219719	0.029317993	0.00055536446
0.058351208	0.029335225	0.00054794345
0.058482697	0.028884089	0.00054939090
0.058614186	0.028819795	0.00054988369
0.058745674	0.028596295	0.00054235259
0.058877163	0.028694548	0.00054428116
0.059008652	0.029032742	0.00054380695
0.059140140	0.029016426	0.00054638482
0.059271629	0.028889145	0.00054396699
0.059403118	0.029277137	0.00054585613
0.059534606	0.029159333	0.00054747422
0.059666095	0.030156039	0.00054908695
0.059797584	0.028455050	0.00053785442
0.059929072	0.029560409	0.00054925999
0.060060561	0.029490235	0.00054315320
0.060192050	0.029311107	0.00054464047
0.060323539	0.029679745	0.00054443364
0.060455027	0.028716628	0.00053907532
0.060586516	0.029367581	0.00054566954
0.060718005	0.029820119	0.00054508380
0.060849493	0.028666159	0.00053475389
0.060980982	0.029140166	0.00054081421
0.061112471	0.029743645	0.00054372792
0.061243959	0.028787541	0.00054059185
0.061375448	0.028666622	0.00053263040
0.061506937	0.029123703	0.00054199504
0.061638426	0.028540259	0.00053380290
0.061769914	0.030020771	0.00054695787
0.061901403	0.029269986	0.00054329472
0.062032892	0.028284750	0.00052833423
0.062164380	0.028771386	0.00053513794
0.062295869	0.028589941	0.00053529300
0.062427358	0.028785335	0.00053553198
0.062558846	0.029154109	0.00054260832
0.062690335	0.028425007	0.00052873375
0.062821824	0.029541643	0.00054007003
0.062953313	0.029235414	0.00053708354
0.063084801	0.028626828	0.00053183764
0.063216290	0.029221140	0.00053971773
0.063347779	0.028872342	0.00053567949
0.063479267	0.027397412	0.00051907328
0.063610756	0.029042754	0.00053755492
0.063742245	0.027825252	0.00052467570
0.063873733	0.029212899	0.00053909950
0.064005222	0.029625320	0.00053786350
0.064136711	0.029299374	0.00053603951
0.064268200	0.028903996	0.00053124992
0.064399688	0.028116545	0.00052608346
0.064531177	0.029504507	0.00053912133
0.064662666	0.029193137	0.00053322677
0.064794154	0.028559942	0.00052843034
0.064925643	0.029555796	0.00053919441
0.065057132	0.029587887	0.00053655214
0.065188620	0.029819681	0.00054136340
0.065320109	0.029345495	0.00053168433
0.065451598	0.029475483	0.00053515843
0.065583087	0.029214661	0.00053443872
0.065714575	0.029565835	0.00053352534
0.065846064	0.029130530	0.00053386632
0.065977553	0.028916057	0.00052943317
0.066109041	0.029886429	0.00053573213
0.066240530	0.029480128	0.00053667217
0.066372019	0.029159942	0.00053132525
0.066503507	0.028535773	0.00052560057
0.066634996	0.029283183	0.00052884197
0.066766485	0.028904417	0.00052864408
0.066897973	0.029134926	0.00053002166
0.067029462	0.029319810	0.00053243447
0.067160951	0.029173393	0.00053110297
0.067292440	0.028317685	0.00052109209
0.067423928	0.028198953	0.00051781373
0.067555417	0.027907948	0.00051965761
0.067686906	0.028220193	0.00052053492
0.067818394	0.028027924	0.00051998183
0.067949883	0.029090976	0.00052587830
0.068081372	0.029429554	0.00052892745
0.068212860	0.029404248	0.00052973455
0.068344349	0.029119622	0.00052818372
0.068475838	0.028766806	0.00052266818
0.068607327	0.028019003	0.00051803787
0.068738815	0.029120398	0.00052327278
0.068870304	0.029409924	0.00052986449
0.069001793	0.028809488	0.00052208698
0.069133281	0.028304152	0.00052088280
0.069264770	0.029772966	0.00053425423
0.069396259	0.028896798	0.00051948402
0.069527747	0.028414246	0.00052107601
0.069659236	0.028219336	0.00051906341
0.069790725	0.029354917	0.00052509153
0.069922214	0.029111139	0.00052497144
0.070053702	0.029829330	0.00052705041
0.070185191	0.029297879	0.00052634618
0.070316680	0.028957591	0.00051927423
0.070448168	0.029151396	0.00052311193
0.070579657	0.029124229	0.00052555519
0.070711146	0.028283508	0.00051368082
0.070842634	0.027559843	0.00051151222
0.070974123	0.028765855	0.00051846475
0.071105612	0.028676551	0.00051724633
0.071237101	0.027725040	0.00051315471
0.071368589	0.028635123	0.00051341715
0.071500078	0.028703368	0.00051913686
0.071631567	0.027775296	0.00051074708
0.071763055	0.027357358	0.00050677239
0.071894544	0.027886626	0.00051092470
0.072026033	0.028037090	0.00050773371
0.072157521	0.027384398	0.00050997311
0.072289010	0.028034902	0.00051137835
0.072420499	0.027741447	0.00050832514
0.072551988	0.027460480	0.00050549397
0.072683476	0.027538438	0.00050429951
0.072814965	0.027759699	0.00050874676
0.072946454	0.028034995	0.00051122463
0.073077942	0.028331444	0.00050877496
0.073209431	0.027517118	0.00050625582
0.073340920	0.026995005	0.00049945393
0.073472408	0.028010810	0.00050796690
0.073603897	0.027746260	0.00050838420
0.073735386	0.028428593	0.00050985674
0.073866875	0.028030313	0.00050695019
0.073998363	0.027268272	0.00050318055
0.074129852	0.027077301	0.00050279960
0.074261341	0.027136784	0.00050287710
0.074392829	0.027768155	0.00050245208
0.074524318	0.027085063	0.00050068472
0.074655807	0.026631178	0.00049437015
0.074787295	0.026735733	0.00049717479
0.074918784	0.027084162	0.00049951279
0.075050273	0.027989344	0.00050437006
0.075181761	0.027306435	0.00049932769
0.075313250	0.027248922	0.00050031468
0.075444739	0.027187424	0.00049932954
0.075576228	0.027019012	0.00049776998
0.075707716	0.026828094	0.00049518498
0.075839205	0.028041420	0.00050533772
0.075970694	0.028096797	0.00050423689
0.076102182	0.026761817	0.00049222408
0.076233671	0.027317620	0.00050156919
0.076365160	0.027268125	0.00049438166
0.076496648	0.027558266	0.00049924754
0.076628137	0.027483274	0.00050014844
0.076759626	0.026818297	0.00049209384
0.076891115	0.027055646	0.00049543492
0.077022603	0.026254679	0.00048730976
0.077154092	0.027023139	0.00049320329
0.077285581	0.026736792	0.00049257866
0.077417069	0.026588007	0.00049039114
0.077548558	0.026749889	0.00049361905
0.077680047	0.026632500	0.00048686662
0.077811535	0.026976653	0.00049306534
0.077943024	0.026983540	0.00049308642
0.078074513	0.027050509	0.00049129338
0.078206002	0.026369131	0.00048762450
0.078337490	0.025656624	0.00048064682
0.078468979	0.025673326	0.00048141807
0.078600468	0.026691358	0.00049124222
0.078731956	0.027224613	0.00049169635
0.078863445	0.026219885	0.00048763156
0.078994934	0.026043569	0.00048208660
0.079126422	0.026432737	0.00048539549
0.079257911	0.026688194	0.00048958277
0.079389400	0.027131839	0.00048954318
0.079520889	0.026036260	0.00048466275
0.079652377	0.026744978	0.00049013970
0.079783866	0.026533738	0.00048488069
0.079915355	0.026268107	0.00048524445
0.080046843	0.027379663	0.00049167137
0.080178332	0.026333573	0.00048397091
0.080309821	0.025766224	0.00048110473
0.080441309	0.027047069	0.00048511774
0.080572798	0.026455765	0.00048492238
0.080704287	0.026435306	0.00048504299
0.080835776	0.027098557	0.00048919620
0.080967264	0.025993966	0.00048317070
0.081098753	0.026368776	0.00048064211
0.081230242	0.026064063	0.00048101830
0.081361730	0.026227676	0.00048098243
0.081493219	0.025239560	0.00047359549
0.081624708	0.026817567	0.00048737202
0.081756196	0.026834840	0.00048171632
0.081887685	0.026345652	0.00048300157
0.082019174	0.026044713	0.00047880459
0.082150663	0.026551020	0.00048417007
0.082282151	0.026726914	0.00048473004
0.082413640	0.026489828	0.00047990037
0.082545129	0.025819106	0.00047546722
0.082676617	0.026629740	0.00048235966
0.082808106	0.026658379	0.00048253402
0.082939595	0.026643907	0.00048473184
0.083071083	0.027026927	0.00048145435
0.083202572	0.025882868	0.00047631298
0.083334061	0.025488819	0.00047563244
0.083465549	0.026786992	0.00047965091
0.083597038	0.026687753	0.00048186598
0.083728527	0.026491347	0.00047577560
0.083860016	0.026565233	0.00048178452
0.083991504	0.026071315	0.00047565588
0.084122993	0.026180969	0.00047717634
0.084254482	0.025956575	0.00047466639
0.084385970	0.026090412	0.00047376720
0.084517459	0.026465176	0.00047604082
0.084648948	0.025358340	0.00047186096
0.084780436	0.026222652	0.00047413989
0.084911925	0.026204176	0.00047432504
0.085043414	0.027197185	0.00048025707
0.085174903	0.026369840	0.00047588961
0.085306391	0.026077901	0.00047568290
0.085437880	0.026776862	0.00047816652
0.085569369	0.026354285	0.00047612356
0.085700857	0.025578216	0.00046726517
0.085832346	0.026374748	0.00047409111
0.085963835	0.025798684	0.00047367820
0.086095323	0.025650184	0.00046679866
0.086226812	0.026926254	0.00047750537
0.086358301	0.027234856	0.00047932360
0.086489790	0.026123197	0.00047305334
0.086621278	0.026325077	0.00047292575
0.086752767	0.026073052	0.00047114266
0.086884256	0.025330981	0.00046434986
0.087015744	0.026721999	0.00047432788
0.087147233	0.026103940	0.00047005836
0.087278722	0.025884783	0.00047257111
0.087410210	0.026587363	0.00047123963
0.087541699	0.026212939	0.00046931263
0.087673188	0.026217775	0.00047166795
0.087804677	0.027147502	0.00047592248
0.087936165	0.026415389	0.00047338571
0.088067654	0.025752885	0.00046787785
0.088199143	0.025545855	0.00046265289
0.088330631	0.025306908	0.00046543111
0.088462120	0.025946543	0.00046658977
0.088593609	0.025634263	0.00046918238
0.088725097	0.025059758	0.00045868031
0.088856586	0.025216231	0.00045978172
0.088988075	0.025403227	0.00046498615
0.089119564	0.025381135	0.00046038527
0.089251052	0.025277198	0.00046308519
0.089382541	0.026246099	0.00046802765
0.089514030	0.025483371	0.00046102099
0.089645518	0.024653226	0.00045489542
0.089777007	0.026006267	0.00046443857
0.089908496	0.025158369	0.00046188348
0.090039984	0.025608776	0.00046100705
0.090171473	0.025987257	0.00046254990
0.090302962	0.024995037	0.00045992575
0.090434451	0.025522583	0.00045954823
0.090565939	0.026222260	0.00046912765
0.090697428	0.026180518	0.00046661215
0.090828917	0.025468866	0.00045589634
0.090960405	0.025601246	0.00046252755
0.091091894	0.025631238	0.00045828457
0.091223383	0.025852719	0.00046407809
0.091354871	0.025798100	0.00046385119
0.091486360	0.025029896	0.00046526808
0.091617849	0.026109902	0.00047844821
0.091749337	0.024701954	0.00047267728
0.091880826	0.025676738	0.00048218874
0.092012315	0.025575396	0.00048479085
0.092143804	0.025497931	0.00048271812
0.092275292	0.025602540	0.00048935367
0.092406781	0.025770272	0.00049207693
0.092538270	0.024827234	0.00048712144
0.092669758	0.024521301	0.00048831429
0.092801247	0.025016379	0.00047532617
0.092932736	0.024874335	0.00047629926
0.093064224	0.026252856	0.00048151716
0.093195713	0.025273911	0.00047289169
0.093327202	0.024188078	0.00046385024
0.093458691	0.024522762	0.00045959903
0.093590179	0.025078239	0.00047121836
0.093721668	0.025466173	0.00047069507
0.093853157	0.025295678	0.00046859574
0.093984645	0.024383518	0.00046004832
0.094116134	0.024879929	0.00046292899
0.094247623	0.024560600	0.00046134633
0.094379111	0.024388579	0.00045808846
0.094510600	0.024898027	0.00046196275
0.094642089	0.024794712	0.00046006064
0.094773578	0.024397238	0.00045294138
0.094905066	0.024668212	0.00046023910
0.095036555	0.025144360	0.00046684315
0.095168044	0.024394271	0.00045337338
0.095299532	0.024604327	0.00045678838
0.095431021	0.024485002	0.00045466129
0.095562510	0.024661959	0.00045798226
0.095693998	0.024808661	0.00045957797
0.095825487	0.025009732	0.00045554218
0.095956976	0.024615154	0.00045681279
0.096088465	0.024732421	0.00045275360
0.096219953	0.024785161	0.00045638280
0.096351442	0.024870802	0.00045823035
0.096482931	0.024916067	0.00045628784
0.096614419	0.023693262	0.00044532093
0.096745908	0.023919155	0.00044965940
0.096877397	0.024333573	0.00044971857
0.097008885	0.024618540	0.00045277713
0.097140374	0.024003170	0.00044544648
0.097271863	0.024673644	0.00045375142
0.097403352	0.024133393	0.00044767204
0.097534840	0.024051569	0.00044541597
0.097666329	0.024670123	0.00045462616
0.097797818	0.024926494	0.00044949832
0.097929306	0.024195987	0.00044759934
0.098060795	0.024383878	0.00044689793
0.098192284	0.024685508	0.00044495479
0.098323772	0.024908948	0.00045105257
0.098455261	0.024499676	0.00044311256
0.098586750	0.024378638	0.00044135288
0.098718239	0.024898735	0.00044616118
0.098849727	0.024046105	0.00043748344
0.098981216	0.023995638	0.00043763297
0.099112705	0.024083915	0.00043679448
0.099244193	0.024588676	0.00044134450
0.099375682	0.023951198	0.00043826231
0.099507171	0.023689516	0.00043528857
0.099638659	0.024596497	0.00044557783
0.099770148	0.023259262	0.00043309367
0.099901637	0.024375950	0.00043986296
0.10003313	0.023774626	0.00043765155
0.10016461	0.024234686	0.00044000700
0.10029610	0.024108033	0.00044206906
0.10042759	0.024416378	0.00043984539
0.10055908	0.023534352	0.00043341329
0.10069057	0.023968267	0.00043759024
0.10082206	0.023966066	0.00043673722
0.10095355	0.024865183	0.00044635611
0.10108504	0.024195254	0.00043805534
0.10121652	0.023999693	0.00043582478
0.10134801	0.024754843	0.00044333607
0.10147950	0.023952314	0.00043673604
0.10161099	0.024217981	0.00043754608
0.10174248	0.024156612	0.00043936533
0.10187397	0.023471614	0.00043149514
0.10200546	0.024558039	0.00044119472
0.10213694	0.023832126	0.00043222489
0.10226843	0.023833817	0.00043596967
0.10239992	0.023498096	0.00043311080
0.10253141	0.023960601	0.00043000220
0.10266290	0.024294074	0.00044062574
0.10279439	0.023515009	0.00042843272
0.10292588	0.023930345	0.00043507679
0.10305737	0.023970470	0.00043475588
0.10318885	0.023613695	0.00043069632
0.10332034	0.023695397	0.00043279053
0.10345183	0.024751657	0.00043860810
0.10358332	0.023670515	0.00043253866
0.10371481	0.023800547	0.00042941886
0.10384630	0.024304058	0.00043442916
0.10397779	0.024439440	0.00043546883
0.10410928	0.023278032	0.00042836580
0.10424076	0.024323085	0.00043571665
0.10437225	0.024650243	0.00043772804
0.10450374	0.024356695	0.00043266816
0.10463523	0.023894465	0.00043093322
0.10476672	0.023599865	0.00043026772
0.10489821	0.024611094	0.00043462659
0.10502970	0.023386102	0.00042701178
0.10516118	0.023935861	0.00042890763
0.10529267	0.023535571	0.00042820447
0.10542416	0.023546239	0.00042755220
0.10555565	0.023804832	0.00042962851
0.10568714	0.023972657	0.00043100775
0.10581863	0.023810605	0.00042706881
0.10595012	0.024298632	0.00043204043
0.10608161	0.024180534	0.00043277674
0.10621309	0.023661324	0.00042665532
0.10634458	0.023989051	0.00042892657
0.10647607	0.024215374	0.00043172991
0.10660756	0.024226115	0.00042941719
0.10673905	0.023805907	0.00043008619
0.10687054	0.023463513	0.00042839263
0.10700203	0.023277067	0.00043251543
0.10713352	0.023447685	0.00043652121
0.10726500	0.024057378	0.00044599041
0.10739649	0.023542697	0.00044746299
0.10752798	0.022861625	0.00044152404
0.10765947	0.024098387	0.00045379836
0.10779096	0.023687168	0.00045130558
0.10792245	0.024283382	0.00045899234
0.10805394	0.024239543	0.00045929919
0.10818542	0.024804117	0.00046418590
0.10831691	0.024106686	0.00046444039
0.10844840	0.023576012	0.00045883373
0.10857989	0.024365663	0.00046760696
0.10871138	0.022668494	0.00045956030
0.10884287	0.024601265	0.00047144893
0.10897436	0.024242997	0.00046870433
0.10910585	0.024520071	0.00047561280
0.10923733	0.023589018	0.00046535007
0.10936882	0.023636650	0.00047207156
0.10950031	0.024068849	0.00047329768
0.10963180	0.023867622	0.00047392778
0.10976329	0.024294731	0.00047858109
0.10989478	0.024741207	0.00048346892
0.11002627	0.023472832	0.00047680059
0.11015776	0.023750821	0.00047541014
0.11028924	0.023805191	0.00047774890
0.11042073	0.024543169	0.00048900704
0.11055222	0.023768325	0.00047775055
0.11068371	0.024067447	0.00048564472
0.11081520	0.023862429	0.00048359702
0.11094669	0.024008793	0.00048558471
0.11107818	0.024032039	0.00048940637
0.11120966	0.023896084	0.00048744476
0.11134115	0.023874854	0.00049076560
0.11147264	0.023619784	0.00048276811
0.11160413	0.023537080	0.00048591355
0.11173562	0.024006378	0.00049337391
0.11186711	0.022827819	0.00046795743
0.11199860	0.024092080	0.00047986726
0.11213009	0.023535972	0.00046636995
0.11226157	0.023645298	0.00046489622
0.11239306	0.023741675	0.00046527373
0.11252455	0.023216367	0.00045948556
0.11265604	0.024900844	0.00047007543
0.11278753	0.024215988	0.00046046907
0.11291902	0.024264068	0.00046047534
0.11305051	0.023476025	0.00045892378
0.11318200	0.024257396	0.00045735515
0.11331348	0.024053510	0.00045948481
0.11344497	0.023703036	0.00045359994
0.11357646	0.023491012	0.00044811322
0.11370795	0.024433747	0.00045728449
0.11383944	0.023417631	0.00044787389
0.11397093	0.023899406	0.00045199614
0.11410242	0.023641961	0.00045041119
0.11423390	0.024127138	0.00044731574
0.11436539	0.022987834	0.00044655359
0.11449688	0.023330905	0.00044255462
0.11462837	0.023755968	0.00045032545
0.11475986	0.023988042	0.00044718389
0.11489135	0.023839320	0.00044432877
0.11502284	0.024624517	0.00045266128
0.11515433	0.022907247	0.00043891996
0.11528581	0.024450228	0.00044978548
0.11541730	0.023644251	0.00044195965
0.11554879	0.023248949	0.00043848807
0.11568028	0.024566247	0.00045069732
0.11581177	0.024379470	0.00044592149
0.11594326	0.023891182	0.00044241574
0.11607475	0.023666388	0.00044070331
0.11620624	0.023679572	0.00043810004
0.11633772	0.024226909	0.00044528157
0.11646921	0.023395433	0.00043855846
0.11660070	0.023322967	0.00043630619
0.11673219	0.023802931	0.00043637225
0.11686368	0.024851570	0.00044406774
0.11699517	0.024285308	0.00043990759
0.11712666	0.023574896	0.00043567627
0.11725814	0.024273051	0.00043778939
0.11738963	0.023941191	0.00043450679
0.11752112	0.024292428	0.00043543592
0.11765261	0.024313263	0.00043702604
0.11778410	0.024185922	0.00043729419
0.11791559	0.023193286	0.00042604904
0.11804708	0.023735060	0.00042795273
0.11817857	0.023584152	0.00043044312
0.11831005	0.023852468	0.00043010241
0.11844154	0.023743703	0.00043208941
0.11857303	0.023639333	0.00042533267
0.11870452	0.023543803	0.00042515350
0.11883601	0.024067440	0.00043277448
0.11896750	0.023572288	0.00042604491
0.11909899	0.023489916	0.00042604002
0.11923048	0.023073741	0.00041757408
0.11936196	0.023480506	0.00042421755
0.11949345	0.024057715	0.00042398613
0.11962494	0.024053758	0.00042383267
0.11975643	0.023829632	0.00042479290
0.11988792	0.023317857	0.00041745544
0.12001941	0.023599696	0.00041960714
0.12015090	0.023779974	0.00042101337
0.12028239	0.023264049	0.00041879540
0.12041387	0.023577850	0.00041915404
0.12054536	0.023925367	0.00041883981
0.12067685	0.024096533	0.00042226903
0.12080834	0.024347330	0.00042378884
0.12093983	0.023215703	0.00041131604
0.12107132	0.023685830	0.00042073152
0.12120281	0.023141958	0.00041303685
0.12133429	0.023945800	0.00041838003
0.12146578	0.024223506	0.00041989049
0.12159727	0.024233861	0.00041815414
0.12172876	0.023663858	0.00041713210
0.12186025	0.023639211	0.00041579554
0.12199174	0.023869202	0.00041765822
0.12212323	0.023909673	0.00041798493
0.12225472	0.023512303	0.00041307803
0.12238620	0.024452913	0.00042001826
0.12251769	0.023994098	0.00041506343
0.12264918	0.024097796	0.00041914037
0.12278067	0.023774989	0.00041760660
0.12291216	0.023975191	0.00041567381
0.12304365	0.024169976	0.00041840656
0.12317514	0.024123823	0.00041611919
0.12330663	0.023160159	0.00041063855
0.12343811	0.023450111	0.00041226506
0.12356960	0.023911904	0.00041438880
0.12370109	0.024155059	0.00041709244
0.12383258	0.023960885	0.00041435226
0.12396407	0.023433751	0.00040855770
0.12409556	0.023918508	0.00041744217
0.12422705	0.023661501	0.00041130564
0.12435853	0.023180550	0.00041012534
0.12449002	0.022904524	0.00040572219
0.12462151	0.024155963	0.00041634569
0.12475300	0.023066821	0.00040614267
0.12488449	0.024188519	0.00041389405
0.12501598	0.024559164	0.00041821452
0.12514747	0.024320766	0.00041291160
0.12527896	0.023682565	0.00040887923
0.12541044	0.024698172	0.00041964327
0.12554193	0.023672281	0.00041050698
0.12567342	0.023243031	0.00040640955
0.12580491	0.024464192	0.00041575009
0.12593640	0.023105779	0.00040425047
0.12606789	0.023701445	0.00041057135
0.12619938	0.023595090	0.00040851555
0.12633087	0.024271232	0.00041482048
0.12646235	0.023675316	0.00041008749
0.12659384	0.023534255	0.00040612635
0.12672533	0.023344339	0.00040887387
0.12685682	0.023624526	0.00040783768
0.12698831	0.023596856	0.00040851835
0.12711980	0.024813606	0.00041435951
0.12725129	0.023755255	0.00040747118
0.12738277	0.022794851	0.00040190162
0.12751426	0.023286796	0.00040513975
0.12764575	0.023269624	0.00040519624
0.12777724	0.023894688	0.00040607962
0.12790873	0.024245901	0.00041157394
0.12804022	0.023873135	0.00040976602
0.12817171	0.023310062	0.00040479527
0.12830320	0.023561828	0.00040598245
0.12843468	0.023594097	0.00040547051
0.12856617	0.024164043	0.00040748427
0.12869766	0.023515395	0.00040490964
0.12882915	0.023940039	0.00040943624
0.12896064	0.023409216	0.00040253083
0.12909213	0.023228204	0.00040161484
0.12922362	0.023457429	0.00040450480
0.12935511	0.023695629	0.00040664524
0.12948659	0.023640614	0.00040521827
0.12961808	0.023136821	0.00039951108
0.12974957	0.023527284	0.00040354466
0.12988106	0.023818825	0.00040621003
0.13001255	0.023352113	0.00040102710
0.13014404	0.023022947	0.00040169034
0.13027553	0.023647930	0.00040303831
0.13040701	0.023470630	0.00040054317
0.13053850	0.023334947	0.00040278528
0.13066999	0.023174192	0.00039959408
0.13080148	0.023745280	0.00040450899
0.13093297	0.024038373	0.00040350793
0.13106446	0.024023625	0.00040578904
0.13119595	0.023532734	0.00040174611
0.13132744	0.023702434	0.00040313652
0.13145892	0.023960967	0.00040633331
0.13159041	0.023829293	0.00040199036
0.13172190	0.023338425	0.00039819074
0.13185339	0.023979128	0.00040507284
0.13198488	0.024435915	0.00040570150
0.13211637	0.023679147	0.00040189806
0.13224786	0.023999606	0.00040268680
0.13237935	0.023883067	0.00040316485
0.13251083	0.023081501	0.00039773436
0.13264232	0.023900376	0.00040356322
0.13277381	0.023380435	0.00040046249
0.13290530	0.023130740	0.00039531051
0.13303679	0.023708169	0.00040198888
0.13316828	0.023575883	0.00040006704
0.13329977	0.024158790	0.00040021500
0.13343125	0.023898717	0.00040519551
0.13356274	0.024308787	0.00040229010
0.13369423	0.023019462	0.00039383283
0.13382572	0.023542671	0.00040076113
0.13395721	0.023662185	0.00039734887
0.13408870	0.023393341	0.00039894531
0.13422019	0.023986640	0.00039938323
0.13435168	0.023235476	0.00039665454
0.13448316	0.023608316	0.00040129807
0.13461465	0.023724208	0.00039730222
0.13474614	0.022682793	0.00039127302
0.13487763	0.023363636	0.00039667853
0.13500912	0.024758058	0.00040570795
0.13514061	0.024113287	0.00040088146
0.13527210	0.023974185	0.00040201629
0.13540359	0.023611616	0.00039744995
0.13553507	0.024092127	0.00039999889
0.13566656	0.023818519	0.00039844760
0.13579805	0.023899926	0.00039923742
0.13592954	0.022713054	0.00038956981
0.13606103	0.023646589	0.00039982574
0.13619252	0.024379327	0.00039968699
0.13632401	0.024294034	0.00039861425
0.13645549	0.024447079	0.00040319726
0.13658698	0.023312509	0.00039355433
0.13671847	0.023215961	0.00039520952
0.13684996	0.023986266	0.00040016704
0.13698145	0.023829821	0.00039717797
0.13711294	0.023620547	0.00039672678
0.13724443	0.023723769	0.00039682315
0.13737592	0.024643017	0.00040063408
0.13750740	0.023852939	0.00039825634
0.13763889	0.024330085	0.00039755995
0.13777038	0.024080457	0.00039903260
0.13790187	0.023793153	0.00039553176
0.13803336	0.023299602	0.00039100358
0.13816485	0.023907775	0.00039676566
0.13829634	0.023907365	0.00039460663
0.13842783	0.022603725	0.00038952984
0.13855931	0.023832969	0.00039431681
0.13869080	0.023720377	0.00039426778
0.13882229	0.023357268	0.00039194227
0.13895378	0.023983283	0.00039418409
0.13908527	0.023357097	0.00039385336
0.13921676	0.023603967	0.00039329042
0.13934825	0.023125346	0.00038994690
0.13947973	0.023765229	0.00039379471
0.13961122	0.023720399	0.00039194397
0.13974271	0.023875309	0.00039356235
0.13987420	0.023721502	0.00039445683
0.14000569	0.024177378	0.00039339239
0.14013718	0.023212067	0.00038826401
0.14026867	0.022919723	0.00038632229
0.14040016	0.023687105	0.00039264398
0.14053164	0.023226524	0.00039222566
0.14066313	0.023729641	0.00038956127
0.14079462	0.023096939	0.00038698455
0.14092611	0.024591816	0.00039702805
0.14105760	0.024369753	0.00039459154
0.14118909	0.023461053	0.00039172155
0.14132058	0.024001637	0.00039137855
0.14145207	0.023614074	0.00038862369
0.14158355	0.023253580	0.00038763600
0.14171504	0.023427796	0.00038853396
0.14184653	0.023193499	0.00038762592
0.14197802	0.023579490	0.00038883986
0.14210951	0.023893965	0.00038844349
0.14224100	0.024102738	0.00039255126
0.14237249	0.023711420	0.00038941264
0.14250398	0.024077052	0.00039344675
0.14263546	0.024018509	0.00038942948
0.14276695	0.023942697	0.00039031184
0.14289844	0.023848581	0.00038897946
0.14302993	0.023298579	0.00038616939
0.14316142	0.023673825	0.00038862212
0.14329291	0.023866271	0.00038727031
0.14342440	0.023535546	0.00038795362
0.14355588	0.023302794	0.00038514903
0.14368737	0.023804539	0.00038777179
0.14381886	0.024373558	0.00039220978
0.14395035	0.023493268	0.00038394346
0.14408184	0.024107768	0.00038938515
0.14421333	0.023306772	0.00038626504
0.14434482	0.024170527	0.00038940594
0.14447631	0.023554786	0.00038675650
0.14460779	0.023507427	0.00038556432
0.14473928	0.023850674	0.00038735989
0.14487077	0.023664919	0.00038881114
0.14500226	0.023301140	0.00038503934
0.14513375	0.024191016	0.00039186635
0.14526524	0.023074179	0.00037917273
0.14539673	0.023464832	0.00038354931
0.14552822	0.023550015	0.00038827616
0.14565970	0.023331523	0.00038368789
0.14579119	0.023078579	0.00038300592
0.14592268	0.023480292	0.00038320544
0.14605417	0.023779345	0.00038591724
0.14618566	0.023675569	0.00038495005
0.14631715	0.023892057	0.00038568740
0.14644864	0.023346259	0.00038233931
0.14658012	0.024406116	0.00038891780
0.14671161	0.023857233	0.00038678628
0.14684310	0.023192686	0.00038468116
0.14697459	0.023619319	0.00038486247
0.14710608	0.023862866	0.00038503262
0.14723757	0.023567091	0.00038443573
0.14736906	0.023711583	0.00038481083
0.14750055	0.023204555	0.00038260094
0.14763203	0.023387122	0.00038128430
0.14776352	0.023260953	0.00038158675
0.14789501	0.023641738	0.00038378634
0.14802650	0.023820543	0.00038239675
0.14815799	0.023165246	0.00038128933
0.14828948	0.023477719	0.00038180814
0.14842097	0.022755322	0.00037799106
0.14855246	0.024128596	0.00038625447
0.14868394	0.023852872	0.00038306560
0.14881543	0.023400789	0.00038129124
0.14894692	0.022943409	0.00037803065
0.14907841	0.023812820	0.00038193732
0.14920990	0.023549977	0.00038168326
0.14934139	0.024111577	0.00038421371
0.14947288	0.023681781	0.00038391236
0.14960436	0.023375354	0.00038040830
0.14973585	0.023536565	0.00038193787
0.14986734	0.023747981	0.00038240989
0.14999883	0.024258960	0.00038468794
0.15013032	0.023979801	0.00038432697
0.15026181	0.023253932	0.00037998230
0.15039330	0.023666008	0.00038104908
0.15052479	0.023353898	0.00037922790
0.15065627	0.023971017	0.00038318454
0.15078776	0.023707461	0.00038189968
0.15091925	0.023941375	0.00038310710
0.15105074	0.023784080	0.00037978506
0.15118223	0.023705930	0.00038198087
0.15131372	0.023423070	0.00037801198
0.15144521	0.024139671	0.00038362379
0.15157670	0.023851182	0.00038121117
0.15170818	0.023917638	0.00038089591
0.15183967	0.023183150	0.00037702683
0.15197116	0.023470317	0.00037928386
0.15210265	0.023528852	0.00037920070
0.15223414	0.023629128	0.00037953448
0.15236563	0.023721382	0.00037894663
0.15249712	0.023156240	0.00037669572
0.15262860	0.023808681	0.00037957050
0.15276009	0.023463611	0.00037836936
0.15289158	0.023803449	0.00037999420
0.15302307	0.023369246	0.00037638773
0.15315456	0.023589037	0.00037832914
0.15328605	0.023611978	0.00037891207
0.15341754	0.023291356	0.00037707656
0.15354903	0.024249153	0.00038080608
0.15368051	0.023092855	0.00037543280
0.15381200	0.023482378	0.00037623251
0.15394349	0.023265098	0.00037684344
0.15407498	0.023159985	0.00037435230
0.15420647	0.023375388	0.00037395528
0.15433796	0.023375286	0.00037529188
0.15446945	0.023079668	0.00037169810
0.15460094	0.023242907	0.00037605791
0.15473242	0.022955800	0.00037409524
0.15486391	0.024146087	0.00037987613
0.15499540	0.023988407	0.00037805217
0.15512689	0.024154238	0.00037948964
0.15525838	0.024048322	0.00037973600
0.15538987	0.022956091	0.00037142465
0.15552136	0.024063483	0.00037848342
0.15565284	0.023629123	0.00037514129
0.15578433	0.023361094	0.00037437060
0.15591582	0.023732347	0.00037745565
0.15604731	0.023002721	0.00037263459
0.15617880	0.023802942	0.00037634853
0.15631029	0.023870652	0.00037782142
0.15644178	0.023857784	0.00037520833
0.15657327	0.023233984	0.00037350897
0.15670475	0.023569207	0.00037437275
0.15683624	0.023416445	0.00037361405
0.15696773	0.023846698	0.00037498033
0.15709922	0.023630987	0.00037385544
0.15723071	0.023356998	0.00037328786
0.15736220	0.023627460	0.00037321616
0.15749369	0.023794262	0.00037474002
0.15762518	0.023716821	0.00037369530
0.15775666	0.024378002	0.00037845090
0.15788815	0.024404045	0.00038009640
0.15801964	0.023163713	0.00037023592
0.15815113	0.023392149	0.00037266428
0.15828262	0.023296214	0.00037159435
0.15841411	0.023352315	0.00037238791
0.15854560	0.023356749	0.00037142256
0.15867708	0.023502904	0.00036995210
0.15880857	0.023743583	0.00037441442
0.15894006	0.023113096	0.00036788536
0.15907155	0.023011618	0.00036861502
0.15920304	0.023393331	0.00037163117
0.15933453	0.024007220	0.00037363665
0.15946602	0.024107442	0.00037583060
0.15959751	0.024076256	0.00037496806
0.15972899	0.023617732	0.00037246685
0.15986048	0.023694098	0.00037377867
0.15999197	0.023474192	0.00036965105
0.16012346	0.023598037	0.00037263284
0.16025495	0.024214880	0.00037514556
0.16038644	0.023578748	0.00037043049
0.16051793	0.023567245	0.00037369748
0.16064942	0.023640367	0.00036926843
0.16078090	0.023542377	0.00037125479
0.16091239	0.023659024	0.00037203777
0.16104388	0.023937439	0.00037080308
0.16117537	0.023993459	0.00037317069
0.16130686	0.023574018	0.00036938709
0.16143835	0.023455846	0.00036926434
0.16156984	0.023176654	0.00036872451
0.16170133	0.023769149	0.00036945514
0.16183281	0.023064806	0.00036768813
0.16196430	0.023628443	0.00037050886
0.16209579	0.023097195	0.00036652611
0.16222728	0.023289431	0.00036981482
0.16235877	0.023332609	0.00036701452
0.16249026	0.023282202	0.00036745607
0.16262175	0.024065727	0.00037157432
0.16275323	0.023820683	0.00036989040
0.16288472	0.023733896	0.00036915895
0.16301621	0.023479203	0.00036762817
0.16314770	0.023690567	0.00036970433
0.16327919	0.023480313	0.00036705593
0.16341068	0.023418512	0.00036686663
0.16354217	0.023658857	0.00036870215
0.16367366	0.023420333	0.00036671632
0.16380514	0.023518116	0.00036770204
0.16393663	0.023773591	0.00036965739
0.16406812	0.023984100	0.00036787881
0.16419961	0.023233404	0.00036599007
0.16433110	0.023684328	0.00036804846
0.16446259	0.023427576	0.00036694930
0.16459408	0.024124826	0.00037148364
0.16472557	0.023692881	0.00036559357
0.16485705	0.022415469	0.00036075789
0.16498854	0.023601175	0.00036683802
0.16512003	0.023918742	0.00036940521
0.16525152	0.024169170	0.00037174253
0.16538301	0.024304189	0.00036986245
0.16551450	0.023379452	0.00036592946
0.16564599	0.023513596	0.00036650103
0.16577747	0.023377807	0.00036589567
0.16590896	0.023805849	0.00036774681
0.16604045	0.023100506	0.00036115604
0.16617194	0.024033429	0.00037033020
0.16630343	0.023795394	0.00036600721
0.16643492	0.023113545	0.00036252805
0.16656641	0.023407847	0.00036477296
0.16669790	0.023596713	0.00036466160
0.16682938	0.023141411	0.00036398294
0.16696087	0.023201031	0.00036391106
0.16709236	0.023550247	0.00036359692
0.16722385	0.023199691	0.00036354161
0.16735534	0.023575020	0.00036467009
0.16748683	0.024776434	0.00037190316
0.16761832	0.023508360	0.00036553160
0.16774981	0.023000786	0.00035914584
0.16788129	0.023364659	0.00036317326
0.16801278	0.023583916	0.00036275437
0.16814427	0.023197132	0.00036247038
0.16827576	0.023305728	0.00036389174
0.16840725	0.023511406	0.00036217071
0.16853874	0.022970022	0.00035993602
0.16867023	0.022764040	0.00035779219
0.16880171	0.023474262	0.00036456623
0.16893320	0.023462077	0.00036338157
0.16906469	0.023666627	0.00036188288
0.16919618	0.023509109	0.00036334127
0.16932767	0.023319717	0.00035930183
0.16945916	0.023670672	0.00036430523
0.16959065	0.023455256	0.00036297938
0.16972214	0.023367668	0.00036087168
0.16985362	0.023763891	0.00036423345
0.16998511	0.023354254	0.00036015293
0.17011660	0.023294414	0.00036147879
0.17024809	0.023487983	0.00036305852
0.17037958	0.023661878	0.00036149095
0.17051107	0.023847132	0.00036503118
0.17064256	0.023773908	0.00036239995
0.17077405	0.023795160	0.00036399241
0.17090553	0.024138157	0.00036504122
0.17103702	0.023601481	0.00036297178
0.17116851	0.023635222	0.00036102440
0.17130000	0.023895356	0.00036290579
0.17143149	0.023782571	0.00036268180
0.17156298	0.023662826	0.00036204038
0.17169447	0.023361878	0.00035909253
0.17182595	0.023652056	0.00036182238
0.17195744	0.023861050	0.00036301442
0.17208893	0.023578886	0.00035955776
0.17222042	0.023303198	0.00035944411
0.17235191	0.024054780	0.00036291707
0.17248340	0.023576297	0.00036131349
0.17261489	0.023575178	0.00036146261
0.17274638	0.023461507	0.00035877884
0.17287786	0.023491193	0.00036146487
0.17300935	0.023824940	0.00036073263
0.17314084	0.023333479	0.00035981208
0.17327233	0.023273885	0.00035820901
0.17340382	0.022957464	0.00035547123
0.17353531	0.023151058	0.00035866878
0.17366680	0.023772996	0.00035991644
0.17379829	0.023165243	0.00035629646
0.17392977	0.022777343	0.00035630918
0.17406126	0.023726262	0.00036059212
0.17419275	0.023974998	0.00036115476
0.17432424	0.023930279	0.00036026137
0.17445573	0.023672505	0.00035878252
0.17458722	0.023192423	0.00035710489
0.17471871	0.023287034	0.00035600156
0.17485019	0.023506443	0.00035793930
0.17498168	0.023184004	0.00035638744
0.17511317	0.023999091	0.00036149816
0.17524466	0.023591448	0.00035964250
0.17537615	0.023517722	0.00035734665
0.17550764	0.023196532	0.00035530689
0.17563913	0.024389987	0.00036248584
0.17577062	0.024143889	0.00036035944
0.17590210	0.023558266	0.00035812113
0.17603359	0.023414434	0.00035595633
0.17616508	0.023729619	0.00035892871
0.17629657	0.023299014	0.00035784097
0.17642806	0.023312194	0.00035357547
0.17655955	0.023447267	0.00035706762
0.17669104	0.023295421	0.00035324855
0.17682253	0.023854917	0.00035771670
0.17695401	0.024427333	0.00036255342
0.17708550	0.023333891	0.00035430719
0.17721699	0.023504369	0.00035648312
0.17734848	0.023639738	0.00035689637
0.17747997	0.023278113	0.00035401392
0.17761146	0.023187516	0.00035590801
0.17774295	0.023608483	0.00035502728
0.17787443	0.023968703	0.00035856176
0.17800592	0.023806112	0.00035688812
0.17813741	0.022850187	0.00035163042
0.17826890	0.022949187	0.00035377086
0.17840039	0.024155708	0.00035854798
0.17853188	0.023757101	0.00035683433
0.17866337	0.023370648	0.00035452247
0.17879486	0.023721615	0.00035701904
0.17892634	0.023750753	0.00035648818
0.17905783	0.023571149	0.00035394766
0.17918932	0.023052794	0.00035350364
0.17932081	0.023293150	0.00035295565
0.17945230	0.024055886	0.00035865769
0.17958379	0.023446678	0.00035535237
0.17971528	0.023872123	0.00035533416
0.17984677	0.023376842	0.00035425615
0.17997825	0.023377853	0.00035310127
0.18010974	0.023749209	0.00035452692
0.18024123	0.023411449	0.00035334037
0.18037272	0.023219185	0.00035037684
0.18050421	0.023489281	0.00036117303
0.18063570	0.023996675	0.00036623317
0.18076719	0.023146233	0.00036155729
0.18089867	0.023609730	0.00036893188
0.18103016	0.023877057	0.00037093358
0.18116165	0.023360636	0.00037114579
0.18129314	0.024112397	0.00037627664
0.18142463	0.023242312	0.00037068930
0.18155612	0.023527556	0.00037586367
0.18168761	0.023381827	0.00037381747
0.18181910	0.023319037	0.00037687823
0.18195058	0.023920919	0.00038218181
0.18208207	0.024185955	0.00038279100
0.18221356	0.023884508	0.00038352357
0.18234505	0.023609340	0.00038225372
0.18247654	0.023045362	0.00038003522
0.18260803	0.022857076	0.00038109046
0.18273952	0.022423150	0.00037766590
0.18287101	0.023631724	0.00038710238
0.18300249	0.022836605	0.00038285086
0.18313398	0.022956428	0.00038389126
0.18326547	0.023461452	0.00038671876
0.18339696	0.022920736	0.00038472922
0.18352845	0.022987097	0.00038696813
0.18365994	0.022888443	0.00038758451
0.18379143	0.022852669	0.00038825625
0.18392292	0.023159252	0.00039144511
0.18405440	0.022972814	0.00038808028
0.18418589	0.023521345	0.00039565406
0.18431738	0.023974484	0.00039903714
0.18444887	0.023606031	0.00039636355
0.18458036	0.023616400	0.00039900795
0.18471185	0.022872565	0.00039244181
0.18484334	0.023466547	0.00039834577
0.18497482	0.022627721	0.00039450936
0.18510631	0.022990181	0.00039383557
0.18523780	0.023504376	0.00040093942
0.18536929	0.023167786	0.00039213907
0.18550078	0.023456318	0.00038726287
0.18563227	0.022823783	0.00038397716
0.18576376	0.022973897	0.00037707512
0.18589525	0.023574448	0.00038513140
0.18602673	0.023726199	0.00038227295
0.18615822	0.023521638	0.00038167280
0.18628971	0.023369493	0.00037897432
0.18642120	0.023137354	0.00037474974
0.18655269	0.024107598	0.00038166757
0.18668418	0.023464184	0.00037503583
0.18681567	0.023736907	0.00037587877
0.18694716	0.023350616	0.00037297652
0.18707864	0.023270121	0.00036984357
0.18721013	0.023478022	0.00037148831
0.18734162	0.023750689	0.00037267310
0.18747311	0.023994469	0.00037146801
0.18760460	0.023257578	0.00036925395
0.18773609	0.023518529	0.00036682652
0.18786758	0.022919044	0.00036288900
0.18799906	0.022887964	0.00036409543
0.18813055	0.022953477	0.00036212368
0.18826204	0.023643339	0.00036693969
0.18839353	0.023062347	0.00036060210
0.18852502	0.022916168	0.00035985158
0.18865651	0.023091708	0.00036243363
0.18878800	0.023241382	0.00035962039
0.18891949	0.023770613	0.00036328446
0.18905097	0.023528189	0.00036114065
0.18918246	0.023771089	0.00036197177
0.18931395	0.022893291	0.00035678105
0.18944544	0.023252249	0.00035690368
0.18957693	0.023210567	0.00035856046
0.18970842	0.023311724	0.00035561888
0.18983991	0.023345327	0.00035749869
0.18997140	0.023233659	0.00035672171
0.19010288	0.023300501	0.00035349623
0.19023437	0.022483109	0.00035107690
0.19036586	0.023840177	0.00035809661
0.19049735	0.023539159	0.00035529837
0.19062884	0.023066090	0.00035212189
0.19076033	0.023337095	0.00035339012
0.19089182	0.023667554	0.00035560612
0.19102330	0.022820848	0.00034924136
0.19115479	0.023527599	0.00035362822
0.19128628	0.023078198	0.00035243094
0.19141777	0.023035563	0.00035035525
0.19154926	0.023917385	0.00035531480
0.19168075	0.023404299	0.00035150439
0.19181224	0.023269437	0.00035185922
0.19194373	0.023309801	0.00035241295
0.19207521	0.023236326	0.00035030934
0.19220670	0.022634966	0.00034683460
0.19233819	0.022834307	0.00034931543
0.19246968	0.023645101	0.00035215303
0.19260117	0.023126387	0.00035060252
0.19273266	0.023273922	0.00034937850
0.19286415	0.023516627	0.00035058986
0.19299564	0.023401440	0.00035309662
0.19312712	0.023203712	0.00034904021
0.19325861	0.023071952	0.00034976828
0.19339010	0.023426557	0.00034960509
0.19352159	0.023604068	0.00035082662
0.19365308	0.024283002	0.00035655002
0.19378457	0.023662100	0.00035046422
0.19391606	0.023275770	0.00034920297
0.19404754	0.023354695	0.00034845079
0.19417903	0.024102075	0.00035280362
0.19431052	0.023749596	0.00035258611
0.19444201	0.023465982	0.00034954675
0.19457350	0.023598010	0.00034971104
0.19470499	0.023446036	0.00034948302
0.19483648	0.023649795	0.00034984211
0.19496797	0.023407018	0.00034974032
0.19509945	0.023399163	0.00034844041
0.19523094	0.022894349	0.00034620433
0.19536243	0.023391311	0.00034785505
0.19549392	0.023330392	0.00034691654
0.19562541	0.023249365	0.00034774700
0.19575690	0.022673282	0.00034410113
0.19588839	0.023708149	0.00034938805
0.19601988	0.023184922	0.00034653063
0.19615136	0.023893631	0.00034950505
0.19628285	0.023217819	0.00034716060
0.19641434	0.023312718	0.00034556385
0.19654583	0.023843586	0.00035019793
0.19667732	0.024107948	0.00035036860
0.19680881	0.023505006	0.00034744632
0.19694030	0.023435401	0.00034683210
0.19707178	0.023481660	0.00034607191
0.19720327	0.023380309	0.00034584491
0.19733476	0.022953809	0.00034341049
0.19746625	0.023193835	0.00034463401
0.19759774	0.023294389	0.00034525542
0.19772923	0.023041496	0.00034311667
0.19786072	0.023282823	0.00034499472
0.19799221	0.023450580	0.00034613752
0.19812369	0.023752337	0.00034547868
0.19825518	0.023560313	0.00034800343
0.19838667	0.023652305	0.00034598723
0.19851816	0.023245827	0.00034433389
0.19864965	0.023198142	0.00034436518
0.19878114	0.023402974	0.00034396928
0.19891263	0.022487316	0.00034010862
0.19904412	0.022949117	0.00034102956
0.19917560	0.022865432	0.00034132224
0.19930709	0.023108829	0.00034285423
0.19943858	0.022923452	0.00034030459
0.19957007	0.023806432	0.00034741437
0.19970156	0.023718891	0.00034554664
0.19983305	0.023798028	0.00034582905
0.19996454	0.023152230	0.00034164409
0.20009602	0.023606233	0.00034513904
0.20022751	0.023303923	0.00034302434
0.20035900	0.022953245	0.00034128727
0.20049049	0.022792985	0.00034021192
0.20062198	0.023478758	0.00034423361
0.20075347	0.023402156	0.00034220859
0.20088496	0.023257343	0.00034228603
0.20101645	0.023129934	0.00034144076
0.20114793	0.023488173	0.00034286948
0.20127942	0.023514255	0.00034383176
0.20141091	0.023441528	0.00034197518
0.20154240	0.022861164	0.00034044603
0.20167389	0.024022300	0.00034722530
0.20180538	0.022824308	0.00033803611
0.20193687	0.022948514	0.00034015596
0.20206836	0.022940438	0.00033918356
0.20219984	0.023048377	0.00034027787
0.20233133	0.022805826	0.00033962934
0.20246282	0.023552497	0.00034118954
0.20259431	0.024004675	0.00034459533
0.20272580	0.023806105	0.00034256502
0.20285729	0.022867022	0.00033771750
0.20298878	0.023313046	0.00034148121
0.20312027	0.023214356	0.00033706065
0.20325175	0.023725286	0.00034260048
0.20338324	0.023128546	0.00033827897
0.20351473	0.023803042	0.00034262854
0.20364622	0.023313921	0.00034005220
0.20377771	0.023585136	0.00033965354
0.20390920	0.022970582	0.00033830413
0.20404069	0.022914426	0.00033754784
0.20417217	0.023472766	0.00034171630
0.20430366	0.023417934	0.00034064432
0.20443515	0.023572873	0.00033816408
0.20456664	0.023044440	0.00033804425
0.20469813	0.023003672	0.00033766887
0.20482962	0.023474575	0.00033929799
0.20496111	0.023133600	0.00033874324
0.20509260	0.023578962	0.00033864100
0.20522408	0.024010908	0.00034319774
0.20535557	0.022855804	0.00033669736
0.20548706	0.023019157	0.00033668461
0.20561855	0.023385844	0.00033929620
0.20575004	0.023246184	0.00033633348
0.20588153	0.023489782	0.00033921460
0.20601302	0.022976852	0.00033615800
0.20614451	0.023020833	0.00033474296
0.20627599	0.022798081	0.00033619272
0.20640748	0.023103292	0.00033565208
0.20653897	0.023213864	0.00033661024
0.20667046	0.023815764	0.00034100759
0.20680195	0.023825254	0.00033961925
0.20693344	0.022870065	0.00033576388
0.20706493	0.023105418	0.00033591870
0.20719641	0.023084431	0.00033568179
0.20732790	0.023721411	0.00034057385
0.20745939	0.022986488	0.00033345597
0.20759088	0.022955975	0.00033563908
0.20772237	0.023545781	0.00033791506
0.20785386	0.023020513	0.00033495720
0.20798535	0.023649216	0.00034048682
0.20811684	0.022942200	0.00033390430
0.20824832	0.023255157	0.00033583809
0.20837981	0.023277862	0.00033572863
0.20851130	0.023707072	0.00033975736
0.20864279	0.023888087	0.00033999952
0.20877428	0.023454797	0.00033624744
0.20890577	0.023574435	0.00033709611
0.20903726	0.023564889	0.00033677312
0.20916875	0.022790529	0.00033334613
0.20930023	0.023432986	0.00033709099
0.20943172	0.023581460	0.00033692215
0.20956321	0.023251713	0.00033478245
0.20969470	0.023381821	0.00033639292
0.20982619	0.023658148	0.00033704183
0.20995768	0.023416053	0.00033707120
0.21008917	0.023183981	0.00033361201
0.21022065	0.023113292	0.00033349738
0.21035214	0.022951701	0.00033421834
0.21048363	0.023326877	0.00033350752
0.21061512	0.023607642	0.00033745637
0.21074661	0.023905038	0.00033724707
0.21087810	0.023754689	0.00033648392
0.21100959	0.023776800	0.00033772413
0.21114108	0.023159494	0.00033236699
0.21127256	0.023124267	0.00033524106
0.21140405	0.023334802	0.00033398086
0.21153554	0.023284006	0.00033463012
0.21166703	0.023354769	0.00033354899
0.21179852	0.023377084	0.00033547852
0.21193001	0.023632651	0.00033658244
0.21206150	0.023206454	0.00033203872
0.21219299	0.023403689	0.00033401265
0.21232447	0.023176555	0.00033378319
0.21245596	0.023093217	0.00033082081
0.21258745	0.022838216	0.00033186464
0.21271894	0.022707372	0.00032971799
0.21285043	0.022764304	0.00033058868
0.21298192	0.023588122	0.00033615175
0.21311341	0.023053008	0.00033075763
0.21324489	0.023132506	0.00033204657
0.21337638	0.022479348	0.00032809696
0.21350787	0.023159478	0.00033237700
0.21363936	0.023236482	0.00033458737
0.21377085	0.023052177	0.00033003412
0.21390234	0.023998989	0.00033796133
0.21403383	0.023274485	0.00033234337
0.21416532	0.023074326	0.00033067433
0.21429680	0.023634989	0.00033488388
0.21442829	0.023176066	0.00033137654
0.21455978	0.022798396	0.00032888429
0.21469127	0.022584622	0.00032822074
0.21482276	0.022982133	0.00032982981
0.21495425	0.023441022	0.00033308935
0.21508574	0.022599438	0.00032788181
0.21521723	0.023241985	0.00033170119
0.21534871	0.022877493	0.00032987054
0.21548020	0.023275312	0.00032882299
0.21561169	0.023615664	0.00033374441
0.21574318	0.022556165	0.00032768302
0.21587467	0.022920521	0.00032814386
0.21600616	0.023245390	0.00033159517
0.21613765	0.022864134	0.00032749030
0.21626913	0.023345248	0.00033134104
0.21640062	0.022932640	0.00032898182
0.21653211	0.022826313	0.00032775310
0.21666360	0.023397619	0.00033135721
0.21679509	0.023120024	0.00032832416
0.21692658	0.023458180	0.00033177383
0.21705807	0.022389921	0.00032458999
0.21718956	0.023314435	0.00032919346
0.21732104	0.022965748	0.00032912382
0.21745253	0.023567701	0.00033094291
0.21758402	0.023383575	0.00033054924
0.21771551	0.023490283	0.00033063939
0.21784700	0.023023455	0.00032712471
0.21797849	0.022341777	0.00032471343
0.21810998	0.023468779	0.00032945291
0.21824147	0.023183199	0.00032938957
0.21837295	0.023736943	0.00033287722
0.21850444	0.022724433	0.00032349629
0.21863593	0.023523091	0.00033083583
0.21876742	0.023257897	0.00032721205
0.21889891	0.023292615	0.00032902594
0.21903040	0.023024061	0.00032896610
0.21916189	0.022904313	0.00032497114
0.21929337	0.022886348	0.00032714681
0.21942486	0.023294576	0.00032828042
0.21955635	0.023429454	0.00033017388
0.21968784	0.023079847	0.00032809046
0.21981933	0.023242712	0.00032612729
0.21995082	0.022819376	0.00032624342
0.22008231	0.023249450	0.00032667591
0.22021380	0.023448865	0.00032968541
0.22034528	0.022794496	0.00032592656
0.22047677	0.023233737	0.00032578985
0.22060826	0.023414150	0.00032864469
0.22073975	0.023031973	0.00032732921
0.22087124	0.023502246	0.00032966369
0.22100273	0.023563614	0.00032889762
0.22113422	0.022959469	0.00032413548
0.22126571	0.022871863	0.00032521953
0.22139719	0.023352338	0.00032706823
0.22152868	0.022801132	0.00032435409
0.22166017	0.023240045	0.00032845704
0.22179166	0.022960609	0.00032388058
0.22192315	0.023307191	0.00032794439
0.22205464	0.023039876	0.00032587418
0.22218613	0.023199452	0.00032601864
0.22231761	0.023408551	0.00032701215
0.22244910	0.022936353	0.00032448921
0.22258059	0.022855408	0.00032414803
0.22271208	0.023031653	0.00032508127
0.22284357	0.022938116	0.00032426619
0.22297506	0.023192393	0.00032689180
0.22310655	0.023192509	0.00032533407
0.22323804	0.022982808	0.00032517093
0.22336952	0.023496919	0.00032817610
0.22350101	0.023487732	0.00032616481
0.22363250	0.022747080	0.00032303346
0.22376399	0.023562104	0.00032709963
0.22389548	0.023338259	0.00032650275
0.22402697	0.024070338	0.00033012891
0.22415846	0.022552128	0.00032112557
0.22428995	0.022830312	0.00032307218
0.22442143	0.023239228	0.00032370301
0.22455292	0.023717298	0.00032793210
0.22468441	0.022879360	0.00032299009
0.22481590	0.023139865	0.00032552697
0.22494739	0.023164408	0.00032387100
0.22507888	0.022767186	0.00032181533
0.22521037	0.023479099	0.00032654706
0.22534186	0.022593000	0.00032199412
0.22547334	0.022992143	0.00032328507
0.22560483	0.023525357	0.00032438512
0.22573632	0.023204106	0.00032468053
0.22586781	0.023176696	0.00032413503
0.22599930	0.022572409	0.00032084717
0.22613079	0.022744141	0.00032021868
0.22626228	0.022979920	0.00032257431
0.22639376	0.023248180	0.00032303710
0.22652525	0.022382447	0.00031859495
0.22665674	0.022411839	0.00031976181
0.22678823	0.022671597	0.00031925823
0.22691972	0.022510722	0.00031964093
0.22705121	0.023179326	0.00032273251
0.22718270	0.022960463	0.00032181329
0.22731419	0.022682006	0.00032221820
0.22744567	0.023405822	0.00032376185
0.22757716	0.022909340	0.00032053591
0.22770865	0.022296059	0.00031803727
0.22784014	0.022991405	0.00032047420
0.22797163	0.023340335	0.00032412586
0.22810312	0.023991085	0.00032590776
0.22823461	0.023386239	0.00032408435
0.22836610	0.023330749	0.00032383417
0.22849758	0.023211158	0.00032192981
0.22862907	0.023138845	0.00032286582
0.22876056	0.022844300	0.00031779123
0.22889205	0.022858672	0.00031957842
0.22902354	0.022742452	0.00032070309
0.22915503	0.023268896	0.00032018854
0.22928652	0.023010042	0.00032161455
0.22941800	0.023217137	0.00032088387
0.22954949	0.023543483	0.00032380569
0.22968098	0.022681883	0.00031901362
0.22981247	0.023453148	0.00032166164
0.22994396	0.023336882	0.00032249748
0.23007545	0.022725974	0.00032184987
0.23020694	0.022851814	0.00032588351
0.23033843	0.023469137	0.00033245138
0.23046991	0.023109160	0.00033111654
0.23060140	0.023266758	0.00033445396
0.23073289	0.022672723	0.00033259828
0.23086438	0.022865047	0.00033363541
0.23099587	0.022891119	0.00033815800
0.23112736	0.023093448	0.00033772975
0.23125885	0.022790647	0.00033814640
0.23139034	0.023523020	0.00034200844
0.23152182	0.023287688	0.00034226417
0.23165331	0.023441785	0.00034612036
0.23178480	0.023271032	0.00034491215
0.23191629	0.023390568	0.00034671927
0.23204778	0.022987190	0.00034445197
0.23217927	0.023001455	0.00034509246
0.23231076	0.022697992	0.00034613162
0.23244224	0.022739689	0.00034507357
0.23257373	0.023070019	0.00034810802
0.23270522	0.023083902	0.00034845228
0.23283671	0.022634996	0.00034452910
0.23296820	0.023548292	0.00035259104
0.23309969	0.023190623	0.00034973976
0.23323118	0.023080676	0.00034692704
0.23336267	0.023117300	0.00034908087
0.23349415	0.023052684	0.00034738332
0.23362564	0.023652368	0.00035246635
0.23375713	0.022676330	0.00034702399
0.23388862	0.022978916	0.00034711714
0.23402011	0.023745778	0.00035479665
0.23415160	0.023421388	0.00035093685
0.23428309	0.022962089	0.00034985557
0.23441458	0.022839325	0.00034861007
0.23454606	0.023258149	0.00035259721
0.23467755	0.023035651	0.00034947753
0.23480904	0.022555606	0.00034829084
0.23494053	0.023120405	0.00035142801
0.23507202	0.023451158	0.00035388906
0.23520351	0.023038953	0.00035133098
0.23533500	0.023513626	0.00035392369
0.23546648	0.023475901	0.00035344672
0.23559797	0.022809795	0.00035102806
0.23572946	0.022819034	0.00035097317
0.23586095	0.023235506	0.00035322058
0.23599244	0.023644607	0.00035688396
0.23612393	0.023578268	0.00035560482
0.23625542	0.023112057	0.00035513079
0.23638691	0.023261071	0.00035437795
0.23651839	0.022852871	0.00035083495
0.23664988	0.022838303	0.00035245243
0.23678137	0.023393993	0.00035643807
0.23691286	0.023711513	0.00035832322
0.23704435	0.023109271	0.00035454110
0.23717584	0.022855405	0.00035170438
0.23730733	0.022762812	0.00035359242
0.23743882	0.023127750	0.00035509253
0.23757030	0.023186052	0.00035487652
0.23770179	0.023478160	0.00035864413
0.23783328	0.022939719	0.00035394687
0.23796477	0.023367109	0.00035790257
0.23809626	0.022306472	0.00034993558
0.23822775	0.023071406	0.00035544611
0.23835924	0.023613691	0.00036187346
0.23849072	0.023032910	0.00035373336
0.23862221	0.022230275	0.00035184768
0.23875370	0.023562349	0.00035957400
0.23888519	0.023821498	0.00036214677
0.23901668	0.023096278	0.00035831363
0.23914817	0.022946232	0.00035339307
0.23927966	0.022877887	0.00035703461
0.23941115	0.023071283	0.00035717124
0.23954263	0.023209182	0.00035946389
0.23967412	0.022727466	0.00035606196
0.23980561	0.023344332	0.00035805737
0.23993710	0.023169570	0.00035951578
0.24006859	0.023467581	0.00035979005
0.24020008	0.023027207	0.00035888519
0.24033157	0.023467777	0.00036032894
0.24046306	0.022994523	0.00035759661
0.24059454	0.022787590	0.00035681339
0.24072603	0.023072758	0.00035971874
0.24085752	0.022981292	0.00035802296
0.24098901	0.022647245	0.00035888802
0.24112050	0.022939980	0.00035609799
0.24125199	0.023871000	0.00036348745
0.24138348	0.022477774	0.00035640818
0.24151496	0.023463964	0.00036134989
0.24164645	0.023015547	0.00036109247
0.24177794	0.023086765	0.00035733728
0.24190943	0.022642952	0.00035792563
0.24204092	0.023671642	0.00036346515
0.24217241	0.022938440	0.00035813693
0.24230390	0.023904788	0.00036582614
0.24243539	0.023383216	0.00036062189
0.24256687	0.023111130	0.00036050838
0.24269836	0.023259010	0.00036242590
0.24282985	0.022687550	0.00035832947
0.24296134	0.022323071	0.00035755288
0.24309283	0.022947814	0.00036044247
0.24322432	0.023311433	0.00036232615
0.24335581	0.023543251	0.00036521130
0.24348730	0.023134421	0.00036125003
0.24361878	0.023104782	0.00036216345
0.24375027	0.023656629	0.00036439514
0.24388176	0.023367786	0.00036351295
0.24401325	0.023168048	0.00036281622
0.24414474	0.023143779	0.00036159565
0.24427623	0.023383922	0.00036506845
0.24440772	0.024496057	0.00037027105
0.24453920	0.023077260	0.00036110004
0.24467069	0.022767124	0.00036207241
0.24480218	0.022970003	0.00036153513
0.24493367	0.023107711	0.00036271694
0.24506516	0.023074421	0.00036180992
0.24519665	0.023263964	0.00036357176
0.24532814	0.023533232	0.00036729300
0.24545963	0.023259777	0.00036402606
0.24559111	0.022709547	0.00036138827
0.24572260	0.023136902	0.00036371273
0.24585409	0.022660936	0.00035973077
0.24598558	0.023373714	0.00036650276
0.24611707	0.023375569	0.00036616369
0.24624856	0.022240573	0.00035730971
0.24638005	0.023245013	0.00036550656
0.24651154	0.023515803	0.00036598112
0.24664302	0.022872197	0.00036455375
0.24677451	0.023473952	0.00036598275
0.24690600	0.022779210	0.00036287643
0.24703749	0.022583783	0.00036251247
0.24716898	0.022915311	0.00036151132
0.24730047	0.023309789	0.00036690693
0.24743196	0.022941167	0.00036374542
0.24756345	0.022840567	0.00036287294
0.24769493	0.023415515	0.00036814233
0.24782642	0.022952919	0.00036245514
0.24795791	0.022764097	0.00036420574
0.24808940	0.023781375	0.00036902431
0.24822089	0.023125887	0.00036400454
0.24835238	0.023530397	0.00036891562
0.24848387	0.023098804	0.00036510078
0.24861535	0.023148905	0.00036608547
0.24874684	0.023216064	0.00036661863
0.24887833	0.023308528	0.00036601769
0.24900982	0.022661792	0.00036460102
0.24914131	0.023694697	0.00037028959
0.24927280	0.023361800	0.00036818471
0.24940429	0.023161255	0.00036608056
0.24953578	0.023303798	0.00036754227
0.24966726	0.023106213	0.00036765277
0.24979875	0.023172684	0.00036547984
0.24993024	0.022763507	0.00036513602
0.25006173	0.022766582	0.00036404708
0.25019322	0.023102510	0.00036598145
0.25032471	0.023544950	0.00037133401
0.25045620	0.023676184	0.00036785535
0.25058769	0.023062295	0.00036701528
0.25071917	0.023818571	0.00036989330
0.25085066	0.023415890	0.00036862392
0.25098215	0.023598751	0.00037102513
0.25111364	0.023675669	0.00036877990
0.25124513	0.023485099	0.00037161436
0.25137662	0.023618333	0.00037122119
0.25150811	0.023330654	0.00036726795
0.25163959	0.022670921	0.00036519725
0.25177108	0.022891268	0.00036404695
0.25190257	0.023200287	0.00036953674
0.25203406	0.022896179	0.00036721666
0.25216555	0.023242550	0.00036812184
0.25229704	0.023301050	0.00036941762
0.25242853	0.023328898	0.00036803783
0.25256002	0.022326343	0.00036340804
0.25269150	0.023064423	0.00036806472
0.25282299	0.023462088	0.00037006337
0.25295448	0.023284949	0.00037121866
0.25308597	0.023399914	0.00036871492
0.25321746	0.022692857	0.00036759820
0.25334895	0.023757433	0.00037351265
0.25348044	0.023170894	0.00036854718
0.25361193	0.023906196	0.00037406923
0.25374341	0.022889467	0.00036692166
0.25387490	0.023243271	0.00036903501
0.25400639	0.023123566	0.00037527673
0.25413788	0.023476997	0.00038159877
0.25426937	0.022888359	0.00038304945
0.25440086	0.023757237	0.00039044529
0.25453235	0.023366842	0.00039195511
0.25466383	0.023423102	0.00039323078
0.25479532	0.022810319	0.00039084257
0.25492681	0.023105714	0.00039607168
0.25505830	0.022874844	0.00039609129
0.25518979	0.022586817	0.00039650419
0.25532128	0.023224008	0.00040197069
0.25545277	0.023406556	0.00040614881
0.25558426	0.022302741	0.00039977048
0.25571574	0.022809185	0.00040444983
0.25584723	0.023593599	0.00041122093
0.25597872	0.022522135	0.00040706685
0.25611021	0.022888047	0.00040843327
0.25624170	0.023266570	0.00041532223
0.25637319	0.023235080	0.00041631553
0.25650468	0.023163180	0.00041627046
0.25663617	0.023316776	0.00042005295
0.25676765	0.022629255	0.00041584858
0.25689914	0.023054423	0.00041940400
0.25703063	0.022902977	0.00042395096
0.25716212	0.022879574	0.00042136207
0.25729361	0.023154160	0.00042816383
0.25742510	0.022881316	0.00042622015
0.25755659	0.023355701	0.00043200282
0.25768807	0.022661179	0.00042762899
0.25781956	0.023261481	0.00043349695
0.25795105	0.024149996	0.00044058884
0.25808254	0.023136470	0.00043959751
0.25821403	0.022733986	0.00043246399
0.25834552	0.022896857	0.00043681960
0.25847701	0.023563608	0.00043968873
0.25860850	0.023126130	0.00043979526
0.25873998	0.023532329	0.00044270930
0.25887147	0.023382965	0.00044478418
0.25900296	0.023279214	0.00044287303
0.25913445	0.022192919	0.00043492072
0.25926594	0.023215025	0.00044241272
0.25939743	0.023103057	0.00044423836
0.25952892	0.023138296	0.00044518589
0.25966041	0.022949635	0.00044672103
0.25979189	0.022532329	0.00044005817
0.25992338	0.022255794	0.00044017428
0.26005487	0.023546167	0.00045203574
0.26018636	0.022168944	0.00044270449
0.26031785	0.023395263	0.00045182555
0.26044934	0.023139961	0.00044871470
0.26058083	0.023585807	0.00045281751
0.26071231	0.023318698	0.00045415625
0.26084380	0.023319650	0.00045230310
0.26097529	0.023532311	0.00045692817
0.26110678	0.022834663	0.00045077010
0.26123827	0.023091813	0.00045571049
0.26136976	0.023188793	0.00045394110
0.26150125	0.022632320	0.00045238442
0.26163274	0.023559806	0.00046054834
0.26176422	0.024299434	0.00046355169
0.26189571	0.023400942	0.00046395230
0.26202720	0.023426283	0.00046213100
0.26215869	0.022441091	0.00045450660
0.26229018	0.023158004	0.00046088504
0.26242167	0.023252286	0.00046204310
0.26255316	0.022635623	0.00045717407
0.26268465	0.023546208	0.00046751298
0.26281613	0.023200042	0.00046402292
0.26294762	0.023251031	0.00046309132
0.26307911	0.023236404	0.00046331045
0.26321060	0.023889431	0.00047115364
0.26334209	0.022613765	0.00046396799
0.26347358	0.023171668	0.00046291353
0.26360507	0.022629857	0.00046170337
0.26373655	0.022998078	0.00046762495
0.26386804	0.023169108	0.00046896819
0.26399953	0.023388203	0.00047225201
0.26413102	0.022777322	0.00046388282
0.26426251	0.022991150	0.00046983418
0.26439400	0.022991206	0.00046663326
0.26452549	0.023532267	0.00047769981
0.26465698	0.023466846	0.00047828586
0.26478846	0.022671725	0.00046587299
0.26491995	0.022681083	0.00047351606
0.26505144	0.023111894	0.00047289359
0.26518293	0.023949057	0.00048113087
0.26531442	0.023373491	0.00048020221
0.26544591	0.023007298	0.00047489482
[truncated: 567 more rows]
