# Supplementary material for: Invariant surface glycoprotein 65 of Trypanosoma brucei is a complement C3 receptor
Source: Nat Commun. 2022 Aug 29;13:5085. doi: 10.1038/s41467-022-32728-9 (PMC9424271; doi:10.1038/s41467-022-32728-9)
Supplement: Supplementary file 4 — supplementary data 2 [file 41467_2022_32728_MOESM4_ESM.zip › b21-414646_00156.dat]

0.0026000000	40.350645	0.13804959
0.0027314887	29.226340	0.10792051
0.0028629774	22.569125	0.090680749
0.0029944661	17.455685	0.076536467
0.0031259548	12.539618	0.059611173
0.0032574435	11.003895	0.057801665
0.0033889322	8.8263903	0.048936671
0.0035204209	11.680357	0.049014436
0.0036519096	12.563707	0.047172017
0.0037833983	10.130092	0.039935212
0.0039148870	8.4146643	0.035119683
0.0040463757	6.8678504	0.030523780
0.0041778644	5.5660187	0.025755636
0.0043093531	4.6452320	0.023101174
0.0044408418	3.9209699	0.020412584
0.0045723305	3.1617915	0.018330227
0.0047038192	2.9273506	0.016880822
0.0048353079	2.5178635	0.015198494
0.0049667966	2.2403724	0.014285254
0.0050982853	1.9081647	0.012489284
0.0052297740	1.7537578	0.012129836
0.0053612627	1.5099968	0.010868913
0.0054927514	1.4326165	0.010306060
0.0056242401	1.3032269	0.0098011920
0.0057557288	1.1996790	0.0091432150
0.0058872175	1.0892248	0.0085955129
0.0060187062	1.0315085	0.0083425242
0.0061501949	0.92416063	0.0075636618
0.0062816836	0.90041950	0.0076345128
0.0064131723	0.83467602	0.0072056646
0.0065446610	0.79607375	0.0069362932
0.0066761496	0.75800569	0.0067365644
0.0068076383	0.73247778	0.0064719751
0.0069391270	0.70526588	0.0064527022
0.0070706157	0.67740907	0.0062239364
0.0072021044	0.64465587	0.0060046629
0.0073335931	0.61720518	0.0058498262
0.0074650818	0.58079881	0.0055094730
0.0075965705	0.57331653	0.0055192967
0.0077280592	0.54080818	0.0053383382
0.0078595479	0.51555946	0.0050876202
0.0079910366	0.51140805	0.0050972871
0.0081225253	0.47595349	0.0047767623
0.0082540140	0.46305443	0.0047383851
0.0083855027	0.45648897	0.0047226647
0.0085169914	0.42438510	0.0044605442
0.0086484801	0.40719197	0.0043374783
0.0087799688	0.39188441	0.0041801152
0.0089114575	0.38459327	0.0041629377
0.0090429462	0.36692525	0.0040377569
0.0091744349	0.34116466	0.0038602081
0.0093059236	0.33612037	0.0037862054
0.0094374123	0.32010940	0.0036704580
0.0095689010	0.30051167	0.0034990559
0.0097003897	0.29727510	0.0035082967
0.0098318784	0.28461123	0.0033836763
0.0099633671	0.27570714	0.0032941543
0.010094856	0.26689639	0.0032311343
0.010226345	0.24527469	0.0030241672
0.010357833	0.24444980	0.0030972804
0.010489322	0.22018795	0.0028528553
0.010620811	0.21780756	0.0028170529
0.010752299	0.21136863	0.0027632837
0.010883788	0.19939176	0.0026288150
0.011015277	0.19311505	0.0026340674
0.011146765	0.18254544	0.0024816026
0.011278254	0.17504996	0.0024205339
0.011409743	0.16823734	0.0023484379
0.011541231	0.15668362	0.0022326489
0.011672720	0.15379356	0.0022175100
0.011804209	0.14672439	0.0020841866
0.011935698	0.13933191	0.0020259093
0.012067186	0.13218048	0.0019621628
0.012198675	0.12714067	0.0018614813
0.012330164	0.11797169	0.0017971714
0.012461652	0.11482343	0.0017528755
0.012593141	0.10802331	0.0016624862
0.012724630	0.10774221	0.0016599310
0.012856118	0.10033985	0.0015516053
0.012987607	0.096450954	0.0015393263
0.013119096	0.094915000	0.0014918137
0.013250585	0.091834382	0.0014522095
0.013382073	0.089565923	0.0014393777
0.013513562	0.086290089	0.0013912282
0.013645051	0.083842518	0.0013806007
0.013776539	0.081744508	0.0013556458
0.013908028	0.078942405	0.0013100742
0.014039517	0.078853474	0.0013023383
0.014171005	0.074077369	0.0012537472
0.014302494	0.076640960	0.0012775244
0.014433983	0.073575535	0.0012529930
0.014565472	0.072078783	0.0012160878
0.014696960	0.069477035	0.0011984125
0.014828449	0.066824173	0.0011583505
0.014959938	0.068275131	0.0011781970
0.015091426	0.064717159	0.0011503404
0.015222915	0.063142028	0.0011075756
0.015354404	0.062862945	0.0011100492
0.015485892	0.061406129	0.0010861899
0.015617381	0.062374331	0.0010990174
0.015748870	0.060856932	0.0010837908
0.015880359	0.059641054	0.0010579350
0.016011847	0.059112243	0.0010530485
0.016143336	0.055747702	0.0010138984
0.016274825	0.054026916	0.00099979809
0.016406313	0.052003929	0.00097358204
0.016537802	0.053484729	0.00098135322
0.016669291	0.052195756	0.00096588527
0.016800779	0.053954640	0.00098029837
0.016932268	0.056940393	0.0010010740
0.017063757	0.059770879	0.0010220336
0.017195246	0.057718148	0.00099644490
0.017326734	0.056864591	0.00098881160
0.017458223	0.055944958	0.00097473106
0.017589712	0.058520305	0.00099324785
0.017721200	0.057949629	0.00099247488
0.017852689	0.055742963	0.00095202576
0.017984178	0.054523058	0.00095298672
0.018115666	0.054331612	0.00094629766
0.018247155	0.055104694	0.00094554490
0.018378644	0.052526554	0.00092504516
0.018510133	0.052682151	0.00091661157
0.018641621	0.051228806	0.00090147220
0.018773110	0.050464248	0.00089419060
0.018904599	0.050122786	0.00088794015
0.019036087	0.051548282	0.00089500202
0.019167576	0.048815786	0.00086424405
0.019299065	0.048494713	0.00085877480
0.019430553	0.047498196	0.00085468882
0.019562042	0.046485695	0.00083832374
0.019693531	0.046877410	0.00083971780
0.019825019	0.046622023	0.00083165424
0.019956508	0.045752395	0.00081925986
0.020087997	0.045328593	0.00081989703
0.020219486	0.043921495	0.00080150531
0.020350974	0.044582268	0.00081129643
0.020482463	0.042245618	0.00077829410
0.020613952	0.045066645	0.00080032590
0.020745440	0.041817458	0.00077733428
0.020876929	0.040760466	0.00075882608
0.021008418	0.042429008	0.00077515990
0.021139906	0.040543096	0.00075592493
0.021271395	0.039916875	0.00074170930
0.021402884	0.040872920	0.00075242693
0.021534373	0.039763668	0.00073972943
0.021665861	0.040630535	0.00074431326
0.021797350	0.040040808	0.00073779483
0.021928839	0.039902967	0.00072655365
0.022060327	0.039612029	0.00073181078
0.022191816	0.039708587	0.00072249722
0.022323305	0.038348194	0.00071474716
0.022454793	0.037317736	0.00070105040
0.022586282	0.038371208	0.00070384952
0.022717771	0.038076610	0.00070812594
0.022849260	0.036406595	0.00068385870
0.022980748	0.036786692	0.00069117939
0.023112237	0.036181473	0.00067941375
0.023243726	0.035394631	0.00066772768
0.023375214	0.037047998	0.00068855248
0.023506703	0.036663128	0.00068072962
0.023638192	0.038465039	0.00069412487
0.023769680	0.038196236	0.00068998340
0.023901169	0.035701901	0.00066457358
0.024032658	0.037300477	0.00068088837
0.024164147	0.037875481	0.00068017852
0.024295635	0.036475901	0.00066398631
0.024427124	0.037927837	0.00067467557
0.024558613	0.036160798	0.00065479973
0.024690101	0.036311767	0.00066367617
0.024821590	0.035890115	0.00065352396
0.024953079	0.036641734	0.00065679726
0.025084567	0.036645961	0.00065764973
0.025216056	0.037092837	0.00065532005
0.025347545	0.036152972	0.00065281725
0.025479034	0.035404638	0.00064150768
0.025610522	0.035664724	0.00063627259
0.025742011	0.035640009	0.00063737274
0.025873500	0.034992000	0.00063005370
0.026004988	0.036098549	0.00064137011
0.026136477	0.035724479	0.00063510596
0.026267966	0.034522557	0.00062150129
0.026399454	0.034782405	0.00062573966
0.026530943	0.035704740	0.00062649353
0.026662432	0.035583483	0.00062853306
0.026793920	0.035321113	0.00062302509
0.026925409	0.034687985	0.00061477793
0.027056898	0.033535466	0.00060853261
0.027188387	0.034715069	0.00061053869
0.027319875	0.033568086	0.00060705696
0.027451364	0.035567222	0.00061697033
0.027582853	0.033972204	0.00060059101
0.027714341	0.035105510	0.00061050953
0.027845830	0.033826262	0.00059709800
0.027977319	0.034102869	0.00060227323
0.028108807	0.034243191	0.00059920584
0.028240296	0.035023903	0.00060215919
0.028371785	0.034688826	0.00060056210
0.028503274	0.034126991	0.00059506550
0.028634762	0.033740808	0.00058978959
0.028766251	0.033703784	0.00058766677
0.028897740	0.033476576	0.00058175499
0.029029228	0.032858467	0.00057941687
0.029160717	0.033665085	0.00058428470
0.029292206	0.033828267	0.00058286708
0.029423694	0.033413987	0.00058090803
0.029555183	0.033437447	0.00057167674
0.029686672	0.032301915	0.00056887301
0.029818161	0.032811525	0.00057212798
0.029949649	0.033949853	0.00057560090
0.030081138	0.033400436	0.00057230839
0.030212627	0.031928124	0.00055728878
0.030344115	0.033293644	0.00056676776
0.030475604	0.032966819	0.00056534264
0.030607093	0.033076665	0.00056349880
0.030738581	0.033093279	0.00056450384
0.030870070	0.032422717	0.00055458374
0.031001559	0.031849526	0.00054723323
0.031133048	0.032139439	0.00055446748
0.031264536	0.032289603	0.00054879807
0.031396025	0.032507659	0.00055448377
0.031527514	0.032133993	0.00054614042
0.031659002	0.031836698	0.00054370845
0.031790491	0.031493127	0.00054212066
0.031921980	0.031397836	0.00053644618
0.032053468	0.031362085	0.00054082489
0.032184957	0.031693072	0.00053593688
0.032316446	0.031057788	0.00053057748
0.032447935	0.032005515	0.00054166469
0.032579423	0.032395478	0.00054028051
0.032710912	0.032729975	0.00054292694
0.032842401	0.031678657	0.00053252414
0.032973889	0.032434726	0.00053667337
0.033105378	0.031937853	0.00053432137
0.033236867	0.030563530	0.00052082344
0.033368355	0.031051439	0.00053297010
0.033499844	0.031661734	0.00053656258
0.033631333	0.031652949	0.00053670688
0.033762822	0.031169138	0.00053970099
0.033894310	0.029726321	0.00052874674
0.034025799	0.031594666	0.00054143945
0.034157288	0.030341306	0.00053011845
0.034288776	0.031165224	0.00053755529
0.034420265	0.030255619	0.00053711268
0.034551754	0.031068355	0.00053749984
0.034683242	0.029393700	0.00052857987
0.034814731	0.030200426	0.00052952683
0.034946220	0.030059261	0.00053144436
0.035077708	0.030507514	0.00053842318
0.035209197	0.029385852	0.00052722540
0.035340686	0.030157438	0.00053016999
0.035472175	0.028572038	0.00052714868
0.035603663	0.028717137	0.00053196009
0.035735152	0.029875570	0.00054761445
0.035866641	0.028744215	0.00053902232
0.035998129	0.030014265	0.00054583719
0.036129618	0.029730513	0.00054697810
0.036261107	0.029823383	0.00054538879
0.036392595	0.029512334	0.00055164625
0.036524084	0.028857844	0.00054391485
0.036655573	0.029656637	0.00054593372
0.036787062	0.028760250	0.00054478637
0.036918550	0.029766119	0.00054815550
0.037050039	0.028899624	0.00054790883
0.037181528	0.029772746	0.00055078703
0.037313016	0.030199248	0.00055524642
0.037444505	0.029278598	0.00055267723
0.037575994	0.027675385	0.00053533098
0.037707482	0.029149199	0.00055304392
0.037838971	0.028529413	0.00054872993
0.037970460	0.028504463	0.00054406255
0.038101949	0.028277921	0.00054680936
0.038233437	0.029219798	0.00054777423
0.038364926	0.029882983	0.00055010041
0.038496415	0.029753303	0.00054834154
0.038627903	0.029248076	0.00053746934
0.038759392	0.030346521	0.00054949898
0.038890881	0.030071567	0.00054024777
0.039022369	0.028526785	0.00052973599
0.039153858	0.029967738	0.00053763832
0.039285347	0.029137499	0.00053034251
0.039416836	0.029952807	0.00054026538
0.039548324	0.028744636	0.00052582340
0.039679813	0.029090710	0.00052656537
0.039811302	0.029642996	0.00053523385
0.039942790	0.028691639	0.00052259199
0.040074279	0.029735162	0.00053428158
0.040205768	0.029935183	0.00053073878
0.040337256	0.029678740	0.00052733240
0.040468745	0.029084857	0.00052343460
0.040600234	0.028705169	0.00051863372
0.040731723	0.029672718	0.00052793532
0.040863211	0.029104353	0.00052380200
0.040994700	0.029519421	0.00052332907
0.041126189	0.030488228	0.00053479657
0.041257677	0.029871892	0.00052446229
0.041389166	0.029273306	0.00051931086
0.041520655	0.029433888	0.00052237373
0.041652143	0.030312420	0.00052592274
0.041783632	0.029291994	0.00051950927
0.041915121	0.029602184	0.00052004090
0.042046610	0.029260343	0.00051849208
0.042178098	0.029125767	0.00051646024
0.042309587	0.028551873	0.00051179989
0.042441076	0.028933344	0.00051391241
0.042572564	0.030032535	0.00052063382
0.042704053	0.030171407	0.00051806787
0.042835542	0.030660993	0.00052613744
0.042967030	0.029546806	0.00051575442
0.043098519	0.028527057	0.00051006415
0.043230008	0.029331833	0.00051283060
0.043361496	0.028876260	0.00050646104
0.043492985	0.028343803	0.00050715511
0.043624474	0.029058407	0.00050886492
0.043755963	0.030244282	0.00051975149
0.043887451	0.028994860	0.00050589517
0.044018940	0.030096746	0.00051361917
0.044150429	0.029941091	0.00051986605
0.044281917	0.029243539	0.00050654074
0.044413406	0.029205772	0.00051098710
0.044544895	0.028524510	0.00050076670
0.044676383	0.030079321	0.00051281123
0.044807872	0.029116049	0.00050614298
0.044939361	0.028800958	0.00050120102
0.045070850	0.029804487	0.00050991602
0.045202338	0.028736088	0.00050174691
0.045333827	0.028260634	0.00049279981
0.045465316	0.028268998	0.00049918982
0.045596804	0.029178344	0.00050523054
0.045728293	0.028785735	0.00049899633
0.045859782	0.029282383	0.00050270465
0.045991270	0.029138262	0.00049696767
0.046122759	0.028211118	0.00049486109
0.046254248	0.028394154	0.00050298764
0.046385737	0.028988206	0.00050905061
0.046517225	0.028867283	0.00050963195
0.046648714	0.029406138	0.00051566782
0.046780203	0.029313389	0.00052241384
0.046911691	0.029440517	0.00052179185
0.047043180	0.030238814	0.00052893547
0.047174669	0.030140516	0.00052792078
0.047306157	0.028932214	0.00052047916
0.047437646	0.028033355	0.00051818809
0.047569135	0.029644423	0.00053170938
0.047700624	0.029298991	0.00052351242
0.047832112	0.029105473	0.00052791843
0.047963601	0.030364668	0.00053485754
0.048095090	0.029301808	0.00053137845
0.048226578	0.029045279	0.00053034255
0.048358067	0.030065639	0.00053320622
0.048489556	0.029612854	0.00053475013
0.048621044	0.029985727	0.00053813613
0.048752533	0.029795157	0.00054081794
0.048884022	0.029328631	0.00053464438
0.049015511	0.029034488	0.00053101595
0.049146999	0.029176950	0.00053438139
0.049278488	0.029219871	0.00053426300
0.049409977	0.028611660	0.00053254248
0.049541465	0.029798318	0.00054034911
0.049672954	0.030151748	0.00054381409
0.049804443	0.029766986	0.00054155865
0.049935931	0.030027231	0.00054415595
0.050067420	0.028511196	0.00053382682
0.050198909	0.028979457	0.00053875224
0.050330398	0.029504384	0.00054069432
0.050461886	0.028614078	0.00053421065
0.050593375	0.029824663	0.00054558024
0.050724864	0.028591255	0.00053662742
0.050856352	0.029786653	0.00054730957
0.050987841	0.028305621	0.00053223312
0.051119330	0.029684236	0.00054455998
0.051250818	0.029245645	0.00054259980
0.051382307	0.029971738	0.00054883088
0.051513796	0.028953213	0.00053986384
0.051645284	0.029359611	0.00054301557
0.051776773	0.029757765	0.00054705546
0.051908262	0.028726521	0.00053876074
0.052039751	0.029433033	0.00054724773
0.052171239	0.028675587	0.00053955554
0.052302728	0.029484723	0.00055101137
0.052434217	0.029182399	0.00054457887
0.052565705	0.029525315	0.00054951992
0.052697194	0.030031499	0.00055196278
0.052828683	0.029498343	0.00055033730
0.052960171	0.029881870	0.00055072707
0.053091660	0.029333765	0.00054471733
0.053223149	0.028939258	0.00054588452
0.053354638	0.028606037	0.00054459398
0.053486126	0.030144417	0.00055660532
0.053617615	0.028965379	0.00054475807
0.053749104	0.029738298	0.00055212702
0.053880592	0.028732082	0.00054437995
0.054012081	0.028512959	0.00054518551
0.054143570	0.029851016	0.00055394521
0.054275058	0.029464513	0.00055158835
0.054406547	0.029449950	0.00054994734
0.054538036	0.028268489	0.00054533276
0.054669525	0.028816307	0.00054575052
0.054801013	0.029875531	0.00056017322
0.054932502	0.029166472	0.00055123235
0.055063991	0.029738398	0.00055147362
0.055195479	0.029470493	0.00055397598
0.055326968	0.029422712	0.00055197282
0.055458457	0.029596606	0.00055912919
0.055589945	0.029129491	0.00054940394
0.055721434	0.030141964	0.00055782961
0.055852923	0.028992665	0.00055474641
0.055984412	0.029143724	0.00055452090
0.056115900	0.030015386	0.00055915364
0.056247389	0.028748479	0.00055151081
0.056378878	0.028931933	0.00054712344
0.056510366	0.029153873	0.00055613099
0.056641855	0.028911416	0.00055094843
0.056773344	0.029808931	0.00056046330
0.056904832	0.029315997	0.00055603958
0.057036321	0.029475161	0.00055307498
0.057167810	0.029754988	0.00055961314
0.057299299	0.029142414	0.00055345097
0.057430787	0.028935478	0.00054826836
0.057562276	0.028451914	0.00054916935
0.057693765	0.029294841	0.00054820583
0.057825253	0.029038700	0.00055246172
0.057956742	0.029550101	0.00055670082
0.058088231	0.029128297	0.00055115608
0.058219719	0.028890073	0.00055271555
0.058351208	0.028937175	0.00054582946
0.058482697	0.029598853	0.00055482145
0.058614186	0.028535311	0.00054724646
0.058745674	0.028965954	0.00054281598
0.058877163	0.029204923	0.00054966120
0.059008652	0.029301361	0.00054677373
0.059140140	0.029012657	0.00054828449
0.059271629	0.028934635	0.00054629845
0.059403118	0.029729517	0.00054664759
0.059534606	0.028880215	0.00054651921
0.059666095	0.029038931	0.00054064870
0.059797584	0.029594057	0.00054488720
0.059929072	0.029047985	0.00054446549
0.060060561	0.028015929	0.00053234619
0.060192050	0.028800658	0.00054221133
0.060323539	0.029188303	0.00053879342
0.060455027	0.029836236	0.00054874741
0.060586516	0.029674597	0.00054870260
0.060718005	0.028542784	0.00053491065
0.060849493	0.028882990	0.00053768566
0.060980982	0.028558851	0.00053670241
0.061112471	0.028834244	0.00053549040
0.061243959	0.029017816	0.00054367850
0.061375448	0.029259845	0.00053801234
0.061506937	0.028079580	0.00053259828
0.061638426	0.029174720	0.00053889298
0.061769914	0.029290811	0.00054067678
0.061901403	0.028734774	0.00053856417
0.062032892	0.029431941	0.00053645626
0.062164380	0.029492083	0.00054165051
0.062295869	0.028471500	0.00053299872
0.062427358	0.029654629	0.00054040075
0.062558846	0.029759030	0.00054682268
0.062690335	0.029614935	0.00053777637
0.062821824	0.029992964	0.00054365081
0.062953313	0.028738896	0.00053416399
0.063084801	0.029340576	0.00053718768
0.063216290	0.029446800	0.00053956294
0.063347779	0.029359490	0.00053669036
0.063479267	0.028504920	0.00052816304
0.063610756	0.029581499	0.00054268480
0.063742245	0.028555272	0.00052964229
0.063873733	0.028579516	0.00053377054
0.064005222	0.029086145	0.00053532781
0.064136711	0.028769244	0.00053249758
0.064268200	0.029068920	0.00053365499
0.064399688	0.029812178	0.00053805816
0.064531177	0.029699365	0.00054112315
0.064662666	0.028600700	0.00052954285
0.064794154	0.028948951	0.00053198970
0.064925643	0.029438839	0.00053714291
0.065057132	0.029076889	0.00053368009
0.065188620	0.029853430	0.00054129309
0.065320109	0.028896128	0.00052909711
0.065451598	0.028710497	0.00052738473
0.065583087	0.028603086	0.00052894242
0.065714575	0.028812301	0.00052739980
0.065846064	0.030220753	0.00054135971
0.065977553	0.029274053	0.00053292810
0.066109041	0.028516699	0.00052538817
0.066240530	0.029765740	0.00053887209
0.066372019	0.028879093	0.00052835846
0.066503507	0.029376156	0.00053389717
0.066634996	0.029141745	0.00052789684
0.066766485	0.028363062	0.00052334834
0.066897973	0.028946300	0.00052922702
0.067029462	0.029352971	0.00053075842
0.067160951	0.028489508	0.00052775496
0.067292440	0.027873893	0.00051908450
0.067423928	0.029211991	0.00052580097
0.067555417	0.030410920	0.00053947668
0.067686906	0.028847832	0.00052495142
0.067818394	0.028722137	0.00052507806
0.067949883	0.028959381	0.00052509617
0.068081372	0.029689925	0.00053073858
0.068212860	0.028505077	0.00052244612
0.068344349	0.028694667	0.00052469119
0.068475838	0.028790420	0.00052529699
0.068607327	0.028802209	0.00052431545
0.068738815	0.029170469	0.00052181721
0.068870304	0.028893739	0.00052543252
0.069001793	0.029630062	0.00052920039
0.069133281	0.028418319	0.00052018366
0.069264770	0.028752057	0.00052443048
0.069396259	0.029391815	0.00052291742
0.069527747	0.028601597	0.00052108775
0.069659236	0.028715304	0.00052279821
0.069790725	0.029251884	0.00052525572
0.069922214	0.029071099	0.00052411993
0.070053702	0.029218957	0.00052113781
0.070185191	0.029166985	0.00052596456
0.070316680	0.029096636	0.00052027969
0.070448168	0.028841362	0.00052149055
0.070579657	0.029102343	0.00052556489
0.070711146	0.028652872	0.00051491798
0.070842634	0.027709604	0.00051335121
0.070974123	0.027439311	0.00050938111
0.071105612	0.028343049	0.00051463847
0.071237101	0.028072229	0.00051426929
0.071368589	0.027962898	0.00050781941
0.071500078	0.029140067	0.00052356362
0.071631567	0.028004237	0.00051255710
0.071763055	0.028227273	0.00051262951
0.071894544	0.028472082	0.00051621022
0.072026033	0.028270128	0.00051136269
0.072157521	0.027757026	0.00051249625
0.072289010	0.027282573	0.00050702135
0.072420499	0.027631704	0.00050710337
0.072551988	0.027553872	0.00050504387
0.072683476	0.028635903	0.00051171813
0.072814965	0.027587337	0.00050805997
0.072946454	0.028851349	0.00051879421
0.073077942	0.026970903	0.00049905162
0.073209431	0.028036851	0.00051106223
0.073340920	0.027254659	0.00050223154
0.073472408	0.027804859	0.00050744369
0.073603897	0.027139940	0.00050366030
0.073735386	0.026696360	0.00049669057
0.073866875	0.027052975	0.00050008330
0.073998363	0.027668522	0.00050533107
0.074129852	0.028031915	0.00050914854
0.074261341	0.028210116	0.00051171995
0.074392829	0.027522591	0.00050052543
0.074524318	0.026247050	0.00049441598
0.074655807	0.026809804	0.00049491395
0.074787295	0.026828357	0.00049894910
0.074918784	0.026871123	0.00049837859
0.075050273	0.027284334	0.00049862290
0.075181761	0.027181581	0.00049768133
0.075313250	0.028013104	0.00050607334
0.075444739	0.027860671	0.00050533477
0.075576228	0.027581409	0.00050149829
0.075707716	0.026997671	0.00049700741
0.075839205	0.027760690	0.00050237012
0.075970694	0.027254933	0.00049948410
0.076102182	0.027844757	0.00049931948
0.076233671	0.027688954	0.00050475202
0.076365160	0.026940816	0.00049336196
0.076496648	0.027140460	0.00049693984
0.076628137	0.027505628	0.00050216965
0.076759626	0.028188401	0.00050336430
0.076891115	0.028025974	0.00050354923
0.077022603	0.027240274	0.00049575054
0.077154092	0.026738085	0.00049166099
0.077285581	0.026224852	0.00048903397
0.077417069	0.026780781	0.00049151361
0.077548558	0.026909607	0.00049407781
0.077680047	0.026976745	0.00049128880
0.077811535	0.027781493	0.00049869587
0.077943024	0.028117026	0.00050249245
0.078074513	0.027224380	0.00049202778
0.078206002	0.027461423	0.00049745547
0.078337490	0.027097715	0.00049123026
0.078468979	0.026994405	0.00048927359
0.078600468	0.027063536	0.00049288198
0.078731956	0.026774277	0.00048836917
0.078863445	0.027084969	0.00049333321
0.078994934	0.026419045	0.00048677959
0.079126422	0.026252152	0.00048489237
0.079257911	0.026617107	0.00048820387
0.079389400	0.027203788	0.00049170143
0.079520889	0.026117236	0.00048379146
0.079652377	0.027112680	0.00049159835
0.079783866	0.026630658	0.00048575470
0.079915355	0.026273176	0.00048673543
0.080046843	0.026626304	0.00048406685
0.080178332	0.026899273	0.00048722599
0.080309821	0.026580613	0.00048698896
0.080441309	0.026062402	0.00047785370
0.080572798	0.027394651	0.00049282388
0.080704287	0.026624623	0.00048555890
0.080835776	0.026410987	0.00048268794
0.080967264	0.026395243	0.00048618743
0.081098753	0.026710749	0.00048261590
0.081230242	0.026577887	0.00048434415
0.081361730	0.026382047	0.00048270897
0.081493219	0.025833786	0.00047766087
0.081624708	0.026529894	0.00048414434
0.081756196	0.026757956	0.00047985523
0.081887685	0.026808170	0.00048615346
0.082019174	0.026232201	0.00048139632
0.082150663	0.026506078	0.00048246843
0.082282151	0.025742918	0.00047770754
0.082413640	0.026707859	0.00048046863
0.082545129	0.025997379	0.00047733700
0.082676617	0.025254048	0.00047227490
0.082808106	0.026350242	0.00048021745
0.082939595	0.026291446	0.00048245562
0.083071083	0.026600414	0.00047911833
0.083202572	0.025961534	0.00047575638
0.083334061	0.026605842	0.00048297103
0.083465549	0.026167240	0.00047573421
0.083597038	0.026477624	0.00048080954
0.083728527	0.026600998	0.00047633068
0.083860016	0.025551548	0.00047424200
0.083991504	0.025387539	0.00047140752
0.084122993	0.026502958	0.00047939738
0.084254482	0.027199220	0.00048586895
0.084385970	0.026492984	0.00047744824
0.084517459	0.026331665	0.00047604841
0.084648948	0.025748021	0.00047286397
0.084780436	0.026589666	0.00047782495
0.084911925	0.025989673	0.00047405490
0.085043414	0.025703920	0.00046864510
0.085174903	0.026317977	0.00047527961
0.085306391	0.026630161	0.00048134245
0.085437880	0.026467771	0.00047477831
0.085569369	0.025995424	0.00047137813
0.085700857	0.025598946	0.00046802920
0.085832346	0.025784221	0.00046916053
0.085963835	0.025161222	0.00046786035
0.086095323	0.026311030	0.00047273608
0.086226812	0.026208774	0.00047195259
0.086358301	0.025030727	0.00046343438
0.086489790	0.026264024	0.00047265247
0.086621278	0.026112947	0.00047184118
0.086752767	0.025670559	0.00046598192
0.086884256	0.025638411	0.00046626773
0.087015744	0.025886823	0.00047006734
0.087147233	0.025614550	0.00046688067
0.087278722	0.025631787	0.00046788969
0.087410210	0.025622280	0.00046632773
0.087541699	0.026257159	0.00047072626
0.087673188	0.026062518	0.00047140348
0.087804677	0.026370913	0.00046967442
0.087936165	0.025064654	0.00046437743
0.088067654	0.026433015	0.00047191699
0.088199143	0.025503289	0.00046179293
0.088330631	0.025702732	0.00046701074
0.088462120	0.024906389	0.00045832450
0.088593609	0.025503218	0.00046585036
0.088725097	0.025691539	0.00046269033
0.088856586	0.025330700	0.00046025780
0.088988075	0.026258786	0.00047254855
0.089119564	0.025440635	0.00046179553
0.089251052	0.025796168	0.00046605777
0.089382541	0.025330448	0.00046144575
0.089514030	0.026004052	0.00046433235
0.089645518	0.025754106	0.00046278780
0.089777007	0.025698625	0.00046221055
0.089908496	0.025083841	0.00046094027
0.090039984	0.026114738	0.00046565118
0.090171473	0.025674090	0.00046034490
0.090302962	0.025700443	0.00046329113
0.090434451	0.025425933	0.00045876385
0.090565939	0.024969214	0.00045780401
0.090697428	0.024438763	0.00045274498
0.090828917	0.025158929	0.00045402876
0.090960405	0.025323180	0.00045952690
0.091091894	0.025488332	0.00045796253
0.091223383	0.025990744	0.00046514657
0.091354871	0.025904849	0.00046512253
0.091486360	0.025463157	0.00046870603
0.091617849	0.024834232	0.00046851098
0.091749337	0.025310557	0.00047550517
0.091880826	0.025077733	0.00047797790
0.092012315	0.025106657	0.00048057234
0.092143804	0.025717504	0.00048493391
0.092275292	0.025835273	0.00049263746
0.092406781	0.026523482	0.00049631972
0.092538270	0.024672153	0.00048705817
0.092669758	0.025529917	0.00049670248
0.092801247	0.025030036	0.00047443677
0.092932736	0.024742947	0.00047562389
0.093064224	0.025746583	0.00047845442
0.093195713	0.025694995	0.00047698534
0.093327202	0.024956267	0.00047041696
0.093458691	0.025108563	0.00046628936
0.093590179	0.025610948	0.00047560959
0.093721668	0.024643597	0.00046676741
0.093853157	0.024210408	0.00045947780
0.093984645	0.025366559	0.00046696757
0.094116134	0.023919592	0.00045518849
0.094247623	0.025127020	0.00046427662
0.094379111	0.025077539	0.00046567207
0.094510600	0.025664488	0.00046853526
0.094642089	0.024623332	0.00045888438
0.094773578	0.025228727	0.00046068735
0.094905066	0.024944747	0.00046115003
0.095036555	0.024915179	0.00046433550
0.095168044	0.023905005	0.00045045787
0.095299532	0.024704131	0.00045878610
0.095431021	0.024442788	0.00045278879
0.095562510	0.023986963	0.00045312333
0.095693998	0.024392412	0.00045565787
0.095825487	0.024640687	0.00045348381
0.095956976	0.024406594	0.00045593318
0.096088465	0.024915318	0.00045435217
0.096219953	0.025221812	0.00045922127
0.096351442	0.024254141	0.00045273886
0.096482931	0.024718139	0.00045423020
0.096614419	0.024132194	0.00045089956
0.096745908	0.024912875	0.00045676081
0.096877397	0.024662648	0.00045177934
0.097008885	0.025013245	0.00045740012
0.097140374	0.024594266	0.00045281449
0.097271863	0.024770883	0.00045277049
0.097403352	0.024767690	0.00045311433
0.097534840	0.025121694	0.00045268745
0.097666329	0.024760031	0.00045290847
0.097797818	0.024537845	0.00044695524
0.097929306	0.024650608	0.00044968209
0.098060795	0.024828969	0.00045037837
0.098192284	0.024629930	0.00044552565
0.098323772	0.024321393	0.00044579263
0.098455261	0.023808978	0.00043957505
0.098586750	0.023780766	0.00043695391
0.098718239	0.024092180	0.00044029850
0.098849727	0.024663446	0.00044361927
0.098981216	0.024126019	0.00044002053
0.099112705	0.024752568	0.00044348624
0.099244193	0.025137552	0.00044459000
0.099375682	0.024192834	0.00043989670
0.099507171	0.024584992	0.00044234060
0.099638659	0.024301683	0.00044135907
0.099770148	0.024891504	0.00044464037
0.099901637	0.024424281	0.00043937491
0.10003313	0.024240419	0.00044062221
0.10016461	0.024350066	0.00044038621
0.10029610	0.024539360	0.00044542589
0.10042759	0.024213885	0.00043991216
0.10055908	0.024884604	0.00044469258
0.10069057	0.024374496	0.00044187955
0.10082206	0.024428038	0.00044090333
0.10095355	0.024487639	0.00044485167
0.10108504	0.025006834	0.00044422709
0.10121652	0.023879341	0.00043422541
0.10134801	0.024381870	0.00043850292
0.10147950	0.023329446	0.00043191631
0.10161099	0.024391910	0.00044015632
0.10174248	0.024123910	0.00043856157
0.10187397	0.023694155	0.00043235868
0.10200546	0.023419280	0.00043405490
0.10213694	0.024504258	0.00043647750
0.10226843	0.024330409	0.00043770554
0.10239992	0.024199675	0.00043677075
0.10253141	0.023821244	0.00043000614
0.10266290	0.023871093	0.00043629975
0.10279439	0.023852813	0.00043192299
0.10292588	0.023664059	0.00043360518
0.10305737	0.024434158	0.00043823410
0.10318885	0.023415260	0.00042905692
0.10332034	0.024107591	0.00043518055
0.10345183	0.024387467	0.00043545010
0.10358332	0.024074497	0.00043431117
0.10371481	0.024237348	0.00043358149
0.10384630	0.023759438	0.00043099986
0.10397779	0.023814331	0.00043288253
0.10410928	0.023812907	0.00043303353
0.10424076	0.023017461	0.00042685794
0.10437225	0.024264188	0.00043432009
0.10450374	0.023741312	0.00042819654
0.10463523	0.024302411	0.00043436327
0.10476672	0.024274289	0.00043447711
0.10489821	0.024327445	0.00043439161
0.10502970	0.024105294	0.00043077170
0.10516118	0.023498259	0.00042594362
0.10529267	0.024414803	0.00043511601
0.10542416	0.024510709	0.00043529542
0.10555565	0.024493817	0.00043299565
0.10568714	0.023461836	0.00042647904
0.10581863	0.023771958	0.00042707255
0.10595012	0.023162305	0.00042391357
0.10608161	0.023933033	0.00042972589
0.10621309	0.024668011	0.00043429442
0.10634458	0.024651032	0.00043305280
0.10647607	0.023265938	0.00042398272
0.10660756	0.023797257	0.00042695107
0.10673905	0.023759668	0.00042900695
0.10687054	0.023887151	0.00043246856
0.10700203	0.024397927	0.00044114671
0.10713352	0.023422060	0.00043717775
0.10726500	0.024607578	0.00044982256
0.10739649	0.024416451	0.00045610657
0.10752798	0.023341530	0.00044283856
0.10765947	0.024166615	0.00045477733
0.10779096	0.024089968	0.00045488160
0.10792245	0.022794180	0.00044986272
0.10805394	0.024073570	0.00045909519
0.10818542	0.024476489	0.00046199495
0.10831691	0.023922015	0.00046232268
0.10844840	0.023267237	0.00045691025
0.10857989	0.023018303	0.00045638024
0.10871138	0.023448000	0.00046583238
0.10884287	0.024253276	0.00046852849
0.10897436	0.024400265	0.00047076814
0.10910585	0.023699656	0.00046715159
0.10923733	0.023459057	0.00046336296
0.10936882	0.023519831	0.00047265862
0.10950031	0.024367623	0.00047488416
0.10963180	0.025139392	0.00048515601
0.10976329	0.024282838	0.00047756062
0.10989478	0.024323045	0.00048081932
0.11002627	0.023424736	0.00047682379
0.11015776	0.024169762	0.00047867057
0.11028924	0.024007290	0.00048051097
0.11042073	0.024512644	0.00049182219
0.11055222	0.023158162	0.00047425577
0.11068371	0.023048795	0.00047876134
0.11081520	0.023325503	0.00047825696
0.11094669	0.023578301	0.00047969654
0.11107818	0.024038150	0.00048986496
0.11120966	0.023957135	0.00048651898
0.11134115	0.023769618	0.00048832428
0.11147264	0.024167009	0.00049005558
0.11160413	0.023969153	0.00049024101
0.11173562	0.023710307	0.00049249452
0.11186711	0.023660124	0.00047397029
0.11199860	0.023911761	0.00047882239
0.11213009	0.023268021	0.00046363979
0.11226157	0.023498788	0.00046345537
0.11239306	0.024631209	0.00046961294
0.11252455	0.024736910	0.00046960892
0.11265604	0.024446748	0.00046845447
0.11278753	0.023675504	0.00045809999
0.11291902	0.024008369	0.00045824818
0.11305051	0.023192948	0.00045678987
0.11318200	0.024101602	0.00045750741
0.11331348	0.023597063	0.00045519798
0.11344497	0.023876703	0.00045474906
0.11357646	0.023898231	0.00045158388
0.11370795	0.024446532	0.00045757304
0.11383944	0.023748856	0.00045252933
0.11397093	0.023351229	0.00044819376
0.11410242	0.023583456	0.00044958613
0.11423390	0.024448750	0.00044845905
0.11436539	0.024055941	0.00045335117
0.11449688	0.024129097	0.00044696794
0.11462837	0.023013064	0.00044410289
0.11475986	0.023265843	0.00044100004
0.11489135	0.023988922	0.00044538493
0.11502284	0.023493328	0.00044450761
0.11515433	0.023058353	0.00043913336
0.11528581	0.024070234	0.00044622873
0.11541730	0.023054342	0.00043721122
0.11554879	0.024676099	0.00044786360
0.11568028	0.023679217	0.00044390359
0.11581177	0.022719809	0.00043338664
0.11594326	0.024085878	0.00044555224
0.11607475	0.023905317	0.00044122974
0.11620624	0.023108141	0.00043400283
0.11633772	0.023430160	0.00043902182
0.11646921	0.023596464	0.00043843636
0.11660070	0.024316900	0.00044346708
0.11673219	0.024297682	0.00044003272
0.11686368	0.023883502	0.00043883138
0.11699517	0.023806324	0.00043726659
0.11712666	0.023178476	0.00043244689
0.11725814	0.023829961	0.00043489848
0.11738963	0.024062302	0.00043463466
0.11752112	0.023679318	0.00043111978
0.11765261	0.023264588	0.00043018842
0.11778410	0.024703077	0.00043999216
0.11791559	0.024692945	0.00043717972
0.11804708	0.023458534	0.00042747340
0.11817857	0.023820307	0.00043118011
0.11831005	0.024514834	0.00043366268
0.11844154	0.023581140	0.00043087624
0.11857303	0.023352429	0.00042504057
0.11870452	0.023981424	0.00042935528
0.11883601	0.023644257	0.00042693979
0.11896750	0.023654519	0.00042593028
0.11909899	0.023486866	0.00042640423
0.11923048	0.024231230	0.00042661546
0.11936196	0.023745609	0.00042638720
0.11949345	0.023721942	0.00042108929
0.11962494	0.023675386	0.00042280794
0.11975643	0.024331545	0.00042865775
0.11988792	0.024271369	0.00042376295
0.12001941	0.025012705	0.00043143970
0.12015090	0.023501770	0.00041746051
0.12028239	0.024239782	0.00042649402
0.12041387	0.024055206	0.00042184416
0.12054536	0.023929046	0.00041795978
0.12067685	0.024107093	0.00042165900
0.12080834	0.024261854	0.00042395583
0.12093983	0.023400808	0.00041377934
0.12107132	0.024417902	0.00042425242
0.12120281	0.024067221	0.00041883359
0.12133429	0.024138664	0.00041881665
0.12146578	0.024077767	0.00042142531
0.12159727	0.023574019	0.00041356452
0.12172876	0.024236720	0.00042069475
0.12186025	0.023817544	0.00041639248
0.12199174	0.023495405	0.00041427291
0.12212323	0.023845908	0.00041624246
0.12225472	0.024158564	0.00041836020
0.12238620	0.024017238	0.00041832940
0.12251769	0.023624351	0.00041264722
0.12264918	0.023383236	0.00041324096
0.12278067	0.024445899	0.00042026341
0.12291216	0.023577338	0.00041291851
0.12304365	0.023023359	0.00040982123
0.12317514	0.023455475	0.00041216487
0.12330663	0.023518250	0.00041226985
0.12343811	0.023601190	0.00041443867
0.12356960	0.023491669	0.00040997401
0.12370109	0.024151922	0.00041757013
0.12383258	0.023499728	0.00041114865
0.12396407	0.023968892	0.00041254440
0.12409556	0.023572021	0.00041493703
0.12422705	0.023493584	0.00040950412
0.12435853	0.023290568	0.00041109490
0.12449002	0.024206443	0.00041477490
0.12462151	0.024339282	0.00041730235
0.12475300	0.023591601	0.00041040760
0.12488449	0.023835725	0.00041241806
0.12501598	0.023507651	0.00041109968
0.12514747	0.023169622	0.00040629132
0.12527896	0.023718747	0.00041034176
0.12541044	0.023028718	0.00040846586
0.12554193	0.023760999	0.00041097700
0.12567342	0.024333274	0.00041382882
0.12580491	0.023879553	0.00041205674
0.12593640	0.023933907	0.00041030605
0.12606789	0.023210421	0.00040850073
0.12619938	0.023232888	0.00040626446
0.12633087	0.023656113	0.00041109650
0.12646235	0.023403834	0.00040757060
0.12659384	0.023582647	0.00040576794
0.12672533	0.024172569	0.00041578801
0.12685682	0.023231665	0.00040440701
0.12698831	0.023973492	0.00041180914
0.12711980	0.024193210	0.00041159728
0.12725129	0.024146852	0.00041054028
0.12738277	0.023483344	0.00040757952
0.12751426	0.023615097	0.00040773530
0.12764575	0.023986990	0.00041020616
0.12777724	0.023647202	0.00040602688
0.12790873	0.023957771	0.00040891282
0.12804022	0.024300125	0.00041275904
0.12817171	0.023585115	0.00040695822
0.12830320	0.023726400	0.00040628798
0.12843468	0.023268662	0.00040346500
0.12856617	0.023904691	0.00040702835
0.12869766	0.024213337	0.00040988274
0.12882915	0.023898029	0.00040845790
0.12896064	0.023578515	0.00040384281
0.12909213	0.023857730	0.00040651357
0.12922362	0.024031445	0.00040708649
0.12935511	0.023769726	0.00040679582
0.12948659	0.023688915	0.00040445259
0.12961808	0.023598146	0.00040374077
0.12974957	0.023919379	0.00040575104
0.12988106	0.023483982	0.00040298824
0.13001255	0.023342716	0.00040283920
0.13014404	0.023405443	0.00040404612
0.13027553	0.023910816	0.00040507013
0.13040701	0.023936173	0.00040412910
0.13053850	0.023664499	0.00040470878
0.13066999	0.023607897	0.00040214053
0.13080148	0.024036256	0.00040822781
0.13093297	0.023815148	0.00040257237
0.13106446	0.023506052	0.00040148872
0.13119595	0.023725495	0.00040328009
0.13132744	0.023914230	0.00040451837
0.13145892	0.023754715	0.00040304398
0.13159041	0.023813608	0.00040522734
0.13172190	0.023831224	0.00040251782
0.13185339	0.023969687	0.00040452588
0.13198488	0.023879879	0.00040213070
0.13211637	0.024275865	0.00040672646
0.13224786	0.024252435	0.00040282803
0.13237935	0.023835987	0.00040227935
0.13251083	0.023833525	0.00040194036
0.13264232	0.024306041	0.00040531995
0.13277381	0.024391890	0.00040724383
0.13290530	0.023722661	0.00040008782
0.13303679	0.023453910	0.00039898266
0.13316828	0.022923796	0.00039772557
0.13329977	0.023408698	0.00039604689
0.13343125	0.023432421	0.00040154952
0.13356274	0.023319350	0.00039590600
0.13369423	0.023656336	0.00039937718
0.13382572	0.023796568	0.00039967853
0.13395721	0.023510234	0.00039898861
0.13408870	0.024148264	0.00040480119
0.13422019	0.023393463	0.00039371005
0.13435168	0.023163889	0.00039650504
0.13448316	0.022797965	0.00039445385
0.13461465	0.023567093	0.00039787129
0.13474614	0.023991288	0.00040136018
0.13487763	0.024511614	0.00040332889
0.13500912	0.023989356	0.00040016934
0.13514061	0.023693927	0.00040029948
0.13527210	0.024386289	0.00040239380
0.13540359	0.023923083	0.00040068681
0.13553507	0.024144290	0.00039952203
0.13566656	0.023932379	0.00039853848
0.13579805	0.024163305	0.00040153585
0.13592954	0.023965313	0.00039874607
0.13606103	0.023972935	0.00040247046
0.13619252	0.023684595	0.00039567913
0.13632401	0.024272614	0.00039879488
0.13645549	0.024809016	0.00040650312
0.13658698	0.023523273	0.00039530069
0.13671847	0.024127469	0.00039890610
0.13684996	0.023756491	0.00039653497
0.13698145	0.023564693	0.00039449949
0.13711294	0.023403276	0.00039449753
0.13724443	0.023934994	0.00039846884
0.13737592	0.023564294	0.00039482599
0.13750740	0.023616380	0.00039625670
0.13763889	0.023687695	0.00039295364
0.13777038	0.023710297	0.00039780668
0.13790187	0.023553195	0.00039342302
0.13803336	0.023792248	0.00039578299
0.13816485	0.023477692	0.00039379603
0.13829634	0.024024473	0.00039350096
0.13842783	0.024246922	0.00039872242
0.13855931	0.023272166	0.00039131856
0.13869080	0.023584120	0.00039347224
0.13882229	0.023456851	0.00039328353
0.13895378	0.023884223	0.00039267044
0.13908527	0.023687953	0.00039356817
0.13921676	0.023763958	0.00039342480
0.13934825	0.023694976	0.00039429781
0.13947973	0.024105560	0.00039663691
0.13961122	0.023471573	0.00039065355
0.13974271	0.024197245	0.00039617229
0.13987420	0.023530852	0.00039342974
0.14000569	0.023740965	0.00039046490
0.14013718	0.023790177	0.00039212318
0.14026867	0.024054499	0.00039408380
0.14040016	0.024250373	0.00039691490
0.14053164	0.023495658	0.00039203479
0.14066313	0.023761989	0.00038968968
0.14079462	0.023901210	0.00039266764
0.14092611	0.023364243	0.00038906671
0.14105760	0.023663935	0.00039133681
0.14118909	0.024435922	0.00039710097
0.14132058	0.022920461	0.00038326189
0.14145207	0.022694018	0.00038276516
0.14158355	0.023545542	0.00038736108
0.14171504	0.023667650	0.00039091520
0.14184653	0.023819341	0.00039105612
0.14197802	0.023400090	0.00038629309
0.14210951	0.023708309	0.00038941847
0.14224100	0.023450341	0.00038704800
0.14237249	0.024078141	0.00039051077
0.14250398	0.023557546	0.00038988753
0.14263546	0.023705853	0.00038735887
0.14276695	0.024404377	0.00039462716
0.14289844	0.023916085	0.00038928477
0.14302993	0.023636320	0.00038834780
0.14316142	0.024405501	0.00039233246
0.14329291	0.023880636	0.00038791960
0.14342440	0.023491400	0.00038652398
0.14355588	0.024026969	0.00038940639
0.14368737	0.023701933	0.00038758883
0.14381886	0.023676782	0.00038808482
0.14395035	0.023739189	0.00038480944
0.14408184	0.024367214	0.00039042619
0.14421333	0.023321354	0.00038585784
0.14434482	0.022812153	0.00038056715
0.14447631	0.023148183	0.00038377629
0.14460779	0.023742849	0.00038652212
0.14473928	0.023655632	0.00038674139
0.14487077	0.024038738	0.00039116179
0.14500226	0.023269071	0.00038376045
0.14513375	0.023511578	0.00038817965
0.14526524	0.024071512	0.00038814372
0.14539673	0.023589515	0.00038560327
0.14552822	0.024287944	0.00039265465
0.14565970	0.024411250	0.00038983630
0.14579119	0.023658298	0.00038639874
0.14592268	0.024062580	0.00038747047
0.14605417	0.024159276	0.00038878002
0.14618566	0.023328060	0.00038512135
0.14631715	0.023109401	0.00038163916
0.14644864	0.023603431	0.00038355572
0.14658012	0.023155659	0.00038142168
0.14671161	0.023158679	0.00038188554
0.14684310	0.023441163	0.00038467566
0.14697459	0.023789095	0.00038468307
0.14710608	0.023169013	0.00038030653
0.14723757	0.023928154	0.00038689786
0.14736906	0.024340271	0.00038859960
0.14750055	0.023537376	0.00038377626
0.14763203	0.023332464	0.00038063026
0.14776352	0.023814287	0.00038479972
0.14789501	0.023679016	0.00038447174
0.14802650	0.024061993	0.00038445602
0.14815799	0.024470249	0.00039069956
0.14828948	0.023828531	0.00038290875
0.14842097	0.023858584	0.00038511995
0.14855246	0.023644099	0.00038231588
0.14868394	0.023134792	0.00037751185
0.14881543	0.023351906	0.00038089701
0.14894692	0.023491550	0.00038326342
0.14907841	0.023616105	0.00038239690
0.14920990	0.023518432	0.00038061168
0.14934139	0.024091391	0.00038403760
0.14947288	0.024045462	0.00038629298
0.14960436	0.023634161	0.00038193160
0.14973585	0.023106971	0.00037741560
0.14986734	0.023893159	0.00038354900
0.14999883	0.023859473	0.00038242296
0.15013032	0.023108752	0.00037923797
0.15026181	0.023638332	0.00038265712
0.15039330	0.023328135	0.00037858320
0.15052479	0.023691340	0.00038070418
0.15065627	0.023633995	0.00038066061
0.15078776	0.024056990	0.00038404609
0.15091925	0.023694691	0.00038066255
0.15105074	0.023702003	0.00037990335
0.15118223	0.023538287	0.00038070678
0.15131372	0.023159805	0.00037720009
0.15144521	0.023318443	0.00037793071
0.15157670	0.023633593	0.00037998963
0.15170818	0.023993069	0.00038183672
0.15183967	0.023635533	0.00037935998
0.15197116	0.023970301	0.00038225510
0.15210265	0.023391042	0.00037744309
0.15223414	0.024064203	0.00038230175
0.15236563	0.024176896	0.00038288009
0.15249712	0.024046767	0.00038197540
0.15262860	0.023043989	0.00037369231
0.15276009	0.023640553	0.00037923898
0.15289158	0.023732950	0.00038002789
0.15302307	0.023421990	0.00037629751
0.15315456	0.023200417	0.00037450561
0.15328605	0.023917049	0.00038047496
0.15341754	0.023215274	0.00037644077
0.15354903	0.023662097	0.00037691998
0.15368051	0.023073100	0.00037451042
0.15381200	0.023429431	0.00037663277
0.15394349	0.024111425	0.00038132493
0.15407498	0.023503271	0.00037712678
0.15420647	0.023830525	0.00037695045
0.15433796	0.023100350	0.00037297976
0.15446945	0.023513331	0.00037581890
0.15460094	0.023223125	0.00037542734
0.15473242	0.023975166	0.00037969884
0.15486391	0.023567856	0.00037655219
0.15499540	0.023300786	0.00037456127
0.15512689	0.024212061	0.00038077350
0.15525838	0.023557308	0.00037549427
0.15538987	0.023350566	0.00037407440
0.15552136	0.023223093	0.00037334896
0.15565284	0.022882750	0.00037021151
0.15578433	0.023347029	0.00037403743
0.15591582	0.023839813	0.00037635276
0.15604731	0.023038510	0.00037233904
0.15617880	0.024014214	0.00037726185
0.15631029	0.023729365	0.00037684113
0.15644178	0.023608930	0.00037392532
0.15657327	0.023855841	0.00037737030
0.15670475	0.023795420	0.00037591294
0.15683624	0.023550581	0.00037332366
0.15696773	0.023290118	0.00037215804
0.15709922	0.024298794	0.00037811934
0.15723071	0.023057021	0.00037181889
0.15736220	0.023825427	0.00037423416
0.15749369	0.023096099	0.00037095539
0.15762518	0.023828036	0.00037368640
0.15775666	0.023234397	0.00037085124
0.15788815	0.023132798	0.00037187130
0.15801964	0.023786082	0.00037416077
0.15815113	0.024310500	0.00037776548
0.15828262	0.023912600	0.00037471093
0.15841411	0.023773814	0.00037444194
0.15854560	0.023894159	0.00037564291
0.15867708	0.023311206	0.00036896042
0.15880857	0.024328566	0.00037787363
0.15894006	0.023629058	0.00037163145
0.15907155	0.024186194	0.00037608082
0.15920304	0.023869870	0.00037464747
0.15933453	0.023221242	0.00037053262
0.15946602	0.023877167	0.00037414370
0.15959751	0.023673261	0.00037222277
0.15972899	0.023965752	0.00037398195
0.15986048	0.023929995	0.00037487286
0.15999197	0.023793180	0.00037150772
0.16012346	0.023339920	0.00037119870
0.16025495	0.023559549	0.00037163427
0.16038644	0.023468474	0.00036952797
0.16051793	0.023927460	0.00037463115
0.16064942	0.023765412	0.00037087609
0.16078090	0.023490707	0.00037187403
0.16091239	0.023202999	0.00036928290
0.16104388	0.023763865	0.00037094621
0.16117537	0.023354051	0.00037030616
0.16130686	0.023790097	0.00036984153
0.16143835	0.023968718	0.00037330054
0.16156984	0.023611904	0.00037191798
0.16170133	0.023325753	0.00036627037
0.16183281	0.023158708	0.00036866367
0.16196430	0.023171245	0.00036752114
0.16209579	0.023675819	0.00037026590
0.16222728	0.023377767	0.00036843654
0.16235877	0.023933341	0.00036993583
0.16249026	0.023690395	0.00036961409
0.16262175	0.023945405	0.00037129683
0.16275323	0.023066464	0.00036482077
0.16288472	0.022986567	0.00036483700
0.16301621	0.023550177	0.00036678096
0.16314770	0.023591200	0.00036872616
0.16327919	0.023758079	0.00036876337
0.16341068	0.024177810	0.00037145043
0.16354217	0.023937653	0.00037159636
0.16367366	0.023697643	0.00036819172
0.16380514	0.023174264	0.00036517795
0.16393663	0.023133366	0.00036627655
0.16406812	0.024290383	0.00036917430
0.16419961	0.022986859	0.00036348342
0.16433110	0.023850102	0.00036909607
0.16446259	0.023847359	0.00036940560
0.16459408	0.023920015	0.00036980136
0.16472557	0.022577386	0.00035983055
0.16485705	0.023613324	0.00036880412
0.16498854	0.023103743	0.00036459695
0.16512003	0.023172554	0.00036333007
0.16525152	0.023132388	0.00036551987
0.16538301	0.023413180	0.00036431556
0.16551450	0.023882763	0.00036958889
0.16564599	0.023920426	0.00036934322
0.16577747	0.024117244	0.00037081668
0.16590896	0.023765927	0.00036841357
0.16604045	0.023425462	0.00036376342
0.16617194	0.023888365	0.00036859890
0.16630343	0.023604593	0.00036543926
0.16643492	0.023319453	0.00036375798
0.16656641	0.022487074	0.00036066894
0.16669790	0.023179725	0.00036166542
0.16682938	0.023515833	0.00036578087
0.16696087	0.022915179	0.00036186027
0.16709236	0.023433359	0.00036329188
0.16722385	0.023280345	0.00036387034
0.16735534	0.023540813	0.00036462273
0.16748683	0.023642185	0.00036574095
0.16761832	0.023390264	0.00036503494
0.16774981	0.023667987	0.00036362236
0.16788129	0.023507863	0.00036541004
0.16801278	0.023601524	0.00036395684
0.16814427	0.023668426	0.00036574374
0.16827576	0.023485201	0.00036410593
0.16840725	0.024183701	0.00036668207
0.16853874	0.023567484	0.00036329781
0.16867023	0.023191699	0.00035968712
0.16880171	0.023923383	0.00036684574
0.16893320	0.024019431	0.00036654374
0.16906469	0.023188135	0.00035922645
0.16919618	0.023006701	0.00036150223
0.16932767	0.023475479	0.00036158470
0.16945916	0.024474447	0.00036867420
0.16959065	0.023913276	0.00036602484
0.16972214	0.022980768	0.00035750622
0.16985362	0.023010845	0.00036045762
0.16998511	0.022871646	0.00035723962
0.17011660	0.023616313	0.00036392552
0.17024809	0.023288708	0.00036194471
0.17037958	0.023796831	0.00036241878
0.17051107	0.023251157	0.00036091952
0.17064256	0.024165718	0.00036495665
0.17077405	0.023284547	0.00036038941
0.17090553	0.023504209	0.00036191822
0.17103702	0.023496214	0.00036101288
0.17116851	0.024009695	0.00036381466
0.17130000	0.023001667	0.00035765937
0.17143149	0.023212940	0.00035844392
0.17156298	0.023634130	0.00036246457
0.17169447	0.023475259	0.00035915290
0.17182595	0.023735891	0.00036188373
0.17195744	0.023684067	0.00036163170
0.17208893	0.023246694	0.00035829662
0.17222042	0.023254345	0.00035907265
0.17235191	0.022974337	0.00035695054
0.17248340	0.024030770	0.00036322853
0.17261489	0.023352816	0.00035899669
0.17274638	0.024088657	0.00036180125
0.17287786	0.022691587	0.00035446168
0.17300935	0.023296067	0.00035755427
0.17314084	0.023183429	0.00035635585
0.17327233	0.022785526	0.00035562013
0.17340382	0.023468728	0.00035788380
0.17353531	0.023350837	0.00035894456
0.17366680	0.023643768	0.00035919700
0.17379829	0.023303344	0.00035749563
0.17392977	0.023313484	0.00035861474
0.17406126	0.023359608	0.00035766955
0.17419275	0.023588415	0.00035934100
0.17432424	0.023595338	0.00035859689
0.17445573	0.023754735	0.00035827941
0.17458722	0.023614255	0.00036012589
0.17471871	0.023655189	0.00035806950
0.17485019	0.022964990	0.00035465936
0.17498168	0.023522481	0.00035785953
0.17511317	0.022848274	0.00035433582
0.17524466	0.023153248	0.00035748943
0.17537615	0.023479638	0.00035694964
0.17550764	0.023573988	0.00035712528
0.17563913	0.023392153	0.00035726650
0.17577062	0.022924494	0.00035440263
0.17590210	0.023535143	0.00035708955
0.17603359	0.023152594	0.00035462025
0.17616508	0.023280285	0.00035592770
0.17629657	0.023823501	0.00035969412
0.17642806	0.024101153	0.00035868983
0.17655955	0.023348879	0.00035751461
0.17669104	0.023391701	0.00035615693
0.17682253	0.022930057	0.00035279623
0.17695401	0.023792631	0.00035909460
0.17708550	0.024018371	0.00035858535
0.17721699	0.023202697	0.00035445069
0.17734848	0.023651552	0.00035615952
0.17747997	0.023205493	0.00035508325
0.17761146	0.023279811	0.00035646227
0.17774295	0.023149487	0.00035161377
0.17787443	0.023284269	0.00035484015
0.17800592	0.023768437	0.00035588289
0.17813741	0.023466452	0.00035498849
0.17826890	0.023791645	0.00035803370
0.17840039	0.023563364	0.00035366047
0.17853188	0.023560287	0.00035498532
0.17866337	0.023466461	0.00035413171
0.17879486	0.024413529	0.00035975230
0.17892634	0.023440287	0.00035585525
0.17905783	0.023244767	0.00035111046
0.17918932	0.024082621	0.00035944104
0.17932081	0.024032694	0.00035780968
0.17945230	0.023263499	0.00035348538
0.17958379	0.022994218	0.00035227289
0.17971528	0.023966887	0.00035693528
0.17984677	0.023265365	0.00035259453
0.17997825	0.023090356	0.00035045687
0.18010974	0.023188083	0.00035046993
0.18024123	0.023560507	0.00035332854
0.18037272	0.022865737	0.00034734338
0.18050421	0.023552749	0.00036108987
0.18063570	0.023558160	0.00036301702
0.18076719	0.023835701	0.00036635203
0.18089867	0.023228829	0.00036583894
0.18103016	0.023020361	0.00036590217
0.18116165	0.023433367	0.00037113704
0.18129314	0.023044023	0.00036949402
0.18142463	0.023462696	0.00037180084
0.18155612	0.023441492	0.00037520321
0.18168761	0.023572644	0.00037610078
0.18181910	0.023797559	0.00037923450
0.18195058	0.023358562	0.00037818693
0.18208207	0.023179633	0.00037532480
0.18221356	0.022930024	0.00037737396
0.18234505	0.022722464	0.00037585643
0.18247654	0.023324286	0.00038137712
0.18260803	0.023155047	0.00038152410
0.18273952	0.023631986	0.00038593744
0.18287101	0.022983863	0.00038366388
0.18300249	0.023461710	0.00038683026
0.18313398	0.023176295	0.00038513839
0.18326547	0.023648160	0.00038952254
0.18339696	0.022911840	0.00038372182
0.18352845	0.023377308	0.00038915877
0.18365994	0.023120224	0.00038953911
0.18379143	0.023047872	0.00038774107
0.18392292	0.022534355	0.00038752868
0.18405440	0.023072401	0.00038854553
0.18418589	0.023976438	0.00039687403
0.18431738	0.023799091	0.00039832057
0.18444887	0.023749643	0.00039484852
0.18458036	0.024132171	0.00040081652
0.18471185	0.023555868	0.00039732799
0.18484334	0.024334129	0.00040345530
0.18497482	0.023082545	0.00039763528
0.18510631	0.023024381	0.00039446663
0.18523780	0.023993828	0.00040435316
0.18536929	0.022497327	0.00038790587
0.18550078	0.022555339	0.00038206422
0.18563227	0.023278066	0.00038617102
0.18576376	0.023536193	0.00038200872
0.18589525	0.023269338	0.00038292872
0.18602673	0.023344740	0.00038084498
0.18615822	0.023552660	0.00038022603
0.18628971	0.022824365	0.00037477909
0.18642120	0.023714941	0.00037755968
0.18655269	0.023105957	0.00037580157
0.18668418	0.023362122	0.00037345078
0.18681567	0.023893074	0.00037591018
0.18694716	0.023254149	0.00037248231
0.18707864	0.023283260	0.00036987401
0.18721013	0.022949090	0.00036810156
0.18734162	0.023233001	0.00036906413
0.18747311	0.023355643	0.00036740262
0.18760460	0.024392214	0.00037661189
0.18773609	0.022956461	0.00036289106
0.18786758	0.023435681	0.00036692536
0.18799906	0.024194225	0.00037288834
0.18813055	0.023306318	0.00036377416
0.18826204	0.023304274	0.00036512241
0.18839353	0.023018082	0.00035833416
0.18852502	0.023726493	0.00036576110
0.18865651	0.023815460	0.00036669838
0.18878800	0.023611035	0.00036080374
0.18891949	0.023356323	0.00036053605
0.18905097	0.023193434	0.00035797925
0.18918246	0.023471668	0.00036127505
0.18931395	0.023681928	0.00036275261
0.18944544	0.023415439	0.00035739008
0.18957693	0.023466260	0.00035969623
0.18970842	0.024069470	0.00036092206
0.18983991	0.023493933	0.00035859405
0.18997140	0.023614035	0.00035962418
0.19010288	0.022985455	0.00035303367
0.19023437	0.023299103	0.00035551311
0.19036586	0.023737718	0.00035656491
0.19049735	0.023456889	0.00035507969
0.19062884	0.022765122	0.00035112920
0.19076033	0.023148096	0.00035144122
0.19089182	0.023442810	0.00035487682
0.19102330	0.023725692	0.00035609251
0.19115479	0.023755176	0.00035616075
0.19128628	0.024092141	0.00035707977
0.19141777	0.023281019	0.00035135823
0.19154926	0.023635751	0.00035344935
0.19168075	0.023347631	0.00035183048
0.19181224	0.022668206	0.00034900033
0.19194373	0.023018251	0.00034971034
0.19207521	0.023121773	0.00034905324
0.19220670	0.022476846	0.00034546469
0.19233819	0.022957858	0.00034828567
0.19246968	0.023476837	0.00035136905
0.19260117	0.024077125	0.00035535361
0.19273266	0.024152153	0.00035449638
0.19286415	0.023503914	0.00035077710
0.19299564	0.023461877	0.00035251010
0.19312712	0.023176661	0.00034793369
0.19325861	0.022388741	0.00034517065
0.19339010	0.023255380	0.00034942762
0.19352159	0.023509488	0.00035097940
0.19365308	0.023580728	0.00035248092
0.19378457	0.022842370	0.00034507659
0.19391606	0.023711219	0.00035190628
0.19404754	0.023414112	0.00034936465
0.19417903	0.023435009	0.00034956088
0.19431052	0.023896164	0.00035362937
0.19444201	0.023477308	0.00035107421
0.19457350	0.023350314	0.00034950107
0.19470499	0.023466903	0.00034901195
0.19483648	0.023794754	0.00034976408
0.19496797	0.023495494	0.00035025835
0.19509945	0.023162401	0.00034734873
0.19523094	0.023655695	0.00034960317
0.19536243	0.022968838	0.00034551623
0.19549392	0.023821767	0.00035053326
0.19562541	0.023098035	0.00034674601
0.19575690	0.023692809	0.00034788067
0.19588839	0.023490825	0.00034823788
0.19601988	0.023466934	0.00034700626
0.19615136	0.024084644	0.00035064432
0.19628285	0.023296074	0.00034767471
0.19641434	0.022807081	0.00034385569
0.19654583	0.023212733	0.00034723365
0.19667732	0.023215375	0.00034527110
0.19680881	0.023582650	0.00034817867
0.19694030	0.023214161	0.00034522640
0.19707178	0.022832843	0.00034250965
0.19720327	0.022962012	0.00034395985
0.19733476	0.022847319	0.00034242980
0.19746625	0.023534286	0.00034619155
0.19759774	0.023669854	0.00034814832
0.19772923	0.023838942	0.00034842618
0.19786072	0.024242550	0.00034955474
0.19799221	0.023442814	0.00034657514
0.19812369	0.023325158	0.00034319450
0.19825518	0.023434288	0.00034625056
0.19838667	0.022858742	0.00034180674
0.19851816	0.023467738	0.00034692597
0.19864965	0.023340450	0.00034508547
0.19878114	0.023171575	0.00034265924
0.19891263	0.023792887	0.00034858950
0.19904412	0.023258044	0.00034234902
0.19917560	0.023120291	0.00034362018
0.19930709	0.023175887	0.00034335018
0.19943858	0.022837043	0.00033905861
0.19957007	0.023330736	0.00034410779
0.19970156	0.023292480	0.00034377495
0.19983305	0.022915710	0.00034096274
0.19996454	0.023930475	0.00034784164
0.20009602	0.023027366	0.00034135622
0.20022751	0.023566739	0.00034528689
0.20035900	0.023220376	0.00034301794
0.20049049	0.023513371	0.00034484435
0.20062198	0.023354844	0.00034387483
0.20075347	0.023107841	0.00034003343
0.20088496	0.022840892	0.00034047157
0.20101645	0.023182612	0.00034208948
0.20114793	0.023383993	0.00034245493
0.20127942	0.023367614	0.00034256806
0.20141091	0.023939718	0.00034470247
0.20154240	0.023163897	0.00034162861
0.20167389	0.022961965	0.00034007850
0.20180538	0.022967810	0.00033876610
0.20193687	0.023185607	0.00034214250
0.20206836	0.023314538	0.00034165548
0.20219984	0.023073104	0.00033976280
0.20233133	0.023692189	0.00034447791
0.20246282	0.022989062	0.00033796659
0.20259431	0.023041495	0.00033949155
0.20272580	0.023249774	0.00034031623
0.20285729	0.022590012	0.00033674570
0.20298878	0.023231672	0.00034187200
0.20312027	0.023116546	0.00033656310
0.20325175	0.023502343	0.00034108288
0.20338324	0.023048366	0.00033847868
0.20351473	0.022662268	0.00033674533
0.20364622	0.023439100	0.00034062411
0.20377771	0.023283508	0.00033758477
0.20390920	0.023086436	0.00033906212
0.20404069	0.023106731	0.00033854126
0.20417217	0.022875315	0.00033791886
0.20430366	0.023245716	0.00033989347
0.20443515	0.023228545	0.00033764275
0.20456664	0.022941641	0.00033674979
0.20469813	0.023264276	0.00033945531
0.20482962	0.023308843	0.00033717083
0.20496111	0.023157834	0.00033760213
0.20509260	0.023215274	0.00033706319
0.20522408	0.023822314	0.00034153916
0.20535557	0.022993622	0.00033726573
0.20548706	0.023773752	0.00034048490
0.20561855	0.023224080	0.00033858461
0.20575004	0.023001701	0.00033494935
0.20588153	0.023567844	0.00033994797
0.20601302	0.023373097	0.00033949582
0.20614451	0.023066893	0.00033419414
0.20627599	0.024050975	0.00034207669
0.20640748	0.023739730	0.00033907594
0.20653897	0.023561846	0.00033899447
0.20667046	0.023515463	0.00033869575
0.20680195	0.023522875	0.00033780774
0.20693344	0.023619124	0.00033938485
0.20706493	0.023241184	0.00033661996
0.20719641	0.023117421	0.00033630073
0.20732790	0.023342711	0.00033917370
0.20745939	0.023646531	0.00033845238
0.20759088	0.023500455	0.00033813599
0.20772237	0.023399578	0.00033710038
0.20785386	0.023133503	0.00033535900
0.20798535	0.023062345	0.00033720871
0.20811684	0.023143915	0.00033406846
0.20824832	0.023126884	0.00033555603
0.20837981	0.022676675	0.00033309282
0.20851130	0.023233142	0.00033805175
0.20864279	0.022896702	0.00033556403
0.20877428	0.022689813	0.00033108675
0.20890577	0.023442325	0.00033649374
0.20903726	0.023094420	0.00033466335
0.20916875	0.022742914	0.00033285382
0.20930023	0.023340413	0.00033728494
0.20943172	0.023605004	0.00033693676
0.20956321	0.023395134	0.00033623577
0.20969470	0.023187300	0.00033558191
0.20982619	0.023655076	0.00033787527
0.20995768	0.023208025	0.00033481059
0.21008917	0.023736255	0.00033632297
0.21022065	0.023229941	0.00033518692
0.21035214	0.023265778	0.00033581196
0.21048363	0.023095312	0.00033250710
0.21061512	0.023189128	0.00033613855
0.21074661	0.023138265	0.00033199330
0.21087810	0.022919527	0.00033156570
0.21100959	0.023033709	0.00033567341
0.21114108	0.023537537	0.00033413721
0.21127256	0.023268476	0.00033605726
0.21140405	0.023366811	0.00033402365
0.21153554	0.022892081	0.00033203778
0.21166703	0.023254511	0.00033444134
0.21179852	0.023756940	0.00033690421
0.21193001	0.023607477	0.00033697400
0.21206150	0.022613967	0.00032873486
0.21219299	0.023023715	0.00033186310
0.21232447	0.023231037	0.00033379844
0.21245596	0.023335160	0.00033322691
0.21258745	0.022919072	0.00033152812
0.21271894	0.023360747	0.00033325619
0.21285043	0.022949494	0.00033071945
0.21298192	0.022678451	0.00033056336
0.21311341	0.022958441	0.00033036952
0.21324489	0.023515872	0.00033477886
0.21337638	0.023150939	0.00033132837
0.21350787	0.023279153	0.00033328562
0.21363936	0.023189361	0.00033334989
0.21377085	0.023909940	0.00033454150
0.21390234	0.023058739	0.00033263467
0.21403383	0.023105984	0.00033092777
0.21416532	0.023682028	0.00033418050
0.21429680	0.023172325	0.00033185170
0.21442829	0.023186111	0.00033196162
0.21455978	0.023922156	0.00033576111
0.21469127	0.023232458	0.00033109024
0.21482276	0.023555577	0.00033248146
0.21495425	0.022854640	0.00032926916
0.21508574	0.022970502	0.00032976610
0.21521723	0.023677601	0.00033350122
0.21534871	0.023446167	0.00033290207
0.21548020	0.022835693	0.00032794334
0.21561169	0.023551795	0.00033202949
0.21574318	0.023079448	0.00033059987
0.21587467	0.023072624	0.00032883568
0.21600616	0.023676079	0.00033336264
0.21613765	0.023028661	0.00032899320
0.21626913	0.023060305	0.00033061597
0.21640062	0.023585781	0.00033209607
0.21653211	0.022875200	0.00032944363
0.21666360	0.023244008	0.00033041918
0.21679509	0.022804340	0.00032679715
0.21692658	0.022745289	0.00032761076
0.21705807	0.022809329	0.00032799134
0.21718956	0.023782258	0.00033189471
0.21732104	0.023001640	0.00032961927
0.21745253	0.023487281	0.00033168048
0.21758402	0.022945731	0.00032850961
0.21771551	0.023281354	0.00032920234
0.21784700	0.023762786	0.00033128427
0.21797849	0.023387891	0.00033090222
0.21810998	0.023645152	0.00033126083
0.21824147	0.022995878	0.00032775310
0.21837295	0.023064996	0.00032985542
0.21850444	0.023149229	0.00032643498
0.21863593	0.022762852	0.00032705083
0.21876742	0.023450082	0.00032898093
0.21889891	0.023559900	0.00033193579
0.21903040	0.023429094	0.00033018282
0.21916189	0.023299181	0.00032764645
0.21929337	0.023550254	0.00033096434
0.21942486	0.023559612	0.00032986090
0.21955635	0.023289063	0.00032884502
0.21968784	0.022734400	0.00032639591
0.21981933	0.023513348	0.00032754927
0.21995082	0.023225981	0.00032714826
0.22008231	0.023259139	0.00032704536
0.22021380	0.023565397	0.00032997439
0.22034528	0.023094853	0.00032831134
0.22047677	0.023579012	0.00032717691
0.22060826	0.023402599	0.00032807816
0.22073975	0.023058707	0.00032601696
0.22087124	0.023533257	0.00032964838
0.22100273	0.022847369	0.00032563332
0.22113422	0.022876704	0.00032436529
0.22126571	0.023462229	0.00032844742
0.22139719	0.023501777	0.00032902175
0.22152868	0.022620522	0.00032420161
0.22166017	0.023254046	0.00032882760
0.22179166	0.022454721	0.00032122468
0.22192315	0.022892789	0.00032525826
0.22205464	0.022918528	0.00032454066
0.22218613	0.022841844	0.00032477141
0.22231761	0.022737621	0.00032245954
0.22244910	0.023097304	0.00032523572
0.22258059	0.022919826	0.00032495312
0.22271208	0.022669367	0.00032357905
0.22284357	0.023726149	0.00032829365
0.22297506	0.023531768	0.00032802256
0.22310655	0.023026690	0.00032408419
0.22323804	0.023474057	0.00032756189
0.22336952	0.022534330	0.00032349948
0.22350101	0.022975053	0.00032389431
0.22363250	0.022500648	0.00032195320
0.22376399	0.022837550	0.00032293632
0.22389548	0.022489505	0.00032190035
0.22402697	0.022898245	0.00032513922
0.22415846	0.023267698	0.00032481218
0.22428995	0.023512877	0.00032591123
0.22442143	0.023302635	0.00032419305
0.22455292	0.023141733	0.00032535006
0.22468441	0.023346250	0.00032665984
0.22481590	0.023095059	0.00032362731
0.22494739	0.023066067	0.00032257981
0.22507888	0.023001487	0.00032389340
0.22521037	0.023680008	0.00032679637
0.22534186	0.023256451	0.00032574904
0.22547334	0.023296177	0.00032326970
0.22560483	0.023345163	0.00032282209
0.22573632	0.023301186	0.00032426309
0.22586781	0.023518384	0.00032560609
0.22599930	0.023178785	0.00032495901
0.22613079	0.022955610	0.00032203044
0.22626228	0.023588821	0.00032627112
0.22639376	0.023025905	0.00032177419
0.22652525	0.023276375	0.00032339613
0.22665674	0.023675158	0.00032746749
0.22678823	0.023746936	0.00032580791
0.22691972	0.022859095	0.00032138482
0.22705121	0.024076126	0.00032782379
0.22718270	0.023135542	0.00032307448
0.22731419	0.022533654	0.00032088807
0.22744567	0.022960987	0.00032229476
0.22757716	0.022734229	0.00031912868
0.22770865	0.023037095	0.00032152164
0.22784014	0.022598436	0.00031945817
0.22797163	0.023387028	0.00032474534
0.22810312	0.023141479	0.00032079691
0.22823461	0.023119543	0.00032128082
0.22836610	0.023062349	0.00032299466
0.22849758	0.022598049	0.00031798396
0.22862907	0.023144109	0.00032290330
0.22876056	0.023224263	0.00032037657
0.22889205	0.023143248	0.00032177340
0.22902354	0.023077969	0.00032256858
0.22915503	0.023278091	0.00032089723
0.22928652	0.023810919	0.00032585133
0.22941800	0.023450626	0.00032174783
0.22954949	0.022793762	0.00031949875
0.22968098	0.023138424	0.00032159968
0.22981247	0.022813780	0.00031839630
0.22994396	0.022889631	0.00032106223
0.23007545	0.022752218	0.00032194319
0.23020694	0.023171737	0.00032725074
0.23033843	0.023248002	0.00033266565
0.23046991	0.023534780	0.00033337668
0.23060140	0.023312498	0.00033567151
0.23073289	0.022864825	0.00033261417
0.23086438	0.022763803	0.00033326293
0.23099587	0.023350302	0.00034070503
0.23112736	0.023158428	0.00033786830
0.23125885	0.023756590	0.00034328850
0.23139034	0.023419080	0.00034162564
0.23152182	0.023349561	0.00034356710
0.23165331	0.022929408	0.00034362461
0.23178480	0.023070664	0.00034348820
0.23191629	0.023045829	0.00034452360
0.23204778	0.023145264	0.00034655066
0.23217927	0.023169318	0.00034605794
0.23231076	0.022916648	0.00034865884
0.23244224	0.023691093	0.00035068181
0.23257373	0.023519695	0.00035065166
0.23270522	0.023042219	0.00034763432
0.23283671	0.023460175	0.00034887960
0.23296820	0.023226074	0.00034904553
0.23309969	0.023206873	0.00034886437
0.23323118	0.022823021	0.00034698179
0.23336267	0.023250008	0.00034990938
0.23349415	0.022772156	0.00034485730
0.23362564	0.022763482	0.00034870403
0.23375713	0.023017509	0.00034792547
0.23388862	0.023386820	0.00034945400
0.23402011	0.023591062	0.00035475056
0.23415160	0.023539059	0.00035191965
0.23428309	0.023277779	0.00035203617
0.23441458	0.022831508	0.00034809198
0.23454606	0.022868114	0.00035012647
0.23467755	0.022798230	0.00034857782
0.23480904	0.023510171	0.00035343410
0.23494053	0.023529862	0.00035449064
0.23507202	0.023457948	0.00035408224
0.23520351	0.023256753	0.00035224347
0.23533500	0.022895370	0.00035054227
0.23546648	0.023305646	0.00035343504
0.23559797	0.023153216	0.00035306919
0.23572946	0.023186621	0.00035235066
0.23586095	0.023183004	0.00035324403
0.23599244	0.023929544	0.00035835461
0.23612393	0.023787328	0.00035620825
0.23625542	0.022799135	0.00035275483
0.23638691	0.022605768	0.00035127500
0.23651839	0.023057494	0.00035183247
0.23664988	0.023105163	0.00035382082
0.23678137	0.023575331	0.00035677479
0.23691286	0.023273371	0.00035586048
0.23704435	0.022916464	0.00035400206
0.23717584	0.023155348	0.00035379094
0.23730733	0.023228041	0.00035640233
0.23743882	0.023445297	0.00035684359
0.23757030	0.023333416	0.00035744080
0.23770179	0.023181735	0.00035791910
0.23783328	0.023031644	0.00035435885
0.23796477	0.023601248	0.00035948901
0.23809626	0.023841234	0.00035909002
0.23822775	0.023970977	0.00036100720
0.23835924	0.023329302	0.00036088524
0.23849072	0.023014921	0.00035509766
0.23862221	0.023481344	0.00035924474
0.23875370	0.022863998	0.00035325931
0.23888519	0.022721904	0.00035516568
0.23901668	0.022837425	0.00035716911
0.23914817	0.023197899	0.00035479063
0.23927966	0.022813780	0.00035611469
0.23941115	0.022900831	0.00035517274
0.23954263	0.023415049	0.00035999447
0.23967412	0.023460200	0.00036006168
0.23980561	0.022882440	0.00035469306
0.23993710	0.023381825	0.00036041784
0.24006859	0.023082125	0.00035822251
0.24020008	0.023511908	0.00036092561
0.24033157	0.023347174	0.00036082552
0.24046306	0.023128875	0.00035838139
0.24059454	0.023189213	0.00036009643
0.24072603	0.023620389	0.00036289718
0.24085752	0.022839976	0.00035757294
0.24098901	0.023554026	0.00036489034
0.24112050	0.022789839	0.00035554511
0.24125199	0.022780431	0.00035730702
0.24138348	0.023431122	0.00036348836
0.24151496	0.023077734	0.00035767240
0.24164645	0.022960763	0.00036052507
0.24177794	0.022890085	0.00035689075
0.24190943	0.023073510	0.00035977181
0.24204092	0.023096190	0.00036051628
0.24217241	0.023486324	0.00036217502
0.24230390	0.023056387	0.00036044609
0.24243539	0.023062011	0.00035947785
0.24256687	0.023134006	0.00036079579
0.24269836	0.022778304	0.00035920311
0.24282985	0.023163203	0.00036027320
0.24296134	0.023239574	0.00036226715
0.24309283	0.023467130	0.00036257798
0.24322432	0.022925111	0.00036034851
0.24335581	0.023068865	0.00036275252
0.24348730	0.023178052	0.00036161174
0.24361878	0.023387823	0.00036286259
0.24375027	0.023074370	0.00036132597
0.24388176	0.023219661	0.00036113117
0.24401325	0.022239909	0.00035855561
0.24414474	0.022582042	0.00035752888
0.24427623	0.022889206	0.00036121608
0.24440772	0.023620910	0.00036380039
0.24453920	0.023209871	0.00036330646
0.24467069	0.023285846	0.00036534661
0.24480218	0.022706976	0.00035949980
0.24493367	0.023224721	0.00036293249
0.24506516	0.022288103	0.00035850681
0.24519665	0.023360325	0.00036412615
0.24532814	0.023782905	0.00036788637
0.24545963	0.023162642	0.00036356544
0.24559111	0.023236856	0.00036411493
0.24572260	0.023752899	0.00036724218
0.24585409	0.023039371	0.00036089614
0.24598558	0.023165164	0.00036611401
0.24611707	0.022977637	0.00036330361
0.24624856	0.022916299	0.00036166008
0.24638005	0.023368883	0.00036713797
0.24651154	0.023649085	0.00036664673
0.24664302	0.023304932	0.00036686120
0.24677451	0.023061893	0.00036238639
0.24690600	0.023483555	0.00036680060
0.24703749	0.023817357	0.00036992541
0.24716898	0.023429980	0.00036485211
0.24730047	0.023487723	0.00036847727
0.24743196	0.023422205	0.00036578504
0.24756345	0.023466255	0.00036691789
0.24769493	0.022975852	0.00036480634
0.24782642	0.023139259	0.00036423497
0.24795791	0.022713279	0.00036361440
0.24808940	0.022670964	0.00036295517
0.24822089	0.023165059	0.00036391907
0.24835238	0.023298093	0.00036825075
0.24848387	0.023719443	0.00036874566
0.24861535	0.022697500	0.00036494643
0.24874684	0.022109182	0.00035955038
0.24887833	0.023294921	0.00036577897
0.24900982	0.022825025	0.00036502630
0.24914131	0.023113387	0.00036565250
0.24927280	0.023129130	0.00036712839
0.24940429	0.023030770	0.00036533868
0.24953578	0.022955377	0.00036591606
0.24966726	0.023538513	0.00037053949
0.24979875	0.023439889	0.00036711852
0.24993024	0.022814268	0.00036524664
0.25006173	0.022837895	0.00036326456
0.25019322	0.023521054	0.00036868579
0.25032471	0.023185851	0.00036924227
0.25045620	0.023067332	0.00036453023
0.25058769	0.023171731	0.00036735796
0.25071917	0.022802053	0.00036500592
0.25085066	0.023205090	0.00036768952
0.25098215	0.023396589	0.00036945181
0.25111364	0.022928339	0.00036553745
0.25124513	0.023465858	0.00037058492
0.25137662	0.023368153	0.00037008289
0.25150811	0.023076617	0.00036609231
0.25163959	0.023454274	0.00036972818
0.25177108	0.023031711	0.00036485130
0.25190257	0.022754908	0.00036739553
0.25203406	0.023620572	0.00037215561
0.25216555	0.023881212	0.00037109139
0.25229704	0.023001062	0.00036774812
0.25242853	0.023315151	0.00036946962
0.25256002	0.022913467	0.00036729092
0.25269150	0.023571992	0.00037020798
0.25282299	0.022640889	0.00036326911
0.25295448	0.023428762	0.00037152885
0.25308597	0.023167702	0.00036720023
0.25321746	0.022689910	0.00036702925
0.25334895	0.023408201	0.00037090977
0.25348044	0.023516637	0.00036947454
0.25361193	0.022819542	0.00036752921
0.25374341	0.023123269	0.00036762309
0.25387490	0.023126911	0.00036803852
0.25400639	0.023148614	0.00037581474
0.25413788	0.022936420	0.00037793254
0.25426937	0.022826705	0.00038322439
0.25440086	0.023355871	0.00038766959
0.25453235	0.023339659	0.00039167163
0.25466383	0.023279344	0.00039289400
0.25479532	0.023588093	0.00039631343
0.25492681	0.023333615	0.00039822677
0.25505830	0.022985255	0.00039783912
0.25518979	0.022285474	0.00039390247
0.25532128	0.022784916	0.00039878546
0.25545277	0.022800768	0.00040209400
0.25558426	0.023569470	0.00040858187
0.25571574	0.023337669	0.00040847500
0.25584723	0.023616996	0.00041058169
0.25597872	0.023343574	0.00041271290
0.25611021	0.022979002	0.00040920606
0.25624170	0.022517704	0.00040941482
0.25637319	0.022797754	0.00041402917
0.25650468	0.023105110	0.00041570392
0.25663617	0.023327671	0.00041907431
0.25676765	0.023067771	0.00041926375
0.25689914	0.022810941	0.00041946881
0.25703063	0.023158354	0.00042674147
0.25716212	0.023581923	0.00042675385
0.25729361	0.022477690	0.00042218767
0.25742510	0.023482128	0.00042950440
0.25755659	0.022741225	0.00042803417
0.25768807	0.023191720	0.00043109001
0.25781956	0.022925031	0.00043032621
0.25795105	0.022611595	0.00042929301
0.25808254	0.023454339	0.00044033645
0.25821403	0.023348642	0.00043632582
0.25834552	0.023336204	0.00043882198
0.25847701	0.022885437	0.00043502663
0.25860850	0.023597367	0.00044371174
0.25873998	0.023082417	0.00044009660
0.25887147	0.023107977	0.00044248081
0.25900296	0.022739407	0.00044069202
0.25913445	0.022948273	0.00043945160
0.25926594	0.023336179	0.00044262747
0.25939743	0.022769493	0.00044348282
0.25952892	0.023268027	0.00044464844
0.25966041	0.023233886	0.00044765955
0.25979189	0.022710203	0.00044119315
0.25992338	0.022881651	0.00044732619
0.26005487	0.024080367	0.00045516675
0.26018636	0.023656624	0.00045318512
0.26031785	0.022855301	0.00044791225
0.26044934	0.023528160	0.00045233515
0.26058083	0.023614960	0.00045497408
0.26071231	0.022720965	0.00044946987
0.26084380	0.023154925	0.00045094167
0.26097529	0.022728328	0.00045024185
0.26110678	0.022374900	0.00044745193
0.26123827	0.022766989	0.00045220104
0.26136976	0.022691942	0.00045051141
0.26150125	0.023216406	0.00045503785
0.26163274	0.022507393	0.00045127857
0.26176422	0.022772612	0.00045223209
0.26189571	0.023313918	0.00046114709
0.26202720	0.023023271	0.00045769250
0.26215869	0.023031735	0.00045873347
0.26229018	0.023180275	0.00046074814
0.26242167	0.023224004	0.00046067664
0.26255316	0.023205664	0.00046082737
0.26268465	0.022635008	0.00046009284
0.26281613	0.023027274	0.00046147156
0.26294762	0.023850642	0.00046752146
0.26307911	0.023284447	0.00046340658
0.26321060	0.023522841	0.00047069480
0.26334209	0.023193044	0.00046908760
0.26347358	0.023194431	0.00046579371
0.26360507	0.023439343	0.00047117273
0.26373655	0.022734573	0.00046457086
0.26386804	0.022502964	0.00046277859
0.26399953	0.023288057	0.00047285038
0.26413102	0.022774363	0.00046545003
0.26426251	0.024206835	0.00047892886
0.26439400	0.023856196	0.00047554758
0.26452549	0.024199177	0.00048287163
0.26465698	0.022953909	0.00047292352
0.26478846	0.022809253	0.00046705189
0.26491995	0.021718502	0.00046603933
0.26505144	0.023011312	0.00047066359
0.26518293	0.023006013	0.00047469634
0.26531442	0.023525347	0.00048048551
0.26544591	0.023058247	0.00047627756
[truncated: 567 more rows]
