# Supplementary material for: Invariant surface glycoprotein 65 of Trypanosoma brucei is a complement C3 receptor
Source: Nat Commun. 2022 Aug 29;13:5085. doi: 10.1038/s41467-022-32728-9 (PMC9424271; doi:10.1038/s41467-022-32728-9)
Supplement: Supplementary file 4 — supplementary data 2 [file 41467_2022_32728_MOESM4_ESM.zip › b21-414646_00157.dat]

0.0026000000	40.691445	0.13869057
0.0027314887	29.234170	0.10798108
0.0028629774	22.730632	0.091043513
0.0029944661	17.439032	0.076532636
0.0031259548	12.550336	0.059662122
0.0032574435	11.049765	0.057946763
0.0033889322	8.9463576	0.049289169
0.0035204209	11.680253	0.049035160
0.0036519096	12.546260	0.047159393
0.0037833983	10.078402	0.039850213
0.0039148870	8.4027850	0.035109879
0.0040463757	6.8329872	0.030459215
0.0041778644	5.5320097	0.025687801
0.0043093531	4.7175018	0.023290129
0.0044408418	3.8872019	0.020333179
0.0045723305	3.2173542	0.018498486
0.0047038192	2.9164076	0.016856439
0.0048353079	2.5360841	0.015259905
0.0049667966	2.2433812	0.014300951
0.0050982853	1.9097956	0.012499958
0.0052297740	1.7756608	0.012210561
0.0053612627	1.5307844	0.010948147
0.0054927514	1.3951066	0.010174590
0.0056242401	1.2875201	0.0097461121
0.0057557288	1.2054469	0.0091690842
0.0058872175	1.0824164	0.0085722680
0.0060187062	1.0253671	0.0083212058
0.0061501949	0.91404613	0.0075253715
0.0062816836	0.89762579	0.0076259167
0.0064131723	0.85344449	0.0072893404
0.0065446610	0.80014150	0.0069569632
0.0066761496	0.76764163	0.0067821440
0.0068076383	0.72457603	0.0064397219
0.0069391270	0.70746405	0.0064655115
0.0070706157	0.66911686	0.0061883681
0.0072021044	0.64834164	0.0060243769
0.0073335931	0.62833160	0.0059048402
0.0074650818	0.59306444	0.0055697238
0.0075965705	0.57774182	0.0055429240
0.0077280592	0.55883282	0.0054288886
0.0078595479	0.50765888	0.0050506446
0.0079910366	0.49714981	0.0050278750
0.0081225253	0.47597643	0.0047789184
0.0082540140	0.46218845	0.0047359749
0.0083855027	0.45384729	0.0047109919
0.0085169914	0.42287089	0.0044544819
0.0086484801	0.40707756	0.0043387219
0.0087799688	0.39436140	0.0041950967
0.0089114575	0.39024369	0.0041951987
0.0090429462	0.35967885	0.0039993952
0.0091744349	0.35727898	0.0039517563
0.0093059236	0.33162683	0.0037624185
0.0094374123	0.32025663	0.0036728706
0.0095689010	0.30170638	0.0035075024
0.0097003897	0.29545725	0.0034990479
0.0098318784	0.28642470	0.0033958895
0.0099633671	0.26806433	0.0032495631
0.010094856	0.26082126	0.0031955136
0.010226345	0.24559628	0.0030274420
0.010357833	0.24748625	0.0031175388
0.010489322	0.22252183	0.0028691602
0.010620811	0.21533170	0.0028024301
0.010752299	0.21285090	0.0027741406
0.010883788	0.19938877	0.0026299186
0.011015277	0.19755844	0.0026650892
0.011146765	0.17946004	0.0024615923
0.011278254	0.16823179	0.0023744125
0.011409743	0.16385335	0.0023188600
0.011541231	0.15586269	0.0022275191
0.011672720	0.15251755	0.0022092393
0.011804209	0.14415504	0.0020663274
0.011935698	0.13603178	0.0020026339
0.012067186	0.13538224	0.0019861960
0.012198675	0.12378585	0.0018377505
0.012330164	0.11900373	0.0018055755
0.012461652	0.11553698	0.0017590604
0.012593141	0.11013625	0.0016787812
0.012724630	0.10346056	0.0016267304
0.012856118	0.10143323	0.0015605108
0.012987607	0.099282371	0.0015623860
0.013119096	0.092016497	0.0014700539
0.013250585	0.095172519	0.0014791456
0.013382073	0.090613582	0.0014478263
0.013513562	0.085423400	0.0013839296
0.013645051	0.085299500	0.0013925629
0.013776539	0.082645776	0.0013640418
0.013908028	0.082178954	0.0013364629
0.014039517	0.079651420	0.0013103401
0.014171005	0.076472817	0.0012750734
0.014302494	0.075898132	0.0012720524
0.014433983	0.073894109	0.0012573179
0.014565472	0.070279097	0.0011999923
0.014696960	0.067925534	0.0011878236
0.014828449	0.070087100	0.0011875649
0.014959938	0.067036911	0.0011678375
0.015091426	0.066991265	0.0011705970
0.015222915	0.062440664	0.0011012232
0.015354404	0.062936219	0.0011109979
0.015485892	0.062665937	0.0010988785
0.015617381	0.059882723	0.0010774226
0.015748870	0.061139953	0.0010882984
0.015880359	0.062621584	0.0010848269
0.016011847	0.061012770	0.0010712019
0.016143336	0.054751590	0.0010046361
0.016274825	0.052765467	0.00098854578
0.016406313	0.053732028	0.00098993102
0.016537802	0.052425252	0.00097113017
0.016669291	0.054066210	0.00098202950
0.016800779	0.055465960	0.00099281871
0.016932268	0.056412884	0.00099674375
0.017063757	0.061350073	0.0010355053
0.017195246	0.057921253	0.00099875908
0.017326734	0.058929331	0.0010073449
0.017458223	0.056650323	0.00098383364
0.017589712	0.055646818	0.00096850074
0.017721200	0.056380577	0.00097978047
0.017852689	0.056451327	0.00095773281
0.017984178	0.055956603	0.00096587245
0.018115666	0.053823836	0.00094119666
0.018247155	0.053110324	0.00092857506
0.018378644	0.052539136	0.00092724434
0.018510133	0.052253297	0.00091385239
0.018641621	0.051272591	0.00090265233
0.018773110	0.049478843	0.00088375894
0.018904599	0.048297839	0.00087343835
0.019036087	0.049418895	0.00087822091
0.019167576	0.049826483	0.00087407764
0.019299065	0.047622363	0.00085005758
0.019430553	0.046747747	0.00084971917
0.019562042	0.047970038	0.00085059204
0.019693531	0.047795133	0.00084986124
0.019825019	0.047086335	0.00083506316
0.019956508	0.045126597	0.00081471985
0.020087997	0.046700806	0.00083216065
0.020219486	0.044592160	0.00080553873
0.020350974	0.044111007	0.00080714991
0.020482463	0.044080947	0.00079191455
0.020613952	0.041424537	0.00077047566
0.020745440	0.042676634	0.00078444876
0.020876929	0.041971958	0.00076999905
0.021008418	0.042159065	0.00077294552
0.021139906	0.041997418	0.00076890012
0.021271395	0.041436661	0.00075428780
0.021402884	0.042271449	0.00076628708
0.021534373	0.041319012	0.00075274438
0.021665861	0.039980797	0.00074021954
0.021797350	0.039555441	0.00073505250
0.021928839	0.038808613	0.00071727430
0.022060327	0.038223313	0.00072198449
0.022191816	0.040274329	0.00072879267
0.022323305	0.039540083	0.00072454630
0.022454793	0.039242871	0.00071754506
0.022586282	0.037211412	0.00069409265
0.022717771	0.036134654	0.00069052044
0.022849260	0.035744739	0.00068013883
0.022980748	0.037325619	0.00069502008
0.023112237	0.036759750	0.00068441777
0.023243726	0.036236421	0.00067471528
0.023375214	0.038215010	0.00069800598
0.023506703	0.037749890	0.00068725418
0.023638192	0.037323153	0.00068440292
0.023769680	0.038619346	0.00069337028
0.023901169	0.038024501	0.00068624875
0.024032658	0.038095974	0.00068662492
0.024164147	0.037000453	0.00067233169
0.024295635	0.036955740	0.00066894450
0.024427124	0.036535567	0.00066375992
0.024558613	0.035438193	0.00065052272
0.024690101	0.036888954	0.00067100004
0.024821590	0.037453782	0.00066522578
0.024953079	0.036478104	0.00065475283
0.025084567	0.036204993	0.00065416747
0.025216056	0.036117504	0.00064832130
0.025347545	0.035804079	0.00065124314
0.025479034	0.035051208	0.00063737772
0.025610522	0.035695206	0.00063671986
0.025742011	0.035369501	0.00063752781
0.025873500	0.035386259	0.00063435063
0.026004988	0.035394341	0.00063726383
0.026136477	0.035622750	0.00063469248
0.026267966	0.035397175	0.00062841633
0.026399454	0.035873012	0.00063603470
0.026530943	0.035810398	0.00062721274
0.026662432	0.034898801	0.00062410544
0.026793920	0.035351302	0.00062374204
0.026925409	0.035046257	0.00061767309
0.027056898	0.035878896	0.00062799151
0.027188387	0.034379774	0.00060767017
0.027319875	0.034148936	0.00061155267
0.027451364	0.035023634	0.00061209449
0.027582853	0.034631658	0.00060737935
0.027714341	0.033521990	0.00059757708
0.027845830	0.033609919	0.00059489372
0.027977319	0.033657387	0.00060039895
0.028108807	0.032598404	0.00058441830
0.028240296	0.032818726	0.00058641607
0.028371785	0.033205027	0.00058832244
0.028503274	0.033714658	0.00059056598
0.028634762	0.033669854	0.00058724916
0.028766251	0.033492714	0.00058740425
0.028897740	0.033749324	0.00058225221
0.029029228	0.033252067	0.00058176029
0.029160717	0.033042864	0.00057968765
0.029292206	0.032668525	0.00057219305
0.029423694	0.032744392	0.00057647763
0.029555183	0.033504012	0.00057224415
0.029686672	0.033635865	0.00057784784
0.029818161	0.032579090	0.00057033692
0.029949649	0.034045346	0.00057648410
0.030081138	0.032294666	0.00056497141
0.030212627	0.032048986	0.00055682239
0.030344115	0.033284533	0.00056849479
0.030475604	0.033060835	0.00056785473
0.030607093	0.033309747	0.00056566830
0.030738581	0.032487122	0.00056088852
0.030870070	0.032147411	0.00055262193
0.031001559	0.031539186	0.00054701665
0.031133048	0.031733467	0.00055078792
0.031264536	0.031409414	0.00054353601
0.031396025	0.031858384	0.00054988117
0.031527514	0.031683052	0.00054376767
0.031659002	0.032365844	0.00054741143
0.031790491	0.032062401	0.00054641062
0.031921980	0.032783624	0.00054788605
0.032053468	0.031469558	0.00053980089
0.032184957	0.030956981	0.00053040796
0.032316446	0.032052720	0.00053814966
0.032447935	0.031837871	0.00054016774
0.032579423	0.030601052	0.00052599296
0.032710912	0.032775457	0.00054508072
0.032842401	0.032172374	0.00053633139
0.032973889	0.032050444	0.00053389899
0.033105378	0.031315275	0.00053012465
0.033236867	0.031214980	0.00052700852
0.033368355	0.030980750	0.00053276612
0.033499844	0.030755736	0.00052946530
0.033631333	0.030069155	0.00052483545
0.033762822	0.030789583	0.00053698526
0.033894310	0.029904209	0.00052912264
0.034025799	0.029216161	0.00052421932
0.034157288	0.031084293	0.00053704308
0.034288776	0.030429990	0.00053185721
0.034420265	0.030747769	0.00053974439
0.034551754	0.029502835	0.00052602085
0.034683242	0.030452972	0.00053621602
0.034814731	0.030136732	0.00052982823
0.034946220	0.029490459	0.00052799455
0.035077708	0.029754202	0.00053441838
0.035209197	0.029684473	0.00053097353
0.035340686	0.030632636	0.00053479386
0.035472175	0.029822288	0.00053901032
0.035603663	0.029467528	0.00053673664
0.035735152	0.029533388	0.00054542791
0.035866641	0.029646703	0.00054642558
0.035998129	0.029600123	0.00054328358
0.036129618	0.028989718	0.00054105059
0.036261107	0.028507350	0.00053369211
0.036392595	0.028953342	0.00054703309
0.036524084	0.029402472	0.00054667335
0.036655573	0.030213400	0.00055133292
0.036787062	0.029535053	0.00055208956
0.036918550	0.028149964	0.00053521755
0.037050039	0.029023652	0.00054909631
0.037181528	0.028661904	0.00054283847
0.037313016	0.028728086	0.00054354464
0.037444505	0.028486588	0.00054728550
0.037575994	0.028459134	0.00054337337
0.037707482	0.029153965	0.00055360827
0.037838971	0.029667202	0.00055826497
0.037970460	0.028917719	0.00054771381
0.038101949	0.029896289	0.00056005604
0.038233437	0.029847859	0.00055400654
0.038364926	0.028954411	0.00054206906
0.038496415	0.028856641	0.00054198706
0.038627903	0.028713595	0.00053457501
0.038759392	0.028715953	0.00053526861
0.038890881	0.029451123	0.00053565833
0.039022369	0.029643854	0.00053898573
0.039153858	0.029154246	0.00053184209
0.039285347	0.029337249	0.00053087556
0.039416836	0.030333734	0.00054218050
0.039548324	0.029277168	0.00053191536
0.039679813	0.028942103	0.00052638237
0.039811302	0.029336327	0.00053154725
0.039942790	0.029645428	0.00052989665
0.040074279	0.029419349	0.00053186756
0.040205768	0.029388444	0.00052799781
0.040337256	0.029623095	0.00052770635
0.040468745	0.030339959	0.00053401483
0.040600234	0.028819400	0.00051915448
0.040731723	0.029049531	0.00052352718
0.040863211	0.028957721	0.00052253722
0.040994700	0.029152741	0.00052066200
0.041126189	0.029578155	0.00052809122
0.041257677	0.029799922	0.00052438642
0.041389166	0.030024145	0.00052522794
0.041520655	0.028854209	0.00051833696
0.041652143	0.028987800	0.00051651030
0.041783632	0.029864681	0.00052451012
0.041915121	0.030056741	0.00052342599
0.042046610	0.029073650	0.00051795972
0.042178098	0.029168206	0.00051615673
0.042309587	0.029408509	0.00051856562
0.042441076	0.029933210	0.00052101423
0.042572564	0.029552878	0.00051830359
0.042704053	0.028557722	0.00050657937
0.042835542	0.029782331	0.00052029606
0.042967030	0.027990620	0.00050411839
0.043098519	0.029837383	0.00052038662
0.043230008	0.028494479	0.00050904920
0.043361496	0.029595919	0.00051126802
0.043492985	0.030004646	0.00052006585
0.043624474	0.030029664	0.00051638757
0.043755963	0.030640224	0.00052317762
0.043887451	0.029324755	0.00050993236
0.044018940	0.028503798	0.00050124756
0.044150429	0.029673060	0.00051693100
0.044281917	0.029327509	0.00050795280
0.044413406	0.028078910	0.00050136112
0.044544895	0.028800644	0.00050252776
0.044676383	0.028590523	0.00050272772
0.044807872	0.028431827	0.00050141460
0.044939361	0.028884162	0.00050135001
0.045070850	0.029712784	0.00050808192
0.045202338	0.028869243	0.00050266184
0.045333827	0.030375081	0.00051029530
0.045465316	0.028697829	0.00050174583
0.045596804	0.030151226	0.00050920517
0.045728293	0.029732734	0.00050724286
0.045859782	0.029009032	0.00050087640
0.045991270	0.029929331	0.00050323493
0.046122759	0.028700280	0.00049971993
0.046254248	0.029330745	0.00050980334
0.046385737	0.029467919	0.00051488027
0.046517225	0.029955622	0.00052015735
0.046648714	0.028960789	0.00051182543
0.046780203	0.028452923	0.00051569595
0.046911691	0.030230098	0.00052803020
0.047043180	0.029759065	0.00052408495
0.047174669	0.029292150	0.00052178082
0.047306157	0.028912061	0.00052200556
0.047437646	0.029362728	0.00052586951
0.047569135	0.029028350	0.00052732984
0.047700624	0.029719817	0.00052711605
0.047832112	0.029341705	0.00053092063
0.047963601	0.029791880	0.00053192169
0.048095090	0.030112475	0.00053686849
0.048226578	0.028856285	0.00053006263
0.048358067	0.029385783	0.00053003101
0.048489556	0.030515579	0.00054075680
0.048621044	0.029362962	0.00053274986
0.048752533	0.029641378	0.00053963344
0.048884022	0.028625920	0.00052830638
0.049015511	0.028826382	0.00052835746
0.049146999	0.029117543	0.00053360511
0.049278488	0.030305393	0.00054475644
0.049409977	0.029035290	0.00053654480
0.049541465	0.029569446	0.00053982556
0.049672954	0.029543100	0.00053981276
0.049804443	0.030179219	0.00054431545
0.049935931	0.029014618	0.00053774699
0.050067420	0.028697860	0.00053522049
0.050198909	0.029042527	0.00053836181
0.050330398	0.029215962	0.00053721949
0.050461886	0.029266280	0.00053955168
0.050593375	0.030147218	0.00054772566
0.050724864	0.028741114	0.00053760574
0.050856352	0.029125553	0.00054263217
0.050987841	0.029171199	0.00053916990
0.051119330	0.030016484	0.00054771857
0.051250818	0.028816158	0.00053943560
0.051382307	0.030289442	0.00055256913
0.051513796	0.029171210	0.00054161966
0.051645284	0.029587158	0.00054595374
0.051776773	0.028709843	0.00053752648
0.051908262	0.029129633	0.00054348528
0.052039751	0.030140769	0.00055264098
0.052171239	0.029079521	0.00054359792
0.052302728	0.030310159	0.00055860418
0.052434217	0.029382061	0.00054608052
0.052565705	0.029717725	0.00055095579
0.052697194	0.030565782	0.00055794869
0.052828683	0.030312691	0.00055782909
0.052960171	0.029339238	0.00054612556
0.053091660	0.030117111	0.00055198772
0.053223149	0.029348994	0.00055017270
0.053354638	0.029879168	0.00055620701
0.053486126	0.029039543	0.00054862983
0.053617615	0.029226148	0.00054805418
0.053749104	0.029507640	0.00055110482
0.053880592	0.029878561	0.00055199770
0.054012081	0.029966694	0.00055778458
0.054143570	0.028669901	0.00054692435
0.054275058	0.029440184	0.00055090401
0.054406547	0.028766537	0.00054520171
0.054538036	0.029167059	0.00055388248
0.054669525	0.028208156	0.00053928260
0.054801013	0.029427565	0.00055792993
0.054932502	0.029590599	0.00055646700
0.055063991	0.027947384	0.00053872066
0.055195479	0.029063841	0.00055143984
0.055326968	0.029158666	0.00055109288
0.055458457	0.029510731	0.00055787043
0.055589945	0.028645010	0.00054541070
0.055721434	0.029551855	0.00055333567
0.055852923	0.028651294	0.00055176295
0.055984412	0.029874407	0.00056010003
0.056115900	0.029479526	0.00055457833
0.056247389	0.028399112	0.00054808251
0.056378878	0.029315381	0.00055282438
0.056510366	0.029888490	0.00056358022
0.056641855	0.029941202	0.00055833737
0.056773344	0.029550753	0.00055846695
0.056904832	0.029442439	0.00055734537
0.057036321	0.028590034	0.00054636023
0.057167810	0.029465874	0.00055695778
0.057299299	0.029015724	0.00055207697
0.057430787	0.028650100	0.00054773304
0.057562276	0.029665282	0.00056208775
0.057693765	0.029606168	0.00055089018
0.057825253	0.028679775	0.00054960406
0.057956742	0.028112230	0.00054535583
0.058088231	0.029323386	0.00055244418
0.058219719	0.029025937	0.00055392604
0.058351208	0.028153026	0.00053867266
0.058482697	0.029454357	0.00055385659
0.058614186	0.028720260	0.00054890797
0.058745674	0.028164653	0.00053881135
0.058877163	0.028784609	0.00054557366
0.059008652	0.028674058	0.00054009183
0.059140140	0.029096917	0.00054749881
0.059271629	0.028929795	0.00054632095
0.059403118	0.029686926	0.00054780431
0.059534606	0.030243362	0.00055576957
0.059666095	0.028554703	0.00053459322
0.059797584	0.029144433	0.00054284950
0.059929072	0.030218105	0.00055382612
0.060060561	0.029357700	0.00054371702
0.060192050	0.030122216	0.00055308839
0.060323539	0.029423761	0.00054120299
0.060455027	0.030123427	0.00055126511
0.060586516	0.029223594	0.00054502552
0.060718005	0.029103832	0.00053963922
0.060849493	0.029541111	0.00054384904
0.060980982	0.029382859	0.00054326006
0.061112471	0.029211873	0.00053891171
0.061243959	0.028827921	0.00054274120
0.061375448	0.029645223	0.00053980669
0.061506937	0.029617219	0.00054444038
0.061638426	0.029333117	0.00053876351
0.061769914	0.029449708	0.00054122336
0.061901403	0.028469226	0.00053737381
0.062032892	0.028956703	0.00053491879
0.062164380	0.028706375	0.00053527076
0.062295869	0.029424007	0.00054103830
0.062427358	0.029385549	0.00054077923
0.062558846	0.030296989	0.00055146042
0.062690335	0.029753126	0.00053971356
0.062821824	0.030293825	0.00054782736
0.062953313	0.029237634	0.00053847582
0.063084801	0.029875867	0.00054120496
0.063216290	0.029098784	0.00053976971
0.063347779	0.029167270	0.00053373116
0.063479267	0.029108653	0.00053264629
0.063610756	0.029016171	0.00053676238
0.063742245	0.028993876	0.00053351094
0.063873733	0.029673249	0.00054420051
0.064005222	0.028697416	0.00053106469
0.064136711	0.029762721	0.00053996283
0.064268200	0.028493507	0.00052997769
0.064399688	0.029790935	0.00053721923
0.064531177	0.028806207	0.00053374704
0.064662666	0.028531630	0.00052859104
0.064794154	0.029441615	0.00053743783
0.064925643	0.029294179	0.00053644177
0.065057132	0.028688150	0.00053164916
0.065188620	0.029662432	0.00054003548
0.065320109	0.028549212	0.00052636145
0.065451598	0.029199553	0.00053198885
0.065583087	0.028955079	0.00053178791
0.065714575	0.028281123	0.00052426193
0.065846064	0.028346813	0.00052699086
0.065977553	0.029020565	0.00053022337
0.066109041	0.029289236	0.00053172620
0.066240530	0.029417390	0.00053510637
0.066372019	0.029597022	0.00053419513
0.066503507	0.028491468	0.00052483322
0.066634996	0.029405422	0.00053097525
0.066766485	0.029110902	0.00053227079
0.066897973	0.028684290	0.00052643870
0.067029462	0.028989558	0.00053040609
0.067160951	0.029819266	0.00053774901
0.067292440	0.027539818	0.00051700952
0.067423928	0.028346585	0.00051874623
0.067555417	0.028638367	0.00052524282
0.067686906	0.028204016	0.00052091215
0.067818394	0.030612279	0.00053987536
0.067949883	0.029377045	0.00052902858
0.068081372	0.029596768	0.00053048744
0.068212860	0.029754744	0.00053357715
0.068344349	0.029140725	0.00052880475
0.068475838	0.028459173	0.00052336521
0.068607327	0.028286552	0.00052139711
0.068738815	0.028997770	0.00052164477
0.068870304	0.029156522	0.00052739425
0.069001793	0.030072430	0.00053321005
0.069133281	0.029005110	0.00052417347
0.069264770	0.029647816	0.00053148622
0.069396259	0.028819683	0.00051986050
0.069527747	0.028717092	0.00052335791
0.069659236	0.028958055	0.00052521614
0.069790725	0.029033137	0.00052282875
0.069922214	0.029785466	0.00053026437
0.070053702	0.028342332	0.00051450745
0.070185191	0.029591678	0.00052961897
0.070316680	0.029344829	0.00052393261
0.070448168	0.028442308	0.00051724390
0.070579657	0.028429613	0.00051918194
0.070711146	0.028197332	0.00051266770
0.070842634	0.028184676	0.00051529471
0.070974123	0.028223133	0.00051559141
0.071105612	0.028964949	0.00051984554
0.071237101	0.028780398	0.00052159069
0.071368589	0.028057226	0.00050947191
0.071500078	0.028517262	0.00051896757
0.071631567	0.027607436	0.00051096041
0.071763055	0.027359343	0.00050901910
0.071894544	0.028487484	0.00051525946
0.072026033	0.028496079	0.00051119781
0.072157521	0.027816607	0.00051230721
0.072289010	0.028608295	0.00051646991
0.072420499	0.028248441	0.00051145902
0.072551988	0.027621532	0.00050693611
0.072683476	0.028201953	0.00050995038
0.072814965	0.027762038	0.00050981345
0.072946454	0.028144518	0.00051268279
0.073077942	0.027764960	0.00050619515
0.073209431	0.028122955	0.00051249948
0.073340920	0.027435985	0.00050480304
0.073472408	0.027722979	0.00050634903
0.073603897	0.027686528	0.00050634937
0.073735386	0.027758936	0.00050488656
0.073866875	0.027655547	0.00050617676
0.073998363	0.028043593	0.00051024523
0.074129852	0.026437096	0.00049478767
0.074261341	0.028181221	0.00050994299
0.074392829	0.026715839	0.00049396126
0.074524318	0.027377233	0.00050481287
0.074655807	0.027179843	0.00049882155
0.074787295	0.026999927	0.00050120924
0.074918784	0.027802792	0.00050564510
0.075050273	0.025652382	0.00048632022
0.075181761	0.027447636	0.00050021605
0.075313250	0.027137696	0.00050014402
0.075444739	0.026599244	0.00049377050
0.075576228	0.027631123	0.00050245610
0.075707716	0.027280561	0.00049893775
0.075839205	0.027533092	0.00050235116
0.075970694	0.026958223	0.00049630692
0.076102182	0.026832582	0.00049310137
0.076233671	0.026080926	0.00049189685
0.076365160	0.027356106	0.00049598771
0.076496648	0.027725068	0.00050124912
0.076628137	0.026551823	0.00049130982
0.076759626	0.027093899	0.00049481377
0.076891115	0.027549652	0.00049938238
0.077022603	0.026853962	0.00049337805
0.077154092	0.026991489	0.00049466743
0.077285581	0.026773419	0.00049361435
0.077417069	0.027597790	0.00049738751
0.077548558	0.026855239	0.00049450009
0.077680047	0.027330828	0.00049484877
0.077811535	0.026962139	0.00049195064
0.077943024	0.027165661	0.00049559031
0.078074513	0.026055617	0.00048388334
0.078206002	0.025565750	0.00048321627
0.078337490	0.027129329	0.00049084991
0.078468979	0.026975262	0.00049092754
0.078600468	0.025881866	0.00048358718
0.078731956	0.026645288	0.00048791192
0.078863445	0.026145146	0.00048656909
0.078994934	0.026382641	0.00048566300
0.079126422	0.026249261	0.00048538024
0.079257911	0.026622937	0.00048759477
0.079389400	0.027277397	0.00049183531
0.079520889	0.026232432	0.00048449931
0.079652377	0.026899449	0.00048962213
0.079783866	0.026611564	0.00048609780
0.079915355	0.026117385	0.00048433337
0.080046843	0.026357223	0.00048340307
0.080178332	0.026503435	0.00048612923
0.080309821	0.026527394	0.00048711298
0.080441309	0.026332239	0.00048032222
0.080572798	0.027207546	0.00049130048
0.080704287	0.026429301	0.00048561185
0.080835776	0.027034703	0.00048783900
0.080967264	0.026713116	0.00048660297
0.081098753	0.026643040	0.00048113126
0.081230242	0.026583905	0.00048382250
0.081361730	0.025955792	0.00047758518
0.081493219	0.026412353	0.00048380673
0.081624708	0.026343428	0.00048267691
0.081756196	0.026568604	0.00047817997
0.081887685	0.027189163	0.00048870212
0.082019174	0.026387514	0.00048187935
0.082150663	0.026121748	0.00047943980
0.082282151	0.026363718	0.00048243625
0.082413640	0.026738896	0.00048038848
0.082545129	0.026812829	0.00048328629
0.082676617	0.026541483	0.00048348853
0.082808106	0.026191450	0.00047743761
0.082939595	0.026106000	0.00047884040
0.083071083	0.025841552	0.00047179357
0.083202572	0.026188966	0.00047694088
0.083334061	0.026479076	0.00048309830
0.083465549	0.026717130	0.00047869313
0.083597038	0.025813548	0.00047549658
0.083728527	0.025629285	0.00047101328
0.083860016	0.025491184	0.00047350703
0.083991504	0.026229685	0.00047952291
0.084122993	0.026436051	0.00047696657
0.084254482	0.026574313	0.00048113526
0.084385970	0.025938671	0.00047306478
0.084517459	0.026329761	0.00047763489
0.084648948	0.026671364	0.00048149582
0.084780436	0.026257775	0.00047352426
0.084911925	0.026889513	0.00048040748
0.085043414	0.025943495	0.00047084250
0.085174903	0.025209285	0.00046772776
0.085306391	0.025892344	0.00047609787
0.085437880	0.026635281	0.00047579729
0.085569369	0.025734666	0.00047198880
0.085700857	0.027217613	0.00048017147
0.085832346	0.025347445	0.00046575148
0.085963835	0.026126571	0.00047527680
0.086095323	0.026085239	0.00047103410
0.086226812	0.026600514	0.00047595893
0.086358301	0.025981163	0.00047048982
0.086489790	0.026126090	0.00047271648
0.086621278	0.025195263	0.00046536006
0.086752767	0.026147870	0.00047080677
0.086884256	0.026186608	0.00047107365
0.087015744	0.026373180	0.00047332005
0.087147233	0.025381274	0.00046338537
0.087278722	0.026395177	0.00047537955
0.087410210	0.027314550	0.00047830836
0.087541699	0.026104827	0.00046817224
0.087673188	0.025964808	0.00047024422
0.087804677	0.026243444	0.00046881443
0.087936165	0.025804189	0.00046967973
0.088067654	0.025588602	0.00046462225
0.088199143	0.025195122	0.00046205406
0.088330631	0.025740678	0.00046727332
0.088462120	0.025737373	0.00046473902
0.088593609	0.025796643	0.00047026945
0.088725097	0.026097984	0.00046567121
0.088856586	0.025595896	0.00046338980
0.088988075	0.025771841	0.00046695393
0.089119564	0.025446667	0.00046239049
0.089251052	0.025968690	0.00046960538
0.089382541	0.026304474	0.00046869739
0.089514030	0.025040019	0.00045889168
0.089645518	0.025603703	0.00046185541
0.089777007	0.025728398	0.00046141790
0.089908496	0.026135484	0.00046936390
0.090039984	0.025752805	0.00046380058
0.090171473	0.025889819	0.00046307978
0.090302962	0.025801215	0.00046489097
0.090434451	0.025533294	0.00046053965
0.090565939	0.025887289	0.00046715545
0.090697428	0.026215165	0.00046773884
0.090828917	0.026254552	0.00046231472
0.090960405	0.026130467	0.00046578724
0.091091894	0.025044462	0.00045446086
0.091223383	0.025187524	0.00045980058
0.091354871	0.025604280	0.00046318528
0.091486360	0.025541553	0.00046882748
0.091617849	0.025715393	0.00047463580
0.091749337	0.025290249	0.00047694537
0.091880826	0.025550560	0.00048216223
0.092012315	0.025223004	0.00048144698
0.092143804	0.024941561	0.00047862831
0.092275292	0.025358583	0.00048704300
0.092406781	0.025692096	0.00049069877
0.092538270	0.024952510	0.00048845726
0.092669758	0.025307613	0.00049415807
0.092801247	0.025347545	0.00047874557
0.092932736	0.025131794	0.00048015990
0.093064224	0.025273684	0.00047421229
0.093195713	0.024750905	0.00046755789
0.093327202	0.024811578	0.00046935320
0.093458691	0.025146174	0.00046689744
0.093590179	0.024807569	0.00046676937
0.093721668	0.025123842	0.00046939182
0.093853157	0.025843251	0.00047196507
0.093984645	0.025024164	0.00046462757
0.094116134	0.025195801	0.00046514895
0.094247623	0.024674754	0.00046049212
0.094379111	0.024615681	0.00046089058
0.094510600	0.025108659	0.00046368833
0.094642089	0.024427988	0.00045822649
0.094773578	0.024541013	0.00045586562
0.094905066	0.025006064	0.00046126680
0.095036555	0.024734592	0.00046290464
0.095168044	0.024725829	0.00045553044
0.095299532	0.024304964	0.00045505131
0.095431021	0.024041757	0.00045256917
0.095562510	0.024616550	0.00045708378
0.095693998	0.024437109	0.00045611660
0.095825487	0.025105752	0.00045826188
0.095956976	0.024688330	0.00045673354
0.096088465	0.025021986	0.00045645926
0.096219953	0.024716646	0.00045907557
0.096351442	0.024755015	0.00045788638
0.096482931	0.024411903	0.00045314608
0.096614419	0.025091924	0.00045560228
0.096745908	0.024497683	0.00045247604
0.096877397	0.023655238	0.00044409223
0.097008885	0.023878939	0.00044843848
0.097140374	0.024677076	0.00045056121
0.097271863	0.024428602	0.00045137246
0.097403352	0.024173942	0.00044793053
0.097534840	0.025219892	0.00045605301
0.097666329	0.023849277	0.00044848025
0.097797818	0.025027757	0.00045026897
0.097929306	0.024549502	0.00044857410
0.098060795	0.024508006	0.00044618626
0.098192284	0.024763303	0.00044666029
0.098323772	0.024220659	0.00044546199
0.098455261	0.023784451	0.00043848605
0.098586750	0.024723672	0.00044373590
0.098718239	0.025028447	0.00044735256
0.098849727	0.024300100	0.00043942036
0.098981216	0.025319456	0.00044790198
0.099112705	0.024330412	0.00044127497
0.099244193	0.024466519	0.00044037212
0.099375682	0.024740537	0.00044295519
0.099507171	0.023883599	0.00043604040
0.099638659	0.024442194	0.00044382340
0.099770148	0.023735272	0.00043605683
0.099901637	0.024032828	0.00043727784
0.10003313	0.024700624	0.00044432053
0.10016461	0.024600722	0.00044349797
0.10029610	0.025017653	0.00044800750
0.10042759	0.024145917	0.00043948148
0.10055908	0.023921480	0.00043831324
0.10069057	0.024425125	0.00044294674
0.10082206	0.024286367	0.00044059923
0.10095355	0.023384666	0.00043644480
0.10108504	0.024381749	0.00043868045
0.10121652	0.024024420	0.00043607897
0.10134801	0.024040036	0.00043737726
0.10147950	0.023733373	0.00043642827
0.10161099	0.024279838	0.00043947914
0.10174248	0.024359048	0.00044049192
0.10187397	0.024216954	0.00043505111
0.10200546	0.024442994	0.00044009350
0.10213694	0.023783996	0.00043186615
0.10226843	0.023865798	0.00043597556
0.10239992	0.023537163	0.00043354916
0.10253141	0.024013849	0.00042989467
0.10266290	0.023250163	0.00043191791
0.10279439	0.024214349	0.00043544939
0.10292588	0.024511076	0.00043833314
0.10305737	0.024250642	0.00043781821
0.10318885	0.023797376	0.00043397949
0.10332034	0.023544861	0.00043101216
0.10345183	0.023707421	0.00043227382
0.10358332	0.023578542	0.00043082986
0.10371481	0.023731185	0.00043039626
0.10384630	0.023974838	0.00043251653
0.10397779	0.023943255	0.00043331297
0.10410928	0.024167915	0.00043535318
0.10424076	0.023869975	0.00043192337
0.10437225	0.023974045	0.00043348716
0.10450374	0.023148860	0.00042409727
0.10463523	0.024467533	0.00043640888
0.10476672	0.024028137	0.00043190680
0.10489821	0.023470175	0.00042694818
0.10502970	0.023717954	0.00042702147
0.10516118	0.024445103	0.00043234481
0.10529267	0.024175100	0.00043422291
0.10542416	0.023907607	0.00042906290
0.10555565	0.023636420	0.00042857374
0.10568714	0.024619840	0.00043457361
0.10581863	0.023778042	0.00042927042
0.10595012	0.023988125	0.00043052564
0.10608161	0.024435435	0.00043398550
0.10621309	0.024027207	0.00043045000
0.10634458	0.024233046	0.00043028761
0.10647607	0.024175955	0.00043133799
0.10660756	0.023476737	0.00042560139
0.10673905	0.023887935	0.00043159977
0.10687054	0.023704900	0.00042931369
0.10700203	0.023986720	0.00043931880
0.10713352	0.024157695	0.00044270834
0.10726500	0.024597844	0.00044954949
0.10739649	0.023338391	0.00044708880
0.10752798	0.023688868	0.00044778607
0.10765947	0.024123786	0.00045398854
0.10779096	0.023895498	0.00045275506
0.10792245	0.023561385	0.00045607780
0.10805394	0.023311921	0.00045403676
0.10818542	0.023620761	0.00045542647
0.10831691	0.023471705	0.00045842302
0.10844840	0.023973498	0.00046294851
0.10857989	0.023673046	0.00046224080
0.10871138	0.023646797	0.00046785949
0.10884287	0.023710080	0.00046414576
0.10897436	0.023407094	0.00046360806
0.10910585	0.024072913	0.00047314575
0.10923733	0.024291944	0.00047112071
0.10936882	0.024039106	0.00047806186
0.10950031	0.024328018	0.00047654286
0.10963180	0.023264418	0.00047022792
0.10976329	0.023726393	0.00047290141
0.10989478	0.024255471	0.00047952363
0.11002627	0.023940703	0.00048239989
0.11015776	0.023178452	0.00047043515
0.11028924	0.024134956	0.00048158431
0.11042073	0.023630685	0.00048303137
0.11055222	0.024348469	0.00048514201
0.11068371	0.024266387	0.00048658940
0.11081520	0.023925000	0.00048369325
0.11094669	0.023753167	0.00048277310
0.11107818	0.023448912	0.00048397523
0.11120966	0.023051161	0.00048006091
0.11134115	0.023223064	0.00048439325
0.11147264	0.024215202	0.00048823598
0.11160413	0.023767255	0.00048600077
0.11173562	0.023862987	0.00049273393
0.11186711	0.024604328	0.00048182592
0.11199860	0.023701654	0.00047626933
0.11213009	0.023843807	0.00046952039
0.11226157	0.023746883	0.00046638139
0.11239306	0.023649315	0.00046362341
0.11252455	0.023962109	0.00046452697
0.11265604	0.024526137	0.00046885485
0.11278753	0.023923896	0.00045935961
0.11291902	0.024395804	0.00046210569
0.11305051	0.023707361	0.00045955218
0.11318200	0.023575432	0.00045385652
0.11331348	0.023754965	0.00045565907
0.11344497	0.024122251	0.00045796998
0.11357646	0.023397484	0.00044718475
0.11370795	0.023261622	0.00044896425
0.11383944	0.023689499	0.00045172375
0.11397093	0.024288325	0.00045549118
0.11410242	0.024031616	0.00045268464
0.11423390	0.024430953	0.00045150296
0.11436539	0.024354429	0.00045512623
0.11449688	0.023540579	0.00044354606
0.11462837	0.023812569	0.00045058295
0.11475986	0.023680401	0.00044388000
0.11489135	0.023848955	0.00044445376
0.11502284	0.023233116	0.00044201681
0.11515433	0.023910815	0.00044655415
0.11528581	0.023844511	0.00044581355
0.11541730	0.023974125	0.00044457615
0.11554879	0.023182489	0.00043545989
0.11568028	0.023837914	0.00044528071
0.11581177	0.024457978	0.00044734497
0.11594326	0.024144535	0.00044476142
0.11607475	0.023789506	0.00044238457
0.11620624	0.024100909	0.00044020283
0.11633772	0.024047787	0.00044121650
0.11646921	0.024123459	0.00044380326
0.11660070	0.023714987	0.00043976936
0.11673219	0.023745813	0.00043776369
0.11686368	0.024149045	0.00044089921
0.11699517	0.023424847	0.00043452947
0.11712666	0.023480558	0.00043516860
0.11725814	0.024055808	0.00043767621
0.11738963	0.024733756	0.00044098967
0.11752112	0.023285305	0.00042940228
0.11765261	0.023643032	0.00043272703
0.11778410	0.024276794	0.00043804113
0.11791559	0.023774077	0.00043123480
0.11804708	0.024213190	0.00043433612
0.11817857	0.024225193	0.00043440559
0.11831005	0.023540318	0.00042646361
0.11844154	0.023165980	0.00042695097
0.11857303	0.024203311	0.00043152509
0.11870452	0.023745824	0.00042753806
0.11883601	0.023742848	0.00042837281
0.11896750	0.023653395	0.00042706525
0.11909899	0.023685781	0.00042790632
0.11923048	0.024140661	0.00042652669
0.11936196	0.023836531	0.00042610827
0.11949345	0.022854399	0.00041518130
0.11962494	0.023765171	0.00042236841
0.11975643	0.023369542	0.00042388178
0.11988792	0.023899528	0.00042081271
0.12001941	0.023672107	0.00042087765
0.12015090	0.024072558	0.00042322617
0.12028239	0.024427238	0.00042753645
0.12041387	0.023615544	0.00041821863
0.12054536	0.024044589	0.00041930841
0.12067685	0.024614087	0.00042506650
0.12080834	0.023328313	0.00041613049
0.12093983	0.024375662	0.00041966441
0.12107132	0.024700076	0.00042838453
0.12120281	0.023646995	0.00041743255
0.12133429	0.023422072	0.00041533744
0.12146578	0.024084754	0.00042090860
0.12159727	0.024009983	0.00041662585
0.12172876	0.023714914	0.00041737931
0.12186025	0.024382575	0.00042036741
0.12199174	0.023313116	0.00041325287
0.12212323	0.023967475	0.00041758013
0.12225472	0.024621393	0.00042128268
0.12238620	0.023631950	0.00041594645
0.12251769	0.023517780	0.00041353844
0.12264918	0.023631611	0.00041539039
0.12278067	0.023974354	0.00041714633
0.12291216	0.024146579	0.00041726656
0.12304365	0.024582363	0.00042100351
0.12317514	0.023868334	0.00041476755
0.12330663	0.024006843	0.00041586615
0.12343811	0.024546901	0.00042114240
0.12356960	0.023717177	0.00041304446
0.12370109	0.023312355	0.00041138563
0.12383258	0.024117774	0.00041576884
0.12396407	0.023746331	0.00041137890
0.12409556	0.024205390	0.00041948033
0.12422705	0.024087812	0.00041502832
0.12435853	0.024029153	0.00041492929
0.12449002	0.023620299	0.00041049212
0.12462151	0.023613620	0.00041139016
0.12475300	0.024173007	0.00041545471
0.12488449	0.023961743	0.00041303453
0.12501598	0.023999227	0.00041465387
0.12514747	0.024108598	0.00041195710
0.12527896	0.023221673	0.00040775817
0.12541044	0.022849077	0.00040713783
0.12554193	0.024371902	0.00041471673
0.12567342	0.024157509	0.00041226054
0.12580491	0.023397363	0.00041081517
0.12593640	0.023902373	0.00040942075
0.12606789	0.023784617	0.00041308896
0.12619938	0.023736360	0.00040938581
0.12633087	0.023452412	0.00040981062
0.12646235	0.023712131	0.00040970416
0.12659384	0.023216610	0.00040365900
0.12672533	0.024067772	0.00041425323
0.12685682	0.024116300	0.00041148604
0.12698831	0.023358423	0.00040702527
0.12711980	0.023719727	0.00040999450
0.12725129	0.024070354	0.00041002275
0.12738277	0.023398956	0.00040682925
0.12751426	0.023076096	0.00040485942
0.12764575	0.023299478	0.00040533378
0.12777724	0.023165358	0.00040186306
0.12790873	0.024231060	0.00041146391
0.12804022	0.024086099	0.00041146101
0.12817171	0.024110129	0.00041073723
0.12830320	0.023933813	0.00040811735
0.12843468	0.022978810	0.00040210480
0.12856617	0.023482777	0.00040438915
0.12869766	0.024182539	0.00041093941
0.12882915	0.024411619	0.00041270245
0.12896064	0.023451735	0.00040322760
0.12909213	0.024440861	0.00040996496
0.12922362	0.023660530	0.00040418708
0.12935511	0.023390966	0.00040413043
0.12948659	0.023786286	0.00040479827
0.12961808	0.023306375	0.00040202455
0.12974957	0.023850519	0.00040403857
0.12988106	0.023874397	0.00040565098
0.13001255	0.023343559	0.00040146932
0.13014404	0.022930318	0.00040002231
0.13027553	0.023703094	0.00040328059
0.13040701	0.023113713	0.00039937778
0.13053850	0.023211030	0.00040195738
0.13066999	0.023355686	0.00040073571
0.13080148	0.023448982	0.00040404299
0.13093297	0.024420848	0.00040717091
0.13106446	0.023602423	0.00040368792
0.13119595	0.023486567	0.00040139053
0.13132744	0.023422325	0.00040114125
0.13145892	0.023336623	0.00040037506
0.13159041	0.023537848	0.00040060076
0.13172190	0.023638015	0.00040015920
0.13185339	0.023287374	0.00040094146
0.13198488	0.023302939	0.00039996153
0.13211637	0.023032811	0.00039829852
0.13224786	0.024373130	0.00040491140
0.13237935	0.024667501	0.00040769764
0.13251083	0.022638531	0.00039617515
0.13264232	0.023621873	0.00040105024
0.13277381	0.023126197	0.00039821391
0.13290530	0.024344573	0.00040354005
0.13303679	0.023593368	0.00040144473
0.13316828	0.023939831	0.00040411442
0.13329977	0.024021837	0.00040098131
0.13343125	0.024043047	0.00040633367
0.13356274	0.023400976	0.00039590802
0.13369423	0.023670337	0.00039933148
0.13382572	0.023559732	0.00039982337
0.13395721	0.023766252	0.00039966733
0.13408870	0.023322521	0.00039884041
0.13422019	0.024373126	0.00040203286
0.13435168	0.023589215	0.00039962952
0.13448316	0.023800799	0.00040149119
0.13461465	0.024068230	0.00039940324
0.13474614	0.023196885	0.00039714982
0.13487763	0.024111404	0.00040143427
0.13500912	0.024232288	0.00040208098
0.13514061	0.023795008	0.00039957878
0.13527210	0.023389909	0.00039725542
0.13540359	0.023702798	0.00039816882
0.13553507	0.023906675	0.00039943779
0.13566656	0.023121139	0.00039375555
0.13579805	0.023706357	0.00039971929
0.13592954	0.023661001	0.00039577960
0.13606103	0.023980983	0.00040127441
0.13619252	0.023704838	0.00039544846
0.13632401	0.022428858	0.00038766947
0.13645549	0.023579109	0.00039966845
0.13658698	0.023916306	0.00039738239
0.13671847	0.023552221	0.00039692458
0.13684996	0.023746139	0.00039763092
0.13698145	0.023298180	0.00039351550
0.13711294	0.023784673	0.00039602075
0.13724443	0.024329276	0.00040092263
0.13737592	0.023870268	0.00039535059
0.13750740	0.023359862	0.00039506707
0.13763889	0.024166649	0.00039596654
0.13777038	0.023718317	0.00039602272
0.13790187	0.024284538	0.00039897979
0.13803336	0.023957782	0.00039570524
0.13816485	0.023552702	0.00039531286
0.13829634	0.023990864	0.00039466342
0.13842783	0.023852710	0.00039564293
0.13855931	0.024129333	0.00039799297
0.13869080	0.023410403	0.00039278189
0.13882229	0.022655268	0.00038693300
0.13895378	0.023454512	0.00039056971
0.13908527	0.023939084	0.00039670618
0.13921676	0.023234239	0.00039166793
0.13934825	0.023775556	0.00039426574
0.13947973	0.023324169	0.00039190577
0.13961122	0.023953549	0.00039387604
0.13974271	0.023525125	0.00039255535
0.13987420	0.023520684	0.00039343991
0.14000569	0.023992928	0.00039043728
0.14013718	0.024080335	0.00039578798
0.14026867	0.023379837	0.00038933348
0.14040016	0.023824873	0.00039302106
0.14053164	0.024078665	0.00039562456
0.14066313	0.023480883	0.00038836240
0.14079462	0.023945578	0.00039441342
0.14092611	0.023758978	0.00039143859
0.14105760	0.024005988	0.00039198855
0.14118909	0.023135792	0.00038965296
0.14132058	0.024265319	0.00039069522
0.14145207	0.023299605	0.00038791241
0.14158355	0.023837283	0.00039149556
0.14171504	0.023296539	0.00038800088
0.14184653	0.023525003	0.00038899595
0.14197802	0.024231939	0.00039151573
0.14210951	0.024553709	0.00039356510
0.14224100	0.023942981	0.00039096572
0.14237249	0.023129367	0.00038461341
0.14250398	0.023678668	0.00038994937
0.14263546	0.023731959	0.00038764588
0.14276695	0.024107260	0.00039205670
0.14289844	0.024460598	0.00039249916
0.14302993	0.022745073	0.00038126964
0.14316142	0.023661566	0.00038729855
0.14329291	0.023667979	0.00038671785
0.14342440	0.023634851	0.00038752290
0.14355588	0.023994679	0.00038942970
0.14368737	0.023370664	0.00038650174
0.14381886	0.023302853	0.00038591346
0.14395035	0.023771068	0.00038605279
0.14408184	0.023768996	0.00038822047
0.14421333	0.024063909	0.00039111647
0.14434482	0.023157650	0.00038337556
0.14447631	0.023765020	0.00038800935
0.14460779	0.023367283	0.00038417132
0.14473928	0.024613105	0.00039332524
0.14487077	0.023116245	0.00038636020
0.14500226	0.023783108	0.00038645695
0.14513375	0.024002542	0.00039060129
0.14526524	0.023108263	0.00038234914
0.14539673	0.023569000	0.00038671948
0.14552822	0.024238073	0.00039254923
0.14565970	0.023707728	0.00038688489
0.14579119	0.023987623	0.00038879040
0.14592268	0.023967139	0.00038762809
0.14605417	0.023610712	0.00038492818
0.14618566	0.024008240	0.00038831832
0.14631715	0.023707093	0.00038501380
0.14644864	0.023137475	0.00038108144
0.14658012	0.023533773	0.00038358071
0.14671161	0.023236477	0.00038344233
0.14684310	0.023408516	0.00038593778
0.14697459	0.022754178	0.00037834731
0.14710608	0.023465354	0.00038388768
0.14723757	0.023798204	0.00038454033
0.14736906	0.023791998	0.00038435968
0.14750055	0.023157625	0.00038151620
0.14763203	0.023765723	0.00038367073
0.14776352	0.023599280	0.00038311255
0.14789501	0.022493523	0.00037755332
0.14802650	0.023319840	0.00038063655
0.14815799	0.023743917	0.00038580709
0.14828948	0.023803198	0.00038374655
0.14842097	0.024138468	0.00038772850
0.14855246	0.024174758	0.00038529842
0.14868394	0.023483965	0.00037911285
0.14881543	0.023928201	0.00038500054
0.14894692	0.024436695	0.00038829571
0.14907841	0.024468433	0.00038744785
0.14920990	0.023167892	0.00037892585
0.14934139	0.023622688	0.00038191574
0.14947288	0.023744827	0.00038457569
0.14960436	0.023135925	0.00037820338
0.14973585	0.023411322	0.00037987641
0.14986734	0.023907873	0.00038557015
0.14999883	0.023772196	0.00038178375
0.15013032	0.023665711	0.00038213486
0.15026181	0.023732664	0.00038238942
0.15039330	0.023455983	0.00038018156
0.15052479	0.024035316	0.00038364488
0.15065627	0.023297343	0.00037934023
0.15078776	0.023240814	0.00038039195
0.15091925	0.023510846	0.00038065029
0.15105074	0.023897312	0.00038102390
0.15118223	0.024114993	0.00038431954
0.15131372	0.023853359	0.00038228996
0.15144521	0.023344020	0.00037939007
0.15157670	0.023179248	0.00037698509
0.15170818	0.023682315	0.00037988791
0.15183967	0.022777928	0.00037422447
0.15197116	0.024103925	0.00038291623
0.15210265	0.023686392	0.00038026527
0.15223414	0.023573165	0.00037951816
0.15236563	0.024303910	0.00038255270
0.15249712	0.024061695	0.00038345861
0.15262860	0.023489648	0.00037710657
0.15276009	0.024296891	0.00038326057
0.15289158	0.023477753	0.00037760041
0.15302307	0.023905378	0.00037897031
0.15315456	0.023992018	0.00037918115
0.15328605	0.024212247	0.00038314609
0.15341754	0.023595089	0.00038048072
0.15354903	0.023237060	0.00037551373
0.15368051	0.023366737	0.00037620360
0.15381200	0.024298430	0.00038150135
0.15394349	0.023488885	0.00037732383
0.15407498	0.023763735	0.00037873021
0.15420647	0.023629897	0.00037520381
0.15433796	0.023753217	0.00037761143
0.15446945	0.023522364	0.00037557014
0.15460094	0.023645643	0.00037707771
0.15473242	0.022955753	0.00037312522
0.15486391	0.023134171	0.00037450962
0.15499540	0.023790319	0.00037662798
0.15512689	0.023567172	0.00037634695
0.15525838	0.023821596	0.00038009222
0.15538987	0.023221350	0.00037357790
0.15552136	0.022774333	0.00037097418
0.15565284	0.023271522	0.00037342607
0.15578433	0.023654034	0.00037642709
0.15591582	0.023705289	0.00037748605
0.15604731	0.023817752	0.00037842764
0.15617880	0.024144763	0.00038033939
0.15631029	0.023168768	0.00037341187
0.15644178	0.023344881	0.00037256470
0.15657327	0.023212080	0.00037328763
0.15670475	0.023591751	0.00037444481
0.15683624	0.023081942	0.00037125392
0.15696773	0.023288085	0.00037292005
0.15709922	0.023615359	0.00037396703
0.15723071	0.023071225	0.00037140341
0.15736220	0.023731591	0.00037293196
0.15749369	0.023493800	0.00037449116
0.15762518	0.023761245	0.00037444190
0.15775666	0.023844077	0.00037508502
0.15788815	0.023196523	0.00037279693
0.15801964	0.023251255	0.00037078396
0.15815113	0.024555002	0.00037946402
0.15828262	0.023960229	0.00037447881
0.15841411	0.023750555	0.00037440549
0.15854560	0.023455631	0.00037253407
0.15867708	0.023687166	0.00037257083
0.15880857	0.024022377	0.00037642555
0.15894006	0.023243466	0.00037080613
0.15907155	0.024022205	0.00037467419
0.15920304	0.023464828	0.00037222033
0.15933453	0.023916544	0.00037379027
0.15946602	0.023881336	0.00037395456
0.15959751	0.023655636	0.00037210884
0.15972899	0.023715937	0.00037320691
0.15986048	0.023200298	0.00037055739
0.15999197	0.023222609	0.00036737489
0.16012346	0.023131755	0.00037072110
0.16025495	0.023649815	0.00037159966
0.16038644	0.023670947	0.00037135837
0.16051793	0.024452591	0.00037800200
0.16064942	0.023267481	0.00036783274
0.16078090	0.023802709	0.00037352435
0.16091239	0.024194271	0.00037449149
0.16104388	0.023544255	0.00036865086
0.16117537	0.023946084	0.00037320706
0.16130686	0.023452016	0.00036953864
0.16143835	0.023494360	0.00036945364
0.16156984	0.023799957	0.00037302282
0.16170133	0.023749209	0.00036892142
0.16183281	0.022995315	0.00036692755
0.16196430	0.023666956	0.00036950276
0.16209579	0.023642649	0.00037000469
0.16222728	0.023080399	0.00036784808
0.16235877	0.023884887	0.00036945434
0.16249026	0.023154758	0.00036756695
0.16262175	0.023859238	0.00037176714
0.16275323	0.023795293	0.00037104057
0.16288472	0.023250960	0.00036615528
0.16301621	0.023512094	0.00036819894
0.16314770	0.022872504	0.00036529381
0.16327919	0.022648858	0.00036277694
0.16341068	0.023387797	0.00036778192
0.16354217	0.022962741	0.00036553628
0.16367366	0.023506130	0.00036721113
0.16380514	0.023481865	0.00036781411
0.16393663	0.023445409	0.00036743597
0.16406812	0.023214203	0.00036415802
0.16419961	0.023165464	0.00036648520
0.16433110	0.024261287	0.00037065515
0.16446259	0.023767234	0.00036892578
0.16459408	0.023717362	0.00036977422
0.16472557	0.023129845	0.00036244464
0.16485705	0.023352912	0.00036537958
0.16498854	0.023134017	0.00036498449
0.16512003	0.023946625	0.00037008662
0.16525152	0.023443949	0.00036709954
0.16538301	0.023417510	0.00036522591
0.16551450	0.023834549	0.00036918837
0.16564599	0.023656862	0.00036827194
0.16577747	0.023078532	0.00036437384
0.16590896	0.023607198	0.00036620043
0.16604045	0.023909184	0.00036715551
0.16617194	0.023503638	0.00036673122
0.16630343	0.023489083	0.00036414717
0.16643492	0.023328930	0.00036489350
0.16656641	0.023786969	0.00036721935
0.16669790	0.023505066	0.00036367448
0.16682938	0.023205401	0.00036394432
0.16696087	0.023763037	0.00036781644
0.16709236	0.023712312	0.00036400780
0.16722385	0.023185102	0.00036225832
0.16735534	0.023659645	0.00036500833
0.16748683	0.024392713	0.00037019322
0.16761832	0.023588201	0.00036572162
0.16774981	0.023120648	0.00036062626
0.16788129	0.023115000	0.00036283449
0.16801278	0.023094126	0.00036142937
0.16814427	0.023396525	0.00036419306
0.16827576	0.023860149	0.00036661524
0.16840725	0.023420090	0.00036294700
0.16853874	0.023038475	0.00036049479
0.16867023	0.023493712	0.00036243595
0.16880171	0.023210378	0.00036278509
0.16893320	0.023323280	0.00036193503
0.16906469	0.023397260	0.00035960628
0.16919618	0.023739594	0.00036583394
0.16932767	0.023567316	0.00036094838
0.16945916	0.023874181	0.00036618271
0.16959065	0.024089263	0.00036674108
0.16972214	0.023492177	0.00036153262
0.16985362	0.023698288	0.00036409284
0.16998511	0.023641809	0.00036149745
0.17011660	0.023889432	0.00036536870
0.17024809	0.023629041	0.00036416610
0.17037958	0.024088343	0.00036488722
0.17051107	0.023993412	0.00036656897
0.17064256	0.022980134	0.00035882826
0.17077405	0.023094082	0.00035912481
0.17090553	0.023544829	0.00036200927
0.17103702	0.023245229	0.00036008862
0.17116851	0.023800432	0.00036304990
0.17130000	0.023379914	0.00036095819
0.17143149	0.023564822	0.00036150380
0.17156298	0.023546624	0.00036135764
0.17169447	0.023140715	0.00035706022
0.17182595	0.023387786	0.00036117970
0.17195744	0.023499565	0.00036179598
0.17208893	0.023965928	0.00036202430
0.17222042	0.023289509	0.00035923499
0.17235191	0.023655158	0.00036103698
0.17248340	0.023919019	0.00036311145
0.17261489	0.023536115	0.00036161651
0.17274638	0.023771171	0.00036084263
0.17287786	0.023262913	0.00035929995
0.17300935	0.022926366	0.00035585102
0.17314084	0.023000285	0.00035756159
0.17327233	0.023994078	0.00036124333
0.17340382	0.023372730	0.00035893528
0.17353531	0.023665086	0.00036093152
0.17366680	0.023411480	0.00035929114
0.17379829	0.023973932	0.00036140935
0.17392977	0.023694813	0.00036154652
0.17406126	0.023450328	0.00035861684
0.17419275	0.023664125	0.00035954174
0.17432424	0.023469575	0.00035862105
0.17445573	0.023287885	0.00035671678
0.17458722	0.024327931	0.00036414687
0.17471871	0.024031843	0.00036121247
0.17485019	0.023750101	0.00035904735
0.17498168	0.023577769	0.00035848265
0.17511317	0.023270848	0.00035731253
0.17524466	0.023487008	0.00035918989
0.17537615	0.023614900	0.00035792114
0.17550764	0.024065117	0.00036130757
0.17563913	0.023867382	0.00035963059
0.17577062	0.023472914	0.00035628084
0.17590210	0.023500035	0.00035785284
0.17603359	0.023989293	0.00035881683
0.17616508	0.023270072	0.00035616121
0.17629657	0.023280701	0.00035696886
0.17642806	0.022729637	0.00035073137
0.17655955	0.023599862	0.00035732639
0.17669104	0.023327211	0.00035451610
0.17682253	0.023921803	0.00035825072
0.17695401	0.023777852	0.00035943652
0.17708550	0.023430006	0.00035508195
0.17721699	0.022764255	0.00035226189
0.17734848	0.023527760	0.00035625634
0.17747997	0.023737797	0.00035760879
0.17761146	0.023460361	0.00035793072
0.17774295	0.023517646	0.00035402873
0.17787443	0.023742181	0.00035795753
0.17800592	0.023922257	0.00035762564
0.17813741	0.023516258	0.00035574135
0.17826890	0.023722387	0.00035698899
0.17840039	0.023608074	0.00035365558
0.17853188	0.023391502	0.00035490588
0.17866337	0.023892139	0.00035790375
0.17879486	0.023783205	0.00035628870
0.17892634	0.023663763	0.00035560593
0.17905783	0.023132254	0.00035223049
0.17918932	0.023203683	0.00035407386
0.17932081	0.023792375	0.00035601231
0.17945230	0.023549986	0.00035499116
0.17958379	0.023285727	0.00035406068
0.17971528	0.022939332	0.00034988008
0.17984677	0.023990714	0.00035748672
0.17997825	0.023782581	0.00035509174
0.18010974	0.022938441	0.00035059836
0.18024123	0.022922625	0.00035027331
0.18037272	0.023119101	0.00035008893
0.18050421	0.023311699	0.00036019910
0.18063570	0.023215153	0.00036176842
0.18076719	0.022803446	0.00035956074
0.18089867	0.023307271	0.00036808343
0.18103016	0.023899699	0.00037135597
0.18116165	0.023648389	0.00037244022
0.18129314	0.023090917	0.00037028958
0.18142463	0.023651808	0.00037395232
0.18155612	0.023611069	0.00037613606
0.18168761	0.023032906	0.00037297777
0.18181910	0.023122976	0.00037548216
0.18195058	0.023350258	0.00037884782
0.18208207	0.022986297	0.00037501688
0.18221356	0.023645238	0.00038206110
0.18234505	0.023392468	0.00038069584
0.18247654	0.023885502	0.00038554938
0.18260803	0.023835156	0.00038495667
0.18273952	0.023315621	0.00038430088
0.18287101	0.023508048	0.00038618159
0.18300249	0.023934126	0.00038964897
0.18313398	0.023020020	0.00038390034
0.18326547	0.023662436	0.00038990064
0.18339696	0.023180227	0.00038718939
0.18352845	0.023498653	0.00039040312
0.18365994	0.023007447	0.00038963925
0.18379143	0.023488292	0.00039136305
0.18392292	0.023340794	0.00039400356
0.18405440	0.023231011	0.00039079524
0.18418589	0.024009158	0.00039820010
0.18431738	0.023351419	0.00039574913
0.18444887	0.023531387	0.00039551724
0.18458036	0.022347674	0.00038818380
0.18471185	0.022858202	0.00039248240
0.18484334	0.023072762	0.00039590404
0.18497482	0.023390973	0.00039950629
0.18510631	0.023000639	0.00039470631
0.18523780	0.022952649	0.00039773096
0.18536929	0.022982331	0.00039180063
0.18550078	0.023270960	0.00038850205
0.18563227	0.023262302	0.00038736834
0.18576376	0.023413440	0.00038100892
0.18589525	0.023318294	0.00038334418
0.18602673	0.023743393	0.00038336671
0.18615822	0.024016165	0.00038435281
0.18628971	0.023748133	0.00038071998
0.18642120	0.024293948	0.00038301103
0.18655269	0.023765747	0.00037987533
0.18668418	0.023734444	0.00037720079
0.18681567	0.023495792	0.00037433993
0.18694716	0.023340034	0.00037373292
0.18707864	0.022855644	0.00036648064
0.18721013	0.023777194	0.00037349583
0.18734162	0.023670315	0.00037203573
0.18747311	0.023332832	0.00036763889
0.18760460	0.022961445	0.00036742725
0.18773609	0.023466956	0.00036618052
0.18786758	0.023731661	0.00037017953
0.18799906	0.023820733	0.00037061318
0.18813055	0.023729497	0.00036757137
0.18826204	0.023634201	0.00036758134
0.18839353	0.023156506	0.00036082649
0.18852502	0.023543273	0.00036450850
0.18865651	0.023657896	0.00036562889
0.18878800	0.023452385	0.00036100367
0.18891949	0.022789820	0.00035778754
0.18905097	0.023570777	0.00036129408
0.18918246	0.023629796	0.00036190911
0.18931395	0.023349473	0.00035970072
0.18944544	0.023289264	0.00035712675
0.18957693	0.023334005	0.00035853286
0.18970842	0.023438825	0.00035686241
0.18983991	0.022922116	0.00035621639
0.18997140	0.023598875	0.00035950635
0.19010288	0.023907261	0.00035768964
0.19023437	0.023538913	0.00035714817
0.19036586	0.022639222	0.00035128341
0.19049735	0.023348107	0.00035462241
0.19062884	0.023336300	0.00035523999
0.19076033	0.023789935	0.00035496662
0.19089182	0.023635403	0.00035480354
0.19102330	0.023451295	0.00035364525
0.19115479	0.023043699	0.00035166233
0.19128628	0.023129342	0.00035186280
0.19141777	0.024076151	0.00035705891
0.19154926	0.024105889	0.00035768493
0.19168075	0.024040947	0.00035619832
0.19181224	0.023531678	0.00035422821
0.19194373	0.023419687	0.00035273627
0.19207521	0.023253166	0.00035106682
0.19220670	0.023549271	0.00035220629
0.19233819	0.023138196	0.00035102434
0.19246968	0.023409372	0.00035055813
0.19260117	0.023347695	0.00035210503
0.19273266	0.022946709	0.00034754312
0.19286415	0.023847838	0.00035237209
0.19299564	0.023960854	0.00035544158
0.19312712	0.023008820	0.00034806483
0.19325861	0.023171340	0.00035002176
0.19339010	0.023506037	0.00035055153
0.19352159	0.022994489	0.00034695270
0.19365308	0.023396798	0.00035217931
0.19378457	0.023405194	0.00035075115
0.19391606	0.023620567	0.00035233909
0.19404754	0.023280268	0.00034843804
0.19417903	0.023628387	0.00035220451
0.19431052	0.023307803	0.00035011848
0.19444201	0.023257605	0.00034815270
0.19457350	0.022976606	0.00034732020
0.19470499	0.023046609	0.00034611471
0.19483648	0.023437529	0.00034931184
0.19496797	0.023636093	0.00035217815
0.19509945	0.023898287	0.00035120025
0.19523094	0.023489451	0.00034947708
0.19536243	0.023241299	0.00034735455
0.19549392	0.023171255	0.00034533730
0.19562541	0.023227907	0.00034634799
0.19575690	0.023313240	0.00034703745
0.19588839	0.023663384	0.00034902377
0.19601988	0.023501254	0.00034691211
0.19615136	0.023034307	0.00034468184
0.19628285	0.023435603	0.00034948180
0.19641434	0.023528930	0.00034740618
0.19654583	0.023280170	0.00034668191
0.19667732	0.023396210	0.00034650572
0.19680881	0.023541043	0.00034815224
0.19694030	0.022801984	0.00034332932
0.19707178	0.023861937	0.00034878812
0.19720327	0.023165831	0.00034418903
0.19733476	0.023403671	0.00034575006
0.19746625	0.023516729	0.00034655143
0.19759774	0.023477002	0.00034751158
0.19772923	0.023053482	0.00034365625
0.19786072	0.022824960	0.00034267544
0.19799221	0.023453401	0.00034674262
0.19812369	0.024082062	0.00034867414
0.19825518	0.023577387	0.00034796599
0.19838667	0.023018723	0.00034328201
0.19851816	0.023126662	0.00034340045
0.19864965	0.023379166	0.00034534855
0.19878114	0.022617659	0.00033934887
0.19891263	0.023813222	0.00034809143
0.19904412	0.023510888	0.00034463163
0.19917560	0.023590467	0.00034646472
0.19930709	0.023069480	0.00034281597
0.19943858	0.023311188	0.00034382158
0.19957007	0.023275744	0.00034411520
0.19970156	0.022208925	0.00033680965
0.19983305	0.023708187	0.00034545272
0.19996454	0.022926986	0.00034173324
0.20009602	0.023265481	0.00034250040
0.20022751	0.023143431	0.00034320946
0.20035900	0.023431327	0.00034447988
0.20049049	0.023060106	0.00034156371
0.20062198	0.022951416	0.00034091419
0.20075347	0.023183120	0.00034158010
0.20088496	0.023622892	0.00034548729
0.20101645	0.023397483	0.00034404720
0.20114793	0.023449986	0.00034163420
0.20127942	0.023475666	0.00034395600
0.20141091	0.023697842	0.00034395173
0.20154240	0.023049257	0.00034110253
0.20167389	0.023394628	0.00034336169
0.20180538	0.022863754	0.00033803285
0.20193687	0.024074125	0.00034720281
0.20206836	0.023642829	0.00034398566
0.20219984	0.022944853	0.00033989596
0.20233133	0.023114412	0.00034179862
0.20246282	0.023104467	0.00033853194
0.20259431	0.023369223	0.00034204478
0.20272580	0.023654041	0.00034241600
0.20285729	0.023263006	0.00033984283
0.20298878	0.022808730	0.00033841297
0.20312027	0.023362200	0.00033905528
0.20325175	0.023187771	0.00034023355
0.20338324	0.022718205	0.00033589156
0.20351473	0.024007782	0.00034442853
0.20364622	0.023500378	0.00034260515
0.20377771	0.023036281	0.00033756981
0.20390920	0.023252553	0.00033978330
0.20404069	0.023331019	0.00033919625
0.20417217	0.023247236	0.00034095199
0.20430366	0.023247279	0.00033987603
0.20443515	0.023562991	0.00033900547
0.20456664	0.023388055	0.00033996101
0.20469813	0.023129509	0.00033797480
0.20482962	0.022469428	0.00033303523
0.20496111	0.023500233	0.00034081093
0.20509260	0.023095254	0.00033617262
0.20522408	0.024005671	0.00034302839
0.20535557	0.023740535	0.00034235516
0.20548706	0.023144158	0.00033665644
0.20561855	0.023847609	0.00034177973
0.20575004	0.023661340	0.00033874231
0.20588153	0.023696230	0.00034047758
0.20601302	0.023388534	0.00033942174
0.20614451	0.023354382	0.00033661666
0.20627599	0.022945721	0.00033677038
0.20640748	0.023316954	0.00033637203
0.20653897	0.023037023	0.00033576852
0.20667046	0.022710780	0.00033412660
0.20680195	0.023095904	0.00033506787
0.20693344	0.022918188	0.00033540211
0.20706493	0.023368572	0.00033762183
0.20719641	0.023771999	0.00034048018
0.20732790	0.024033014	0.00034292100
0.20745939	0.023974044	0.00033920976
0.20759088	0.024086435	0.00034230672
0.20772237	0.023244972	0.00033691288
0.20785386	0.023296142	0.00033644638
0.20798535	0.023553119	0.00034025154
0.20811684	0.022958826	0.00033346293
0.20824832	0.022980998	0.00033542477
0.20837981	0.022713927	0.00033370665
0.20851130	0.023495358	0.00033872744
0.20864279	0.023631141	0.00033985952
0.20877428	0.023595938	0.00033649112
0.20890577	0.023359924	0.00033678133
0.20903726	0.023555234	0.00033775261
0.20916875	0.023490854	0.00033775325
0.20930023	0.022961614	0.00033479675
0.20943172	0.023256799	0.00033482119
0.20956321	0.023384040	0.00033620059
0.20969470	0.023002100	0.00033468379
0.20982619	0.023381853	0.00033611189
0.20995768	0.023067300	0.00033444313
0.21008917	0.022905259	0.00033180790
0.21022065	0.022903843	0.00033335571
0.21035214	0.022999620	0.00033508708
0.21048363	0.023524128	0.00033591616
0.21061512	0.022538298	0.00033154790
0.21074661	0.023144863	0.00033256727
0.21087810	0.023066898	0.00033357056
0.21100959	0.023289864	0.00033504064
0.21114108	0.022939562	0.00033139237
0.21127256	0.023355335	0.00033729144
0.21140405	0.022663479	0.00032880310
0.21153554	0.023031071	0.00033323281
0.21166703	0.023553041	0.00033650510
0.21179852	0.023006401	0.00033290687
0.21193001	0.023379874	0.00033528254
0.21206150	0.023262604	0.00033271015
0.21219299	0.023368009	0.00033347660
0.21232447	0.023343843	0.00033458182
0.21245596	0.023718455	0.00033585941
0.21258745	0.022633989	0.00033057524
0.21271894	0.023516469	0.00033374220
0.21285043	0.023096107	0.00033192784
0.21298192	0.023290952	0.00033531618
0.21311341	0.023135179	0.00033137116
0.21324489	0.022964709	0.00033153089
0.21337638	0.023501736	0.00033272516
0.21350787	0.023040318	0.00033224185
0.21363936	0.023535822	0.00033607861
0.21377085	0.023047128	0.00033053113
0.21390234	0.023681719	0.00033607824
0.21403383	0.023313144	0.00033238426
0.21416532	0.023230756	0.00033220744
0.21429680	0.023288509	0.00033311620
0.21442829	0.023245128	0.00033366971
0.21455978	0.022936830	0.00033076014
0.21469127	0.023356527	0.00033199850
0.21482276	0.023862002	0.00033431700
0.21495425	0.023484151	0.00033350155
0.21508574	0.023629959	0.00033418352
0.21521723	0.023141470	0.00033131489
0.21534871	0.023562289	0.00033367286
0.21548020	0.023412132	0.00033025823
0.21561169	0.023015552	0.00033017436
0.21574318	0.023020827	0.00033093968
0.21587467	0.023062164	0.00032840996
0.21600616	0.023401142	0.00033254450
0.21613765	0.023293355	0.00033014300
0.21626913	0.023396892	0.00033231908
0.21640062	0.022798050	0.00032845397
0.21653211	0.023655891	0.00033356001
0.21666360	0.023517912	0.00033078566
0.21679509	0.023363989	0.00032934426
0.21692658	0.023410199	0.00033192947
0.21705807	0.023061727	0.00032909231
0.21718956	0.023781163	0.00033220600
0.21732104	0.023155320	0.00033009922
0.21745253	0.024109556	0.00033377047
0.21758402	0.023353125	0.00033087296
0.21771551	0.023670432	0.00033190774
0.21784700	0.023287792	0.00032991370
0.21797849	0.023287399	0.00033028934
0.21810998	0.023071055	0.00032830255
0.21824147	0.023834911	0.00033296131
0.21837295	0.023568430	0.00033311845
0.21850444	0.023300416	0.00032770236
0.21863593	0.023372210	0.00033087953
0.21876742	0.022998683	0.00032615202
0.21889891	0.023580037	0.00033113530
0.21903040	0.023212693	0.00032965324
0.21916189	0.023340274	0.00032787176
0.21929337	0.023001339	0.00032819366
0.21942486	0.023788418	0.00033126703
0.21955635	0.023510870	0.00033102695
0.21968784	0.023405042	0.00032983420
0.21981933	0.022724417	0.00032363206
0.21995082	0.023476412	0.00032956477
0.22008231	0.023092448	0.00032570043
0.22021380	0.022653743	0.00032616510
0.22034528	0.023195831	0.00032814655
0.22047677	0.023578165	0.00032729490
0.22060826	0.023081909	0.00032752904
0.22073975	0.023040164	0.00032654463
0.22087124	0.023851677	0.00033165946
0.22100273	0.022973116	0.00032607776
0.22113422	0.022786986	0.00032377085
0.22126571	0.022985998	0.00032578675
0.22139719	0.023458279	0.00032878418
0.22152868	0.023363756	0.00032813097
0.22166017	0.022724546	0.00032492131
0.22179166	0.023224722	0.00032482019
0.22192315	0.023506600	0.00032881277
0.22205464	0.023272331	0.00032668609
0.22218613	0.023562713	0.00032862631
0.22231761	0.023694580	0.00032883858
0.22244910	0.022864630	0.00032368717
0.22258059	0.022998428	0.00032498491
0.22271208	0.023141417	0.00032600384
0.22284357	0.023443228	0.00032749304
0.22297506	0.023340350	0.00032756611
0.22310655	0.023159179	0.00032444190
0.22323804	0.023819665	0.00033098904
0.22336952	0.022934349	0.00032526511
0.22350101	0.023228817	0.00032411721
0.22363250	0.023355972	0.00032620296
0.22376399	0.023120035	0.00032404678
0.22389548	0.023485719	0.00032757956
0.22402697	0.023192357	0.00032612901
0.22415846	0.023220691	0.00032500913
0.22428995	0.023051855	0.00032449514
0.22442143	0.023563547	0.00032563864
0.22455292	0.023332986	0.00032586977
0.22468441	0.023198253	0.00032564229
0.22481590	0.023064594	0.00032455172
0.22494739	0.023293201	0.00032458323
0.22507888	0.023475237	0.00032579904
0.22521037	0.022908712	0.00032315208
0.22534186	0.022793939	0.00032323609
0.22547334	0.023228886	0.00032421148
0.22560483	0.022721926	0.00032048307
0.22573632	0.024135065	0.00032957465
0.22586781	0.022890065	0.00032215195
0.22599930	0.023089997	0.00032362347
0.22613079	0.022950468	0.00032068984
0.22626228	0.023400680	0.00032545859
0.22639376	0.022701931	0.00032012715
0.22652525	0.023283860	0.00032412155
0.22665674	0.023245164	0.00032457706
0.22678823	0.022951650	0.00032197593
0.22691972	0.023317095	0.00032335721
0.22705121	0.023138288	0.00032346799
0.22718270	0.023006114	0.00032209984
0.22731419	0.022910500	0.00032223717
0.22744567	0.023302943	0.00032407553
0.22757716	0.023680706	0.00032356243
0.22770865	0.022543860	0.00031934117
0.22784014	0.023036827	0.00032167872
0.22797163	0.023195507	0.00032404244
0.22810312	0.023685139	0.00032356569
0.22823461	0.023304231	0.00032240022
0.22836610	0.023372557	0.00032518295
0.22849758	0.022867347	0.00031854584
0.22862907	0.023139063	0.00032222423
0.22876056	0.023015790	0.00031994975
0.22889205	0.022945130	0.00032120756
0.22902354	0.022940707	0.00032112158
0.22915503	0.022739585	0.00031784374
0.22928652	0.022919444	0.00032113279
0.22941800	0.022405490	0.00031654540
0.22954949	0.022998015	0.00032155945
0.22968098	0.022349305	0.00031760344
0.22981247	0.023327258	0.00032145434
0.22994396	0.022946245	0.00032057102
0.23007545	0.023293471	0.00032542029
0.23020694	0.022817348	0.00032573134
0.23033843	0.023490510	0.00033269231
0.23046991	0.022324840	0.00032655081
0.23060140	0.022862136	0.00033242438
0.23073289	0.023385712	0.00033487342
0.23086438	0.023494118	0.00033747970
0.23099587	0.023200810	0.00034001068
0.23112736	0.023042146	0.00033748715
0.23125885	0.022797927	0.00033842296
0.23139034	0.023356483	0.00034157862
0.23152182	0.023100423	0.00034153670
0.23165331	0.022868765	0.00034294522
0.23178480	0.022831732	0.00034174936
0.23191629	0.023056026	0.00034507968
0.23204778	0.023169788	0.00034528799
0.23217927	0.023949109	0.00034991812
0.23231076	0.023008558	0.00034732081
0.23244224	0.023260154	0.00034933667
0.23257373	0.023433762	0.00035008980
0.23270522	0.023463621	0.00035088120
0.23283671	0.023465854	0.00034927638
0.23296820	0.023241086	0.00035031478
0.23309969	0.022735087	0.00034581992
0.23323118	0.022967561	0.00034777744
0.23336267	0.022760533	0.00034625537
0.23349415	0.023864391	0.00035166927
0.23362564	0.023231095	0.00035066390
0.23375713	0.023095393	0.00034916763
0.23388862	0.023319723	0.00035002027
0.23402011	0.023953913	0.00035569445
0.23415160	0.022790786	0.00034707728
0.23428309	0.023528296	0.00035383724
0.23441458	0.022685962	0.00034784788
0.23454606	0.022819016	0.00034929194
0.23467755	0.022631967	0.00034798427
0.23480904	0.023028994	0.00035068475
0.23494053	0.023073273	0.00035061662
0.23507202	0.022779072	0.00035112269
0.23520351	0.022211012	0.00034602015
0.23533500	0.023018381	0.00035149827
0.23546648	0.023591355	0.00035493362
0.23559797	0.022766895	0.00035061850
0.23572946	0.023127320	0.00035379403
0.23586095	0.022965095	0.00035180724
0.23599244	0.023045473	0.00035356291
0.23612393	0.023294180	0.00035349135
0.23625542	0.023534049	0.00035801953
0.23638691	0.022590205	0.00035157523
0.23651839	0.023294864	0.00035355497
0.23664988	0.023144916	0.00035419385
0.23678137	0.022124192	0.00034904810
0.23691286	0.022902872	0.00035461393
0.23704435	0.022646101	0.00035204022
0.23717584	0.023055858	0.00035384908
0.23730733	0.022628151	0.00035323830
0.23743882	0.023555567	0.00035816735
0.23757030	0.022941979	0.00035389128
0.23770179	0.023014234	0.00035635999
0.23783328	0.023011335	0.00035402694
0.23796477	0.023202224	0.00035791259
0.23809626	0.022788841	0.00035329695
0.23822775	0.023300083	0.00035674038
0.23835924	0.023620566	0.00036119369
0.23849072	0.023755049	0.00035914952
0.23862221	0.023278747	0.00035744442
0.23875370	0.023100373	0.00035628373
0.23888519	0.023503433	0.00035997931
0.23901668	0.023440788	0.00036087012
0.23914817	0.023407626	0.00035600698
0.23927966	0.022542636	0.00035444402
0.23941115	0.022981349	0.00035656306
0.23954263	0.023970458	0.00036339185
0.23967412	0.023291059	0.00035982487
0.23980561	0.023154334	0.00035728470
0.23993710	0.022699037	0.00035698617
0.24006859	0.023601959	0.00036167451
0.24020008	0.023054170	0.00035984290
0.24033157	0.023269937	0.00036095273
0.24046306	0.022695547	0.00035534828
0.24059454	0.023501196	0.00036138698
0.24072603	0.023362453	0.00036111983
0.24085752	0.023126140	0.00036011245
0.24098901	0.023683418	0.00036605363
0.24112050	0.022656950	0.00035432345
0.24125199	0.022594542	0.00035672685
0.24138348	0.022447503	0.00035666648
0.24151496	0.022933828	0.00035753959
0.24164645	0.023187744	0.00036127978
0.24177794	0.023210622	0.00035941092
0.24190943	0.023811181	0.00036409483
0.24204092	0.023012711	0.00035956731
0.24217241	0.023532161	0.00036321627
0.24230390	0.023756023	0.00036480123
0.24243539	0.023138219	0.00036007826
0.24256687	0.023412769	0.00036354782
0.24269836	0.023000442	0.00036104674
0.24282985	0.022698841	0.00035747770
0.24296134	0.023275033	0.00036294930
0.24309283	0.023212877	0.00036114899
0.24322432	0.023670475	0.00036484234
0.24335581	0.023041409	0.00036275977
0.24348730	0.024012095	0.00036715935
0.24361878	0.023126731	0.00036197709
0.24375027	0.023352877	0.00036285496
0.24388176	0.023633660	0.00036414589
0.24401325	0.023195360	0.00036452463
0.24414474	0.023284820	0.00036304121
0.24427623	0.022400965	0.00035920524
0.24440772	0.022976176	0.00036236552
0.24453920	0.023433295	0.00036485142
0.24467069	0.023405954	0.00036592501
0.24480218	0.023095961	0.00036239577
0.24493367	0.023359462	0.00036421743
0.24506516	0.023164315	0.00036346522
0.24519665	0.023191825	0.00036334528
0.24532814	0.023350038	0.00036532360
0.24545963	0.023355129	0.00036319822
0.24559111	0.023614027	0.00036684259
0.24572260	0.023489687	0.00036548785
0.24585409	0.023827697	0.00036758215
0.24598558	0.022583715	0.00036280319
0.24611707	0.023171179	0.00036460564
0.24624856	0.023108296	0.00036321133
0.24638005	0.023346524	0.00036745176
0.24651154	0.022435974	0.00035853183
0.24664302	0.022638825	0.00036341988
0.24677451	0.023160327	0.00036436301
0.24690600	0.022241013	0.00035912071
0.24703749	0.023455290	0.00036779520
0.24716898	0.022984250	0.00036207598
0.24730047	0.022937815	0.00036461357
0.24743196	0.023468551	0.00036598405
0.24756345	0.022640339	0.00036271225
0.24769493	0.023150037	0.00036651557
0.24782642	0.022853758	0.00036267962
0.24795791	0.023531077	0.00036833561
0.24808940	0.022987293	0.00036527238
0.24822089	0.023300941	0.00036560342
0.24835238	0.023472747	0.00036817903
0.24848387	0.023020330	0.00036467549
0.24861535	0.023400757	0.00036879689
0.24874684	0.022701730	0.00036348502
0.24887833	0.023208952	0.00036597675
0.24900982	0.023584915	0.00036995755
0.24914131	0.023011025	0.00036523251
0.24927280	0.022651819	0.00036467163
0.24940429	0.023119562	0.00036642299
0.24953578	0.022868632	0.00036444817
0.24966726	0.023408028	0.00036929270
0.24979875	0.023168265	0.00036539855
0.24993024	0.023118719	0.00036835525
0.25006173	0.023866220	0.00036987850
0.25019322	0.023119253	0.00036745176
0.25032471	0.023675396	0.00037238676
0.25045620	0.023278509	0.00036654341
0.25058769	0.022880744	0.00036681189
0.25071917	0.023387409	0.00036904334
0.25085066	0.022814382	0.00036369132
0.25098215	0.022996509	0.00036803784
0.25111364	0.023267175	0.00036693159
0.25124513	0.023610150	0.00037176596
0.25137662	0.023216076	0.00036957883
0.25150811	0.023197898	0.00036737860
0.25163959	0.022681960	0.00036613703
0.25177108	0.023024815	0.00036628369
0.25190257	0.023206302	0.00036972570
0.25203406	0.023619190	0.00037118329
0.25216555	0.023650083	0.00036978550
0.25229704	0.022577598	0.00036523497
0.25242853	0.023914298	0.00037272947
0.25256002	0.022559231	0.00036664545
0.25269150	0.023226370	0.00036919452
0.25282299	0.023661058	0.00037118138
0.25295448	0.023383469	0.00037307932
0.25308597	0.023326191	0.00036782362
0.25321746	0.023317636	0.00037185284
0.25334895	0.023536471	0.00037177891
0.25348044	0.023311196	0.00036724717
0.25361193	0.023050518	0.00036864179
0.25374341	0.022895284	0.00036671328
0.25387490	0.023351946	0.00036914439
0.25400639	0.023421085	0.00037709874
0.25413788	0.022864451	0.00037816895
0.25426937	0.022670023	0.00038129705
0.25440086	0.022715432	0.00038322761
0.25453235	0.023196464	0.00039107392
0.25466383	0.022993074	0.00039213173
0.25479532	0.023109878	0.00039291234
0.25492681	0.023728314	0.00039969116
0.25505830	0.023275992	0.00039867794
0.25518979	0.023943998	0.00040515020
0.25532128	0.022932757	0.00039995116
0.25545277	0.022807282	0.00040222849
0.25558426	0.023263791	0.00040564687
0.25571574	0.024073381	0.00041208090
0.25584723	0.023206812	0.00040911502
0.25597872	0.023229368	0.00041142843
0.25611021	0.022958353	0.00040828776
0.25624170	0.023297004	0.00041412467
0.25637319	0.022651647	0.00041352052
0.25650468	0.023737938	0.00042099121
0.25663617	0.023145556	0.00041879546
0.25676765	0.023508279	0.00042230938
0.25689914	0.022603903	0.00041797298
0.25703063	0.023163782	0.00042486576
0.25716212	0.024372176	0.00043261857
0.25729361	0.023482591	0.00042933143
0.25742510	0.023247373	0.00042950140
0.25755659	0.023660176	0.00043306971
0.25768807	0.023804808	0.00043765953
0.25781956	0.023293170	0.00043324026
0.25795105	0.023175436	0.00043359150
0.25808254	0.023887290	0.00044598783
0.25821403	0.022825844	0.00043441559
0.25834552	0.022982145	0.00043826752
0.25847701	0.022889814	0.00043380699
0.25860850	0.022055794	0.00043232136
0.25873998	0.023079012	0.00044134930
0.25887147	0.023485453	0.00044367759
0.25900296	0.022696553	0.00044024321
0.25913445	0.022859475	0.00043866679
0.25926594	0.023239617	0.00044273334
0.25939743	0.023411259	0.00044734318
0.25952892	0.023475468	0.00044762820
0.25966041	0.023756830	0.00045172748
0.25979189	0.023657995	0.00044976488
0.25992338	0.022733929	0.00044315011
0.26005487	0.023314437	0.00045065146
0.26018636	0.023067277	0.00044901096
0.26031785	0.022201103	0.00044193597
0.26044934	0.023716071	0.00045286277
0.26058083	0.023070867	0.00045012418
0.26071231	0.023319291	0.00045609161
0.26084380	0.022875322	0.00044994678
0.26097529	0.023066762	0.00045439705
0.26110678	0.023765586	0.00045886099
0.26123827	0.022530420	0.00045198428
0.26136976	0.022357115	0.00044938894
0.26150125	0.022077746	0.00044899118
0.26163274	0.022658945	0.00045392979
0.26176422	0.024152182	0.00046337467
0.26189571	0.022695022	0.00045653897
0.26202720	0.022067188	0.00045050519
0.26215869	0.023043053	0.00045820973
0.26229018	0.023183220	0.00046075619
0.26242167	0.023564109	0.00046337535
0.26255316	0.022905029	0.00045897984
0.26268465	0.023040216	0.00046485624
0.26281613	0.023310300	0.00046334795
0.26294762	0.023386811	0.00046490392
0.26307911	0.023960210	0.00046893630
0.26321060	0.022849997	0.00046629477
0.26334209	0.023621636	0.00047061498
0.26347358	0.023068092	0.00046412587
0.26360507	0.022611655	0.00046228082
0.26373655	0.022528028	0.00046301428
0.26386804	0.023124768	0.00046833202
0.26399953	0.023016392	0.00047127093
0.26413102	0.022793828	0.00046413741
0.26426251	0.022788439	0.00046746471
0.26439400	0.023113167	0.00046820648
0.26452549	0.023182759	0.00047426891
0.26465698	0.023000387	0.00047281941
0.26478846	0.023268100	0.00047180797
0.26491995	0.022978407	0.00047610623
0.26505144	0.022906679	0.00047114952
0.26518293	0.023285498	0.00047762966
0.26531442	0.024065241	0.00048571386
0.26544591	0.023491828	0.00047880268
[truncated: 567 more rows]
