# Supplementary material for: Invariant surface glycoprotein 65 of Trypanosoma brucei is a complement C3 receptor
Source: Nat Commun. 2022 Aug 29;13:5085. doi: 10.1038/s41467-022-32728-9 (PMC9424271; doi:10.1038/s41467-022-32728-9)
Supplement: Supplementary file 4 — supplementary data 2 [file 41467_2022_32728_MOESM4_ESM.zip › b21-414646_00158.dat]

0.0026000000	40.580692	0.13849501
0.0027314887	29.386879	0.10825751
0.0028629774	22.494712	0.090565437
0.0029944661	17.611647	0.076906754
0.0031259548	12.569825	0.059705545
0.0032574435	11.074221	0.058008050
0.0033889322	8.9264862	0.049232020
0.0035204209	11.675831	0.049023508
0.0036519096	12.518283	0.047104508
0.0037833983	10.113665	0.039917939
0.0039148870	8.4383516	0.035182405
0.0040463757	6.8612447	0.030520657
0.0041778644	5.6350009	0.025924564
0.0043093531	4.6664586	0.023162668
0.0044408418	3.8438615	0.020218532
0.0045723305	3.1726960	0.018368767
0.0047038192	2.9371682	0.016915512
0.0048353079	2.5461220	0.015289335
0.0049667966	2.2218340	0.014231419
0.0050982853	1.9164828	0.012521218
0.0052297740	1.7650783	0.012173533
0.0053612627	1.5383875	0.010974772
0.0054927514	1.4127790	0.010238335
0.0056242401	1.2581836	0.0096339730
0.0057557288	1.2111883	0.0091904499
0.0058872175	1.0907971	0.0086049739
0.0060187062	1.0374221	0.0083695739
0.0061501949	0.90900176	0.0075042150
0.0062816836	0.89721515	0.0076238038
0.0064131723	0.82976819	0.0071871713
0.0065446610	0.79740295	0.0069447120
0.0066761496	0.76013803	0.0067485892
0.0068076383	0.72570780	0.0064444379
0.0069391270	0.71241771	0.0064877942
0.0070706157	0.66945280	0.0061896224
0.0072021044	0.63708440	0.0059715583
0.0073335931	0.63936814	0.0059561854
0.0074650818	0.57538115	0.0054857947
0.0075965705	0.56114877	0.0054624824
0.0077280592	0.55925343	0.0054306689
0.0078595479	0.51881412	0.0051055875
0.0079910366	0.50940602	0.0050892277
0.0081225253	0.47780154	0.0047878405
0.0082540140	0.46714177	0.0047610552
0.0083855027	0.46201796	0.0047529794
0.0085169914	0.42320538	0.0044560280
0.0086484801	0.40777805	0.0043422434
0.0087799688	0.39035195	0.0041735149
0.0089114575	0.38492988	0.0041663372
0.0090429462	0.37654132	0.0040918736
0.0091744349	0.35558367	0.0039421790
0.0093059236	0.33748487	0.0037953203
0.0094374123	0.32734368	0.0037131078
0.0095689010	0.30375663	0.0035192298
0.0097003897	0.30466862	0.0035530019
0.0098318784	0.28474644	0.0033857624
0.0099633671	0.26945642	0.0032578324
0.010094856	0.26287084	0.0032078895
0.010226345	0.24728905	0.0030377107
0.010357833	0.25409850	0.0031587584
0.010489322	0.22786401	0.0029032563
0.010620811	0.21760803	0.0028168292
0.010752299	0.20921507	0.0027502124
0.010883788	0.20165832	0.0026449408
0.011015277	0.19103260	0.0026208222
0.011146765	0.17711315	0.0024455585
0.011278254	0.17193356	0.0024002673
0.011409743	0.16954591	0.0023586749
0.011541231	0.15871189	0.0022476739
0.011672720	0.15343037	0.0022152690
0.011804209	0.14189075	0.0020501531
0.011935698	0.13737440	0.0020123932
0.012067186	0.13236808	0.0019642985
0.012198675	0.12475557	0.0018446410
0.012330164	0.11669181	0.0017884975
0.012461652	0.11418809	0.0017486868
0.012593141	0.11040693	0.0016815389
0.012724630	0.10416666	0.0016333949
0.012856118	0.10005608	0.0015501851
0.012987607	0.099027356	0.0015595338
0.013119096	0.097168665	0.0015101706
0.013250585	0.090664526	0.0014440366
0.013382073	0.086905726	0.0014191605
0.013513562	0.088728760	0.0014105253
0.013645051	0.083951486	0.0013816471
0.013776539	0.082143491	0.0013600181
0.013908028	0.081389672	0.0013296193
0.014039517	0.077130015	0.0012881855
0.014171005	0.073667136	0.0012516493
0.014302494	0.076082227	0.0012744168
0.014433983	0.074675267	0.0012638583
0.014565472	0.071663027	0.0012132231
0.014696960	0.070644815	0.0012090594
0.014828449	0.067015065	0.0011600938
0.014959938	0.067334289	0.0011710582
0.015091426	0.066150281	0.0011619582
0.015222915	0.063635297	0.0011126364
0.015354404	0.062871507	0.0011117498
0.015485892	0.061970048	0.0010919002
0.015617381	0.062228832	0.0010991744
0.015748870	0.063386150	0.0011077654
0.015880359	0.060787070	0.0010677407
0.016011847	0.059811028	0.0010604519
0.016143336	0.055222354	0.0010088683
0.016274825	0.053331248	0.00099545881
0.016406313	0.051898531	0.00097263695
0.016537802	0.054559058	0.00098918812
0.016669291	0.054645908	0.00098847188
0.016800779	0.053924932	0.00098135896
0.016932268	0.057227968	0.0010044154
0.017063757	0.060788523	0.0010307360
0.017195246	0.059999937	0.0010161907
0.017326734	0.060051199	0.0010170521
0.017458223	0.057319192	0.00098863785
0.017589712	0.057495598	0.00098412676
0.017721200	0.056628008	0.00098084553
0.017852689	0.055898010	0.00095438113
0.017984178	0.054036077	0.00094869441
0.018115666	0.054063117	0.00094265695
0.018247155	0.051240724	0.00091361963
0.018378644	0.051290172	0.00091525675
0.018510133	0.051458522	0.00090608757
0.018641621	0.050435676	0.00089530116
0.018773110	0.051562101	0.00090270285
0.018904599	0.050051834	0.00088724925
0.019036087	0.050878356	0.00088982623
0.019167576	0.048837649	0.00086516407
0.019299065	0.048067127	0.00085326866
0.019430553	0.048842340	0.00086635638
0.019562042	0.047369744	0.00084567254
0.019693531	0.046660082	0.00083850938
0.019825019	0.047037879	0.00083511072
0.019956508	0.045006613	0.00081387150
0.020087997	0.044894084	0.00081711003
0.020219486	0.044803668	0.00081020158
0.020350974	0.044295919	0.00080851370
0.020482463	0.044245348	0.00079370690
0.020613952	0.043659482	0.00078699792
0.020745440	0.043808172	0.00079572372
0.020876929	0.042770718	0.00077599738
0.021008418	0.040818947	0.00076112842
0.021139906	0.041731504	0.00076424169
0.021271395	0.040973494	0.00074948472
0.021402884	0.041394748	0.00075926670
0.021534373	0.039389946	0.00073463804
0.021665861	0.038903367	0.00073047406
0.021797350	0.038752327	0.00072770184
0.021928839	0.039764609	0.00072467122
0.022060327	0.038831134	0.00072569920
0.022191816	0.038753000	0.00071638394
0.022323305	0.039223723	0.00072107414
0.022454793	0.037333145	0.00070205439
0.022586282	0.036497404	0.00068832100
0.022717771	0.036686033	0.00069633718
0.022849260	0.035035783	0.00067279940
0.022980748	0.036180279	0.00068527522
0.023112237	0.037029848	0.00068627064
0.023243726	0.036171446	0.00067532193
0.023375214	0.036527175	0.00068215113
0.023506703	0.037488547	0.00068576195
0.023638192	0.037038120	0.00068159658
0.023769680	0.037273524	0.00068095476
0.023901169	0.037514204	0.00068032617
0.024032658	0.037983215	0.00068655857
0.024164147	0.037963882	0.00068027520
0.024295635	0.037011198	0.00066856722
0.024427124	0.037827082	0.00067498164
0.024558613	0.036257755	0.00065611569
0.024690101	0.036742929	0.00066904198
0.024821590	0.037403713	0.00066576942
0.024953079	0.035729264	0.00064964953
0.025084567	0.036120868	0.00065420566
0.025216056	0.036758907	0.00065386202
0.025347545	0.036134344	0.00065422360
0.025479034	0.035589449	0.00064278676
0.025610522	0.035481088	0.00063607876
0.025742011	0.034897954	0.00063208417
0.025873500	0.035504278	0.00063553709
0.026004988	0.035223877	0.00063476478
0.026136477	0.035409912	0.00063348181
0.026267966	0.035144579	0.00062564131
0.026399454	0.036350723	0.00063841316
0.026530943	0.035484933	0.00062604896
0.026662432	0.034267073	0.00061942007
0.026793920	0.035015427	0.00062109463
0.026925409	0.034544681	0.00061423870
0.027056898	0.035543250	0.00062518196
0.027188387	0.035617216	0.00061622796
0.027319875	0.035133056	0.00061891478
0.027451364	0.034373272	0.00060828761
0.027582853	0.034617978	0.00060705686
0.027714341	0.034728777	0.00060834067
0.027845830	0.034536501	0.00060337541
0.027977319	0.034345376	0.00060396466
0.028108807	0.034137264	0.00059673525
0.028240296	0.034807747	0.00060227611
0.028371785	0.034372104	0.00059659801
0.028503274	0.033651201	0.00059059414
0.028634762	0.034903903	0.00059877789
0.028766251	0.032959803	0.00058462038
0.028897740	0.032886788	0.00057610466
0.029029228	0.033772380	0.00058546595
0.029160717	0.032408466	0.00057465978
0.029292206	0.033620098	0.00057955451
0.029423694	0.033921092	0.00058631581
0.029555183	0.033101956	0.00056926608
0.029686672	0.032955318	0.00057470523
0.029818161	0.033733512	0.00057854367
0.029949649	0.033481810	0.00057108516
0.030081138	0.033101694	0.00056932185
0.030212627	0.032981536	0.00056496311
0.030344115	0.032736645	0.00056329691
0.030475604	0.032342880	0.00056090389
0.030607093	0.032478054	0.00055805637
0.030738581	0.032502641	0.00055966923
0.030870070	0.033319532	0.00056179756
0.031001559	0.031974014	0.00054954419
0.031133048	0.032339005	0.00055572995
0.031264536	0.032613619	0.00055406817
0.031396025	0.032422517	0.00055316679
0.031527514	0.032275683	0.00054885975
0.031659002	0.032568848	0.00054926290
0.031790491	0.032384687	0.00054956317
0.031921980	0.031688070	0.00054124251
0.032053468	0.032470291	0.00054831202
0.032184957	0.032971393	0.00054755806
0.032316446	0.031901326	0.00053590118
0.032447935	0.030771272	0.00053235213
0.032579423	0.032141076	0.00053871876
0.032710912	0.031039140	0.00053121681
0.032842401	0.031814998	0.00053348788
0.032973889	0.032141755	0.00053391639
0.033105378	0.031650151	0.00053212292
0.033236867	0.030535305	0.00052156998
0.033368355	0.030385599	0.00052785360
0.033499844	0.030875986	0.00053160453
0.033631333	0.029863812	0.00052301031
0.033762822	0.032023126	0.00054745069
0.033894310	0.032071721	0.00054457955
0.034025799	0.031277568	0.00053849471
0.034157288	0.030077511	0.00053044457
0.034288776	0.030767618	0.00053399138
0.034420265	0.030415683	0.00053713094
0.034551754	0.029212179	0.00052288512
0.034683242	0.030014640	0.00053270033
0.034814731	0.029578936	0.00052522169
0.034946220	0.030190124	0.00053352230
0.035077708	0.029742159	0.00053176486
0.035209197	0.030474694	0.00053807406
0.035340686	0.029452303	0.00052483163
0.035472175	0.028640478	0.00053036187
0.035603663	0.029888837	0.00054072533
0.035735152	0.029133827	0.00054158544
0.035866641	0.028891407	0.00053994817
0.035998129	0.029817139	0.00054348338
0.036129618	0.029588185	0.00054739269
0.036261107	0.029299850	0.00054124179
0.036392595	0.028455494	0.00054428529
0.036524084	0.030194215	0.00055353064
0.036655573	0.028152651	0.00053434222
0.036787062	0.029630903	0.00055247724
0.036918550	0.029701267	0.00054857099
0.037050039	0.029507508	0.00055146334
0.037181528	0.028482830	0.00054190156
0.037313016	0.029463877	0.00054978983
0.037444505	0.028962054	0.00054967584
0.037575994	0.028801848	0.00054412718
0.037707482	0.030803113	0.00056695647
0.037838971	0.028874906	0.00055267857
0.037970460	0.029812285	0.00055559058
0.038101949	0.029318333	0.00055452232
0.038233437	0.029093660	0.00054702943
0.038364926	0.028533012	0.00054008997
0.038496415	0.029416759	0.00054643502
0.038627903	0.030389095	0.00054584079
0.038759392	0.030493989	0.00054924833
0.038890881	0.029195462	0.00053437745
0.039022369	0.029659827	0.00053983824
0.039153858	0.029580263	0.00053545517
0.039285347	0.030475401	0.00053944711
0.039416836	0.030396252	0.00054285325
0.039548324	0.029837662	0.00053490184
0.039679813	0.029185793	0.00052775467
0.039811302	0.029425707	0.00053157588
0.039942790	0.028959345	0.00052512583
0.040074279	0.029213634	0.00052981369
0.040205768	0.030003292	0.00053176211
0.040337256	0.029413224	0.00052534748
0.040468745	0.029143083	0.00052476761
0.040600234	0.029282990	0.00052373238
0.040731723	0.029983425	0.00053071004
0.040863211	0.028720250	0.00052092520
0.040994700	0.029043050	0.00051992562
0.041126189	0.028477248	0.00051797251
0.041257677	0.029610922	0.00052291062
0.041389166	0.029614116	0.00052233554
0.041520655	0.029874206	0.00052480836
0.041652143	0.029293913	0.00051759042
0.041783632	0.028757766	0.00051462471
0.041915121	0.029580824	0.00051932816
0.042046610	0.030146886	0.00052551434
0.042178098	0.029717995	0.00052055997
0.042309587	0.029896200	0.00052087778
0.042441076	0.028389402	0.00051060454
0.042572564	0.029306095	0.00051590513
0.042704053	0.028314644	0.00050427122
0.042835542	0.029509759	0.00051681564
0.042967030	0.028722393	0.00050893434
0.043098519	0.028835383	0.00051104191
0.043230008	0.029474794	0.00051481070
0.043361496	0.029347298	0.00051037502
0.043492985	0.029854551	0.00051849961
0.043624474	0.028645633	0.00050545421
0.043755963	0.030095087	0.00051900509
0.043887451	0.029177854	0.00050826071
0.044018940	0.029757079	0.00051012283
0.044150429	0.028841223	0.00051115105
0.044281917	0.029510007	0.00050992572
0.044413406	0.028792818	0.00050651225
0.044544895	0.029385230	0.00050763726
0.044676383	0.029151439	0.00050555744
0.044807872	0.029855599	0.00051240041
0.044939361	0.029232868	0.00050499047
0.045070850	0.028554992	0.00049934192
0.045202338	0.029250671	0.00050531272
0.045333827	0.028389028	0.00049372223
0.045465316	0.028341004	0.00050006581
0.045596804	0.029458210	0.00050499785
0.045728293	0.029788025	0.00050773804
0.045859782	0.028997941	0.00050069085
0.045991270	0.029901989	0.00050226145
0.046122759	0.028008302	0.00049272370
0.046254248	0.029566627	0.00051302314
0.046385737	0.029653895	0.00051518811
0.046517225	0.028724873	0.00050950488
0.046648714	0.028443995	0.00050895051
0.046780203	0.029103069	0.00052181436
0.046911691	0.028822916	0.00051633059
0.047043180	0.028479024	0.00051418458
0.047174669	0.028995000	0.00052066206
0.047306157	0.030237604	0.00053136186
0.047437646	0.029269246	0.00052542790
0.047569135	0.029309571	0.00052878915
0.047700624	0.029330193	0.00052321394
0.047832112	0.029173477	0.00052919679
0.047963601	0.029589441	0.00053156080
0.048095090	0.030109566	0.00053975201
0.048226578	0.029894602	0.00053745849
0.048358067	0.029960158	0.00053455343
0.048489556	0.029293603	0.00053051368
0.048621044	0.029721337	0.00053342254
0.048752533	0.029270626	0.00053660473
0.048884022	0.030955549	0.00054735308
0.049015511	0.028963336	0.00053035586
0.049146999	0.029236549	0.00053478644
0.049278488	0.030321233	0.00054438035
0.049409977	0.028842419	0.00053691363
0.049541465	0.029208662	0.00053564852
0.049672954	0.029436097	0.00053826381
0.049804443	0.028667016	0.00053043568
0.049935931	0.030049991	0.00054598256
0.050067420	0.029659227	0.00054294485
0.050198909	0.029250362	0.00054043431
0.050330398	0.029792840	0.00054243775
0.050461886	0.030071835	0.00054591593
0.050593375	0.030412595	0.00055109859
0.050724864	0.029924915	0.00054852191
0.050856352	0.028900354	0.00053981586
0.050987841	0.028661686	0.00053605750
0.051119330	0.029208108	0.00054150289
0.051250818	0.029693245	0.00054593005
0.051382307	0.030228103	0.00055277298
0.051513796	0.029680456	0.00054645762
0.051645284	0.028495011	0.00053619722
0.051776773	0.031569074	0.00056262903
0.051908262	0.029621809	0.00054619922
0.052039751	0.028977583	0.00054383025
0.052171239	0.030234332	0.00055312364
0.052302728	0.028252503	0.00054025538
0.052434217	0.029660687	0.00054766425
0.052565705	0.029606692	0.00055020010
0.052697194	0.030406346	0.00055591961
0.052828683	0.030526753	0.00055855950
0.052960171	0.030071037	0.00055366295
0.053091660	0.029589292	0.00054746520
0.053223149	0.030037120	0.00055602123
0.053354638	0.028439444	0.00054356352
0.053486126	0.028560725	0.00054588109
0.053617615	0.029164326	0.00054632254
0.053749104	0.028185149	0.00053958025
0.053880592	0.028448805	0.00054077850
0.054012081	0.029554020	0.00055359596
0.054143570	0.029375084	0.00055148806
0.054275058	0.029427437	0.00055147336
0.054406547	0.029118015	0.00054506020
0.054538036	0.028933097	0.00055136160
0.054669525	0.029955294	0.00055451119
0.054801013	0.028880752	0.00054972204
0.054932502	0.028400238	0.00054401577
0.055063991	0.028793586	0.00054558815
0.055195479	0.029914587	0.00055820247
0.055326968	0.029933604	0.00055687279
0.055458457	0.028507441	0.00055053774
0.055589945	0.030230149	0.00056059867
0.055721434	0.029221229	0.00055113838
0.055852923	0.029177359	0.00055721240
0.055984412	0.028772635	0.00055043578
0.056115900	0.029055582	0.00055161670
0.056247389	0.029346282	0.00055580079
0.056378878	0.028734667	0.00054808179
0.056510366	0.028892119	0.00055340447
0.056641855	0.029576517	0.00055683427
0.056773344	0.029051550	0.00055491078
0.056904832	0.029115191	0.00055424038
0.057036321	0.028707302	0.00054749655
0.057167810	0.029138365	0.00055431025
0.057299299	0.029134187	0.00055396266
0.057430787	0.029127454	0.00055014079
0.057562276	0.028930763	0.00055491471
0.057693765	0.028695169	0.00054461059
0.057825253	0.029292954	0.00055563984
0.057956742	0.029350529	0.00055694004
0.058088231	0.029570814	0.00055555638
0.058219719	0.030053898	0.00056319731
0.058351208	0.029333921	0.00054979372
0.058482697	0.029002098	0.00054982663
0.058614186	0.029720891	0.00055623467
0.058745674	0.028987910	0.00054518181
0.058877163	0.028504793	0.00054363348
0.059008652	0.028496047	0.00053933715
0.059140140	0.028886007	0.00054762526
0.059271629	0.029745037	0.00055351083
0.059403118	0.028304759	0.00053696575
0.059534606	0.029177645	0.00054684492
0.059666095	0.030232600	0.00055035428
0.059797584	0.030120434	0.00055206163
0.059929072	0.029716003	0.00054995344
0.060060561	0.030345542	0.00055126856
0.060192050	0.029953547	0.00055277702
0.060323539	0.029698384	0.00054342959
0.060455027	0.027319734	0.00052886368
0.060586516	0.029074958	0.00054341008
0.060718005	0.029072274	0.00054018232
0.060849493	0.029039235	0.00054031357
0.060980982	0.029004341	0.00054063919
0.061112471	0.028693933	0.00053555658
0.061243959	0.029059327	0.00054444050
0.061375448	0.028314806	0.00053076709
0.061506937	0.029884280	0.00054702735
0.061638426	0.028853678	0.00053634497
0.061769914	0.028595963	0.00053676157
0.061901403	0.029684809	0.00054689381
0.062032892	0.030351094	0.00054567192
0.062164380	0.028627287	0.00053496395
0.062295869	0.029641224	0.00054393925
0.062427358	0.029126299	0.00053620479
0.062558846	0.029124071	0.00054200114
0.062690335	0.029129474	0.00053397583
0.062821824	0.028573274	0.00053277318
0.062953313	0.028542580	0.00053279975
0.063084801	0.029476185	0.00053908703
0.063216290	0.029182083	0.00054056497
0.063347779	0.028748761	0.00053250758
0.063479267	0.028610620	0.00052806762
0.063610756	0.029175293	0.00053881940
0.063742245	0.029546423	0.00053710079
0.063873733	0.028381611	0.00053349226
0.064005222	0.029803705	0.00053910327
0.064136711	0.028142053	0.00052714265
0.064268200	0.028818988	0.00053141807
0.064399688	0.028349110	0.00052765627
0.064531177	0.028386806	0.00053049410
0.064662666	0.029510692	0.00053748014
0.064794154	0.029326479	0.00053705991
0.064925643	0.028706465	0.00053322830
0.065057132	0.028337619	0.00052767820
0.065188620	0.029471311	0.00053866906
0.065320109	0.028713663	0.00052835611
0.065451598	0.028518602	0.00052606491
0.065583087	0.028830633	0.00053214806
0.065714575	0.030427289	0.00054112304
0.065846064	0.028231783	0.00052677373
0.065977553	0.029565441	0.00053430057
0.066109041	0.028843092	0.00052829498
0.066240530	0.029115543	0.00053407471
0.066372019	0.029363102	0.00053077450
0.066503507	0.029073527	0.00052936013
0.066634996	0.029880074	0.00053550982
0.066766485	0.029599717	0.00053656671
0.066897973	0.028690767	0.00052687515
0.067029462	0.029042251	0.00053116072
0.067160951	0.029443447	0.00053453528
0.067292440	0.029565052	0.00052959079
0.067423928	0.029270472	0.00052580727
0.067555417	0.029816069	0.00053593265
0.067686906	0.028283697	0.00052190700
0.067818394	0.029037963	0.00052963768
0.067949883	0.029164064	0.00052668426
0.068081372	0.028618385	0.00052365465
0.068212860	0.028810122	0.00052515542
0.068344349	0.028863023	0.00052748184
0.068475838	0.028748377	0.00052402993
0.068607327	0.029950266	0.00053468418
0.068738815	0.029641696	0.00052652099
0.068870304	0.029510801	0.00053122407
0.069001793	0.029634390	0.00052952393
0.069133281	0.028194923	0.00051708836
0.069264770	0.027966935	0.00051797457
0.069396259	0.029307133	0.00052186953
0.069527747	0.028896400	0.00052401960
0.069659236	0.029664365	0.00053080070
0.069790725	0.029869828	0.00052982272
0.069922214	0.029637440	0.00052896996
0.070053702	0.029562436	0.00052442728
0.070185191	0.030215662	0.00053491748
0.070316680	0.029449179	0.00052334870
0.070448168	0.029467169	0.00052475826
0.070579657	0.028417807	0.00052134019
0.070711146	0.029190129	0.00052003948
0.070842634	0.028994373	0.00052215705
0.070974123	0.029052260	0.00052186560
0.071105612	0.028551846	0.00051533742
0.071237101	0.028993652	0.00052340128
0.071368589	0.028538669	0.00051245589
0.071500078	0.028469531	0.00051844944
0.071631567	0.028231336	0.00051450520
0.071763055	0.028016756	0.00051402513
0.071894544	0.027386073	0.00050701449
0.072026033	0.027449389	0.00050302901
0.072157521	0.027643612	0.00051202239
0.072289010	0.027383530	0.00050818906
0.072420499	0.027342840	0.00050454577
0.072551988	0.027848211	0.00050711734
0.072683476	0.029248215	0.00051873939
0.072814965	0.028088236	0.00051084798
0.072946454	0.027731490	0.00050920735
0.073077942	0.027604587	0.00050417118
0.073209431	0.027782936	0.00050890141
0.073340920	0.027213868	0.00050153777
0.073472408	0.027913964	0.00050851453
0.073603897	0.028100752	0.00051163373
0.073735386	0.028428973	0.00050942832
0.073866875	0.028486850	0.00051188121
0.073998363	0.026819805	0.00049864513
0.074129852	0.026716041	0.00049824676
0.074261341	0.027392327	0.00050520476
0.074392829	0.027794241	0.00050179982
0.074524318	0.026935047	0.00049883500
0.074655807	0.027168539	0.00049937682
0.074787295	0.027198399	0.00050161815
0.074918784	0.027948629	0.00050514313
0.075050273	0.027105709	0.00049756921
0.075181761	0.027531697	0.00050189361
0.075313250	0.028051799	0.00050668265
0.075444739	0.027447628	0.00050084890
0.075576228	0.027889839	0.00050436803
0.075707716	0.026680408	0.00049337261
0.075839205	0.027565094	0.00050215310
0.075970694	0.027050746	0.00049746311
0.076102182	0.027172427	0.00049660838
0.076233671	0.027326051	0.00050112525
0.076365160	0.027063557	0.00049425104
0.076496648	0.027195577	0.00049784115
0.076628137	0.026056323	0.00049072923
0.076759626	0.026442388	0.00048868770
0.076891115	0.027909224	0.00050334014
0.077022603	0.027209727	0.00049495100
0.077154092	0.027757308	0.00050018886
0.077285581	0.027659168	0.00050208349
0.077417069	0.026638856	0.00049062482
0.077548558	0.026070444	0.00048904337
0.077680047	0.026852914	0.00049019398
0.077811535	0.027121325	0.00049337499
0.077943024	0.027248589	0.00049620664
0.078074513	0.026332058	0.00048472192
0.078206002	0.025786016	0.00048491319
0.078337490	0.026923828	0.00049138452
0.078468979	0.027580490	0.00049586378
0.078600468	0.026494523	0.00048804838
0.078731956	0.026060589	0.00048184605
0.078863445	0.026773178	0.00049267660
0.078994934	0.026885619	0.00048903928
0.079126422	0.026499990	0.00048738488
0.079257911	0.026637282	0.00048937875
0.079389400	0.026913895	0.00048862698
0.079520889	0.026348088	0.00048496712
0.079652377	0.026972829	0.00049117356
0.079783866	0.026475069	0.00048482406
0.079915355	0.026827779	0.00048983244
0.080046843	0.026763211	0.00048500740
0.080178332	0.026995044	0.00048831415
0.080309821	0.026938226	0.00049215404
0.080441309	0.025760359	0.00047593255
0.080572798	0.026817598	0.00048872094
0.080704287	0.028070556	0.00049652294
0.080835776	0.026848426	0.00048521321
0.080967264	0.026550237	0.00048743289
0.081098753	0.026541706	0.00048101437
0.081230242	0.025788237	0.00048001540
0.081361730	0.025662421	0.00047652561
0.081493219	0.026966234	0.00048724057
0.081624708	0.026098302	0.00048161436
0.081756196	0.025309149	0.00047076284
0.081887685	0.026387177	0.00048287434
0.082019174	0.027057669	0.00048787861
0.082150663	0.026119224	0.00048090179
0.082282151	0.026194854	0.00048023449
0.082413640	0.025685576	0.00047448444
0.082545129	0.026066657	0.00047862673
0.082676617	0.025976373	0.00047917607
0.082808106	0.027070674	0.00048494215
0.082939595	0.025471472	0.00047451424
0.083071083	0.026954351	0.00048182549
0.083202572	0.026416284	0.00047802387
0.083334061	0.026028044	0.00047925280
0.083465549	0.026454869	0.00047685497
0.083597038	0.027515245	0.00048921409
0.083728527	0.025691482	0.00047082898
0.083860016	0.026442185	0.00048054306
0.083991504	0.026128706	0.00047623731
0.084122993	0.025757802	0.00047238260
0.084254482	0.025989283	0.00047835309
0.084385970	0.025570523	0.00047134120
0.084517459	0.026506203	0.00047917990
0.084648948	0.025472583	0.00047258362
0.084780436	0.026456705	0.00047709942
0.084911925	0.026407517	0.00047753518
0.085043414	0.026198867	0.00047505396
0.085174903	0.026152106	0.00047316327
0.085306391	0.026609459	0.00048003856
0.085437880	0.026447590	0.00047459252
0.085569369	0.026306161	0.00047566748
0.085700857	0.026236142	0.00047269339
0.085832346	0.026093514	0.00047164985
0.085963835	0.025953194	0.00047313702
0.086095323	0.026210850	0.00047404236
0.086226812	0.025867364	0.00047039591
0.086358301	0.025506168	0.00046688655
0.086489790	0.025947163	0.00047124043
0.086621278	0.026229141	0.00047137809
0.086752767	0.026880257	0.00047635334
0.086884256	0.025689738	0.00046675737
0.087015744	0.026426654	0.00047381535
0.087147233	0.026200065	0.00047042114
0.087278722	0.025820451	0.00047094118
0.087410210	0.026556340	0.00047320947
0.087541699	0.025856057	0.00046819439
0.087673188	0.025330438	0.00046493124
0.087804677	0.025443576	0.00046200655
0.087936165	0.025993174	0.00046949879
0.088067654	0.026484865	0.00047187270
0.088199143	0.025852552	0.00046367600
0.088330631	0.026161569	0.00047144303
0.088462120	0.026167207	0.00046800630
0.088593609	0.025482607	0.00046695569
0.088725097	0.025663938	0.00046304104
0.088856586	0.026182590	0.00046910272
0.088988075	0.026589068	0.00047297369
0.089119564	0.025609175	0.00046434357
0.089251052	0.025989938	0.00046775361
0.089382541	0.026278321	0.00046858601
0.089514030	0.025155000	0.00046004728
0.089645518	0.025922517	0.00046446260
0.089777007	0.026108482	0.00046427092
0.089908496	0.024770051	0.00045814834
0.090039984	0.025899298	0.00046507965
0.090171473	0.025375771	0.00045906097
0.090302962	0.025664764	0.00046457882
0.090434451	0.025305097	0.00045944139
0.090565939	0.025538713	0.00046312011
0.090697428	0.026212632	0.00046756233
0.090828917	0.025523218	0.00045714921
0.090960405	0.025530911	0.00046281802
0.091091894	0.025887899	0.00046086476
0.091223383	0.025365882	0.00046029340
0.091354871	0.024618029	0.00045613305
0.091486360	0.024657311	0.00046224513
0.091617849	0.024356986	0.00046506007
0.091749337	0.026160087	0.00048283647
0.091880826	0.025309642	0.00047818856
0.092012315	0.025186066	0.00048116859
0.092143804	0.024484464	0.00047394603
0.092275292	0.025697364	0.00049044207
0.092406781	0.024950091	0.00048373091
0.092538270	0.025218284	0.00049102103
0.092669758	0.024193150	0.00048458964
0.092801247	0.024829058	0.00047411763
0.092932736	0.025146466	0.00047828274
0.093064224	0.025044782	0.00047297807
0.093195713	0.025622872	0.00047611052
0.093327202	0.025099686	0.00046989467
0.093458691	0.025951186	0.00047046923
0.093590179	0.024681394	0.00046752601
0.093721668	0.025498564	0.00047127603
0.093853157	0.025091746	0.00046655175
0.093984645	0.024803321	0.00046317185
0.094116134	0.024807015	0.00046216956
0.094247623	0.025346785	0.00046746398
0.094379111	0.024927412	0.00046365269
0.094510600	0.024729118	0.00046120712
0.094642089	0.024377545	0.00045804203
0.094773578	0.023963393	0.00045240302
0.094905066	0.025963481	0.00046790146
0.095036555	0.023593697	0.00045454503
0.095168044	0.023978048	0.00045114059
0.095299532	0.025254104	0.00046220456
0.095431021	0.025305078	0.00046167233
0.095562510	0.025310202	0.00046214408
0.095693998	0.024132692	0.00045364160
0.095825487	0.024293290	0.00045188510
0.095956976	0.024875654	0.00045750956
0.096088465	0.024763474	0.00045210644
0.096219953	0.024533460	0.00045660175
0.096351442	0.024540121	0.00045580818
0.096482931	0.024058832	0.00044946826
0.096614419	0.024786842	0.00045310597
0.096745908	0.024456348	0.00045330413
0.096877397	0.023908116	0.00044713536
0.097008885	0.024548113	0.00045353219
0.097140374	0.023964184	0.00044766228
0.097271863	0.024797391	0.00045370706
0.097403352	0.024763406	0.00045202258
0.097534840	0.024250798	0.00044754068
0.097666329	0.024848685	0.00045431480
0.097797818	0.024647198	0.00044723008
0.097929306	0.024554765	0.00044956932
0.098060795	0.024680516	0.00044827611
0.098192284	0.024611162	0.00044416266
0.098323772	0.024241101	0.00044438188
0.098455261	0.024784294	0.00044521614
0.098586750	0.024937027	0.00044574645
0.098718239	0.023835021	0.00043886819
0.098849727	0.024445594	0.00044049576
0.098981216	0.024923634	0.00044557731
0.099112705	0.023677934	0.00043544237
0.099244193	0.024648317	0.00044180595
0.099375682	0.024025617	0.00043828622
0.099507171	0.023682280	0.00043568664
0.099638659	0.024522147	0.00044516635
0.099770148	0.024673411	0.00044176184
0.099901637	0.023978970	0.00043729756
0.10003313	0.024601411	0.00044296455
0.10016461	0.024205424	0.00044040814
0.10029610	0.024565456	0.00044525898
0.10042759	0.023552554	0.00043475636
0.10055908	0.024207797	0.00044132203
0.10069057	0.025003727	0.00044658369
0.10082206	0.024069771	0.00043894311
0.10095355	0.024603596	0.00044487355
0.10108504	0.024599755	0.00043986640
0.10121652	0.023574800	0.00043194831
0.10134801	0.023934102	0.00043983265
0.10147950	0.023893520	0.00043613617
0.10161099	0.023856623	0.00043819427
0.10174248	0.024216161	0.00043820787
0.10187397	0.024476787	0.00043847001
0.10200546	0.024831742	0.00044448361
0.10213694	0.024341182	0.00043674791
0.10226843	0.023745829	0.00043493985
0.10239992	0.023755253	0.00043462600
0.10253141	0.024126348	0.00043265934
0.10266290	0.024088202	0.00043719004
0.10279439	0.024037822	0.00043328498
0.10292588	0.023272299	0.00043046628
0.10305737	0.024073115	0.00043539617
0.10318885	0.024555418	0.00043784726
0.10332034	0.024461249	0.00043672930
0.10345183	0.024225328	0.00043397967
0.10358332	0.024376446	0.00043791523
0.10371481	0.023440219	0.00042847473
0.10384630	0.023510122	0.00042896010
0.10397779	0.023665924	0.00043121106
0.10410928	0.024594770	0.00043761468
0.10424076	0.024888707	0.00043832933
0.10437225	0.024398246	0.00043824150
0.10450374	0.023232114	0.00042543048
0.10463523	0.023259953	0.00042762584
0.10476672	0.024314327	0.00043582227
0.10489821	0.024353081	0.00043543509
0.10502970	0.024610187	0.00043517726
0.10516118	0.023145401	0.00042417531
0.10529267	0.024570818	0.00043706670
0.10542416	0.024550805	0.00043485712
0.10555565	0.024012568	0.00043072766
0.10568714	0.024223868	0.00043193103
0.10581863	0.023982119	0.00043117129
0.10595012	0.023636326	0.00042817357
0.10608161	0.024274838	0.00043280954
0.10621309	0.022893382	0.00042221166
0.10634458	0.023912065	0.00042779180
0.10647607	0.023910165	0.00043041377
0.10660756	0.024305234	0.00043027315
0.10673905	0.024087133	0.00043275651
0.10687054	0.024158568	0.00043382388
0.10700203	0.023425760	0.00043419490
0.10713352	0.023665776	0.00043867461
0.10726500	0.024641612	0.00045075441
0.10739649	0.024245233	0.00045514980
0.10752798	0.023834669	0.00044848842
0.10765947	0.024057978	0.00045484529
0.10779096	0.024307338	0.00045606168
0.10792245	0.023274676	0.00045349232
0.10805394	0.024246618	0.00046146145
0.10818542	0.023829504	0.00045733118
0.10831691	0.024600793	0.00046845904
0.10844840	0.023781000	0.00046135028
0.10857989	0.023470229	0.00046022836
0.10871138	0.024163704	0.00047151613
0.10884287	0.023674126	0.00046532024
0.10897436	0.023278091	0.00046186607
0.10910585	0.025275838	0.00048094608
0.10923733	0.024602847	0.00047168342
0.10936882	0.024133105	0.00047761448
0.10950031	0.023471075	0.00046773708
0.10963180	0.023707838	0.00047261239
0.10976329	0.023986438	0.00047607903
0.10989478	0.023837864	0.00047661959
0.11002627	0.023514622	0.00047956435
0.11015776	0.023836127	0.00047676538
0.11028924	0.023927278	0.00047879868
0.11042073	0.023272745	0.00047987532
0.11055222	0.023184650	0.00047604266
0.11068371	0.023529043	0.00048101089
0.11081520	0.023569553	0.00048135252
0.11094669	0.024178570	0.00048691115
0.11107818	0.024231897	0.00049180058
0.11120966	0.023791856	0.00048567680
0.11134115	0.023648254	0.00048851771
0.11147264	0.023625439	0.00048420352
0.11160413	0.024107767	0.00049008741
0.11173562	0.023803937	0.00049250475
0.11186711	0.024126806	0.00047879718
0.11199860	0.023761428	0.00047473536
0.11213009	0.023824400	0.00046931923
0.11226157	0.024040129	0.00046755790
0.11239306	0.023427919	0.00046196722
0.11252455	0.023666579	0.00046236184
0.11265604	0.024314877	0.00046821348
0.11278753	0.023514201	0.00045561481
0.11291902	0.023847203	0.00045743452
0.11305051	0.023218770	0.00045646685
0.11318200	0.023018397	0.00044915952
0.11331348	0.023825580	0.00045640660
0.11344497	0.023364163	0.00045167194
0.11357646	0.023403119	0.00044748998
0.11370795	0.024065827	0.00045470636
0.11383944	0.024292532	0.00045712475
0.11397093	0.024214827	0.00045379749
0.11410242	0.024045145	0.00045271028
0.11423390	0.024281572	0.00045013112
0.11436539	0.023931254	0.00045265142
0.11449688	0.023831281	0.00044530892
0.11462837	0.024668793	0.00045818548
0.11475986	0.023972155	0.00044592323
0.11489135	0.024198123	0.00044709570
0.11502284	0.024102807	0.00045066505
0.11515433	0.024047283	0.00044876847
0.11528581	0.024142350	0.00044630162
0.11541730	0.022827752	0.00043687736
0.11554879	0.024202573	0.00044376690
0.11568028	0.024527835	0.00044887666
0.11581177	0.023231313	0.00043855460
0.11594326	0.023609261	0.00043967174
0.11607475	0.024021825	0.00044460214
0.11620624	0.024629946	0.00044440275
0.11633772	0.024506858	0.00044568959
0.11646921	0.024295096	0.00044305072
0.11660070	0.023082558	0.00043509533
0.11673219	0.024003782	0.00043885686
0.11686368	0.023374255	0.00043372876
0.11699517	0.023400262	0.00043486956
0.11712666	0.024243320	0.00044110774
0.11725814	0.024082835	0.00043621672
0.11738963	0.024336484	0.00043894150
0.11752112	0.023573729	0.00043150775
0.11765261	0.023794401	0.00043392076
0.11778410	0.023783092	0.00043343169
0.11791559	0.023591034	0.00043101126
0.11804708	0.023908395	0.00043033558
0.11817857	0.024600088	0.00043972225
0.11831005	0.023745711	0.00042965701
0.11844154	0.024092322	0.00043400091
0.11857303	0.024385605	0.00043177547
0.11870452	0.024376595	0.00043202937
0.11883601	0.024410305	0.00043198991
0.11896750	0.023402151	0.00042458807
0.11909899	0.023905235	0.00043084415
0.11923048	0.023602849	0.00042295557
0.11936196	0.023198648	0.00042254096
0.11949345	0.023795407	0.00042175075
0.11962494	0.023714194	0.00042221305
0.11975643	0.023486612	0.00042302629
0.11988792	0.023663067	0.00042088475
0.12001941	0.023455519	0.00041867387
0.12015090	0.024696595	0.00042619731
0.12028239	0.023896922	0.00042426572
0.12041387	0.023846785	0.00042104499
0.12054536	0.023315565	0.00041501070
0.12067685	0.024351412	0.00042347706
0.12080834	0.023998794	0.00042283083
0.12093983	0.023492506	0.00041409298
0.12107132	0.023741960	0.00042060252
0.12120281	0.023854915	0.00041909620
0.12133429	0.024224590	0.00041995172
0.12146578	0.024197947	0.00042114213
0.12159727	0.023544945	0.00041398664
0.12172876	0.022709057	0.00041050736
0.12186025	0.023183396	0.00041179714
0.12199174	0.023202943	0.00041282740
0.12212323	0.023135518	0.00041144799
0.12225472	0.023714642	0.00041420511
0.12238620	0.023548511	0.00041585126
0.12251769	0.023889087	0.00041543122
0.12264918	0.023918146	0.00041551314
0.12278067	0.024194625	0.00041906478
0.12291216	0.023842945	0.00041517969
0.12304365	0.024024546	0.00041775911
0.12317514	0.023939257	0.00041536814
0.12330663	0.024118288	0.00041625654
0.12343811	0.023907444	0.00041496961
0.12356960	0.024125705	0.00041565374
0.12370109	0.023383446	0.00041166998
0.12383258	0.023258449	0.00041000969
0.12396407	0.023908241	0.00041285710
0.12409556	0.024115456	0.00041878984
0.12422705	0.023867725	0.00041198692
0.12435853	0.023714103	0.00041323188
0.12449002	0.024501796	0.00041556060
0.12462151	0.023618002	0.00041339668
0.12475300	0.023880174	0.00041320518
0.12488449	0.023748157	0.00041204362
0.12501598	0.023007550	0.00040775135
0.12514747	0.023797718	0.00041039739
0.12527896	0.023507543	0.00040892636
0.12541044	0.024687108	0.00041953876
0.12554193	0.024021786	0.00041337681
0.12567342	0.023532788	0.00040939975
0.12580491	0.023613315	0.00041162616
0.12593640	0.023614146	0.00040819330
0.12606789	0.023927494	0.00041299633
0.12619938	0.023877830	0.00041064816
0.12633087	0.023120882	0.00040695688
0.12646235	0.023670531	0.00040887802
0.12659384	0.024115396	0.00040998383
0.12672533	0.024032436	0.00041395003
0.12685682	0.023112743	0.00040330111
0.12698831	0.024050627	0.00041149591
0.12711980	0.024140031	0.00041021257
0.12725129	0.023239213	0.00040390438
0.12738277	0.023847134	0.00041059595
0.12751426	0.024250640	0.00041088322
0.12764575	0.023797335	0.00040825016
0.12777724	0.024057722	0.00040882455
0.12790873	0.024060193	0.00040983830
0.12804022	0.023653355	0.00040820414
0.12817171	0.023958946	0.00040860148
0.12830320	0.023486293	0.00040541673
0.12843468	0.023937980	0.00040853721
0.12856617	0.024518958	0.00041030192
0.12869766	0.023736115	0.00040475477
0.12882915	0.023092120	0.00040400218
0.12896064	0.023200346	0.00040253029
0.12909213	0.023351492	0.00040268015
0.12922362	0.023401577	0.00040343426
0.12935511	0.023620405	0.00040485947
0.12948659	0.023867530	0.00040648999
0.12961808	0.024042522	0.00040594773
0.12974957	0.023548437	0.00040304177
0.12988106	0.023597552	0.00040374829
0.13001255	0.023844431	0.00040485131
0.13014404	0.023571066	0.00040435238
0.13027553	0.023219183	0.00039923814
0.13040701	0.023795889	0.00040284355
0.13053850	0.023816850	0.00040617713
0.13066999	0.023511780	0.00040149718
0.13080148	0.023894538	0.00040688090
0.13093297	0.023543702	0.00040080767
0.13106446	0.024331092	0.00040906726
0.13119595	0.024217589	0.00040688926
0.13132744	0.023458009	0.00040105262
0.13145892	0.024230133	0.00040624091
0.13159041	0.023365483	0.00039872494
0.13172190	0.022844314	0.00039675395
0.13185339	0.023171167	0.00039864692
0.13198488	0.023476731	0.00040031806
0.13211637	0.023687700	0.00040210082
0.13224786	0.023602355	0.00039958404
0.13237935	0.023338495	0.00040066497
0.13251083	0.023020437	0.00039788451
0.13264232	0.023506307	0.00040071506
0.13277381	0.024076162	0.00040471307
0.13290530	0.023777854	0.00040019891
0.13303679	0.023660215	0.00040061810
0.13316828	0.023666360	0.00040244832
0.13329977	0.023549998	0.00039831622
0.13343125	0.023246986	0.00040130165
0.13356274	0.023904567	0.00039902950
0.13369423	0.023375852	0.00039808107
0.13382572	0.023243858	0.00039687142
0.13395721	0.023677044	0.00039924278
0.13408870	0.023865661	0.00040204063
0.13422019	0.023386591	0.00039568542
0.13435168	0.023499600	0.00039871344
0.13448316	0.023234851	0.00039782104
0.13461465	0.023005352	0.00039240194
0.13474614	0.024426218	0.00040554670
0.13487763	0.024096689	0.00040144325
0.13500912	0.023797489	0.00039841833
0.13514061	0.024290074	0.00040334334
0.13527210	0.023443467	0.00039687797
0.13540359	0.023953560	0.00039922917
0.13553507	0.023486285	0.00039511725
0.13566656	0.023636354	0.00039659840
0.13579805	0.024764610	0.00040636156
0.13592954	0.023597439	0.00039569392
0.13606103	0.022921241	0.00039437890
0.13619252	0.023849540	0.00039758623
0.13632401	0.023639109	0.00039488963
0.13645549	0.023081389	0.00039412143
0.13658698	0.023755058	0.00039743803
0.13671847	0.023930773	0.00039755111
0.13684996	0.023645755	0.00039583983
0.13698145	0.023417897	0.00039442152
0.13711294	0.023084154	0.00039332102
0.13724443	0.022960451	0.00039236354
0.13737592	0.023344995	0.00039235473
0.13750740	0.023203896	0.00039440638
0.13763889	0.023699615	0.00039366805
0.13777038	0.023067110	0.00039155884
0.13790187	0.023953971	0.00039671250
0.13803336	0.023380778	0.00039152963
0.13816485	0.023574843	0.00039437808
0.13829634	0.023784030	0.00039384516
0.13842783	0.023636856	0.00039437948
0.13855931	0.023896469	0.00039623988
0.13869080	0.023565649	0.00039316422
0.13882229	0.024108917	0.00039635337
0.13895378	0.023710292	0.00039168296
0.13908527	0.024422796	0.00039935716
0.13921676	0.023425392	0.00039167671
0.13934825	0.023465612	0.00039191326
0.13947973	0.023858536	0.00039367280
0.13961122	0.023417385	0.00038919713
0.13974271	0.023498757	0.00039251742
0.13987420	0.023578964	0.00039232861
0.14000569	0.024091586	0.00039372905
0.14013718	0.023814205	0.00039315253
0.14026867	0.023785082	0.00039214519
0.14040016	0.023798453	0.00039432220
0.14053164	0.023368210	0.00039167783
0.14066313	0.022923117	0.00038339227
0.14079462	0.023470503	0.00038957877
0.14092611	0.023828059	0.00039144596
0.14105760	0.023991750	0.00039303641
0.14118909	0.023265645	0.00039077013
0.14132058	0.023788035	0.00038822977
0.14145207	0.023670348	0.00039008275
0.14158355	0.024201036	0.00039234721
0.14171504	0.023821952	0.00039170538
0.14184653	0.024484538	0.00039467104
0.14197802	0.023982537	0.00039006110
0.14210951	0.023272499	0.00038554738
0.14224100	0.023840251	0.00039110641
0.14237249	0.024507594	0.00039401646
0.14250398	0.024614882	0.00039623973
0.14263546	0.023776424	0.00038738802
0.14276695	0.023192311	0.00038505934
0.14289844	0.023763465	0.00038975778
0.14302993	0.023777711	0.00038886449
0.14316142	0.023335744	0.00038605297
0.14329291	0.023665692	0.00038610948
0.14342440	0.023714808	0.00038881901
0.14355588	0.023640222	0.00038659560
0.14368737	0.023807771	0.00038956005
0.14381886	0.023347661	0.00038533773
0.14395035	0.023832511	0.00038584149
0.14408184	0.024502474	0.00039333160
0.14421333	0.023861854	0.00038855571
0.14434482	0.024255557	0.00038908486
0.14447631	0.023505197	0.00038629059
0.14460779	0.023819054	0.00038720907
0.14473928	0.023854011	0.00038795266
0.14487077	0.023025610	0.00038443021
0.14500226	0.024106335	0.00038873000
0.14513375	0.023764811	0.00038860760
0.14526524	0.023140750	0.00038200552
0.14539673	0.023456326	0.00038418581
0.14552822	0.023458869	0.00038709096
0.14565970	0.023995164	0.00038689090
0.14579119	0.023629578	0.00038576710
0.14592268	0.023912625	0.00038672179
0.14605417	0.023707162	0.00038598486
0.14618566	0.023293162	0.00038368246
0.14631715	0.023074909	0.00038087774
0.14644864	0.023540308	0.00038384646
0.14658012	0.023600846	0.00038510771
0.14671161	0.023303830	0.00038344915
0.14684310	0.023827672	0.00038709709
0.14697459	0.024008931	0.00038669791
0.14710608	0.023595581	0.00038350462
0.14723757	0.023686006	0.00038441615
0.14736906	0.024036850	0.00038603789
0.14750055	0.024012994	0.00038746181
0.14763203	0.023355889	0.00038199841
0.14776352	0.023665879	0.00038277439
0.14789501	0.023143190	0.00038067676
0.14802650	0.023380192	0.00038047209
0.14815799	0.023961720	0.00038655169
0.14828948	0.023686663	0.00038319899
0.14842097	0.023542246	0.00038316254
0.14855246	0.023489975	0.00038299229
0.14868394	0.024157469	0.00038540373
0.14881543	0.024057791	0.00038440762
0.14894692	0.023359981	0.00038282175
0.14907841	0.022699360	0.00037531681
0.14920990	0.023308194	0.00038013129
0.14934139	0.023290447	0.00037975420
0.14947288	0.023272270	0.00038023803
0.14960436	0.023503965	0.00038149876
0.14973585	0.023534272	0.00038098925
0.14986734	0.024019698	0.00038536391
0.14999883	0.024024880	0.00038321584
0.15013032	0.024057719	0.00038545888
0.15026181	0.022989154	0.00037829228
0.15039330	0.023817163	0.00038247067
0.15052479	0.023431033	0.00038006050
0.15065627	0.023969080	0.00038317412
0.15078776	0.023244260	0.00037911826
0.15091925	0.023809021	0.00038133049
0.15105074	0.022991600	0.00037533877
0.15118223	0.023629955	0.00038124921
0.15131372	0.023726506	0.00038124554
0.15144521	0.023832992	0.00038069567
0.15157670	0.023628911	0.00038044543
0.15170818	0.023674412	0.00037947764
0.15183967	0.023090807	0.00037562377
0.15197116	0.023060832	0.00037706940
0.15210265	0.023740294	0.00038014548
0.15223414	0.024363517	0.00038419881
0.15236563	0.023730682	0.00038025705
0.15249712	0.023474476	0.00037935793
0.15262860	0.023862863	0.00037989156
0.15276009	0.023934291	0.00038173239
0.15289158	0.022778416	0.00037415878
0.15302307	0.023400668	0.00037649998
0.15315456	0.023710099	0.00037939185
0.15328605	0.023430570	0.00037581897
0.15341754	0.023457832	0.00037802523
0.15354903	0.024030642	0.00037966094
0.15368051	0.023085000	0.00037541899
0.15381200	0.023541512	0.00037511715
0.15394349	0.023335629	0.00037645761
0.15407498	0.023470779	0.00037699848
0.15420647	0.023406640	0.00037484203
0.15433796	0.023339987	0.00037495230
0.15446945	0.023669442	0.00037683525
0.15460094	0.023576253	0.00037882026
0.15473242	0.023681954	0.00037806967
0.15486391	0.024028436	0.00037930817
0.15499540	0.023500752	0.00037561785
0.15512689	0.024552081	0.00038146549
0.15525838	0.024046779	0.00037932578
0.15538987	0.023263301	0.00037378683
0.15552136	0.023830532	0.00037727407
0.15565284	0.023335394	0.00037326800
0.15578433	0.023706945	0.00037635024
0.15591582	0.023857884	0.00037805709
0.15604731	0.023055973	0.00037286861
0.15617880	0.023295327	0.00037335718
0.15631029	0.023758415	0.00037858442
0.15644178	0.023588568	0.00037340966
0.15657327	0.023624891	0.00037562351
0.15670475	0.023922718	0.00037568186
0.15683624	0.023925364	0.00037746083
0.15696773	0.024009747	0.00037745355
0.15709922	0.023220072	0.00037097108
0.15723071	0.023553268	0.00037501921
0.15736220	0.022978922	0.00036979073
0.15749369	0.023173854	0.00037232588
0.15762518	0.023748055	0.00037325498
0.15775666	0.023514126	0.00037325551
0.15788815	0.023529396	0.00037409443
0.15801964	0.023352410	0.00037110744
0.15815113	0.023308629	0.00037217913
0.15828262	0.024425545	0.00037821386
0.15841411	0.023149106	0.00036938309
0.15854560	0.023387806	0.00037241794
0.15867708	0.023345058	0.00036951577
0.15880857	0.023142735	0.00036986354
0.15894006	0.023787628	0.00037281704
0.15907155	0.023634306	0.00037175353
0.15920304	0.023457107	0.00037246398
0.15933453	0.023444161	0.00037104959
0.15946602	0.023619239	0.00037246631
0.15959751	0.023734466	0.00037246566
0.15972899	0.023610942	0.00037230857
0.15986048	0.023741590	0.00037373684
0.15999197	0.023752130	0.00037109024
0.16012346	0.023830085	0.00037432730
0.16025495	0.023987355	0.00037421670
0.16038644	0.023357513	0.00036926292
0.16051793	0.023582045	0.00037227497
0.16064942	0.023639186	0.00037058007
0.16078090	0.023573378	0.00037188100
0.16091239	0.023409459	0.00037066434
0.16104388	0.023174136	0.00036718612
0.16117537	0.023107330	0.00036786582
0.16130686	0.023984644	0.00037304778
0.16143835	0.023884700	0.00037292479
0.16156984	0.023911366	0.00037404646
0.16170133	0.023603572	0.00036846531
0.16183281	0.023203199	0.00036862832
0.16196430	0.023627242	0.00036962177
0.16209579	0.023389382	0.00036792073
0.16222728	0.023546079	0.00037043770
0.16235877	0.024280093	0.00037188184
0.16249026	0.023713697	0.00037078125
0.16262175	0.023078583	0.00036641775
0.16275323	0.023345176	0.00036754126
0.16288472	0.023844561	0.00037046193
0.16301621	0.023832599	0.00036987056
0.16314770	0.023111202	0.00036619888
0.16327919	0.023675341	0.00036797475
0.16341068	0.023311364	0.00036702056
0.16354217	0.023636458	0.00036908723
0.16367366	0.023752660	0.00036892683
0.16380514	0.024081773	0.00037192484
0.16393663	0.023400635	0.00036690063
0.16406812	0.023442872	0.00036491617
0.16419961	0.023375149	0.00036706206
0.16433110	0.023641116	0.00036767337
0.16446259	0.023558653	0.00036744633
0.16459408	0.023831920	0.00036970034
0.16472557	0.023989996	0.00036757380
0.16485705	0.023885322	0.00036942518
0.16498854	0.023905473	0.00036936294
0.16512003	0.023443274	0.00036619723
0.16525152	0.023250713	0.00036683400
0.16538301	0.023869963	0.00036817060
0.16551450	0.023863917	0.00036885067
0.16564599	0.023975370	0.00036842407
0.16577747	0.024040669	0.00037053608
0.16590896	0.023352176	0.00036571046
0.16604045	0.023635974	0.00036578693
0.16617194	0.023601328	0.00036669579
0.16630343	0.023554649	0.00036493366
0.16643492	0.023305769	0.00036455863
0.16656641	0.024089064	0.00036946465
0.16669790	0.022917684	0.00035978492
0.16682938	0.023675300	0.00036733399
0.16696087	0.024159112	0.00037020091
0.16709236	0.023663419	0.00036485552
0.16722385	0.023235193	0.00036418374
0.16735534	0.023345668	0.00036352835
0.16748683	0.023905261	0.00036653814
0.16761832	0.023371361	0.00036459875
0.16774981	0.023505354	0.00036393454
0.16788129	0.022752120	0.00035977479
0.16801278	0.023236704	0.00036209686
0.16814427	0.023316022	0.00036389628
0.16827576	0.023236872	0.00036314679
0.16840725	0.023020565	0.00036077866
0.16853874	0.023103591	0.00036135219
0.16867023	0.023363185	0.00036130990
0.16880171	0.024092354	0.00036771285
0.16893320	0.023476811	0.00036331301
0.16906469	0.023676373	0.00036182092
0.16919618	0.023539489	0.00036446274
0.16932767	0.022985781	0.00035879583
0.16945916	0.023250750	0.00036176746
0.16959065	0.023444064	0.00036313333
0.16972214	0.023920163	0.00036417308
0.16985362	0.023804695	0.00036512318
0.16998511	0.023282123	0.00036041527
0.17011660	0.023484532	0.00036222100
0.17024809	0.023270186	0.00036251384
0.17037958	0.023518142	0.00036222411
0.17051107	0.023036609	0.00036063993
0.17064256	0.024189168	0.00036573780
0.17077405	0.023343239	0.00036128237
0.17090553	0.023255137	0.00036040628
0.17103702	0.023273667	0.00035943590
0.17116851	0.023650064	0.00036197203
0.17130000	0.023316189	0.00036048689
0.17143149	0.023210103	0.00035958734
0.17156298	0.023518706	0.00036106787
0.17169447	0.022935865	0.00035558551
0.17182595	0.023845972	0.00036378054
0.17195744	0.023727609	0.00036338660
0.17208893	0.023796389	0.00036152794
0.17222042	0.022757308	0.00035611477
0.17235191	0.023754583	0.00036139591
0.17248340	0.023199359	0.00035747256
0.17261489	0.023937044	0.00036362898
0.17274638	0.023395515	0.00035808117
0.17287786	0.023265775	0.00035908348
0.17300935	0.023622348	0.00035992943
0.17314084	0.023317691	0.00035795875
0.17327233	0.023222728	0.00035764753
0.17340382	0.023188836	0.00035669502
0.17353531	0.023733829	0.00036089664
0.17366680	0.023444564	0.00035875928
0.17379829	0.023835442	0.00036183166
0.17392977	0.023035953	0.00035827250
0.17406126	0.023766430	0.00035954234
0.17419275	0.023303326	0.00035690893
0.17432424	0.023648444	0.00035960867
0.17445573	0.023220353	0.00035636402
0.17458722	0.023399325	0.00035829573
0.17471871	0.023156085	0.00035608363
0.17485019	0.023042824	0.00035521384
0.17498168	0.023334258	0.00035629239
0.17511317	0.023530554	0.00035851887
0.17524466	0.022942938	0.00035535145
0.17537615	0.023297116	0.00035623592
0.17550764	0.023171021	0.00035457568
0.17563913	0.024115182	0.00036136581
0.17577062	0.023745010	0.00035892565
0.17590210	0.023322071	0.00035661906
0.17603359	0.023762845	0.00035867844
0.17616508	0.023669253	0.00035922422
0.17629657	0.023102480	0.00035629641
0.17642806	0.023153456	0.00035351997
0.17655955	0.024089721	0.00036059400
0.17669104	0.023598258	0.00035739545
0.17682253	0.022907762	0.00035173751
0.17695401	0.023589964	0.00035831508
0.17708550	0.023769284	0.00035690600
0.17721699	0.023155535	0.00035412440
0.17734848	0.023421216	0.00035566781
0.17747997	0.023511630	0.00035698541
0.17761146	0.023794429	0.00035912620
0.17774295	0.023147409	0.00035229048
0.17787443	0.023386526	0.00035608431
0.17800592	0.023366197	0.00035367310
0.17813741	0.023449536	0.00035584515
0.17826890	0.023993826	0.00036020117
0.17840039	0.024062774	0.00035789719
0.17853188	0.023120800	0.00035333625
0.17866337	0.023296295	0.00035477960
0.17879486	0.023420815	0.00035536526
0.17892634	0.023661476	0.00035681555
0.17905783	0.023188849	0.00035137660
0.17918932	0.023350519	0.00035518862
0.17932081	0.023140450	0.00035207835
0.17945230	0.023147843	0.00035271845
0.17958379	0.023288420	0.00035323211
0.17971528	0.023774486	0.00035572587
0.17984677	0.023287932	0.00035248232
0.17997825	0.023898080	0.00035661456
0.18010974	0.023607362	0.00035414020
0.18024123	0.023180646	0.00035109887
0.18037272	0.022985356	0.00034839067
0.18050421	0.023903448	0.00036335358
0.18063570	0.023218097	0.00036106337
0.18076719	0.022790822	0.00036020499
0.18089867	0.023933445	0.00037027591
0.18103016	0.023411541	0.00036827532
0.18116165	0.023516121	0.00037153679
0.18129314	0.023931734	0.00037481985
0.18142463	0.022624364	0.00036766108
0.18155612	0.023176819	0.00037446521
0.18168761	0.022947537	0.00037178660
0.18181910	0.023395321	0.00037786356
0.18195058	0.023427147	0.00037881121
0.18208207	0.022737297	0.00037346761
0.18221356	0.023489020	0.00038112976
0.18234505	0.023036416	0.00037804105
0.18247654	0.023180748	0.00038153588
0.18260803	0.023120473	0.00038132979
0.18273952	0.022466243	0.00037790308
0.18287101	0.022971954	0.00038355117
0.18300249	0.023168157	0.00038564990
0.18313398	0.023575340	0.00038601075
0.18326547	0.022823410	0.00038380903
0.18339696	0.023580773	0.00038923079
0.18352845	0.022786900	0.00038472457
0.18365994	0.024071451	0.00039519635
0.18379143	0.023419916	0.00039063241
0.18392292	0.023954798	0.00039824197
0.18405440	0.023476331	0.00039168941
0.18418589	0.023303812	0.00039339305
0.18431738	0.023367634	0.00039618966
0.18444887	0.023633088	0.00039656530
0.18458036	0.023340708	0.00039628073
0.18471185	0.023926401	0.00040045929
0.18484334	0.023487507	0.00039859593
0.18497482	0.023997435	0.00040304999
0.18510631	0.022818548	0.00039295869
0.18523780	0.023089449	0.00039854504
0.18536929	0.023182335	0.00039419951
0.18550078	0.023399636	0.00038905665
0.18563227	0.022665776	0.00038279091
0.18576376	0.023605461	0.00038195648
0.18589525	0.023135837	0.00038264539
0.18602673	0.023362435	0.00038122002
0.18615822	0.023115812	0.00037919603
0.18628971	0.024118810	0.00038289977
0.18642120	0.023906108	0.00037998758
0.18655269	0.023522055	0.00037759178
0.18668418	0.023027508	0.00037178265
0.18681567	0.023180274	0.00037138769
0.18694716	0.023172770	0.00037211480
0.18707864	0.023349429	0.00036995801
0.18721013	0.024160113	0.00037550353
0.18734162	0.024096285	0.00037561608
0.18747311	0.023651346	0.00037039180
0.18760460	0.023309955	0.00036917051
0.18773609	0.022994972	0.00036385575
0.18786758	0.024206927	0.00037162411
0.18799906	0.023642669	0.00036931213
0.18813055	0.023669601	0.00036585325
0.18826204	0.023983927	0.00036863318
0.18839353	0.023809919	0.00036464929
0.18852502	0.023780999	0.00036633570
0.18865651	0.023530033	0.00036551866
0.18878800	0.022668448	0.00035620103
0.18891949	0.023610647	0.00036267455
0.18905097	0.022838208	0.00035704737
0.18918246	0.022983265	0.00035900913
0.18931395	0.023965652	0.00036399770
0.18944544	0.023100515	0.00035645133
0.18957693	0.023595730	0.00036118390
0.18970842	0.023536737	0.00035710906
0.18983991	0.023653379	0.00035993381
0.18997140	0.023344171	0.00035829983
0.19010288	0.023121832	0.00035344031
0.19023437	0.023541636	0.00035802155
0.19036586	0.023865093	0.00035842497
0.19049735	0.023439987	0.00035486495
0.19062884	0.023393685	0.00035527519
0.19076033	0.023474190	0.00035418815
0.19089182	0.023130287	0.00035156951
0.19102330	0.023213311	0.00035231291
0.19115479	0.023345943	0.00035340704
0.19128628	0.023628588	0.00035507720
0.19141777	0.023795937	0.00035435153
0.19154926	0.023154871	0.00035086629
0.19168075	0.023038438	0.00034982500
0.19181224	0.022783529	0.00034916144
0.19194373	0.023520196	0.00035388854
0.19207521	0.023372245	0.00034978946
0.19220670	0.023144192	0.00034989106
0.19233819	0.023613191	0.00035341433
0.19246968	0.023334176	0.00035106342
0.19260117	0.023447703	0.00035244127
0.19273266	0.023676196	0.00035230763
0.19286415	0.023729545	0.00035286798
0.19299564	0.023450341	0.00035321697
0.19312712	0.024247856	0.00035494574
0.19325861	0.023222587	0.00035049421
0.19339010	0.023647991	0.00035147244
0.19352159	0.023358602	0.00035048391
0.19365308	0.023457700	0.00035164214
0.19378457	0.023398125	0.00034989255
0.19391606	0.023246989	0.00034915599
0.19404754	0.023989532	0.00035324652
0.19417903	0.023563512	0.00035104964
0.19431052	0.023083316	0.00034884907
0.19444201	0.022982047	0.00034656354
0.19457350	0.023180800	0.00034751879
0.19470499	0.022986951	0.00034674249
0.19483648	0.023076854	0.00034655405
0.19496797	0.023103579	0.00034812934
0.19509945	0.023179958	0.00034748089
0.19523094	0.023468059	0.00034898520
0.19536243	0.023286753	0.00034666529
0.19549392	0.023706614	0.00034950617
0.19562541	0.023503356	0.00034842622
0.19575690	0.023382377	0.00034710182
0.19588839	0.023513394	0.00034846926
0.19601988	0.023736683	0.00034898966
0.19615136	0.023207392	0.00034585150
0.19628285	0.023088871	0.00034625666
0.19641434	0.023351085	0.00034639894
0.19654583	0.023530166	0.00034814808
0.19667732	0.023498113	0.00034824696
0.19680881	0.023591024	0.00034918660
0.19694030	0.023530817	0.00034743927
0.19707178	0.022953928	0.00034289907
0.19720327	0.022790519	0.00034337728
0.19733476	0.023472037	0.00034558836
0.19746625	0.023133064	0.00034414253
0.19759774	0.023403712	0.00034770373
0.19772923	0.023649682	0.00034798913
0.19786072	0.023725137	0.00034680737
0.19799221	0.022827535	0.00034331294
0.19812369	0.022694556	0.00034078427
0.19825518	0.023248531	0.00034635136
0.19838667	0.023648435	0.00034623616
0.19851816	0.023574629	0.00034604687
0.19864965	0.023939867	0.00034766537
0.19878114	0.023473639	0.00034544697
0.19891263	0.023368147	0.00034540217
0.19904412	0.023163860	0.00034146627
0.19917560	0.023086211	0.00034397663
0.19930709	0.023329007	0.00034453118
0.19943858	0.023814542	0.00034597196
0.19957007	0.023212619	0.00034401821
0.19970156	0.023403245	0.00034302606
0.19983305	0.023184478	0.00034214096
0.19996454	0.022994578	0.00034182696
0.20009602	0.023007644	0.00034155174
0.20022751	0.024014007	0.00034718391
0.20035900	0.023512955	0.00034454117
0.20049049	0.023271334	0.00034266369
0.20062198	0.023502808	0.00034400968
0.20075347	0.023472376	0.00034373391
0.20088496	0.022853556	0.00033990409
0.20101645	0.023622766	0.00034501545
0.20114793	0.023755940	0.00034391653
0.20127942	0.023232360	0.00034235733
0.20141091	0.023175529	0.00034026594
0.20154240	0.023329787	0.00034329871
0.20167389	0.023341322	0.00034226061
0.20180538	0.023324180	0.00034050496
0.20193687	0.023235524	0.00034224594
0.20206836	0.022710938	0.00033883449
0.20219984	0.023048980	0.00034071125
0.20233133	0.023858481	0.00034533064
0.20246282	0.023011047	0.00033831495
0.20259431	0.022704984	0.00033825273
0.20272580	0.023843934	0.00034326844
0.20285729	0.023777257	0.00034335742
0.20298878	0.023133981	0.00034101021
0.20312027	0.023210865	0.00033666670
0.20325175	0.023579748	0.00034266236
0.20338324	0.023797292	0.00034188915
0.20351473	0.022976657	0.00033842449
0.20364622	0.022824507	0.00033813008
0.20377771	0.023070272	0.00033771930
0.20390920	0.023131379	0.00033928829
0.20404069	0.023133335	0.00033864541
0.20417217	0.023034504	0.00033922591
0.20430366	0.023478398	0.00034153328
0.20443515	0.022612534	0.00033332577
0.20456664	0.022718408	0.00033590231
0.20469813	0.023363777	0.00033937754
0.20482962	0.024050094	0.00034242023
0.20496111	0.023243537	0.00033913861
0.20509260	0.023282494	0.00033909381
0.20522408	0.023645700	0.00034065682
0.20535557	0.023274657	0.00033944372
0.20548706	0.022907253	0.00033507759
0.20561855	0.023386915	0.00033905395
0.20575004	0.023940975	0.00033953627
0.20588153	0.023531592	0.00033891795
0.20601302	0.023340873	0.00033875062
0.20614451	0.023401213	0.00033646579
0.20627599	0.023359425	0.00033846324
0.20640748	0.023739824	0.00033880141
0.20653897	0.023651760	0.00034038535
0.20667046	0.023109670	0.00033699954
0.20680195	0.023205431	0.00033551233
0.20693344	0.023235941	0.00033718155
0.20706493	0.023644057	0.00033847971
0.20719641	0.023495090	0.00033880627
0.20732790	0.023555150	0.00034054689
0.20745939	0.023459606	0.00033665344
0.20759088	0.023159005	0.00033710852
0.20772237	0.023560567	0.00033907424
0.20785386	0.023481384	0.00033718308
0.20798535	0.024098853	0.00034292100
0.20811684	0.023664678	0.00033795010
0.20824832	0.023735335	0.00033934266
0.20837981	0.023296949	0.00033662194
0.20851130	0.022703253	0.00033351159
0.20864279	0.022734233	0.00033461256
0.20877428	0.023287765	0.00033584471
0.20890577	0.023575880	0.00033786590
0.20903726	0.023423766	0.00033689626
0.20916875	0.022979129	0.00033463146
0.20930023	0.024173443	0.00034197085
0.20943172	0.023085911	0.00033402320
0.20956321	0.023905816	0.00033844843
0.20969470	0.023931282	0.00033957068
0.20982619	0.023197323	0.00033484220
0.20995768	0.023381703	0.00033645635
0.21008917	0.023189719	0.00033350088
0.21022065	0.023460422	0.00033564614
0.21035214	0.023439828	0.00033689747
0.21048363	0.023671396	0.00033568207
0.21061512	0.023555409	0.00033825965
0.21074661	0.023103097	0.00033282508
0.21087810	0.022875217	0.00033120219
0.21100959	0.023738198	0.00033814230
0.21114108	0.023524695	0.00033398805
0.21127256	0.023071824	0.00033503543
0.21140405	0.023678199	0.00033530980
0.21153554	0.023258825	0.00033408000
0.21166703	0.023643642	0.00033562860
0.21179852	0.022814789	0.00033059411
0.21193001	0.023488221	0.00033542527
0.21206150	0.022871446	0.00033025849
0.21219299	0.022769216	0.00033069231
0.21232447	0.023407974	0.00033548497
0.21245596	0.023225906	0.00033278929
0.21258745	0.022592066	0.00033033682
0.21271894	0.022993118	0.00033212612
0.21285043	0.023093875	0.00033186688
0.21298192	0.023660471	0.00033604241
0.21311341	0.022779469	0.00032929248
0.21324489	0.022795522	0.00033176082
0.21337638	0.023773829	0.00033468231
0.21350787	0.023498502	0.00033408543
0.21363936	0.022787642	0.00033161123
0.21377085	0.022988343	0.00033027004
0.21390234	0.023516519	0.00033598807
0.21403383	0.023502643	0.00033374924
0.21416532	0.023333282	0.00033380640
0.21429680	0.023097901	0.00033195877
0.21442829	0.023029484	0.00033081156
0.21455978	0.023265485	0.00033201512
0.21469127	0.022967854	0.00032980153
0.21482276	0.022875121	0.00032886634
0.21495425	0.023311977	0.00033292819
0.21508574	0.023418774	0.00033224689
0.21521723	0.023747703	0.00033400859
0.21534871	0.024140825	0.00033699616
0.21548020	0.023375600	0.00032953102
0.21561169	0.023387105	0.00033205370
0.21574318	0.022888038	0.00032907091
0.21587467	0.023021136	0.00032868937
0.21600616	0.023385859	0.00033327634
0.21613765	0.023226634	0.00032924257
0.21626913	0.022795660	0.00032892498
0.21640062	0.023517262	0.00033122291
0.21653211	0.023069833	0.00033020340
0.21666360	0.023283153	0.00032960286
0.21679509	0.023164550	0.00032911709
0.21692658	0.023568207	0.00033302612
0.21705807	0.023637387	0.00033251834
0.21718956	0.023294807	0.00032906578
0.21732104	0.022898036	0.00032864890
0.21745253	0.023221216	0.00033000358
0.21758402	0.023777388	0.00033299396
0.21771551	0.023320463	0.00032978724
0.21784700	0.023025106	0.00032824770
0.21797849	0.023138863	0.00032919072
0.21810998	0.023534819	0.00033057334
0.21824147	0.023184889	0.00032839398
0.21837295	0.023510012	0.00033123343
0.21850444	0.023518558	0.00032912027
0.21863593	0.023214956	0.00033028680
0.21876742	0.023017695	0.00032631401
0.21889891	0.022594457	0.00032664635
0.21903040	0.023107292	0.00032953731
0.21916189	0.023109298	0.00032635924
0.21929337	0.022887886	0.00032676468
0.21942486	0.023436950	0.00032879004
0.21955635	0.023349670	0.00033001804
0.21968784	0.022863013	0.00032639040
0.21981933	0.022878113	0.00032431314
0.21995082	0.022919098	0.00032686685
0.22008231	0.023251331	0.00032699103
0.22021380	0.023425126	0.00032925509
0.22034528	0.023672424	0.00033063979
0.22047677	0.023260926	0.00032545301
0.22060826	0.023411821	0.00032882352
0.22073975	0.023088935	0.00032654073
0.22087124	0.022963063	0.00032602281
0.22100273	0.022473838	0.00032371296
0.22113422	0.022814201	0.00032461115
0.22126571	0.023195844	0.00032754507
0.22139719	0.023566215	0.00032913472
0.22152868	0.022599572	0.00032350717
0.22166017	0.023011915	0.00032608769
0.22179166	0.022769519	0.00032397541
0.22192315	0.023304852	0.00032790323
0.22205464	0.022821686	0.00032420765
0.22218613	0.022905628	0.00032485281
0.22231761	0.023309750	0.00032543046
0.22244910	0.022795116	0.00032365589
0.22258059	0.023021495	0.00032443373
0.22271208	0.023706027	0.00032911372
0.22284357	0.023091474	0.00032583303
0.22297506	0.022758555	0.00032501155
0.22310655	0.023415958	0.00032564559
0.22323804	0.023136746	0.00032567708
0.22336952	0.023905088	0.00033022980
0.22350101	0.023289279	0.00032465161
0.22363250	0.022736158	0.00032334550
0.22376399	0.023581075	0.00032583820
0.22389548	0.023445553	0.00032746670
0.22402697	0.023747591	0.00032941706
0.22415846	0.023335501	0.00032578339
0.22428995	0.023204407	0.00032551379
0.22442143	0.022896519	0.00032206250
0.22455292	0.023339095	0.00032540863
0.22468441	0.023107845	0.00032458067
0.22481590	0.023100014	0.00032435854
0.22494739	0.023485906	0.00032526677
0.22507888	0.023652088	0.00032672492
0.22521037	0.023098114	0.00032395215
0.22534186	0.022984674	0.00032467114
0.22547334	0.023230793	0.00032386092
0.22560483	0.023016558	0.00032140536
0.22573632	0.022830517	0.00032302924
0.22586781	0.023112285	0.00032313807
0.22599930	0.023634889	0.00032731716
0.22613079	0.022960630	0.00032150744
0.22626228	0.023423413	0.00032569365
0.22639376	0.023254500	0.00032353148
0.22652525	0.022880417	0.00032154665
0.22665674	0.023267928	0.00032417071
0.22678823	0.023418965	0.00032360034
0.22691972	0.023161809	0.00032284944
0.22705121	0.023354980	0.00032414814
0.22718270	0.023003891	0.00032347868
0.22731419	0.023348990	0.00032524956
0.22744567	0.023176730	0.00032288295
0.22757716	0.022640718	0.00031831533
0.22770865	0.023000788	0.00032189824
0.22784014	0.022890815	0.00032091221
0.22797163	0.022844932	0.00032193462
0.22810312	0.023114004	0.00032109223
0.22823461	0.023145313	0.00032173573
0.22836610	0.023258261	0.00032430312
0.22849758	0.022713523	0.00031830413
0.22862907	0.023476100	0.00032483883
0.22876056	0.023433477	0.00032137019
0.22889205	0.022959356	0.00032136063
0.22902354	0.023004584	0.00032268090
0.22915503	0.023136789	0.00032000056
0.22928652	0.023536056	0.00032387254
0.22941800	0.022995034	0.00032022849
0.22954949	0.022408685	0.00031738626
0.22968098	0.023082060	0.00032176488
0.22981247	0.023169885	0.00032041076
0.22994396	0.022931679	0.00032117373
0.23007545	0.022702679	0.00032221425
0.23020694	0.022606805	0.00032430928
0.23033843	0.022946976	0.00033004380
0.23046991	0.022703482	0.00032958523
0.23060140	0.023157155	0.00033372177
0.23073289	0.023334653	0.00033492921
0.23086438	0.022767647	0.00033369525
0.23099587	0.022717745	0.00033722192
0.23112736	0.023171446	0.00033766782
0.23125885	0.022938861	0.00033923973
0.23139034	0.022968737	0.00033950467
0.23152182	0.022773452	0.00033922740
0.23165331	0.022970386	0.00034323672
0.23178480	0.022881251	0.00034258877
0.23191629	0.023243776	0.00034586254
0.23204778	0.023233918	0.00034622964
0.23217927	0.023196379	0.00034550510
0.23231076	0.022938839	0.00034748797
0.23244224	0.023349095	0.00034867588
0.23257373	0.022414623	0.00034440387
0.23270522	0.022653175	0.00034678529
0.23283671	0.023171369	0.00034776103
0.23296820	0.023727620	0.00035164889
0.23309969	0.022973857	0.00034759534
0.23323118	0.022931683	0.00034704499
0.23336267	0.023592612	0.00035215103
0.23349415	0.023378428	0.00034849095
0.23362564	0.023185013	0.00035018993
0.23375713	0.022923394	0.00034893167
0.23388862	0.023075587	0.00034921663
0.23402011	0.023241813	0.00035159449
0.23415160	0.023329789	0.00035002501
0.23428309	0.022981416	0.00034997212
0.23441458	0.023450737	0.00035118529
0.23454606	0.023954220	0.00035597235
0.23467755	0.023108769	0.00035031128
0.23480904	0.022530460	0.00034757294
0.23494053	0.023739342	0.00035560915
0.23507202	0.022850694	0.00035046731
0.23520351	0.023313663	0.00035237364
0.23533500	0.023168842	0.00035198159
0.23546648	0.023525095	0.00035363444
0.23559797	0.023002394	0.00035184145
0.23572946	0.023016308	0.00035185427
0.23586095	0.023289714	0.00035306059
0.23599244	0.022814653	0.00035195353
0.23612393	0.023000657	0.00035193694
0.23625542	0.022741379	0.00035249016
0.23638691	0.022787343	0.00035161189
0.23651839	0.023287667	0.00035348619
0.23664988	0.023787754	0.00035885905
0.23678137	0.023638083	0.00035767155
0.23691286	0.023806476	0.00035861809
0.23704435	0.023648642	0.00035823315
0.23717584	0.023038722	0.00035346572
0.23730733	0.023149924	0.00035656571
0.23743882	0.022736269	0.00035247580
0.23757030	0.022999959	0.00035435453
0.23770179	0.023518214	0.00036015231
0.23783328	0.023109086	0.00035540167
0.23796477	0.023285832	0.00035702183
0.23809626	0.022967087	0.00035361824
0.23822775	0.023373523	0.00035891198
0.23835924	0.023234371	0.00035977767
0.23849072	0.023227472	0.00035561323
0.23862221	0.022972892	0.00035730241
0.23875370	0.023083015	0.00035524881
0.23888519	0.022398752	0.00035419834
0.23901668	0.022665261	0.00035622725
0.23914817	0.022750774	0.00035241258
0.23927966	0.022234548	0.00035279246
0.23941115	0.023451407	0.00035854821
0.23954263	0.023616344	0.00036141997
0.23967412	0.022542340	0.00035599197
0.23980561	0.022036880	0.00035066750
0.23993710	0.022701973	0.00035798206
0.24006859	0.023135339	0.00035834874
0.24020008	0.022569018	0.00035686185
0.24033157	0.022955679	0.00035723845
0.24046306	0.022871520	0.00035669692
0.24059454	0.022909529	0.00035795592
0.24072603	0.022572252	0.00035676217
0.24085752	0.023734049	0.00036287760
0.24098901	0.023733153	0.00036561135
0.24112050	0.023756774	0.00036024468
0.24125199	0.022972235	0.00035827729
0.24138348	0.023241964	0.00036095769
0.24151496	0.022890709	0.00035702941
0.24164645	0.023247705	0.00036209919
0.24177794	0.022739111	0.00035599383
0.24190943	0.022729476	0.00035837376
0.24204092	0.023025969	0.00036056805
0.24217241	0.023514431	0.00036274237
0.24230390	0.023354112	0.00036310079
0.24243539	0.022879202	0.00035783910
0.24256687	0.022659506	0.00035879613
0.24269836	0.023081358	0.00036041304
0.24282985	0.023376465	0.00036069338
0.24296134	0.023205206	0.00036224348
0.24309283	0.023174408	0.00036085442
0.24322432	0.022610740	0.00035751616
0.24335581	0.023641892	0.00036641647
0.24348730	0.022957079	0.00036035927
0.24361878	0.023082859	0.00036205436
0.24375027	0.023040108	0.00036122932
0.24388176	0.022889816	0.00035987628
0.24401325	0.022788068	0.00036243378
0.24414474	0.023334343	0.00036204491
0.24427623	0.022194652	0.00035737324
0.24440772	0.024168623	0.00036838577
0.24453920	0.023634597	0.00036660412
0.24467069	0.023002908	0.00036440453
0.24480218	0.023166596	0.00036280903
0.24493367	0.023148332	0.00036286960
0.24506516	0.022843286	0.00036181076
0.24519665	0.022985432	0.00036334787
0.24532814	0.023400474	0.00036585791
0.24545963	0.022861012	0.00036119761
0.24559111	0.023543443	0.00036571428
0.24572260	0.023497916	0.00036541483
0.24585409	0.022607199	0.00036056370
0.24598558	0.023520232	0.00036635355
0.24611707	0.023648442	0.00036786837
0.24624856	0.022813515	0.00036076357
0.24638005	0.022497694	0.00036146284
0.24651154	0.023289178	0.00036485490
0.24664302	0.022620685	0.00036303444
0.24677451	0.022733026	0.00036091037
0.24690600	0.022708997	0.00036090751
0.24703749	0.022566100	0.00036242897
0.24716898	0.022505853	0.00035953655
0.24730047	0.023628034	0.00036921790
0.24743196	0.023192501	0.00036484866
0.24756345	0.022484834	0.00036043533
0.24769493	0.023297002	0.00036651889
0.24782642	0.023151535	0.00036447305
0.24795791	0.023970533	0.00037231565
0.24808940	0.023054000	0.00036619799
0.24822089	0.023087651	0.00036392731
0.24835238	0.023641212	0.00037022534
0.24848387	0.023250826	0.00036555971
0.24861535	0.023216864	0.00036728791
0.24874684	0.023480265	0.00036815370
0.24887833	0.022746174	0.00036309714
0.24900982	0.023040815	0.00036746304
0.24914131	0.023773284	0.00036945566
0.24927280	0.023328372	0.00036744554
0.24940429	0.023425630	0.00036827212
0.24953578	0.023658771	0.00036984335
0.24966726	0.022394671	0.00036389146
0.24979875	0.023006955	0.00036567092
0.24993024	0.023659454	0.00037202812
0.25006173	0.023147200	0.00036608946
0.25019322	0.023661703	0.00037081547
0.25032471	0.022971283	0.00036627406
0.25045620	0.023175221	0.00036592884
0.25058769	0.022664214	0.00036382946
0.25071917	0.023102243	0.00036683931
0.25085066	0.023291984	0.00036704019
0.25098215	0.022762728	0.00036523382
0.25111364	0.023637336	0.00036912652
0.25124513	0.023332416	0.00036952624
0.25137662	0.022859012	0.00036722867
0.25150811	0.023217035	0.00036707083
0.25163959	0.023267244	0.00036961568
0.25177108	0.023043853	0.00036466322
0.25190257	0.023603571	0.00037094931
0.25203406	0.023347309	0.00037048099
0.25216555	0.023535419	0.00036974977
0.25229704	0.023299473	0.00037032038
0.25242853	0.023166581	0.00036858117
0.25256002	0.022979589	0.00036824731
0.25269150	0.024380491	0.00037545244
0.25282299	0.022572426	0.00036397746
0.25295448	0.023724091	0.00037482563
0.25308597	0.023750627	0.00037056214
0.25321746	0.023358831	0.00037153915
0.25334895	0.023328516	0.00037028215
0.25348044	0.022793473	0.00036528301
0.25361193	0.023763975	0.00037367533
0.25374341	0.023340054	0.00036841379
0.25387490	0.023355091	0.00036950371
0.25400639	0.023216693	0.00037660219
0.25413788	0.022770679	0.00037670066
0.25426937	0.023390150	0.00038499572
0.25440086	0.023391422	0.00038878356
0.25453235	0.022825677	0.00038822558
0.25466383	0.023829666	0.00039684551
0.25479532	0.022652382	0.00038997346
0.25492681	0.023263867	0.00039774488
0.25505830	0.022945944	0.00039654052
0.25518979	0.022956822	0.00039776947
0.25532128	0.023200086	0.00040385819
0.25545277	0.023790963	0.00040785052
0.25558426	0.022577380	0.00040166326
0.25571574	0.022705321	0.00040326312
0.25584723	0.022635214	0.00040519996
0.25597872	0.022764325	0.00040848052
0.25611021	0.023023277	0.00041001132
0.25624170	0.023260824	0.00041436254
0.25637319	0.023539430	0.00042134839
0.25650468	0.022330517	0.00041195069
0.25663617	0.022488451	0.00041561384
0.25676765	0.022699566	0.00041734877
0.25689914	0.023429906	0.00042382555
0.25703063	0.023089726	0.00042458181
0.25716212	0.023906382	0.00042897757
0.25729361	0.022574445	0.00042418247
0.25742510	0.022852005	0.00042630138
0.25755659	0.022743718	0.00042842205
0.25768807	0.022541939	0.00042776903
0.25781956	0.023491128	0.00043535079
0.25795105	0.023561033	0.00043661812
0.25808254	0.022982796	0.00043867592
0.25821403	0.022446762	0.00043069576
0.25834552	0.023185989	0.00043928722
0.25847701	0.023373442	0.00044042305
0.25860850	0.023301405	0.00044106896
0.25873998	0.023223277	0.00044184517
0.25887147	0.023615373	0.00044614902
0.25900296	0.022881210	0.00044150681
0.25913445	0.022973411	0.00043889769
0.25926594	0.023703361	0.00044615152
0.25939743	0.023613787	0.00044896126
0.25952892	0.022590219	0.00044029548
0.25966041	0.023155681	0.00044927786
0.25979189	0.023191563	0.00044501796
0.25992338	0.022898995	0.00044589034
0.26005487	0.023239960	0.00044867442
0.26018636	0.022439501	0.00044320024
0.26031785	0.023995405	0.00045508700
0.26044934	0.023250370	0.00044871205
0.26058083	0.023302387	0.00045152187
0.26071231	0.022787104	0.00045040125
0.26084380	0.023771206	0.00045669085
0.26097529	0.023228112	0.00045516219
0.26110678	0.023551045	0.00045736193
0.26123827	0.022693406	0.00045246845
0.26136976	0.023590490	0.00045853737
0.26150125	0.023051971	0.00045725815
0.26163274	0.023177695	0.00045681401
0.26176422	0.022905266	0.00045354953
0.26189571	0.022499520	0.00045510003
0.26202720	0.022490347	0.00045407496
0.26215869	0.022906965	0.00045740096
0.26229018	0.022658164	0.00045707023
0.26242167	0.022626437	0.00045700336
0.26255316	0.022852220	0.00045823772
0.26268465	0.022952251	0.00046346508
0.26281613	0.023231600	0.00046306952
0.26294762	0.022942853	0.00046104063
0.26307911	0.023540569	0.00046539725
0.26321060	0.023592637	0.00046961618
0.26334209	0.022993214	0.00046710136
0.26347358	0.023641864	0.00046907084
0.26360507	0.024200956	0.00047461361
0.26373655	0.022143468	0.00045903766
0.26386804	0.023384496	0.00047177453
0.26399953	0.022925822	0.00047056239
0.26413102	0.022930864	0.00046523344
0.26426251	0.022198375	0.00046568697
0.26439400	0.022838937	0.00046799676
0.26452549	0.024619803	0.00048612315
0.26465698	0.023204065	0.00047530964
0.26478846	0.022984694	0.00046773611
0.26491995	0.022849347	0.00047683551
0.26505144	0.022966610	0.00047285734
0.26518293	0.023059284	0.00047437991
0.26531442	0.022667832	0.00047484701
0.26544591	0.022940779	0.00047570374
[truncated: 567 more rows]
