# Supplementary material for: Invariant surface glycoprotein 65 of Trypanosoma brucei is a complement C3 receptor
Source: Nat Commun. 2022 Aug 29;13:5085. doi: 10.1038/s41467-022-32728-9 (PMC9424271; doi:10.1038/s41467-022-32728-9)
Supplement: Supplementary file 4 — supplementary data 2 [file 41467_2022_32728_MOESM4_ESM.zip › b21-414646_00159.dat]

0.0026000000	40.607338	0.13852143
0.0027314887	29.343715	0.10816310
0.0028629774	22.575648	0.090715746
0.0029944661	17.334516	0.076288776
0.0031259548	12.500310	0.059532035
0.0032574435	11.057203	0.057955493
0.0033889322	8.7660462	0.048780872
0.0035204209	11.625909	0.048911867
0.0036519096	12.557724	0.047172168
0.0037833983	10.138606	0.039961635
0.0039148870	8.4152078	0.035129295
0.0040463757	6.7923093	0.030362774
0.0041778644	5.5504631	0.025725829
0.0043093531	4.6773593	0.023186518
0.0044408418	3.8687466	0.020281085
0.0045723305	3.1538558	0.018311629
0.0047038192	2.9494112	0.016948400
0.0048353079	2.5284415	0.015234063
0.0049667966	2.2564908	0.014340011
0.0050982853	1.9183277	0.012525521
0.0052297740	1.7555279	0.012138885
0.0053612627	1.5269282	0.010932318
0.0054927514	1.4179538	0.010255659
0.0056242401	1.2789295	0.0097117391
0.0057557288	1.1881274	0.0091012854
0.0058872175	1.1016947	0.0086466621
0.0060187062	1.0332891	0.0083517373
0.0061501949	0.91593615	0.0075317483
0.0062816836	0.89139886	0.0075980079
0.0064131723	0.83221620	0.0071967760
0.0065446610	0.78805336	0.0069029293
0.0066761496	0.77544270	0.0068152519
0.0068076383	0.73185885	0.0064708018
0.0069391270	0.69267089	0.0063963685
0.0070706157	0.66629371	0.0061741521
0.0072021044	0.65000332	0.0060309715
0.0073335931	0.62643403	0.0058948217
0.0074650818	0.58724926	0.0055413204
0.0075965705	0.57088221	0.0055088962
0.0077280592	0.54939913	0.0053818708
0.0078595479	0.50917808	0.0050572564
0.0079910366	0.50159064	0.0050493427
0.0081225253	0.48016429	0.0047990042
0.0082540140	0.46303546	0.0047394319
0.0083855027	0.45235884	0.0047023867
0.0085169914	0.42679458	0.0044742687
0.0086484801	0.40447635	0.0043240341
0.0087799688	0.39617771	0.0042039651
0.0089114575	0.38545520	0.0041686061
0.0090429462	0.36870277	0.0040485023
0.0091744349	0.35098554	0.0039160690
0.0093059236	0.34003763	0.0038091236
0.0094374123	0.32131663	0.0036782605
0.0095689010	0.30028992	0.0034986090
0.0097003897	0.29791572	0.0035129226
0.0098318784	0.27899331	0.0033509235
0.0099633671	0.27304445	0.0032790002
0.010094856	0.26228980	0.0032041407
0.010226345	0.24830292	0.0030439702
0.010357833	0.25281170	0.0031503168
0.010489322	0.23035303	0.0029186685
0.010620811	0.21689206	0.0028118048
0.010752299	0.21436210	0.0027834539
0.010883788	0.19349022	0.0025900194
0.011015277	0.19184261	0.0026257647
0.011146765	0.17777326	0.0024495413
0.011278254	0.17285740	0.0024061408
0.011409743	0.16720345	0.0023422351
0.011541231	0.15895460	0.0022493073
0.011672720	0.15569045	0.0022312184
0.011804209	0.14315422	0.0020589737
0.011935698	0.13300527	0.0019803061
0.012067186	0.13099177	0.0019540127
0.012198675	0.12491210	0.0018459464
0.012330164	0.12052009	0.0018167022
0.012461652	0.11699189	0.0017689534
0.012593141	0.10863796	0.0016672146
0.012724630	0.10600448	0.0016468978
0.012856118	0.10031636	0.0015516133
0.012987607	0.097184516	0.0015461164
0.013119096	0.096180381	0.0015030003
0.013250585	0.089056275	0.0014304487
0.013382073	0.089840300	0.0014417411
0.013513562	0.087629976	0.0014014060
0.013645051	0.086493704	0.0014025573
0.013776539	0.080638419	0.0013471556
0.013908028	0.081085223	0.0013281908
0.014039517	0.079342603	0.0013061499
0.014171005	0.075448318	0.0012661141
0.014302494	0.072531487	0.0012438983
0.014433983	0.072588685	0.0012441532
0.014565472	0.071500202	0.0012106472
0.014696960	0.071781495	0.0012199581
0.014828449	0.067277045	0.0011634010
0.014959938	0.066971503	0.0011661733
0.015091426	0.066722196	0.0011671505
0.015222915	0.062398106	0.0011021751
0.015354404	0.068129522	0.0011557273
0.015485892	0.062891693	0.0011004730
0.015617381	0.060959009	0.0010869775
0.015748870	0.061290430	0.0010894248
0.015880359	0.060061557	0.0010630378
0.016011847	0.061718621	0.0010773016
0.016143336	0.056708163	0.0010231038
0.016274825	0.052304013	0.00098491463
0.016406313	0.054797889	0.0010005889
0.016537802	0.054936077	0.00099276161
0.016669291	0.054524564	0.00098629178
0.016800779	0.053451297	0.00097615703
0.016932268	0.058433972	0.0010130490
0.017063757	0.059278987	0.0010180973
0.017195246	0.058822031	0.0010065359
0.017326734	0.057028685	0.00099193932
0.017458223	0.058853997	0.00099993797
0.017589712	0.055976834	0.00097101716
0.017721200	0.056561878	0.00097999634
0.017852689	0.057268030	0.00096426419
0.017984178	0.054780456	0.00095473174
0.018115666	0.053787545	0.00094127018
0.018247155	0.052978112	0.00092669891
0.018378644	0.052422717	0.00092492801
0.018510133	0.051870710	0.00090995780
0.018641621	0.051692948	0.00090599408
0.018773110	0.051703706	0.00090299232
0.018904599	0.049866924	0.00088877756
0.019036087	0.051172544	0.00089198048
0.019167576	0.047673993	0.00085627607
0.019299065	0.049057219	0.00086283563
0.019430553	0.048220641	0.00086304234
0.019562042	0.046805888	0.00083886064
0.019693531	0.047985556	0.00085097582
0.019825019	0.046176333	0.00082818756
0.019956508	0.045846731	0.00081914586
0.020087997	0.045306536	0.00081963872
0.020219486	0.044762583	0.00080831681
0.020350974	0.043250842	0.00080013330
0.020482463	0.042814013	0.00078082215
0.020613952	0.043059917	0.00078341629
0.020745440	0.041709923	0.00077693229
0.020876929	0.041942527	0.00076821887
0.021008418	0.040167713	0.00075594204
0.021139906	0.040714231	0.00075553653
0.021271395	0.040921727	0.00075182869
0.021402884	0.040620038	0.00075007034
0.021534373	0.039204159	0.00073258408
0.021665861	0.039831784	0.00073811795
0.021797350	0.040313181	0.00073947145
0.021928839	0.039494357	0.00072319457
0.022060327	0.040774107	0.00074353475
0.022191816	0.039675897	0.00072354347
0.022323305	0.038692183	0.00071804893
0.022454793	0.038121093	0.00070785779
0.022586282	0.035675694	0.00068238110
0.022717771	0.035772917	0.00068724356
0.022849260	0.037406568	0.00069374395
0.022980748	0.036664947	0.00068988302
0.023112237	0.035801016	0.00067494760
0.023243726	0.037230859	0.00068303417
0.023375214	0.037776774	0.00069226352
0.023506703	0.037404634	0.00068513423
0.023638192	0.037480542	0.00068447665
0.023769680	0.037629200	0.00068804985
0.023901169	0.037274767	0.00067842647
0.024032658	0.037318488	0.00068057031
0.024164147	0.036389954	0.00066729607
0.024295635	0.036942010	0.00066848762
0.024427124	0.036851550	0.00066736463
0.024558613	0.036885136	0.00066174422
0.024690101	0.037658566	0.00067660529
0.024821590	0.036569172	0.00065999440
0.024953079	0.037370147	0.00066239251
0.025084567	0.036916985	0.00065967799
0.025216056	0.036104085	0.00064610336
0.025347545	0.036285474	0.00065414491
0.025479034	0.036459567	0.00064842564
0.025610522	0.036568728	0.00064539766
0.025742011	0.035880076	0.00064001277
0.025873500	0.035891844	0.00063880402
0.026004988	0.035370058	0.00063605347
0.026136477	0.035466284	0.00063186842
0.026267966	0.036120514	0.00063274137
0.026399454	0.035356775	0.00063060734
0.026530943	0.035217645	0.00062264899
0.026662432	0.034896666	0.00062283857
0.026793920	0.035477548	0.00062452347
0.026925409	0.034513990	0.00061507478
0.027056898	0.035051414	0.00062049531
0.027188387	0.034148103	0.00060556335
0.027319875	0.035049096	0.00061838034
0.027451364	0.033727455	0.00060091917
0.027582853	0.033833645	0.00059936935
0.027714341	0.033964463	0.00060127921
0.027845830	0.034567866	0.00060277690
0.027977319	0.034934156	0.00060801245
0.028108807	0.033955465	0.00059613999
0.028240296	0.034110706	0.00059665374
0.028371785	0.034695489	0.00059975061
0.028503274	0.034614898	0.00059737727
0.028634762	0.033248349	0.00058524837
0.028766251	0.032870812	0.00058428884
0.028897740	0.034205352	0.00058611468
0.029029228	0.032775581	0.00057843360
0.029160717	0.033878538	0.00058746998
0.029292206	0.032558994	0.00057355377
0.029423694	0.033036941	0.00058019020
0.029555183	0.033406127	0.00057250397
0.029686672	0.033516965	0.00057819982
0.029818161	0.032566986	0.00056963543
0.029949649	0.033349195	0.00057155919
0.030081138	0.033302221	0.00057274327
0.030212627	0.033019238	0.00056442037
0.030344115	0.032248841	0.00056055359
0.030475604	0.032550238	0.00056263826
0.030607093	0.032329533	0.00055767005
0.030738581	0.031840847	0.00055381185
0.030870070	0.032199720	0.00055431980
0.031001559	0.032703935	0.00055534080
0.031133048	0.031721677	0.00055089191
0.031264536	0.032377790	0.00055078508
0.031396025	0.032038615	0.00055104480
0.031527514	0.032113416	0.00054774354
0.031659002	0.033016844	0.00055304510
0.031790491	0.031869771	0.00054628235
0.031921980	0.032247598	0.00054414460
0.032053468	0.032300088	0.00054676823
0.032184957	0.031094551	0.00053274279
0.032316446	0.032503022	0.00054252510
0.032447935	0.031161524	0.00053411992
0.032579423	0.032628995	0.00054180450
0.032710912	0.031153119	0.00053337290
0.032842401	0.030890590	0.00052601552
0.032973889	0.031515143	0.00052996309
0.033105378	0.030679994	0.00052573455
0.033236867	0.030886554	0.00052290104
0.033368355	0.030774853	0.00053029114
0.033499844	0.031113875	0.00053342150
0.033631333	0.030612331	0.00052853681
0.033762822	0.031093956	0.00053958449
0.033894310	0.030709017	0.00053346628
0.034025799	0.030901099	0.00053504666
0.034157288	0.030992106	0.00053631992
0.034288776	0.030140930	0.00052908644
0.034420265	0.030654090	0.00053861415
0.034551754	0.030984450	0.00053858560
0.034683242	0.030731837	0.00053785458
0.034814731	0.029311332	0.00052186578
0.034946220	0.030532985	0.00053542372
0.035077708	0.029816475	0.00053343294
0.035209197	0.030675926	0.00053831199
0.035340686	0.029929401	0.00052958820
0.035472175	0.029231260	0.00053350629
0.035603663	0.029107926	0.00053562623
0.035735152	0.028883989	0.00054057176
0.035866641	0.030330049	0.00054885539
0.035998129	0.030057429	0.00054727031
0.036129618	0.028949862	0.00054128388
0.036261107	0.029378004	0.00054151674
0.036392595	0.030407532	0.00055896835
0.036524084	0.029685758	0.00055024117
0.036655573	0.030057297	0.00054968744
0.036787062	0.028665592	0.00054487075
0.036918550	0.029236733	0.00054254346
0.037050039	0.029280955	0.00055014815
0.037181528	0.029111477	0.00054624707
0.037313016	0.029662518	0.00055131132
0.037444505	0.028725008	0.00054735410
0.037575994	0.029307050	0.00055020688
0.037707482	0.029022291	0.00055092322
0.037838971	0.028806259	0.00055206321
0.037970460	0.029714377	0.00055534839
0.038101949	0.029340531	0.00055492011
0.038233437	0.029777472	0.00055256475
0.038364926	0.029118834	0.00054439631
0.038496415	0.030116964	0.00055091804
0.038627903	0.030172199	0.00054453687
0.038759392	0.029049862	0.00053941825
0.038890881	0.028962773	0.00053102241
0.039022369	0.029416268	0.00053738486
0.039153858	0.030168606	0.00053999311
0.039285347	0.029878288	0.00053504547
0.039416836	0.029686852	0.00053671425
0.039548324	0.029183200	0.00053083536
0.039679813	0.029369428	0.00052831952
0.039811302	0.028938232	0.00052757759
0.039942790	0.029725485	0.00053040391
0.040074279	0.030293437	0.00053834190
0.040205768	0.029586392	0.00052967329
0.040337256	0.030358915	0.00053247502
0.040468745	0.029514858	0.00052687845
0.040600234	0.029839816	0.00052703183
0.040731723	0.029903148	0.00052918704
0.040863211	0.028613097	0.00051952972
0.040994700	0.029222044	0.00052092531
0.041126189	0.030529943	0.00053376706
0.041257677	0.029673664	0.00052336722
0.041389166	0.029163566	0.00051775024
0.041520655	0.029074664	0.00052057986
0.041652143	0.029312331	0.00051917558
0.041783632	0.029853586	0.00052468686
0.041915121	0.028863367	0.00051421344
0.042046610	0.028463251	0.00051301530
0.042178098	0.029499365	0.00052078613
0.042309587	0.030106908	0.00052374484
0.042441076	0.028729731	0.00051016730
0.042572564	0.028871283	0.00051192528
0.042704053	0.029010456	0.00051008511
0.042835542	0.029919122	0.00051937504
0.042967030	0.029060038	0.00051317562
0.043098519	0.029313848	0.00051553170
0.043230008	0.028871839	0.00051082803
0.043361496	0.029051175	0.00050748410
0.043492985	0.028998043	0.00051239623
0.043624474	0.030027030	0.00051640677
0.043755963	0.028770461	0.00051023088
0.043887451	0.028729277	0.00050585573
0.044018940	0.029580349	0.00051012183
0.044150429	0.029178603	0.00051275757
0.044281917	0.029013425	0.00050496260
0.044413406	0.029288105	0.00051073559
0.044544895	0.029469426	0.00050583103
0.044676383	0.029589197	0.00050987770
0.044807872	0.029763004	0.00051219003
0.044939361	0.029927633	0.00050961287
0.045070850	0.029350344	0.00050644390
0.045202338	0.030202910	0.00051298094
0.045333827	0.029656322	0.00050342865
0.045465316	0.029201244	0.00050726194
0.045596804	0.028344589	0.00049637107
0.045728293	0.029347882	0.00050480400
0.045859782	0.029279951	0.00050260606
0.045991270	0.028964935	0.00049653961
0.046122759	0.029777100	0.00050720090
0.046254248	0.028646514	0.00050503175
0.046385737	0.029439810	0.00051282597
0.046517225	0.030108738	0.00052017963
0.046648714	0.029350662	0.00051591681
0.046780203	0.029336484	0.00052297192
0.046911691	0.029499159	0.00052090834
0.047043180	0.029207136	0.00052103112
0.047174669	0.029343682	0.00052196788
0.047306157	0.029421741	0.00052465824
0.047437646	0.029714299	0.00052871162
0.047569135	0.029539662	0.00053133489
0.047700624	0.028530855	0.00051802216
0.047832112	0.030212657	0.00053665254
0.047963601	0.030252372	0.00053334554
0.048095090	0.029279000	0.00053050987
0.048226578	0.029124355	0.00053084271
0.048358067	0.029292429	0.00052927958
0.048489556	0.028879319	0.00052722452
0.048621044	0.029111310	0.00053029330
0.048752533	0.028593020	0.00053221308
0.048884022	0.029911740	0.00053911443
0.049015511	0.030147489	0.00054033798
0.049146999	0.029181670	0.00053381803
0.049278488	0.029834420	0.00053992775
0.049409977	0.029575541	0.00054162071
0.049541465	0.029596126	0.00053921405
0.049672954	0.029825552	0.00054242745
0.049804443	0.029875663	0.00054099882
0.049935931	0.029717984	0.00054107765
0.050067420	0.028906695	0.00053799236
0.050198909	0.029366756	0.00054172526
0.050330398	0.029575634	0.00054103881
0.050461886	0.029882920	0.00054452217
0.050593375	0.029053573	0.00053975789
0.050724864	0.029598425	0.00054505355
0.050856352	0.030226350	0.00054987261
0.050987841	0.029227265	0.00053998555
0.051119330	0.029267182	0.00054220214
0.051250818	0.029965403	0.00055004327
0.051382307	0.029830488	0.00054952699
0.051513796	0.028996170	0.00054046986
0.051645284	0.029383425	0.00054267911
0.051776773	0.029491812	0.00054620882
0.051908262	0.029177028	0.00054137375
0.052039751	0.030071086	0.00055140275
0.052171239	0.029807835	0.00054798897
0.052302728	0.029261941	0.00054772763
0.052434217	0.028459057	0.00053814785
0.052565705	0.029372459	0.00054714246
0.052697194	0.029019371	0.00054499777
0.052828683	0.029029420	0.00054590338
0.052960171	0.030376128	0.00055532680
0.053091660	0.030222536	0.00055212483
0.053223149	0.029259145	0.00054952545
0.053354638	0.028808072	0.00054656538
0.053486126	0.029633520	0.00055413150
0.053617615	0.029913232	0.00055442553
0.053749104	0.029979100	0.00055300744
0.053880592	0.029188654	0.00054836175
0.054012081	0.030135414	0.00055981106
0.054143570	0.029257355	0.00055007335
0.054275058	0.029488639	0.00055212096
0.054406547	0.029070658	0.00054482154
0.054538036	0.029236598	0.00055331196
0.054669525	0.029136610	0.00054860201
0.054801013	0.029285712	0.00055434828
0.054932502	0.028342549	0.00054313373
0.055063991	0.029575129	0.00055191638
0.055195479	0.029133356	0.00055178319
0.055326968	0.027911741	0.00054078424
0.055458457	0.029590691	0.00055693061
0.055589945	0.029682697	0.00055544208
0.055721434	0.028905375	0.00054811618
0.055852923	0.028945662	0.00055370901
0.055984412	0.028855434	0.00055139093
0.056115900	0.029699110	0.00055672326
0.056247389	0.028287534	0.00054843747
0.056378878	0.029324411	0.00055252921
0.056510366	0.029157815	0.00055566060
0.056641855	0.028684248	0.00054983928
0.056773344	0.029185338	0.00055364796
0.056904832	0.029735545	0.00056154553
0.057036321	0.029419395	0.00055334204
0.057167810	0.029231783	0.00055489995
0.057299299	0.029823266	0.00055912941
0.057430787	0.028059467	0.00054146916
0.057562276	0.029491716	0.00055883998
0.057693765	0.030305689	0.00055684058
0.057825253	0.029416133	0.00055695275
0.057956742	0.027506665	0.00053971374
0.058088231	0.029502638	0.00055513309
0.058219719	0.029510189	0.00055675334
0.058351208	0.029207527	0.00054707144
0.058482697	0.029073998	0.00054940337
0.058614186	0.029632470	0.00055680511
0.058745674	0.029009432	0.00054467720
0.058877163	0.030109245	0.00055611867
0.059008652	0.028984591	0.00054260399
0.059140140	0.029115827	0.00054953238
0.059271629	0.029687593	0.00055230497
0.059403118	0.029025280	0.00054293143
0.059534606	0.030035366	0.00055495301
0.059666095	0.030128277	0.00054835692
0.059797584	0.028755749	0.00053952513
0.059929072	0.029306641	0.00054700869
0.060060561	0.029154481	0.00054112818
0.060192050	0.029662625	0.00054969425
0.060323539	0.028934572	0.00053735363
0.060455027	0.029337145	0.00054411766
0.060586516	0.029329354	0.00054499635
0.060718005	0.029504939	0.00054249218
0.060849493	0.028436427	0.00053588811
0.060980982	0.029612696	0.00054731090
0.061112471	0.029010289	0.00053854264
0.061243959	0.028748923	0.00054060662
0.061375448	0.029359292	0.00053893954
0.061506937	0.029856789	0.00054772549
0.061638426	0.027559265	0.00052688649
0.061769914	0.029352745	0.00053916164
0.061901403	0.029251315	0.00054434545
0.062032892	0.028861004	0.00053430345
0.062164380	0.028657563	0.00053515688
0.062295869	0.029145249	0.00053956702
0.062427358	0.029013857	0.00053597329
0.062558846	0.029773399	0.00054845145
0.062690335	0.028801760	0.00053167146
0.062821824	0.028527471	0.00053203495
0.062953313	0.029463771	0.00053877641
0.063084801	0.029836433	0.00054092144
0.063216290	0.028227099	0.00053317241
0.063347779	0.029288662	0.00053777954
0.063479267	0.027836776	0.00052269001
0.063610756	0.028348341	0.00053172475
0.063742245	0.029434789	0.00053662320
0.063873733	0.029805382	0.00054500202
0.064005222	0.029100189	0.00053492650
0.064136711	0.028980602	0.00053292064
0.064268200	0.029401725	0.00053539234
0.064399688	0.028313292	0.00052635202
0.064531177	0.028786039	0.00053338077
0.064662666	0.029614756	0.00053554045
0.064794154	0.028719700	0.00053134146
0.064925643	0.028698573	0.00053341530
0.065057132	0.029363421	0.00053525900
0.065188620	0.028108145	0.00052856287
0.065320109	0.029095818	0.00053162868
0.065451598	0.028947245	0.00052902694
0.065583087	0.028691737	0.00052969371
0.065714575	0.028974372	0.00053000555
0.065846064	0.028598221	0.00052828811
0.065977553	0.029148985	0.00053132467
0.066109041	0.029324520	0.00053096699
0.066240530	0.028565742	0.00052834201
0.066372019	0.028329405	0.00052284863
0.066503507	0.028685046	0.00052840030
0.066634996	0.029091556	0.00052894894
0.066766485	0.029378290	0.00053320322
0.066897973	0.028081852	0.00052142819
0.067029462	0.028645910	0.00052567447
0.067160951	0.028987950	0.00053063590
0.067292440	0.029841301	0.00053434977
0.067423928	0.029071701	0.00052503468
0.067555417	0.029144041	0.00052899940
0.067686906	0.029346909	0.00052941582
0.067818394	0.029131033	0.00052957176
0.067949883	0.030060323	0.00053354403
0.068081372	0.029038900	0.00052635931
0.068212860	0.029131265	0.00052810520
0.068344349	0.029322265	0.00052924287
0.068475838	0.029798517	0.00053106217
0.068607327	0.029282960	0.00052941811
0.068738815	0.027873494	0.00051263928
0.068870304	0.029072459	0.00052695985
0.069001793	0.028874032	0.00052368469
0.069133281	0.028196241	0.00051845553
0.069264770	0.029031782	0.00052906976
0.069396259	0.027926796	0.00051127202
0.069527747	0.029307128	0.00052726430
0.069659236	0.028392890	0.00051876912
0.069790725	0.028868937	0.00052356861
0.069922214	0.029366283	0.00052554811
0.070053702	0.028804742	0.00051817237
0.070185191	0.027718836	0.00051528909
0.070316680	0.028860655	0.00051938073
0.070448168	0.028602962	0.00051955867
0.070579657	0.028636405	0.00052111817
0.070711146	0.027813637	0.00051132031
0.070842634	0.028444937	0.00052084210
0.070974123	0.028185821	0.00051477889
0.071105612	0.028249728	0.00051372739
0.071237101	0.027941800	0.00051270439
0.071368589	0.027615584	0.00050561978
0.071500078	0.028155954	0.00051502001
0.071631567	0.027874583	0.00051233592
0.071763055	0.028775937	0.00052003649
0.071894544	0.027673225	0.00050962071
0.072026033	0.028617045	0.00051236075
0.072157521	0.028182638	0.00051485361
0.072289010	0.027634602	0.00050914377
0.072420499	0.028122906	0.00051096258
0.072551988	0.028096297	0.00051125500
0.072683476	0.027451218	0.00050378426
0.072814965	0.027920562	0.00051032084
0.072946454	0.027385009	0.00050789448
0.073077942	0.028280135	0.00050910520
0.073209431	0.027411468	0.00050620119
0.073340920	0.028022577	0.00050743141
0.073472408	0.027659876	0.00050669617
0.073603897	0.027445680	0.00050654949
0.073735386	0.027862167	0.00050500119
0.073866875	0.027776916	0.00050796375
0.073998363	0.027128595	0.00050174664
0.074129852	0.027245156	0.00050420569
0.074261341	0.026687151	0.00049900765
0.074392829	0.027362971	0.00050114011
0.074524318	0.028201959	0.00051063524
0.074655807	0.026866124	0.00049697334
0.074787295	0.027330765	0.00050224133
0.074918784	0.028045756	0.00050831678
0.075050273	0.028250453	0.00050581081
0.075181761	0.026665896	0.00049413396
0.075313250	0.026822122	0.00049728440
0.075444739	0.027761273	0.00050236397
0.075576228	0.027516332	0.00050090805
0.075707716	0.027530143	0.00050077694
0.075839205	0.027150347	0.00049818826
0.075970694	0.027017372	0.00049672480
0.076102182	0.026839730	0.00049239778
0.076233671	0.026219517	0.00049186880
0.076365160	0.027064641	0.00049264238
0.076496648	0.026877281	0.00049402115
0.076628137	0.027994417	0.00050560066
0.076759626	0.027527690	0.00049690782
0.076891115	0.027573906	0.00050008960
0.077022603	0.027031646	0.00049356344
0.077154092	0.027194854	0.00049514625
0.077285581	0.027237696	0.00049830354
0.077417069	0.026938819	0.00049226923
0.077548558	0.027266330	0.00049811113
0.077680047	0.026353420	0.00048733398
0.077811535	0.026296621	0.00048628467
0.077943024	0.026813451	0.00049326044
0.078074513	0.026645957	0.00048869791
0.078206002	0.026798093	0.00049094417
0.078337490	0.026806563	0.00048796735
0.078468979	0.027066518	0.00049103536
0.078600468	0.027930755	0.00049973340
0.078731956	0.026829376	0.00048838654
0.078863445	0.026638037	0.00049040014
0.078994934	0.026145415	0.00048372568
0.079126422	0.026180430	0.00048350867
0.079257911	0.026909028	0.00049012047
0.079389400	0.027049125	0.00049036234
0.079520889	0.028180736	0.00049952357
0.079652377	0.027016053	0.00049118357
0.079783866	0.025840195	0.00048055579
0.079915355	0.026430103	0.00048719215
0.080046843	0.027014243	0.00048822963
0.080178332	0.026878767	0.00048889750
0.080309821	0.026956123	0.00048926393
0.080441309	0.026875136	0.00048430643
0.080572798	0.026683960	0.00048764301
0.080704287	0.027652000	0.00049418641
0.080835776	0.026407048	0.00048450507
0.080967264	0.026787535	0.00048831971
0.081098753	0.026649597	0.00048249830
0.081230242	0.026215146	0.00048277781
0.081361730	0.026652336	0.00048279910
0.081493219	0.026618410	0.00048433914
0.081624708	0.026166390	0.00048119138
0.081756196	0.027031976	0.00048223158
0.081887685	0.025930407	0.00048043937
0.082019174	0.026576975	0.00048291521
0.082150663	0.027365753	0.00049056338
0.082282151	0.026603329	0.00048333068
0.082413640	0.026876681	0.00048119074
0.082545129	0.026241205	0.00048055809
0.082676617	0.026804547	0.00048465153
0.082808106	0.026544210	0.00048136669
0.082939595	0.025672309	0.00047743358
0.083071083	0.025864505	0.00047413957
0.083202572	0.026802941	0.00048126288
0.083334061	0.027307818	0.00048880699
0.083465549	0.026244777	0.00047693091
0.083597038	0.025928015	0.00047876119
0.083728527	0.026233991	0.00047401827
0.083860016	0.026073356	0.00047688417
0.083991504	0.026031307	0.00047653002
0.084122993	0.026312289	0.00047665042
0.084254482	0.025891922	0.00047660132
0.084385970	0.025620355	0.00047072124
0.084517459	0.025937705	0.00047432972
0.084648948	0.027103764	0.00048437382
0.084780436	0.025216790	0.00046602415
0.084911925	0.026513981	0.00047664308
0.085043414	0.026634772	0.00047710505
0.085174903	0.025983378	0.00047227407
0.085306391	0.025629293	0.00047133488
0.085437880	0.026375948	0.00047405250
0.085569369	0.026088797	0.00047429887
0.085700857	0.025932149	0.00047092685
0.085832346	0.026351870	0.00047412188
0.085963835	0.026181932	0.00047482165
0.086095323	0.025379026	0.00046689476
0.086226812	0.026229455	0.00047306642
0.086358301	0.026259727	0.00047242269
0.086489790	0.026084319	0.00047001844
0.086621278	0.026005087	0.00047042655
0.086752767	0.026489539	0.00047279507
0.086884256	0.025889922	0.00046873481
0.087015744	0.025891321	0.00046817970
0.087147233	0.025347931	0.00046581209
0.087278722	0.025716673	0.00047012187
0.087410210	0.025793675	0.00046716228
0.087541699	0.026150718	0.00046994816
0.087673188	0.026946671	0.00047829450
0.087804677	0.025996928	0.00046637531
0.087936165	0.024853426	0.00046206151
0.088067654	0.026445778	0.00047308125
0.088199143	0.025766911	0.00046314920
0.088330631	0.025890836	0.00046927926
0.088462120	0.025869259	0.00046449989
0.088593609	0.025579421	0.00046710047
0.088725097	0.025437257	0.00046098257
0.088856586	0.025688481	0.00046507796
0.088988075	0.025611098	0.00046501414
0.089119564	0.025845590	0.00046574130
0.089251052	0.025848208	0.00046628280
0.089382541	0.024925677	0.00045810142
0.089514030	0.025539311	0.00046224449
0.089645518	0.025327829	0.00046055248
0.089777007	0.024946103	0.00045579875
0.089908496	0.025135561	0.00046258943
0.090039984	0.025900017	0.00046607382
0.090171473	0.025105344	0.00045578415
0.090302962	0.024783282	0.00045765371
0.090434451	0.025259232	0.00045865542
0.090565939	0.026294419	0.00046883186
0.090697428	0.025202647	0.00045908726
0.090828917	0.025347474	0.00045573468
0.090960405	0.026222854	0.00046654051
0.091091894	0.025547187	0.00045877440
0.091223383	0.025319617	0.00045996551
0.091354871	0.025335122	0.00046154012
0.091486360	0.024343209	0.00046155155
0.091617849	0.026102585	0.00047911640
0.091749337	0.024324960	0.00046866219
0.091880826	0.025481471	0.00048115526
0.092012315	0.025015304	0.00048010796
0.092143804	0.024983754	0.00047829672
0.092275292	0.025051759	0.00048465690
0.092406781	0.025101657	0.00048623378
0.092538270	0.025184539	0.00049161767
0.092669758	0.025352440	0.00049289837
0.092801247	0.024348622	0.00047164248
0.092932736	0.024848922	0.00047623726
0.093064224	0.025457151	0.00047795047
0.093195713	0.025549228	0.00047677977
0.093327202	0.025184062	0.00047232354
0.093458691	0.025120687	0.00046588555
0.093590179	0.024600361	0.00046710617
0.093721668	0.025048935	0.00046936059
0.093853157	0.025060431	0.00046833696
0.093984645	0.024295072	0.00045949949
0.094116134	0.024655353	0.00046155175
0.094247623	0.024713746	0.00046039101
0.094379111	0.025564709	0.00046777177
0.094510600	0.024778470	0.00046066148
0.094642089	0.025011760	0.00046272650
0.094773578	0.025437857	0.00046252278
0.094905066	0.024996774	0.00046248010
0.095036555	0.025605281	0.00046992890
0.095168044	0.024975496	0.00045724899
0.095299532	0.024066054	0.00045363732
0.095431021	0.025485573	0.00046055306
0.095562510	0.024765550	0.00045834855
0.095693998	0.024610803	0.00045774412
0.095825487	0.024473491	0.00045209627
0.095956976	0.024418379	0.00045546831
0.096088465	0.025253196	0.00045767267
0.096219953	0.024919645	0.00045715218
0.096351442	0.024690740	0.00045731031
0.096482931	0.024893695	0.00045565018
0.096614419	0.024772269	0.00045497021
0.096745908	0.024667786	0.00045358120
0.096877397	0.024357621	0.00044941216
0.097008885	0.024611616	0.00045327310
0.097140374	0.025123434	0.00045618014
0.097271863	0.024705542	0.00045193257
0.097403352	0.025110045	0.00045573602
0.097534840	0.024911401	0.00045030086
0.097666329	0.023848180	0.00044730429
0.097797818	0.024020442	0.00044248043
0.097929306	0.023845771	0.00044416447
0.098060795	0.024498901	0.00044776592
0.098192284	0.024986149	0.00044737192
0.098323772	0.024401466	0.00044749168
0.098455261	0.024508322	0.00044402493
0.098586750	0.024521114	0.00044300952
0.098718239	0.025115891	0.00044687665
0.098849727	0.024557114	0.00044198390
0.098981216	0.024286071	0.00044278943
0.099112705	0.024432160	0.00043962455
0.099244193	0.025179148	0.00044553566
0.099375682	0.025035572	0.00044576490
0.099507171	0.023609451	0.00043225071
0.099638659	0.024380746	0.00044233199
0.099770148	0.023978153	0.00043689948
0.099901637	0.024171105	0.00043884702
0.10003313	0.024557417	0.00044390572
0.10016461	0.023650313	0.00043570942
0.10029610	0.023944173	0.00043986924
0.10042759	0.024269892	0.00043950442
0.10055908	0.023764619	0.00043558167
0.10069057	0.025220239	0.00044788681
0.10082206	0.024181328	0.00043938148
0.10095355	0.023735493	0.00043929396
0.10108504	0.023462111	0.00043325964
0.10121652	0.024074140	0.00043499137
0.10134801	0.024963345	0.00044472514
0.10147950	0.023872188	0.00043720186
0.10161099	0.024543939	0.00044111064
0.10174248	0.024638383	0.00044372998
0.10187397	0.023836646	0.00043317971
0.10200546	0.024647857	0.00044091860
0.10213694	0.023934968	0.00043371776
0.10226843	0.023959858	0.00043581358
0.10239992	0.023007034	0.00042806717
0.10253141	0.024672130	0.00043597754
0.10266290	0.024332123	0.00043985632
0.10279439	0.024510097	0.00043697758
0.10292588	0.023631601	0.00043307404
0.10305737	0.024241632	0.00043607094
0.10318885	0.023426566	0.00042932513
0.10332034	0.024374346	0.00043612222
0.10345183	0.023843073	0.00043217358
0.10358332	0.023475241	0.00043036268
0.10371481	0.024508785	0.00043528823
0.10384630	0.024269297	0.00043494248
0.10397779	0.023616006	0.00043091033
0.10410928	0.022973534	0.00042573095
0.10424076	0.023947981	0.00043273289
0.10437225	0.024810711	0.00044026168
0.10450374	0.024628815	0.00043375744
0.10463523	0.024234782	0.00043433338
0.10476672	0.023867783	0.00043156566
0.10489821	0.023878740	0.00043107355
0.10502970	0.024531879	0.00043376158
0.10516118	0.024314874	0.00043153742
0.10529267	0.023666878	0.00042963691
0.10542416	0.023346609	0.00042631845
0.10555565	0.024434262	0.00043349868
0.10568714	0.023959654	0.00043121921
0.10581863	0.023619805	0.00042710103
0.10595012	0.024328598	0.00043242811
0.10608161	0.024160306	0.00043197298
0.10621309	0.024694151	0.00043456236
0.10634458	0.024025833	0.00042960317
0.10647607	0.023163278	0.00042538032
0.10660756	0.023574493	0.00042490995
0.10673905	0.024022954	0.00043131943
0.10687054	0.023913156	0.00043116229
0.10700203	0.023441659	0.00043592389
0.10713352	0.024050830	0.00044267197
0.10726500	0.023842894	0.00044422231
0.10739649	0.024080507	0.00045475007
0.10752798	0.023952789	0.00044897409
0.10765947	0.024067229	0.00045340371
0.10779096	0.023369077	0.00044942408
0.10792245	0.023739492	0.00045583596
0.10805394	0.024508742	0.00046362979
0.10818542	0.024334140	0.00046071998
0.10831691	0.024280309	0.00046431080
0.10844840	0.024072056	0.00046336678
0.10857989	0.024081904	0.00046702558
0.10871138	0.023663539	0.00046582423
0.10884287	0.023743340	0.00046465940
0.10897436	0.023972799	0.00046787951
0.10910585	0.023607821	0.00046911727
0.10923733	0.024460660	0.00047284328
0.10936882	0.024826804	0.00048195618
0.10950031	0.023947895	0.00047354335
0.10963180	0.024059505	0.00047489926
0.10976329	0.024347016	0.00047803108
0.10989478	0.023893141	0.00047812317
0.11002627	0.024094059	0.00048415443
0.11015776	0.025219413	0.00048699277
0.11028924	0.023724336	0.00047858382
0.11042073	0.024424194	0.00048807394
0.11055222	0.022767409	0.00047212497
0.11068371	0.023468145	0.00048087865
0.11081520	0.023400132	0.00047951433
0.11094669	0.023999071	0.00048439111
0.11107818	0.023772685	0.00048774627
0.11120966	0.023482727	0.00048458996
0.11134115	0.024449938	0.00049409261
0.11147264	0.023738231	0.00048519968
0.11160413	0.023786213	0.00048898863
0.11173562	0.023825757	0.00049191526
0.11186711	0.023152551	0.00046952551
0.11199860	0.024180356	0.00047806856
0.11213009	0.022851800	0.00046054297
0.11226157	0.023223117	0.00046152249
0.11239306	0.023884853	0.00046520912
0.11252455	0.023827578	0.00046541060
0.11265604	0.024091006	0.00046614280
0.11278753	0.023678790	0.00045578078
0.11291902	0.023726537	0.00045701813
0.11305051	0.024580244	0.00046627659
0.11318200	0.023454145	0.00045126060
0.11331348	0.022830957	0.00044932786
0.11344497	0.023373815	0.00045126152
0.11357646	0.022930961	0.00044302823
0.11370795	0.023699999	0.00045296648
0.11383944	0.023895687	0.00045204709
0.11397093	0.025101256	0.00046009843
0.11410242	0.023777073	0.00045119666
0.11423390	0.024081502	0.00044787462
0.11436539	0.024456511	0.00045689196
0.11449688	0.023639742	0.00044250946
0.11462837	0.024622640	0.00045656812
0.11475986	0.023934621	0.00044627022
0.11489135	0.024206747	0.00044645031
0.11502284	0.023769294	0.00044696404
0.11515433	0.023724651	0.00044438739
0.11528581	0.024012611	0.00044637789
0.11541730	0.023095974	0.00043768808
0.11554879	0.023438850	0.00043798900
0.11568028	0.023244673	0.00043990438
0.11581177	0.023597437	0.00043981596
0.11594326	0.024401962	0.00044751842
0.11607475	0.023500717	0.00043760041
0.11620624	0.023613108	0.00043799910
0.11633772	0.024719412	0.00044748789
0.11646921	0.023592734	0.00043988469
0.11660070	0.023593682	0.00043922199
0.11673219	0.023395023	0.00043494083
0.11686368	0.023159917	0.00043310058
0.11699517	0.023802942	0.00043614772
0.11712666	0.024065870	0.00043923254
0.11725814	0.023870811	0.00043541756
0.11738963	0.024490627	0.00043961177
0.11752112	0.023712546	0.00043193933
0.11765261	0.023597674	0.00043355470
0.11778410	0.024069820	0.00043646438
0.11791559	0.023172559	0.00042644448
0.11804708	0.024492168	0.00043518828
0.11817857	0.023077546	0.00042869745
0.11831005	0.023596003	0.00042798496
0.11844154	0.023070343	0.00042759268
0.11857303	0.024052334	0.00042908038
0.11870452	0.023644557	0.00042767492
0.11883601	0.023712658	0.00042809515
0.11896750	0.023737053	0.00042779406
0.11909899	0.024098891	0.00043149672
0.11923048	0.023596360	0.00042203835
0.11936196	0.023580573	0.00042424978
0.11949345	0.022748838	0.00041386710
0.11962494	0.024083104	0.00042301210
0.11975643	0.023402964	0.00042203579
0.11988792	0.024104081	0.00042340817
0.12001941	0.024271482	0.00042540646
0.12015090	0.024517775	0.00042596899
0.12028239	0.024286210	0.00042653037
0.12041387	0.023943225	0.00042137703
0.12054536	0.023662221	0.00041738916
0.12067685	0.023427083	0.00041688651
0.12080834	0.023635332	0.00042070431
0.12093983	0.023425551	0.00041239352
0.12107132	0.023563586	0.00042026209
0.12120281	0.023855136	0.00041804766
0.12133429	0.023697332	0.00041622776
0.12146578	0.024361129	0.00042184766
0.12159727	0.023002135	0.00041065664
0.12172876	0.023658651	0.00041612134
0.12186025	0.022908148	0.00040870985
0.12199174	0.024302446	0.00041927226
0.12212323	0.023938341	0.00041644345
0.12225472	0.023909038	0.00041700551
0.12238620	0.024400693	0.00042168687
0.12251769	0.024102604	0.00041724028
0.12264918	0.023287089	0.00041185611
0.12278067	0.023452961	0.00041507866
0.12291216	0.024144302	0.00041754099
0.12304365	0.024051391	0.00041678601
0.12317514	0.023719704	0.00041257866
0.12330663	0.023703552	0.00041549625
0.12343811	0.023196918	0.00041099126
0.12356960	0.024331049	0.00041611987
0.12370109	0.023750303	0.00041451516
0.12383258	0.023477867	0.00041215064
0.12396407	0.023809739	0.00041159287
0.12409556	0.023819170	0.00041764382
0.12422705	0.023702837	0.00041118628
0.12435853	0.024605598	0.00041928456
0.12449002	0.023743395	0.00041113346
0.12462151	0.023917979	0.00041483743
0.12475300	0.023827406	0.00041261673
0.12488449	0.023886836	0.00041388225
0.12501598	0.023671679	0.00041145885
0.12514747	0.023220188	0.00040648750
0.12527896	0.024325910	0.00041402196
0.12541044	0.023690718	0.00041413147
0.12554193	0.023779031	0.00041018004
0.12567342	0.023984793	0.00041174289
0.12580491	0.024882689	0.00042018291
0.12593640	0.023575173	0.00040683819
0.12606789	0.023683422	0.00041219707
0.12619938	0.024583353	0.00041446689
0.12633087	0.023687286	0.00041045109
0.12646235	0.024155249	0.00041268232
0.12659384	0.023986517	0.00040896107
0.12672533	0.023656200	0.00041241256
0.12685682	0.023548367	0.00040652933
0.12698831	0.023775477	0.00040981560
0.12711980	0.023821409	0.00040818958
0.12725129	0.024029045	0.00040966588
0.12738277	0.023501210	0.00040704451
0.12751426	0.024542960	0.00041450717
0.12764575	0.023355753	0.00040642990
0.12777724	0.023568541	0.00040484478
0.12790873	0.023723101	0.00040839118
0.12804022	0.024103229	0.00041244336
0.12817171	0.023738845	0.00040792511
0.12830320	0.023337925	0.00040422589
0.12843468	0.023421809	0.00040556231
0.12856617	0.023474052	0.00040357802
0.12869766	0.023189111	0.00040218051
0.12882915	0.023040365	0.00040127826
0.12896064	0.024145482	0.00040635265
0.12909213	0.024156908	0.00040801390
0.12922362	0.023427218	0.00040480006
0.12935511	0.023498094	0.00040485044
0.12948659	0.023738901	0.00040546309
0.12961808	0.024080458	0.00040728048
0.12974957	0.024339023	0.00040913951
0.12988106	0.023737870	0.00040484669
0.13001255	0.023723270	0.00040438930
0.13014404	0.023840984	0.00040770155
0.13027553	0.023903355	0.00040472064
0.13040701	0.023225498	0.00040033377
0.13053850	0.023560745	0.00040460070
0.13066999	0.023859922	0.00040536299
0.13080148	0.023612954	0.00040439896
0.13093297	0.024153815	0.00040492322
0.13106446	0.023542819	0.00040238561
0.13119595	0.023307208	0.00039999523
0.13132744	0.023407300	0.00040034365
0.13145892	0.023283494	0.00040027670
0.13159041	0.023799915	0.00040296974
0.13172190	0.024144141	0.00040437326
0.13185339	0.023974932	0.00040506748
0.13198488	0.024130261	0.00040491881
0.13211637	0.023662237	0.00040213912
0.13224786	0.024339092	0.00040336115
0.13237935	0.023866353	0.00040178586
0.13251083	0.023687661	0.00040169076
0.13264232	0.023852185	0.00040292041
0.13277381	0.023905633	0.00040228683
0.13290530	0.023851918	0.00040037703
0.13303679	0.024150030	0.00040472343
0.13316828	0.023376163	0.00039961194
0.13329977	0.024513181	0.00040329902
0.13343125	0.024484833	0.00040900053
0.13356274	0.024015172	0.00040048989
0.13369423	0.024668418	0.00040556738
0.13382572	0.023889571	0.00040266391
0.13395721	0.024390457	0.00040278340
0.13408870	0.023307589	0.00039805137
0.13422019	0.023441655	0.00039538540
0.13435168	0.024135505	0.00040195614
0.13448316	0.023541515	0.00039884356
0.13461465	0.024114767	0.00040049020
0.13474614	0.023256668	0.00039651497
0.13487763	0.023322352	0.00039628689
0.13500912	0.023611835	0.00039682158
0.13514061	0.024320688	0.00040246530
0.13527210	0.023561027	0.00039783324
0.13540359	0.023656971	0.00039792523
0.13553507	0.023129474	0.00039448222
0.13566656	0.023506688	0.00039557960
0.13579805	0.023220127	0.00039487690
0.13592954	0.023523566	0.00039567998
0.13606103	0.023443507	0.00039773698
0.13619252	0.024038920	0.00039921808
0.13632401	0.022919978	0.00039010166
0.13645549	0.024406177	0.00040257854
0.13658698	0.023748527	0.00039667024
0.13671847	0.023267138	0.00039415494
0.13684996	0.023841509	0.00039828566
0.13698145	0.023819940	0.00039666273
0.13711294	0.023708483	0.00039568416
0.13724443	0.023634125	0.00039663217
0.13737592	0.024128891	0.00039702310
0.13750740	0.023781450	0.00039834947
0.13763889	0.023856001	0.00039434523
0.13777038	0.023134210	0.00039212042
0.13790187	0.023570644	0.00039440953
0.13803336	0.023737211	0.00039356525
0.13816485	0.023464617	0.00039384436
0.13829634	0.023729383	0.00039350721
0.13842783	0.024234230	0.00039868169
0.13855931	0.023968744	0.00039538739
0.13869080	0.023734804	0.00039515021
0.13882229	0.023377589	0.00039268476
0.13895378	0.023829762	0.00039281423
0.13908527	0.023492887	0.00039225638
0.13921676	0.023080597	0.00038974679
0.13934825	0.023392824	0.00039194473
0.13947973	0.023677171	0.00039448670
0.13961122	0.023614833	0.00039185294
0.13974271	0.023962022	0.00039576841
0.13987420	0.023402982	0.00039151940
0.14000569	0.023146741	0.00038779976
0.14013718	0.023489983	0.00039015454
0.14026867	0.023970257	0.00039336268
0.14040016	0.023478462	0.00039139249
0.14053164	0.023385988	0.00039259727
0.14066313	0.022810473	0.00038237515
0.14079462	0.023164916	0.00038855158
0.14092611	0.023547971	0.00038925457
0.14105760	0.023621743	0.00038984509
0.14118909	0.023223234	0.00038946194
0.14132058	0.023681844	0.00038772444
0.14145207	0.024504327	0.00039439729
0.14158355	0.023916965	0.00039010178
0.14171504	0.023270102	0.00038735823
0.14184653	0.023789294	0.00038980156
0.14197802	0.023046780	0.00038621107
0.14210951	0.023884723	0.00039031861
0.14224100	0.024619098	0.00039543312
0.14237249	0.023766770	0.00038857498
0.14250398	0.023865833	0.00039133934
0.14263546	0.024067887	0.00038895293
0.14276695	0.022632627	0.00038106359
0.14289844	0.023621548	0.00038755535
0.14302993	0.023471389	0.00038657390
0.14316142	0.023529277	0.00038764566
0.14329291	0.023868869	0.00038771335
0.14342440	0.023661307	0.00038733441
0.14355588	0.023668927	0.00038768994
0.14368737	0.023420547	0.00038604730
0.14381886	0.023323599	0.00038675498
0.14395035	0.023518937	0.00038311667
0.14408184	0.023766003	0.00038746100
0.14421333	0.023497054	0.00038675823
0.14434482	0.023364360	0.00038517222
0.14447631	0.023890770	0.00038835038
0.14460779	0.024091831	0.00038954438
0.14473928	0.023783441	0.00038622733
0.14487077	0.023573109	0.00038702473
0.14500226	0.024215935	0.00038988116
0.14513375	0.023511163	0.00038796577
0.14526524	0.023539341	0.00038482497
0.14539673	0.023101353	0.00038324470
0.14552822	0.024034905	0.00038983660
0.14565970	0.023357136	0.00038356091
0.14579119	0.024485919	0.00039160810
0.14592268	0.023390009	0.00038228681
0.14605417	0.022940041	0.00038082229
0.14618566	0.023169945	0.00038308752
0.14631715	0.023420977	0.00038195453
0.14644864	0.023927224	0.00038543784
0.14658012	0.023750343	0.00038452473
0.14671161	0.023158265	0.00038228985
0.14684310	0.023487590	0.00038650374
0.14697459	0.023570012	0.00038279123
0.14710608	0.023203237	0.00038001043
0.14723757	0.023864535	0.00038591674
0.14736906	0.023455630	0.00038309809
0.14750055	0.023710947	0.00038618391
0.14763203	0.023670817	0.00038284070
0.14776352	0.023085534	0.00037990554
0.14789501	0.024059532	0.00038719953
0.14802650	0.023885847	0.00038396774
0.14815799	0.023433991	0.00038387736
0.14828948	0.023782935	0.00038415608
0.14842097	0.024083385	0.00038694094
0.14855246	0.023512183	0.00038284407
0.14868394	0.023668266	0.00038033033
0.14881543	0.024102776	0.00038566804
0.14894692	0.023416739	0.00038219897
0.14907841	0.023599021	0.00038181714
0.14920990	0.023655189	0.00038258304
0.14934139	0.023352293	0.00037956459
0.14947288	0.023770406	0.00038301937
0.14960436	0.023577233	0.00038084073
0.14973585	0.023214857	0.00037836871
0.14986734	0.023944633	0.00038381901
0.14999883	0.023616083	0.00038172598
0.15013032	0.023805453	0.00038348513
0.15026181	0.023096835	0.00037908929
0.15039330	0.022987406	0.00037697473
0.15052479	0.023799293	0.00038266096
0.15065627	0.023464215	0.00037966402
0.15078776	0.023493918	0.00038084616
0.15091925	0.023881817	0.00038286498
0.15105074	0.024001328	0.00038317596
0.15118223	0.023504234	0.00038093292
0.15131372	0.022412583	0.00037246958
0.15144521	0.023312769	0.00037756505
0.15157670	0.023554649	0.00037937535
0.15170818	0.023521979	0.00037750047
0.15183967	0.024400678	0.00038426536
0.15197116	0.023303303	0.00037768607
0.15210265	0.023351779	0.00037641171
0.15223414	0.023187872	0.00037682943
0.15236563	0.022761763	0.00037338021
0.15249712	0.023473645	0.00037762477
0.15262860	0.024080410	0.00038118961
0.15276009	0.023905201	0.00038033907
0.15289158	0.023513991	0.00037867148
0.15302307	0.023946723	0.00037928141
0.15315456	0.023575000	0.00037821483
0.15328605	0.024001464	0.00038119478
0.15341754	0.023237728	0.00037725153
0.15354903	0.023523303	0.00037632136
0.15368051	0.024185087	0.00038101334
0.15381200	0.023540586	0.00037562883
0.15394349	0.023413072	0.00037676911
0.15407498	0.023816375	0.00037998910
0.15420647	0.024013239	0.00037830336
0.15433796	0.023555636	0.00037575257
0.15446945	0.023192884	0.00037404329
0.15460094	0.023519456	0.00037776587
0.15473242	0.023842211	0.00037837429
0.15486391	0.022998330	0.00037219758
0.15499540	0.023129781	0.00037229227
0.15512689	0.024140585	0.00038002824
0.15525838	0.023879309	0.00037869376
0.15538987	0.023958313	0.00037762218
0.15552136	0.023553943	0.00037478739
0.15565284	0.023951452	0.00037785235
0.15578433	0.023126540	0.00037372950
0.15591582	0.023331495	0.00037547714
0.15604731	0.023470834	0.00037600671
0.15617880	0.023750852	0.00037615991
0.15631029	0.023818245	0.00037710419
0.15644178	0.022735182	0.00036948883
0.15657327	0.023817567	0.00037816006
0.15670475	0.023839679	0.00037581676
0.15683624	0.023413730	0.00037354426
0.15696773	0.022396723	0.00036692976
0.15709922	0.024124992	0.00037636847
0.15723071	0.023810869	0.00037584337
0.15736220	0.023293329	0.00037136386
0.15749369	0.023791708	0.00037511213
0.15762518	0.023888550	0.00037481734
0.15775666	0.024228286	0.00037874188
0.15788815	0.024006237	0.00037648355
0.15801964	0.023509210	0.00037212075
0.15815113	0.023476769	0.00037355323
0.15828262	0.023674088	0.00037327245
0.15841411	0.023638269	0.00037406827
0.15854560	0.023687230	0.00037403416
0.15867708	0.023802392	0.00037278360
0.15880857	0.024106062	0.00037652223
0.15894006	0.023689143	0.00037279301
0.15907155	0.023394353	0.00037220609
0.15920304	0.024110396	0.00037708199
0.15933453	0.023524142	0.00037055408
0.15946602	0.023672264	0.00037259971
0.15959751	0.022841320	0.00036829877
0.15972899	0.023707126	0.00037263748
0.15986048	0.023191678	0.00037037986
0.15999197	0.023600613	0.00036974251
0.16012346	0.023932119	0.00037548255
0.16025495	0.023899872	0.00037255598
0.16038644	0.024139472	0.00037384554
0.16051793	0.023364000	0.00037110367
0.16064942	0.023760865	0.00037036269
0.16078090	0.023139981	0.00036802871
0.16091239	0.023678163	0.00037189526
0.16104388	0.023114469	0.00036654312
0.16117537	0.023020054	0.00036780426
0.16130686	0.023593033	0.00037009739
0.16143835	0.023093129	0.00036845432
0.16156984	0.023195660	0.00036861623
0.16170133	0.024021682	0.00037122062
0.16183281	0.024166271	0.00037364700
0.16196430	0.023294685	0.00036730987
0.16209579	0.023986211	0.00037129001
0.16222728	0.023711663	0.00037228234
0.16235877	0.023759442	0.00036897481
0.16249026	0.023851440	0.00037141024
0.16262175	0.023647845	0.00036890558
0.16275323	0.023333428	0.00036697608
0.16288472	0.023646536	0.00036928923
0.16301621	0.023349949	0.00036623287
0.16314770	0.022880062	0.00036531494
0.16327919	0.023504502	0.00036814084
0.16341068	0.023199024	0.00036534891
0.16354217	0.023065948	0.00036505165
0.16367366	0.023698500	0.00036821741
0.16380514	0.024282926	0.00037365011
0.16393663	0.023346394	0.00036664587
0.16406812	0.023273784	0.00036500443
0.16419961	0.023416392	0.00036665522
0.16433110	0.022985284	0.00036475619
0.16446259	0.023737252	0.00036814368
0.16459408	0.023071367	0.00036537896
0.16472557	0.024067002	0.00036836322
0.16485705	0.023529465	0.00036795603
0.16498854	0.023667383	0.00036711834
0.16512003	0.023974637	0.00037002426
0.16525152	0.023711010	0.00036925526
0.16538301	0.023361783	0.00036411675
0.16551450	0.023445749	0.00036689444
0.16564599	0.022996147	0.00036295545
0.16577747	0.023059421	0.00036366651
0.16590896	0.023508940	0.00036693384
0.16604045	0.023473231	0.00036438598
0.16617194	0.023542242	0.00036553698
0.16630343	0.024153310	0.00036994443
0.16643492	0.024192878	0.00036911085
0.16656641	0.022896683	0.00036206164
0.16669790	0.023620570	0.00036387091
0.16682938	0.024135559	0.00036947315
0.16696087	0.023534117	0.00036539476
0.16709236	0.023708679	0.00036541580
0.16722385	0.023595025	0.00036640670
0.16735534	0.023624888	0.00036505747
0.16748683	0.023038273	0.00036195753
0.16761832	0.023956122	0.00036782495
0.16774981	0.023256477	0.00036075047
0.16788129	0.023430383	0.00036468915
0.16801278	0.022914925	0.00035888234
0.16814427	0.023038449	0.00036203540
0.16827576	0.023731298	0.00036577287
0.16840725	0.022859501	0.00035894195
0.16853874	0.023475289	0.00036339943
0.16867023	0.023674751	0.00036237389
0.16880171	0.023950534	0.00036676494
0.16893320	0.023522271	0.00036365806
0.16906469	0.023818184	0.00036388444
0.16919618	0.024256390	0.00036923569
0.16932767	0.023778926	0.00036295519
0.16945916	0.023746295	0.00036557088
0.16959065	0.024608981	0.00037043189
0.16972214	0.022935537	0.00035819165
0.16985362	0.023399704	0.00036325797
0.16998511	0.023709590	0.00036165143
0.17011660	0.023674156	0.00036461278
0.17024809	0.023392946	0.00036245100
0.17037958	0.024145883	0.00036557547
0.17051107	0.023411964	0.00036186658
0.17064256	0.023792560	0.00036267306
0.17077405	0.023090630	0.00035961371
0.17090553	0.023623310	0.00036202026
0.17103702	0.023942127	0.00036363938
0.17116851	0.023536370	0.00036006802
0.17130000	0.024221277	0.00036562494
0.17143149	0.023576493	0.00036111685
0.17156298	0.023871128	0.00036549152
0.17169447	0.023223268	0.00035789616
0.17182595	0.024013315	0.00036461442
0.17195744	0.023362916	0.00035973811
0.17208893	0.023688527	0.00036132202
0.17222042	0.022995577	0.00035754438
0.17235191	0.023600612	0.00036083122
0.17248340	0.023762633	0.00036161989
0.17261489	0.023721263	0.00036141012
0.17274638	0.023121750	0.00035605865
0.17287786	0.023734478	0.00036220540
0.17300935	0.024323975	0.00036463314
0.17314084	0.023930074	0.00036189923
0.17327233	0.023256808	0.00035776380
0.17340382	0.023172372	0.00035681094
0.17353531	0.023539636	0.00036036935
0.17366680	0.023342205	0.00035766456
0.17379829	0.023435606	0.00035812996
0.17392977	0.023446860	0.00035893219
0.17406126	0.023820521	0.00036124967
0.17419275	0.023357496	0.00035812963
0.17432424	0.023496066	0.00035845252
0.17445573	0.023811388	0.00035887403
0.17458722	0.023731919	0.00036054842
0.17471871	0.023270160	0.00035633928
0.17485019	0.023635559	0.00035817177
0.17498168	0.023508718	0.00035753844
0.17511317	0.024158646	0.00036327021
0.17524466	0.023918689	0.00036189993
0.17537615	0.023050394	0.00035504537
0.17550764	0.023515250	0.00035736791
0.17563913	0.023223422	0.00035603701
0.17577062	0.023324555	0.00035506441
0.17590210	0.023496322	0.00035831781
0.17603359	0.023168753	0.00035447687
0.17616508	0.023216279	0.00035567530
0.17629657	0.023372579	0.00035711933
0.17642806	0.023870128	0.00035838431
0.17655955	0.023741707	0.00035968992
0.17669104	0.023338416	0.00035553155
0.17682253	0.023303070	0.00035435676
0.17695401	0.023829192	0.00035846217
0.17708550	0.023079855	0.00035162295
0.17721699	0.023368262	0.00035528544
0.17734848	0.022868746	0.00035250771
0.17747997	0.023321143	0.00035521988
0.17761146	0.023260940	0.00035606898
0.17774295	0.023091997	0.00035130451
0.17787443	0.024066722	0.00035954999
0.17800592	0.023814513	0.00035711670
0.17813741	0.023656209	0.00035647161
0.17826890	0.023524501	0.00035591858
0.17840039	0.023343857	0.00035263567
0.17853188	0.023253598	0.00035459994
0.17866337	0.023186049	0.00035392293
0.17879486	0.023399581	0.00035420496
0.17892634	0.024051784	0.00035850621
0.17905783	0.023187375	0.00035209962
0.17918932	0.023041058	0.00035278991
0.17932081	0.023512932	0.00035451703
0.17945230	0.023348761	0.00035417222
0.17958379	0.023820586	0.00035756632
0.17971528	0.023346932	0.00035241241
0.17984677	0.023360433	0.00035338469
0.17997825	0.023322314	0.00035274841
0.18010974	0.023821257	0.00035590099
0.18024123	0.023341171	0.00035213323
0.18037272	0.023129990	0.00034866913
0.18050421	0.023180174	0.00035966473
0.18063570	0.023828826	0.00036537011
0.18076719	0.023269001	0.00036247177
0.18089867	0.023570145	0.00036940755
0.18103016	0.022994114	0.00036514378
0.18116165	0.023358050	0.00037020925
0.18129314	0.022989899	0.00036871141
0.18142463	0.023533991	0.00037249931
0.18155612	0.022650011	0.00037007992
0.18168761	0.022957852	0.00037189087
0.18181910	0.023775437	0.00037995489
0.18195058	0.023612865	0.00037946541
0.18208207	0.023359038	0.00037650938
0.18221356	0.023340071	0.00037974393
0.18234505	0.023771701	0.00038260133
0.18247654	0.023537014	0.00038264519
0.18260803	0.023293610	0.00038341718
0.18273952	0.023614393	0.00038481445
0.18287101	0.023258867	0.00038460999
0.18300249	0.023743181	0.00038808492
0.18313398	0.023181618	0.00038402673
0.18326547	0.023321415	0.00038749158
0.18339696	0.023147928	0.00038618389
0.18352845	0.022822358	0.00038554137
0.18365994	0.023444543	0.00039074949
0.18379143	0.022560330	0.00038610954
0.18392292	0.023240624	0.00039205808
0.18405440	0.023590606	0.00039357735
0.18418589	0.023969680	0.00039706566
0.18431738	0.023207316	0.00039387415
0.18444887	0.023278062	0.00039328439
0.18458036	0.023025310	0.00039356059
0.18471185	0.023418787	0.00039617002
0.18484334	0.023543268	0.00039741632
0.18497482	0.023940647	0.00040259714
0.18510631	0.022570448	0.00039103587
0.18523780	0.023386327	0.00040103116
0.18536929	0.022495937	0.00038901082
0.18550078	0.022494837	0.00038321975
0.18563227	0.023229895	0.00038626611
0.18576376	0.022964867	0.00037815867
0.18589525	0.023001625	0.00038077039
0.18602673	0.024130340	0.00038634502
0.18615822	0.023245829	0.00037934720
0.18628971	0.023389039	0.00037915015
0.18642120	0.023882780	0.00037939008
0.18655269	0.023930899	0.00038093504
0.18668418	0.023560521	0.00037492591
0.18681567	0.023706825	0.00037589099
0.18694716	0.023001435	0.00037189056
0.18707864	0.023752631	0.00037138472
0.18721013	0.023545973	0.00037054909
0.18734162	0.023742813	0.00037339503
0.18747311	0.023960180	0.00037159910
0.18760460	0.023125533	0.00036816120
0.18773609	0.023627078	0.00036733510
0.18786758	0.022985484	0.00036363668
0.18799906	0.023710714	0.00036993940
0.18813055	0.023458921	0.00036511517
0.18826204	0.023614915	0.00036605314
0.18839353	0.022977584	0.00035943476
0.18852502	0.023878781	0.00036582618
0.18865651	0.023272478	0.00036365421
0.18878800	0.023443672	0.00036068877
0.18891949	0.023604156	0.00036250190
0.18905097	0.022622603	0.00035643766
0.18918246	0.023641463	0.00036188297
0.18931395	0.023488978	0.00036098021
0.18944544	0.023567839	0.00035852007
0.18957693	0.023355787	0.00035818399
0.18970842	0.023219801	0.00035500351
0.18983991	0.023737903	0.00036015453
0.18997140	0.024115005	0.00036251332
0.19010288	0.024314607	0.00035991801
0.19023437	0.023445240	0.00035621064
0.19036586	0.023296862	0.00035475780
0.19049735	0.022943177	0.00035185087
0.19062884	0.023049388	0.00035329587
0.19076033	0.023134791	0.00035174724
0.19089182	0.023784330	0.00035624334
0.19102330	0.023437673	0.00035433108
0.19115479	0.023211878	0.00035214823
0.19128628	0.022324499	0.00034703011
0.19141777	0.023316629	0.00035186559
0.19154926	0.023427167	0.00035267251
0.19168075	0.022797979	0.00034867281
0.19181224	0.023115761	0.00035126474
0.19194373	0.023366953	0.00035250338
0.19207521	0.023341561	0.00035050013
0.19220670	0.023875290	0.00035367639
0.19233819	0.023475253	0.00035294802
0.19246968	0.023332622	0.00035042789
0.19260117	0.023859937	0.00035512498
0.19273266	0.022957562	0.00034872875
0.19286415	0.023607063	0.00035237370
0.19299564	0.023649071	0.00035328879
0.19312712	0.023082037	0.00034790226
0.19325861	0.022837043	0.00034789376
0.19339010	0.023343507	0.00034919968
0.19352159	0.023419644	0.00034992334
0.19365308	0.023664974	0.00035288521
0.19378457	0.023021616	0.00034707829
0.19391606	0.023496095	0.00034919313
0.19404754	0.024045417	0.00035328020
0.19417903	0.023754385	0.00035148089
0.19431052	0.023231525	0.00035055449
0.19444201	0.023335249	0.00034802335
0.19457350	0.022843295	0.00034622798
0.19470499	0.023660050	0.00035035858
0.19483648	0.023371492	0.00034862601
0.19496797	0.023159874	0.00034783340
0.19509945	0.023388332	0.00034807302
0.19523094	0.023351683	0.00034872554
0.19536243	0.023685682	0.00034951011
0.19549392	0.023267283	0.00034716931
0.19562541	0.023247997	0.00034806724
0.19575690	0.023375949	0.00034850366
0.19588839	0.023292581	0.00034716649
0.19601988	0.023335684	0.00034587011
0.19615136	0.023148906	0.00034546427
0.19628285	0.023498640	0.00034810556
0.19641434	0.022334217	0.00034030566
0.19654583	0.023257247	0.00034648778
0.19667732	0.023207651	0.00034589152
0.19680881	0.023237847	0.00034708189
0.19694030	0.023467400	0.00034666227
0.19707178	0.023829493	0.00034757247
0.19720327	0.023955097	0.00034942864
0.19733476	0.022693597	0.00034068182
0.19746625	0.022820733	0.00034198076
0.19759774	0.022914470	0.00034358866
0.19772923	0.022757562	0.00034252585
0.19786072	0.023239355	0.00034505249
0.19799221	0.023567484	0.00034632408
0.19812369	0.023196542	0.00034323356
0.19825518	0.023492920	0.00034693441
0.19838667	0.022968054	0.00034267549
0.19851816	0.023282161	0.00034384866
0.19864965	0.022779535	0.00034173000
0.19878114	0.022940304	0.00034212641
0.19891263	0.023036796	0.00034327834
0.19904412	0.022961873	0.00034149947
0.19917560	0.023108005	0.00034369010
0.19930709	0.023135676	0.00034338881
0.19943858	0.023149496	0.00034168576
0.19957007	0.023351364	0.00034315808
0.19970156	0.023489896	0.00034466446
0.19983305	0.023168796	0.00034226849
0.19996454	0.023430249	0.00034425737
0.20009602	0.023493772	0.00034419648
0.20022751	0.023410136	0.00034450690
0.20035900	0.022714399	0.00034064379
0.20049049	0.023649979	0.00034501085
0.20062198	0.023817258	0.00034626567
0.20075347	0.024293914	0.00034852362
0.20088496	0.023256256	0.00034246990
0.20101645	0.023091672	0.00034165590
0.20114793	0.023013564	0.00033939497
0.20127942	0.023174998	0.00034185514
0.20141091	0.023159956	0.00034082511
0.20154240	0.023508737	0.00034336072
0.20167389	0.023784902	0.00034504770
0.20180538	0.023523836	0.00034262183
0.20193687	0.023658706	0.00034392442
0.20206836	0.023086556	0.00034048648
0.20219984	0.023084245	0.00034230706
0.20233133	0.023124361	0.00034198576
0.20246282	0.022790490	0.00033665188
0.20259431	0.022887171	0.00033872141
0.20272580	0.022968236	0.00033785846
0.20285729	0.023441714	0.00034109672
0.20298878	0.022786424	0.00033891510
0.20312027	0.023303841	0.00033781416
0.20325175	0.022468842	0.00033594457
0.20338324	0.023377432	0.00033961540
0.20351473	0.023052622	0.00033842408
0.20364622	0.023445836	0.00034091171
0.20377771	0.023937426	0.00034205661
0.20390920	0.023079292	0.00033910253
0.20404069	0.023345069	0.00034007336
0.20417217	0.022858913	0.00033783435
0.20430366	0.023371304	0.00034116347
0.20443515	0.022619794	0.00033302208
0.20456664	0.022784783	0.00033703466
0.20469813	0.023175478	0.00033879641
0.20482962	0.023329141	0.00033935751
0.20496111	0.022846530	0.00033558985
0.20509260	0.022802544	0.00033580553
0.20522408	0.022928620	0.00033577777
0.20535557	0.022986550	0.00033650957
0.20548706	0.023131047	0.00033752787
0.20561855	0.023825137	0.00034183347
0.20575004	0.022851753	0.00033448338
0.20588153	0.023254615	0.00033783349
0.20601302	0.023379844	0.00033984166
0.20614451	0.023064647	0.00033524720
0.20627599	0.023113462	0.00033719093
0.20640748	0.023111445	0.00033606844
0.20653897	0.023186039	0.00033657851
0.20667046	0.023166391	0.00033633404
0.20680195	0.023418036	0.00033723134
0.20693344	0.022765502	0.00033518668
0.20706493	0.022912039	0.00033466162
0.20719641	0.023421122	0.00033796479
0.20732790	0.023335871	0.00034039305
0.20745939	0.023511032	0.00033623683
0.20759088	0.023062847	0.00033542719
0.20772237	0.022797745	0.00033377088
0.20785386	0.022850121	0.00033328737
0.20798535	0.023159508	0.00033858466
0.20811684	0.024058856	0.00034028312
0.20824832	0.023115674	0.00033631414
0.20837981	0.022276746	0.00033030791
0.20851130	0.023589817	0.00033892838
0.20864279	0.023860562	0.00034035698
0.20877428	0.023405458	0.00033662879
0.20890577	0.023235491	0.00033609642
0.20903726	0.022940785	0.00033408363
0.20916875	0.023124712	0.00033447978
0.20930023	0.022854552	0.00033401244
0.20943172	0.022493924	0.00033073295
0.20956321	0.023588461	0.00033636882
0.20969470	0.023229683	0.00033521144
0.20982619	0.022910947	0.00033344945
0.20995768	0.023223690	0.00033580199
0.21008917	0.023747716	0.00033749493
0.21022065	0.023409636	0.00033584664
0.21035214	0.023004479	0.00033493279
0.21048363	0.023260360	0.00033292908
0.21061512	0.023008144	0.00033534917
0.21074661	0.024053987	0.00033765173
0.21087810	0.023260942	0.00033466624
0.21100959	0.023241071	0.00033524267
0.21114108	0.023145758	0.00033265750
0.21127256	0.023154743	0.00033473511
0.21140405	0.022865396	0.00033127051
0.21153554	0.023000407	0.00033302096
0.21166703	0.023323218	0.00033527404
0.21179852	0.023539445	0.00033551025
0.21193001	0.023349072	0.00033474914
0.21206150	0.022747206	0.00032935747
0.21219299	0.023499651	0.00033436065
0.21232447	0.023273226	0.00033457456
0.21245596	0.023237025	0.00033215053
0.21258745	0.023442150	0.00033484498
0.21271894	0.023402670	0.00033393399
0.21285043	0.023345806	0.00033313024
0.21298192	0.023202656	0.00033449000
0.21311341	0.023309816	0.00033216611
0.21324489	0.023360304	0.00033473882
0.21337638	0.023014088	0.00032979714
0.21350787	0.023728760	0.00033491289
0.21363936	0.023306456	0.00033423977
0.21377085	0.023164697	0.00033146583
0.21390234	0.023047864	0.00033270794
0.21403383	0.023204276	0.00033168898
0.21416532	0.023431609	0.00033222738
0.21429680	0.023520713	0.00033422835
0.21442829	0.023423707	0.00033229309
0.21455978	0.024168735	0.00033718965
0.21469127	0.022974562	0.00032965371
0.21482276	0.023588632	0.00033241583
0.21495425	0.022944072	0.00033014714
0.21508574	0.023286158	0.00033164221
0.21521723	0.023567374	0.00033312429
0.21534871	0.022828811	0.00032955346
0.21548020	0.022846718	0.00032650480
0.21561169	0.023532752	0.00033321124
0.21574318	0.023617059	0.00033389257
0.21587467	0.022885510	0.00032888152
0.21600616	0.023457535	0.00033165543
0.21613765	0.023018296	0.00032780307
0.21626913	0.023648551	0.00033360958
0.21640062	0.023091886	0.00032960758
0.21653211	0.023072136	0.00033008431
0.21666360	0.022979767	0.00032824483
0.21679509	0.023201035	0.00032922189
0.21692658	0.023016096	0.00032913917
0.21705807	0.023617955	0.00033251079
0.21718956	0.023382618	0.00033033833
0.21732104	0.023189934	0.00032994828
0.21745253	0.022922443	0.00032817099
0.21758402	0.023443512	0.00033195373
0.21771551	0.023507155	0.00033114555
0.21784700	0.023462676	0.00033020518
0.21797849	0.022973353	0.00032873459
0.21810998	0.022955633	0.00032664629
0.21824147	0.022912638	0.00032768695
0.21837295	0.022799824	0.00032871308
0.21850444	0.023240913	0.00032705953
0.21863593	0.023238703	0.00033008375
0.21876742	0.022905226	0.00032489548
0.21889891	0.022914491	0.00032782375
0.21903040	0.022821631	0.00032674535
0.21916189	0.023530620	0.00032851496
0.21929337	0.022744731	0.00032541252
0.21942486	0.023336853	0.00032823069
0.21955635	0.022862300	0.00032765589
0.21968784	0.023015187	0.00032784280
0.21981933	0.023440460	0.00032648702
0.21995082	0.023360979	0.00032822340
0.22008231	0.023545885	0.00032829962
0.22021380	0.022884598	0.00032590391
0.22034528	0.023567611	0.00033129415
0.22047677	0.023418265	0.00032720024
0.22060826	0.022996706	0.00032615955
0.22073975	0.023379988	0.00032772023
0.22087124	0.022662815	0.00032526437
0.22100273	0.024073099	0.00033206978
0.22113422	0.023089404	0.00032482090
0.22126571	0.023329392	0.00032756482
0.22139719	0.022750399	0.00032409591
0.22152868	0.022694921	0.00032430294
0.22166017	0.023341903	0.00032843503
0.22179166	0.023467667	0.00032661595
0.22192315	0.023306931	0.00032726342
0.22205464	0.022811183	0.00032378727
0.22218613	0.023621534	0.00032934477
0.22231761	0.023089010	0.00032485204
0.22244910	0.023407037	0.00032645085
0.22258059	0.023461817	0.00032758548
0.22271208	0.023293523	0.00032785248
0.22284357	0.023396632	0.00032655843
0.22297506	0.022896086	0.00032511480
0.22310655	0.023058691	0.00032429447
0.22323804	0.022864131	0.00032501102
0.22336952	0.023746269	0.00032973246
0.22350101	0.023638117	0.00032708191
0.22363250	0.023086901	0.00032510661
0.22376399	0.023453589	0.00032542779
0.22389548	0.022942373	0.00032487716
0.22402697	0.023213296	0.00032666336
0.22415846	0.023663433	0.00032748549
0.22428995	0.023218938	0.00032496714
0.22442143	0.023118670	0.00032320399
0.22455292	0.023198896	0.00032513107
0.22468441	0.022786700	0.00032296773
0.22481590	0.022972382	0.00032386459
0.22494739	0.022650080	0.00032024832
0.22507888	0.023499830	0.00032644921
0.22521037	0.023641469	0.00032637018
0.22534186	0.023192205	0.00032569046
0.22547334	0.023199501	0.00032366544
0.22560483	0.023797434	0.00032504878
0.22573632	0.022953592	0.00032390942
0.22586781	0.023168255	0.00032376988
0.22599930	0.023089769	0.00032379950
0.22613079	0.022739791	0.00032011909
0.22626228	0.022779805	0.00032096369
0.22639376	0.023243968	0.00032331010
0.22652525	0.023457144	0.00032344659
0.22665674	0.023403217	0.00032573849
0.22678823	0.023717227	0.00032521016
0.22691972	0.023130631	0.00032220399
0.22705121	0.023166858	0.00032289922
0.22718270	0.023706012	0.00032579573
0.22731419	0.023080716	0.00032433557
0.22744567	0.023707378	0.00032597683
0.22757716	0.023356173	0.00032302608
0.22770865	0.022535485	0.00032034533
0.22784014	0.023360939	0.00032333781
0.22797163	0.022867671	0.00032243299
0.22810312	0.022829441	0.00032009012
0.22823461	0.022875164	0.00032064221
0.22836610	0.022712572	0.00032181649
0.22849758	0.022481967	0.00031731881
0.22862907	0.023291783	0.00032387906
0.22876056	0.023243628	0.00032102322
0.22889205	0.022944824	0.00032013997
0.22902354	0.022535734	0.00031836155
0.22915503	0.023660102	0.00032337065
0.22928652	0.023525461	0.00032470159
0.22941800	0.022874482	0.00031980236
0.22954949	0.023145443	0.00032191134
0.22968098	0.023096237	0.00032159784
0.22981247	0.023314510	0.00032156806
0.22994396	0.022987101	0.00032071603
0.23007545	0.023030270	0.00032304333
0.23020694	0.023357202	0.00032848309
0.23033843	0.023359596	0.00033213898
0.23046991	0.023261717	0.00033238752
0.23060140	0.022951213	0.00033315805
0.23073289	0.022436797	0.00032986579
0.23086438	0.022788202	0.00033357357
0.23099587	0.022766436	0.00033650697
0.23112736	0.023042653	0.00033720939
0.23125885	0.022886395	0.00033936630
0.23139034	0.022976185	0.00033944233
0.23152182	0.023342284	0.00034266754
0.23165331	0.022893296	0.00034362859
0.23178480	0.023063000	0.00034368621
0.23191629	0.023389327	0.00034736124
0.23204778	0.022715681	0.00034385573
0.23217927	0.023555611	0.00034807592
0.23231076	0.022460194	0.00034517866
0.23244224	0.022747714	0.00034516200
0.23257373	0.022909531	0.00034749684
0.23270522	0.023604883	0.00035261442
0.23283671	0.023279938	0.00034786328
0.23296820	0.022729291	0.00034655637
0.23309969	0.023516797	0.00034992953
0.23323118	0.023377252	0.00034890892
0.23336267	0.022936343	0.00034873240
0.23349415	0.023745416	0.00035029770
0.23362564	0.023465937	0.00035215335
0.23375713	0.023038321	0.00034853227
0.23388862	0.023610911	0.00035192324
0.23402011	0.023837352	0.00035623520
0.23415160	0.023265404	0.00034996212
0.23428309	0.023740280	0.00035397775
0.23441458	0.022808562	0.00034724422
0.23454606	0.023589841	0.00035387755
0.23467755	0.023165937	0.00035075995
0.23480904	0.024032433	0.00035666279
0.23494053	0.023467535	0.00035377609
0.23507202	0.023547998	0.00035384296
0.23520351	0.024190848	0.00035874981
0.23533500	0.023009829	0.00035150566
0.23546648	0.023041366	0.00035168353
0.23559797	0.023134691	0.00035275364
0.23572946	0.023217589	0.00035355895
0.23586095	0.023194198	0.00035400359
0.23599244	0.023568494	0.00035673327
0.23612393	0.023078236	0.00035267000
0.23625542	0.022920169	0.00035317311
0.23638691	0.022815950	0.00035186805
0.23651839	0.023291154	0.00035508029
0.23664988	0.022781373	0.00035339104
0.23678137	0.023437147	0.00035604065
0.23691286	0.023119505	0.00035479980
0.23704435	0.022912538	0.00035427874
0.23717584	0.022262323	0.00034819675
0.23730733	0.023148597	0.00035632533
0.23743882	0.023611959	0.00035820957
0.23757030	0.023831135	0.00035978693
0.23770179	0.023036048	0.00035698166
0.23783328	0.023477534	0.00035747623
0.23796477	0.023324869	0.00035735190
0.23809626	0.023391726	0.00035768730
0.23822775	0.023795897	0.00036022903
0.23835924	0.023084695	0.00035865798
0.23849072	0.023456148	0.00035779477
0.23862221	0.023447153	0.00035842001
0.23875370	0.023217810	0.00035590157
0.23888519	0.023403282	0.00035948698
0.23901668	0.023616382	0.00036247559
0.23914817	0.023154150	0.00035496195
0.23927966	0.022916544	0.00035668748
0.23941115	0.023576958	0.00036085043
0.23954263	0.023380481	0.00036006008
0.23967412	0.023139287	0.00035969118
0.23980561	0.022989341	0.00035547341
0.23993710	0.022423957	0.00035463613
0.24006859	0.023292218	0.00035893962
0.24020008	0.023333226	0.00036018557
0.24033157	0.023823776	0.00036316620
0.24046306	0.023353784	0.00035909575
0.24059454	0.022826375	0.00035778414
0.24072603	0.022941890	0.00035899755
0.24085752	0.023302078	0.00035884556
0.24098901	0.023695422	0.00036606545
0.24112050	0.022541915	0.00035382775
0.24125199	0.022955655	0.00035935339
0.24138348	0.023070087	0.00036045060
0.24151496	0.023554029	0.00036086250
0.24164645	0.023806153	0.00036631348
0.24177794	0.023212197	0.00035786326
0.24190943	0.022687085	0.00035875856
0.24204092	0.023267273	0.00036172196
0.24217241	0.022426311	0.00035513952
0.24230390	0.024011804	0.00036702030
0.24243539	0.023524957	0.00036264401
0.24256687	0.023668144	0.00036396565
0.24269836	0.024067208	0.00036743342
0.24282985	0.023545095	0.00036246402
0.24296134	0.023474260	0.00036448548
0.24309283	0.023188731	0.00036249469
0.24322432	0.022853266	0.00035977685
0.24335581	0.022985693	0.00036239781
0.24348730	0.023391430	0.00036356490
0.24361878	0.022790333	0.00035966621
0.24375027	0.023059642	0.00036046227
0.24388176	0.022696889	0.00035869249
0.24401325	0.023218297	0.00036431330
0.24414474	0.022572242	0.00035807579
0.24427623	0.023114817	0.00036312922
0.24440772	0.023544038	0.00036515948
0.24453920	0.022814057	0.00036013278
0.24467069	0.023360354	0.00036594100
0.24480218	0.022822008	0.00035914605
0.24493367	0.022525963	0.00035941130
0.24506516	0.023302000	0.00036344287
0.24519665	0.023319272	0.00036268208
0.24532814	0.022477453	0.00035986811
0.24545963	0.022519936	0.00035916069
0.24559111	0.023143023	0.00036330484
0.24572260	0.023097833	0.00036365178
0.24585409	0.023123671	0.00036239210
0.24598558	0.023682475	0.00036795644
0.24611707	0.022814894	0.00036198724
0.24624856	0.023710760	0.00036521116
0.24638005	0.023411905	0.00036651453
0.24651154	0.022899799	0.00036236992
0.24664302	0.023720204	0.00036972337
0.24677451	0.022217888	0.00035851539
0.24690600	0.023072419	0.00036396355
0.24703749	0.022793512	0.00036341693
0.24716898	0.023619156	0.00036525311
0.24730047	0.023094367	0.00036637917
0.24743196	0.023923028	0.00036841387
0.24756345	0.023266171	0.00036598997
0.24769493	0.023173398	0.00036738498
0.24782642	0.022840006	0.00036231574
0.24795791	0.023612784	0.00036965667
0.24808940	0.022973452	0.00036432779
0.24822089	0.023134049	0.00036440031
0.24835238	0.022829287	0.00036419561
0.24848387	0.022615205	0.00036157512
0.24861535	0.023087646	0.00036613677
0.24874684	0.022826037	0.00036439593
0.24887833	0.023438470	0.00036664368
0.24900982	0.023232915	0.00036751858
0.24914131	0.023384612	0.00036748084
0.24927280	0.023134955	0.00036664445
0.24940429	0.023116287	0.00036640248
0.24953578	0.022987727	0.00036589968
0.24966726	0.023431591	0.00036985963
0.24979875	0.023175560	0.00036483944
0.24993024	0.022545813	0.00036435434
0.25006173	0.023395598	0.00036840538
0.25019322	0.023366915	0.00036897968
0.25032471	0.023029733	0.00036815677
0.25045620	0.023253911	0.00036629151
0.25058769	0.023311476	0.00036847095
0.25071917	0.022845081	0.00036475302
0.25085066	0.023386846	0.00036848429
0.25098215	0.023488640	0.00036970860
0.25111364	0.023247893	0.00036691093
0.25124513	0.023358399	0.00036974020
0.25137662	0.023218199	0.00036799218
0.25150811	0.023579330	0.00036979862
0.25163959	0.023433270	0.00036947477
0.25177108	0.023281976	0.00036741809
0.25190257	0.022997979	0.00036860177
0.25203406	0.023049803	0.00036679213
0.25216555	0.023405901	0.00036949323
0.25229704	0.023584771	0.00037092729
0.25242853	0.023090517	0.00036699482
0.25256002	0.023287381	0.00036989462
0.25269150	0.023454327	0.00036987901
0.25282299	0.023465018	0.00036914871
0.25295448	0.023287725	0.00037146923
0.25308597	0.022432387	0.00036254751
0.25321746	0.022597704	0.00036579885
0.25334895	0.023067778	0.00036926959
0.25348044	0.023415264	0.00036953599
0.25361193	0.022440295	0.00036469807
0.25374341	0.022542210	0.00036383883
0.25387490	0.024137038	0.00037461433
0.25400639	0.023243988	0.00037637309
0.25413788	0.023096244	0.00037833137
0.25426937	0.022931662	0.00038340944
0.25440086	0.023599096	0.00038994865
0.25453235	0.023242207	0.00039018134
0.25466383	0.023449731	0.00039384550
0.25479532	0.022529294	0.00038952650
0.25492681	0.023032701	0.00039576846
0.25505830	0.022523697	0.00039386850
0.25518979	0.022931455	0.00039892647
0.25532128	0.023559418	0.00040517203
0.25545277	0.023142476	0.00040369667
0.25558426	0.023404971	0.00040648906
0.25571574	0.023670584	0.00041098529
0.25584723	0.023522501	0.00041290724
0.25597872	0.023468837	0.00041323871
0.25611021	0.022090631	0.00040375185
0.25624170	0.022942381	0.00041157387
0.25637319	0.022932910	0.00041543316
0.25650468	0.023102494	0.00041487728
0.25663617	0.023485194	0.00042089326
0.25676765	0.023457482	0.00042168653
0.25689914	0.022935181	0.00042044626
0.25703063	0.022185890	0.00041834855
0.25716212	0.022616789	0.00041963833
0.25729361	0.022430584	0.00042176973
0.25742510	0.023260570	0.00042983504
0.25755659	0.023378683	0.00043278330
0.25768807	0.022498677	0.00042636449
0.25781956	0.023351234	0.00043257143
0.25795105	0.023084806	0.00043310961
0.25808254	0.023480951	0.00044180712
0.25821403	0.023879863	0.00043932425
0.25834552	0.023408511	0.00044148012
0.25847701	0.023442907	0.00043846681
0.25860850	0.023256735	0.00044015009
0.25873998	0.023610007	0.00044494017
0.25887147	0.023772131	0.00044541627
0.25900296	0.023606543	0.00044609532
0.25913445	0.023036763	0.00044271964
0.25926594	0.023067931	0.00044161431
0.25939743	0.023898645	0.00045097400
0.25952892	0.022677751	0.00043948070
0.25966041	0.022758171	0.00044480631
0.25979189	0.022957111	0.00044399100
0.25992338	0.023155468	0.00044973274
0.26005487	0.023233571	0.00045198172
0.26018636	0.023227077	0.00045041677
0.26031785	0.022505543	0.00044460019
0.26044934	0.023188065	0.00044986692
0.26058083	0.023279864	0.00044923482
0.26071231	0.023424734	0.00045490105
0.26084380	0.023004331	0.00045181153
0.26097529	0.023409790	0.00045415463
0.26110678	0.023471121	0.00045672609
0.26123827	0.022918332	0.00045482350
0.26136976	0.023584004	0.00045907648
0.26150125	0.022913281	0.00045412891
0.26163274	0.022774525	0.00045421271
0.26176422	0.022668248	0.00045109783
0.26189571	0.023392396	0.00046182861
0.26202720	0.022926010	0.00045753389
0.26215869	0.022733387	0.00045558926
0.26229018	0.023343211	0.00046127884
0.26242167	0.022687614	0.00045656693
0.26255316	0.023444485	0.00046381620
0.26268465	0.023117371	0.00046578898
0.26281613	0.023267672	0.00046480766
0.26294762	0.023429073	0.00046473120
0.26307911	0.023448952	0.00046596995
0.26321060	0.022997363	0.00046475236
0.26334209	0.022708685	0.00046437593
0.26347358	0.023068115	0.00046466933
0.26360507	0.023424719	0.00046973184
0.26373655	0.023327655	0.00046964197
0.26386804	0.023002691	0.00046669069
0.26399953	0.023687919	0.00047652889
0.26413102	0.023115961	0.00046681115
0.26426251	0.022937863	0.00046950862
0.26439400	0.023122123	0.00046663307
0.26452549	0.023075837	0.00047485025
0.26465698	0.022607004	0.00047060575
0.26478846	0.022644591	0.00046454501
0.26491995	0.023160078	0.00047653229
0.26505144	0.023430684	0.00047530307
0.26518293	0.023017120	0.00047340306
0.26531442	0.022935071	0.00047855191
0.26544591	0.022403831	0.00047035659
[truncated: 567 more rows]
