# Supplementary material for: Invariant surface glycoprotein 65 of Trypanosoma brucei is a complement C3 receptor
Source: Nat Commun. 2022 Aug 29;13:5085. doi: 10.1038/s41467-022-32728-9 (PMC9424271; doi:10.1038/s41467-022-32728-9)
Supplement: Supplementary file 4 — supplementary data 2 [file 41467_2022_32728_MOESM4_ESM.zip › b21-414646_00160.dat]

0.0026000000	40.509066	0.13837633
0.0027314887	29.533184	0.10852948
0.0028629774	22.700082	0.090980285
0.0029944661	17.473184	0.076605831
0.0031259548	12.575017	0.059719429
0.0032574435	10.992449	0.057794992
0.0033889322	9.0203614	0.049491505
0.0035204209	11.649679	0.048969849
0.0036519096	12.494119	0.047060247
0.0037833983	10.052270	0.039797629
0.0039148870	8.3459328	0.034990123
0.0040463757	6.8379776	0.030469657
0.0041778644	5.5837672	0.025807113
0.0043093531	4.6538240	0.023131892
0.0044408418	3.8936226	0.020349511
0.0045723305	3.1598859	0.018332123
0.0047038192	2.9291375	0.016892811
0.0048353079	2.5490090	0.015298399
0.0049667966	2.2467453	0.014311351
0.0050982853	1.9077470	0.012492974
0.0052297740	1.7671853	0.012181114
0.0053612627	1.5401901	0.010981486
0.0054927514	1.4225728	0.010274029
0.0056242401	1.2942497	0.0097713315
0.0057557288	1.2053932	0.0091686755
0.0058872175	1.0882064	0.0085949727
0.0060187062	1.0380838	0.0083724608
0.0061501949	0.90644702	0.0074938573
0.0062816836	0.89447613	0.0076123561
0.0064131723	0.84263614	0.0072428744
0.0065446610	0.79938001	0.0069534969
0.0066761496	0.77216117	0.0068019282
0.0068076383	0.74314379	0.0065215657
0.0069391270	0.69496544	0.0064080018
0.0070706157	0.67212027	0.0062021030
0.0072021044	0.65139141	0.0060383949
0.0073335931	0.63640501	0.0059425222
0.0074650818	0.58702289	0.0055411583
0.0075965705	0.56755924	0.0054937380
0.0077280592	0.54789122	0.0053753589
0.0078595479	0.52311205	0.0051268251
0.0079910366	0.51711038	0.0051277020
0.0081225253	0.47633905	0.0047806319
0.0082540140	0.47017474	0.0047766104
0.0083855027	0.45974378	0.0047413906
0.0085169914	0.42688725	0.0044754861
0.0086484801	0.41713995	0.0043919203
0.0087799688	0.38528512	0.0041464479
0.0089114575	0.38201859	0.0041506600
0.0090429462	0.36486565	0.0040280392
0.0091744349	0.34288337	0.0038714854
0.0093059236	0.33728902	0.0037943177
0.0094374123	0.32024235	0.0036727069
0.0095689010	0.30935859	0.0035516253
0.0097003897	0.30103804	0.0035318607
0.0098318784	0.28649246	0.0033962154
0.0099633671	0.26939166	0.0032577638
0.010094856	0.26311941	0.0032094894
0.010226345	0.24778705	0.0030408470
0.010357833	0.24515833	0.0031027729
0.010489322	0.22813482	0.0029050566
0.010620811	0.21853097	0.0028228698
0.010752299	0.21103369	0.0027622116
0.010883788	0.19899839	0.0026270558
0.011015277	0.19305579	0.0026344847
0.011146765	0.17816903	0.0024531323
0.011278254	0.17375137	0.0024125156
0.011409743	0.16801273	0.0023478201
0.011541231	0.15983409	0.0022556633
0.011672720	0.14969596	0.0021886682
0.011804209	0.14391172	0.0020647495
0.011935698	0.13850159	0.0020213280
0.012067186	0.12736320	0.0019268721
0.012198675	0.12328946	0.0018340228
0.012330164	0.11946401	0.0018096446
0.012461652	0.11240139	0.0017348038
0.012593141	0.11043826	0.0016812374
0.012724630	0.10616703	0.0016490239
0.012856118	0.10145270	0.0015604413
0.012987607	0.099425205	0.0015628946
0.013119096	0.095648785	0.0014985417
0.013250585	0.092023546	0.0014541108
0.013382073	0.091118195	0.0014532897
0.013513562	0.087054095	0.0013968487
0.013645051	0.083751473	0.0013804121
0.013776539	0.081675912	0.0013559996
0.013908028	0.081545844	0.0013321663
0.014039517	0.076188655	0.0012814259
0.014171005	0.076448208	0.0012750166
0.014302494	0.075235349	0.0012671846
0.014433983	0.074316944	0.0012610475
0.014565472	0.070541851	0.0012034199
0.014696960	0.070751750	0.0012103562
0.014828449	0.068340893	0.0011718593
0.014959938	0.067114955	0.0011676097
0.015091426	0.064423550	0.0011480288
0.015222915	0.061934350	0.0010984458
0.015354404	0.066040995	0.0011386266
0.015485892	0.061570851	0.0010884202
0.015617381	0.063716541	0.0011106682
0.015748870	0.062446211	0.0010985862
0.015880359	0.059894614	0.0010601065
0.016011847	0.061477203	0.0010758704
0.016143336	0.055023811	0.0010079233
0.016274825	0.051566046	0.00097780744
0.016406313	0.052806381	0.00098107442
0.016537802	0.052779412	0.00097451627
0.016669291	0.053975171	0.00098134558
0.016800779	0.053857130	0.00097934408
0.016932268	0.058714971	0.0010171334
0.017063757	0.062059266	0.0010414113
0.017195246	0.059148802	0.0010090371
0.017326734	0.059182982	0.0010107715
0.017458223	0.058030273	0.00099385072
0.017589712	0.057983036	0.00098813962
0.017721200	0.057642524	0.00098883336
0.017852689	0.055240229	0.00094815249
0.017984178	0.055211136	0.00096016798
0.018115666	0.053674740	0.00094002486
0.018247155	0.053188325	0.00092950704
0.018378644	0.051922896	0.00092098958
0.018510133	0.050734616	0.00090033409
0.018641621	0.051348796	0.00090206589
0.018773110	0.050505128	0.00089219733
0.018904599	0.050536930	0.00089138124
0.019036087	0.049339623	0.00087669251
0.019167576	0.048764494	0.00086335272
0.019299065	0.048878529	0.00086038377
0.019430553	0.048114719	0.00086131204
0.019562042	0.046002124	0.00083449704
0.019693531	0.047584754	0.00084656257
0.019825019	0.046088983	0.00082755294
0.019956508	0.046208616	0.00082411689
0.020087997	0.044896421	0.00081702119
0.020219486	0.044561395	0.00080819703
0.020350974	0.044938541	0.00081546721
0.020482463	0.044008703	0.00079275198
0.020613952	0.042668170	0.00077941272
0.020745440	0.042589552	0.00078454225
0.020876929	0.044018759	0.00078560825
0.021008418	0.042616475	0.00077678596
0.021139906	0.041375329	0.00076353547
0.021271395	0.040556957	0.00074696418
0.021402884	0.041478715	0.00075893885
0.021534373	0.039216981	0.00073381232
0.021665861	0.039643507	0.00073677215
0.021797350	0.040632778	0.00074151063
0.021928839	0.039403513	0.00072168495
0.022060327	0.040641204	0.00074163620
0.022191816	0.039286797	0.00071981800
0.022323305	0.038939255	0.00071875587
0.022454793	0.037682810	0.00070527290
0.022586282	0.036981394	0.00069243654
0.022717771	0.036533087	0.00069421784
0.022849260	0.036373092	0.00068325206
0.022980748	0.036524700	0.00068859104
0.023112237	0.036210783	0.00067962269
0.023243726	0.036628262	0.00067981935
0.023375214	0.037003156	0.00068899732
0.023506703	0.037981373	0.00069104785
0.023638192	0.037407145	0.00068513775
0.023769680	0.038117365	0.00068957149
0.023901169	0.037214580	0.00067725318
0.024032658	0.038057915	0.00068915704
0.024164147	0.037858408	0.00067989145
0.024295635	0.037202028	0.00067068361
0.024427124	0.036263142	0.00066059013
0.024558613	0.036363970	0.00065594502
0.024690101	0.036922927	0.00067065494
0.024821590	0.037684373	0.00066994362
0.024953079	0.037359435	0.00066340246
0.025084567	0.037435883	0.00066380293
0.025216056	0.034780782	0.00063774064
0.025347545	0.036389409	0.00065506688
0.025479034	0.035004508	0.00063794842
0.025610522	0.036236948	0.00064312820
0.025742011	0.035780346	0.00064128857
0.025873500	0.035528207	0.00063470656
0.026004988	0.035960740	0.00064159977
0.026136477	0.035610141	0.00063609803
0.026267966	0.035644785	0.00062960133
0.026399454	0.034537172	0.00062347110
0.026530943	0.035025216	0.00062164906
0.026662432	0.035503965	0.00062969500
0.026793920	0.036615281	0.00063477370
0.026925409	0.035193100	0.00062054958
0.027056898	0.033594781	0.00060893129
0.027188387	0.035890176	0.00061942759
0.027319875	0.034391627	0.00061419283
0.027451364	0.036222173	0.00062186373
0.027582853	0.035084822	0.00060998418
0.027714341	0.033820433	0.00059960558
0.027845830	0.035100312	0.00060677180
0.027977319	0.034378117	0.00060426042
0.028108807	0.034768052	0.00060243114
0.028240296	0.034020731	0.00059556230
0.028371785	0.035211297	0.00060366793
0.028503274	0.033582717	0.00058951589
0.028634762	0.033478757	0.00058645942
0.028766251	0.033371289	0.00058618646
0.028897740	0.034382544	0.00058914565
0.029029228	0.033803773	0.00058607946
0.029160717	0.033001939	0.00058008122
0.029292206	0.032540415	0.00057307923
0.029423694	0.032624940	0.00057578067
0.029555183	0.033027709	0.00056905806
0.029686672	0.032569987	0.00057171343
0.029818161	0.033079278	0.00057356580
0.029949649	0.033350606	0.00057190383
0.030081138	0.032560113	0.00056607082
0.030212627	0.032375051	0.00056008993
0.030344115	0.032465999	0.00056065828
0.030475604	0.032504453	0.00056124839
0.030607093	0.031856029	0.00055348563
0.030738581	0.032047183	0.00055642297
0.030870070	0.033128446	0.00056092572
0.031001559	0.031774975	0.00054775251
0.031133048	0.031621391	0.00054968147
0.031264536	0.032188676	0.00054999225
0.031396025	0.033613580	0.00056287059
0.031527514	0.031916319	0.00054546379
0.031659002	0.032346475	0.00054709344
0.031790491	0.032648501	0.00055063140
0.031921980	0.032107157	0.00054417763
0.032053468	0.032597460	0.00055031473
0.032184957	0.031192439	0.00053168836
0.032316446	0.031484243	0.00053293862
0.032447935	0.031207168	0.00053568955
0.032579423	0.032134031	0.00053775841
0.032710912	0.031784824	0.00053641206
0.032842401	0.032214146	0.00053581996
0.032973889	0.030478322	0.00052109636
0.033105378	0.031019283	0.00052740329
0.033236867	0.031187891	0.00052614899
0.033368355	0.031182657	0.00053486442
0.033499844	0.030648741	0.00052885604
0.033631333	0.031071248	0.00053214218
0.033762822	0.029732150	0.00052970527
0.033894310	0.030728030	0.00053379149
0.034025799	0.030058545	0.00052909080
0.034157288	0.031495195	0.00054044871
0.034288776	0.030733369	0.00053416959
0.034420265	0.030718971	0.00054049412
0.034551754	0.029537497	0.00052722637
0.034683242	0.030750960	0.00053780104
0.034814731	0.029902683	0.00052783535
0.034946220	0.030128647	0.00053072966
0.035077708	0.029697863	0.00053344984
0.035209197	0.029090581	0.00052567995
0.035340686	0.029804370	0.00052892204
0.035472175	0.029680603	0.00053744087
0.035603663	0.028919497	0.00053513768
0.035735152	0.029106315	0.00054239100
0.035866641	0.030658321	0.00055350863
0.035998129	0.028355960	0.00053264034
0.036129618	0.027814923	0.00053217454
0.036261107	0.028534825	0.00053478541
0.036392595	0.029387719	0.00055156013
0.036524084	0.029401161	0.00054937105
0.036655573	0.030579197	0.00055426353
0.036787062	0.030441859	0.00055724712
0.036918550	0.029693100	0.00054834153
0.037050039	0.028813779	0.00054709189
0.037181528	0.028004350	0.00053703901
0.037313016	0.029928270	0.00055307210
0.037444505	0.028953598	0.00054889121
0.037575994	0.028576317	0.00054245180
0.037707482	0.028266199	0.00054675921
0.037838971	0.028785316	0.00055233652
0.037970460	0.028736949	0.00054659911
0.038101949	0.029824331	0.00056003107
0.038233437	0.030014594	0.00055635852
0.038364926	0.029342537	0.00054691887
0.038496415	0.030049168	0.00055075625
0.038627903	0.029243323	0.00053765394
0.038759392	0.029021065	0.00053772255
0.038890881	0.030835684	0.00054705375
0.039022369	0.030386657	0.00054469288
0.039153858	0.030803113	0.00054513507
0.039285347	0.029032275	0.00052692939
0.039416836	0.029528256	0.00053794723
0.039548324	0.029358980	0.00053261275
0.039679813	0.029662051	0.00053038148
0.039811302	0.029777673	0.00053415705
0.039942790	0.030136049	0.00053532695
0.040074279	0.029842248	0.00053463486
0.040205768	0.029114610	0.00052601692
0.040337256	0.029774789	0.00052929244
0.040468745	0.029470238	0.00052681786
0.040600234	0.029158946	0.00052168199
0.040731723	0.029678741	0.00052843976
0.040863211	0.029759772	0.00052871425
0.040994700	0.029783813	0.00052586919
0.041126189	0.030017878	0.00053036397
0.041257677	0.029789730	0.00052466260
0.041389166	0.029190807	0.00051852427
0.041520655	0.029422155	0.00052362847
0.041652143	0.029895646	0.00052516331
0.041783632	0.029730860	0.00052269871
0.041915121	0.029792603	0.00052060959
0.042046610	0.029222303	0.00051891210
0.042178098	0.029201993	0.00051799394
0.042309587	0.028583762	0.00051318736
0.042441076	0.028356056	0.00051003702
0.042572564	0.028723908	0.00051083131
0.042704053	0.029457689	0.00051370547
0.042835542	0.029598297	0.00051830503
0.042967030	0.029449762	0.00051559323
0.043098519	0.029801299	0.00051941962
0.043230008	0.028933026	0.00051157694
0.043361496	0.029933599	0.00051467574
0.043492985	0.029518406	0.00051606259
0.043624474	0.030147688	0.00051678670
0.043755963	0.028427008	0.00050697590
0.043887451	0.029950596	0.00051523447
0.044018940	0.029893511	0.00051188779
0.044150429	0.030008523	0.00051949827
0.044281917	0.029932776	0.00051245136
0.044413406	0.029127051	0.00051111630
0.044544895	0.028942014	0.00050404443
0.044676383	0.028732279	0.00050312757
0.044807872	0.028827305	0.00050422660
0.044939361	0.030096441	0.00051238363
0.045070850	0.028338874	0.00049796322
0.045202338	0.029477725	0.00050609785
0.045333827	0.029155815	0.00050055857
0.045465316	0.029261376	0.00050763790
0.045596804	0.028844440	0.00049924123
0.045728293	0.029822814	0.00050817226
0.045859782	0.029206649	0.00050215527
0.045991270	0.029243369	0.00049770404
0.046122759	0.029537716	0.00050450453
0.046254248	0.029158918	0.00050935265
0.046385737	0.029586772	0.00051371128
0.046517225	0.029011730	0.00051267692
0.046648714	0.029456096	0.00051784745
0.046780203	0.028925699	0.00051899767
0.046911691	0.028548882	0.00051374997
0.047043180	0.029296516	0.00052097508
0.047174669	0.029148137	0.00052076555
0.047306157	0.029395461	0.00052582667
0.047437646	0.028735937	0.00052137338
0.047569135	0.028752179	0.00052379199
0.047700624	0.029313731	0.00052447669
0.047832112	0.030093893	0.00053572591
0.047963601	0.029727052	0.00052957223
0.048095090	0.029159185	0.00053011972
0.048226578	0.029301210	0.00053264124
0.048358067	0.029375311	0.00052961124
0.048489556	0.028814880	0.00052755866
0.048621044	0.029185668	0.00053216217
0.048752533	0.029140081	0.00053654975
0.048884022	0.029818893	0.00053888707
0.049015511	0.029318869	0.00053429659
0.049146999	0.028806996	0.00053077602
0.049278488	0.030116343	0.00054132603
0.049409977	0.030297997	0.00054628040
0.049541465	0.029219603	0.00053733024
0.049672954	0.029428161	0.00053929020
0.049804443	0.028913780	0.00053397467
0.049935931	0.029899155	0.00054468005
0.050067420	0.029584399	0.00054280524
0.050198909	0.029701914	0.00054510750
0.050330398	0.029651835	0.00054154945
0.050461886	0.029303019	0.00053969526
0.050593375	0.029158898	0.00054018946
0.050724864	0.029415157	0.00054352209
0.050856352	0.029849460	0.00054766758
0.050987841	0.028624935	0.00053463410
0.051119330	0.030072684	0.00054761020
0.051250818	0.030081568	0.00055064783
0.051382307	0.029548170	0.00054711417
0.051513796	0.029285855	0.00054219849
0.051645284	0.029489437	0.00054533328
0.051776773	0.028834267	0.00054001890
0.051908262	0.030157192	0.00055060820
0.052039751	0.029466627	0.00054760424
0.052171239	0.028961484	0.00054348663
0.052302728	0.030269292	0.00055787996
0.052434217	0.029885475	0.00054923871
0.052565705	0.029175566	0.00054687957
0.052697194	0.029410307	0.00054719018
0.052828683	0.029502511	0.00055104803
0.052960171	0.030131376	0.00055412485
0.053091660	0.030271305	0.00055392846
0.053223149	0.029515499	0.00055129828
0.053354638	0.029471537	0.00055237300
0.053486126	0.028978744	0.00054815698
0.053617615	0.029392013	0.00054829435
0.053749104	0.029319202	0.00054958215
0.053880592	0.029178519	0.00054756922
0.054012081	0.029255705	0.00055272178
0.054143570	0.029157236	0.00055142661
0.054275058	0.029527990	0.00055230154
0.054406547	0.029030962	0.00054571007
0.054538036	0.027979832	0.00054364204
0.054669525	0.029432856	0.00055135810
0.054801013	0.029103884	0.00055196146
0.054932502	0.029239996	0.00055149834
0.055063991	0.029051743	0.00054802232
0.055195479	0.029424070	0.00055587802
0.055326968	0.029765642	0.00055609772
0.055458457	0.028872740	0.00055214091
0.055589945	0.030301634	0.00056018288
0.055721434	0.028259254	0.00054022851
0.055852923	0.028538143	0.00055220684
0.055984412	0.029308481	0.00055570226
0.056115900	0.029217520	0.00055437230
0.056247389	0.030388727	0.00056403766
0.056378878	0.028497027	0.00054602331
0.056510366	0.028842932	0.00055426837
0.056641855	0.029417252	0.00055459126
0.056773344	0.029681127	0.00055926836
0.056904832	0.030302867	0.00056583113
0.057036321	0.029619075	0.00055577807
0.057167810	0.030002309	0.00056171832
0.057299299	0.029499521	0.00055794109
0.057430787	0.028858887	0.00054953250
0.057562276	0.028850970	0.00055354611
0.057693765	0.029180370	0.00054820571
0.057825253	0.028213986	0.00054604286
0.057956742	0.029382327	0.00055522979
0.058088231	0.028941663	0.00054987383
0.058219719	0.028559764	0.00054964406
0.058351208	0.028625242	0.00054314571
0.058482697	0.029473019	0.00055338145
0.058614186	0.029030052	0.00055135452
0.058745674	0.028330569	0.00053896678
0.058877163	0.028981217	0.00054653547
0.059008652	0.029928735	0.00055049809
0.059140140	0.029373098	0.00055024781
0.059271629	0.030613948	0.00055947496
0.059403118	0.028850209	0.00053988527
0.059534606	0.028765833	0.00054421046
0.059666095	0.028659077	0.00053551759
0.059797584	0.029249743	0.00054412155
0.059929072	0.029580513	0.00054989495
0.060060561	0.028779267	0.00053735962
0.060192050	0.029652825	0.00054874893
0.060323539	0.030092229	0.00054698414
0.060455027	0.029249823	0.00054558839
0.060586516	0.029008422	0.00054309046
0.060718005	0.028728811	0.00053679999
0.060849493	0.029165508	0.00054144852
0.060980982	0.029208150	0.00054092473
0.061112471	0.029468143	0.00054166700
0.061243959	0.029685385	0.00054960422
0.061375448	0.028534389	0.00053257066
0.061506937	0.028613278	0.00053875301
0.061638426	0.028635930	0.00053339986
0.061769914	0.029477079	0.00054296993
0.061901403	0.029647675	0.00054828831
0.062032892	0.030031681	0.00054250596
0.062164380	0.028724175	0.00053516188
0.062295869	0.028829457	0.00053710789
0.062427358	0.028766923	0.00053488538
0.062558846	0.028719453	0.00053891522
0.062690335	0.028002247	0.00052582237
0.062821824	0.029296011	0.00053835020
0.062953313	0.028875973	0.00053409182
0.063084801	0.029298208	0.00053720760
0.063216290	0.029346265	0.00054101634
0.063347779	0.028873082	0.00053370736
0.063479267	0.028163585	0.00052577526
0.063610756	0.028662432	0.00053470598
0.063742245	0.028973757	0.00053298865
0.063873733	0.028726778	0.00053514050
0.064005222	0.029006314	0.00053410992
0.064136711	0.028491550	0.00052934745
0.064268200	0.028736081	0.00052970505
0.064399688	0.029845672	0.00053946604
0.064531177	0.028852269	0.00053389122
0.064662666	0.028324632	0.00052724233
0.064794154	0.028953685	0.00053266731
0.064925643	0.029387215	0.00053749525
0.065057132	0.029297830	0.00053518651
0.065188620	0.029614043	0.00053894378
0.065320109	0.028492200	0.00052732088
0.065451598	0.028743045	0.00052805716
0.065583087	0.028925714	0.00053192887
0.065714575	0.028983849	0.00053098747
0.065846064	0.028298759	0.00052621901
0.065977553	0.028341598	0.00052554698
0.066109041	0.028576745	0.00052500196
0.066240530	0.029266568	0.00053287497
0.066372019	0.028310942	0.00052334622
0.066503507	0.027970337	0.00052217588
0.066634996	0.029045973	0.00052808500
0.066766485	0.029174540	0.00053289339
0.066897973	0.028387024	0.00052478747
0.067029462	0.029459995	0.00053175180
0.067160951	0.029407684	0.00053570031
0.067292440	0.029979532	0.00053389402
0.067423928	0.029281080	0.00052763666
0.067555417	0.028673982	0.00052554322
0.067686906	0.029521329	0.00053038000
0.067818394	0.028497282	0.00052381330
0.067949883	0.027758471	0.00051808171
0.068081372	0.029768681	0.00053249713
0.068212860	0.029332809	0.00052883155
0.068344349	0.029698390	0.00053249974
0.068475838	0.029552790	0.00052935205
0.068607327	0.028843855	0.00052665414
0.068738815	0.029580360	0.00052693137
0.068870304	0.028560031	0.00052330078
0.069001793	0.029363961	0.00052714036
0.069133281	0.028904022	0.00052352163
0.069264770	0.029087127	0.00052860689
0.069396259	0.029397797	0.00052220110
0.069527747	0.029753733	0.00052978895
0.069659236	0.028893123	0.00052337967
0.069790725	0.028255494	0.00051692707
0.069922214	0.029049288	0.00052509340
0.070053702	0.029251553	0.00052186542
0.070185191	0.028472885	0.00051976315
0.070316680	0.028459196	0.00051785850
0.070448168	0.029667024	0.00052795045
0.070579657	0.029189334	0.00052583459
0.070711146	0.029236094	0.00052014251
0.070842634	0.029609743	0.00052808130
0.070974123	0.028105588	0.00051346897
0.071105612	0.027848642	0.00051024383
0.071237101	0.028824125	0.00052079003
0.071368589	0.029411677	0.00051998857
0.071500078	0.027283596	0.00050807116
0.071631567	0.028402883	0.00051686265
0.071763055	0.027893333	0.00051102461
0.071894544	0.028164639	0.00051461666
0.072026033	0.027907016	0.00050709341
0.072157521	0.027519554	0.00050850595
0.072289010	0.027741763	0.00050993484
0.072420499	0.028282590	0.00051258406
0.072551988	0.027946698	0.00050905821
0.072683476	0.027689399	0.00050525809
0.072814965	0.028418597	0.00051403552
0.072946454	0.027224482	0.00050570590
0.073077942	0.028254341	0.00050814008
0.073209431	0.027180760	0.00050394897
0.073340920	0.027504995	0.00050279170
0.073472408	0.027660120	0.00050678544
0.073603897	0.027907060	0.00051096783
0.073735386	0.027329582	0.00050038371
0.073866875	0.028172284	0.00050934189
0.073998363	0.027796358	0.00050680756
0.074129852	0.027104513	0.00050082896
0.074261341	0.027331916	0.00050383902
0.074392829	0.028236752	0.00050553827
0.074524318	0.027587003	0.00050708176
0.074655807	0.027690617	0.00050420488
0.074787295	0.027829319	0.00050559069
0.074918784	0.027443330	0.00050107277
0.075050273	0.026907803	0.00049714214
0.075181761	0.027142897	0.00049740462
0.075313250	0.028367582	0.00051038170
0.075444739	0.026928037	0.00049656581
0.075576228	0.027281359	0.00050008605
0.075707716	0.027556468	0.00050026657
0.075839205	0.026881915	0.00049729521
0.075970694	0.026879186	0.00049575703
0.076102182	0.027071105	0.00049478594
0.076233671	0.026184466	0.00049388290
0.076365160	0.026843261	0.00049213910
0.076496648	0.026428326	0.00049107868
0.076628137	0.027346293	0.00049779132
0.076759626	0.026862151	0.00049383303
0.076891115	0.027410424	0.00049876387
0.077022603	0.026741839	0.00049269151
0.077154092	0.027519674	0.00049817022
0.077285581	0.026056345	0.00049018952
0.077417069	0.026853707	0.00049131857
0.077548558	0.026750889	0.00049178088
0.077680047	0.027049524	0.00049300361
0.077811535	0.027786967	0.00049793611
0.077943024	0.026830776	0.00049208478
0.078074513	0.027128082	0.00049053604
0.078206002	0.027140980	0.00049460444
0.078337490	0.027128120	0.00049242706
0.078468979	0.027480615	0.00049509842
0.078600468	0.027247802	0.00049652656
0.078731956	0.027234691	0.00049130686
0.078863445	0.026936481	0.00049166948
0.078994934	0.027375721	0.00049253641
0.079126422	0.027083910	0.00049112516
0.079257911	0.026655588	0.00048764641
0.079389400	0.026638338	0.00048699192
0.079520889	0.026712492	0.00048836092
0.079652377	0.026433904	0.00048653343
0.079783866	0.027397221	0.00049223559
0.079915355	0.026039833	0.00048535187
0.080046843	0.026456103	0.00048510431
0.080178332	0.026854054	0.00048798026
0.080309821	0.025623443	0.00048054395
0.080441309	0.027337768	0.00048642851
0.080572798	0.026448496	0.00048554432
0.080704287	0.027367491	0.00049177999
0.080835776	0.026165220	0.00048047474
0.080967264	0.026560057	0.00048723917
0.081098753	0.026880535	0.00048209439
0.081230242	0.027342465	0.00049073879
0.081361730	0.026976864	0.00048744112
0.081493219	0.026917805	0.00048563521
0.081624708	0.026392445	0.00048374156
0.081756196	0.026624554	0.00047892432
0.081887685	0.026388550	0.00048433326
0.082019174	0.026187008	0.00048028059
0.082150663	0.025647174	0.00047638730
0.082282151	0.026711826	0.00048377477
0.082413640	0.026934727	0.00048386171
0.082545129	0.026406774	0.00048114112
0.082676617	0.025886720	0.00047955796
0.082808106	0.025852397	0.00047620561
0.082939595	0.026445804	0.00048313283
0.083071083	0.025881106	0.00047394516
0.083202572	0.025892262	0.00047592942
0.083334061	0.025456320	0.00047610082
0.083465549	0.026967517	0.00048073120
0.083597038	0.026308790	0.00048190971
0.083728527	0.026274910	0.00047438002
0.083860016	0.026353142	0.00047979415
0.083991504	0.026679741	0.00048076320
0.084122993	0.025913828	0.00047471658
0.084254482	0.026433658	0.00047929167
0.084385970	0.026108156	0.00047617393
0.084517459	0.026369268	0.00047657297
0.084648948	0.025981912	0.00047607578
0.084780436	0.026006772	0.00047281681
0.084911925	0.026018852	0.00047423011
0.085043414	0.026296940	0.00047322946
0.085174903	0.026379694	0.00047559600
0.085306391	0.026226483	0.00047852868
0.085437880	0.025096737	0.00046482456
0.085569369	0.025426302	0.00046974673
0.085700857	0.026117152	0.00047326245
0.085832346	0.025442903	0.00046808957
0.085963835	0.025466372	0.00047021445
0.086095323	0.025571525	0.00046752786
0.086226812	0.025732221	0.00046822280
0.086358301	0.026260307	0.00047250934
0.086489790	0.025940496	0.00046989858
0.086621278	0.025523528	0.00046796721
0.086752767	0.026482226	0.00047274726
0.086884256	0.026320993	0.00047273679
0.087015744	0.025355542	0.00046483187
0.087147233	0.026089798	0.00047105340
0.087278722	0.025273767	0.00046520719
0.087410210	0.025889603	0.00046900422
0.087541699	0.026524691	0.00047124151
0.087673188	0.026115625	0.00047056329
0.087804677	0.026289643	0.00046985595
0.087936165	0.026082293	0.00047040370
0.088067654	0.025857891	0.00046812849
0.088199143	0.025853898	0.00046436513
0.088330631	0.026266784	0.00047214390
0.088462120	0.025618314	0.00046205132
0.088593609	0.025827447	0.00046834463
0.088725097	0.025963433	0.00046650904
0.088856586	0.025555475	0.00046290274
0.088988075	0.026065169	0.00046997550
0.089119564	0.026969593	0.00047384024
0.089251052	0.026268468	0.00047111785
0.089382541	0.025933386	0.00046668973
0.089514030	0.025179791	0.00045847052
0.089645518	0.026778069	0.00047124689
0.089777007	0.025813139	0.00046238725
0.089908496	0.025246798	0.00046429867
0.090039984	0.025790865	0.00046285089
0.090171473	0.025423599	0.00045986941
0.090302962	0.025209043	0.00046084532
0.090434451	0.025524372	0.00046012422
0.090565939	0.025311937	0.00046073339
0.090697428	0.024764194	0.00045608388
0.090828917	0.026291741	0.00046305740
0.090960405	0.024785913	0.00045727479
0.091091894	0.025974613	0.00046303986
0.091223383	0.026192600	0.00046803867
0.091354871	0.024847559	0.00045839204
0.091486360	0.025281531	0.00046670775
0.091617849	0.025482736	0.00047418232
0.091749337	0.025406550	0.00047795562
0.091880826	0.025472773	0.00048153862
0.092012315	0.025118370	0.00048258326
0.092143804	0.026235945	0.00049030613
0.092275292	0.025672452	0.00048906068
0.092406781	0.026104753	0.00049359082
0.092538270	0.024638500	0.00048556353
0.092669758	0.024754968	0.00049064973
0.092801247	0.024948791	0.00047504716
0.092932736	0.025276036	0.00047983384
0.093064224	0.024651857	0.00047054204
0.093195713	0.025191168	0.00047299343
0.093327202	0.025009686	0.00047130997
0.093458691	0.025007781	0.00046294969
0.093590179	0.025128303	0.00047074384
0.093721668	0.025311307	0.00047158577
0.093853157	0.025581561	0.00047166303
0.093984645	0.025079680	0.00046587301
0.094116134	0.024896850	0.00046310394
0.094247623	0.024199933	0.00045646405
0.094379111	0.024284348	0.00045804605
0.094510600	0.025139636	0.00046588419
0.094642089	0.025781277	0.00046825792
0.094773578	0.025627429	0.00046428197
0.094905066	0.024373027	0.00045797470
0.095036555	0.024370118	0.00045956175
0.095168044	0.024858119	0.00045840699
0.095299532	0.025184054	0.00046045684
0.095431021	0.024923557	0.00045664454
0.095562510	0.024971396	0.00045938458
0.095693998	0.024436020	0.00045761775
0.095825487	0.024637280	0.00045451909
0.095956976	0.025367057	0.00046336898
0.096088465	0.025439954	0.00045939835
0.096219953	0.025195076	0.00045912241
0.096351442	0.025391453	0.00046110181
0.096482931	0.024605665	0.00045379569
0.096614419	0.024369047	0.00045066380
0.096745908	0.024278359	0.00045178408
0.096877397	0.025185249	0.00045694676
0.097008885	0.025462966	0.00045989675
0.097140374	0.024899952	0.00045318130
0.097271863	0.023832098	0.00044756080
0.097403352	0.024849243	0.00045269908
0.097534840	0.024628002	0.00045090528
0.097666329	0.024717963	0.00045433845
0.097797818	0.025056894	0.00045113734
0.097929306	0.024685849	0.00044874903
0.098060795	0.024993554	0.00045240766
0.098192284	0.024410272	0.00044304830
0.098323772	0.024887915	0.00045046390
0.098455261	0.025047351	0.00044774490
0.098586750	0.024030666	0.00043976912
0.098718239	0.024774229	0.00044528390
0.098849727	0.024232485	0.00043996009
0.098981216	0.024138141	0.00044043953
0.099112705	0.024816949	0.00044538013
0.099244193	0.024008681	0.00043726052
0.099375682	0.025066028	0.00044498308
0.099507171	0.024693361	0.00044300566
0.099638659	0.024029512	0.00044070116
0.099770148	0.024378481	0.00044072846
0.099901637	0.024230549	0.00043917574
0.10003313	0.023865281	0.00043864541
0.10016461	0.024466173	0.00044011894
0.10029610	0.024589225	0.00044635368
0.10042759	0.024410819	0.00044002049
0.10055908	0.024527306	0.00044215100
0.10069057	0.024364447	0.00044248835
0.10082206	0.023420856	0.00043358581
0.10095355	0.023930565	0.00044090425
0.10108504	0.024461466	0.00043859939
0.10121652	0.025071987	0.00044388184
0.10134801	0.023831731	0.00043534922
0.10147950	0.023067751	0.00043037001
0.10161099	0.023606808	0.00043609676
0.10174248	0.023980721	0.00043823068
0.10187397	0.024667418	0.00043933877
0.10200546	0.023785102	0.00043471983
0.10213694	0.023274288	0.00042982476
0.10226843	0.023577916	0.00043427805
0.10239992	0.023976865	0.00043502091
0.10253141	0.023517596	0.00042777371
0.10266290	0.024052600	0.00043665319
0.10279439	0.024343917	0.00043536948
0.10292588	0.024297808	0.00043800817
0.10305737	0.024950330	0.00044197782
0.10318885	0.024723256	0.00043870762
0.10332034	0.023813591	0.00043431069
0.10345183	0.024089308	0.00043255638
0.10358332	0.024079449	0.00043521054
0.10371481	0.023975512	0.00043309166
0.10384630	0.023641403	0.00042959049
0.10397779	0.023768483	0.00043184045
0.10410928	0.023344787	0.00042982841
0.10424076	0.023724076	0.00042983496
0.10437225	0.024269385	0.00043497242
0.10450374	0.024814985	0.00043565056
0.10463523	0.024444791	0.00043579221
0.10476672	0.023724113	0.00043062075
0.10489821	0.024282380	0.00043462435
0.10502970	0.023924437	0.00043016922
0.10516118	0.023895110	0.00042807306
0.10529267	0.024318777	0.00043570901
0.10542416	0.024329730	0.00043493890
0.10555565	0.023492554	0.00042700514
0.10568714	0.024275225	0.00043201279
0.10581863	0.024203986	0.00043236674
0.10595012	0.024151106	0.00043056553
0.10608161	0.023765404	0.00043001385
0.10621309	0.023499497	0.00042635193
0.10634458	0.024026610	0.00042880920
0.10647607	0.023704909	0.00042647166
0.10660756	0.024860372	0.00043478368
0.10673905	0.023764522	0.00043013792
0.10687054	0.024007831	0.00043330276
0.10700203	0.024484731	0.00044232022
0.10713352	0.023960774	0.00044243220
0.10726500	0.024542908	0.00044926618
0.10739649	0.023250389	0.00044636934
0.10752798	0.024326970	0.00045087611
0.10765947	0.024305218	0.00045549146
0.10779096	0.024061694	0.00045357484
0.10792245	0.022609469	0.00044624863
0.10805394	0.023710125	0.00045823731
0.10818542	0.024139180	0.00045836222
0.10831691	0.024205666	0.00046247604
0.10844840	0.024716658	0.00046865322
0.10857989	0.024240185	0.00046680455
0.10871138	0.023560625	0.00046799347
0.10884287	0.024171926	0.00046845463
0.10897436	0.024453831	0.00047107372
0.10910585	0.023296995	0.00046538483
0.10923733	0.024087661	0.00046896457
0.10936882	0.024458372	0.00047972196
0.10950031	0.024162912	0.00047424854
0.10963180	0.023665377	0.00047408903
0.10976329	0.023917727	0.00047594316
0.10989478	0.023883284	0.00047746268
0.11002627	0.023380594	0.00047874094
0.11015776	0.023969358	0.00047743934
0.11028924	0.023383882	0.00047723933
0.11042073	0.024030907	0.00048635607
0.11055222	0.023998925	0.00048082281
0.11068371	0.023539342	0.00048069343
0.11081520	0.024403861	0.00048705050
0.11094669	0.022851166	0.00047792394
0.11107818	0.023013647	0.00047898990
0.11120966	0.024315919	0.00048898215
0.11134115	0.023714533	0.00048774711
0.11147264	0.024480313	0.00049199622
0.11160413	0.024572301	0.00049481979
0.11173562	0.023152591	0.00048906760
0.11186711	0.023327313	0.00047124262
0.11199860	0.024356731	0.00048158323
0.11213009	0.024304548	0.00047522810
0.11226157	0.024531159	0.00047137946
0.11239306	0.024238203	0.00046817637
0.11252455	0.024036443	0.00046586425
0.11265604	0.024215870	0.00046659465
0.11278753	0.023678386	0.00045680272
0.11291902	0.025038828	0.00046680840
0.11305051	0.023483748	0.00045686256
0.11318200	0.023317089	0.00045176608
0.11331348	0.023964547	0.00045815274
0.11344497	0.023510106	0.00045305308
0.11357646	0.023909694	0.00045049881
0.11370795	0.022765510	0.00044537944
0.11383944	0.024070771	0.00045457383
0.11397093	0.023480830	0.00044876580
0.11410242	0.024062248	0.00045210905
0.11423390	0.024321528	0.00045015455
0.11436539	0.024178654	0.00045559057
0.11449688	0.023832521	0.00044573240
0.11462837	0.023976920	0.00045214367
0.11475986	0.023957926	0.00044628202
0.11489135	0.023672146	0.00044173259
0.11502284	0.024750262	0.00045490534
0.11515433	0.024426341	0.00045044460
0.11528581	0.023620252	0.00044439631
0.11541730	0.024011194	0.00044344256
0.11554879	0.024574918	0.00044630295
0.11568028	0.023744550	0.00044353013
0.11581177	0.023939765	0.00044225419
0.11594326	0.024196755	0.00044493708
0.11607475	0.022865063	0.00043525000
0.11620624	0.023358877	0.00043544923
0.11633772	0.023910559	0.00044300874
0.11646921	0.024387132	0.00044552066
0.11660070	0.023428853	0.00043705385
0.11673219	0.022763136	0.00043131718
0.11686368	0.024452511	0.00044219161
0.11699517	0.024391114	0.00044152541
0.11712666	0.023264103	0.00043394301
0.11725814	0.024553736	0.00043827147
0.11738963	0.023657639	0.00043252082
0.11752112	0.023785707	0.00043232499
0.11765261	0.024790783	0.00044164817
0.11778410	0.023674319	0.00043444586
0.11791559	0.024134530	0.00043339223
0.11804708	0.023326302	0.00042715240
0.11817857	0.025036662	0.00044082104
0.11831005	0.024069206	0.00043140656
0.11844154	0.024579656	0.00043728552
0.11857303	0.024102810	0.00042910321
0.11870452	0.024022191	0.00043011505
0.11883601	0.023820169	0.00042710737
0.11896750	0.023047695	0.00042233983
0.11909899	0.023577425	0.00042884289
0.11923048	0.023444120	0.00042074187
0.11936196	0.023164544	0.00042203147
0.11949345	0.023394370	0.00041902646
0.11962494	0.023903205	0.00042349322
0.11975643	0.024610983	0.00043089603
0.11988792	0.023994883	0.00042248141
0.12001941	0.023857710	0.00042301106
0.12015090	0.024105903	0.00042236677
0.12028239	0.023168716	0.00041613319
0.12041387	0.023820552	0.00042056240
0.12054536	0.024288028	0.00042148440
0.12067685	0.023838911	0.00042044091
0.12080834	0.023629333	0.00041921497
0.12093983	0.024428368	0.00042109768
0.12107132	0.024073249	0.00042185908
0.12120281	0.023822251	0.00041730377
0.12133429	0.024164982	0.00041997358
0.12146578	0.024056498	0.00041946104
0.12159727	0.023412043	0.00041270251
0.12172876	0.024019011	0.00041977766
0.12186025	0.023265292	0.00041313394
0.12199174	0.024276668	0.00041978893
0.12212323	0.024000134	0.00041750703
0.12225472	0.023823067	0.00041579480
0.12238620	0.023779689	0.00041691652
0.12251769	0.023329932	0.00041087457
0.12264918	0.023415613	0.00041330289
0.12278067	0.023703468	0.00041674578
0.12291216	0.023656700	0.00041271018
0.12304365	0.023664405	0.00041519995
0.12317514	0.023627599	0.00041282098
0.12330663	0.023175910	0.00041189763
0.12343811	0.023103908	0.00041079735
0.12356960	0.024696837	0.00041956569
0.12370109	0.023678055	0.00041363082
0.12383258	0.023751295	0.00041543169
0.12396407	0.023804389	0.00041109826
0.12409556	0.023469826	0.00041352003
0.12422705	0.023426827	0.00041079105
0.12435853	0.023189660	0.00041056606
0.12449002	0.024357967	0.00041704519
0.12462151	0.024345670	0.00041833111
0.12475300	0.023293790	0.00040871853
0.12488449	0.023564521	0.00041116484
0.12501598	0.023925114	0.00041500742
0.12514747	0.023661088	0.00041020866
0.12527896	0.023580800	0.00040952396
0.12541044	0.024741544	0.00041998122
0.12554193	0.024147712	0.00041475016
0.12567342	0.024195743	0.00041354172
0.12580491	0.023151644	0.00040882276
0.12593640	0.023712852	0.00040785231
0.12606789	0.023070842	0.00040717721
0.12619938	0.024251571	0.00041212288
0.12633087	0.023444780	0.00040862651
0.12646235	0.023350723	0.00040832150
0.12659384	0.023775530	0.00040731891
0.12672533	0.023829004	0.00041260029
0.12685682	0.024303778	0.00041259628
0.12698831	0.024235332	0.00041359835
0.12711980	0.024446874	0.00041305802
0.12725129	0.024082232	0.00041061764
0.12738277	0.023978944	0.00041035775
0.12751426	0.023647231	0.00040765100
0.12764575	0.023649183	0.00040914881
0.12777724	0.024213446	0.00041041337
0.12790873	0.023620665	0.00040692743
0.12804022	0.023974155	0.00041082194
0.12817171	0.023571859	0.00040672182
0.12830320	0.023113264	0.00040239694
0.12843468	0.023797269	0.00040860943
0.12856617	0.023443267	0.00040467589
0.12869766	0.024252261	0.00041016428
0.12882915	0.024021207	0.00040971469
0.12896064	0.024000065	0.00040623450
0.12909213	0.024062496	0.00040804715
0.12922362	0.023274455	0.00040238217
0.12935511	0.023698871	0.00040732882
0.12948659	0.023746665	0.00040610454
0.12961808	0.023852798	0.00040546945
0.12974957	0.022841643	0.00039946322
0.12988106	0.023336998	0.00040245459
0.13001255	0.023832934	0.00040432095
0.13014404	0.024003102	0.00040899906
0.13027553	0.023942860	0.00040356130
0.13040701	0.023790790	0.00040450613
0.13053850	0.023165189	0.00040178653
0.13066999	0.023151947	0.00039966511
0.13080148	0.023780622	0.00040539036
0.13093297	0.023387584	0.00039974000
0.13106446	0.023747569	0.00040412009
0.13119595	0.024351608	0.00040671396
0.13132744	0.023275807	0.00039972468
0.13145892	0.023920084	0.00040616269
0.13159041	0.023921099	0.00040433043
0.13172190	0.023567866	0.00040137204
0.13185339	0.024311998	0.00040618802
0.13198488	0.023735746	0.00040117741
0.13211637	0.023354040	0.00039983157
0.13224786	0.023434898	0.00039789179
0.13237935	0.022905863	0.00039691878
0.13251083	0.022870508	0.00039605739
0.13264232	0.023501237	0.00040038980
0.13277381	0.024096335	0.00040566654
0.13290530	0.023760485	0.00039848593
0.13303679	0.023667732	0.00040118079
0.13316828	0.023711737	0.00040212327
0.13329977	0.023687144	0.00039804939
0.13343125	0.023794316	0.00040412623
0.13356274	0.022931071	0.00039289884
0.13369423	0.023358417	0.00039698360
0.13382572	0.023420692	0.00039965792
0.13395721	0.023218866	0.00039596781
0.13408870	0.023823019	0.00040220816
0.13422019	0.023984499	0.00039870690
0.13435168	0.023631833	0.00039941687
0.13448316	0.024294522	0.00040444234
0.13461465	0.023641681	0.00039800257
0.13474614	0.023681042	0.00040009275
0.13487763	0.023769701	0.00039998052
0.13500912	0.023656627	0.00039781588
0.13514061	0.024123469	0.00040250090
0.13527210	0.023500508	0.00039641372
0.13540359	0.023670880	0.00039839022
0.13553507	0.022977177	0.00039297923
0.13566656	0.023341884	0.00039566103
0.13579805	0.024368950	0.00040377113
0.13592954	0.023678330	0.00039704083
0.13606103	0.023979915	0.00040014601
0.13619252	0.024365283	0.00040084891
0.13632401	0.023993727	0.00039678581
0.13645549	0.024463706	0.00040337639
0.13658698	0.022765939	0.00039053432
0.13671847	0.023016755	0.00039356546
0.13684996	0.023561153	0.00039728218
0.13698145	0.023833830	0.00039655805
0.13711294	0.023416109	0.00039519700
0.13724443	0.024083071	0.00039879163
0.13737592	0.022519150	0.00038696543
0.13750740	0.024152000	0.00039971124
0.13763889	0.023839662	0.00039419710
0.13777038	0.024158056	0.00040052238
0.13790187	0.023864041	0.00039528700
0.13803336	0.024222899	0.00039688820
0.13816485	0.023533338	0.00039425685
0.13829634	0.023707067	0.00039381973
0.13842783	0.022942490	0.00039084401
0.13855931	0.024006919	0.00039607469
0.13869080	0.023912200	0.00039537229
0.13882229	0.024218912	0.00039775269
0.13895378	0.024095616	0.00039536421
0.13908527	0.023634235	0.00039533692
0.13921676	0.023311775	0.00039085685
0.13934825	0.023858953	0.00039590622
0.13947973	0.023437694	0.00039114539
0.13961122	0.022806745	0.00038675969
0.13974271	0.023825281	0.00039442850
0.13987420	0.023931411	0.00039611612
0.14000569	0.024009679	0.00039294222
0.14013718	0.024007311	0.00039399506
0.14026867	0.023636495	0.00039152398
0.14040016	0.023407754	0.00039100941
0.14053164	0.024537595	0.00040016459
0.14066313	0.024141740	0.00039228233
0.14079462	0.023675202	0.00039147907
0.14092611	0.024091029	0.00039308994
0.14105760	0.024016837	0.00039255959
0.14118909	0.023663143	0.00039276894
0.14132058	0.023888957	0.00038917876
0.14145207	0.023920256	0.00039041746
0.14158355	0.023535094	0.00038911104
0.14171504	0.023283643	0.00038739419
0.14184653	0.023731764	0.00039015501
0.14197802	0.024607352	0.00039321818
0.14210951	0.023291391	0.00038619754
0.14224100	0.023847399	0.00039054643
0.14237249	0.023245828	0.00038580575
0.14250398	0.023368723	0.00038757204
0.14263546	0.023187312	0.00038475347
0.14276695	0.023493815	0.00038790512
0.14289844	0.023758814	0.00038893213
0.14302993	0.024008271	0.00039092428
0.14316142	0.023154593	0.00038562461
0.14329291	0.022991059	0.00038241925
0.14342440	0.023622048	0.00038755016
0.14355588	0.024163818	0.00039117759
0.14368737	0.023656689	0.00038799128
0.14381886	0.023966571	0.00039066471
0.14395035	0.023885904	0.00038703461
0.14408184	0.023516825	0.00038467317
0.14421333	0.023310873	0.00038558907
0.14434482	0.023895907	0.00038797133
0.14447631	0.023500567	0.00038555614
0.14460779	0.023040255	0.00038388947
0.14473928	0.023278954	0.00038437515
0.14487077	0.023451157	0.00038665753
0.14500226	0.024555211	0.00039156526
0.14513375	0.024372265	0.00039323553
0.14526524	0.023280841	0.00038360006
0.14539673	0.023672541	0.00038565308
0.14552822	0.023583688	0.00038778166
0.14565970	0.023364776	0.00038399256
0.14579119	0.024044873	0.00038899171
0.14592268	0.023542662	0.00038403587
0.14605417	0.024120767	0.00038939828
0.14618566	0.024024698	0.00038904754
0.14631715	0.023463312	0.00038221055
0.14644864	0.024137595	0.00038764290
0.14658012	0.023365129	0.00038352007
0.14671161	0.023745855	0.00038613561
0.14684310	0.024297179	0.00039164868
0.14697459	0.023646914	0.00038425993
0.14710608	0.023095607	0.00038061461
0.14723757	0.023779790	0.00038638950
0.14736906	0.023233382	0.00038080174
0.14750055	0.024153323	0.00038774189
0.14763203	0.023954092	0.00038566667
0.14776352	0.023586747	0.00038361119
0.14789501	0.024073170	0.00038719727
0.14802650	0.023762751	0.00038291071
0.14815799	0.023957175	0.00038700553
0.14828948	0.023899243	0.00038355935
0.14842097	0.022920719	0.00037987086
0.14855246	0.023863983	0.00038387004
0.14868394	0.023783909	0.00038138607
0.14881543	0.023944340	0.00038604988
0.14894692	0.023613999	0.00038365994
0.14907841	0.023783420	0.00038304602
0.14920990	0.023571695	0.00038194284
0.14934139	0.023644392	0.00038134742
0.14947288	0.022780254	0.00037821959
0.14960436	0.024034995	0.00038494836
0.14973585	0.023717634	0.00038232475
0.14986734	0.023575799	0.00038164724
0.14999883	0.023499143	0.00038008085
0.15013032	0.023350346	0.00037967423
0.15026181	0.024661028	0.00038882263
0.15039330	0.024374961	0.00038597413
0.15052479	0.023659419	0.00038173143
0.15065627	0.023953335	0.00038411389
0.15078776	0.023848805	0.00038279468
0.15091925	0.023923642	0.00038248638
0.15105074	0.023529221	0.00037911939
0.15118223	0.023642543	0.00038084585
0.15131372	0.023569216	0.00037936906
0.15144521	0.023766474	0.00038142667
0.15157670	0.023556704	0.00038004562
0.15170818	0.023855304	0.00038065845
0.15183967	0.023834734	0.00038116533
0.15197116	0.023486279	0.00037924662
0.15210265	0.023561712	0.00037904230
0.15223414	0.023009937	0.00037413344
0.15236563	0.024733807	0.00038498468
0.15249712	0.023374462	0.00037825038
0.15262860	0.023628714	0.00037916649
0.15276009	0.023085521	0.00037598111
0.15289158	0.023684714	0.00038016951
0.15302307	0.023781497	0.00037891230
0.15315456	0.023537972	0.00037722096
0.15328605	0.023426183	0.00037863044
0.15341754	0.023487175	0.00037904769
0.15354903	0.023469775	0.00037623867
0.15368051	0.023142100	0.00037506382
0.15381200	0.023814619	0.00037820174
0.15394349	0.023795416	0.00037970315
0.15407498	0.023410512	0.00037622993
0.15420647	0.023568073	0.00037575610
0.15433796	0.023213473	0.00037435445
0.15446945	0.023233660	0.00037371554
0.15460094	0.023571887	0.00037772386
0.15473242	0.023727673	0.00037800756
0.15486391	0.023841523	0.00037701973
0.15499540	0.022938458	0.00037056541
0.15512689	0.022917208	0.00037131057
0.15525838	0.023986995	0.00037873633
0.15538987	0.023761736	0.00037572023
0.15552136	0.023462417	0.00037422031
0.15565284	0.023413755	0.00037373455
0.15578433	0.023829618	0.00037818698
0.15591582	0.023101254	0.00037253211
0.15604731	0.023317737	0.00037453288
0.15617880	0.023544083	0.00037584037
0.15631029	0.024323908	0.00037985491
0.15644178	0.023535139	0.00037398867
0.15657327	0.023996922	0.00037836471
0.15670475	0.023967670	0.00037657431
0.15683624	0.023871694	0.00037724073
0.15696773	0.023468034	0.00037407121
0.15709922	0.023292244	0.00037131153
0.15723071	0.023939732	0.00037648957
0.15736220	0.023708782	0.00037311352
0.15749369	0.023344861	0.00037262718
0.15762518	0.023052065	0.00037056197
0.15775666	0.023056620	0.00037022644
0.15788815	0.023585560	0.00037544277
0.15801964	0.024082916	0.00037529351
0.15815113	0.023500817	0.00037387454
0.15828262	0.023839529	0.00037390894
0.15841411	0.023373644	0.00037208338
0.15854560	0.023460049	0.00037323793
0.15867708	0.023491917	0.00036988917
0.15880857	0.023792427	0.00037470868
0.15894006	0.023588686	0.00037110524
0.15907155	0.023814758	0.00037394828
0.15920304	0.023191075	0.00037036094
0.15933453	0.023553450	0.00037146211
0.15946602	0.023571755	0.00037158013
0.15959751	0.023627542	0.00037283821
0.15972899	0.023622983	0.00037169955
0.15986048	0.023943945	0.00037458542
0.15999197	0.023581474	0.00037075951
0.16012346	0.023635810	0.00037260930
0.16025495	0.023006835	0.00036800272
0.16038644	0.023122673	0.00036803298
0.16051793	0.022932101	0.00036867802
0.16064942	0.023373294	0.00036758348
0.16078090	0.024077343	0.00037487436
0.16091239	0.024365885	0.00037653012
0.16104388	0.023127360	0.00036635280
0.16117537	0.024182470	0.00037381423
0.16130686	0.023290494	0.00036812569
0.16143835	0.023869808	0.00037193445
0.16156984	0.023002892	0.00036730264
0.16170133	0.023907427	0.00036859921
0.16183281	0.023673128	0.00037072816
0.16196430	0.023591043	0.00036917664
0.16209579	0.023561490	0.00037033489
0.16222728	0.023434355	0.00036932295
0.16235877	0.023475688	0.00036730237
0.16249026	0.023800448	0.00037118556
0.16262175	0.023122436	0.00036647561
0.16275323	0.023644952	0.00036925779
0.16288472	0.024202266	0.00037223435
0.16301621	0.023214711	0.00036562581
0.16314770	0.023915477	0.00037138633
0.16327919	0.023019038	0.00036438490
0.16341068	0.023445035	0.00036711613
0.16354217	0.023611075	0.00036899129
0.16367366	0.023685076	0.00036936359
0.16380514	0.023731294	0.00037029885
0.16393663	0.023502815	0.00036730430
0.16406812	0.023538562	0.00036557617
0.16419961	0.023694267	0.00036868365
0.16433110	0.023864142	0.00036935731
0.16446259	0.023893125	0.00036921259
0.16459408	0.023880964	0.00036987216
0.16472557	0.023651499	0.00036636457
0.16485705	0.023293637	0.00036582325
0.16498854	0.023590909	0.00036633202
0.16512003	0.023386476	0.00036598834
0.16525152	0.023241313	0.00036754289
0.16538301	0.023845071	0.00036714947
0.16551450	0.023659288	0.00036750761
0.16564599	0.023450699	0.00036482210
0.16577747	0.024136781	0.00037044292
0.16590896	0.023369189	0.00036603264
0.16604045	0.022991180	0.00036218940
0.16617194	0.023449976	0.00036697898
0.16630343	0.023790704	0.00036588418
0.16643492	0.023699003	0.00036577466
0.16656641	0.023638952	0.00036618886
0.16669790	0.023203680	0.00036125395
0.16682938	0.023346016	0.00036434382
0.16696087	0.023190600	0.00036366775
0.16709236	0.023731968	0.00036476426
0.16722385	0.022802029	0.00036129583
0.16735534	0.023481956	0.00036365861
0.16748683	0.022732828	0.00036090920
0.16761832	0.023435379	0.00036563040
0.16774981	0.023233126	0.00036164219
0.16788129	0.024018248	0.00036768055
0.16801278	0.023155161	0.00036078359
0.16814427	0.022357421	0.00035792148
0.16827576	0.023832993	0.00036615291
0.16840725	0.023300377	0.00036190248
0.16853874	0.023607297	0.00036381347
0.16867023	0.023374663	0.00036114655
0.16880171	0.022866041	0.00036022419
0.16893320	0.023935026	0.00036617844
0.16906469	0.023703187	0.00036299533
0.16919618	0.023384540	0.00036370016
0.16932767	0.023340703	0.00036016695
0.16945916	0.023407249	0.00036219340
0.16959065	0.023559348	0.00036370697
0.16972214	0.023373316	0.00036057175
0.16985362	0.023567823	0.00036322928
0.16998511	0.023436515	0.00036097612
0.17011660	0.023454784	0.00036179828
0.17024809	0.024429025	0.00036848795
0.17037958	0.023969596	0.00036307302
0.17051107	0.023481537	0.00036253610
0.17064256	0.023389726	0.00036148222
0.17077405	0.023908825	0.00036463723
0.17090553	0.023040774	0.00035962011
0.17103702	0.022901539	0.00035682549
0.17116851	0.023814690	0.00036342850
0.17130000	0.023296913	0.00036010512
0.17143149	0.023124473	0.00035807906
0.17156298	0.023309657	0.00036090451
0.17169447	0.024147739	0.00036292505
0.17182595	0.023642560	0.00036235753
0.17195744	0.023493399	0.00036101871
0.17208893	0.023858439	0.00036261065
0.17222042	0.023364910	0.00035921897
0.17235191	0.023115007	0.00035749303
0.17248340	0.023465135	0.00035944094
0.17261489	0.023315589	0.00035914246
0.17274638	0.024072851	0.00036227007
0.17287786	0.023353861	0.00036004632
0.17300935	0.023643817	0.00035962798
0.17314084	0.023222504	0.00035794142
0.17327233	0.023674249	0.00036034026
0.17340382	0.023558379	0.00035966330
0.17353531	0.022771049	0.00035447417
0.17366680	0.023157951	0.00035746068
0.17379829	0.023397878	0.00035874382
0.17392977	0.022925173	0.00035636980
0.17406126	0.023823258	0.00036172103
0.17419275	0.023173246	0.00035689179
0.17432424	0.023483624	0.00035955698
0.17445573	0.023482704	0.00035733665
0.17458722	0.023319555	0.00035860030
0.17471871	0.023483592	0.00035821890
0.17485019	0.023512357	0.00035793484
0.17498168	0.023491277	0.00035804362
0.17511317	0.023204319	0.00035729661
0.17524466	0.023951831	0.00036208912
0.17537615	0.023113024	0.00035494957
0.17550764	0.023422737	0.00035660598
0.17563913	0.023796285	0.00035891804
0.17577062	0.023476857	0.00035570568
0.17590210	0.023433726	0.00035773123
0.17603359	0.023569825	0.00035685949
0.17616508	0.023469760	0.00035790862
0.17629657	0.023913192	0.00036086227
0.17642806	0.023184385	0.00035294784
0.17655955	0.023212109	0.00035568326
0.17669104	0.023768445	0.00035696467
0.17682253	0.023826503	0.00035744422
0.17695401	0.023440706	0.00035745490
0.17708550	0.023537865	0.00035541101
0.17721699	0.023888950	0.00035887516
0.17734848	0.024077886	0.00035971875
0.17747997	0.023269069	0.00035533607
0.17761146	0.023067741	0.00035558350
0.17774295	0.023197679	0.00035217213
0.17787443	0.023427561	0.00035638100
0.17800592	0.023748136	0.00035593086
0.17813741	0.023510252	0.00035589820
0.17826890	0.023890554	0.00035846198
0.17840039	0.023336750	0.00035350323
0.17853188	0.023559488	0.00035569003
0.17866337	0.023480524	0.00035428049
0.17879486	0.022997793	0.00035183964
0.17892634	0.023563473	0.00035610896
0.17905783	0.023994109	0.00035665686
0.17918932	0.023953045	0.00035780483
0.17932081	0.023742097	0.00035603046
0.17945230	0.023376145	0.00035504399
0.17958379	0.023605960	0.00035583441
0.17971528	0.023290905	0.00035167628
0.17984677	0.023259546	0.00035363794
0.17997825	0.023059976	0.00035101542
0.18010974	0.023177473	0.00035109580
0.18024123	0.022941245	0.00035163181
0.18037272	0.023809762	0.00035290852
0.18050421	0.023177514	0.00035868737
0.18063570	0.022435991	0.00035612944
0.18076719	0.023735162	0.00036627834
0.18089867	0.023332861	0.00036656115
0.18103016	0.023183170	0.00036701508
0.18116165	0.023934396	0.00037285660
0.18129314	0.023628379	0.00037369313
0.18142463	0.023072708	0.00036957601
0.18155612	0.023416175	0.00037632313
0.18168761	0.023619455	0.00037742448
0.18181910	0.023239628	0.00037705126
0.18195058	0.023343563	0.00037878875
0.18208207	0.024079008	0.00038189979
0.18221356	0.022971405	0.00037836760
0.18234505	0.023305826	0.00038033654
0.18247654	0.022490987	0.00037586514
0.18260803	0.023602413	0.00038528795
0.18273952	0.023535078	0.00038459028
0.18287101	0.023295807	0.00038518279
0.18300249	0.022993126	0.00038472926
0.18313398	0.023247893	0.00038491379
0.18326547	0.023904702	0.00039231471
0.18339696	0.023422062	0.00038925105
0.18352845	0.023104091	0.00038732310
0.18365994	0.023735349	0.00039369888
0.18379143	0.023655527	0.00039097624
0.18392292	0.023272633	0.00039251845
0.18405440	0.022795206	0.00038660328
0.18418589	0.023629045	0.00039644201
0.18431738	0.022445181	0.00038872256
0.18444887	0.022765769	0.00039040600
0.18458036	0.023490283	0.00039697576
0.18471185	0.023067563	0.00039382831
0.18484334	0.023165091	0.00039490672
0.18497482	0.023923374	0.00040170064
0.18510631	0.023508236	0.00039721506
0.18523780	0.023570916	0.00040339585
0.18536929	0.022779071	0.00039029449
0.18550078	0.023156847	0.00038596936
0.18563227	0.023926891	0.00039125235
0.18576376	0.023183815	0.00037806648
0.18589525	0.023311441	0.00038363553
0.18602673	0.023403815	0.00038167137
0.18615822	0.023827521	0.00038227059
0.18628971	0.023537974	0.00038007330
0.18642120	0.023337465	0.00037608519
0.18655269	0.023377312	0.00037723564
0.18668418	0.023722376	0.00037500813
0.18681567	0.023214457	0.00037294899
0.18694716	0.023498511	0.00037391861
0.18707864	0.023048720	0.00036871803
0.18721013	0.023190141	0.00036967616
0.18734162	0.023457830	0.00037178205
0.18747311	0.023534956	0.00036983186
0.18760460	0.023338149	0.00036938686
0.18773609	0.023291737	0.00036536450
0.18786758	0.023284859	0.00036595519
0.18799906	0.023239093	0.00036636201
0.18813055	0.023628939	0.00036609710
0.18826204	0.023449253	0.00036541819
0.18839353	0.023207103	0.00036147468
0.18852502	0.023416999	0.00036434284
0.18865651	0.023693470	0.00036662221
0.18878800	0.024038900	0.00036451370
0.18891949	0.023498704	0.00036236495
0.18905097	0.023385867	0.00036080839
0.18918246	0.023209448	0.00036011853
0.18931395	0.023542662	0.00036138756
0.18944544	0.023772137	0.00036117888
0.18957693	0.023358349	0.00035927093
0.18970842	0.023522935	0.00035719790
0.18983991	0.023351086	0.00035777758
0.18997140	0.023133339	0.00035581996
0.19010288	0.023038772	0.00035318056
0.19023437	0.023467900	0.00035639723
0.19036586	0.023806669	0.00035737297
0.19049735	0.023812818	0.00035605750
0.19062884	0.023499278	0.00035560643
0.19076033	0.023783977	0.00035572716
0.19089182	0.024092839	0.00035819661
0.19102330	0.023371673	0.00035318590
0.19115479	0.023622177	0.00035533107
0.19128628	0.023959238	0.00035669193
0.19141777	0.023709418	0.00035433644
0.19154926	0.023058268	0.00035074821
0.19168075	0.023464128	0.00035225069
0.19181224	0.023388316	0.00035254280
0.19194373	0.023859119	0.00035576334
0.19207521	0.022994904	0.00034886370
0.19220670	0.023164810	0.00034957253
0.19233819	0.023624160	0.00035175114
0.19246968	0.023544480	0.00035212403
0.19260117	0.022849917	0.00034853501
0.19273266	0.023619277	0.00035199255
0.19286415	0.023310295	0.00034959433
0.19299564	0.023373374	0.00035211812
0.19312712	0.023253172	0.00034854778
0.19325861	0.023403712	0.00035212773
0.19339010	0.024057878	0.00035254133
0.19352159	0.022959722	0.00034770661
0.19365308	0.023405473	0.00035172758
0.19378457	0.023875311	0.00035228083
0.19391606	0.023344644	0.00034947373
0.19404754	0.023740777	0.00035142805
0.19417903	0.023497329	0.00035034073
0.19431052	0.023094181	0.00034779503
0.19444201	0.023644977	0.00035027715
0.19457350	0.023066793	0.00034750373
0.19470499	0.023203526	0.00034718967
0.19483648	0.023020707	0.00034614348
0.19496797	0.022936063	0.00034754623
0.19509945	0.023434171	0.00034861202
0.19523094	0.023469281	0.00034851183
0.19536243	0.023278425	0.00034802625
0.19549392	0.023032248	0.00034538745
0.19562541	0.022829463	0.00034590202
0.19575690	0.023497823	0.00034663009
0.19588839	0.023271611	0.00034786793
0.19601988	0.022934452	0.00034496915
0.19615136	0.023417089	0.00034622635
0.19628285	0.023238393	0.00034690214
0.19641434	0.023532627	0.00034690417
0.19654583	0.023583746	0.00034790584
0.19667732	0.023025845	0.00034503136
0.19680881	0.023725273	0.00034991500
0.19694030	0.022929143	0.00034527770
0.19707178	0.023407998	0.00034630727
0.19720327	0.023103403	0.00034446517
0.19733476	0.023482677	0.00034551011
0.19746625	0.023553351	0.00034589555
0.19759774	0.023665354	0.00034814068
0.19772923	0.024051457	0.00035026510
0.19786072	0.023994280	0.00034911095
0.19799221	0.023466529	0.00034711321
0.19812369	0.023087525	0.00034264815
0.19825518	0.023249742	0.00034617529
0.19838667	0.023008335	0.00034307513
0.19851816	0.022956797	0.00034264774
0.19864965	0.023134162	0.00034335158
0.19878114	0.023269637	0.00034236542
0.19891263	0.023520103	0.00034635038
0.19904412	0.022983361	0.00034142047
0.19917560	0.023157787	0.00034386653
0.19930709	0.023414361	0.00034407315
0.19943858	0.023648784	0.00034474383
0.19957007	0.023298122	0.00034400425
0.19970156	0.023972465	0.00034753245
0.19983305	0.022962209	0.00034203205
0.19996454	0.023177284	0.00034282548
0.20009602	0.022799712	0.00034004861
0.20022751	0.023086387	0.00034360656
0.20035900	0.023663327	0.00034518901
0.20049049	0.023583465	0.00034356020
0.20062198	0.023885530	0.00034715916
0.20075347	0.023677193	0.00034446734
0.20088496	0.023603243	0.00034437530
0.20101645	0.023062073	0.00034198843
0.20114793	0.023057895	0.00034071944
0.20127942	0.023377272	0.00034297089
0.20141091	0.024110985	0.00034611566
0.20154240	0.023706486	0.00034518923
0.20167389	0.023588493	0.00034434849
0.20180538	0.023334557	0.00034086144
0.20193687	0.023777337	0.00034499743
0.20206836	0.023181550	0.00034140531
0.20219984	0.023341486	0.00034251267
0.20233133	0.023196824	0.00034206620
0.20246282	0.023130794	0.00033897715
0.20259431	0.023483114	0.00034196773
0.20272580	0.023355551	0.00034120615
0.20285729	0.022649451	0.00033624264
0.20298878	0.023361187	0.00034196237
0.20312027	0.023745165	0.00034146952
0.20325175	0.023163816	0.00034040363
0.20338324	0.022994342	0.00033740958
0.20351473	0.023215633	0.00034056692
0.20364622	0.024186713	0.00034630882
0.20377771	0.022994508	0.00033664270
0.20390920	0.022844398	0.00033800841
0.20404069	0.022698210	0.00033581464
0.20417217	0.023365176	0.00033998346
0.20430366	0.022921344	0.00033748042
0.20443515	0.023269832	0.00033680879
0.20456664	0.023405174	0.00033997617
0.20469813	0.022901059	0.00033676396
0.20482962	0.023888531	0.00034133125
0.20496111	0.023267465	0.00033924755
0.20509260	0.023622067	0.00033980100
0.20522408	0.023406975	0.00034001205
0.20535557	0.023148604	0.00033818097
0.20548706	0.023138613	0.00033739688
0.20561855	0.023156657	0.00033785433
0.20575004	0.022957682	0.00033468256
0.20588153	0.023519287	0.00033905559
0.20601302	0.023301225	0.00033873783
0.20614451	0.023871015	0.00033934178
0.20627599	0.023179797	0.00033881284
0.20640748	0.024255711	0.00034220100
0.20653897	0.023508875	0.00033867072
0.20667046	0.023421842	0.00033828033
0.20680195	0.023193227	0.00033541065
0.20693344	0.023376862	0.00033786104
0.20706493	0.023578089	0.00033837873
0.20719641	0.023356749	0.00033780543
0.20732790	0.023434087	0.00033923687
0.20745939	0.022930865	0.00033433592
0.20759088	0.023744044	0.00034019321
0.20772237	0.023351381	0.00033695735
0.20785386	0.022741521	0.00033279804
0.20798535	0.022863624	0.00033522526
0.20811684	0.023162664	0.00033499099
0.20824832	0.023145619	0.00033582785
0.20837981	0.022275097	0.00033080834
0.20851130	0.023023078	0.00033641515
0.20864279	0.022960208	0.00033529375
0.20877428	0.023586019	0.00033676808
0.20890577	0.022677489	0.00033237946
0.20903726	0.023719023	0.00033847135
0.20916875	0.023324449	0.00033717591
0.20930023	0.023139795	0.00033570983
0.20943172	0.023016103	0.00033380464
0.20956321	0.023387439	0.00033618561
0.20969470	0.023290761	0.00033460952
0.20982619	0.023563091	0.00033691924
0.20995768	0.023561313	0.00033768351
0.21008917	0.023733430	0.00033705746
0.21022065	0.023377376	0.00033519448
0.21035214	0.023928193	0.00034065879
0.21048363	0.023092028	0.00033283459
0.21061512	0.023431453	0.00033691550
0.21074661	0.023174578	0.00033330581
0.21087810	0.022620855	0.00033124873
0.21100959	0.022856064	0.00033290989
0.21114108	0.023635506	0.00033546919
0.21127256	0.022733716	0.00033326337
0.21140405	0.023144649	0.00033244984
0.21153554	0.023065428	0.00033354068
0.21166703	0.023061049	0.00033439066
0.21179852	0.023745353	0.00033663006
0.21193001	0.023657573	0.00033701471
0.21206150	0.023764118	0.00033532536
0.21219299	0.022919543	0.00033126179
0.21232447	0.023179039	0.00033280570
0.21245596	0.023288401	0.00033283540
0.21258745	0.022703626	0.00033064895
0.21271894	0.023274574	0.00033329610
0.21285043	0.023309651	0.00033303773
0.21298192	0.023431548	0.00033538886
0.21311341	0.023103599	0.00033075233
0.21324489	0.023104297	0.00033299798
0.21337638	0.023326480	0.00033202551
0.21350787	0.023337477	0.00033303636
0.21363936	0.023344976	0.00033496036
0.21377085	0.023428969	0.00033171693
0.21390234	0.023020176	0.00033205856
0.21403383	0.023617180	0.00033373816
0.21416532	0.023181698	0.00033153219
0.21429680	0.022604091	0.00033000482
0.21442829	0.023161341	0.00033183064
0.21455978	0.023536632	0.00033285917
0.21469127	0.023446667	0.00033215403
0.21482276	0.023210304	0.00033198661
0.21495425	0.023465678	0.00033266034
0.21508574	0.023036986	0.00032954501
0.21521723	0.022492819	0.00032754386
0.21534871	0.023491363	0.00033368656
0.21548020	0.022802785	0.00032675203
0.21561169	0.023157960	0.00033115948
0.21574318	0.023838051	0.00033510592
0.21587467	0.023794057	0.00033347832
0.21600616	0.023764708	0.00033399955
0.21613765	0.023477142	0.00033169156
0.21626913	0.022571135	0.00032739197
0.21640062	0.023470965	0.00033183122
0.21653211	0.023274284	0.00033070161
0.21666360	0.022888255	0.00032767401
0.21679509	0.023500125	0.00033058268
0.21692658	0.023097265	0.00033081041
0.21705807	0.024259665	0.00033656653
0.21718956	0.023707277	0.00033183190
0.21732104	0.023266688	0.00033036748
0.21745253	0.022732083	0.00032734712
0.21758402	0.023593360	0.00033270457
0.21771551	0.022806565	0.00032666067
0.21784700	0.023431923	0.00032953961
0.21797849	0.022907720	0.00032819404
0.21810998	0.023360753	0.00032853837
0.21824147	0.023216125	0.00032905483
0.21837295	0.023122549	0.00032896236
0.21850444	0.022968770	0.00032601131
0.21863593	0.023431448	0.00033108882
0.21876742	0.023528536	0.00032889114
0.21889891	0.022943456	0.00032739635
0.21903040	0.023323417	0.00032918983
0.21916189	0.023618796	0.00032949480
0.21929337	0.022752171	0.00032680970
0.21942486	0.023220992	0.00032778528
0.21955635	0.023587143	0.00033073335
0.21968784	0.023344021	0.00032895584
0.21981933	0.023199530	0.00032577738
0.21995082	0.023112432	0.00032744112
0.22008231	0.022853975	0.00032488452
0.22021380	0.023097239	0.00032754784
0.22034528	0.023348716	0.00032918871
0.22047677	0.023514118	0.00032719946
0.22060826	0.022863698	0.00032596038
0.22073975	0.022928637	0.00032605955
0.22087124	0.022972781	0.00032681859
0.22100273	0.022959346	0.00032642286
0.22113422	0.022668301	0.00032326509
0.22126571	0.023239467	0.00032692990
0.22139719	0.022834138	0.00032456194
0.22152868	0.023176456	0.00032655616
0.22166017	0.022996079	0.00032654926
0.22179166	0.022753928	0.00032323122
0.22192315	0.023059889	0.00032720533
0.22205464	0.022975167	0.00032502388
0.22218613	0.023388446	0.00032746904
0.22231761	0.023025094	0.00032476788
0.22244910	0.023309525	0.00032631368
0.22258059	0.023579082	0.00032706852
0.22271208	0.024274137	0.00033304970
0.22284357	0.022894764	0.00032497816
0.22297506	0.022890883	0.00032497340
0.22310655	0.022477148	0.00032033962
0.22323804	0.023230959	0.00032700843
0.22336952	0.022971401	0.00032544314
0.22350101	0.023336479	0.00032550186
0.22363250	0.023065042	0.00032456099
0.22376399	0.023014657	0.00032357502
0.22389548	0.023741543	0.00032778143
0.22402697	0.022975924	0.00032452433
0.22415846	0.023219656	0.00032545146
0.22428995	0.023360403	0.00032539630
0.22442143	0.023940594	0.00032771156
0.22455292	0.022905372	0.00032275424
0.22468441	0.023004083	0.00032391801
0.22481590	0.023348043	0.00032617790
0.22494739	0.022835861	0.00032118456
0.22507888	0.023240906	0.00032388800
0.22521037	0.023265948	0.00032423673
0.22534186	0.023430488	0.00032657908
0.22547334	0.023614012	0.00032652865
0.22560483	0.023141442	0.00032260976
0.22573632	0.023967030	0.00032903088
0.22586781	0.022976328	0.00032181566
0.22599930	0.023456519	0.00032661393
0.22613079	0.023613868	0.00032510614
0.22626228	0.023108027	0.00032378678
0.22639376	0.022961754	0.00032214129
0.22652525	0.022831973	0.00032182930
0.22665674	0.023131576	0.00032397311
0.22678823	0.022814702	0.00032069442
0.22691972	0.023287102	0.00032413550
0.22705121	0.022525882	0.00031917838
0.22718270	0.022743996	0.00032069602
0.22731419	0.023158947	0.00032361470
0.22744567	0.022810164	0.00032125622
0.22757716	0.023458153	0.00032287129
0.22770865	0.022939941	0.00032215407
0.22784014	0.022760537	0.00031918859
0.22797163	0.022833680	0.00032165745
0.22810312	0.023123392	0.00032074360
0.22823461	0.022573421	0.00031941937
0.22836610	0.023051983	0.00032277650
0.22849758	0.023292510	0.00032196626
0.22862907	0.022885631	0.00032218330
0.22876056	0.023092227	0.00031988353
0.22889205	0.023601885	0.00032368305
0.22902354	0.022609201	0.00031940207
0.22915503	0.023007570	0.00031996531
0.22928652	0.023231978	0.00032273115
0.22941800	0.022441220	0.00031718830
0.22954949	0.023070896	0.00032020539
0.22968098	0.023173591	0.00032259265
0.22981247	0.022758780	0.00031854962
0.22994396	0.022685884	0.00031957728
0.23007545	0.022708035	0.00032168982
0.23020694	0.022973655	0.00032624371
0.23033843	0.023218817	0.00033227628
0.23046991	0.023076727	0.00033099459
0.23060140	0.023100687	0.00033409281
0.23073289	0.023185028	0.00033406405
0.23086438	0.023122010	0.00033452017
0.23099587	0.023552397	0.00034208631
0.23112736	0.023739609	0.00034180293
0.23125885	0.023064730	0.00034032414
0.23139034	0.024007136	0.00034460230
0.23152182	0.023577248	0.00034384542
0.23165331	0.023537966	0.00034731920
0.23178480	0.023004707	0.00034344466
0.23191629	0.022527783	0.00034243920
0.23204778	0.022988601	0.00034387017
0.23217927	0.023572814	0.00034880473
0.23231076	0.022727893	0.00034586331
0.23244224	0.022827149	0.00034530825
0.23257373	0.023644778	0.00035202614
0.23270522	0.023259310	0.00035056503
0.23283671	0.022707878	0.00034486326
0.23296820	0.023327163	0.00034999814
0.23309969	0.023413638	0.00034981165
0.23323118	0.022793423	0.00034572794
0.23336267	0.022628549	0.00034630788
0.23349415	0.023384433	0.00034910085
0.23362564	0.022757567	0.00034796518
0.23375713	0.023375706	0.00035012787
0.23388862	0.022849407	0.00034765630
0.23402011	0.023355615	0.00035191935
0.23415160	0.023263349	0.00035010994
0.23428309	0.022815787	0.00034940516
0.23441458	0.023374286	0.00035123712
0.23454606	0.023406345	0.00035327957
0.23467755	0.023163739	0.00035145297
0.23480904	0.023293335	0.00035283175
0.23494053	0.022993617	0.00035197590
0.23507202	0.022856805	0.00035100353
0.23520351	0.022985876	0.00035043643
0.23533500	0.023160197	0.00035303227
0.23546648	0.023688740	0.00035542933
0.23559797	0.022835213	0.00035126680
0.23572946	0.022968059	0.00035145543
0.23586095	0.023127499	0.00035269672
0.23599244	0.023049416	0.00035403581
0.23612393	0.023184526	0.00035226677
0.23625542	0.022652513	0.00035261499
0.23638691	0.023132375	0.00035314532
0.23651839	0.023091013	0.00035319297
0.23664988	0.023213895	0.00035600917
0.23678137	0.023559519	0.00035775970
0.23691286	0.023152090	0.00035477467
0.23704435	0.023374933	0.00035650371
0.23717584	0.023213864	0.00035487881
0.23730733	0.022692642	0.00035343809
0.23743882	0.023243732	0.00035621684
0.23757030	0.023668365	0.00035832783
0.23770179	0.023590311	0.00036063325
0.23783328	0.023145282	0.00035404645
0.23796477	0.022706258	0.00035391928
0.23809626	0.023329199	0.00035625595
0.23822775	0.023223349	0.00035708123
0.23835924	0.023266295	0.00036019676
0.23849072	0.023183654	0.00035633485
0.23862221	0.022331420	0.00035143179
0.23875370	0.022756459	0.00035332966
0.23888519	0.023568432	0.00036053645
0.23901668	0.023224652	0.00036030852
0.23914817	0.023096761	0.00035451498
0.23927966	0.023133088	0.00035862106
0.23941115	0.022827969	0.00035654716
0.23954263	0.023372831	0.00035988900
0.23967412	0.022819619	0.00035711032
0.23980561	0.023456091	0.00035826534
0.23993710	0.023221234	0.00036125648
0.24006859	0.023121234	0.00035796753
0.24020008	0.022899010	0.00035876157
0.24033157	0.023488852	0.00036184165
0.24046306	0.023397057	0.00035881618
0.24059454	0.023423266	0.00036093443
0.24072603	0.023011196	0.00035867153
0.24085752	0.023458398	0.00036075291
0.24098901	0.023833238	0.00036666532
0.24112050	0.023280616	0.00035897242
0.24125199	0.023707554	0.00036228261
0.24138348	0.023279387	0.00036171710
0.24151496	0.022825429	0.00035726761
0.24164645	0.022865321	0.00036044457
0.24177794	0.023076960	0.00035823461
0.24190943	0.022565383	0.00035757272
0.24204092	0.022660756	0.00035739670
0.24217241	0.022902516	0.00035967449
0.24230390	0.023038734	0.00036178196
0.24243539	0.023686728	0.00036276262
0.24256687	0.022365449	0.00035611297
0.24269836	0.023020203	0.00036099325
0.24282985	0.024160544	0.00036662048
0.24296134	0.022821720	0.00035990473
0.24309283	0.022813333	0.00035931114
0.24322432	0.023643501	0.00036449447
0.24335581	0.022987970	0.00036225102
0.24348730	0.023461312	0.00036357287
0.24361878	0.023068446	0.00036132419
0.24375027	0.023134466	0.00036043157
0.24388176	0.023399236	0.00036283480
0.24401325	0.022584088	0.00036092234
0.24414474	0.022822973	0.00035991015
0.24427623	0.023441703	0.00036490392
0.24440772	0.024232215	0.00036910008
0.24453920	0.023531429	0.00036453629
0.24467069	0.023563123	0.00036723645
0.24480218	0.023402030	0.00036409511
0.24493367	0.022909321	0.00036066481
0.24506516	0.023178962	0.00036243301
0.24519665	0.022881929	0.00036174165
0.24532814	0.023059177	0.00036370759
0.24545963	0.023673291	0.00036644708
0.24559111	0.023203136	0.00036433412
0.24572260	0.022685385	0.00036175724
0.24585409	0.022692033	0.00036035495
0.24598558	0.023046809	0.00036404982
0.24611707	0.023333501	0.00036637482
0.24624856	0.022684095	0.00035979754
0.24638005	0.023213200	0.00036571687
0.24651154	0.023148695	0.00036358845
0.24664302	0.022994108	0.00036476293
0.24677451	0.023426941	0.00036593072
0.24690600	0.023439187	0.00036686961
0.24703749	0.022854080	0.00036500714
0.24716898	0.022852401	0.00036221108
0.24730047	0.022638497	0.00036381825
0.24743196	0.022630320	0.00036112532
0.24756345	0.023305504	0.00036572772
0.24769493	0.023319531	0.00036731191
0.24782642	0.023636953	0.00036721780
0.24795791	0.023125530	0.00036708657
0.24808940	0.023558937	0.00036847495
0.24822089	0.022877802	0.00036283543
0.24835238	0.023082195	0.00036560185
0.24848387	0.023717500	0.00036893064
0.24861535	0.023608068	0.00036889653
0.24874684	0.022387348	0.00036093753
0.24887833	0.023080866	0.00036519386
0.24900982	0.022763042	0.00036512498
0.24914131	0.023880705	0.00037111152
0.24927280	0.024104566	0.00037263667
0.24940429	0.023134479	0.00036621380
0.24953578	0.022835704	0.00036416020
0.24966726	0.022686273	0.00036506121
0.24979875	0.023214956	0.00036618941
0.24993024	0.023139193	0.00036727795
0.25006173	0.022882942	0.00036332615
0.25019322	0.022974034	0.00036630822
0.25032471	0.023091255	0.00036906782
0.25045620	0.022687159	0.00036346633
0.25058769	0.022660036	0.00036396674
0.25071917	0.023359676	0.00036875653
0.25085066	0.023783692	0.00037048929
0.25098215	0.022570040	0.00036473635
0.25111364	0.022760699	0.00036381623
0.25124513	0.023663110	0.00037104241
0.25137662	0.023177406	0.00036826955
0.25150811	0.022753237	0.00036463028
0.25163959	0.022961227	0.00036798071
0.25177108	0.023406544	0.00036819126
0.25190257	0.023475221	0.00037143978
0.25203406	0.023725983	0.00037276922
0.25216555	0.023825634	0.00037212389
0.25229704	0.022879198	0.00036697341
0.25242853	0.022787021	0.00036566264
0.25256002	0.023251658	0.00036973788
0.25269150	0.023268364	0.00036882526
0.25282299	0.023676059	0.00037120342
0.25295448	0.023088514	0.00036887018
0.25308597	0.023165135	0.00036520676
0.25321746	0.023501261	0.00037179660
0.25334895	0.022934586	0.00036851682
0.25348044	0.022671155	0.00036597235
0.25361193	0.022718741	0.00036678641
0.25374341	0.022931963	0.00036796032
0.25387490	0.022989000	0.00036738488
0.25400639	0.022909078	0.00037338495
0.25413788	0.022943555	0.00037806547
0.25426937	0.023127091	0.00038411891
0.25440086	0.023404538	0.00038884932
0.25453235	0.023056463	0.00038890344
0.25466383	0.022814480	0.00039053342
0.25479532	0.023293422	0.00039467317
0.25492681	0.022596792	0.00039327816
0.25505830	0.023558642	0.00040144179
0.25518979	0.023485423	0.00040157851
0.25532128	0.023117859	0.00040157789
0.25545277	0.022877616	0.00040236744
0.25558426	0.022715396	0.00040184270
0.25571574	0.023415671	0.00040806693
0.25584723	0.023808267	0.00041304230
0.25597872	0.023375899	0.00041304723
0.25611021	0.023380351	0.00041359086
0.25624170	0.023526686	0.00041593695
0.25637319	0.023133593	0.00041625574
0.25650468	0.023254704	0.00041598364
0.25663617	0.022663797	0.00041546026
0.25676765	0.022490361	0.00041595408
0.25689914	0.022525028	0.00041825398
0.25703063	0.022193147	0.00041873184
0.25716212	0.023002088	0.00042399333
0.25729361	0.022466909	0.00042296454
0.25742510	0.022642063	0.00042638573
0.25755659	0.022641683	0.00042761890
0.25768807	0.023195676	0.00043163037
0.25781956	0.022216882	0.00042547222
0.25795105	0.022279350	0.00042749889
0.25808254	0.022594044	0.00043508581
0.25821403	0.022968047	0.00043413455
0.25834552	0.023675669	0.00044188826
0.25847701	0.022957118	0.00043676676
0.25860850	0.022927510	0.00043782478
0.25873998	0.023617729	0.00044428349
0.25887147	0.023282222	0.00044386222
0.25900296	0.023123760	0.00044146115
0.25913445	0.023346289	0.00044266131
0.25926594	0.023153145	0.00044387032
0.25939743	0.023166031	0.00044565567
0.25952892	0.023310319	0.00044335893
0.25966041	0.022430239	0.00044286905
0.25979189	0.023051160	0.00044427556
0.25992338	0.023059493	0.00044712133
0.26005487	0.023008438	0.00044898476
0.26018636	0.023595586	0.00045440239
0.26031785	0.023547519	0.00045277260
0.26044934	0.023611141	0.00045248998
0.26058083	0.023601847	0.00045312546
0.26071231	0.023440549	0.00045563379
0.26084380	0.023246505	0.00045362213
0.26097529	0.023114811	0.00045164468
0.26110678	0.024001274	0.00045934862
0.26123827	0.023545222	0.00046041141
0.26136976	0.023377548	0.00045767256
0.26150125	0.024426762	0.00046654637
0.26163274	0.023658523	0.00046123236
0.26176422	0.022197586	0.00044784483
0.26189571	0.023853926	0.00046631758
0.26202720	0.022408123	0.00045340888
0.26215869	0.023025292	0.00045796008
0.26229018	0.023030394	0.00045942181
0.26242167	0.022459067	0.00045601596
0.26255316	0.022406461	0.00045467831
0.26268465	0.023768006	0.00046947810
0.26281613	0.024201197	0.00046943873
0.26294762	0.023062972	0.00046208080
0.26307911	0.023431070	0.00046581099
0.26321060	0.023013546	0.00046667604
0.26334209	0.022472602	0.00046403910
0.26347358	0.022869321	0.00046242983
0.26360507	0.022429002	0.00046047638
0.26373655	0.023048483	0.00046770080
0.26386804	0.023481771	0.00047268722
0.26399953	0.023298088	0.00047364563
0.26413102	0.021861605	0.00045836943
0.26426251	0.023287571	0.00047048111
0.26439400	0.023814099	0.00047674099
0.26452549	0.023011864	0.00047348877
0.26465698	0.023590237	0.00047794081
0.26478846	0.023126477	0.00046998341
0.26491995	0.023067987	0.00047729051
0.26505144	0.023518251	0.00047545853
0.26518293	0.022908182	0.00047126422
0.26531442	0.022988165	0.00047731683
0.26544591	0.023175891	0.00047606867
[truncated: 567 more rows]
