# Supplementary material for: Invariant surface glycoprotein 65 of Trypanosoma brucei is a complement C3 receptor
Source: Nat Commun. 2022 Aug 29;13:5085. doi: 10.1038/s41467-022-32728-9 (PMC9424271; doi:10.1038/s41467-022-32728-9)
Supplement: Supplementary file 4 — supplementary data 2 [file 41467_2022_32728_MOESM4_ESM.zip › b21-414646_00161.dat]

0.0026000000	40.357015	0.13810048
0.0027314887	29.086175	0.10769260
0.0028629774	22.674802	0.090919134
0.0029944661	17.635032	0.076950935
0.0031259548	12.477133	0.059479692
0.0032574435	10.966524	0.057720149
0.0033889322	8.9517707	0.049297300
0.0035204209	11.726434	0.049125244
0.0036519096	12.559114	0.047177059
0.0037833983	10.021914	0.039732917
0.0039148870	8.3912350	0.035080917
0.0040463757	6.8224211	0.030431472
0.0041778644	5.6106234	0.025866121
0.0043093531	4.6518322	0.023124278
0.0044408418	3.8839002	0.020321748
0.0045723305	3.1707479	0.018361489
0.0047038192	2.8967099	0.016797108
0.0048353079	2.5188637	0.015205917
0.0049667966	2.2602632	0.014352686
0.0050982853	1.9221119	0.012538475
0.0052297740	1.7704717	0.012191030
0.0053612627	1.5411660	0.010983699
0.0054927514	1.4185359	0.010258259
0.0056242401	1.2928452	0.0097649032
0.0057557288	1.2012806	0.0091519670
0.0058872175	1.1052625	0.0086610701
0.0060187062	1.0226547	0.0083090503
0.0061501949	0.92265218	0.0075596759
0.0062816836	0.89381667	0.0076086728
0.0064131723	0.82725502	0.0071756390
0.0065446610	0.79623272	0.0069389955
0.0066761496	0.76479479	0.0067686256
0.0068076383	0.73055632	0.0064653534
0.0069391270	0.69545513	0.0064095205
0.0070706157	0.67007724	0.0061919562
0.0072021044	0.64262304	0.0059969249
0.0073335931	0.62327692	0.0058802326
0.0074650818	0.58082163	0.0055111774
0.0075965705	0.57742347	0.0055406348
0.0077280592	0.55577927	0.0054132918
0.0078595479	0.51369814	0.0050798993
0.0079910366	0.50285913	0.0050559677
0.0081225253	0.48078630	0.0048023435
0.0082540140	0.45628803	0.0047050005
0.0083855027	0.45641130	0.0047236310
0.0085169914	0.42458412	0.0044628826
0.0086484801	0.41251328	0.0043669929
0.0087799688	0.39487757	0.0041972641
0.0089114575	0.38129937	0.0041462733
0.0090429462	0.36438147	0.0040249019
0.0091744349	0.34966483	0.0039088831
0.0093059236	0.32654277	0.0037329536
0.0094374123	0.32075812	0.0036754811
0.0095689010	0.31128483	0.0035622549
0.0097003897	0.29753023	0.0035110630
0.0098318784	0.28469566	0.0033851586
0.0099633671	0.27003846	0.0032610582
0.010094856	0.26724676	0.0032341912
0.010226345	0.24769266	0.0030401464
0.010357833	0.24887083	0.0031258175
0.010489322	0.22911782	0.0029109732
0.010620811	0.21702238	0.0028127853
0.010752299	0.21214175	0.0027696065
0.010883788	0.19874451	0.0026250770
0.011015277	0.19204086	0.0026274938
0.011146765	0.17984952	0.0024639232
0.011278254	0.17310853	0.0024077711
0.011409743	0.16525154	0.0023286414
0.011541231	0.15912905	0.0022501997
0.011672720	0.15269947	0.0022102519
0.011804209	0.14109573	0.0020437927
0.011935698	0.13301812	0.0019807167
0.012067186	0.12660557	0.0019209136
0.012198675	0.12135257	0.0018195604
0.012330164	0.11793053	0.0017973788
0.012461652	0.11488997	0.0017538913
0.012593141	0.10657726	0.0016510217
0.012724630	0.10483849	0.0016377014
0.012856118	0.096344667	0.0015210619
0.012987607	0.094789208	0.0015258831
0.013119096	0.095556384	0.0014972782
0.013250585	0.090350021	0.0014404923
0.013382073	0.090912281	0.0014511150
0.013513562	0.087414589	0.0013995735
0.013645051	0.085934462	0.0013977229
0.013776539	0.083611474	0.0013717839
0.013908028	0.082677160	0.0013408449
0.014039517	0.077245145	0.0012893881
0.014171005	0.074247469	0.0012553687
0.014302494	0.072878751	0.0012465606
0.014433983	0.076366073	0.0012766724
0.014565472	0.072693101	0.0012215939
0.014696960	0.069620531	0.0012012381
0.014828449	0.067984624	0.0011688463
0.014959938	0.068274190	0.0011783577
0.015091426	0.066158834	0.0011615727
0.015222915	0.062694566	0.0011041506
0.015354404	0.064052236	0.0011211282
0.015485892	0.060675369	0.0010808929
0.015617381	0.062256282	0.0010966095
0.015748870	0.060391821	0.0010815118
0.015880359	0.060720266	0.0010670612
0.016011847	0.059277272	0.0010553136
0.016143336	0.056219365	0.0010177840
0.016274825	0.053966164	0.0010000385
0.016406313	0.053373377	0.00098733919
0.016537802	0.055778960	0.0010006635
0.016669291	0.056355172	0.0010021804
0.016800779	0.053174089	0.00097225520
0.016932268	0.057252672	0.0010042363
0.017063757	0.061229044	0.0010355117
0.017195246	0.057273323	0.00099232907
0.017326734	0.059083941	0.0010082262
0.017458223	0.056685313	0.00098226241
0.017589712	0.055564713	0.00096823445
0.017721200	0.057393266	0.00098745534
0.017852689	0.057821326	0.00096838615
0.017984178	0.055346977	0.00096051428
0.018115666	0.055324555	0.00095313560
0.018247155	0.054815225	0.00094267463
0.018378644	0.052993084	0.00093036027
0.018510133	0.051559887	0.00090798818
0.018641621	0.051180021	0.00090172149
0.018773110	0.050477913	0.00089117506
0.018904599	0.050198514	0.00088940807
0.019036087	0.049698103	0.00088068009
0.019167576	0.049131661	0.00086791827
0.019299065	0.047878840	0.00085206423
0.019430553	0.046841351	0.00084975777
0.019562042	0.047450629	0.00084696247
0.019693531	0.047172262	0.00084440547
0.019825019	0.046795367	0.00083367861
0.019956508	0.046515880	0.00082595204
0.020087997	0.045574604	0.00082402640
0.020219486	0.045543711	0.00081540406
0.020350974	0.045117328	0.00081553894
0.020482463	0.042635466	0.00078115043
0.020613952	0.043427841	0.00078586185
0.020745440	0.042636513	0.00078410463
0.020876929	0.042970679	0.00077635254
0.021008418	0.041743949	0.00076871356
0.021139906	0.040745723	0.00075573515
0.021271395	0.041749325	0.00075685565
0.021402884	0.040160467	0.00074778562
0.021534373	0.040325097	0.00074418571
0.021665861	0.039875884	0.00074220218
0.021797350	0.040996353	0.00074503965
0.021928839	0.039394435	0.00072186817
0.022060327	0.038518506	0.00072203070
0.022191816	0.038395974	0.00071260809
0.022323305	0.038279276	0.00071361891
0.022454793	0.039013196	0.00071491706
0.022586282	0.037607058	0.00069955886
0.022717771	0.036098915	0.00068888233
0.022849260	0.037183454	0.00069312459
0.022980748	0.036693857	0.00069111454
0.023112237	0.036065639	0.00067809898
0.023243726	0.036189580	0.00067553711
0.023375214	0.037530965	0.00069311643
0.023506703	0.038770109	0.00069620618
0.023638192	0.038108084	0.00069107067
0.023769680	0.038620926	0.00069339428
0.023901169	0.037061283	0.00067731194
0.024032658	0.037503856	0.00068171387
0.024164147	0.036679938	0.00067023642
0.024295635	0.037405923	0.00067291440
0.024427124	0.036725629	0.00066649425
0.024558613	0.037908557	0.00066927504
0.024690101	0.036926290	0.00067081554
0.024821590	0.036990679	0.00066352092
0.024953079	0.037476936	0.00066275403
0.025084567	0.036655682	0.00065651755
0.025216056	0.035360988	0.00064069686
0.025347545	0.035966820	0.00065218144
0.025479034	0.035368746	0.00064039050
0.025610522	0.035807337	0.00063953034
0.025742011	0.035114609	0.00063461876
0.025873500	0.034946050	0.00063003218
0.026004988	0.035807710	0.00063874049
0.026136477	0.036494465	0.00064127494
0.026267966	0.035159975	0.00062515449
0.026399454	0.035742876	0.00063388261
0.026530943	0.035296168	0.00062206150
0.026662432	0.034921701	0.00062421585
0.026793920	0.034826899	0.00061959371
0.026925409	0.035375754	0.00061995386
0.027056898	0.034176287	0.00061386043
0.027188387	0.034808160	0.00061160367
0.027319875	0.035710645	0.00062352124
0.027451364	0.035994730	0.00061952806
0.027582853	0.035438355	0.00061281213
0.027714341	0.035332659	0.00061400583
0.027845830	0.033937809	0.00059691972
0.027977319	0.035442976	0.00061286437
0.028108807	0.034303607	0.00059929563
0.028240296	0.034639766	0.00060055374
0.028371785	0.034648407	0.00059972373
0.028503274	0.033514792	0.00058826924
0.028634762	0.033870103	0.00059013137
0.028766251	0.034442747	0.00059467649
0.028897740	0.034286758	0.00058828130
0.029029228	0.034141648	0.00059033919
0.029160717	0.033497238	0.00058287430
0.029292206	0.034101122	0.00058572096
0.029423694	0.033118776	0.00057966305
0.029555183	0.033418848	0.00057279537
0.029686672	0.032775310	0.00057231802
0.029818161	0.033939679	0.00057972556
0.029949649	0.032754295	0.00056614808
0.030081138	0.032514494	0.00056682224
0.030212627	0.033377910	0.00056640950
0.030344115	0.033209657	0.00056678522
0.030475604	0.032628607	0.00056284973
0.030607093	0.032239586	0.00055787921
0.030738581	0.031153692	0.00055047777
0.030870070	0.033221792	0.00056132218
0.031001559	0.032834785	0.00055748747
0.031133048	0.031623326	0.00055225498
0.031264536	0.032272014	0.00055009018
0.031396025	0.031584363	0.00054644798
0.031527514	0.032468456	0.00055090938
0.031659002	0.031837226	0.00054261959
0.031790491	0.031908997	0.00054566207
0.031921980	0.031984325	0.00054238305
0.032053468	0.032473461	0.00054704127
0.032184957	0.032053458	0.00053903689
0.032316446	0.031511877	0.00053402800
0.032447935	0.032316479	0.00054328090
0.032579423	0.032170207	0.00053967943
0.032710912	0.031646225	0.00053678811
0.032842401	0.032008024	0.00053485993
0.032973889	0.032247577	0.00053609232
0.033105378	0.032424142	0.00053812857
0.033236867	0.032131285	0.00053233354
0.033368355	0.031431734	0.00053765375
0.033499844	0.030280878	0.00052616484
0.033631333	0.030615289	0.00052851462
0.033762822	0.029996022	0.00053096536
0.033894310	0.031267938	0.00053876689
0.034025799	0.031047657	0.00053780013
0.034157288	0.031075746	0.00053704495
0.034288776	0.030780052	0.00053464759
0.034420265	0.029605900	0.00053132642
0.034551754	0.030232091	0.00053206725
0.034683242	0.030979669	0.00053958584
0.034814731	0.030280565	0.00053111668
0.034946220	0.029563396	0.00052708070
0.035077708	0.029425186	0.00052881753
0.035209197	0.029822141	0.00053278012
0.035340686	0.029617784	0.00052673470
0.035472175	0.029336988	0.00053584919
0.035603663	0.029506546	0.00053749861
0.035735152	0.030250824	0.00055159181
0.035866641	0.029243113	0.00054200148
0.035998129	0.028789101	0.00053755478
0.036129618	0.028884786	0.00053977087
0.036261107	0.028078007	0.00053035382
0.036392595	0.030113492	0.00055726662
0.036524084	0.030296718	0.00055534061
0.036655573	0.029181192	0.00054230724
0.036787062	0.029911808	0.00055387532
0.036918550	0.028754012	0.00053910872
0.037050039	0.028638329	0.00054579278
0.037181528	0.029182839	0.00054691391
0.037313016	0.028316510	0.00053990526
0.037444505	0.028687939	0.00054550043
0.037575994	0.028885530	0.00054599577
0.037707482	0.029357443	0.00055665393
0.037838971	0.029244163	0.00055599758
0.037970460	0.028869893	0.00054692763
0.038101949	0.028375005	0.00054694023
0.038233437	0.028376827	0.00054190746
0.038364926	0.029296844	0.00054601266
0.038496415	0.029460031	0.00054469782
0.038627903	0.028136895	0.00052952879
0.038759392	0.029004806	0.00053947036
0.038890881	0.028740887	0.00053049579
0.039022369	0.029306104	0.00053553580
0.039153858	0.030022387	0.00053964295
0.039285347	0.030046772	0.00053746451
0.039416836	0.029082090	0.00053276246
0.039548324	0.029453781	0.00053289014
0.039679813	0.029938170	0.00053339231
0.039811302	0.029282162	0.00053076086
0.039942790	0.029345823	0.00052959434
0.040074279	0.030139627	0.00053799905
0.040205768	0.030461125	0.00053568574
0.040337256	0.029237002	0.00052509960
0.040468745	0.029400145	0.00052623046
0.040600234	0.029349505	0.00052417616
0.040731723	0.029464785	0.00052639588
0.040863211	0.029283655	0.00052550213
0.040994700	0.029723524	0.00052529539
0.041126189	0.029902977	0.00053100483
0.041257677	0.030349991	0.00052901360
0.041389166	0.029042497	0.00051825374
0.041520655	0.029931123	0.00052712035
0.041652143	0.030056425	0.00052430021
0.041783632	0.030430463	0.00052843972
0.041915121	0.028909945	0.00051538051
0.042046610	0.029330210	0.00051954150
0.042178098	0.030203813	0.00052370812
0.042309587	0.029531793	0.00051916227
0.042441076	0.029785713	0.00051926851
0.042572564	0.030450605	0.00052449144
0.042704053	0.028755820	0.00050774702
0.042835542	0.029104376	0.00051341840
0.042967030	0.028060678	0.00050523706
0.043098519	0.030254814	0.00052248676
0.043230008	0.029736815	0.00051731195
0.043361496	0.029189550	0.00050809862
0.043492985	0.029641460	0.00051688699
0.043624474	0.029450301	0.00051186396
0.043755963	0.029607871	0.00051483021
0.043887451	0.029570883	0.00050979215
0.044018940	0.029144937	0.00050646784
0.044150429	0.029561298	0.00051621161
0.044281917	0.029226795	0.00050599376
0.044413406	0.029998898	0.00051588724
0.044544895	0.028926957	0.00050308959
0.044676383	0.029390177	0.00050902424
0.044807872	0.029470500	0.00050973057
0.044939361	0.028508051	0.00049883177
0.045070850	0.029754819	0.00050904375
0.045202338	0.028819550	0.00050293981
0.045333827	0.029757914	0.00050522198
0.045465316	0.028900646	0.00050415054
0.045596804	0.030018241	0.00050743354
0.045728293	0.029342410	0.00050642244
0.045859782	0.030069952	0.00050916877
0.045991270	0.030067774	0.00050408542
0.046122759	0.029414680	0.00050390978
0.046254248	0.030038700	0.00051653121
0.046385737	0.030180652	0.00052050048
0.046517225	0.028788913	0.00050941402
0.046648714	0.029841271	0.00052028628
0.046780203	0.029124706	0.00052218089
0.046911691	0.028888864	0.00051746073
0.047043180	0.029653339	0.00052251311
0.047174669	0.029515944	0.00052369120
0.047306157	0.030034791	0.00053005311
0.047437646	0.029717170	0.00052977142
0.047569135	0.029340985	0.00053138622
0.047700624	0.029783586	0.00052720125
0.047832112	0.030215576	0.00053796094
0.047963601	0.029475332	0.00052672449
0.048095090	0.028875264	0.00052814177
0.048226578	0.029192226	0.00053178810
0.048358067	0.029386864	0.00052956846
0.048489556	0.030340988	0.00053823736
0.048621044	0.028669632	0.00052710080
0.048752533	0.029765267	0.00054113135
0.048884022	0.029616136	0.00053609155
0.049015511	0.029228285	0.00053287261
0.049146999	0.029428084	0.00053559322
0.049278488	0.028974085	0.00053399589
0.049409977	0.030176997	0.00054623719
0.049541465	0.029382385	0.00053770150
0.049672954	0.029544443	0.00054016226
0.049804443	0.029001433	0.00053260053
0.049935931	0.030673141	0.00055018747
0.050067420	0.029424876	0.00054175619
0.050198909	0.029005823	0.00053974401
0.050330398	0.029008396	0.00053723986
0.050461886	0.028991990	0.00053629338
0.050593375	0.029947327	0.00054606451
0.050724864	0.030199290	0.00055045592
0.050856352	0.030180935	0.00055052020
0.050987841	0.029163179	0.00053893689
0.051119330	0.029030327	0.00053825636
0.051250818	0.029504273	0.00054514740
0.051382307	0.028947615	0.00054377435
0.051513796	0.030563873	0.00055213652
0.051645284	0.029791059	0.00054690876
0.051776773	0.029581666	0.00054557683
0.051908262	0.029684454	0.00054687722
0.052039751	0.029723046	0.00054938417
0.052171239	0.029460573	0.00054717818
0.052302728	0.028642534	0.00054357951
0.052434217	0.030257045	0.00055253133
0.052565705	0.029267155	0.00054790138
0.052697194	0.028992840	0.00054338132
0.052828683	0.028982917	0.00054666816
0.052960171	0.028939435	0.00054492037
0.053091660	0.028923137	0.00054146866
0.053223149	0.028699431	0.00054486180
0.053354638	0.028969375	0.00054625892
0.053486126	0.029993328	0.00055586774
0.053617615	0.030211056	0.00055665370
0.053749104	0.029844148	0.00055393666
0.053880592	0.029673572	0.00055254713
0.054012081	0.028909209	0.00054951388
0.054143570	0.029399753	0.00055354850
0.054275058	0.029679584	0.00055314963
0.054406547	0.029398145	0.00054876871
0.054538036	0.029088704	0.00055300040
0.054669525	0.029159194	0.00055069909
0.054801013	0.028986390	0.00055220181
0.054932502	0.030101278	0.00055756515
0.055063991	0.029350995	0.00054913906
0.055195479	0.028774729	0.00054844675
0.055326968	0.029130710	0.00054985789
0.055458457	0.029017643	0.00055432050
0.055589945	0.028936686	0.00054990366
0.055721434	0.028520871	0.00054627687
0.055852923	0.028592576	0.00055151751
0.055984412	0.029200932	0.00055484225
0.056115900	0.029341105	0.00055397256
0.056247389	0.029421877	0.00055597715
0.056378878	0.029367091	0.00055258259
0.056510366	0.029809322	0.00056095829
0.056641855	0.029259754	0.00055364348
0.056773344	0.029836333	0.00056243183
0.056904832	0.029971541	0.00056178269
0.057036321	0.029662255	0.00055501968
0.057167810	0.029376621	0.00055661981
0.057299299	0.028633909	0.00054849272
0.057430787	0.029132260	0.00055122332
0.057562276	0.029189764	0.00055435041
0.057693765	0.029173648	0.00054790166
0.057825253	0.029772325	0.00055938030
0.057956742	0.028941784	0.00055354143
0.058088231	0.028965021	0.00055020250
0.058219719	0.029169512	0.00055358936
0.058351208	0.028924360	0.00054614577
0.058482697	0.028158172	0.00054306827
0.058614186	0.029123687	0.00055314133
0.058745674	0.029169535	0.00054623595
0.058877163	0.029380124	0.00055015763
0.059008652	0.029318341	0.00054717717
0.059140140	0.028722333	0.00054573182
0.059271629	0.029926961	0.00055262197
0.059403118	0.029348568	0.00054471811
0.059534606	0.029260992	0.00054842685
0.059666095	0.029497453	0.00054291848
0.059797584	0.028622874	0.00053748519
0.059929072	0.029338831	0.00054837291
0.060060561	0.028176412	0.00053204668
0.060192050	0.028485890	0.00054059515
0.060323539	0.028698216	0.00053535827
0.060455027	0.028467919	0.00053862087
0.060586516	0.030070838	0.00055202329
0.060718005	0.028693451	0.00053436249
0.060849493	0.029312307	0.00054166381
0.060980982	0.028113110	0.00053441622
0.061112471	0.027706453	0.00052741628
0.061243959	0.029112683	0.00054460564
0.061375448	0.028641585	0.00053177227
0.061506937	0.028963305	0.00054232435
0.061638426	0.030230441	0.00054681600
0.061769914	0.029068811	0.00053862030
0.061901403	0.029930873	0.00054790618
0.062032892	0.029326293	0.00053850707
0.062164380	0.028832008	0.00053614255
0.062295869	0.028669757	0.00053536274
0.062427358	0.029899693	0.00054237868
0.062558846	0.030027633	0.00054961089
0.062690335	0.029321764	0.00053701867
0.062821824	0.028682034	0.00053436547
0.062953313	0.029248557	0.00054016138
0.063084801	0.028828613	0.00053257955
0.063216290	0.028641172	0.00053519391
0.063347779	0.029282046	0.00053799736
0.063479267	0.028997886	0.00053208994
0.063610756	0.029436745	0.00054157771
0.063742245	0.029757607	0.00053824054
0.063873733	0.028987413	0.00053714149
0.064005222	0.028896263	0.00053332497
0.064136711	0.028494389	0.00053081063
0.064268200	0.029995282	0.00054051018
0.064399688	0.028073132	0.00052474229
0.064531177	0.029593506	0.00054251159
0.064662666	0.028738812	0.00052976724
0.064794154	0.028928303	0.00053262678
0.064925643	0.029012599	0.00053554729
0.065057132	0.028125827	0.00052590762
0.065188620	0.028891979	0.00053270304
0.065320109	0.030250315	0.00054156625
0.065451598	0.028838588	0.00052785380
0.065583087	0.028217358	0.00052526458
0.065714575	0.028875302	0.00052843628
0.065846064	0.028600984	0.00052817344
0.065977553	0.029244612	0.00053283294
0.066109041	0.028976459	0.00052852353
0.066240530	0.028344288	0.00052673872
0.066372019	0.029117606	0.00053043842
0.066503507	0.029151872	0.00053226810
0.066634996	0.028874024	0.00052700456
0.066766485	0.029028703	0.00052977545
0.066897973	0.029055549	0.00053009863
0.067029462	0.027982859	0.00052098669
0.067160951	0.027862814	0.00052268536
0.067292440	0.029706569	0.00053179628
0.067423928	0.028847436	0.00052122182
0.067555417	0.028399974	0.00052363912
0.067686906	0.029303971	0.00052891267
0.067818394	0.029087910	0.00052882541
0.067949883	0.028601629	0.00052253376
0.068081372	0.028677089	0.00052189222
0.068212860	0.027781132	0.00051704263
0.068344349	0.029673225	0.00053119338
0.068475838	0.029591591	0.00053064326
0.068607327	0.029029458	0.00052565664
0.068738815	0.029358007	0.00052519998
0.068870304	0.029139350	0.00052859862
0.069001793	0.029275623	0.00052584854
0.069133281	0.028997135	0.00052355817
0.069264770	0.028823726	0.00052569456
0.069396259	0.028161200	0.00051387785
0.069527747	0.028909451	0.00052463730
0.069659236	0.029795418	0.00053070604
0.069790725	0.028790499	0.00052182717
0.069922214	0.028670719	0.00052182885
0.070053702	0.028825374	0.00051860650
0.070185191	0.030010446	0.00053219319
0.070316680	0.029506441	0.00052378856
0.070448168	0.029011289	0.00052257051
0.070579657	0.028919947	0.00052391586
0.070711146	0.029727031	0.00052508587
0.070842634	0.028204002	0.00051799136
0.070974123	0.029002363	0.00052085202
0.071105612	0.028466491	0.00051447315
0.071237101	0.028214495	0.00051598204
0.071368589	0.028084717	0.00050849468
0.071500078	0.027735979	0.00051255107
0.071631567	0.028485833	0.00051720834
0.071763055	0.027851234	0.00051098471
0.071894544	0.028086705	0.00051263453
0.072026033	0.027874274	0.00050705245
0.072157521	0.027584910	0.00050933582
0.072289010	0.028671774	0.00051671285
0.072420499	0.028311475	0.00051261878
0.072551988	0.028716378	0.00051501806
0.072683476	0.027947423	0.00050767259
0.072814965	0.027754405	0.00050866503
0.072946454	0.028930495	0.00051886498
0.073077942	0.027380689	0.00050240429
0.073209431	0.027209997	0.00050461388
0.073340920	0.027998953	0.00050785980
0.073472408	0.028102614	0.00051040067
0.073603897	0.028947126	0.00051735217
0.073735386	0.027227199	0.00049996329
0.073866875	0.027446069	0.00050290704
0.073998363	0.027526459	0.00050493687
0.074129852	0.027652372	0.00050769437
0.074261341	0.027219637	0.00050224973
0.074392829	0.027486663	0.00050029275
0.074524318	0.028494729	0.00051219503
0.074655807	0.027024882	0.00049709706
0.074787295	0.027962765	0.00050592748
0.074918784	0.027297245	0.00050118575
0.075050273	0.027941279	0.00050422476
0.075181761	0.027466098	0.00050067940
0.075313250	0.027610338	0.00050357503
0.075444739	0.027790000	0.00050271246
0.075576228	0.027161827	0.00050019846
0.075707716	0.025896420	0.00048816718
0.075839205	0.027239610	0.00049913954
0.075970694	0.026570370	0.00049451026
0.076102182	0.026808086	0.00049177541
0.076233671	0.027216499	0.00050073204
0.076365160	0.026939379	0.00049195186
0.076496648	0.027786523	0.00050222596
0.076628137	0.026760683	0.00049473869
0.076759626	0.027854738	0.00050082666
0.076891115	0.026766001	0.00049543256
0.077022603	0.027332838	0.00049647777
0.077154092	0.026437727	0.00048860157
0.077285581	0.027050620	0.00049775450
0.077417069	0.026779227	0.00049120538
0.077548558	0.027870548	0.00050207282
0.077680047	0.027136632	0.00049303609
0.077811535	0.026767421	0.00049174168
0.077943024	0.027312159	0.00049508472
0.078074513	0.026716145	0.00048837959
0.078206002	0.026475202	0.00049031875
0.078337490	0.026648569	0.00048859964
0.078468979	0.026655541	0.00048824561
0.078600468	0.026412917	0.00048878315
0.078731956	0.026747618	0.00048843372
0.078863445	0.025993125	0.00048688274
0.078994934	0.026754465	0.00048735299
0.079126422	0.027035467	0.00049238851
0.079257911	0.026564872	0.00048841356
0.079389400	0.027488056	0.00049305847
0.079520889	0.026849830	0.00049035968
0.079652377	0.025541542	0.00047971074
0.079783866	0.026696303	0.00048610824
0.079915355	0.026839966	0.00049106654
0.080046843	0.027041861	0.00048813446
0.080178332	0.026437528	0.00048331868
0.080309821	0.026317657	0.00048536920
0.080441309	0.026432245	0.00048096905
0.080572798	0.026770723	0.00048892377
0.080704287	0.025633817	0.00047921007
0.080835776	0.025900438	0.00048036405
0.080967264	0.026781687	0.00048807541
0.081098753	0.026833199	0.00048345611
0.081230242	0.026009005	0.00048101734
0.081361730	0.027253151	0.00048846084
0.081493219	0.027484544	0.00048877858
0.081624708	0.026327821	0.00048312366
0.081756196	0.026536818	0.00047888351
0.081887685	0.026865331	0.00048622142
0.082019174	0.026073029	0.00047973898
0.082150663	0.026463314	0.00048360422
0.082282151	0.026265012	0.00048000485
0.082413640	0.025566091	0.00047425780
0.082545129	0.026243740	0.00047911141
0.082676617	0.026583813	0.00048293079
0.082808106	0.026909301	0.00048331310
0.082939595	0.026256795	0.00048252035
0.083071083	0.025956538	0.00047369613
0.083202572	0.026099690	0.00047765665
0.083334061	0.025857331	0.00047772623
0.083465549	0.027115462	0.00048089430
0.083597038	0.025905706	0.00047809249
0.083728527	0.026446677	0.00047770205
0.083860016	0.026026567	0.00047792045
0.083991504	0.026296293	0.00047840770
0.084122993	0.025981113	0.00047439778
0.084254482	0.026353748	0.00047833811
0.084385970	0.025964035	0.00047404980
0.084517459	0.025761257	0.00047325839
0.084648948	0.026254445	0.00047807620
0.084780436	0.026460044	0.00047565143
0.084911925	0.026029106	0.00047370307
0.085043414	0.026452028	0.00047510591
0.085174903	0.026405928	0.00047521190
0.085306391	0.026563833	0.00048002258
0.085437880	0.025662302	0.00046867200
0.085569369	0.026220642	0.00047475770
0.085700857	0.026295638	0.00047294937
0.085832346	0.026611925	0.00047750191
0.085963835	0.025818416	0.00047340220
0.086095323	0.025589654	0.00046728298
0.086226812	0.025975128	0.00047215786
0.086358301	0.025933986	0.00047104145
0.086489790	0.026648019	0.00047529865
0.086621278	0.025798767	0.00047060910
0.086752767	0.025693422	0.00046748165
0.086884256	0.025884451	0.00047026894
0.087015744	0.026389934	0.00047346046
0.087147233	0.025764915	0.00046721925
0.087278722	0.025179313	0.00046698062
0.087410210	0.026122198	0.00046950263
0.087541699	0.025652894	0.00046730171
0.087673188	0.026133599	0.00047262476
0.087804677	0.026109941	0.00046788731
0.087936165	0.025781140	0.00046655979
0.088067654	0.026162062	0.00046997565
0.088199143	0.026939666	0.00047255501
0.088330631	0.025701653	0.00046769073
0.088462120	0.025580976	0.00046214538
0.088593609	0.026524341	0.00047358741
0.088725097	0.026435966	0.00046883607
0.088856586	0.026020837	0.00046465846
0.088988075	0.026210347	0.00047127996
0.089119564	0.026068004	0.00046724085
0.089251052	0.024504726	0.00045675243
0.089382541	0.026171342	0.00046810581
0.089514030	0.024759249	0.00045662485
0.089645518	0.025831710	0.00046563387
0.089777007	0.025120249	0.00045771046
0.089908496	0.025470733	0.00046486728
0.090039984	0.025910358	0.00046552511
0.090171473	0.025409992	0.00045845545
0.090302962	0.025368683	0.00046275552
0.090434451	0.024973723	0.00045664856
0.090565939	0.026391326	0.00046854730
0.090697428	0.024695809	0.00045550737
0.090828917	0.025794793	0.00045828884
0.090960405	0.026107573	0.00046645335
0.091091894	0.025495344	0.00045953977
0.091223383	0.024606884	0.00045426762
0.091354871	0.025148718	0.00046131635
0.091486360	0.024968355	0.00046456282
0.091617849	0.025220609	0.00047197843
0.091749337	0.025207823	0.00047452273
0.091880826	0.025305128	0.00047848222
0.092012315	0.025561022	0.00048523875
0.092143804	0.024986168	0.00047849671
0.092275292	0.025570309	0.00048824319
0.092406781	0.024928036	0.00048356453
0.092538270	0.024454066	0.00048487536
0.092669758	0.024288267	0.00048685846
0.092801247	0.024469388	0.00047085313
0.092932736	0.024876969	0.00047628327
0.093064224	0.025644101	0.00047851129
0.093195713	0.025585000	0.00047631675
0.093327202	0.024945833	0.00047207750
0.093458691	0.025696295	0.00047003882
0.093590179	0.025394778	0.00047186316
0.093721668	0.024985776	0.00046624589
0.093853157	0.024688415	0.00046476091
0.093984645	0.025510673	0.00046758810
0.094116134	0.024512878	0.00046068347
0.094247623	0.024274631	0.00045762793
0.094379111	0.025494704	0.00046698454
0.094510600	0.024588329	0.00046105508
0.094642089	0.024397235	0.00045831066
0.094773578	0.024723354	0.00045804990
0.094905066	0.025239104	0.00046411220
0.095036555	0.024703572	0.00046291818
0.095168044	0.024483685	0.00045391627
0.095299532	0.024337920	0.00045609895
0.095431021	0.024410085	0.00045244473
0.095562510	0.024562334	0.00045606768
0.095693998	0.025678136	0.00046599309
0.095825487	0.024904164	0.00045488123
0.095956976	0.023970259	0.00045207132
0.096088465	0.024619395	0.00045382023
0.096219953	0.024198991	0.00045326135
0.096351442	0.024944935	0.00045978509
0.096482931	0.023805191	0.00044728894
0.096614419	0.024844494	0.00045488183
0.096745908	0.024623416	0.00045335723
0.096877397	0.025496412	0.00045697230
0.097008885	0.023989471	0.00044974024
0.097140374	0.024979152	0.00045307689
0.097271863	0.025620174	0.00046010171
0.097403352	0.024528460	0.00045037136
0.097534840	0.024699033	0.00045132316
0.097666329	0.023858247	0.00044748223
0.097797818	0.024824277	0.00044868210
0.097929306	0.024710697	0.00045000744
0.098060795	0.024448054	0.00044780918
0.098192284	0.024352245	0.00044376784
0.098323772	0.024282336	0.00044585705
0.098455261	0.024495735	0.00044368996
0.098586750	0.024590426	0.00044411248
0.098718239	0.024240106	0.00044105628
0.098849727	0.024574267	0.00044227368
0.098981216	0.024140001	0.00044071309
0.099112705	0.024397588	0.00044041096
0.099244193	0.024422966	0.00044031264
0.099375682	0.025772655	0.00045108835
0.099507171	0.024039160	0.00043722670
0.099638659	0.024398066	0.00044307013
0.099770148	0.024861506	0.00044384955
0.099901637	0.024622459	0.00044282242
0.10003313	0.023934252	0.00043803824
0.10016461	0.024571721	0.00044145114
0.10029610	0.023526767	0.00043760718
0.10042759	0.024973960	0.00044589379
0.10055908	0.024847229	0.00044390312
0.10069057	0.024098192	0.00044056498
0.10082206	0.024338782	0.00043905128
0.10095355	0.024366998	0.00044473113
0.10108504	0.024316293	0.00043868280
0.10121652	0.024135117	0.00043608234
0.10134801	0.024514390	0.00044267042
0.10147950	0.024346964	0.00043886145
0.10161099	0.024775163	0.00044300244
0.10174248	0.023413162	0.00043222321
0.10187397	0.024377765	0.00043772617
0.10200546	0.023639439	0.00043393025
0.10213694	0.023450544	0.00042929567
0.10226843	0.023763652	0.00043405347
0.10239992	0.024272452	0.00043825631
0.10253141	0.023605452	0.00042809624
0.10266290	0.023774383	0.00043673916
0.10279439	0.023968227	0.00043332925
0.10292588	0.024153230	0.00043711235
0.10305737	0.023725815	0.00043311064
0.10318885	0.024152835	0.00043277144
0.10332034	0.023720629	0.00043224809
0.10345183	0.024112652	0.00043245673
0.10358332	0.023622971	0.00043199904
0.10371481	0.024200885	0.00043431253
0.10384630	0.023758759	0.00043088647
0.10397779	0.023994560	0.00043264958
0.10410928	0.023310316	0.00042942153
0.10424076	0.023964774	0.00043222929
0.10437225	0.024372211	0.00043559240
0.10450374	0.023869038	0.00042832625
0.10463523	0.023515565	0.00042919037
0.10476672	0.023646532	0.00042955408
0.10489821	0.023586041	0.00042798152
0.10502970	0.023954700	0.00043012963
0.10516118	0.024367112	0.00043263705
0.10529267	0.023763233	0.00043077376
0.10542416	0.024596624	0.00043501605
0.10555565	0.023644199	0.00042744364
0.10568714	0.024419887	0.00043351043
0.10581863	0.023458440	0.00042625248
0.10595012	0.024202590	0.00043282249
0.10608161	0.023867798	0.00043057587
0.10621309	0.023686191	0.00042761734
0.10634458	0.024134348	0.00042935293
0.10647607	0.023521470	0.00042512348
0.10660756	0.024158913	0.00042984480
0.10673905	0.023665507	0.00042985820
0.10687054	0.023951647	0.00043156809
0.10700203	0.024121623	0.00043926115
0.10713352	0.023405511	0.00043645765
0.10726500	0.024183536	0.00044856990
0.10739649	0.023331974	0.00044752458
0.10752798	0.023861589	0.00044861154
0.10765947	0.024490017	0.00045600802
0.10779096	0.023546520	0.00045185943
0.10792245	0.024172421	0.00045991696
0.10805394	0.022808610	0.00045075793
0.10818542	0.023857713	0.00045840030
0.10831691	0.022837750	0.00045306084
0.10844840	0.024314133	0.00046649854
0.10857989	0.024142708	0.00046609848
0.10871138	0.023504138	0.00046485774
0.10884287	0.024242088	0.00046842228
0.10897436	0.023231701	0.00046186097
0.10910585	0.023437954	0.00046718449
0.10923733	0.024242941	0.00046954372
0.10936882	0.024006231	0.00047648482
0.10950031	0.024053777	0.00047406072
0.10963180	0.023729821	0.00047260887
0.10976329	0.023212773	0.00046911933
0.10989478	0.024045624	0.00047735268
0.11002627	0.024465991	0.00048704603
0.11015776	0.023444795	0.00047276773
0.11028924	0.023833746	0.00048087229
0.11042073	0.023742719	0.00048350073
0.11055222	0.024073791	0.00048170696
0.11068371	0.024749627	0.00048923947
0.11081520	0.024914269	0.00049137843
0.11094669	0.024620076	0.00049122546
0.11107818	0.023525594	0.00048437085
0.11120966	0.024402020	0.00049101499
0.11134115	0.024145718	0.00049221523
0.11147264	0.023446865	0.00048281074
0.11160413	0.023668086	0.00048648490
0.11173562	0.024206282	0.00049594489
0.11186711	0.023761809	0.00047522312
0.11199860	0.023810378	0.00047877172
0.11213009	0.023982600	0.00047040249
0.11226157	0.023571503	0.00046472194
0.11239306	0.024232618	0.00046867481
0.11252455	0.023628854	0.00046250697
0.11265604	0.024168520	0.00046573849
0.11278753	0.024120974	0.00045981096
0.11291902	0.024038584	0.00045931008
0.11305051	0.023948070	0.00046185843
0.11318200	0.023649335	0.00045351806
0.11331348	0.023837530	0.00045776064
0.11344497	0.023834270	0.00045394623
0.11357646	0.025040977	0.00045964013
0.11370795	0.023351026	0.00045011694
0.11383944	0.024582843	0.00045877433
0.11397093	0.024218413	0.00045385424
0.11410242	0.023494113	0.00044851876
0.11423390	0.024509338	0.00045250454
0.11436539	0.023585626	0.00044893553
0.11449688	0.023603483	0.00044436115
0.11462837	0.023569773	0.00044811255
0.11475986	0.023581052	0.00044342063
0.11489135	0.024025742	0.00044511891
0.11502284	0.023794942	0.00044754905
0.11515433	0.023857989	0.00044549867
0.11528581	0.022806875	0.00043737712
0.11541730	0.023807394	0.00044340598
0.11554879	0.024024114	0.00044206976
0.11568028	0.023839049	0.00044562299
0.11581177	0.023766983	0.00044234836
0.11594326	0.024876268	0.00045040088
0.11607475	0.023677027	0.00043986125
0.11620624	0.023533080	0.00043650488
0.11633772	0.024192425	0.00044329389
0.11646921	0.023579888	0.00043986218
0.11660070	0.023940976	0.00044041550
0.11673219	0.023464196	0.00043549086
0.11686368	0.023696837	0.00043675597
0.11699517	0.023649020	0.00043498289
0.11712666	0.024424651	0.00044246474
0.11725814	0.023469607	0.00043254516
0.11738963	0.023388981	0.00042987951
0.11752112	0.024782877	0.00043967236
0.11765261	0.024038886	0.00043624219
0.11778410	0.024211460	0.00043749078
0.11791559	0.023890427	0.00043244740
0.11804708	0.023925731	0.00043152209
0.11817857	0.023413424	0.00043075878
0.11831005	0.024106619	0.00043077201
0.11844154	0.024080772	0.00043410533
0.11857303	0.023564760	0.00042534615
0.11870452	0.024094886	0.00042989832
0.11883601	0.024121002	0.00043138382
0.11896750	0.023966925	0.00042919276
0.11909899	0.023893820	0.00043017324
0.11923048	0.023737700	0.00042184998
0.11936196	0.023844098	0.00042756810
0.11949345	0.024068530	0.00042536530
0.11962494	0.023633481	0.00042230951
0.11975643	0.023356099	0.00042190149
0.11988792	0.024381833	0.00042551537
0.12001941	0.024246180	0.00042460459
0.12015090	0.023549798	0.00041906081
0.12028239	0.024191319	0.00042532577
0.12041387	0.023114620	0.00041436493
0.12054536	0.023915751	0.00041908311
0.12067685	0.024223793	0.00042190336
0.12080834	0.023575845	0.00041979222
0.12093983	0.023434537	0.00041276196
0.12107132	0.024301436	0.00042388552
0.12120281	0.024169303	0.00042039037
0.12133429	0.023733430	0.00041560845
0.12146578	0.024118896	0.00042035386
0.12159727	0.024070430	0.00041559286
0.12172876	0.023315175	0.00041500024
0.12186025	0.024053189	0.00041777117
0.12199174	0.023927139	0.00041768268
0.12212323	0.024277846	0.00042018003
0.12225472	0.023837672	0.00041580691
0.12238620	0.024261054	0.00042161919
0.12251769	0.023718080	0.00041482126
0.12264918	0.023920596	0.00041684787
0.12278067	0.022881997	0.00041098977
0.12291216	0.023805221	0.00041521359
0.12304365	0.023913207	0.00041601999
0.12317514	0.023735307	0.00041208132
0.12330663	0.023625552	0.00041429558
0.12343811	0.023111995	0.00041010022
0.12356960	0.023372784	0.00040994402
0.12370109	0.023899260	0.00041498380
0.12383258	0.023626263	0.00041309925
0.12396407	0.024179793	0.00041340985
0.12409556	0.023471155	0.00041380880
0.12422705	0.023764504	0.00041186061
0.12435853	0.023696568	0.00041240767
0.12449002	0.024194094	0.00041344065
0.12462151	0.023973594	0.00041535877
0.12475300	0.023598672	0.00041138753
0.12488449	0.024826491	0.00042024283
0.12501598	0.024610037	0.00041971719
0.12514747	0.023596563	0.00041016667
0.12527896	0.023948540	0.00041057955
0.12541044	0.023400746	0.00041069481
0.12554193	0.023846932	0.00041205160
0.12567342	0.024006762	0.00041339456
0.12580491	0.023780999	0.00041266642
0.12593640	0.023629426	0.00040796533
0.12606789	0.023943020	0.00041271179
0.12619938	0.023298620	0.00040655240
0.12633087	0.023274777	0.00040752305
0.12646235	0.023613907	0.00040906740
0.12659384	0.024008139	0.00040803769
0.12672533	0.022635309	0.00040466657
0.12685682	0.023921160	0.00040957145
0.12698831	0.023325800	0.00040733493
0.12711980	0.023700204	0.00040610160
0.12725129	0.023901887	0.00040903998
0.12738277	0.023412103	0.00040896317
0.12751426	0.023667784	0.00040776439
0.12764575	0.023306060	0.00040569034
0.12777724	0.022772898	0.00039937501
0.12790873	0.023926291	0.00040920112
0.12804022	0.023701299	0.00040870387
0.12817171	0.024071146	0.00041021623
0.12830320	0.023772405	0.00040775005
0.12843468	0.024224012	0.00041029422
0.12856617	0.024008270	0.00040721379
0.12869766	0.023809101	0.00040733427
0.12882915	0.023989725	0.00041074888
0.12896064	0.023988149	0.00040639191
0.12909213	0.023724516	0.00040539038
0.12922362	0.023737426	0.00040666506
0.12935511	0.023828545	0.00040621689
0.12948659	0.023310705	0.00040223120
0.12961808	0.023223594	0.00040014646
0.12974957	0.023378433	0.00040221228
0.12988106	0.023618877	0.00040392856
0.13001255	0.023362611	0.00040130843
0.13014404	0.023329008	0.00040259011
0.13027553	0.023405122	0.00040052234
0.13040701	0.023576221	0.00040242271
0.13053850	0.023639815	0.00040494331
0.13066999	0.023374596	0.00040152547
0.13080148	0.023883881	0.00040590219
0.13093297	0.024086934	0.00040408145
0.13106446	0.023646773	0.00040257500
0.13119595	0.024055262	0.00040474937
0.13132744	0.023611913	0.00040277209
0.13145892	0.024174997	0.00040626778
0.13159041	0.023134568	0.00039775720
0.13172190	0.024064834	0.00040392443
0.13185339	0.024148152	0.00040530437
0.13198488	0.023063944	0.00039757206
0.13211637	0.023872994	0.00040445383
0.13224786	0.023941687	0.00040218936
0.13237935	0.023768080	0.00040162794
0.13251083	0.024350977	0.00040648626
0.13264232	0.024055846	0.00040413672
0.13277381	0.024614084	0.00040767489
0.13290530	0.023984438	0.00040070368
0.13303679	0.023919887	0.00040393264
0.13316828	0.023599091	0.00040094151
0.13329977	0.023230784	0.00039492622
0.13343125	0.023750741	0.00040388346
0.13356274	0.024097674	0.00040057607
0.13369423	0.023334388	0.00039586866
0.13382572	0.022499754	0.00039436520
0.13395721	0.023014899	0.00039499978
0.13408870	0.023667104	0.00040064739
0.13422019	0.023148719	0.00039331363
0.13435168	0.023083755	0.00039585133
0.13448316	0.023838087	0.00040225899
0.13461465	0.023180032	0.00039402358
0.13474614	0.023700462	0.00039990388
0.13487763	0.023807567	0.00039859198
0.13500912	0.023892074	0.00039901717
0.13514061	0.023869273	0.00040033848
0.13527210	0.023377278	0.00039796830
0.13540359	0.023486470	0.00039517900
0.13553507	0.023721835	0.00039752598
0.13566656	0.023872340	0.00039810300
0.13579805	0.023315383	0.00039700290
0.13592954	0.024052719	0.00039888306
0.13606103	0.024080114	0.00040342337
0.13619252	0.023514613	0.00039514998
0.13632401	0.023720174	0.00039491318
0.13645549	0.023411636	0.00039599230
0.13658698	0.023695815	0.00039562420
0.13671847	0.023465908	0.00039581621
0.13684996	0.024021568	0.00039709605
0.13698145	0.024395390	0.00040006061
0.13711294	0.023545435	0.00039610125
0.13724443	0.024089776	0.00039874682
0.13737592	0.023851545	0.00039524188
0.13750740	0.023285819	0.00039486275
0.13763889	0.023435928	0.00039211501
0.13777038	0.023448604	0.00039377900
0.13790187	0.024101626	0.00039780390
0.13803336	0.023648780	0.00039513381
0.13816485	0.023460781	0.00039496847
0.13829634	0.023503139	0.00039174894
0.13842783	0.023730245	0.00039619220
0.13855931	0.023734504	0.00039523946
0.13869080	0.023373682	0.00039187897
0.13882229	0.023699955	0.00039327962
0.13895378	0.023514063	0.00039083094
0.13908527	0.023975022	0.00039701554
0.13921676	0.023529982	0.00039328159
0.13934825	0.023039242	0.00038853387
0.13947973	0.024209955	0.00039659196
0.13961122	0.023737059	0.00039317358
0.13974271	0.023867974	0.00039442960
0.13987420	0.023429460	0.00039202498
0.14000569	0.024212002	0.00039388275
0.14013718	0.022575101	0.00038658398
0.14026867	0.023655016	0.00039294414
0.14040016	0.024378966	0.00039819587
0.14053164	0.024398814	0.00039911019
0.14066313	0.023007656	0.00038405179
0.14079462	0.023352635	0.00038950929
0.14092611	0.023996274	0.00039160200
0.14105760	0.023379741	0.00038938165
0.14118909	0.023099416	0.00038885140
0.14132058	0.023830692	0.00038904493
0.14145207	0.023328716	0.00038879840
0.14158355	0.022915752	0.00038347301
0.14171504	0.023663582	0.00038911520
0.14184653	0.023506663	0.00038952274
0.14197802	0.023372480	0.00038611403
0.14210951	0.023733833	0.00038933217
0.14224100	0.023735599	0.00039023306
0.14237249	0.023187614	0.00038540374
0.14250398	0.023636525	0.00038902706
0.14263546	0.024210461	0.00039017385
0.14276695	0.023965235	0.00039137377
0.14289844	0.024030021	0.00039066526
0.14302993	0.023432506	0.00038589547
0.14316142	0.023225717	0.00038486226
0.14329291	0.023568270	0.00038604062
0.14342440	0.023481520	0.00038852777
0.14355588	0.023436496	0.00038599179
0.14368737	0.023668811	0.00038763648
0.14381886	0.023249394	0.00038558313
0.14395035	0.023573350	0.00038402867
0.14408184	0.023488054	0.00038754242
0.14421333	0.023939825	0.00038946195
0.14434482	0.024064997	0.00038945056
0.14447631	0.023196709	0.00038466694
0.14460779	0.024065059	0.00038831932
0.14473928	0.023413268	0.00038424253
0.14487077	0.023380939	0.00038701727
0.14500226	0.023346486	0.00038296987
0.14513375	0.023895911	0.00039067119
0.14526524	0.023587900	0.00038560073
0.14539673	0.023626422	0.00038481952
0.14552822	0.023642982	0.00038853984
0.14565970	0.023782318	0.00038677852
0.14579119	0.023841094	0.00038666663
0.14592268	0.023328482	0.00038267539
0.14605417	0.023731968	0.00038495375
0.14618566	0.022938534	0.00038156284
0.14631715	0.023937464	0.00038521137
0.14644864	0.023611323	0.00038538823
0.14658012	0.023879750	0.00038573202
0.14671161	0.024384054	0.00038986041
0.14684310	0.023583491	0.00038724920
0.14697459	0.023681820	0.00038373863
0.14710608	0.023660488	0.00038321987
0.14723757	0.022941545	0.00038058753
0.14736906	0.023256763	0.00038049708
0.14750055	0.023568397	0.00038426080
0.14763203	0.023799361	0.00038519324
0.14776352	0.023581313	0.00038365161
0.14789501	0.023611994	0.00038326518
0.14802650	0.023871084	0.00038222995
0.14815799	0.023395718	0.00038317123
0.14828948	0.024139298	0.00038504112
0.14842097	0.022800141	0.00037943315
0.14855246	0.023697937	0.00038227951
0.14868394	0.023897662	0.00038239571
0.14881543	0.023589059	0.00038292503
0.14894692	0.023499420	0.00038240850
0.14907841	0.024034353	0.00038418514
0.14920990	0.023651773	0.00038240761
0.14934139	0.023149784	0.00037972908
0.14947288	0.023715363	0.00038305638
0.14960436	0.022776441	0.00037706844
0.14973585	0.023091909	0.00037810564
0.14986734	0.023821419	0.00038351669
0.14999883	0.023340767	0.00037914772
0.15013032	0.023630637	0.00038237142
0.15026181	0.023817350	0.00038304860
0.15039330	0.023415466	0.00038037378
0.15052479	0.022927202	0.00037731083
0.15065627	0.023755283	0.00038104955
0.15078776	0.023393759	0.00038041506
0.15091925	0.023578063	0.00038176770
0.15105074	0.022942338	0.00037510196
0.15118223	0.024057261	0.00038475888
0.15131372	0.023518504	0.00037999899
0.15144521	0.023585995	0.00037899156
0.15157670	0.023974860	0.00038271839
0.15170818	0.023788064	0.00037932691
0.15183967	0.024470540	0.00038343690
0.15197116	0.023859775	0.00038180708
0.15210265	0.022938303	0.00037451476
0.15223414	0.023645371	0.00037891392
0.15236563	0.023676087	0.00037907569
0.15249712	0.024122555	0.00038066324
0.15262860	0.024077133	0.00038147343
0.15276009	0.023372856	0.00037833021
0.15289158	0.023673637	0.00037920822
0.15302307	0.023340683	0.00037626730
0.15315456	0.023387183	0.00037605499
0.15328605	0.023538507	0.00037850170
0.15341754	0.023346811	0.00037779047
0.15354903	0.023759273	0.00037713841
0.15368051	0.023215009	0.00037593404
0.15381200	0.023565050	0.00037640164
0.15394349	0.024164535	0.00038072573
0.15407498	0.023270992	0.00037622628
0.15420647	0.024054222	0.00037821895
0.15433796	0.023807760	0.00037795646
0.15446945	0.024489273	0.00038168805
0.15460094	0.024064064	0.00038113871
0.15473242	0.023688849	0.00037800224
0.15486391	0.023459788	0.00037579410
0.15499540	0.023513131	0.00037498179
0.15512689	0.023294532	0.00037435917
0.15525838	0.023415633	0.00037534310
0.15538987	0.023778355	0.00037745666
0.15552136	0.023583776	0.00037547138
0.15565284	0.023452434	0.00037494585
0.15578433	0.023101181	0.00037258222
0.15591582	0.023814914	0.00037782779
0.15604731	0.023650466	0.00037665525
0.15617880	0.023208677	0.00037170721
0.15631029	0.023687810	0.00037673488
0.15644178	0.023529717	0.00037246226
0.15657327	0.023548747	0.00037588245
0.15670475	0.023306698	0.00037194323
0.15683624	0.023114027	0.00037281303
0.15696773	0.023791620	0.00037474798
0.15709922	0.024056376	0.00037707681
0.15723071	0.023191430	0.00037325296
0.15736220	0.023349945	0.00037096179
0.15749369	0.023262817	0.00037330527
0.15762518	0.023373504	0.00037179510
0.15775666	0.023668267	0.00037406657
0.15788815	0.023036350	0.00037143758
0.15801964	0.024061044	0.00037524650
0.15815113	0.023855444	0.00037628789
0.15828262	0.024317893	0.00037705055
0.15841411	0.023983643	0.00037580498
0.15854560	0.023667669	0.00037446888
0.15867708	0.024246918	0.00037542392
0.15880857	0.023672533	0.00037259639
0.15894006	0.023301984	0.00037105916
0.15907155	0.023575793	0.00037263784
0.15920304	0.023420207	0.00037243748
0.15933453	0.023623654	0.00037129794
0.15946602	0.023387751	0.00037027074
0.15959751	0.024178994	0.00037568172
0.15972899	0.023785079	0.00037333908
0.15986048	0.023661275	0.00037208616
0.15999197	0.023361225	0.00036938805
0.16012346	0.023863844	0.00037414236
0.16025495	0.024220373	0.00037570149
0.16038644	0.023492802	0.00037005322
0.16051793	0.022856290	0.00036771367
0.16064942	0.024051587	0.00037147521
0.16078090	0.023909660	0.00037318691
0.16091239	0.023729009	0.00037130451
0.16104388	0.023633723	0.00036897323
0.16117537	0.023761451	0.00037236250
0.16130686	0.023579268	0.00036932089
0.16143835	0.023616954	0.00037110931
0.16156984	0.023576863	0.00037170008
0.16170133	0.023790451	0.00036897274
0.16183281	0.023527629	0.00037079928
0.16196430	0.022767703	0.00036410258
0.16209579	0.023518688	0.00036785511
0.16222728	0.022993394	0.00036652617
0.16235877	0.023994903	0.00037215522
0.16249026	0.023543817	0.00037025269
0.16262175	0.023356968	0.00036766841
0.16275323	0.023420965	0.00036712764
0.16288472	0.023792437	0.00036959294
0.16301621	0.023981773	0.00036999376
0.16314770	0.023353299	0.00036785106
0.16327919	0.023798354	0.00036874849
0.16341068	0.022999976	0.00036488471
0.16354217	0.023105427	0.00036547452
0.16367366	0.022711052	0.00036196153
0.16380514	0.023731155	0.00036963798
0.16393663	0.023539901	0.00036883013
0.16406812	0.023464927	0.00036526589
0.16419961	0.023042558	0.00036427224
0.16433110	0.023631620	0.00036665874
0.16446259	0.023644355	0.00036802730
0.16459408	0.023482495	0.00036764546
0.16472557	0.024022297	0.00036702495
0.16485705	0.023748743	0.00036973832
0.16498854	0.023064509	0.00036256207
0.16512003	0.023549829	0.00036681479
0.16525152	0.024084567	0.00037179617
0.16538301	0.023024371	0.00036238537
0.16551450	0.023991599	0.00037044270
0.16564599	0.023566230	0.00036738138
0.16577747	0.023931005	0.00036825283
0.16590896	0.023848138	0.00036889012
0.16604045	0.023543211	0.00036520205
0.16617194	0.024117875	0.00036948710
0.16630343	0.023665227	0.00036542765
0.16643492	0.023594254	0.00036639913
0.16656641	0.023428864	0.00036610450
0.16669790	0.023959360	0.00036574268
0.16682938	0.023681568	0.00036839036
0.16696087	0.023242906	0.00036339506
0.16709236	0.024306333	0.00036819107
0.16722385	0.023602537	0.00036494489
0.16735534	0.023107778	0.00036182696
0.16748683	0.024114818	0.00036895059
0.16761832	0.022943382	0.00036189570
0.16774981	0.024161424	0.00036663786
0.16788129	0.023552841	0.00036521076
0.16801278	0.022756844	0.00035843247
0.16814427	0.023525687	0.00036573266
0.16827576	0.023577071	0.00036495147
0.16840725	0.023145417	0.00036034530
0.16853874	0.023529349	0.00036384026
0.16867023	0.023656521	0.00036288048
0.16880171	0.023209197	0.00036178945
0.16893320	0.024443511	0.00036983020
0.16906469	0.023580081	0.00036153936
0.16919618	0.023868387	0.00036743290
0.16932767	0.023330200	0.00035975554
0.16945916	0.023769290	0.00036461594
0.16959065	0.023678325	0.00036414006
0.16972214	0.023685444	0.00036226673
0.16985362	0.023753874	0.00036513142
0.16998511	0.023262657	0.00035930088
0.17011660	0.023366812	0.00036211963
0.17024809	0.023018030	0.00036001042
0.17037958	0.023631595	0.00036197886
0.17051107	0.023615406	0.00036311271
0.17064256	0.023764070	0.00036408488
0.17077405	0.023970000	0.00036491392
0.17090553	0.022712178	0.00035733329
0.17103702	0.023581413	0.00036194512
0.17116851	0.023150672	0.00035872518
0.17130000	0.023368365	0.00036140364
0.17143149	0.023160001	0.00035908769
0.17156298	0.023642699	0.00036209423
0.17169447	0.023661053	0.00036021648
0.17182595	0.023969597	0.00036425478
0.17195744	0.023882011	0.00036299732
0.17208893	0.022819383	0.00035497848
0.17222042	0.023685593	0.00036233820
0.17235191	0.023206290	0.00035755531
0.17248340	0.023698802	0.00036104619
0.17261489	0.023345938	0.00035866062
0.17274638	0.023598167	0.00035890468
0.17287786	0.023374026	0.00036003588
0.17300935	0.024078459	0.00036199212
0.17314084	0.023186719	0.00035713921
0.17327233	0.023603034	0.00036018621
0.17340382	0.023457105	0.00035819777
0.17353531	0.023836120	0.00036193591
0.17366680	0.023107179	0.00035641422
0.17379829	0.023871531	0.00036078178
0.17392977	0.024360018	0.00036540176
0.17406126	0.023605562	0.00035922958
0.17419275	0.023238587	0.00035795068
0.17432424	0.022965084	0.00035504674
0.17445573	0.022950109	0.00035445618
0.17458722	0.023410334	0.00035987233
0.17471871	0.023548445	0.00035897938
0.17485019	0.023486802	0.00035749803
0.17498168	0.023651683	0.00035820791
0.17511317	0.023435698	0.00035841954
0.17524466	0.023738745	0.00036037360
0.17537615	0.023378082	0.00035712139
0.17550764	0.023021626	0.00035521949
0.17563913	0.023035619	0.00035452265
0.17577062	0.023032542	0.00035397609
0.17590210	0.023071984	0.00035552960
0.17603359	0.023375162	0.00035555883
0.17616508	0.023584760	0.00035814255
0.17629657	0.022625837	0.00035213053
0.17642806	0.023426683	0.00035542934
0.17655955	0.024195885	0.00036213438
0.17669104	0.023912015	0.00035939802
0.17682253	0.023280528	0.00035380078
0.17695401	0.023585757	0.00035828628
0.17708550	0.023953106	0.00035804147
0.17721699	0.023619513	0.00035706034
0.17734848	0.023099317	0.00035310058
0.17747997	0.023258734	0.00035459197
0.17761146	0.023218016	0.00035628018
0.17774295	0.023290441	0.00035284195
0.17787443	0.022944465	0.00035354319
0.17800592	0.023752551	0.00035663769
0.17813741	0.023836936	0.00035784740
0.17826890	0.023735768	0.00035758396
0.17840039	0.023704754	0.00035600749
0.17853188	0.023424833	0.00035668322
0.17866337	0.022990479	0.00035173924
0.17879486	0.023993669	0.00035677071
0.17892634	0.023066941	0.00035272853
0.17905783	0.023287648	0.00035295145
0.17918932	0.023112841	0.00035352293
0.17932081	0.023751390	0.00035632235
0.17945230	0.023642225	0.00035657138
0.17958379	0.023491808	0.00035516853
0.17971528	0.023799622	0.00035488650
0.17984677	0.023066773	0.00035193598
0.17997825	0.023908540	0.00035682102
0.18010974	0.023676620	0.00035387372
0.18024123	0.023019416	0.00035076152
0.18037272	0.023580259	0.00035296162
0.18050421	0.023315528	0.00035991803
0.18063570	0.023265820	0.00036118521
0.18076719	0.023010770	0.00036209478
0.18089867	0.023077225	0.00036581851
0.18103016	0.023007012	0.00036611422
0.18116165	0.023430702	0.00037147054
0.18129314	0.022839854	0.00036962814
0.18142463	0.023290925	0.00037149659
0.18155612	0.023698708	0.00037627717
0.18168761	0.022827065	0.00037308108
0.18181910	0.022937333	0.00037554613
0.18195058	0.023801671	0.00038046896
0.18208207	0.023641675	0.00037900129
0.18221356	0.023918046	0.00038411916
0.18234505	0.023637070	0.00038144547
0.18247654	0.023332045	0.00038172837
0.18260803	0.023203210	0.00038301674
0.18273952	0.023164181	0.00038397616
0.18287101	0.023847627	0.00039028477
0.18300249	0.023146406	0.00038531264
0.18313398	0.023400968	0.00038656590
0.18326547	0.023483866	0.00038870816
0.18339696	0.023298221	0.00038744521
0.18352845	0.023718709	0.00039156829
0.18365994	0.023043280	0.00038715020
0.18379143	0.022622596	0.00038591303
0.18392292	0.023682105	0.00039587437
0.18405440	0.022910696	0.00038839552
0.18418589	0.023544143	0.00039488699
0.18431738	0.023338842	0.00039564032
0.18444887	0.023347577	0.00039351249
0.18458036	0.022996633	0.00039325883
0.18471185	0.022988014	0.00039334860
0.18484334	0.023309091	0.00039789284
0.18497482	0.023924137	0.00040239153
0.18510631	0.023626845	0.00039746233
0.18523780	0.023811880	0.00040295637
0.18536929	0.023000520	0.00039245886
0.18550078	0.022913511	0.00038491591
0.18563227	0.023267789	0.00038621203
0.18576376	0.022852821	0.00037754735
0.18589525	0.023544362	0.00038504144
0.18602673	0.023668030	0.00038300365
0.18615822	0.022861649	0.00037647861
0.18628971	0.023577752	0.00038002774
0.18642120	0.023337674	0.00037633034
0.18655269	0.022906059	0.00037476050
0.18668418	0.022929833	0.00037098213
0.18681567	0.023247570	0.00037355067
0.18694716	0.023410607	0.00037318471
0.18707864	0.023598608	0.00037173337
0.18721013	0.023000362	0.00036875404
0.18734162	0.023056764	0.00036832215
0.18747311	0.023155370	0.00036699325
0.18760460	0.023003686	0.00036748466
0.18773609	0.023133344	0.00036394390
0.18786758	0.023794105	0.00036885888
0.18799906	0.023973938	0.00037158124
0.18813055	0.023644437	0.00036619995
0.18826204	0.024105720	0.00036976336
0.18839353	0.023021097	0.00036017291
0.18852502	0.023656779	0.00036615891
0.18865651	0.023646160	0.00036586513
0.18878800	0.023915877	0.00036274329
0.18891949	0.023873873	0.00036322938
0.18905097	0.023477494	0.00036011040
0.18918246	0.023265447	0.00035941805
0.18931395	0.023378824	0.00036032726
0.18944544	0.023706184	0.00036010965
0.18957693	0.023337741	0.00035936742
0.18970842	0.023302172	0.00035627186
0.18983991	0.024185262	0.00036188968
0.18997140	0.024324285	0.00036353086
0.19010288	0.023578576	0.00035642190
0.19023437	0.023012829	0.00035339576
0.19036586	0.023299113	0.00035517493
0.19049735	0.023529926	0.00035573412
0.19062884	0.023732380	0.00035715290
0.19076033	0.023288825	0.00035144025
0.19089182	0.023047301	0.00035257643
0.19102330	0.023125702	0.00035111904
0.19115479	0.023091373	0.00035231913
0.19128628	0.023816082	0.00035545601
0.19141777	0.023630840	0.00035318008
0.19154926	0.022715595	0.00034906173
0.19168075	0.023966044	0.00035563231
0.19181224	0.023804861	0.00035477595
0.19194373	0.023286029	0.00035117654
0.19207521	0.023979450	0.00035454098
0.19220670	0.023217700	0.00034928984
0.19233819	0.023974142	0.00035549162
0.19246968	0.023125834	0.00034992184
0.19260117	0.023292587	0.00035210922
0.19273266	0.023274695	0.00034990472
0.19286415	0.023343581	0.00034968076
0.19299564	0.024047093	0.00035635001
0.19312712	0.023358450	0.00034916399
0.19325861	0.023281644	0.00035194589
0.19339010	0.023494768	0.00035029030
0.19352159	0.022405030	0.00034410096
0.19365308	0.022822001	0.00034783428
0.19378457	0.023562185	0.00035068766
0.19391606	0.023585145	0.00035085373
0.19404754	0.023600721	0.00035111686
0.19417903	0.023583379	0.00034992905
0.19431052	0.023639515	0.00035108713
0.19444201	0.023131359	0.00034855186
0.19457350	0.023224661	0.00034775503
0.19470499	0.023179040	0.00034786746
0.19483648	0.022962846	0.00034573374
0.19496797	0.023933218	0.00035241101
0.19509945	0.023948988	0.00035107126
0.19523094	0.023549910	0.00034767668
0.19536243	0.024045651	0.00035197546
0.19549392	0.023654819	0.00034895789
0.19562541	0.023618838	0.00034961164
0.19575690	0.023896877	0.00034970474
0.19588839	0.023075698	0.00034533220
0.19601988	0.023242876	0.00034580554
0.19615136	0.023549075	0.00034698840
0.19628285	0.023553528	0.00035000731
0.19641434	0.022962628	0.00034549125
0.19654583	0.023559279	0.00034789078
0.19667732	0.023934167	0.00035023831
0.19680881	0.023715058	0.00034857465
0.19694030	0.023669004	0.00034831630
0.19707178	0.023798780	0.00034846888
0.19720327	0.023584405	0.00034776775
0.19733476	0.023745605	0.00034725422
0.19746625	0.023514970	0.00034632818
0.19759774	0.023366401	0.00034560521
0.19772923	0.023028299	0.00034265612
0.19786072	0.022903267	0.00034203291
0.19799221	0.023243846	0.00034561598
0.19812369	0.023534524	0.00034329839
0.19825518	0.023310635	0.00034632192
0.19838667	0.023087277	0.00034251680
0.19851816	0.022646738	0.00034089615
0.19864965	0.023649477	0.00034582663
0.19878114	0.023385517	0.00034377620
0.19891263	0.022878898	0.00034298833
0.19904412	0.023061910	0.00034261075
0.19917560	0.022936688	0.00034208721
0.19930709	0.023656656	0.00034608274
0.19943858	0.023698989	0.00034475800
0.19957007	0.022932244	0.00034200754
0.19970156	0.023487510	0.00034410012
0.19983305	0.023422388	0.00034485549
0.19996454	0.023213821	0.00034252534
0.20009602	0.023068588	0.00034171201
0.20022751	0.023417065	0.00034352739
0.20035900	0.023028801	0.00034204431
0.20049049	0.022510942	0.00033782574
0.20062198	0.023107903	0.00034167635
0.20075347	0.023037963	0.00034176808
0.20088496	0.023281743	0.00034354217
0.20101645	0.023781055	0.00034526624
0.20114793	0.023448138	0.00034277684
0.20127942	0.023033566	0.00034116493
0.20141091	0.023120784	0.00034076486
0.20154240	0.023561988	0.00034339389
0.20167389	0.023142297	0.00034241967
0.20180538	0.023461993	0.00034087521
0.20193687	0.023591699	0.00034463943
0.20206836	0.023157805	0.00033961667
0.20219984	0.022822973	0.00034005398
0.20233133	0.023210018	0.00034132728
0.20246282	0.023316924	0.00033997041
0.20259431	0.023978696	0.00034527072
0.20272580	0.023226648	0.00033891160
0.20285729	0.022868161	0.00033774567
0.20298878	0.023042242	0.00034048134
0.20312027	0.023089291	0.00033748430
0.20325175	0.023346387	0.00034164962
0.20338324	0.022775552	0.00033570703
0.20351473	0.023598875	0.00034217231
0.20364622	0.023310656	0.00034149828
0.20377771	0.023586685	0.00033989665
0.20390920	0.023195854	0.00034027431
0.20404069	0.023288251	0.00033888980
0.20417217	0.023249994	0.00033981276
0.20430366	0.023222587	0.00034036728
0.20443515	0.023179105	0.00033622124
0.20456664	0.023254526	0.00033856157
0.20469813	0.023536955	0.00034022989
0.20482962	0.023634341	0.00034098291
0.20496111	0.023039522	0.00033758391
0.20509260	0.023373061	0.00033780098
0.20522408	0.023464953	0.00033923989
0.20535557	0.023234153	0.00033917016
0.20548706	0.023828138	0.00034113010
0.20561855	0.022447979	0.00033517570
0.20575004	0.022742108	0.00033391675
0.20588153	0.023527395	0.00033888750
0.20601302	0.023604530	0.00034038943
0.20614451	0.023285497	0.00033530927
0.20627599	0.023368820	0.00033894582
0.20640748	0.023493985	0.00033690402
0.20653897	0.023543983	0.00033987757
0.20667046	0.023123571	0.00033627599
0.20680195	0.023505220	0.00033785571
0.20693344	0.023745456	0.00034086449
0.20706493	0.023545783	0.00033794479
0.20719641	0.023072304	0.00033637518
0.20732790	0.022975873	0.00033603081
0.20745939	0.023268420	0.00033496984
0.20759088	0.023738574	0.00034002592
0.20772237	0.023404187	0.00033699863
0.20785386	0.023767314	0.00033894987
0.20798535	0.023297592	0.00033852653
0.20811684	0.023745054	0.00033926581
0.20824832	0.022773264	0.00033395565
0.20837981	0.023864506	0.00033918938
0.20851130	0.023013287	0.00033549859
0.20864279	0.023341471	0.00033839569
0.20877428	0.023194963	0.00033449514
0.20890577	0.023598390	0.00033774695
0.20903726	0.024123335	0.00034038084
0.20916875	0.023658652	0.00033828062
0.20930023	0.023183734	0.00033584163
0.20943172	0.023458948	0.00033590342
0.20956321	0.022636098	0.00033105494
0.20969470	0.022759625	0.00033340296
0.20982619	0.023428763	0.00033619582
0.20995768	0.023025287	0.00033384538
0.21008917	0.023511893	0.00033536026
0.21022065	0.023128117	0.00033335254
0.21035214	0.022801165	0.00033377097
0.21048363	0.023570430	0.00033634165
0.21061512	0.023600376	0.00033822887
0.21074661	0.023265851	0.00033395165
0.21087810	0.022664099	0.00032999846
0.21100959	0.023836554	0.00033922759
0.21114108	0.022911342	0.00033138819
0.21127256	0.023032000	0.00033461863
0.21140405	0.023148082	0.00033214203
0.21153554	0.023024738	0.00033311183
0.21166703	0.023338737	0.00033402106
0.21179852	0.023039708	0.00033208621
0.21193001	0.023581347	0.00033615217
0.21206150	0.024033891	0.00033700855
0.21219299	0.023414211	0.00033450796
0.21232447	0.023102899	0.00033334637
0.21245596	0.023348683	0.00033275873
0.21258745	0.022769025	0.00033166150
0.21271894	0.023133492	0.00033206689
0.21285043	0.023094135	0.00033160545
0.21298192	0.022372991	0.00032921210
0.21311341	0.022827764	0.00033024408
0.21324489	0.023687652	0.00033554853
0.21337638	0.023316752	0.00033129155
0.21350787	0.022906844	0.00033084595
0.21363936	0.023533763	0.00033630483
0.21377085	0.023662810	0.00033343279
0.21390234	0.023239387	0.00033288566
0.21403383	0.023136802	0.00033177826
0.21416532	0.023171992	0.00033159946
0.21429680	0.023106920	0.00033189957
0.21442829	0.023325822	0.00033149692
0.21455978	0.023248277	0.00033195590
0.21469127	0.022937712	0.00032999977
0.21482276	0.022970782	0.00032994959
0.21495425	0.023804379	0.00033497111
0.21508574	0.023740948	0.00033494066
0.21521723	0.023791268	0.00033434460
0.21534871	0.023302570	0.00033320944
0.21548020	0.023577008	0.00033174699
0.21561169	0.023661044	0.00033287491
0.21574318	0.023266878	0.00033230486
0.21587467	0.022654965	0.00032639003
0.21600616	0.022982447	0.00033029352
0.21613765	0.023003330	0.00032825693
0.21626913	0.023125744	0.00033080756
0.21640062	0.023521705	0.00033234466
0.21653211	0.023934736	0.00033341224
0.21666360	0.023085296	0.00032813540
0.21679509	0.022693267	0.00032597384
0.21692658	0.022957688	0.00032954113
0.21705807	0.023917753	0.00033399337
0.21718956	0.023234974	0.00032975892
0.21732104	0.023360735	0.00033122324
0.21745253	0.023505192	0.00033089614
0.21758402	0.023139944	0.00032996764
0.21771551	0.023088849	0.00032810455
0.21784700	0.023503361	0.00032979537
0.21797849	0.023715471	0.00033187552
0.21810998	0.022996321	0.00032712497
0.21824147	0.023253663	0.00033001175
0.21837295	0.023086998	0.00033032888
0.21850444	0.023645730	0.00032960683
0.21863593	0.023150550	0.00032938512
0.21876742	0.022495572	0.00032401005
0.21889891	0.023066964	0.00032917386
0.21903040	0.022729292	0.00032697467
0.21916189	0.023054359	0.00032599861
0.21929337	0.023739273	0.00033123900
0.21942486	0.023249702	0.00032754380
0.21955635	0.023220961	0.00032939974
0.21968784	0.023278680	0.00032949307
0.21981933	0.023324773	0.00032692591
0.21995082	0.023294935	0.00032905908
0.22008231	0.023047946	0.00032572124
0.22021380	0.023100464	0.00032791814
0.22034528	0.022851763	0.00032680073
0.22047677	0.023466714	0.00032723185
0.22060826	0.022739221	0.00032451971
0.22073975	0.023263275	0.00032753148
0.22087124	0.023086778	0.00032729832
0.22100273	0.023544474	0.00032940169
0.22113422	0.023112643	0.00032536811
0.22126571	0.022699800	0.00032417528
0.22139719	0.023307745	0.00032773625
0.22152868	0.023306546	0.00032711123
0.22166017	0.023314355	0.00032854953
0.22179166	0.023503481	0.00032697034
0.22192315	0.023330399	0.00032721250
0.22205464	0.023189803	0.00032645931
0.22218613	0.022880423	0.00032548076
0.22231761	0.023213127	0.00032575225
0.22244910	0.023156953	0.00032613004
0.22258059	0.023177525	0.00032620475
0.22271208	0.022593686	0.00032365605
0.22284357	0.022872649	0.00032438464
0.22297506	0.023452357	0.00032728480
0.22310655	0.022852072	0.00032319415
0.22323804	0.023204473	0.00032706967
0.22336952	0.022885748	0.00032539565
0.22350101	0.022716686	0.00032189142
0.22363250	0.022778307	0.00032282364
0.22376399	0.022763154	0.00032096063
0.22389548	0.022742509	0.00032269165
0.22402697	0.023435110	0.00032808366
0.22415846	0.023782752	0.00032727701
0.22428995	0.022924225	0.00032313622
0.22442143	0.022801049	0.00032141506
0.22455292	0.022686856	0.00032227329
0.22468441	0.023275827	0.00032725321
0.22481590	0.023054070	0.00032451639
0.22494739	0.022726919	0.00031993000
0.22507888	0.022710784	0.00032179834
0.22521037	0.023373039	0.00032485692
0.22534186	0.022783479	0.00032262982
0.22547334	0.023430065	0.00032438808
0.22560483	0.022398294	0.00031925281
0.22573632	0.023064308	0.00032455833
0.22586781	0.022451610	0.00031977663
0.22599930	0.022636841	0.00032142569
0.22613079	0.022601707	0.00031908480
0.22626228	0.023111033	0.00032325639
0.22639376	0.022927489	0.00032180097
0.22652525	0.022595138	0.00032042371
0.22665674	0.022663638	0.00032120600
0.22678823	0.022887688	0.00032062055
0.22691972	0.022549789	0.00031900828
0.22705121	0.022842829	0.00032057138
0.22718270	0.022958355	0.00032257058
0.22731419	0.023195180	0.00032399379
0.22744567	0.022453746	0.00031848730
0.22757716	0.023095976	0.00032104690
0.22770865	0.023426762	0.00032443402
0.22784014	0.022689574	0.00031866535
0.22797163	0.023073039	0.00032453652
0.22810312	0.023191716	0.00032192030
0.22823461	0.023182406	0.00032212702
0.22836610	0.023378577	0.00032464318
0.22849758	0.022889738	0.00032000935
0.22862907	0.023087196	0.00032253381
0.22876056	0.022695603	0.00031934193
0.22889205	0.022696322	0.00032080344
0.22902354	0.022893099	0.00032129885
0.22915503	0.023434199	0.00032260511
0.22928652	0.023193627	0.00032234026
0.22941800	0.022868532	0.00031858166
0.22954949	0.022667403	0.00031918277
0.22968098	0.023669054	0.00032467933
0.22981247	0.023063719	0.00032061350
0.22994396	0.022944051	0.00032056214
0.23007545	0.023241160	0.00032535758
0.23020694	0.022768564	0.00032478048
0.23033843	0.023820099	0.00033454221
0.23046991	0.022813214	0.00033025212
0.23060140	0.023055445	0.00033375069
0.23073289	0.023104283	0.00033339752
0.23086438	0.023139031	0.00033569514
0.23099587	0.022892253	0.00033762775
0.23112736	0.022917910	0.00033663168
0.23125885	0.023013251	0.00034068391
0.23139034	0.023083937	0.00033860579
0.23152182	0.023404837	0.00034295167
0.23165331	0.022650132	0.00034213577
0.23178480	0.023060526	0.00034432978
0.23191629	0.023263374	0.00034723249
0.23204778	0.023035442	0.00034516050
0.23217927	0.022959560	0.00034518228
0.23231076	0.023445695	0.00035015722
0.23244224	0.023282550	0.00034841549
0.23257373	0.022921382	0.00034799775
0.23270522	0.022789452	0.00034699343
0.23283671	0.023095393	0.00034697250
0.23296820	0.023283081	0.00035071946
0.23309969	0.023494976	0.00035095708
0.23323118	0.023067014	0.00034754884
0.23336267	0.022996754	0.00034927147
0.23349415	0.023043897	0.00034618468
0.23362564	0.023258797	0.00035151333
0.23375713	0.023161787	0.00035031585
0.23388862	0.022974736	0.00034831580
0.23402011	0.023399176	0.00035319725
0.23415160	0.022736207	0.00034725083
0.23428309	0.023050900	0.00035172743
0.23441458	0.022621484	0.00034568014
0.23454606	0.022450013	0.00034798969
0.23467755	0.023207270	0.00035188136
0.23480904	0.023789101	0.00035683256
0.23494053	0.022821274	0.00035052021
0.23507202	0.023328843	0.00035247170
0.23520351	0.022362004	0.00034735037
0.23533500	0.023100692	0.00035178097
0.23546648	0.022851686	0.00035068334
0.23559797	0.022805196	0.00035104623
0.23572946	0.023027034	0.00035165255
0.23586095	0.023270707	0.00035383000
0.23599244	0.023620456	0.00035673313
0.23612393	0.022932387	0.00035156245
0.23625542	0.023372528	0.00035655559
0.23638691	0.023276510	0.00035380138
0.23651839	0.023614864	0.00035563078
0.23664988	0.022658581	0.00035193677
0.23678137	0.022975710	0.00035393918
0.23691286	0.023006655	0.00035402174
0.23704435	0.023069682	0.00035543912
0.23717584	0.023198579	0.00035430965
0.23730733	0.023402692	0.00035838323
0.23743882	0.023258423	0.00035673371
0.23757030	0.023096165	0.00035528394
0.23770179	0.022704239	0.00035467669
0.23783328	0.023274891	0.00035649625
0.23796477	0.023099910	0.00035677957
0.23809626	0.023103315	0.00035560930
0.23822775	0.023596388	0.00036012250
0.23835924	0.023143222	0.00035880215
0.23849072	0.023333369	0.00035600688
0.23862221	0.023186340	0.00035781141
0.23875370	0.023285590	0.00035736113
0.23888519	0.023552844	0.00036106127
0.23901668	0.022968421	0.00035880364
0.23914817	0.023036484	0.00035489076
0.23927966	0.023214417	0.00035893683
0.23941115	0.022639925	0.00035443428
0.23954263	0.023275690	0.00035897459
0.23967412	0.022855256	0.00035702804
0.23980561	0.023193376	0.00035715083
0.23993710	0.023113318	0.00036029838
0.24006859	0.023319977	0.00035919175
0.24020008	0.023648811	0.00036248386
0.24033157	0.022608948	0.00035647845
0.24046306	0.023055755	0.00035706884
0.24059454	0.022669728	0.00035781871
0.24072603	0.022825678	0.00035888451
0.24085752	0.023816963	0.00036328339
0.24098901	0.023068339	0.00036167704
0.24112050	0.023346338	0.00035842248
0.24125199	0.023188838	0.00035993743
0.24138348	0.023289540	0.00036170773
0.24151496	0.023224022	0.00035937351
0.24164645	0.023544144	0.00036403216
0.24177794	0.023566328	0.00036079291
0.24190943	0.022777059	0.00035827263
0.24204092	0.022918672	0.00035943142
0.24217241	0.022892089	0.00035922248
0.24230390	0.023744302	0.00036510674
0.24243539	0.023383458	0.00036140463
0.24256687	0.022645108	0.00035880689
0.24269836	0.023160366	0.00036217918
0.24282985	0.022187976	0.00035488530
0.24296134	0.022494224	0.00035839260
0.24309283	0.023397942	0.00036227115
0.24322432	0.022767369	0.00036025923
0.24335581	0.023653395	0.00036616370
0.24348730	0.023652929	0.00036496521
0.24361878	0.022990278	0.00036075337
0.24375027	0.022880770	0.00035964201
0.24388176	0.022766484	0.00035925132
0.24401325	0.022747188	0.00036202547
0.24414474	0.023242182	0.00036216536
0.24427623	0.023153686	0.00036342819
0.24440772	0.023780010	0.00036652167
0.24453920	0.022894542	0.00036194023
0.24467069	0.023483879	0.00036639389
0.24480218	0.023209299	0.00036169765
0.24493367	0.023065890	0.00036118596
0.24506516	0.022813086	0.00036117973
0.24519665	0.023703588	0.00036703378
0.24532814	0.023443715	0.00036507114
0.24545963	0.022998189	0.00036189029
0.24559111	0.022798554	0.00036124531
0.24572260	0.023614448	0.00036711746
0.24585409	0.023308863	0.00036385681
0.24598558	0.023173316	0.00036385135
0.24611707	0.021968898	0.00035735375
0.24624856	0.023034042	0.00036190736
0.24638005	0.023123209	0.00036551778
0.24651154	0.023389959	0.00036490300
0.24664302	0.023323753	0.00036626437
0.24677451	0.022734218	0.00036099856
0.24690600	0.022926768	0.00036338515
0.24703749	0.022694825	0.00036352961
0.24716898	0.023454022	0.00036476352
0.24730047	0.023027367	0.00036513521
0.24743196	0.023098875	0.00036489752
0.24756345	0.022861407	0.00036222706
0.24769493	0.023287520	0.00036691798
0.24782642	0.022894832	0.00036280893
0.24795791	0.023471396	0.00036781119
0.24808940	0.023124107	0.00036478695
0.24822089	0.023299809	0.00036538868
0.24835238	0.023146226	0.00036695508
0.24848387	0.022850069	0.00036296086
0.24861535	0.023303523	0.00036888887
0.24874684	0.022690178	0.00036272491
0.24887833	0.023133767	0.00036399559
0.24900982	0.023492612	0.00036985582
0.24914131	0.023482414	0.00036820564
0.24927280	0.022939482	0.00036562714
0.24940429	0.022916565	0.00036330273
0.24953578	0.022851710	0.00036427037
0.24966726	0.022799345	0.00036533343
0.24979875	0.023501186	0.00036660369
0.24993024	0.022843614	0.00036727200
0.25006173	0.023275773	0.00036656261
0.25019322	0.022984759	0.00036536662
0.25032471	0.023685079	0.00037220609
0.25045620	0.023649609	0.00036844296
0.25058769	0.022895880	0.00036624119
0.25071917	0.023199524	0.00036700678
0.25085066	0.023607645	0.00036813421
0.25098215	0.023851645	0.00037290608
0.25111364	0.023218224	0.00036733170
0.25124513	0.023079852	0.00036771983
0.25137662	0.022801184	0.00036637543
0.25150811	0.023271674	0.00036793784
0.25163959	0.023128376	0.00036801431
0.25177108	0.023794448	0.00036871982
0.25190257	0.022039386	0.00036237972
0.25203406	0.023019683	0.00036750039
0.25216555	0.023515170	0.00036979996
0.25229704	0.023414171	0.00037037256
0.25242853	0.023253599	0.00036874940
0.25256002	0.023197555	0.00036993035
0.25269150	0.022983374	0.00036641953
0.25282299	0.023156956	0.00036696773
0.25295448	0.023268208	0.00037154497
0.25308597	0.023917038	0.00037141597
0.25321746	0.023571867	0.00037210734
0.25334895	0.023805996	0.00037328850
0.25348044	0.023508791	0.00036918156
0.25361193	0.022821924	0.00036738244
0.25374341	0.023632033	0.00037152205
0.25387490	0.022881099	0.00036630642
0.25400639	0.022943096	0.00037308783
0.25413788	0.023235797	0.00038000833
0.25426937	0.023597351	0.00038729312
0.25440086	0.024029626	0.00039278844
0.25453235	0.023395468	0.00039203824
0.25466383	0.022796981	0.00039005935
0.25479532	0.022746759	0.00039159842
0.25492681	0.023278451	0.00039757589
0.25505830	0.023616241	0.00040159666
0.25518979	0.023499071	0.00040243981
0.25532128	0.022419542	0.00039653239
0.25545277	0.023890479	0.00040978389
0.25558426	0.023407233	0.00040668491
0.25571574	0.023265850	0.00040834249
0.25584723	0.023352674	0.00040980519
0.25597872	0.022941328	0.00041043970
0.25611021	0.023166859	0.00041202163
0.25624170	0.023589108	0.00041655995
0.25637319	0.023555926	0.00042002905
0.25650468	0.023517926	0.00041804887
0.25663617	0.023564083	0.00042306088
0.25676765	0.023193319	0.00041938952
0.25689914	0.023078942	0.00042066551
0.25703063	0.022798383	0.00042365500
0.25716212	0.023125103	0.00042383570
0.25729361	0.022555928	0.00042193492
0.25742510	0.022687798	0.00042666018
0.25755659	0.023344087	0.00043131614
0.25768807	0.023368263	0.00043514584
0.25781956	0.023494353	0.00043293075
0.25795105	0.023318205	0.00043532842
0.25808254	0.023437354	0.00044204813
0.25821403	0.024289124	0.00044437937
0.25834552	0.022327223	0.00043320209
0.25847701	0.023316145	0.00043870619
0.25860850	0.022225759	0.00043104894
0.25873998	0.022795147	0.00043723670
0.25887147	0.022592703	0.00043917335
0.25900296	0.023250760	0.00044511867
0.25913445	0.023658316	0.00044687182
0.25926594	0.023023569	0.00044076866
0.25939743	0.022396808	0.00044058399
0.25952892	0.022687755	0.00044104809
0.25966041	0.023470883	0.00045089710
0.25979189	0.022455938	0.00043941206
0.25992338	0.023086034	0.00044815180
0.26005487	0.023436401	0.00045209659
0.26018636	0.022980750	0.00044824249
0.26031785	0.023309560	0.00044967564
0.26044934	0.023933226	0.00045631838
0.26058083	0.022516520	0.00044761275
0.26071231	0.023679689	0.00045683969
0.26084380	0.022763868	0.00044989579
0.26097529	0.023346632	0.00045566841
0.26110678	0.022787795	0.00045023356
0.26123827	0.023019626	0.00045531684
0.26136976	0.023981584	0.00046294567
0.26150125	0.023080951	0.00045515121
0.26163274	0.023355445	0.00045785354
0.26176422	0.023947762	0.00046177897
0.26189571	0.022268619	0.00045494126
0.26202720	0.023503515	0.00046068190
0.26215869	0.022643570	0.00045455702
0.26229018	0.022274728	0.00045339710
0.26242167	0.022352787	0.00045380398
0.26255316	0.022907163	0.00046009128
0.26268465	0.022888151	0.00046282704
0.26281613	0.022836794	0.00046056597
0.26294762	0.022989718	0.00046127125
0.26307911	0.023033966	0.00046203019
0.26321060	0.022895671	0.00046463589
0.26334209	0.022519594	0.00046336151
0.26347358	0.022640568	0.00046128337
0.26360507	0.023132956	0.00046698305
0.26373655	0.023138752	0.00046743156
0.26386804	0.023380326	0.00047144795
0.26399953	0.022983564	0.00047097572
0.26413102	0.023213903	0.00046863661
0.26426251	0.022220734	0.00046195338
0.26439400	0.023282262	0.00047094614
0.26452549	0.022908243	0.00047278863
0.26465698	0.023763814	0.00047925370
0.26478846	0.023709719	0.00047550746
0.26491995	0.023606176	0.00047958190
0.26505144	0.023166664	0.00047202250
0.26518293	0.022347574	0.00046773772
0.26531442	0.023265483	0.00048059105
0.26544591	0.023395422	0.00047926225
[truncated: 567 more rows]
