# Supplementary material for: Invariant surface glycoprotein 65 of Trypanosoma brucei is a complement C3 receptor
Source: Nat Commun. 2022 Aug 29;13:5085. doi: 10.1038/s41467-022-32728-9 (PMC9424271; doi:10.1038/s41467-022-32728-9)
Supplement: Supplementary file 4 — supplementary data 2 [file 41467_2022_32728_MOESM4_ESM.zip › b21-414646_00162.dat]

0.0026000000	40.288848	0.13800302
0.0027314887	29.373075	0.10823751
0.0028629774	22.747854	0.091078163
0.0029944661	17.559002	0.076795574
0.0031259548	12.504434	0.059553028
0.0032574435	11.006351	0.057832919
0.0033889322	8.8719842	0.049083955
0.0035204209	11.733613	0.049147127
0.0036519096	12.527161	0.047123571
0.0037833983	10.162265	0.040015742
0.0039148870	8.3712748	0.035044050
0.0040463757	6.7592849	0.030294555
0.0041778644	5.6145726	0.025878828
0.0043093531	4.5928776	0.022980480
0.0044408418	3.8839190	0.020324628
0.0045723305	3.1648245	0.018346886
0.0047038192	2.9132031	0.016847207
0.0048353079	2.5039561	0.015162965
0.0049667966	2.2386489	0.014285886
0.0050982853	1.9175750	0.012525414
0.0052297740	1.7587898	0.012152437
0.0053612627	1.5536539	0.011029646
0.0054927514	1.4117334	0.010235059
0.0056242401	1.2815490	0.0097235041
0.0057557288	1.2041959	0.0091643421
0.0058872175	1.0792296	0.0085596553
0.0060187062	1.0256409	0.0083223323
0.0061501949	0.91559840	0.0075317725
0.0062816836	0.89328832	0.0076074835
0.0064131723	0.83657540	0.0072169539
0.0065446610	0.79681756	0.0069425106
0.0066761496	0.76434881	0.0067675946
0.0068076383	0.73367884	0.0064800584
0.0069391270	0.70084873	0.0064352236
0.0070706157	0.66282360	0.0061592089
0.0072021044	0.64520921	0.0060098171
0.0073335931	0.62234078	0.0058766337
0.0074650818	0.58527274	0.0055330254
0.0075965705	0.57279823	0.0055191685
0.0077280592	0.54844505	0.0053782048
0.0078595479	0.52037361	0.0051135116
0.0079910366	0.51479627	0.0051163391
0.0081225253	0.48950901	0.0048463863
0.0082540140	0.46641216	0.0047575743
0.0083855027	0.45071929	0.0046947380
0.0085169914	0.42259090	0.0044530151
0.0086484801	0.41244327	0.0043674755
0.0087799688	0.39012335	0.0041725019
0.0089114575	0.37644470	0.0041203677
0.0090429462	0.36759597	0.0040431797
0.0091744349	0.35872270	0.0039597398
0.0093059236	0.33397578	0.0037757267
0.0094374123	0.32143723	0.0036796410
0.0095689010	0.30329778	0.0035167471
0.0097003897	0.29537545	0.0034985699
0.0098318784	0.28497631	0.0033872986
0.0099633671	0.26763200	0.0032471865
0.010094856	0.27158866	0.0032608122
0.010226345	0.24395514	0.0030173155
0.010357833	0.25000051	0.0031335865
0.010489322	0.22799784	0.0029044900
0.010620811	0.21697347	0.0028133329
0.010752299	0.20854909	0.0027462073
0.010883788	0.18981714	0.0025657994
0.011015277	0.19313700	0.0026351023
0.011146765	0.17547643	0.0024341226
0.011278254	0.17215180	0.0024021437
0.011409743	0.16496949	0.0023265158
0.011541231	0.15971448	0.0022548738
0.011672720	0.15130257	0.0021999648
0.011804209	0.14516240	0.0020735370
0.011935698	0.13841984	0.0020205657
0.012067186	0.13176942	0.0019595185
0.012198675	0.12539533	0.0018494564
0.012330164	0.11889461	0.0018049588
0.012461652	0.11478820	0.0017527470
0.012593141	0.10988088	0.0016770329
0.012724630	0.10780911	0.0016613558
0.012856118	0.10179346	0.0015640165
0.012987607	0.097859150	0.0015500039
0.013119096	0.096568406	0.0015061250
0.013250585	0.090375200	0.0014416250
0.013382073	0.088209258	0.0014296238
0.013513562	0.084751966	0.0013783078
0.013645051	0.084118878	0.0013829050
0.013776539	0.081994437	0.0013588547
0.013908028	0.080811771	0.0013256718
0.014039517	0.077610462	0.0012926079
0.014171005	0.078232805	0.0012892763
0.014302494	0.075238979	0.0012658166
0.014433983	0.074086147	0.0012569614
0.014565472	0.070974784	0.0012066025
0.014696960	0.068896446	0.0011948094
0.014828449	0.065198473	0.0011448840
0.014959938	0.065396175	0.0011529867
0.015091426	0.065505524	0.0011559971
0.015222915	0.064997406	0.0011238171
0.015354404	0.065496907	0.0011351534
0.015485892	0.061957100	0.0010923460
0.015617381	0.063970252	0.0011142302
0.015748870	0.060408651	0.0010806135
0.015880359	0.060363995	0.0010634368
0.016011847	0.058826617	0.0010516305
0.016143336	0.055557503	0.0010124530
0.016274825	0.054091708	0.0010030263
0.016406313	0.053913264	0.00099125809
0.016537802	0.054903219	0.00099249410
0.016669291	0.053747328	0.00098027160
0.016800779	0.053630237	0.00097684248
0.016932268	0.057809886	0.0010087559
0.017063757	0.060725160	0.0010301078
0.017195246	0.061509521	0.0010285702
0.017326734	0.059818018	0.0010149993
0.017458223	0.060056306	0.0010089435
0.017589712	0.057751952	0.00098592534
0.017721200	0.055689512	0.00097411001
0.017852689	0.054968936	0.00094408098
0.017984178	0.054157076	0.00094965119
0.018115666	0.054981364	0.00095144839
0.018247155	0.052515758	0.00092355606
0.018378644	0.052264677	0.00092428730
0.018510133	0.050958208	0.00090190041
0.018641621	0.052308910	0.00091108043
0.018773110	0.050117966	0.00089046937
0.018904599	0.049621036	0.00088432984
0.019036087	0.049542393	0.00088052085
0.019167576	0.050613960	0.00088048254
0.019299065	0.049375238	0.00086523688
0.019430553	0.049242763	0.00087070624
0.019562042	0.046838349	0.00084155089
0.019693531	0.046248245	0.00083515607
0.019825019	0.045447189	0.00082331050
0.019956508	0.046543298	0.00082681420
0.020087997	0.046671670	0.00083190562
0.020219486	0.045599571	0.00081448816
0.020350974	0.044169382	0.00080780861
0.020482463	0.043237720	0.00078540362
0.020613952	0.043020099	0.00078333538
0.020745440	0.043216284	0.00079008420
0.020876929	0.041778309	0.00076700962
0.021008418	0.042729880	0.00077669873
0.021139906	0.041253276	0.00076058082
0.021271395	0.040707481	0.00074761046
0.021402884	0.042039792	0.00076434622
0.021534373	0.041669211	0.00075635054
0.021665861	0.040007785	0.00074046554
0.021797350	0.039702137	0.00073433040
0.021928839	0.039911276	0.00072787106
0.022060327	0.039007865	0.00072723181
0.022191816	0.040754397	0.00073282409
0.022323305	0.038368087	0.00071488629
0.022454793	0.038676329	0.00071256023
0.022586282	0.036145824	0.00068604777
0.022717771	0.038238347	0.00070979044
0.022849260	0.036841030	0.00068895362
0.022980748	0.036907078	0.00069095779
0.023112237	0.036274729	0.00067885810
0.023243726	0.035191387	0.00066626160
0.023375214	0.036243882	0.00068313161
0.023506703	0.038388195	0.00069260508
0.023638192	0.037629218	0.00068658994
0.023769680	0.037594515	0.00068483835
0.023901169	0.037421457	0.00067996649
0.024032658	0.038435500	0.00068972301
0.024164147	0.037502048	0.00067761407
0.024295635	0.036743350	0.00066644152
0.024427124	0.036276666	0.00066303093
0.024558613	0.036122282	0.00065392481
0.024690101	0.035784910	0.00066212025
0.024821590	0.036838397	0.00066156862
0.024953079	0.036845198	0.00065766103
0.025084567	0.036458550	0.00065639735
0.025216056	0.036332622	0.00064852112
0.025347545	0.036103442	0.00065398549
0.025479034	0.036258836	0.00064758830
0.025610522	0.036305230	0.00064344595
0.025742011	0.035503395	0.00063723772
0.025873500	0.035463675	0.00063492920
0.026004988	0.033913204	0.00062279550
0.026136477	0.035589815	0.00063507750
0.026267966	0.035863201	0.00063074939
0.026399454	0.035304423	0.00062989525
0.026530943	0.035434819	0.00062491433
0.026662432	0.035679035	0.00063102896
0.026793920	0.035876984	0.00062861274
0.026925409	0.034919175	0.00061776632
0.027056898	0.034839522	0.00061896806
0.027188387	0.034776150	0.00061079578
0.027319875	0.034637511	0.00061504797
0.027451364	0.034303667	0.00060763207
0.027582853	0.034817811	0.00060746950
0.027714341	0.034628829	0.00060637617
0.027845830	0.033814421	0.00059629854
0.027977319	0.034771861	0.00060736485
0.028108807	0.033937772	0.00059524073
0.028240296	0.033253733	0.00058824684
0.028371785	0.033356494	0.00058892991
0.028503274	0.033865294	0.00059073860
0.028634762	0.034009272	0.00059122298
0.028766251	0.033402883	0.00058715125
0.028897740	0.033544373	0.00058135283
0.029029228	0.033874556	0.00058644066
0.029160717	0.032865441	0.00057834556
0.029292206	0.033048626	0.00057698623
0.029423694	0.033177172	0.00058082429
0.029555183	0.032734907	0.00056678296
0.029686672	0.032823150	0.00057296801
0.029818161	0.033717601	0.00057908407
0.029949649	0.033798558	0.00057499810
0.030081138	0.032942968	0.00056937895
0.030212627	0.032180107	0.00055721741
0.030344115	0.032542700	0.00056264838
0.030475604	0.032195633	0.00056056574
0.030607093	0.033244702	0.00056490378
0.030738581	0.032253990	0.00055918077
0.030870070	0.032441365	0.00055399542
0.031001559	0.031968097	0.00054899319
0.031133048	0.032120915	0.00055310127
0.031264536	0.032253774	0.00054889393
0.031396025	0.032087238	0.00055269241
0.031527514	0.032658035	0.00055158017
0.031659002	0.031281420	0.00053905774
0.031790491	0.032360817	0.00054924650
0.031921980	0.032082060	0.00054209780
0.032053468	0.031003589	0.00053764051
0.032184957	0.030527257	0.00053026481
0.032316446	0.031311277	0.00053260719
0.032447935	0.031722761	0.00053973322
0.032579423	0.032231482	0.00053863170
0.032710912	0.031339895	0.00053350128
0.032842401	0.032016944	0.00053507877
0.032973889	0.031655723	0.00052904909
0.033105378	0.031341385	0.00053048055
0.033236867	0.030932411	0.00052498764
0.033368355	0.031210679	0.00053496325
0.033499844	0.031099145	0.00053325857
0.033631333	0.030016450	0.00052395082
0.033762822	0.030392526	0.00053249226
0.033894310	0.030693635	0.00053479596
0.034025799	0.030095898	0.00053002911
0.034157288	0.031021664	0.00053584696
0.034288776	0.030600403	0.00053291548
0.034420265	0.030373019	0.00053741819
0.034551754	0.030096600	0.00053054070
0.034683242	0.030471226	0.00053568058
0.034814731	0.030217399	0.00053035913
0.034946220	0.030958790	0.00053675956
0.035077708	0.030176098	0.00053661831
0.035209197	0.029237854	0.00052673200
0.035340686	0.030650725	0.00053502238
0.035472175	0.029869185	0.00053974283
0.035603663	0.030089794	0.00054299336
0.035735152	0.030820507	0.00055496076
0.035866641	0.029569631	0.00054472159
0.035998129	0.028242598	0.00052999946
0.036129618	0.028892836	0.00054035668
0.036261107	0.029197383	0.00053976723
0.036392595	0.028587074	0.00054461001
0.036524084	0.030030462	0.00055245488
0.036655573	0.029160338	0.00054220016
0.036787062	0.029100820	0.00054890539
0.036918550	0.028839734	0.00054048237
0.037050039	0.028258930	0.00054295487
0.037181528	0.029573002	0.00054960371
0.037313016	0.028718343	0.00054363585
0.037444505	0.028227632	0.00054273353
0.037575994	0.029752391	0.00055235738
0.037707482	0.029909619	0.00055917344
0.037838971	0.028655120	0.00054985347
0.037970460	0.029286777	0.00055178542
0.038101949	0.028372822	0.00054848653
0.038233437	0.029927062	0.00055453763
0.038364926	0.029957313	0.00054996970
0.038496415	0.029672073	0.00054709287
0.038627903	0.028761114	0.00053238572
0.038759392	0.029022465	0.00053800418
0.038890881	0.030050557	0.00054135983
0.039022369	0.028918642	0.00053427524
0.039153858	0.029657817	0.00053631989
0.039285347	0.029733061	0.00053453383
0.039416836	0.029408121	0.00053454916
0.039548324	0.029425047	0.00053279857
0.039679813	0.029161330	0.00052725455
0.039811302	0.028819980	0.00052680779
0.039942790	0.029290227	0.00052738647
0.040074279	0.030065025	0.00053791186
0.040205768	0.030387853	0.00053591204
0.040337256	0.028462039	0.00051825788
0.040468745	0.029806360	0.00052955439
0.040600234	0.028971989	0.00052039468
0.040731723	0.029896356	0.00052992182
0.040863211	0.029318897	0.00052603597
0.040994700	0.029847600	0.00052521525
0.041126189	0.029128198	0.00052347013
0.041257677	0.029862077	0.00052558558
0.041389166	0.029891483	0.00052403514
0.041520655	0.029930570	0.00052771721
0.041652143	0.029155619	0.00051764233
0.041783632	0.029423135	0.00052085478
0.041915121	0.028269735	0.00050961000
0.042046610	0.028923801	0.00051645722
0.042178098	0.029773610	0.00052112929
0.042309587	0.029750272	0.00051997155
0.042441076	0.030490542	0.00052543498
0.042572564	0.028934395	0.00051248785
0.042704053	0.029287437	0.00051179042
0.042835542	0.029947753	0.00052095229
0.042967030	0.029312915	0.00051271319
0.043098519	0.029255340	0.00051484612
0.043230008	0.030055576	0.00051910647
0.043361496	0.029019702	0.00050696661
0.043492985	0.030481021	0.00052380309
0.043624474	0.029756931	0.00051236145
0.043755963	0.029908755	0.00051862883
0.043887451	0.029638452	0.00051274380
0.044018940	0.029574590	0.00050919785
0.044150429	0.029267278	0.00051440191
0.044281917	0.029833119	0.00051178308
0.044413406	0.029136988	0.00050878562
0.044544895	0.029564405	0.00050741068
0.044676383	0.029398368	0.00050888795
0.044807872	0.028870904	0.00050403889
0.044939361	0.029034925	0.00050455541
0.045070850	0.028984718	0.00050337407
0.045202338	0.029295372	0.00050543244
0.045333827	0.028712827	0.00049820947
0.045465316	0.029659029	0.00050926991
0.045596804	0.029486111	0.00050545906
0.045728293	0.029458616	0.00050506183
0.045859782	0.028777065	0.00049895442
0.045991270	0.029212177	0.00049872811
0.046122759	0.028966130	0.00050082459
0.046254248	0.029987386	0.00051526617
0.046385737	0.029510946	0.00051445267
0.046517225	0.029272561	0.00051240985
0.046648714	0.029387816	0.00051677190
0.046780203	0.028998652	0.00052102281
0.046911691	0.028763586	0.00051707042
0.047043180	0.029218098	0.00052024459
0.047174669	0.028435968	0.00051657243
0.047306157	0.029630259	0.00052623495
0.047437646	0.029480686	0.00052743189
0.047569135	0.029275858	0.00052947686
0.047700624	0.028928354	0.00052241526
0.047832112	0.029608306	0.00053235213
0.047963601	0.030245582	0.00053277391
0.048095090	0.028569061	0.00052520758
0.048226578	0.030408909	0.00054271283
0.048358067	0.029651619	0.00053137772
0.048489556	0.030284792	0.00053814965
0.048621044	0.029835472	0.00053732213
0.048752533	0.030481109	0.00054643695
0.048884022	0.030062924	0.00053988146
0.049015511	0.028304741	0.00052588926
0.049146999	0.029520630	0.00053631596
0.049278488	0.029667295	0.00054021194
0.049409977	0.029510608	0.00053906617
0.049541465	0.029588394	0.00053776885
0.049672954	0.028776221	0.00053422152
0.049804443	0.028009512	0.00052619335
0.049935931	0.029481474	0.00053993802
0.050067420	0.030292297	0.00054742930
0.050198909	0.029444807	0.00054175936
0.050330398	0.028968959	0.00053486226
0.050461886	0.028638639	0.00053433069
0.050593375	0.028537426	0.00053534900
0.050724864	0.030198059	0.00054959407
0.050856352	0.030024958	0.00055092827
0.050987841	0.029352969	0.00054094923
0.051119330	0.029402837	0.00054215125
0.051250818	0.027887955	0.00053359906
0.051382307	0.029364606	0.00054627359
0.051513796	0.029847697	0.00054642700
0.051645284	0.029326968	0.00054467746
0.051776773	0.028893677	0.00054220496
0.051908262	0.029440353	0.00054530452
0.052039751	0.030160381	0.00055436089
0.052171239	0.028816948	0.00054098182
0.052302728	0.028828347	0.00054489655
0.052434217	0.028858007	0.00054166494
0.052565705	0.029245810	0.00054752447
0.052697194	0.030008372	0.00055165672
0.052828683	0.028497782	0.00054450233
0.052960171	0.028967093	0.00054410306
0.053091660	0.029747804	0.00055018907
0.053223149	0.030286930	0.00055747726
0.053354638	0.029185563	0.00055008350
0.053486126	0.030051277	0.00055734789
0.053617615	0.029344261	0.00054823261
0.053749104	0.029458503	0.00054934385
0.053880592	0.029504695	0.00055129743
0.054012081	0.028737345	0.00054884846
0.054143570	0.029427891	0.00055415158
0.054275058	0.028717405	0.00054446037
0.054406547	0.028697752	0.00054288936
0.054538036	0.029850614	0.00055715766
0.054669525	0.030086832	0.00055615104
0.054801013	0.029931399	0.00056083505
0.054932502	0.029720447	0.00055539408
0.055063991	0.029240712	0.00054884838
0.055195479	0.030078273	0.00056123154
0.055326968	0.028301162	0.00054401182
0.055458457	0.028692217	0.00055170490
0.055589945	0.029204434	0.00055132496
0.055721434	0.028608287	0.00054688037
0.055852923	0.028854817	0.00055363663
0.055984412	0.029209070	0.00055444711
0.056115900	0.030291828	0.00055999280
0.056247389	0.029005605	0.00055373933
0.056378878	0.029185950	0.00054958399
0.056510366	0.028671968	0.00055280956
0.056641855	0.029891058	0.00055996538
0.056773344	0.029084856	0.00055542856
0.056904832	0.028479378	0.00054898533
0.057036321	0.029100320	0.00055282612
0.057167810	0.029374661	0.00055575698
0.057299299	0.028945085	0.00055180141
0.057430787	0.028880287	0.00054791772
0.057562276	0.028415359	0.00055057949
0.057693765	0.029507555	0.00055080374
0.057825253	0.029629144	0.00055688716
0.057956742	0.030090085	0.00056317686
0.058088231	0.028913025	0.00054926205
0.058219719	0.029167535	0.00055383586
0.058351208	0.029839950	0.00055443102
0.058482697	0.028795260	0.00054815559
0.058614186	0.029362610	0.00055493111
0.058745674	0.029541525	0.00055079532
0.058877163	0.028764924	0.00054683048
0.059008652	0.029083098	0.00054350579
0.059140140	0.029513261	0.00055205633
0.059271629	0.028604624	0.00054275450
0.059403118	0.029201318	0.00054417670
0.059534606	0.028905005	0.00054521468
0.059666095	0.029438441	0.00054238989
0.059797584	0.028970079	0.00054233209
0.059929072	0.028671576	0.00054007555
0.060060561	0.029434761	0.00054209992
0.060192050	0.028932646	0.00054258912
0.060323539	0.028218208	0.00053164652
0.060455027	0.028950774	0.00054207368
0.060586516	0.029145927	0.00054224586
0.060718005	0.028816445	0.00053716792
0.060849493	0.028840599	0.00053780474
0.060980982	0.029710515	0.00054564852
0.061112471	0.028925775	0.00053815316
0.061243959	0.029911273	0.00055179243
0.061375448	0.029313411	0.00053805644
0.061506937	0.028788197	0.00053869273
0.061638426	0.028913770	0.00053631405
0.061769914	0.029468939	0.00054282773
0.061901403	0.029658776	0.00054643550
0.062032892	0.028531946	0.00053191274
0.062164380	0.029536478	0.00054278658
0.062295869	0.029357133	0.00054180130
0.062427358	0.028464387	0.00053254506
0.062558846	0.028836883	0.00054050060
0.062690335	0.028502150	0.00052987086
0.062821824	0.028633084	0.00053333351
0.062953313	0.028848916	0.00053462250
0.063084801	0.028600437	0.00053172157
0.063216290	0.027510461	0.00052654797
0.063347779	0.028978408	0.00053498610
0.063479267	0.028407906	0.00052795521
0.063610756	0.029473526	0.00054206356
0.063742245	0.029332873	0.00053599860
0.063873733	0.028833186	0.00053644225
0.064005222	0.029129911	0.00053487955
0.064136711	0.028963259	0.00053403276
0.064268200	0.029197041	0.00053641387
0.064399688	0.029155601	0.00053379677
0.064531177	0.028418062	0.00053096969
0.064662666	0.029307917	0.00053590466
0.064794154	0.029123535	0.00053269301
0.064925643	0.028303659	0.00052808219
0.065057132	0.029731635	0.00053989681
0.065188620	0.028335210	0.00052884504
0.065320109	0.029357579	0.00053304401
0.065451598	0.028632947	0.00052759208
0.065583087	0.029965902	0.00054044804
0.065714575	0.028651764	0.00052614279
0.065846064	0.029395069	0.00053531966
0.065977553	0.028417234	0.00052598214
0.066109041	0.029621862	0.00053396971
0.066240530	0.028492360	0.00052895320
0.066372019	0.029513941	0.00053467669
0.066503507	0.029067159	0.00053160644
0.066634996	0.028459631	0.00052450504
0.066766485	0.028777039	0.00052854086
0.066897973	0.028869395	0.00052895387
0.067029462	0.029202415	0.00053161652
0.067160951	0.029008154	0.00053157159
0.067292440	0.028723741	0.00052396885
0.067423928	0.029745852	0.00052976980
0.067555417	0.027623905	0.00051913562
0.067686906	0.028781021	0.00052468333
0.067818394	0.028939784	0.00052729364
0.067949883	0.028536500	0.00052267939
0.068081372	0.029314220	0.00052797595
0.068212860	0.029215351	0.00052790759
0.068344349	0.028169470	0.00052056420
0.068475838	0.029088867	0.00052590622
0.068607327	0.028845246	0.00052492527
0.068738815	0.028153453	0.00051487328
0.068870304	0.028295849	0.00052051437
0.069001793	0.029147789	0.00052654174
0.069133281	0.029168523	0.00052605641
0.069264770	0.029216916	0.00052831413
0.069396259	0.028793046	0.00052001523
0.069527747	0.029145133	0.00052706913
0.069659236	0.028730860	0.00052348388
0.069790725	0.028311024	0.00051829035
0.069922214	0.029259360	0.00052535381
0.070053702	0.028672726	0.00051744367
0.070185191	0.027701983	0.00051428006
0.070316680	0.028183646	0.00051378398
0.070448168	0.028911193	0.00052162666
0.070579657	0.029217921	0.00052523523
0.070711146	0.028837478	0.00051757855
0.070842634	0.028717419	0.00052033321
0.070974123	0.027775958	0.00051138557
0.071105612	0.028313854	0.00051569782
0.071237101	0.027754236	0.00051210617
0.071368589	0.028004507	0.00050886491
0.071500078	0.028715279	0.00051967073
0.071631567	0.028010371	0.00051276269
0.071763055	0.027555696	0.00050870820
0.071894544	0.028237462	0.00051479652
0.072026033	0.028864669	0.00051532384
0.072157521	0.027090588	0.00050718548
0.072289010	0.028653003	0.00051639476
0.072420499	0.026911806	0.00050124612
0.072551988	0.028080376	0.00050915920
0.072683476	0.027593760	0.00050582053
0.072814965	0.028117722	0.00051159479
0.072946454	0.027636144	0.00050855476
0.073077942	0.027423365	0.00050155045
0.073209431	0.028140812	0.00051096139
0.073340920	0.028498411	0.00051155463
0.073472408	0.028700299	0.00051190740
0.073603897	0.026693069	0.00049954480
0.073735386	0.027383325	0.00050246323
0.073866875	0.028147304	0.00050898800
0.073998363	0.027815270	0.00050675585
0.074129852	0.027466528	0.00050562105
0.074261341	0.026891521	0.00050106752
0.074392829	0.027675946	0.00050252043
0.074524318	0.027729001	0.00050565614
0.074655807	0.027665918	0.00050250866
0.074787295	0.027148666	0.00049975995
0.074918784	0.027208740	0.00050041088
0.075050273	0.027039097	0.00049807170
0.075181761	0.027517114	0.00049961612
0.075313250	0.027679154	0.00050424485
0.075444739	0.027676167	0.00050375158
0.075576228	0.027631224	0.00050313750
0.075707716	0.026899597	0.00049630186
0.075839205	0.027177870	0.00049784750
0.075970694	0.027018864	0.00049713698
0.076102182	0.027577557	0.00049857324
0.076233671	0.026456225	0.00049536901
0.076365160	0.027049216	0.00049282728
0.076496648	0.028139752	0.00050466239
0.076628137	0.027088148	0.00049661179
0.076759626	0.026837830	0.00049400447
0.076891115	0.027515251	0.00049990537
0.077022603	0.027135657	0.00049441188
0.077154092	0.027503924	0.00049650830
0.077285581	0.026773517	0.00049406812
0.077417069	0.027025781	0.00049378475
0.077548558	0.027714983	0.00050228631
0.077680047	0.027076292	0.00049280815
0.077811535	0.027481725	0.00049606313
0.077943024	0.026797846	0.00049262891
0.078074513	0.026782770	0.00049048686
0.078206002	0.026174146	0.00048820525
0.078337490	0.026715174	0.00048880892
0.078468979	0.026924703	0.00048852762
0.078600468	0.026770612	0.00049308299
0.078731956	0.028282246	0.00050030439
0.078863445	0.027244569	0.00049449154
0.078994934	0.026660806	0.00048646819
0.079126422	0.026570192	0.00048794535
0.079257911	0.025903950	0.00048324720
0.079389400	0.026992132	0.00049047458
0.079520889	0.026080553	0.00048428034
0.079652377	0.025945483	0.00048243721
0.079783866	0.026963247	0.00048804183
0.079915355	0.026270264	0.00048492978
0.080046843	0.026907646	0.00048862635
0.080178332	0.027056387	0.00048936784
0.080309821	0.026805928	0.00048901101
0.080441309	0.026885223	0.00048434763
0.080572798	0.026306618	0.00048410518
0.080704287	0.027167509	0.00049015588
0.080835776	0.027260231	0.00049054826
0.080967264	0.026088836	0.00048278588
0.081098753	0.026840677	0.00048260922
0.081230242	0.025582093	0.00047656577
0.081361730	0.026014066	0.00047867047
0.081493219	0.026163276	0.00048087652
0.081624708	0.026837100	0.00048607405
0.081756196	0.026601351	0.00047811205
0.081887685	0.026548046	0.00048349682
0.082019174	0.026229800	0.00048094967
0.082150663	0.026047091	0.00047778395
0.082282151	0.026621631	0.00048543943
0.082413640	0.026615848	0.00048151134
0.082545129	0.026102323	0.00047903119
0.082676617	0.025788686	0.00047664610
0.082808106	0.026191546	0.00047942693
0.082939595	0.026372230	0.00048322771
0.083071083	0.026061471	0.00047452711
0.083202572	0.026279368	0.00047849458
0.083334061	0.026960915	0.00048630251
0.083465549	0.025848837	0.00047274126
0.083597038	0.026525173	0.00048328043
0.083728527	0.025880013	0.00047156979
0.083860016	0.025705006	0.00047507597
0.083991504	0.026410280	0.00048050630
0.084122993	0.026208180	0.00047522793
0.084254482	0.026500570	0.00047847142
0.084385970	0.026507599	0.00047744332
0.084517459	0.026167127	0.00047687370
0.084648948	0.025811092	0.00047496921
0.084780436	0.026370704	0.00047612517
0.084911925	0.025475652	0.00046893201
0.085043414	0.025282710	0.00046904736
0.085174903	0.026639525	0.00047856102
0.085306391	0.025589842	0.00047278672
0.085437880	0.026063873	0.00047203933
0.085569369	0.025176891	0.00046662801
0.085700857	0.025596846	0.00046849966
0.085832346	0.025653414	0.00046990807
0.085963835	0.026216169	0.00047680833
0.086095323	0.026061308	0.00047130809
0.086226812	0.025813754	0.00046996322
0.086358301	0.025492708	0.00046905784
0.086489790	0.026094109	0.00047121946
0.086621278	0.025669375	0.00046950454
0.086752767	0.026291767	0.00047277006
0.086884256	0.026146834	0.00047141270
0.087015744	0.026365273	0.00047223773
0.087147233	0.026266486	0.00047161572
0.087278722	0.026491990	0.00047565450
0.087410210	0.025182930	0.00046223293
0.087541699	0.025532935	0.00046648587
0.087673188	0.026572831	0.00047404050
0.087804677	0.026140903	0.00046801771
0.087936165	0.025852158	0.00046771184
0.088067654	0.025198939	0.00046353328
0.088199143	0.025792295	0.00046544960
0.088330631	0.025165560	0.00046453520
0.088462120	0.025973303	0.00046460773
0.088593609	0.025029786	0.00046240140
0.088725097	0.024928923	0.00045807448
0.088856586	0.025760973	0.00046432294
0.088988075	0.025939079	0.00046891865
0.089119564	0.026051700	0.00046657801
0.089251052	0.025715354	0.00046544823
0.089382541	0.025777219	0.00046591513
0.089514030	0.025901133	0.00046466499
0.089645518	0.025862421	0.00046424466
0.089777007	0.025853426	0.00046405479
0.089908496	0.025739346	0.00046715273
0.090039984	0.025423538	0.00046080933
0.090171473	0.025479086	0.00046002222
0.090302962	0.026148059	0.00046735755
0.090434451	0.026607658	0.00046817568
0.090565939	0.025730062	0.00046470034
0.090697428	0.025415872	0.00046172712
0.090828917	0.024674152	0.00045201568
0.090960405	0.025761309	0.00046499317
0.091091894	0.024928139	0.00045439624
0.091223383	0.024975361	0.00045933160
0.091354871	0.025132114	0.00045908938
0.091486360	0.024870137	0.00046370523
0.091617849	0.025558383	0.00047427728
0.091749337	0.024971591	0.00047369046
0.091880826	0.024792651	0.00047603213
0.092012315	0.025542267	0.00048552726
0.092143804	0.025336326	0.00048047214
0.092275292	0.025227419	0.00048578545
0.092406781	0.024776499	0.00048313802
0.092538270	0.024496642	0.00048509288
0.092669758	0.025452372	0.00049432529
0.092801247	0.024865390	0.00047634907
0.092932736	0.024995067	0.00047741261
0.093064224	0.024686599	0.00047190857
0.093195713	0.024351249	0.00046748542
0.093327202	0.025068999	0.00047293811
0.093458691	0.025937638	0.00047169297
0.093590179	0.025137768	0.00047040473
0.093721668	0.024607352	0.00046507653
0.093853157	0.025745639	0.00047259848
0.093984645	0.025736229	0.00047064821
0.094116134	0.024495560	0.00045954454
0.094247623	0.025357357	0.00046799329
0.094379111	0.025646798	0.00046967727
0.094510600	0.025574173	0.00046701103
0.094642089	0.024932988	0.00046227533
0.094773578	0.024903623	0.00045810977
0.094905066	0.024622184	0.00046050485
0.095036555	0.024710457	0.00046290634
0.095168044	0.024623908	0.00045546451
0.095299532	0.024725336	0.00045972736
0.095431021	0.024143419	0.00045027178
0.095562510	0.024838127	0.00045756433
0.095693998	0.024794933	0.00046005010
0.095825487	0.024428150	0.00045333799
0.095956976	0.023984844	0.00045226640
0.096088465	0.024897898	0.00045566846
0.096219953	0.024331520	0.00045304675
0.096351442	0.024629166	0.00045707548
0.096482931	0.024497730	0.00045388451
0.096614419	0.024269327	0.00045068555
0.096745908	0.025113530	0.00045874482
0.096877397	0.024660618	0.00045256371
0.097008885	0.024769219	0.00045532196
0.097140374	0.024113337	0.00044810674
0.097271863	0.024304963	0.00044911623
0.097403352	0.025511481	0.00045674865
0.097534840	0.024659881	0.00045073116
0.097666329	0.024594900	0.00045283131
0.097797818	0.024188292	0.00044355026
0.097929306	0.024121979	0.00044531428
0.098060795	0.024895906	0.00045140589
0.098192284	0.025137802	0.00044753983
0.098323772	0.024737214	0.00044913908
0.098455261	0.025228065	0.00044888951
0.098586750	0.024321992	0.00044148631
0.098718239	0.023986303	0.00043809069
0.098849727	0.024011870	0.00043573742
0.098981216	0.024592103	0.00044444581
0.099112705	0.024175342	0.00043698772
0.099244193	0.024326631	0.00043870670
0.099375682	0.024985585	0.00044599399
0.099507171	0.025343245	0.00044711707
0.099638659	0.024689251	0.00044565109
0.099770148	0.023920502	0.00043674964
0.099901637	0.024135999	0.00043833201
0.10003313	0.024626225	0.00044469664
0.10016461	0.023948349	0.00043776068
0.10029610	0.024665382	0.00044448245
0.10042759	0.023894793	0.00043823915
0.10055908	0.024291642	0.00043962520
0.10069057	0.024335827	0.00044313622
0.10082206	0.025077041	0.00044503901
0.10095355	0.024051602	0.00044060709
0.10108504	0.023911686	0.00043751182
0.10121652	0.023606499	0.00043311063
0.10134801	0.023559025	0.00043436242
0.10147950	0.023762997	0.00043624241
0.10161099	0.024361156	0.00043960481
0.10174248	0.023397495	0.00043367056
0.10187397	0.023969410	0.00043560106
0.10200546	0.024110977	0.00043723933
0.10213694	0.023987552	0.00043351528
0.10226843	0.023454024	0.00043305173
0.10239992	0.024536334	0.00044058877
0.10253141	0.024817751	0.00043560940
0.10266290	0.023781008	0.00043580227
0.10279439	0.024323316	0.00043684018
0.10292588	0.024020943	0.00043539369
0.10305737	0.024396731	0.00043775895
0.10318885	0.024188535	0.00043367885
0.10332034	0.024434536	0.00043738134
0.10345183	0.024343369	0.00043456418
0.10358332	0.024298864	0.00043589987
0.10371481	0.024373633	0.00043449352
0.10384630	0.023642543	0.00043070360
0.10397779	0.023718964	0.00043258853
0.10410928	0.023789697	0.00043322201
0.10424076	0.024319075	0.00043633463
0.10437225	0.023482504	0.00042894313
0.10450374	0.023469568	0.00042648612
0.10463523	0.023594295	0.00042930999
0.10476672	0.024742363	0.00043765306
0.10489821	0.023499050	0.00042767708
0.10502970	0.023660785	0.00042851978
0.10516118	0.023625363	0.00042726188
0.10529267	0.023740903	0.00043119766
0.10542416	0.024316557	0.00043460486
0.10555565	0.024043540	0.00042899155
0.10568714	0.024412378	0.00043250762
0.10581863	0.024005875	0.00042891785
0.10595012	0.023496037	0.00042589329
0.10608161	0.024061475	0.00043201536
0.10621309	0.024753239	0.00043501666
0.10634458	0.024863394	0.00043406041
0.10647607	0.023862716	0.00042951347
0.10660756	0.024208254	0.00042908406
0.10673905	0.023924010	0.00043136124
0.10687054	0.023697748	0.00043083798
0.10700203	0.023755879	0.00043792875
0.10713352	0.023148385	0.00043547312
0.10726500	0.023605709	0.00044418930
0.10739649	0.024350443	0.00045533275
0.10752798	0.023766905	0.00044602021
0.10765947	0.023655681	0.00045322667
0.10779096	0.024596523	0.00045784286
0.10792245	0.024366088	0.00046126399
0.10805394	0.023914974	0.00045898325
0.10818542	0.023580263	0.00045564510
0.10831691	0.024801474	0.00046828759
0.10844840	0.024287831	0.00046516071
0.10857989	0.023765051	0.00046156222
0.10871138	0.023629859	0.00046553237
0.10884287	0.024004756	0.00046719009
0.10897436	0.024640916	0.00047313829
0.10910585	0.023048435	0.00046588486
0.10923733	0.024190428	0.00047119851
0.10936882	0.024459551	0.00047878497
0.10950031	0.023205803	0.00046474693
0.10963180	0.024872567	0.00048233710
0.10976329	0.023665262	0.00047435650
0.10989478	0.023707711	0.00047707673
0.11002627	0.023048084	0.00047680693
0.11015776	0.023363332	0.00047371751
0.11028924	0.024376127	0.00048356860
0.11042073	0.024032066	0.00048535233
0.11055222	0.023419292	0.00047734648
0.11068371	0.024556875	0.00048945995
0.11081520	0.024350704	0.00048648437
0.11094669	0.024363012	0.00048721506
0.11107818	0.024308240	0.00048950133
0.11120966	0.023950180	0.00048676376
0.11134115	0.024031638	0.00048900842
0.11147264	0.024509032	0.00049073385
0.11160413	0.024008259	0.00049109908
0.11173562	0.023872532	0.00049418603
0.11186711	0.023671633	0.00047445874
0.11199860	0.024384508	0.00048070771
0.11213009	0.023672848	0.00046858649
0.11226157	0.022843369	0.00045859601
0.11239306	0.023531407	0.00046431405
0.11252455	0.024062737	0.00046678989
0.11265604	0.024008126	0.00046436693
0.11278753	0.023981023	0.00045863800
0.11291902	0.023498985	0.00045485705
0.11305051	0.023402449	0.00045718196
0.11318200	0.023760456	0.00045378695
0.11331348	0.024152050	0.00046010492
0.11344497	0.024082136	0.00045740661
0.11357646	0.024139848	0.00045314267
0.11370795	0.024084212	0.00045566252
0.11383944	0.024183450	0.00045298780
0.11397093	0.024059128	0.00045267073
0.11410242	0.022969617	0.00044597532
0.11423390	0.023254762	0.00044137675
0.11436539	0.023933655	0.00045165094
0.11449688	0.023802828	0.00044508651
0.11462837	0.023686622	0.00044968860
0.11475986	0.023657272	0.00044536326
0.11489135	0.024009513	0.00044511180
0.11502284	0.023957292	0.00044889083
0.11515433	0.024296437	0.00044742037
0.11528581	0.023952353	0.00044588161
0.11541730	0.023806401	0.00044425047
0.11554879	0.024326176	0.00044548836
0.11568028	0.023868769	0.00044601258
0.11581177	0.023651925	0.00044155568
0.11594326	0.023512645	0.00044090088
0.11607475	0.024357273	0.00044574058
0.11620624	0.023577063	0.00043688306
0.11633772	0.024153780	0.00044322381
0.11646921	0.023813398	0.00044108887
0.11660070	0.024577850	0.00044530371
0.11673219	0.023500483	0.00043605638
0.11686368	0.024386837	0.00044115105
0.11699517	0.023849082	0.00043827408
0.11712666	0.024216039	0.00044240100
0.11725814	0.024657661	0.00043994829
0.11738963	0.023037143	0.00042837925
0.11752112	0.024179305	0.00043478230
0.11765261	0.023511402	0.00043148942
0.11778410	0.023792812	0.00043366127
0.11791559	0.023788626	0.00043190266
0.11804708	0.024098046	0.00043278244
0.11817857	0.023637606	0.00043057330
0.11831005	0.023468787	0.00042664554
0.11844154	0.022970173	0.00042559419
0.11857303	0.023621041	0.00042653027
0.11870452	0.024122943	0.00043031224
0.11883601	0.023899701	0.00042884824
0.11896750	0.024051856	0.00042889960
0.11909899	0.023743098	0.00042844573
0.11923048	0.023973830	0.00042488065
0.11936196	0.023773054	0.00042628538
0.11949345	0.023728432	0.00042259072
0.11962494	0.023820898	0.00042442640
0.11975643	0.024092689	0.00042787549
0.11988792	0.023617228	0.00041985496
0.12001941	0.023388736	0.00041848749
0.12015090	0.023907435	0.00042148869
0.12028239	0.024225851	0.00042606784
0.12041387	0.023993426	0.00042159115
0.12054536	0.024071847	0.00041925493
0.12067685	0.024038728	0.00042163154
0.12080834	0.023651069	0.00041940380
0.12093983	0.024638001	0.00042122535
0.12107132	0.024026275	0.00042305466
0.12120281	0.024535458	0.00042209034
0.12133429	0.023679172	0.00041780977
0.12146578	0.024295517	0.00042206070
0.12159727	0.024117378	0.00041684324
0.12172876	0.023789598	0.00041705014
0.12186025	0.023952302	0.00041767113
0.12199174	0.023549302	0.00041451875
0.12212323	0.024601661	0.00042277997
0.12225472	0.024092205	0.00041667754
0.12238620	0.023889054	0.00041885233
0.12251769	0.023531209	0.00041316305
0.12264918	0.023826501	0.00041636841
0.12278067	0.023347086	0.00041325713
0.12291216	0.023631056	0.00041397758
0.12304365	0.023625390	0.00041430201
0.12317514	0.023855106	0.00041444833
0.12330663	0.024227791	0.00041790915
0.12343811	0.023581207	0.00041517378
0.12356960	0.023379298	0.00041128798
0.12370109	0.024346029	0.00041840707
0.12383258	0.023559763	0.00041150157
0.12396407	0.023615041	0.00040917178
0.12409556	0.023491174	0.00041441752
0.12422705	0.023942712	0.00041297847
0.12435853	0.024614833	0.00041928354
0.12449002	0.023613790	0.00041006945
0.12462151	0.024580115	0.00041941175
0.12475300	0.022931756	0.00040633121
0.12488449	0.023446806	0.00041049491
0.12501598	0.023348531	0.00040951882
0.12514747	0.023373345	0.00040785732
0.12527896	0.023784948	0.00041011925
0.12541044	0.023254453	0.00041011020
0.12554193	0.024037320	0.00041237534
0.12567342	0.024157598	0.00041194954
0.12580491	0.024468784	0.00041678808
0.12593640	0.023882964	0.00041040105
0.12606789	0.024325865	0.00041561319
0.12619938	0.023579598	0.00040886533
0.12633087	0.024460145	0.00041543597
0.12646235	0.023810500	0.00040981043
0.12659384	0.023647945	0.00040749109
0.12672533	0.022641617	0.00040353876
0.12685682	0.022978516	0.00040234455
0.12698831	0.023659909	0.00040865835
0.12711980	0.023635286	0.00040673483
0.12725129	0.023953879	0.00040951255
0.12738277	0.023810353	0.00040912925
0.12751426	0.023810926	0.00040922331
0.12764575	0.023676306	0.00040637485
0.12777724	0.023352105	0.00040335664
0.12790873	0.023680146	0.00040797836
0.12804022	0.023714426	0.00040949354
0.12817171	0.023139336	0.00040389904
0.12830320	0.023920995	0.00040806782
0.12843468	0.024062987	0.00040908745
0.12856617	0.023880334	0.00040672143
0.12869766	0.023635509	0.00040571548
0.12882915	0.023801739	0.00040844784
0.12896064	0.023892620	0.00040615363
0.12909213	0.023302675	0.00040277130
0.12922362	0.023230657	0.00040275961
0.12935511	0.023957484	0.00040780591
0.12948659	0.023368617	0.00040141825
0.12961808	0.023669330	0.00040408732
0.12974957	0.023442358	0.00040252660
0.12988106	0.024193748	0.00040720738
0.13001255	0.024069749	0.00040664156
0.13014404	0.023804921	0.00040749959
0.13027553	0.024197525	0.00040734522
0.13040701	0.024527117	0.00040803537
0.13053850	0.023896054	0.00040752711
0.13066999	0.023830869	0.00040377972
0.13080148	0.024415182	0.00040987863
0.13093297	0.023288007	0.00039970973
0.13106446	0.023831352	0.00040393956
0.13119595	0.023638384	0.00040243619
0.13132744	0.023605843	0.00040253662
0.13145892	0.023628973	0.00040343997
0.13159041	0.024249869	0.00040488950
0.13172190	0.023638102	0.00040109637
0.13185339	0.023300122	0.00040029250
0.13198488	0.023642572	0.00040183683
0.13211637	0.023532099	0.00040104742
0.13224786	0.023673450	0.00039908649
0.13237935	0.022869240	0.00039778369
0.13251083	0.024206629	0.00040611160
0.13264232	0.023741549	0.00040257991
0.13277381	0.023870460	0.00040381907
0.13290530	0.024338460	0.00040354153
0.13303679	0.024498478	0.00040716154
0.13316828	0.023101139	0.00039911471
0.13329977	0.023292864	0.00039518121
0.13343125	0.023801814	0.00040444497
0.13356274	0.022981533	0.00039349860
0.13369423	0.024969903	0.00040724129
0.13382572	0.023553546	0.00040061131
0.13395721	0.023915344	0.00040034333
0.13408870	0.023002861	0.00039602317
0.13422019	0.023499668	0.00039476763
0.13435168	0.023208728	0.00039610908
0.13448316	0.023857257	0.00040154151
0.13461465	0.023574989	0.00039610635
0.13474614	0.024049205	0.00040333901
0.13487763	0.023331105	0.00039773977
0.13500912	0.023515661	0.00039701860
0.13514061	0.023117367	0.00039554471
0.13527210	0.023873798	0.00040010360
0.13540359	0.023789302	0.00039898283
0.13553507	0.023876019	0.00039910783
0.13566656	0.023404617	0.00039563215
0.13579805	0.023923536	0.00040130572
0.13592954	0.022937957	0.00039235019
0.13606103	0.023931305	0.00040156509
0.13619252	0.022835132	0.00039029290
0.13632401	0.023300263	0.00039247740
0.13645549	0.023820747	0.00039952591
0.13658698	0.024112029	0.00039972832
0.13671847	0.024608905	0.00040230865
0.13684996	0.023433534	0.00039473839
0.13698145	0.023103097	0.00039171681
0.13711294	0.023282481	0.00039393236
0.13724443	0.023630739	0.00039739580
0.13737592	0.024210926	0.00040055670
0.13750740	0.022911073	0.00039141484
0.13763889	0.022947536	0.00038877261
0.13777038	0.022928607	0.00039145450
0.13790187	0.023415365	0.00039178508
0.13803336	0.023939720	0.00039524393
0.13816485	0.023705411	0.00039747683
0.13829634	0.023251011	0.00039009945
0.13842783	0.024121286	0.00039864457
0.13855931	0.023213268	0.00039132535
0.13869080	0.023737654	0.00039529852
0.13882229	0.023640104	0.00039436221
0.13895378	0.023526618	0.00039070945
0.13908527	0.024018159	0.00039652148
0.13921676	0.023306856	0.00039148276
0.13934825	0.023419703	0.00039195257
0.13947973	0.023547366	0.00039297274
0.13961122	0.023929641	0.00039296276
0.13974271	0.024193917	0.00039499920
0.13987420	0.023284594	0.00039161953
0.14000569	0.023892031	0.00039093548
0.14013718	0.023990481	0.00039451562
0.14026867	0.023242076	0.00038956548
0.14040016	0.023806870	0.00039523673
0.14053164	0.023842686	0.00039562600
0.14066313	0.023451418	0.00038719283
0.14079462	0.023945665	0.00039332356
0.14092611	0.023354554	0.00038940067
0.14105760	0.024065674	0.00039357251
0.14118909	0.023892461	0.00039420814
0.14132058	0.023227473	0.00038462040
0.14145207	0.023672722	0.00038962728
0.14158355	0.023087471	0.00038494090
0.14171504	0.023587165	0.00038972014
0.14184653	0.023899163	0.00039193188
0.14197802	0.024096719	0.00039014458
0.14210951	0.023445755	0.00038689016
0.14224100	0.023624064	0.00039002877
0.14237249	0.024310305	0.00039168398
0.14250398	0.023660933	0.00038954335
0.14263546	0.023743737	0.00038835179
0.14276695	0.023035649	0.00038460243
0.14289844	0.023742294	0.00038886173
0.14302993	0.024138797	0.00039182662
0.14316142	0.023726367	0.00038943878
0.14329291	0.023335944	0.00038354577
0.14342440	0.024140184	0.00039146768
0.14355588	0.023894984	0.00038929840
0.14368737	0.023112962	0.00038521326
0.14381886	0.023267639	0.00038622864
0.14395035	0.023684230	0.00038553192
0.14408184	0.023570520	0.00038570995
0.14421333	0.023940623	0.00038996899
0.14434482	0.023768988	0.00038689668
0.14447631	0.023525115	0.00038725945
0.14460779	0.023652621	0.00038641564
0.14473928	0.023198577	0.00038333428
0.14487077	0.022756795	0.00038288426
0.14500226	0.023829703	0.00038785511
0.14513375	0.023884912	0.00038975923
0.14526524	0.023935919	0.00038748416
0.14539673	0.023894498	0.00038663358
0.14552822	0.024043926	0.00039184400
0.14565970	0.023435444	0.00038300404
0.14579119	0.023276186	0.00038434834
0.14592268	0.023526397	0.00038361613
0.14605417	0.023390083	0.00038409607
0.14618566	0.023990799	0.00038805591
0.14631715	0.023712959	0.00038388574
0.14644864	0.024040376	0.00038696981
0.14658012	0.023175535	0.00038148650
0.14671161	0.023514983	0.00038458272
0.14684310	0.023771526	0.00038731289
0.14697459	0.023861413	0.00038587595
0.14710608	0.023390543	0.00038245981
0.14723757	0.024081742	0.00038869626
0.14736906	0.023579399	0.00038315565
0.14750055	0.022804201	0.00037992977
0.14763203	0.023955248	0.00038470144
0.14776352	0.023926577	0.00038483042
0.14789501	0.024310863	0.00038816028
0.14802650	0.023826509	0.00038267528
0.14815799	0.023784552	0.00038628656
0.14828948	0.023603354	0.00038272622
0.14842097	0.023342779	0.00038320096
0.14855246	0.023865134	0.00038410272
0.14868394	0.023881605	0.00038275518
0.14881543	0.023308860	0.00038010055
0.14894692	0.022896917	0.00037882924
0.14907841	0.023357095	0.00038021292
0.14920990	0.023538619	0.00038127965
0.14934139	0.023412263	0.00038089869
0.14947288	0.023727708	0.00038474813
0.14960436	0.023540505	0.00038217452
0.14973585	0.023570785	0.00037987781
0.14986734	0.023879424	0.00038379335
0.14999883	0.023279270	0.00037759864
0.15013032	0.023917257	0.00038358649
0.15026181	0.023550280	0.00038268832
0.15039330	0.023825232	0.00038364576
0.15052479	0.023353870	0.00037865321
0.15065627	0.024152743	0.00038413243
0.15078776	0.023656424	0.00038141408
0.15091925	0.024508743	0.00038697433
0.15105074	0.023507768	0.00037842212
0.15118223	0.022979185	0.00037699100
0.15131372	0.023660944	0.00038027353
0.15144521	0.023558687	0.00037888684
0.15157670	0.023241476	0.00037732495
0.15170818	0.024653728	0.00038589941
0.15183967	0.023633313	0.00037968561
0.15197116	0.023498726	0.00037977083
0.15210265	0.023259391	0.00037684640
0.15223414	0.023286528	0.00037667729
0.15236563	0.022820683	0.00037490183
0.15249712	0.023454333	0.00037893710
0.15262860	0.024190334	0.00038186777
0.15276009	0.024083059	0.00038251706
0.15289158	0.023837653	0.00038052026
0.15302307	0.023509088	0.00037707539
0.15315456	0.023337775	0.00037632605
0.15328605	0.023679642	0.00037980944
0.15341754	0.023336444	0.00037726736
0.15354903	0.023342895	0.00037481324
0.15368051	0.023243839	0.00037666156
0.15381200	0.022822519	0.00037297351
0.15394349	0.024355826	0.00038234820
0.15407498	0.024032150	0.00038164954
0.15420647	0.023326114	0.00037324757
0.15433796	0.022748079	0.00037097920
0.15446945	0.023633092	0.00037638550
0.15460094	0.023181539	0.00037687166
0.15473242	0.023194960	0.00037411982
0.15486391	0.023864811	0.00037752505
0.15499540	0.023757256	0.00037756025
0.15512689	0.023545073	0.00037638920
0.15525838	0.024182366	0.00038005310
0.15538987	0.023376134	0.00037345669
0.15552136	0.024196784	0.00037940052
0.15565284	0.023850228	0.00037787364
0.15578433	0.023720363	0.00037675213
0.15591582	0.023672182	0.00037712242
0.15604731	0.023590527	0.00037749377
0.15617880	0.023660744	0.00037485067
0.15631029	0.023002887	0.00037238732
0.15644178	0.023853298	0.00037516321
0.15657327	0.023455688	0.00037647571
0.15670475	0.023859554	0.00037508340
0.15683624	0.023971697	0.00037773829
0.15696773	0.023326563	0.00037247749
0.15709922	0.023517184	0.00037380899
0.15723071	0.023918872	0.00037650773
0.15736220	0.023334700	0.00037154304
0.15749369	0.024605860	0.00038005972
0.15762518	0.024338751	0.00037842410
0.15775666	0.023991620	0.00037631690
0.15788815	0.023811961	0.00037610352
0.15801964	0.023349309	0.00037245930
0.15815113	0.023491038	0.00037281594
0.15828262	0.024313794	0.00037778240
0.15841411	0.023238587	0.00037142286
0.15854560	0.023302733	0.00037145208
0.15867708	0.023595546	0.00037182944
0.15880857	0.023384844	0.00037078278
0.15894006	0.023822476	0.00037356037
0.15907155	0.023413996	0.00037143361
0.15920304	0.023519459	0.00037274086
0.15933453	0.023414091	0.00037077192
0.15946602	0.023691975	0.00037234633
0.15959751	0.023444801	0.00037155957
0.15972899	0.023267328	0.00037029961
0.15986048	0.023651562	0.00037246763
0.15999197	0.023072282	0.00036721910
0.16012346	0.024326723	0.00037648635
0.16025495	0.023088863	0.00036873147
0.16038644	0.023595922	0.00036980624
0.16051793	0.022699859	0.00036653288
0.16064942	0.023219482	0.00036744588
0.16078090	0.023678457	0.00037128913
0.16091239	0.023336251	0.00037034777
0.16104388	0.022643301	0.00036337106
0.16117537	0.023185205	0.00036817971
0.16130686	0.023933555	0.00037150945
0.16143835	0.023397628	0.00036886722
0.16156984	0.023962502	0.00037369181
0.16170133	0.022936946	0.00036434783
0.16183281	0.023852070	0.00037265944
0.16196430	0.023586834	0.00037012266
0.16209579	0.023594670	0.00036977471
0.16222728	0.023817381	0.00037292668
0.16235877	0.023927381	0.00037059470
0.16249026	0.023170878	0.00036632256
0.16262175	0.023214190	0.00036796406
0.16275323	0.023326190	0.00036892903
0.16288472	0.023479832	0.00036819973
0.16301621	0.023787363	0.00036994551
0.16314770	0.023242018	0.00036764182
0.16327919	0.023083784	0.00036528888
0.16341068	0.023303105	0.00036560124
0.16354217	0.023457851	0.00036781706
0.16367366	0.023236212	0.00036460809
0.16380514	0.023599200	0.00036966416
0.16393663	0.023355156	0.00036678348
0.16406812	0.024117037	0.00036908090
0.16419961	0.023356299	0.00036598826
0.16433110	0.023997321	0.00036956385
0.16446259	0.023767321	0.00036976052
0.16459408	0.022660389	0.00036272645
0.16472557	0.023276289	0.00036398805
0.16485705	0.023427117	0.00036668271
0.16498854	0.023376234	0.00036570628
0.16512003	0.023366506	0.00036612000
0.16525152	0.023459951	0.00036790505
0.16538301	0.024264393	0.00037094297
0.16551450	0.023539013	0.00036688026
0.16564599	0.023330864	0.00036438450
0.16577747	0.024048350	0.00037019828
0.16590896	0.023444040	0.00036661802
0.16604045	0.023836329	0.00036634268
0.16617194	0.023456369	0.00036627934
0.16630343	0.023870131	0.00036727622
0.16643492	0.023172199	0.00036241534
0.16656641	0.023640093	0.00036673274
0.16669790	0.023013196	0.00036008176
0.16682938	0.023625209	0.00036725842
0.16696087	0.023537707	0.00036519343
0.16709236	0.023334368	0.00036219969
0.16722385	0.022991541	0.00036233525
0.16735534	0.023971454	0.00036700084
0.16748683	0.023370349	0.00036348108
0.16761832	0.022782298	0.00036066993
0.16774981	0.023941129	0.00036517595
0.16788129	0.023726678	0.00036643279
0.16801278	0.023683850	0.00036401211
0.16814427	0.023099262	0.00036250925
0.16827576	0.023103515	0.00036201898
0.16840725	0.023528530	0.00036342481
0.16853874	0.023250968	0.00036205623
0.16867023	0.023114121	0.00035933713
0.16880171	0.023475755	0.00036364314
0.16893320	0.023993308	0.00036737263
0.16906469	0.023822008	0.00036286859
0.16919618	0.023521026	0.00036487089
0.16932767	0.024577361	0.00036726585
0.16945916	0.023605088	0.00036390846
0.16959065	0.024011576	0.00036688900
0.16972214	0.023620329	0.00036200543
0.16985362	0.023408487	0.00036302542
0.16998511	0.023830826	0.00036286659
0.17011660	0.023564317	0.00036321229
0.17024809	0.024042586	0.00036610596
0.17037958	0.023228861	0.00035928540
0.17051107	0.023864502	0.00036540636
0.17064256	0.023775826	0.00036270024
0.17077405	0.023868932	0.00036389599
0.17090553	0.023935021	0.00036400656
0.17103702	0.023853937	0.00036309210
0.17116851	0.023238825	0.00035987727
0.17130000	0.023636135	0.00036255540
0.17143149	0.024142154	0.00036470324
0.17156298	0.024008309	0.00036501664
0.17169447	0.023682845	0.00036028126
0.17182595	0.023582301	0.00036063699
0.17195744	0.023330736	0.00036045510
0.17208893	0.022906828	0.00035623284
0.17222042	0.022963438	0.00035713358
0.17235191	0.023182241	0.00035732934
0.17248340	0.022998162	0.00035805111
0.17261489	0.024291646	0.00036577285
0.17274638	0.023448320	0.00035779700
0.17287786	0.023114794	0.00035850080
0.17300935	0.023280643	0.00035882572
0.17314084	0.023030813	0.00035687822
0.17327233	0.023715870	0.00036042868
0.17340382	0.023322356	0.00035787097
0.17353531	0.023279548	0.00035839165
0.17366680	0.023608513	0.00035957625
0.17379829	0.022914784	0.00035448067
0.17392977	0.023226601	0.00035877815
0.17406126	0.023935595	0.00036138525
0.17419275	0.024098510	0.00036177045
0.17432424	0.023046965	0.00035525261
0.17445573	0.023890635	0.00035995593
0.17458722	0.023786385	0.00036043501
0.17471871	0.023309016	0.00035654372
0.17485019	0.023150893	0.00035660335
0.17498168	0.023683405	0.00035858965
0.17511317	0.023900695	0.00036021457
0.17524466	0.023552926	0.00036001132
0.17537615	0.023519826	0.00035820268
0.17550764	0.022982947	0.00035439879
0.17563913	0.023587324	0.00035732812
0.17577062	0.023019006	0.00035305400
0.17590210	0.022932825	0.00035477722
0.17603359	0.023521150	0.00035611110
0.17616508	0.023059387	0.00035545472
0.17629657	0.023662933	0.00035852498
0.17642806	0.023443120	0.00035518305
0.17655955	0.023077625	0.00035467068
0.17669104	0.023312388	0.00035423864
0.17682253	0.023857412	0.00035794289
0.17695401	0.024480240	0.00036333731
0.17708550	0.022746941	0.00035098773
0.17721699	0.023118007	0.00035503460
0.17734848	0.023299420	0.00035507902
0.17747997	0.023200534	0.00035476057
0.17761146	0.024318939	0.00036241072
0.17774295	0.023699279	0.00035535363
0.17787443	0.023488420	0.00035660666
0.17800592	0.023274592	0.00035436465
0.17813741	0.023645255	0.00035615703
0.17826890	0.023622924	0.00035789135
0.17840039	0.023544275	0.00035491793
0.17853188	0.024097562	0.00035985230
0.17866337	0.023244218	0.00035357166
0.17879486	0.023605694	0.00035581153
0.17892634	0.023673774	0.00035633349
0.17905783	0.023627541	0.00035410364
0.17918932	0.023521832	0.00035595355
0.17932081	0.023595586	0.00035465009
0.17945230	0.023451329	0.00035347863
0.17958379	0.023938270	0.00035824653
0.17971528	0.023497719	0.00035315644
0.17984677	0.023453068	0.00035492585
0.17997825	0.023561776	0.00035386951
0.18010974	0.023791004	0.00035549482
0.18024123	0.023320468	0.00035264169
0.18037272	0.023494276	0.00035130816
0.18050421	0.023316905	0.00035987262
0.18063570	0.023443500	0.00036251290
0.18076719	0.023725884	0.00036488474
0.18089867	0.023387249	0.00036715877
0.18103016	0.023558056	0.00036885372
0.18116165	0.022765585	0.00036832257
0.18129314	0.023624079	0.00037180607
0.18142463	0.023335590	0.00037144002
0.18155612	0.022891135	0.00037290205
0.18168761	0.023093968	0.00037351429
0.18181910	0.022904495	0.00037342860
0.18195058	0.023073305	0.00037715791
0.18208207	0.023317322	0.00037660892
0.18221356	0.023445762	0.00038099736
0.18234505	0.023883346	0.00038372224
0.18247654	0.023787698	0.00038404279
0.18260803	0.024292833	0.00038963596
0.18273952	0.023669679	0.00038644302
0.18287101	0.023461200	0.00038582633
0.18300249	0.023734468	0.00038823058
0.18313398	0.022485981	0.00037902488
0.18326547	0.022677327	0.00038375576
0.18339696	0.023772704	0.00039057483
0.18352845	0.023164832	0.00038720408
0.18365994	0.023489490	0.00039159190
0.18379143	0.023656668	0.00039251658
0.18392292	0.022846602	0.00039096904
0.18405440	0.024094638	0.00039580352
0.18418589	0.023348946	0.00039371742
0.18431738	0.023776413	0.00039732851
0.18444887	0.023513122	0.00039390721
0.18458036	0.023033952	0.00039404791
0.18471185	0.023266690	0.00039602876
0.18484334	0.023147536	0.00039619894
0.18497482	0.023096082	0.00039723359
0.18510631	0.022994520	0.00039607016
0.18523780	0.023369826	0.00040088293
0.18536929	0.023313362	0.00039528566
0.18550078	0.023669808	0.00038886801
0.18563227	0.023220783	0.00038622821
0.18576376	0.024070727	0.00038522992
0.18589525	0.023818350	0.00038772883
0.18602673	0.023450847	0.00038160352
0.18615822	0.023084025	0.00037765453
0.18628971	0.023030461	0.00037603630
0.18642120	0.023455926	0.00037705670
0.18655269	0.023496342	0.00037717027
0.18668418	0.023266558	0.00037304076
0.18681567	0.022462609	0.00036938615
0.18694716	0.022663515	0.00036888542
0.18707864	0.023567443	0.00037015223
0.18721013	0.023055607	0.00036861727
0.18734162	0.023524020	0.00037183952
0.18747311	0.023578865	0.00036880476
0.18760460	0.023139609	0.00036853650
0.18773609	0.023255912	0.00036469524
0.18786758	0.023535399	0.00036869444
0.18799906	0.022920614	0.00036443848
0.18813055	0.023719110	0.00036626457
0.18826204	0.023114102	0.00036467953
0.18839353	0.023115286	0.00035945844
0.18852502	0.023225065	0.00036260012
0.18865651	0.023752175	0.00036678924
0.18878800	0.023171450	0.00035817353
0.18891949	0.023906249	0.00036456680
0.18905097	0.023208235	0.00035992097
0.18918246	0.023813971	0.00036306463
0.18931395	0.023472236	0.00036100715
0.18944544	0.022709636	0.00035312088
0.18957693	0.023679330	0.00036082744
0.18970842	0.023849680	0.00035942116
0.18983991	0.023053733	0.00035672027
0.18997140	0.023811019	0.00036127604
0.19010288	0.023580190	0.00035621096
0.19023437	0.023409060	0.00035627424
0.19036586	0.023171352	0.00035475158
0.19049735	0.023085575	0.00035292336
0.19062884	0.023212124	0.00035461482
0.19076033	0.023432462	0.00035276450
0.19089182	0.023206561	0.00035374137
0.19102330	0.023564340	0.00035381702
0.19115479	0.023584026	0.00035385172
0.19128628	0.022844243	0.00034952014
0.19141777	0.023422895	0.00035294189
0.19154926	0.023362600	0.00035310982
0.19168075	0.023152976	0.00035159116
0.19181224	0.022751461	0.00034988548
0.19194373	0.023258257	0.00035256774
0.19207521	0.023505634	0.00035264143
0.19220670	0.023991029	0.00035404209
0.19233819	0.023411011	0.00035146456
0.19246968	0.022928042	0.00034941081
0.19260117	0.023795839	0.00035432232
0.19273266	0.023116411	0.00034865762
0.19286415	0.023031083	0.00034776874
0.19299564	0.023012864	0.00035057171
0.19312712	0.023393829	0.00034919500
0.19325861	0.023594491	0.00035318403
0.19339010	0.023688826	0.00035071764
0.19352159	0.023144015	0.00034849110
0.19365308	0.023494068	0.00035100538
0.19378457	0.022958137	0.00034744151
0.19391606	0.023514558	0.00035025502
0.19404754	0.022987066	0.00034784170
0.19417903	0.022877293	0.00034609618
0.19431052	0.023312720	0.00035015310
0.19444201	0.023363189	0.00034924211
0.19457350	0.023648804	0.00035065657
0.19470499	0.023190286	0.00034858933
0.19483648	0.023872530	0.00035136687
0.19496797	0.022643104	0.00034555123
0.19509945	0.023468720	0.00034875956
0.19523094	0.023785966	0.00035127249
0.19536243	0.023465593	0.00034895722
0.19549392	0.023528188	0.00034769050
0.19562541	0.023548808	0.00034905284
0.19575690	0.023418040	0.00034654876
0.19588839	0.023306089	0.00034628192
0.19601988	0.023734309	0.00034918654
0.19615136	0.023508252	0.00034789284
0.19628285	0.023607940	0.00034925373
0.19641434	0.023367664	0.00034662865
0.19654583	0.023746718	0.00034860569
0.19667732	0.022870696	0.00034299500
0.19680881	0.022543423	0.00034276306
0.19694030	0.023542672	0.00034763624
0.19707178	0.023248726	0.00034510078
0.19720327	0.023132855	0.00034419028
0.19733476	0.023173015	0.00034385414
0.19746625	0.023050623	0.00034366123
0.19759774	0.023879579	0.00034992405
0.19772923	0.023317467	0.00034465769
0.19786072	0.023055361	0.00034380312
0.19799221	0.023694447	0.00034914975
0.19812369	0.023368501	0.00034295027
0.19825518	0.023165660	0.00034560901
0.19838667	0.023117119	0.00034347474
0.19851816	0.023145507	0.00034378582
0.19864965	0.023571616	0.00034617746
0.19878114	0.023382705	0.00034450412
0.19891263	0.022998334	0.00034276034
0.19904412	0.023296645	0.00034295953
0.19917560	0.022511431	0.00033930769
0.19930709	0.023106962	0.00034294469
0.19943858	0.023320551	0.00034332173
0.19957007	0.023734790	0.00034630841
0.19970156	0.023289193	0.00034328157
0.19983305	0.023317171	0.00034277661
0.19996454	0.024141842	0.00034779782
0.20009602	0.023484000	0.00034360351
0.20022751	0.022933460	0.00034212973
0.20035900	0.023310224	0.00034378668
0.20049049	0.023013783	0.00034143883
0.20062198	0.023202743	0.00034306754
0.20075347	0.023049010	0.00034035675
0.20088496	0.022479257	0.00033799320
0.20101645	0.023337194	0.00034294961
0.20114793	0.023394863	0.00034206888
0.20127942	0.023355221	0.00034267401
0.20141091	0.022708406	0.00033817708
0.20154240	0.022794371	0.00033999942
0.20167389	0.023631398	0.00034492753
0.20180538	0.023331101	0.00034112404
0.20193687	0.024000281	0.00034587940
0.20206836	0.023159656	0.00034126664
0.20219984	0.023402725	0.00034259160
0.20233133	0.023462188	0.00034358720
0.20246282	0.022762566	0.00033702509
0.20259431	0.023424478	0.00034204603
0.20272580	0.023127870	0.00033882068
0.20285729	0.023875638	0.00034430343
0.20298878	0.023565264	0.00034225871
0.20312027	0.023579146	0.00033962796
0.20325175	0.023059493	0.00033927599
0.20338324	0.023686088	0.00034053191
0.20351473	0.022828054	0.00033864374
0.20364622	0.023495881	0.00034091648
0.20377771	0.022982034	0.00033607999
0.20390920	0.023517965	0.00034190276
0.20404069	0.023135656	0.00033800770
0.20417217	0.023444100	0.00034129089
0.20430366	0.023695837	0.00034331047
0.20443515	0.022884454	0.00033625488
0.20456664	0.023433546	0.00034026534
0.20469813	0.023684522	0.00034102313
0.20482962	0.023826364	0.00034146755
0.20496111	0.023454881	0.00034063039
0.20509260	0.023068268	0.00033656720
0.20522408	0.023548463	0.00033987770
0.20535557	0.023422444	0.00034054115
0.20548706	0.023072029	0.00033662741
0.20561855	0.022708417	0.00033493097
0.20575004	0.023070674	0.00033556529
0.20588153	0.023993987	0.00034229617
0.20601302	0.023742786	0.00034154231
0.20614451	0.022555605	0.00033236033
0.20627599	0.023262299	0.00033816487
0.20640748	0.023317039	0.00033676008
0.20653897	0.024068485	0.00034264671
0.20667046	0.023359874	0.00033865674
0.20680195	0.023216700	0.00033634918
0.20693344	0.023166159	0.00033820784
0.20706493	0.023211851	0.00033595431
0.20719641	0.023150770	0.00033680011
0.20732790	0.023213276	0.00033849648
0.20745939	0.022428706	0.00033134263
0.20759088	0.023435294	0.00033827719
0.20772237	0.023621133	0.00033931507
0.20785386	0.022930131	0.00033377098
0.20798535	0.022923610	0.00033624967
0.20811684	0.023431004	0.00033618925
0.20824832	0.022887062	0.00033590373
0.20837981	0.023330559	0.00033689279
0.20851130	0.023064582	0.00033577212
0.20864279	0.023024261	0.00033567145
0.20877428	0.023631494	0.00033675514
0.20890577	0.023515892	0.00033710636
0.20903726	0.023140975	0.00033539479
0.20916875	0.022932271	0.00033469487
0.20930023	0.023562062	0.00033790134
0.20943172	0.023478800	0.00033643645
0.20956321	0.023055460	0.00033355105
0.20969470	0.023639525	0.00033784542
0.20982619	0.022639444	0.00033247648
0.20995768	0.023665031	0.00033822953
0.21008917	0.023809559	0.00033701600
0.21022065	0.023170045	0.00033441746
0.21035214	0.022937133	0.00033410323
0.21048363	0.022736848	0.00033098527
0.21061512	0.023293982	0.00033681308
0.21074661	0.023272335	0.00033262650
0.21087810	0.023525238	0.00033490782
0.21100959	0.023245332	0.00033522007
0.21114108	0.023513904	0.00033402155
0.21127256	0.023574196	0.00033782417
0.21140405	0.023597284	0.00033436783
0.21153554	0.023283273	0.00033554503
0.21166703	0.023438127	0.00033545820
0.21179852	0.023094582	0.00033337402
0.21193001	0.023030411	0.00033364481
0.21206150	0.022629007	0.00032991555
0.21219299	0.023069797	0.00033220589
0.21232447	0.022985404	0.00033276289
0.21245596	0.022987461	0.00033045339
0.21258745	0.023243417	0.00033389212
0.21271894	0.023043596	0.00033137908
0.21285043	0.023030503	0.00033216008
0.21298192	0.023795632	0.00033750134
0.21311341	0.023536781	0.00033372073
0.21324489	0.022986765	0.00033263692
0.21337638	0.023127256	0.00033126937
0.21350787	0.023202658	0.00033256127
0.21363936	0.023377001	0.00033416120
0.21377085	0.023160338	0.00033156169
0.21390234	0.023289898	0.00033408303
0.21403383	0.023448340	0.00033249975
0.21416532	0.023540818	0.00033426783
0.21429680	0.022977554	0.00033106585
0.21442829	0.023166814	0.00033141762
0.21455978	0.023633555	0.00033508893
0.21469127	0.023673592	0.00033361434
0.21482276	0.023614836	0.00033369854
0.21495425	0.023266387	0.00033270492
0.21508574	0.023704039	0.00033421309
0.21521723	0.023002461	0.00033060252
0.21534871	0.023003342	0.00033088995
0.21548020	0.023673543	0.00033131361
0.21561169	0.023502464	0.00033288255
0.21574318	0.023273362	0.00033148429
0.21587467	0.023381300	0.00033052697
0.21600616	0.022988852	0.00032984332
0.21613765	0.023044129	0.00032781339
0.21626913	0.023101803	0.00033084280
0.21640062	0.023761556	0.00033353032
0.21653211	0.023132692	0.00033003824
0.21666360	0.023018532	0.00032893214
0.21679509	0.022480955	0.00032527463
0.21692658	0.023384293	0.00033156299
0.21705807	0.022669325	0.00032671081
0.21718956	0.023468509	0.00032993427
0.21732104	0.023151082	0.00033038342
0.21745253	0.023292369	0.00033045688
0.21758402	0.022646582	0.00032663890
0.21771551	0.023408658	0.00032956880
0.21784700	0.023104273	0.00032719586
0.21797849	0.022547379	0.00032597395
0.21810998	0.023242163	0.00032838726
0.21824147	0.022912657	0.00032780994
0.21837295	0.023719680	0.00033289561
0.21850444	0.023050414	0.00032561345
0.21863593	0.023660789	0.00033239021
0.21876742	0.023364029	0.00032797331
0.21889891	0.022807145	0.00032746846
0.21903040	0.023350335	0.00032999060
0.21916189	0.023408136	0.00032839246
0.21929337	0.022714761	0.00032640510
0.21942486	0.023043251	0.00032735820
0.21955635	0.022591653	0.00032608549
0.21968784	0.023169491	0.00032827352
0.21981933	0.023512463	0.00032766791
0.21995082	0.023105007	0.00032748475
0.22008231	0.023308786	0.00032817639
0.22021380	0.022782055	0.00032661410
0.22034528	0.023255776	0.00032920458
0.22047677	0.023254859	0.00032537725
0.22060826	0.023439722	0.00032904946
0.22073975	0.023069999	0.00032723658
0.22087124	0.022995197	0.00032736180
0.22100273	0.022917966	0.00032563577
0.22113422	0.022791273	0.00032308940
0.22126571	0.022909731	0.00032556696
0.22139719	0.022818284	0.00032457760
0.22152868	0.023533176	0.00032859609
0.22166017	0.023435839	0.00032866869
0.22179166	0.022809554	0.00032281109
0.22192315	0.023213807	0.00032807343
0.22205464	0.022777438	0.00032451603
0.22218613	0.022929050	0.00032499526
0.22231761	0.023009388	0.00032510991
0.22244910	0.022734299	0.00032319589
0.22258059	0.023318873	0.00032692129
0.22271208	0.023611101	0.00032852080
0.22284357	0.023123269	0.00032597454
0.22297506	0.023361588	0.00032770388
0.22310655	0.023259539	0.00032511496
0.22323804	0.023155978	0.00032644978
0.22336952	0.022773667	0.00032455016
0.22350101	0.023053306	0.00032355164
0.22363250	0.023545125	0.00032755423
0.22376399	0.023625180	0.00032683184
0.22389548	0.023624774	0.00032801357
0.22402697	0.023302259	0.00032684055
0.22415846	0.022932293	0.00032366296
0.22428995	0.023420101	0.00032560019
0.22442143	0.022986073	0.00032225556
0.22455292	0.023433447	0.00032675543
0.22468441	0.023030385	0.00032420564
0.22481590	0.023135801	0.00032466075
0.22494739	0.022310115	0.00031918455
0.22507888	0.023004566	0.00032331368
0.22521037	0.023083767	0.00032352899
0.22534186	0.023238661	0.00032592069
0.22547334	0.023249733	0.00032439876
0.22560483	0.023336341	0.00032212437
0.22573632	0.023425542	0.00032588085
0.22586781	0.023588450	0.00032593859
0.22599930	0.023106789	0.00032483538
0.22613079	0.023408655	0.00032344105
0.22626228	0.023554910	0.00032577960
0.22639376	0.023476276	0.00032478024
0.22652525	0.023130898	0.00032256172
0.22665674	0.023386989	0.00032439079
0.22678823	0.022939377	0.00032108002
0.22691972	0.022812533	0.00032086179
0.22705121	0.023547354	0.00032436485
0.22718270	0.023097378	0.00032361730
0.22731419	0.022952164	0.00032196998
0.22744567	0.023009623	0.00032217409
0.22757716	0.022954740	0.00032013928
0.22770865	0.022395029	0.00031928875
0.22784014	0.023665526	0.00032442321
0.22797163	0.022988229	0.00032236732
0.22810312	0.023443749	0.00032247786
0.22823461	0.022920859	0.00032092152
0.22836610	0.023812540	0.00032658461
0.22849758	0.022723997	0.00031891585
0.22862907	0.022663289	0.00032022655
0.22876056	0.022791626	0.00031836228
0.22889205	0.022858876	0.00031981119
0.22902354	0.023597659	0.00032450643
0.22915503	0.023033135	0.00031995478
0.22928652	0.023249602	0.00032269397
0.22941800	0.023054477	0.00032026061
0.22954949	0.023256782	0.00032218918
0.22968098	0.023297892	0.00032224218
0.22981247	0.023139549	0.00032020876
0.22994396	0.023518546	0.00032351907
0.23007545	0.023193369	0.00032410686
0.23020694	0.022830188	0.00032512135
0.23033843	0.022835776	0.00033019236
0.23046991	0.022977160	0.00033069201
0.23060140	0.023248212	0.00033466816
0.23073289	0.023496715	0.00033645799
0.23086438	0.023436084	0.00033724394
0.23099587	0.023173417	0.00033933271
0.23112736	0.022974192	0.00033745791
0.23125885	0.023499914	0.00034333482
0.23139034	0.022989399	0.00033863796
0.23152182	0.023341766	0.00034270195
0.23165331	0.023406939	0.00034611509
0.23178480	0.023001114	0.00034313912
0.23191629	0.023341106	0.00034641865
0.23204778	0.023440116	0.00034768960
0.23217927	0.022918460	0.00034406749
0.23231076	0.022589164	0.00034557740
0.23244224	0.023711429	0.00035085152
0.23257373	0.023139841	0.00034792785
0.23270522	0.023057157	0.00034803368
0.23283671	0.023029966	0.00034733364
0.23296820	0.023265370	0.00034968024
0.23309969	0.023472605	0.00035039252
0.23323118	0.023083061	0.00034631270
0.23336267	0.022969207	0.00034923408
0.23349415	0.022873119	0.00034604926
0.23362564	0.022554071	0.00034617017
0.23375713	0.023469003	0.00035088325
0.23388862	0.023106931	0.00034958661
0.23402011	0.023131546	0.00035094750
0.23415160	0.022989009	0.00034808642
0.23428309	0.023601985	0.00035407661
0.23441458	0.023166661	0.00034957261
0.23454606	0.023353539	0.00035210378
0.23467755	0.023115975	0.00035133394
0.23480904	0.022857073	0.00034920219
0.23494053	0.023097930	0.00035109976
0.23507202	0.022971114	0.00035070975
0.23520351	0.022579397	0.00034848671
0.23533500	0.023363274	0.00035339277
0.23546648	0.023222287	0.00035222846
0.23559797	0.023420718	0.00035537947
0.23572946	0.023354871	0.00035351877
0.23586095	0.023306908	0.00035444800
0.23599244	0.023179746	0.00035401801
0.23612393	0.023042462	0.00035183369
0.23625542	0.023834315	0.00035966003
0.23638691	0.022969035	0.00035365427
0.23651839	0.022637012	0.00035028799
0.23664988	0.022949958	0.00035391258
0.23678137	0.022992088	0.00035347530
0.23691286	0.023343397	0.00035599005
0.23704435	0.022756165	0.00035275070
0.23717584	0.022832292	0.00035062456
0.23730733	0.022723968	0.00035374233
0.23743882	0.023320047	0.00035669225
0.23757030	0.023192906	0.00035555997
0.23770179	0.023733200	0.00036018843
0.23783328	0.023631323	0.00035890097
0.23796477	0.023227562	0.00035680752
0.23809626	0.023049598	0.00035517816
0.23822775	0.023234563	0.00035756174
0.23835924	0.023543861	0.00036235407
0.23849072	0.023289840	0.00035564889
0.23862221	0.023744409	0.00036069093
0.23875370	0.023574469	0.00035923473
0.23888519	0.023086899	0.00035670294
0.23901668	0.023067008	0.00035977954
0.23914817	0.023372730	0.00035548177
0.23927966	0.023154600	0.00035794898
0.23941115	0.023291238	0.00035739531
0.23954263	0.022374549	0.00035260824
0.23967412	0.023020139	0.00035818755
0.23980561	0.023280587	0.00035760665
0.23993710	0.023478842	0.00036072721
0.24006859	0.022862090	0.00035802118
0.24020008	0.023336846	0.00036134503
0.24033157	0.023060290	0.00035869966
0.24046306	0.022990907	0.00035785707
0.24059454	0.023434647	0.00036146099
0.24072603	0.022852642	0.00035939073
0.24085752	0.023218524	0.00035938287
0.24098901	0.022689755	0.00035873463
0.24112050	0.023327450	0.00035877410
0.24125199	0.023046414	0.00035945160
0.24138348	0.023125307	0.00036132738
0.24151496	0.023082203	0.00035867264
0.24164645	0.023421107	0.00036339486
0.24177794	0.023236213	0.00035919495
0.24190943	0.023325746	0.00036196500
0.24204092	0.023725011	0.00036354677
0.24217241	0.023058201	0.00035998698
0.24230390	0.023117700	0.00036168771
0.24243539	0.023544059	0.00036227075
0.24256687	0.023827242	0.00036538955
0.24269836	0.023187607	0.00036205642
0.24282985	0.023996888	0.00036591386
0.24296134	0.023332305	0.00036268990
0.24309283	0.023621841	0.00036447284
0.24322432	0.023712035	0.00036528538
0.24335581	0.023534192	0.00036502601
0.24348730	0.022824539	0.00035964833
0.24361878	0.023865958	0.00036703298
0.24375027	0.022705995	0.00035888485
0.24388176	0.022399419	0.00035706124
0.24401325	0.023490058	0.00036619255
0.24414474	0.022891387	0.00036059728
0.24427623	0.024217631	0.00036914041
0.24440772	0.023823001	0.00036688135
0.24453920	0.023276775	0.00036380561
0.24467069	0.022905009	0.00036256636
0.24480218	0.022580717	0.00035788293
0.24493367	0.022482194	0.00035859677
0.24506516	0.023284613	0.00036417987
0.24519665	0.023286143	0.00036402484
0.24532814	0.023502946	0.00036680422
0.24545963	0.023433711	0.00036387751
0.24559111	0.023246292	0.00036412429
0.24572260	0.023400518	0.00036522512
0.24585409	0.023111434	0.00036256582
0.24598558	0.023496221	0.00036623843
0.24611707	0.023171263	0.00036414968
0.24624856	0.022810579	0.00036117784
0.24638005	0.023018529	0.00036446905
0.24651154	0.023081585	0.00036360599
0.24664302	0.023441933	0.00036802239
0.24677451	0.023769206	0.00036752559
0.24690600	0.023646351	0.00036806451
0.24703749	0.023041083	0.00036494745
0.24716898	0.023659421	0.00036606416
0.24730047	0.022160163	0.00036113504
0.24743196	0.022847300	0.00036252203
0.24756345	0.022825479	0.00036417505
0.24769493	0.023091500	0.00036500277
0.24782642	0.023159121	0.00036469956
0.24795791	0.023440679	0.00036802917
0.24808940	0.022600277	0.00036190957
0.24822089	0.023216603	0.00036507131
0.24835238	0.023024613	0.00036593086
0.24848387	0.023015125	0.00036483024
0.24861535	0.023090969	0.00036678039
0.24874684	0.023365764	0.00036796067
0.24887833	0.023182566	0.00036536493
0.24900982	0.023080682	0.00036702965
0.24914131	0.023451793	0.00036834653
0.24927280	0.023608649	0.00036996175
0.24940429	0.023151544	0.00036487856
0.24953578	0.022932535	0.00036441070
0.24966726	0.023176829	0.00036827422
0.24979875	0.023088806	0.00036474515
0.24993024	0.022995145	0.00036658668
0.25006173	0.022645117	0.00036217800
0.25019322	0.021981796	0.00035889282
0.25032471	0.023054575	0.00036837409
0.25045620	0.023262640	0.00036727712
0.25058769	0.023030866	0.00036689151
0.25071917	0.023835920	0.00037054747
0.25085066	0.023507590	0.00036842975
0.25098215	0.023357430	0.00037016093
0.25111364	0.023639706	0.00036927855
0.25124513	0.022745986	0.00036627224
0.25137662	0.022468813	0.00036287074
0.25150811	0.023689737	0.00037016903
0.25163959	0.022563459	0.00036450799
0.25177108	0.023258817	0.00036686329
0.25190257	0.022499073	0.00036464575
0.25203406	0.023635454	0.00037110630
0.25216555	0.023109625	0.00036706579
0.25229704	0.023793569	0.00037267634
0.25242853	0.022857841	0.00036548358
0.25256002	0.023198602	0.00036975572
0.25269150	0.023199560	0.00036864688
0.25282299	0.022815530	0.00036523161
0.25295448	0.023307351	0.00037168837
0.25308597	0.023363617	0.00036774762
0.25321746	0.022877764	0.00036790604
0.25334895	0.022914040	0.00036865385
0.25348044	0.023343502	0.00036932350
0.25361193	0.023560308	0.00037237291
0.25374341	0.023223906	0.00036785980
0.25387490	0.023962436	0.00037331169
0.25400639	0.022955105	0.00037445701
0.25413788	0.023076297	0.00037959683
0.25426937	0.022529152	0.00038034741
0.25440086	0.022328792	0.00038123796
0.25453235	0.023293226	0.00039242671
0.25466383	0.022944171	0.00039160690
0.25479532	0.023220713	0.00039339523
0.25492681	0.022997624	0.00039443620
0.25505830	0.023433688	0.00040121356
0.25518979	0.023105281	0.00039983437
0.25532128	0.022881495	0.00040005562
0.25545277	0.022943586	0.00040285714
0.25558426	0.022579645	0.00040170355
0.25571574	0.022549998	0.00040169656
0.25584723	0.023465119	0.00041120073
0.25597872	0.023309948	0.00041197640
0.25611021	0.022636119	0.00040878592
0.25624170	0.023222441	0.00041267799
0.25637319	0.023286502	0.00041747488
0.25650468	0.022987171	0.00041554719
0.25663617	0.022818172	0.00041757810
0.25676765	0.022617684	0.00041449349
0.25689914	0.023481811	0.00042516664
0.25703063	0.023530180	0.00042897591
0.25716212	0.022917631	0.00042281294
0.25729361	0.023315979	0.00042773947
0.25742510	0.022723244	0.00042447502
0.25755659	0.023269489	0.00043212881
0.25768807	0.023107805	0.00043107748
0.25781956	0.022774144	0.00042890421
0.25795105	0.023242653	0.00043378552
0.25808254	0.022709831	0.00043530831
0.25821403	0.023112382	0.00043591890
0.25834552	0.023814200	0.00044348877
0.25847701	0.023413747	0.00043915670
0.25860850	0.022875027	0.00043630383
0.25873998	0.022924877	0.00044047436
0.25887147	0.022287933	0.00043577110
0.25900296	0.023389604	0.00044469774
0.25913445	0.023246747	0.00044207268
0.25926594	0.023014450	0.00044123346
0.25939743	0.023269553	0.00044692849
0.25952892	0.023053557	0.00044317366
0.25966041	0.022662901	0.00044533139
0.25979189	0.023311905	0.00044652057
0.25992338	0.023395163	0.00045060615
0.26005487	0.022198956	0.00044206707
0.26018636	0.022634246	0.00044556081
0.26031785	0.022441804	0.00044375343
0.26044934	0.023923914	0.00045588566
0.26058083	0.023280541	0.00045120725
0.26071231	0.023270454	0.00045419439
0.26084380	0.023903058	0.00045594750
0.26097529	0.023034129	0.00045417780
0.26110678	0.021896096	0.00044522383
0.26123827	0.023546358	0.00045998897
0.26136976	0.023634045	0.00045813921
0.26150125	0.023691462	0.00045976809
0.26163274	0.022353049	0.00045075655
0.26176422	0.023954436	0.00046124521
0.26189571	0.023493637	0.00046184898
0.26202720	0.023026354	0.00045473274
0.26215869	0.023645572	0.00046360366
0.26229018	0.022685737	0.00045797102
0.26242167	0.023117521	0.00046076386
0.26255316	0.023537618	0.00046399028
0.26268465	0.022174253	0.00045712240
0.26281613	0.023038544	0.00046288217
0.26294762	0.022707292	0.00045889046
0.26307911	0.023100009	0.00046200194
0.26321060	0.022477619	0.00046371488
0.26334209	0.023534750	0.00047166029
0.26347358	0.023145556	0.00046619352
0.26360507	0.023770871	0.00047078314
0.26373655	0.023040904	0.00046642952
0.26386804	0.023343177	0.00047206425
0.26399953	0.023767493	0.00047711696
0.26413102	0.023185560	0.00046771571
0.26426251	0.023218494	0.00047205595
0.26439400	0.022560428	0.00046639565
0.26452549	0.022869925	0.00047258225
0.26465698	0.023179534	0.00047561019
0.26478846	0.022881553	0.00046827794
0.26491995	0.022906004	0.00047714150
0.26505144	0.023359571	0.00047407017
0.26518293	0.023169110	0.00047611645
0.26531442	0.022524200	0.00047454429
0.26544591	0.022862105	0.00047336330
[truncated: 567 more rows]
