# Supplementary material for: Invariant surface glycoprotein 65 of Trypanosoma brucei is a complement C3 receptor
Source: Nat Commun. 2022 Aug 29;13:5085. doi: 10.1038/s41467-022-32728-9 (PMC9424271; doi:10.1038/s41467-022-32728-9)
Supplement: Supplementary file 4 — supplementary data 2 [file 41467_2022_32728_MOESM4_ESM.zip › b21-414646_00163.dat]

0.0026000000	40.328500	0.13807811
0.0027314887	29.397674	0.10828846
0.0028629774	22.665977	0.090918840
0.0029944661	17.540340	0.076758750
0.0031259548	12.435958	0.059392834
0.0032574435	11.098671	0.058077986
0.0033889322	8.8563415	0.049043217
0.0035204209	11.739364	0.049161730
0.0036519096	12.472799	0.047023660
0.0037833983	10.121091	0.039936672
0.0039148870	8.4311270	0.035170936
0.0040463757	6.8948300	0.030598392
0.0041778644	5.5496650	0.025730146
0.0043093531	4.6744273	0.023184806
0.0044408418	3.8974070	0.020360949
0.0045723305	3.1393061	0.018273721
0.0047038192	2.9457586	0.016941962
0.0048353079	2.5183587	0.015207303
0.0049667966	2.2582110	0.014348914
0.0050982853	1.9210476	0.012537403
0.0052297740	1.7838300	0.012239277
0.0053612627	1.5355696	0.010965837
0.0054927514	1.3928822	0.010167023
0.0056242401	1.2876588	0.0097471626
0.0057557288	1.2023683	0.0091578618
0.0058872175	1.0985566	0.0086364083
0.0060187062	1.0368913	0.0083682877
0.0061501949	0.90472624	0.0074873112
0.0062816836	0.89415887	0.0076115858
0.0064131723	0.85341195	0.0072895943
0.0065446610	0.81117735	0.0070051529
0.0066761496	0.77120014	0.0067982120
0.0068076383	0.72345210	0.0064350722
0.0069391270	0.70103990	0.0064364362
0.0070706157	0.67256612	0.0062046324
0.0072021044	0.65199453	0.0060416500
0.0073335931	0.61569038	0.0058454545
0.0074650818	0.58109631	0.0055135356
0.0075965705	0.56615654	0.0054873630
0.0077280592	0.56527528	0.0054603865
0.0078595479	0.51389481	0.0050818441
0.0079910366	0.51373107	0.0051113092
0.0081225253	0.48193010	0.0048089728
0.0082540140	0.47344963	0.0047935818
0.0083855027	0.45639041	0.0047244271
0.0085169914	0.42057007	0.0044425865
0.0086484801	0.41109877	0.0043603337
0.0087799688	0.39560895	0.0042019534
0.0089114575	0.38392607	0.0041613266
0.0090429462	0.37101439	0.0040621472
0.0091744349	0.34805015	0.0039005939
0.0093059236	0.33503513	0.0037819070
0.0094374123	0.31894308	0.0036655282
0.0095689010	0.31238275	0.0035692146
0.0097003897	0.29586209	0.0035016330
0.0098318784	0.27791909	0.0033452679
0.0099633671	0.27140254	0.0032699101
0.010094856	0.26468654	0.0032192782
0.010226345	0.24711567	0.0030369560
0.010357833	0.25415045	0.0031594042
0.010489322	0.22332278	0.0028744742
0.010620811	0.21677724	0.0028119709
0.010752299	0.20723289	0.0027376716
0.010883788	0.19684349	0.0026129923
0.011015277	0.19743591	0.0026646488
0.011146765	0.18265362	0.0024835322
0.011278254	0.17277277	0.0024058954
0.011409743	0.16679142	0.0023394493
0.011541231	0.16017676	0.0022582516
0.011672720	0.15173421	0.0022032154
0.011804209	0.14378557	0.0020640020
0.011935698	0.13654759	0.0020065345
0.012067186	0.13230771	0.0019644839
0.012198675	0.12300823	0.0018322734
0.012330164	0.11578435	0.0017817186
0.012461652	0.11364948	0.0017443296
0.012593141	0.11168293	0.0016906137
0.012724630	0.10779476	0.0016615288
0.012856118	0.099932578	0.0015492019
0.012987607	0.098998507	0.0015592731
0.013119096	0.091815238	0.0014683388
0.013250585	0.092565596	0.0014584940
0.013382073	0.091710182	0.0014579191
0.013513562	0.088791688	0.0014109914
0.013645051	0.083968649	0.0013817429
0.013776539	0.081935557	0.0013575089
0.013908028	0.081970729	0.0013346663
0.014039517	0.078714486	0.0013018195
0.014171005	0.076587078	0.0012755634
0.014302494	0.073991636	0.0012562585
0.014433983	0.070513830	0.0012284082
0.014565472	0.070777615	0.0012056874
0.014696960	0.069254748	0.0011990325
0.014828449	0.069112769	0.0011783589
0.014959938	0.067408838	0.0011704211
0.015091426	0.064046563	0.0011436828
0.015222915	0.063377133	0.0011106704
0.015354404	0.062043817	0.0011031798
0.015485892	0.061120250	0.0010848679
0.015617381	0.063745532	0.0011110048
0.015748870	0.060530458	0.0010831242
0.015880359	0.062031163	0.0010796345
0.016011847	0.060103590	0.0010621495
0.016143336	0.055746423	0.0010143785
0.016274825	0.054539402	0.0010051580
0.016406313	0.054081829	0.00099317835
0.016537802	0.052894419	0.00097580539
0.016669291	0.052636027	0.00097119379
0.016800779	0.053529892	0.00097646550
0.016932268	0.056960279	0.0010012766
0.017063757	0.060922518	0.0010329925
0.017195246	0.058935674	0.0010074534
0.017326734	0.059174912	0.0010091910
0.017458223	0.057988530	0.00099314365
0.017589712	0.055936844	0.00097177005
0.017721200	0.056605861	0.00098177034
0.017852689	0.055006893	0.00094596581
0.017984178	0.053072856	0.00094153197
0.018115666	0.055981519	0.00096071989
0.018247155	0.051878175	0.00092000751
0.018378644	0.053788942	0.00093603089
0.018510133	0.052543289	0.00091586036
0.018641621	0.050273280	0.00089217473
0.018773110	0.050154355	0.00088947039
0.018904599	0.051540890	0.00090003816
0.019036087	0.050225863	0.00088599366
0.019167576	0.049665294	0.00087128203
0.019299065	0.048376592	0.00085737906
0.019430553	0.048974037	0.00086906742
0.019562042	0.045681455	0.00083062757
0.019693531	0.045940641	0.00083285473
0.019825019	0.046754730	0.00083258347
0.019956508	0.046461409	0.00082639470
0.020087997	0.046280842	0.00082914782
0.020219486	0.045115034	0.00081138880
0.020350974	0.043533568	0.00080342266
0.020482463	0.042862658	0.00078258670
0.020613952	0.043458464	0.00078491583
0.020745440	0.043817129	0.00079563305
0.020876929	0.042820996	0.00077578552
0.021008418	0.042052250	0.00077252736
0.021139906	0.041381634	0.00076253127
0.021271395	0.041427620	0.00075449003
0.021402884	0.040544053	0.00075142066
0.021534373	0.041552367	0.00075474968
0.021665861	0.039528747	0.00073517102
0.021797350	0.039906135	0.00073549389
0.021928839	0.039214934	0.00072051151
0.022060327	0.039982571	0.00073432314
0.022191816	0.040590003	0.00073278558
0.022323305	0.039049390	0.00071957305
0.022454793	0.037933283	0.00070585062
0.022586282	0.036720571	0.00068962999
0.022717771	0.036396681	0.00069312299
0.022849260	0.037550513	0.00069407659
0.022980748	0.036251118	0.00068682323
0.023112237	0.036116771	0.00067835859
0.023243726	0.035920596	0.00067332973
0.023375214	0.038094352	0.00069696518
0.023506703	0.036587956	0.00067828262
0.023638192	0.037657613	0.00068775120
0.023769680	0.037159110	0.00068021881
0.023901169	0.037787301	0.00068217444
0.024032658	0.039239567	0.00069657847
0.024164147	0.037589539	0.00067778982
0.024295635	0.035389231	0.00065586124
0.024427124	0.038046775	0.00067727281
0.024558613	0.034827546	0.00064540710
0.024690101	0.035883629	0.00066048362
0.024821590	0.036528633	0.00066102554
0.024953079	0.036665535	0.00065612774
0.025084567	0.035160531	0.00064740636
0.025216056	0.036528781	0.00065115030
0.025347545	0.036049651	0.00065151672
0.025479034	0.036522194	0.00064991358
0.025610522	0.035798865	0.00063996740
0.025742011	0.035395610	0.00063730407
0.025873500	0.036571583	0.00064253517
0.026004988	0.036133297	0.00064372441
0.026136477	0.036519459	0.00064284493
0.026267966	0.034729163	0.00062341935
0.026399454	0.036730049	0.00064153453
0.026530943	0.035438509	0.00062571663
0.026662432	0.035162625	0.00062633233
0.026793920	0.034089365	0.00061301784
0.026925409	0.035484715	0.00062263310
0.027056898	0.035261139	0.00062264044
0.027188387	0.034404338	0.00060746718
0.027319875	0.034917228	0.00061593650
0.027451364	0.035403150	0.00061676991
0.027582853	0.033767181	0.00059947857
0.027714341	0.034073847	0.00060405261
0.027845830	0.033930362	0.00059627305
0.027977319	0.034362717	0.00060355909
0.028108807	0.033789103	0.00059530271
0.028240296	0.034501307	0.00059984633
0.028371785	0.034510311	0.00060012303
0.028503274	0.034270228	0.00059572283
0.028634762	0.033314193	0.00058620905
0.028766251	0.034605872	0.00059565949
0.028897740	0.032873978	0.00057572562
0.029029228	0.033670606	0.00058533555
0.029160717	0.033953970	0.00058750327
0.029292206	0.033626971	0.00058220630
0.029423694	0.033121621	0.00057963475
0.029555183	0.033175206	0.00057049036
0.029686672	0.033416904	0.00057701811
0.029818161	0.032872054	0.00057292248
0.029949649	0.033545641	0.00057238510
0.030081138	0.032450677	0.00056583594
0.030212627	0.032754319	0.00056282683
0.030344115	0.033316299	0.00056777967
0.030475604	0.032481186	0.00056101856
0.030607093	0.033406443	0.00056611222
0.030738581	0.032947844	0.00056435339
0.030870070	0.032242710	0.00055245257
0.031001559	0.032819983	0.00055478235
0.031133048	0.033535403	0.00056449948
0.031264536	0.032211738	0.00054917626
0.031396025	0.032456597	0.00055516835
0.031527514	0.032146869	0.00054889773
0.031659002	0.031042647	0.00053709793
0.031790491	0.032246663	0.00054893161
0.031921980	0.031987688	0.00054208147
0.032053468	0.031777730	0.00054356745
0.032184957	0.031793764	0.00053745615
0.032316446	0.031140035	0.00053144644
0.032447935	0.032098374	0.00054319965
0.032579423	0.032670798	0.00054171356
0.032710912	0.031421954	0.00053334129
0.032842401	0.031683223	0.00053289660
0.032973889	0.031221218	0.00052645131
0.033105378	0.030764032	0.00052634345
0.033236867	0.031826606	0.00053170978
0.033368355	0.030497891	0.00053002964
0.033499844	0.031075973	0.00053185895
0.033631333	0.030503762	0.00052827703
0.033762822	0.030251250	0.00053224155
0.033894310	0.029898462	0.00052895153
0.034025799	0.029488613	0.00052535063
0.034157288	0.030755970	0.00053432602
0.034288776	0.030773908	0.00053462687
0.034420265	0.030476765	0.00053995744
0.034551754	0.031467085	0.00054146561
0.034683242	0.029793965	0.00053126217
0.034814731	0.030211594	0.00053033882
0.034946220	0.029917035	0.00052958605
0.035077708	0.031132945	0.00054383431
0.035209197	0.029031189	0.00052670794
0.035340686	0.029719017	0.00052724299
0.035472175	0.029123616	0.00053343384
0.035603663	0.029432994	0.00053803488
0.035735152	0.028539761	0.00053787891
0.035866641	0.029283255	0.00054298106
0.035998129	0.029182594	0.00053954280
0.036129618	0.028924944	0.00054215117
0.036261107	0.029631674	0.00054372235
0.036392595	0.028728694	0.00054520661
0.036524084	0.029572440	0.00054998013
0.036655573	0.028515943	0.00053802119
0.036787062	0.029261809	0.00055029250
0.036918550	0.028425008	0.00053826416
0.037050039	0.029404268	0.00055193378
0.037181528	0.029125435	0.00054791210
0.037313016	0.030060874	0.00055473257
0.037444505	0.029944535	0.00055705504
0.037575994	0.029015058	0.00054673986
0.037707482	0.029701158	0.00055759569
0.037838971	0.028739088	0.00055149240
0.037970460	0.029628898	0.00055382179
0.038101949	0.029122508	0.00055362500
0.038233437	0.029514893	0.00055061465
0.038364926	0.028675162	0.00053879452
0.038496415	0.028927702	0.00054204548
0.038627903	0.029503839	0.00053907227
0.038759392	0.029839464	0.00054491906
0.038890881	0.029089046	0.00053201945
0.039022369	0.027894793	0.00052587614
0.039153858	0.029642257	0.00053694277
0.039285347	0.029165547	0.00052893483
0.039416836	0.029934880	0.00053981425
0.039548324	0.027987186	0.00052078909
0.039679813	0.029009140	0.00052635992
0.039811302	0.028444824	0.00052516452
0.039942790	0.029047269	0.00052586505
0.040074279	0.030289516	0.00053844207
0.040205768	0.029209901	0.00052633238
0.040337256	0.029770324	0.00052791676
0.040468745	0.030379417	0.00053384247
0.040600234	0.029952800	0.00052819944
0.040731723	0.029818392	0.00052905743
0.040863211	0.029376116	0.00052779206
0.040994700	0.028639220	0.00051604929
0.041126189	0.029338283	0.00052398883
0.041257677	0.029324440	0.00051955030
0.041389166	0.029646728	0.00052214225
0.041520655	0.029675715	0.00052499103
0.041652143	0.029255762	0.00051949953
0.041783632	0.027968581	0.00051016122
0.041915121	0.029052433	0.00051572669
0.042046610	0.029129715	0.00051914111
0.042178098	0.029899537	0.00052243738
0.042309587	0.029551860	0.00052054207
0.042441076	0.028639017	0.00051100577
0.042572564	0.028946121	0.00051424193
0.042704053	0.029419255	0.00051249121
0.042835542	0.029341760	0.00051567473
0.042967030	0.029099900	0.00051349442
0.043098519	0.029006383	0.00051504636
0.043230008	0.030765970	0.00052457751
0.043361496	0.030141590	0.00051559094
0.043492985	0.029964578	0.00051896704
0.043624474	0.028822034	0.00050742386
0.043755963	0.029601991	0.00051502731
0.043887451	0.029370297	0.00050977596
0.044018940	0.029139232	0.00050659159
0.044150429	0.029382605	0.00051525235
0.044281917	0.028892522	0.00050429046
0.044413406	0.029779994	0.00051502553
0.044544895	0.028098761	0.00049644792
0.044676383	0.028913368	0.00050411807
0.044807872	0.029279158	0.00050726290
0.044939361	0.029473224	0.00050689392
0.045070850	0.028619425	0.00050014498
0.045202338	0.028922480	0.00050222988
0.045333827	0.029366017	0.00050225589
0.045465316	0.028920143	0.00050518859
0.045596804	0.029796880	0.00050721893
0.045728293	0.030783096	0.00051560282
0.045859782	0.029128207	0.00050120465
0.045991270	0.028726125	0.00049456577
0.046122759	0.028894398	0.00050211467
0.046254248	0.029316852	0.00051049967
0.046385737	0.028844416	0.00050700322
0.046517225	0.029388042	0.00051377516
0.046648714	0.028606655	0.00051039516
0.046780203	0.028625956	0.00051753280
0.046911691	0.029059937	0.00051925926
0.047043180	0.029114689	0.00051946622
0.047174669	0.029875148	0.00052661874
0.047306157	0.030207877	0.00053101540
0.047437646	0.029801078	0.00053043933
0.047569135	0.029013151	0.00052643041
0.047700624	0.029983907	0.00053000530
0.047832112	0.028903730	0.00052730654
0.047963601	0.029305160	0.00052598800
0.048095090	0.028904807	0.00052842482
0.048226578	0.029063940	0.00053150400
0.048358067	0.029352295	0.00053040490
0.048489556	0.029419672	0.00053374842
0.048621044	0.028393432	0.00052501919
0.048752533	0.029701183	0.00053969161
0.048884022	0.029767447	0.00053718907
0.049015511	0.029677415	0.00053600028
0.049146999	0.029551822	0.00053817034
0.049278488	0.029989522	0.00054092010
0.049409977	0.029713290	0.00054188041
0.049541465	0.029666844	0.00053873173
0.049672954	0.029896673	0.00054277017
0.049804443	0.029597504	0.00053804158
0.049935931	0.029227329	0.00053788932
0.050067420	0.029741674	0.00054229991
0.050198909	0.029830935	0.00054502231
0.050330398	0.029390206	0.00053954281
0.050461886	0.027966246	0.00052885467
0.050593375	0.028233718	0.00053334218
0.050724864	0.029323149	0.00054300514
0.050856352	0.029505857	0.00054466894
0.050987841	0.029069159	0.00053880393
0.051119330	0.030144403	0.00054735764
0.051250818	0.028867619	0.00054113816
0.051382307	0.030029800	0.00055099636
0.051513796	0.029251663	0.00054374290
0.051645284	0.028124811	0.00053326480
0.051776773	0.030327981	0.00055183550
0.051908262	0.031181095	0.00055901451
0.052039751	0.029149294	0.00054498949
0.052171239	0.028070747	0.00053496728
0.052302728	0.028930154	0.00054709878
0.052434217	0.028404750	0.00053674049
0.052565705	0.028117847	0.00053858734
0.052697194	0.029659341	0.00054980301
0.052828683	0.029862156	0.00055351080
0.052960171	0.028970109	0.00054415972
0.053091660	0.029439781	0.00054472131
0.053223149	0.029105335	0.00054801313
0.053354638	0.030595998	0.00056083958
0.053486126	0.029360079	0.00055101507
0.053617615	0.029337482	0.00054793676
0.053749104	0.029047868	0.00054621301
0.053880592	0.029251863	0.00054818307
0.054012081	0.029170193	0.00055117664
0.054143570	0.029131759	0.00055006594
0.054275058	0.029007600	0.00054873367
0.054406547	0.029202708	0.00054756528
0.054538036	0.030889054	0.00056985581
0.054669525	0.028685833	0.00054448301
0.054801013	0.029380359	0.00055516294
0.054932502	0.029324300	0.00055284520
0.055063991	0.029105535	0.00054721590
0.055195479	0.029488817	0.00055578124
0.055326968	0.029351301	0.00055277412
0.055458457	0.029544235	0.00055793057
0.055589945	0.028997709	0.00055074865
0.055721434	0.029654385	0.00055393008
0.055852923	0.029274872	0.00055714064
0.055984412	0.029454117	0.00055642688
0.056115900	0.029903885	0.00055816253
0.056247389	0.029524109	0.00055729101
0.056378878	0.028760472	0.00054783140
0.056510366	0.029090679	0.00055398178
0.056641855	0.029029712	0.00055147876
0.056773344	0.028925779	0.00055474674
0.056904832	0.027975360	0.00054528446
0.057036321	0.029673612	0.00055613279
0.057167810	0.028779003	0.00055022863
0.057299299	0.029766813	0.00055875794
0.057430787	0.029663653	0.00055649350
0.057562276	0.027910122	0.00054450534
0.057693765	0.028394970	0.00054104103
0.057825253	0.028612170	0.00054984885
0.057956742	0.029195064	0.00055540608
0.058088231	0.028785873	0.00054913671
0.058219719	0.028513578	0.00054767971
0.058351208	0.028895972	0.00054573102
0.058482697	0.029887058	0.00055831217
0.058614186	0.028673175	0.00054860006
0.058745674	0.028620103	0.00054244762
0.058877163	0.029153866	0.00054912126
0.059008652	0.029670381	0.00054825209
0.059140140	0.029595626	0.00055300275
0.059271629	0.028706181	0.00054504427
0.059403118	0.029495819	0.00054734626
0.059534606	0.029695431	0.00055101550
0.059666095	0.029643226	0.00054482255
0.059797584	0.029389905	0.00054506704
0.059929072	0.029281534	0.00054753361
0.060060561	0.029081879	0.00053873146
0.060192050	0.029150213	0.00054448287
0.060323539	0.028661354	0.00053599056
0.060455027	0.028614524	0.00053856545
0.060586516	0.030150410	0.00055137806
0.060718005	0.029356157	0.00054156633
0.060849493	0.029237142	0.00054170113
0.060980982	0.028326203	0.00053383890
0.061112471	0.028814293	0.00053583599
0.061243959	0.028801748	0.00054218513
0.061375448	0.028491315	0.00053172216
0.061506937	0.029871105	0.00054908977
0.061638426	0.029155132	0.00053941171
0.061769914	0.028888688	0.00053789230
0.061901403	0.028694735	0.00053734472
0.062032892	0.029724658	0.00054151948
0.062164380	0.029778083	0.00054242369
0.062295869	0.029073096	0.00053906178
0.062427358	0.029255736	0.00053874821
0.062558846	0.029410494	0.00054374859
0.062690335	0.028937869	0.00053242531
0.062821824	0.029272000	0.00053834857
0.062953313	0.028633776	0.00053358347
0.063084801	0.028480572	0.00053017937
0.063216290	0.029484715	0.00054245110
0.063347779	0.029359403	0.00053903223
0.063479267	0.029130481	0.00053237568
0.063610756	0.029209839	0.00053960280
0.063742245	0.028836953	0.00053273722
0.063873733	0.027995928	0.00052939866
0.064005222	0.028653505	0.00053153775
0.064136711	0.029605998	0.00053813299
0.064268200	0.028590379	0.00052995182
0.064399688	0.030027788	0.00054108392
0.064531177	0.028506256	0.00053161581
0.064662666	0.028805930	0.00052980498
0.064794154	0.028433969	0.00052804147
0.064925643	0.028570801	0.00053183284
0.065057132	0.029104878	0.00053584561
0.065188620	0.028705333	0.00053174143
0.065320109	0.028598746	0.00052830075
0.065451598	0.028970417	0.00053074654
0.065583087	0.028621259	0.00052969969
0.065714575	0.029766474	0.00053581482
0.065846064	0.029575960	0.00053782415
0.065977553	0.028262355	0.00052307885
0.066109041	0.029153830	0.00052937105
0.066240530	0.029018691	0.00053115036
0.066372019	0.028102638	0.00052326267
0.066503507	0.028021022	0.00052242048
0.066634996	0.029739232	0.00053340990
0.066766485	0.028269751	0.00052475508
0.066897973	0.028844649	0.00052779423
0.067029462	0.029112946	0.00052965598
0.067160951	0.028861969	0.00052990660
0.067292440	0.029580274	0.00053160389
0.067423928	0.028195171	0.00051959724
0.067555417	0.028281707	0.00052270134
0.067686906	0.028600856	0.00052409823
0.067818394	0.028878459	0.00052630627
0.067949883	0.028914149	0.00052472701
0.068081372	0.029326391	0.00052897497
0.068212860	0.029309844	0.00052922828
0.068344349	0.029070548	0.00052743045
0.068475838	0.029374784	0.00053037560
0.068607327	0.028372025	0.00052217660
0.068738815	0.028839181	0.00052146888
0.068870304	0.029635890	0.00053156940
0.069001793	0.028960414	0.00052479810
0.069133281	0.027374992	0.00051167270
0.069264770	0.028944817	0.00052685461
0.069396259	0.028983263	0.00052037494
0.069527747	0.028984261	0.00052499612
0.069659236	0.028770224	0.00052393307
0.069790725	0.028313972	0.00051653261
0.069922214	0.029062787	0.00052446748
0.070053702	0.028907831	0.00051903544
0.070185191	0.029004243	0.00052474290
0.070316680	0.029035304	0.00052062721
0.070448168	0.028706837	0.00052136925
0.070579657	0.028659196	0.00052223338
0.070711146	0.029347234	0.00052242017
0.070842634	0.029460766	0.00052677085
0.070974123	0.028924002	0.00052020588
0.071105612	0.028022394	0.00051218976
0.071237101	0.028477389	0.00051633660
0.071368589	0.028658963	0.00051392004
0.071500078	0.028052494	0.00051471684
0.071631567	0.027619365	0.00050975915
0.071763055	0.028102778	0.00051343310
0.071894544	0.028151062	0.00051453998
0.072026033	0.028674638	0.00051395638
0.072157521	0.028931314	0.00052084210
0.072289010	0.028174224	0.00051296916
0.072420499	0.027640595	0.00050658675
0.072551988	0.028436216	0.00051256434
0.072683476	0.028513582	0.00051190708
0.072814965	0.026822637	0.00050048065
0.072946454	0.028486571	0.00051591053
0.073077942	0.028004537	0.00050647716
0.073209431	0.027522272	0.00050753221
0.073340920	0.027869185	0.00050569666
0.073472408	0.028104569	0.00051143045
0.073603897	0.028035520	0.00051104569
0.073735386	0.027753190	0.00050622476
0.073866875	0.026789260	0.00050079564
0.073998363	0.027554570	0.00050459497
0.074129852	0.028287662	0.00051145824
0.074261341	0.027071025	0.00050034022
0.074392829	0.026934960	0.00049643172
0.074524318	0.027731888	0.00050837706
0.074655807	0.026410337	0.00049310426
0.074787295	0.027527504	0.00050377398
0.074918784	0.027176619	0.00050152991
0.075050273	0.027293263	0.00049925336
0.075181761	0.026834799	0.00049649658
0.075313250	0.027420061	0.00050172014
0.075444739	0.027974339	0.00050529901
0.075576228	0.027808395	0.00050454641
0.075707716	0.026928383	0.00049703322
0.075839205	0.027432052	0.00050068282
0.075970694	0.027082225	0.00049711350
0.076102182	0.027109481	0.00049486133
0.076233671	0.027174560	0.00049955364
0.076365160	0.026591500	0.00049184454
0.076496648	0.026726046	0.00049418254
0.076628137	0.027177466	0.00049696469
0.076759626	0.026575891	0.00048997978
0.076891115	0.027604380	0.00050166618
0.077022603	0.028094304	0.00050112039
0.077154092	0.026840681	0.00049250458
0.077285581	0.026871195	0.00049502234
0.077417069	0.026934657	0.00049368847
0.077548558	0.027030081	0.00049477753
0.077680047	0.028148694	0.00050112390
0.077811535	0.026334782	0.00048882345
0.077943024	0.026586711	0.00049148981
0.078074513	0.027994629	0.00049769945
0.078206002	0.026262557	0.00048788002
0.078337490	0.027064613	0.00049104843
0.078468979	0.026496869	0.00048726334
0.078600468	0.025525740	0.00048250551
0.078731956	0.026563777	0.00048672259
0.078863445	0.027128087	0.00049366096
0.078994934	0.027127077	0.00049123998
0.079126422	0.027408905	0.00049301107
0.079257911	0.026930392	0.00049195867
0.079389400	0.027792368	0.00049510075
0.079520889	0.026108600	0.00048256097
0.079652377	0.026176171	0.00048307818
0.079783866	0.026957683	0.00048909681
0.079915355	0.026009845	0.00048259707
0.080046843	0.027302388	0.00049066547
0.080178332	0.026816258	0.00048834213
0.080309821	0.027019679	0.00049000740
0.080441309	0.026260801	0.00048023219
0.080572798	0.026317779	0.00048569132
0.080704287	0.026314711	0.00048457632
0.080835776	0.027112768	0.00048995939
0.080967264	0.026631611	0.00048848098
0.081098753	0.026843472	0.00048392133
0.081230242	0.026661921	0.00048581606
0.081361730	0.026806421	0.00048545611
0.081493219	0.025908494	0.00047876964
0.081624708	0.026588898	0.00048518780
0.081756196	0.026506161	0.00047920593
0.081887685	0.027058840	0.00048669268
0.082019174	0.026257451	0.00048135825
0.082150663	0.026191017	0.00048143028
0.082282151	0.026674308	0.00048413436
0.082413640	0.026610409	0.00048022974
0.082545129	0.025600955	0.00047456978
0.082676617	0.025667255	0.00047489701
0.082808106	0.026606392	0.00048237274
0.082939595	0.025326964	0.00047512115
0.083071083	0.026104898	0.00047659794
0.083202572	0.026446317	0.00048009151
0.083334061	0.026448703	0.00048293610
0.083465549	0.025640496	0.00047020557
0.083597038	0.026312799	0.00047999029
0.083728527	0.026384029	0.00047589702
0.083860016	0.026973747	0.00048463241
0.083991504	0.026372003	0.00048076644
0.084122993	0.027049593	0.00048295762
0.084254482	0.026609999	0.00048153680
0.084385970	0.026266548	0.00047721630
0.084517459	0.026243088	0.00047657612
0.084648948	0.026428393	0.00047987131
0.084780436	0.026228364	0.00047378104
0.084911925	0.026494186	0.00047942713
0.085043414	0.026744267	0.00047862511
0.085174903	0.025365537	0.00046652015
0.085306391	0.025641582	0.00047326021
0.085437880	0.026831357	0.00047978183
0.085569369	0.026570289	0.00047645136
0.085700857	0.025952608	0.00047122099
0.085832346	0.025591684	0.00046795321
0.085963835	0.025795751	0.00047428205
0.086095323	0.025639500	0.00046704995
0.086226812	0.026458842	0.00047512892
0.086358301	0.027265540	0.00048012372
0.086489790	0.025976528	0.00047092721
0.086621278	0.025214049	0.00046617257
0.086752767	0.025695269	0.00046820631
0.086884256	0.025782713	0.00046773743
0.087015744	0.025999795	0.00047045172
0.087147233	0.025607307	0.00046630830
0.087278722	0.026833288	0.00047842781
0.087410210	0.026076513	0.00047028829
0.087541699	0.026361885	0.00047124635
0.087673188	0.025487614	0.00046619462
0.087804677	0.026096249	0.00046846587
0.087936165	0.025918689	0.00046979814
0.088067654	0.026100482	0.00047136542
0.088199143	0.026093552	0.00046761518
0.088330631	0.025991140	0.00047099757
0.088462120	0.025056155	0.00046044675
0.088593609	0.025599676	0.00046902889
0.088725097	0.026234205	0.00046723960
0.088856586	0.026407943	0.00047057815
0.088988075	0.026093021	0.00046970999
0.089119564	0.025402266	0.00046150489
0.089251052	0.026708101	0.00047391118
0.089382541	0.025787775	0.00046569761
0.089514030	0.024518222	0.00045478288
0.089645518	0.025700518	0.00046382967
0.089777007	0.025270431	0.00045934838
0.089908496	0.025837132	0.00046598979
0.090039984	0.026335944	0.00046748298
0.090171473	0.026094169	0.00046390763
0.090302962	0.026284767	0.00046833558
0.090434451	0.025232417	0.00045973312
0.090565939	0.024544834	0.00045485575
0.090697428	0.026037718	0.00046667164
0.090828917	0.026119266	0.00046140854
0.090960405	0.025182553	0.00046070685
0.091091894	0.025505105	0.00046069752
0.091223383	0.025316033	0.00046152733
0.091354871	0.025150474	0.00045825910
0.091486360	0.025431028	0.00046908742
0.091617849	0.025089683	0.00047099903
0.091749337	0.026190603	0.00048257073
0.091880826	0.026072898	0.00048618496
0.092012315	0.025191214	0.00048095756
0.092143804	0.024841280	0.00047729354
0.092275292	0.024993761	0.00048441523
0.092406781	0.025870978	0.00049232915
0.092538270	0.024409780	0.00048621335
0.092669758	0.026476841	0.00050395971
0.092801247	0.024622600	0.00047247515
0.092932736	0.024963461	0.00047784512
0.093064224	0.025041513	0.00047314915
0.093195713	0.024828534	0.00047100804
0.093327202	0.025270855	0.00047291450
0.093458691	0.025342710	0.00046505827
0.093590179	0.024587397	0.00046579708
0.093721668	0.024724722	0.00046700075
0.093853157	0.024445432	0.00046322425
0.093984645	0.025245330	0.00046727697
0.094116134	0.025061656	0.00046485066
0.094247623	0.025223481	0.00046479290
0.094379111	0.025786416	0.00047062333
0.094510600	0.024268702	0.00045786797
0.094642089	0.024975661	0.00046336451
0.094773578	0.024985034	0.00045897029
0.094905066	0.024888756	0.00046166324
0.095036555	0.024373832	0.00046041159
0.095168044	0.024343950	0.00045252761
0.095299532	0.025275129	0.00046304672
0.095431021	0.025325880	0.00046110507
0.095562510	0.025101778	0.00046067889
0.095693998	0.024598753	0.00045899762
0.095825487	0.024789052	0.00045545531
0.095956976	0.024920271	0.00045937543
0.096088465	0.024815109	0.00045366208
0.096219953	0.024467714	0.00045391179
0.096351442	0.024253871	0.00045262734
0.096482931	0.024040365	0.00045016799
0.096614419	0.024628907	0.00045166719
0.096745908	0.024422372	0.00045259195
0.096877397	0.024895201	0.00045432553
0.097008885	0.024529703	0.00045510142
0.097140374	0.024007706	0.00044722045
0.097271863	0.025057677	0.00045544438
0.097403352	0.024084300	0.00044718663
0.097534840	0.023933472	0.00044433150
0.097666329	0.024046018	0.00044926769
0.097797818	0.024856474	0.00045025397
0.097929306	0.024849982	0.00045160251
0.098060795	0.023849020	0.00044435109
0.098192284	0.024421480	0.00044292592
0.098323772	0.024580276	0.00044937848
0.098455261	0.024415351	0.00044373374
0.098586750	0.024994212	0.00044490519
0.098718239	0.023959019	0.00043807304
0.098849727	0.024095699	0.00043784768
0.098981216	0.024453614	0.00044492583
0.099112705	0.024576883	0.00044194073
0.099244193	0.024498628	0.00044085080
0.099375682	0.025292558	0.00044825894
0.099507171	0.024335883	0.00043999580
0.099638659	0.024429860	0.00044349246
0.099770148	0.024448854	0.00044067114
0.099901637	0.025198898	0.00044555509
0.10003313	0.024680938	0.00044418104
0.10016461	0.024299354	0.00044031090
0.10029610	0.024105611	0.00044148311
0.10042759	0.022781484	0.00042864821
0.10055908	0.024553250	0.00044190850
0.10069057	0.024018021	0.00044029270
0.10082206	0.024288985	0.00043984053
0.10095355	0.024241444	0.00044319424
0.10108504	0.024509275	0.00043977225
0.10121652	0.024445062	0.00043987172
0.10134801	0.024368327	0.00044029607
0.10147950	0.024858477	0.00044568741
0.10161099	0.024238145	0.00044002259
0.10174248	0.024117539	0.00043804764
0.10187397	0.024831427	0.00044055134
0.10200546	0.024445629	0.00043964556
0.10213694	0.024229878	0.00043605059
0.10226843	0.023824238	0.00043465551
0.10239992	0.023907049	0.00043731463
0.10253141	0.024956711	0.00043871864
0.10266290	0.025044171	0.00044406317
0.10279439	0.024289552	0.00043531478
0.10292588	0.024879595	0.00044221123
0.10305737	0.024589092	0.00043895961
0.10318885	0.024459038	0.00043673727
0.10332034	0.024590222	0.00043815573
0.10345183	0.023406466	0.00042941158
0.10358332	0.023908498	0.00043308217
0.10371481	0.024195714	0.00043369861
0.10384630	0.024338746	0.00043551091
0.10397779	0.024329490	0.00043535021
0.10410928	0.024126865	0.00043576471
0.10424076	0.023923249	0.00043178773
0.10437225	0.023788634	0.00043093333
0.10450374	0.024362722	0.00043179544
0.10463523	0.024029852	0.00043340103
0.10476672	0.023886442	0.00043165203
0.10489821	0.024422842	0.00043617792
0.10502970	0.024307439	0.00043296494
0.10516118	0.023749028	0.00042772253
0.10529267	0.023518972	0.00042917191
0.10542416	0.023781056	0.00042994784
0.10555565	0.023846076	0.00042838188
0.10568714	0.023749254	0.00042814784
0.10581863	0.023495893	0.00042617798
0.10595012	0.024361665	0.00043451343
0.10608161	0.024488427	0.00043593594
0.10621309	0.023837616	0.00042878656
0.10634458	0.023888625	0.00042688167
0.10647607	0.023473501	0.00042421153
0.10660756	0.024068734	0.00042895240
0.10673905	0.023652973	0.00042881619
0.10687054	0.023302075	0.00042795412
0.10700203	0.023810504	0.00043753058
0.10713352	0.024612316	0.00044563093
0.10726500	0.022723534	0.00043637354
0.10739649	0.023649273	0.00044825414
0.10752798	0.023247061	0.00044388138
0.10765947	0.023674017	0.00044999656
0.10779096	0.023810448	0.00045420314
0.10792245	0.023515155	0.00045648893
0.10805394	0.023184049	0.00045254754
0.10818542	0.023607072	0.00045453412
0.10831691	0.023688989	0.00045921587
0.10844840	0.023843755	0.00046225915
0.10857989	0.024344164	0.00046590232
0.10871138	0.024253775	0.00047207332
0.10884287	0.023805231	0.00046404313
0.10897436	0.023570189	0.00046450448
0.10910585	0.023042224	0.00046513704
0.10923733	0.023523978	0.00046388628
0.10936882	0.024024181	0.00047803317
0.10950031	0.024080254	0.00047400637
0.10963180	0.023782608	0.00047375831
0.10976329	0.023842653	0.00047488940
0.10989478	0.023277157	0.00047276900
0.11002627	0.023699793	0.00048067863
0.11015776	0.024492250	0.00048090619
0.11028924	0.024173278	0.00048188451
0.11042073	0.023250139	0.00048075282
0.11055222	0.024681732	0.00048691937
0.11068371	0.024341610	0.00048790969
0.11081520	0.024054372	0.00048383016
0.11094669	0.024265429	0.00048684056
0.11107818	0.023839525	0.00048666612
0.11120966	0.024475578	0.00049240081
0.11134115	0.023206980	0.00048640283
0.11147264	0.023345677	0.00048229711
0.11160413	0.023871754	0.00048974943
0.11173562	0.023279089	0.00048932501
0.11186711	0.024334156	0.00047978378
0.11199860	0.023331753	0.00047259126
0.11213009	0.023239099	0.00046432248
0.11226157	0.023284926	0.00046328602
0.11239306	0.023289416	0.00046175404
0.11252455	0.024266345	0.00046766497
0.11265604	0.024060770	0.00046554188
0.11278753	0.023600501	0.00045650878
0.11291902	0.022245630	0.00044612207
0.11305051	0.023124588	0.00045544234
0.11318200	0.023248267	0.00045090367
0.11331348	0.024219387	0.00045979598
0.11344497	0.024615390	0.00046076432
0.11357646	0.024031798	0.00045263904
0.11370795	0.023895049	0.00045395710
0.11383944	0.024265632	0.00045610642
0.11397093	0.023776974	0.00045084956
0.11410242	0.023725059	0.00045064678
0.11423390	0.024108528	0.00044808938
0.11436539	0.022879907	0.00044544117
0.11449688	0.024044362	0.00044606703
0.11462837	0.024098743	0.00045193800
0.11475986	0.024023493	0.00044855887
0.11489135	0.024256566	0.00044666438
0.11502284	0.023772905	0.00044785580
0.11515433	0.023913392	0.00044633590
0.11528581	0.023600759	0.00044286138
0.11541730	0.023450336	0.00044015141
0.11554879	0.023457663	0.00043813355
0.11568028	0.024040500	0.00044731768
0.11581177	0.024399767	0.00044681094
0.11594326	0.024169982	0.00044559088
0.11607475	0.023300029	0.00043741740
0.11620624	0.023557061	0.00043750527
0.11633772	0.024178991	0.00044365716
0.11646921	0.023740223	0.00044171827
0.11660070	0.023792575	0.00044039241
0.11673219	0.024164880	0.00043963917
0.11686368	0.023735625	0.00043799555
0.11699517	0.024707394	0.00044484158
0.11712666	0.023542521	0.00043603901
0.11725814	0.023852899	0.00043599714
0.11738963	0.023105369	0.00042973298
0.11752112	0.023745721	0.00043251302
0.11765261	0.024216412	0.00043677722
0.11778410	0.023230481	0.00042890360
0.11791559	0.023783872	0.00043116002
0.11804708	0.023956499	0.00043228778
0.11817857	0.023407876	0.00043043470
0.11831005	0.023865164	0.00042950604
0.11844154	0.023378902	0.00042933335
0.11857303	0.022984260	0.00042181765
0.11870452	0.023115188	0.00042425658
0.11883601	0.023061266	0.00042329089
0.11896750	0.023684403	0.00042746666
0.11909899	0.023173215	0.00042465053
0.11923048	0.023085996	0.00041716857
0.11936196	0.023330533	0.00042404161
0.11949345	0.024410713	0.00042682662
0.11962494	0.024205944	0.00042549520
0.11975643	0.024214551	0.00042866811
0.11988792	0.023661017	0.00042091443
0.12001941	0.024697979	0.00042807452
0.12015090	0.023297203	0.00041684026
0.12028239	0.023853170	0.00042309916
0.12041387	0.024518023	0.00042702908
0.12054536	0.024020009	0.00041929859
0.12067685	0.023890502	0.00041983467
0.12080834	0.024772697	0.00042641413
0.12093983	0.024237064	0.00041922447
0.12107132	0.023409833	0.00041741550
0.12120281	0.023934396	0.00041841304
0.12133429	0.023776338	0.00041719576
0.12146578	0.023434871	0.00041459604
0.12159727	0.023060117	0.00040942754
0.12172876	0.023534350	0.00041731409
0.12186025	0.024331402	0.00041955122
0.12199174	0.024084721	0.00041871310
0.12212323	0.024003790	0.00041963649
0.12225472	0.023766393	0.00041488538
0.12238620	0.023363925	0.00041615624
0.12251769	0.023987385	0.00041535540
0.12264918	0.024722486	0.00042377105
0.12278067	0.023963445	0.00041817203
0.12291216	0.023720577	0.00041483233
0.12304365	0.023447127	0.00041293710
0.12317514	0.023904200	0.00041465190
0.12330663	0.023393632	0.00041136181
0.12343811	0.023885501	0.00041640721
0.12356960	0.023971577	0.00041292946
0.12370109	0.023041438	0.00040975099
0.12383258	0.024485834	0.00041909242
0.12396407	0.023315301	0.00040873950
0.12409556	0.023716021	0.00041528176
0.12422705	0.023747202	0.00041170099
0.12435853	0.023572537	0.00041192092
0.12449002	0.023866924	0.00041154214
0.12462151	0.024036097	0.00041663901
0.12475300	0.024083162	0.00041360607
0.12488449	0.023852065	0.00041212786
0.12501598	0.023616616	0.00041326021
0.12514747	0.023868246	0.00041137313
0.12527896	0.023656436	0.00040953399
0.12541044	0.023735301	0.00041395690
0.12554193	0.023882313	0.00041205259
0.12567342	0.023799711	0.00041173180
0.12580491	0.024120797	0.00041509632
0.12593640	0.023657971	0.00040838020
0.12606789	0.023648576	0.00041059501
0.12619938	0.023405581	0.00040723290
0.12633087	0.023613018	0.00041159762
0.12646235	0.024009564	0.00041199526
0.12659384	0.024525872	0.00041223453
0.12672533	0.023859050	0.00041186983
0.12685682	0.023819771	0.00040833260
0.12698831	0.023701690	0.00040812265
0.12711980	0.023663758	0.00040724471
0.12725129	0.022732325	0.00040122614
0.12738277	0.024047892	0.00041083557
0.12751426	0.023377715	0.00040651862
0.12764575	0.023743734	0.00040817857
0.12777724	0.023418910	0.00040355270
0.12790873	0.023987316	0.00041012710
0.12804022	0.023951716	0.00041036646
0.12817171	0.023704916	0.00040652619
0.12830320	0.024246166	0.00041151489
0.12843468	0.024233286	0.00041075560
0.12856617	0.022927508	0.00040111578
0.12869766	0.024030649	0.00040809993
0.12882915	0.023155248	0.00040533357
0.12896064	0.022936748	0.00039858763
0.12909213	0.023733599	0.00040564643
0.12922362	0.023945471	0.00040747835
0.12935511	0.023541548	0.00040504456
0.12948659	0.024193794	0.00040910566
0.12961808	0.023729096	0.00040417954
0.12974957	0.024140169	0.00040739228
0.12988106	0.023461886	0.00040403274
0.13001255	0.023543545	0.00040287461
0.13014404	0.023871709	0.00040657682
0.13027553	0.024276106	0.00040664734
0.13040701	0.023312695	0.00039997366
0.13053850	0.024225043	0.00040917534
0.13066999	0.023915709	0.00040530987
0.13080148	0.023720258	0.00040540164
0.13093297	0.023825483	0.00040291071
0.13106446	0.023274383	0.00040112021
0.13119595	0.023527036	0.00040098541
0.13132744	0.023880315	0.00040446276
0.13145892	0.023688621	0.00040368207
0.13159041	0.023981453	0.00040414653
0.13172190	0.024205977	0.00040510336
0.13185339	0.022840297	0.00039767112
0.13198488	0.023418645	0.00040089343
0.13211637	0.023471353	0.00040123852
0.13224786	0.024388254	0.00040519601
0.13237935	0.023827488	0.00040296111
0.13251083	0.023308549	0.00040069729
0.13264232	0.023328563	0.00039941048
0.13277381	0.023936018	0.00040464837
0.13290530	0.023751699	0.00039946280
0.13303679	0.024029614	0.00040394061
0.13316828	0.023059393	0.00039815837
0.13329977	0.023999710	0.00039983264
0.13343125	0.023296196	0.00040088089
0.13356274	0.023792220	0.00039810823
0.13369423	0.024114385	0.00040178769
0.13382572	0.023737922	0.00040217260
0.13395721	0.023669467	0.00039966217
0.13408870	0.023952052	0.00040261137
0.13422019	0.023225257	0.00039452101
0.13435168	0.023872537	0.00040108256
0.13448316	0.023746989	0.00040124120
0.13461465	0.024132497	0.00040034986
0.13474614	0.023728199	0.00040034712
0.13487763	0.023420254	0.00039667041
0.13500912	0.023202969	0.00039430975
0.13514061	0.024400751	0.00040409617
0.13527210	0.023901097	0.00040081786
0.13540359	0.023186799	0.00039388166
0.13553507	0.023386545	0.00039548499
0.13566656	0.024017030	0.00040020474
0.13579805	0.023907417	0.00040086782
0.13592954	0.023400010	0.00039472942
0.13606103	0.023000585	0.00039441046
0.13619252	0.023529741	0.00039473126
0.13632401	0.023863319	0.00039614385
0.13645549	0.024461239	0.00040386561
0.13658698	0.024102312	0.00039906797
0.13671847	0.024414871	0.00040145836
0.13684996	0.023932655	0.00039786283
0.13698145	0.023758166	0.00039643082
0.13711294	0.023542197	0.00039577908
0.13724443	0.023369655	0.00039430584
0.13737592	0.022942257	0.00039045030
0.13750740	0.022544482	0.00038908150
0.13763889	0.023348320	0.00039054293
0.13777038	0.023641274	0.00039620737
0.13790187	0.023946710	0.00039851305
0.13803336	0.023427911	0.00039352145
0.13816485	0.023567452	0.00039516685
0.13829634	0.023596367	0.00039088161
0.13842783	0.023464711	0.00039512045
0.13855931	0.023500875	0.00039427175
0.13869080	0.023388689	0.00039291769
0.13882229	0.023491514	0.00039296596
0.13895378	0.024237341	0.00039615267
0.13908527	0.023625683	0.00039314950
0.13921676	0.023841237	0.00039496168
0.13934825	0.023657449	0.00039333766
0.13947973	0.023923721	0.00039426096
0.13961122	0.023842140	0.00039240791
0.13974271	0.023828911	0.00039375175
0.13987420	0.023081100	0.00039011196
0.14000569	0.023371714	0.00038816761
0.14013718	0.023627178	0.00039185877
0.14026867	0.023999733	0.00039364257
0.14040016	0.022639386	0.00038770650
0.14053164	0.024208386	0.00039710019
0.14066313	0.023660737	0.00038993042
0.14079462	0.023738665	0.00039222439
0.14092611	0.023315341	0.00038894103
0.14105760	0.023442336	0.00039025968
0.14118909	0.024093123	0.00039639298
0.14132058	0.023276809	0.00038474986
0.14145207	0.023941666	0.00039159791
0.14158355	0.023585923	0.00038858744
0.14171504	0.023820892	0.00039057187
0.14184653	0.023580984	0.00038840287
0.14197802	0.023281407	0.00038679920
0.14210951	0.023625030	0.00038760333
0.14224100	0.024016460	0.00039127559
0.14237249	0.024230580	0.00039110739
0.14250398	0.024097097	0.00039260731
0.14263546	0.023372069	0.00038587633
0.14276695	0.023809516	0.00039019264
0.14289844	0.023520982	0.00038783062
0.14302993	0.023388548	0.00038613279
0.14316142	0.023316980	0.00038644554
0.14329291	0.023822041	0.00038824927
0.14342440	0.023831292	0.00039009505
0.14355588	0.023421988	0.00038596105
0.14368737	0.023859514	0.00038875755
0.14381886	0.023523061	0.00038787869
0.14395035	0.023970682	0.00038709358
0.14408184	0.023748195	0.00038703029
0.14421333	0.023796225	0.00038854630
0.14434482	0.023579335	0.00038641100
0.14447631	0.023697333	0.00038774195
0.14460779	0.023876323	0.00038794410
0.14473928	0.023643470	0.00038636865
0.14487077	0.023637465	0.00038917950
0.14500226	0.023477522	0.00038470144
0.14513375	0.023969811	0.00038979982
0.14526524	0.023544840	0.00038413843
0.14539673	0.024053897	0.00038824285
0.14552822	0.023816856	0.00038891140
0.14565970	0.024133371	0.00038896135
0.14579119	0.023476924	0.00038589006
0.14592268	0.023337414	0.00038330506
0.14605417	0.023857232	0.00038483817
0.14618566	0.023969924	0.00038928229
0.14631715	0.023576707	0.00038505530
0.14644864	0.023730333	0.00038492706
0.14658012	0.024004493	0.00038670132
0.14671161	0.023447819	0.00038409745
0.14684310	0.024055004	0.00038969081
0.14697459	0.023621683	0.00038371223
0.14710608	0.023479406	0.00038206542
0.14723757	0.023228023	0.00038231232
0.14736906	0.023714078	0.00038478781
0.14750055	0.024070065	0.00038883903
0.14763203	0.023538639	0.00038285212
0.14776352	0.023871657	0.00038559775
0.14789501	0.023453713	0.00038276018
0.14802650	0.022912490	0.00037523324
0.14815799	0.023630612	0.00038393033
0.14828948	0.023577247	0.00038216873
0.14842097	0.023933454	0.00038566318
0.14855246	0.023081783	0.00037953275
0.14868394	0.023571696	0.00038106340
0.14881543	0.023426008	0.00038182418
0.14894692	0.024083054	0.00038693200
0.14907841	0.023570435	0.00038225531
0.14920990	0.024379379	0.00038753727
0.14934139	0.023790247	0.00038238050
0.14947288	0.024206274	0.00038632429
0.14960436	0.023303652	0.00037935827
0.14973585	0.023522005	0.00038110966
0.14986734	0.023099927	0.00037849106
0.14999883	0.023842768	0.00038279107
0.15013032	0.023799721	0.00038341349
0.15026181	0.023849280	0.00038268568
0.15039330	0.023288110	0.00037873472
0.15052479	0.023600544	0.00038140914
0.15065627	0.024291216	0.00038538177
0.15078776	0.023465335	0.00038141131
0.15091925	0.023978317	0.00038346798
0.15105074	0.023097954	0.00037689929
0.15118223	0.023458703	0.00038018323
0.15131372	0.022593203	0.00037440788
0.15144521	0.024216244	0.00038444128
0.15157670	0.023628092	0.00038198845
0.15170818	0.024111622	0.00038257533
0.15183967	0.024131000	0.00038246748
0.15197116	0.023444598	0.00037892450
0.15210265	0.023902511	0.00038221173
0.15223414	0.023429518	0.00037885043
0.15236563	0.023813906	0.00038000506
0.15249712	0.023124892	0.00037587460
0.15262860	0.023621104	0.00037938994
0.15276009	0.023111560	0.00037650174
0.15289158	0.023525266	0.00037947839
0.15302307	0.023249118	0.00037570673
0.15315456	0.023575118	0.00037769280
0.15328605	0.023440969	0.00037793998
0.15341754	0.023355749	0.00037801882
0.15354903	0.023601378	0.00037740597
0.15368051	0.024040143	0.00038074479
0.15381200	0.023374291	0.00037478321
0.15394349	0.023966838	0.00038033722
0.15407498	0.023235175	0.00037591328
0.15420647	0.023881091	0.00037783888
0.15433796	0.023705789	0.00037728435
0.15446945	0.023475105	0.00037585503
0.15460094	0.023905480	0.00037910407
0.15473242	0.023770219	0.00037777869
0.15486391	0.023225226	0.00037418172
0.15499540	0.023820511	0.00037836693
0.15512689	0.023702844	0.00037785620
0.15525838	0.023585534	0.00037753173
0.15538987	0.023555386	0.00037533035
0.15552136	0.022214398	0.00036718430
0.15565284	0.023852712	0.00037722920
0.15578433	0.024043039	0.00037896914
0.15591582	0.023436739	0.00037467806
0.15604731	0.023387827	0.00037626872
0.15617880	0.023630197	0.00037408141
0.15631029	0.023630485	0.00037651342
0.15644178	0.023511393	0.00037360600
0.15657327	0.023828987	0.00037793626
0.15670475	0.023621615	0.00037376692
0.15683624	0.023776469	0.00037625739
0.15696773	0.023789758	0.00037521235
0.15709922	0.023983693	0.00037496246
0.15723071	0.023420478	0.00037376080
0.15736220	0.023929940	0.00037522556
0.15749369	0.023622332	0.00037433114
0.15762518	0.024041650	0.00037586668
0.15775666	0.023562629	0.00037281206
0.15788815	0.023644102	0.00037457416
0.15801964	0.023564029	0.00037277638
0.15815113	0.023613543	0.00037393151
0.15828262	0.023114378	0.00037030962
0.15841411	0.023671395	0.00037325499
0.15854560	0.023906230	0.00037536868
0.15867708	0.023905522	0.00037237658
0.15880857	0.022983957	0.00036921575
0.15894006	0.023235150	0.00036902570
0.15907155	0.023682592	0.00037282008
0.15920304	0.023450993	0.00037329817
0.15933453	0.022870702	0.00036705028
0.15946602	0.023559107	0.00037183383
0.15959751	0.023371518	0.00037053389
0.15972899	0.022691251	0.00036549174
0.15986048	0.023800809	0.00037476082
0.15999197	0.023971884	0.00037275686
0.16012346	0.023769775	0.00037428560
0.16025495	0.023075083	0.00036932198
0.16038644	0.023802276	0.00037132087
0.16051793	0.024580054	0.00037819854
0.16064942	0.023633333	0.00037030905
0.16078090	0.023713363	0.00037317315
0.16091239	0.023948595	0.00037340228
0.16104388	0.023962701	0.00037076688
0.16117537	0.023862305	0.00037394911
0.16130686	0.022892791	0.00036525486
0.16143835	0.022743787	0.00036472460
0.16156984	0.023309683	0.00036954777
0.16170133	0.023395997	0.00036727608
0.16183281	0.023488141	0.00037003999
0.16196430	0.023551855	0.00036911669
0.16209579	0.023896230	0.00037085315
0.16222728	0.023862896	0.00037277149
0.16235877	0.023336132	0.00036590193
0.16249026	0.022884627	0.00036444472
0.16262175	0.023856477	0.00037100339
0.16275323	0.023499251	0.00036919855
0.16288472	0.023892006	0.00036988757
0.16301621	0.023710451	0.00036717215
0.16314770	0.023779902	0.00037105677
0.16327919	0.023478648	0.00036724667
0.16341068	0.023241942	0.00036629152
0.16354217	0.023194124	0.00036689113
0.16367366	0.023296874	0.00036694524
0.16380514	0.023516377	0.00036850964
0.16393663	0.022980253	0.00036400037
0.16406812	0.023563145	0.00036570722
0.16419961	0.023072576	0.00036525837
0.16433110	0.023572006	0.00036790022
0.16446259	0.023298950	0.00036633915
0.16459408	0.023411799	0.00036782458
0.16472557	0.023346672	0.00036537476
0.16485705	0.023524863	0.00036782772
0.16498854	0.023036489	0.00036338788
0.16512003	0.023242336	0.00036455867
0.16525152	0.023350971	0.00036683226
0.16538301	0.023482766	0.00036477864
0.16551450	0.023504507	0.00036623412
0.16564599	0.023769872	0.00036797345
0.16577747	0.023175895	0.00036376452
0.16590896	0.023114691	0.00036426555
0.16604045	0.024411985	0.00036962712
0.16617194	0.024411267	0.00037168300
0.16630343	0.023335039	0.00036343769
0.16643492	0.022934135	0.00036143373
0.16656641	0.023196370	0.00036458573
0.16669790	0.023057024	0.00036030541
0.16682938	0.023176420	0.00036413480
0.16696087	0.023728899	0.00036665859
0.16709236	0.024087760	0.00036636056
0.16722385	0.023585402	0.00036467164
0.16735534	0.023641412	0.00036482574
0.16748683	0.023398869	0.00036467765
0.16761832	0.023156301	0.00036388359
0.16774981	0.023654648	0.00036324003
0.16788129	0.023201137	0.00036245912
0.16801278	0.022801765	0.00035823373
0.16814427	0.023357309	0.00036367141
0.16827576	0.023278158	0.00036340848
0.16840725	0.023448415	0.00036221502
0.16853874	0.023527995	0.00036346291
0.16867023	0.023583476	0.00036229337
0.16880171	0.023577044	0.00036483267
0.16893320	0.023777663	0.00036457313
0.16906469	0.023282092	0.00035942657
0.16919618	0.023601574	0.00036345736
0.16932767	0.023651893	0.00036222317
0.16945916	0.023856046	0.00036574616
0.16959065	0.024071117	0.00036791519
0.16972214	0.023566434	0.00036244163
0.16985362	0.023752614	0.00036549128
0.16998511	0.023710745	0.00036175276
0.17011660	0.023866195	0.00036478761
0.17024809	0.023078531	0.00035974003
0.17037958	0.023323386	0.00035986892
0.17051107	0.022736853	0.00035864058
0.17064256	0.023542161	0.00036299219
0.17077405	0.023086308	0.00035945665
0.17090553	0.024096652	0.00036483988
0.17103702	0.023616016	0.00036222817
0.17116851	0.023772357	0.00036168569
0.17130000	0.023725691	0.00036273791
0.17143149	0.023153541	0.00035871619
0.17156298	0.023426056	0.00036216022
0.17169447	0.023589050	0.00035981977
0.17182595	0.022847893	0.00035735600
0.17195744	0.023624958	0.00036118257
0.17208893	0.023400849	0.00035953574
0.17222042	0.023766014	0.00036154408
0.17235191	0.023250781	0.00035859524
0.17248340	0.023081975	0.00035740077
0.17261489	0.024135924	0.00036456212
0.17274638	0.023198441	0.00035733574
0.17287786	0.023342087	0.00036046372
0.17300935	0.023606936	0.00035957597
0.17314084	0.023743643	0.00036128959
0.17327233	0.023065542	0.00035689645
0.17340382	0.022916020	0.00035479950
0.17353531	0.023144960	0.00035695314
0.17366680	0.023358448	0.00035790734
0.17379829	0.023285419	0.00035773307
0.17392977	0.023397014	0.00035957308
0.17406126	0.023690417	0.00036025466
0.17419275	0.024323242	0.00036349619
0.17432424	0.023235572	0.00035713824
0.17445573	0.023199987	0.00035650765
0.17458722	0.023981238	0.00036259925
0.17471871	0.022919823	0.00035402671
0.17485019	0.023531050	0.00035844968
0.17498168	0.023952287	0.00036048927
0.17511317	0.023893106	0.00036004059
0.17524466	0.023053985	0.00035751082
0.17537615	0.023281843	0.00035641437
0.17550764	0.023431318	0.00035658991
0.17563913	0.023824927	0.00035904245
0.17577062	0.023799760	0.00035951874
0.17590210	0.023668256	0.00035905174
0.17603359	0.023618252	0.00035788601
0.17616508	0.023192279	0.00035581045
0.17629657	0.022594269	0.00035312574
0.17642806	0.023376195	0.00035490891
0.17655955	0.023170440	0.00035577291
0.17669104	0.023195533	0.00035476327
0.17682253	0.023706121	0.00035680972
0.17695401	0.023148277	0.00035578030
0.17708550	0.023293907	0.00035394490
0.17721699	0.023708264	0.00035771776
0.17734848	0.023619689	0.00035722804
0.17747997	0.023108407	0.00035413391
0.17761146	0.022875439	0.00035389670
0.17774295	0.022833174	0.00034972150
0.17787443	0.023052808	0.00035455325
0.17800592	0.024088027	0.00035964157
0.17813741	0.024505561	0.00036113008
0.17826890	0.023874282	0.00035862027
0.17840039	0.023148630	0.00035119213
0.17853188	0.023846491	0.00035816829
0.17866337	0.023553362	0.00035526570
0.17879486	0.023682160	0.00035581438
0.17892634	0.023894591	0.00035768117
0.17905783	0.023590774	0.00035407262
0.17918932	0.023111749	0.00035435611
0.17932081	0.023248552	0.00035249419
0.17945230	0.023863595	0.00035694704
0.17958379	0.023080615	0.00035205712
0.17971528	0.023843020	0.00035529256
0.17984677	0.024309066	0.00035942663
0.17997825	0.023667323	0.00035499426
0.18010974	0.023651386	0.00035394138
0.18024123	0.023042962	0.00035041433
0.18037272	0.023111850	0.00034985541
0.18050421	0.022832767	0.00035665192
0.18063570	0.023954395	0.00036661152
0.18076719	0.024108801	0.00036748156
0.18089867	0.023554812	0.00036831574
0.18103016	0.023090581	0.00036574794
0.18116165	0.023076729	0.00036943481
0.18129314	0.023903987	0.00037410623
0.18142463	0.023801617	0.00037395286
0.18155612	0.023901653	0.00037715412
0.18168761	0.023329222	0.00037486736
0.18181910	0.023192726	0.00037568990
0.18195058	0.023313194	0.00037821298
0.18208207	0.023555360	0.00037789933
0.18221356	0.023066143	0.00037885465
0.18234505	0.022715799	0.00037591505
0.18247654	0.023715309	0.00038378043
0.18260803	0.023385880	0.00038360102
0.18273952	0.023242690	0.00038346501
0.18287101	0.023469510	0.00038738024
0.18300249	0.023466668	0.00038635471
0.18313398	0.023850184	0.00038982008
0.18326547	0.023012078	0.00038549019
0.18339696	0.023627066	0.00038971587
0.18352845	0.023680084	0.00039053626
0.18365994	0.023425660	0.00039191066
0.18379143	0.023671153	0.00039163595
0.18392292	0.023190740	0.00039343118
0.18405440	0.023287870	0.00038962228
0.18418589	0.023510355	0.00039551111
0.18431738	0.023581809	0.00039789453
0.18444887	0.022750886	0.00038974600
0.18458036	0.023660793	0.00039775765
0.18471185	0.023906538	0.00040120993
0.18484334	0.023112598	0.00039521208
0.18497482	0.023594351	0.00040122214
0.18510631	0.023424967	0.00039586844
0.18523780	0.023315377	0.00040017672
0.18536929	0.022849964	0.00039083487
0.18550078	0.023642511	0.00039077161
0.18563227	0.024102913	0.00039252897
0.18576376	0.023124479	0.00037816728
0.18589525	0.023367321	0.00038334141
0.18602673	0.023946801	0.00038456579
0.18615822	0.023643550	0.00038127075
0.18628971	0.023733736	0.00038101266
0.18642120	0.023860704	0.00037883089
0.18655269	0.023684084	0.00037941803
0.18668418	0.022982661	0.00037181789
0.18681567	0.023624748	0.00037574972
0.18694716	0.023799168	0.00037639564
0.18707864	0.022761046	0.00036508936
0.18721013	0.023985971	0.00037487395
0.18734162	0.023049325	0.00036981708
0.18747311	0.023479723	0.00036876564
0.18760460	0.023195988	0.00036881188
0.18773609	0.023041904	0.00036427453
0.18786758	0.023150417	0.00036604943
0.18799906	0.023221325	0.00036695959
0.18813055	0.023753006	0.00036686397
0.18826204	0.023689298	0.00036683139
0.18839353	0.022792382	0.00035841881
0.18852502	0.023582341	0.00036492112
0.18865651	0.023335972	0.00036420479
0.18878800	0.023005232	0.00035766369
0.18891949	0.024232872	0.00036717307
0.18905097	0.023139140	0.00035916023
0.18918246	0.023652799	0.00036093507
0.18931395	0.023086162	0.00035893951
0.18944544	0.023357313	0.00035677363
0.18957693	0.023346676	0.00035878715
0.18970842	0.023356183	0.00035707665
0.18983991	0.022838576	0.00035503117
0.18997140	0.022894487	0.00035662569
0.19010288	0.023126559	0.00035281667
0.19023437	0.023476474	0.00035746632
0.19036586	0.023402518	0.00035506722
0.19049735	0.023519113	0.00035597381
0.19062884	0.023701698	0.00035777344
0.19076033	0.023674933	0.00035493728
0.19089182	0.023588644	0.00035480753
0.19102330	0.023399793	0.00035436484
0.19115479	0.022810417	0.00035036004
0.19128628	0.022846621	0.00034983314
0.19141777	0.022762169	0.00034768468
0.19154926	0.023399271	0.00035199307
0.19168075	0.023960579	0.00035556760
0.19181224	0.023440961	0.00035382413
0.19194373	0.023162780	0.00035093567
0.19207521	0.023153737	0.00034979362
0.19220670	0.023168340	0.00035060160
0.19233819	0.023569312	0.00035244479
0.19246968	0.023110372	0.00034961636
0.19260117	0.023140770	0.00035099582
0.19273266	0.023467781	0.00035134486
0.19286415	0.023149495	0.00034988142
0.19299564	0.022961498	0.00034924291
0.19312712	0.023497318	0.00035032369
0.19325861	0.023149521	0.00034955237
0.19339010	0.023830738	0.00035370807
0.19352159	0.023546581	0.00035135032
0.19365308	0.023132038	0.00034979512
0.19378457	0.023388482	0.00034946821
0.19391606	0.022508997	0.00034497182
0.19404754	0.022787502	0.00034744564
0.19417903	0.022850781	0.00034606521
0.19431052	0.023406958	0.00035138770
0.19444201	0.023691743	0.00035062584
0.19457350	0.023723286	0.00035151381
0.19470499	0.023278866	0.00034763830
0.19483648	0.023076792	0.00034708597
0.19496797	0.024024342	0.00035350067
0.19509945	0.023103531	0.00034643514
0.19523094	0.023243341	0.00034826964
0.19536243	0.023310597	0.00034716259
0.19549392	0.023354575	0.00034798708
0.19562541	0.023575203	0.00034967991
0.19575690	0.023006336	0.00034520912
0.19588839	0.023532499	0.00034863823
0.19601988	0.023755801	0.00034954646
0.19615136	0.023396962	0.00034702418
0.19628285	0.023375921	0.00034781193
0.19641434	0.023512482	0.00034835012
0.19654583	0.023097028	0.00034573754
0.19667732	0.023730227	0.00034886500
0.19680881	0.023282250	0.00034676036
0.19694030	0.023060832	0.00034493841
0.19707178	0.023741837	0.00034796312
0.19720327	0.023267519	0.00034506768
0.19733476	0.023434451	0.00034533804
0.19746625	0.022954123	0.00034285708
0.19759774	0.023058056	0.00034518572
0.19772923	0.023263339	0.00034485464
0.19786072	0.023560756	0.00034617680
0.19799221	0.023682740	0.00034864219
0.19812369	0.023254313	0.00034327137
0.19825518	0.023111265	0.00034486608
0.19838667	0.023765636	0.00034712884
0.19851816	0.023185441	0.00034414142
0.19864965	0.022987534	0.00034292270
0.19878114	0.023319831	0.00034314766
0.19891263	0.023500130	0.00034624292
0.19904412	0.023406246	0.00034406977
0.19917560	0.023189470	0.00034398294
0.19930709	0.023310400	0.00034390320
0.19943858	0.023438968	0.00034323208
0.19957007	0.023142425	0.00034309891
0.19970156	0.022611775	0.00033995355
0.19983305	0.023636239	0.00034577226
0.19996454	0.023506650	0.00034533340
0.20009602	0.023175028	0.00034272648
0.20022751	0.022800464	0.00034114473
0.20035900	0.023792796	0.00034643546
0.20049049	0.023652036	0.00034492656
0.20062198	0.023344753	0.00034357623
0.20075347	0.022801506	0.00033837279
0.20088496	0.023202310	0.00034253945
0.20101645	0.023437163	0.00034389614
0.20114793	0.022886562	0.00033852737
0.20127942	0.023047021	0.00034085439
0.20141091	0.023502471	0.00034352656
0.20154240	0.023751825	0.00034539744
0.20167389	0.023675631	0.00034527555
0.20180538	0.023315205	0.00034072862
0.20193687	0.023323456	0.00034250302
0.20206836	0.023309362	0.00034226303
0.20219984	0.023738135	0.00034486711
0.20233133	0.023075176	0.00034183546
0.20246282	0.023667872	0.00034205168
0.20259431	0.023330359	0.00034260657
0.20272580	0.023015863	0.00033863955
0.20285729	0.023132933	0.00033877075
0.20298878	0.023064902	0.00034001766
0.20312027	0.023120724	0.00033725048
0.20325175	0.023295722	0.00034144198
0.20338324	0.023220509	0.00033892637
0.20351473	0.022899033	0.00033796804
0.20364622	0.023369997	0.00034141375
0.20377771	0.023124797	0.00033739357
0.20390920	0.023122383	0.00033963510
0.20404069	0.023174431	0.00033914143
0.20417217	0.023112440	0.00033926439
0.20430366	0.023167404	0.00033920326
0.20443515	0.022868858	0.00033544782
0.20456664	0.023254347	0.00033826474
0.20469813	0.023031923	0.00033819485
0.20482962	0.023050834	0.00033661519
0.20496111	0.023457324	0.00034063555
0.20509260	0.023530911	0.00033931318
0.20522408	0.023636950	0.00034150788
0.20535557	0.023447613	0.00034033382
0.20548706	0.023033808	0.00033660195
0.20561855	0.022724400	0.00033634715
0.20575004	0.023444573	0.00033723783
0.20588153	0.023306361	0.00033799548
0.20601302	0.023195789	0.00033818021
0.20614451	0.023441704	0.00033691914
0.20627599	0.023318983	0.00033777661
0.20640748	0.023682015	0.00033866369
0.20653897	0.023602544	0.00033973907
0.20667046	0.023294693	0.00033739979
0.20680195	0.023518690	0.00033754114
0.20693344	0.023871741	0.00034105457
0.20706493	0.022533209	0.00033277718
0.20719641	0.023450363	0.00033857626
0.20732790	0.024094493	0.00034367520
0.20745939	0.023304053	0.00033589639
0.20759088	0.023554519	0.00033855088
0.20772237	0.023816127	0.00034029435
0.20785386	0.023441534	0.00033766557
0.20798535	0.022948646	0.00033683343
0.20811684	0.022845492	0.00033376647
0.20824832	0.023431234	0.00033760562
0.20837981	0.023583208	0.00033831751
0.20851130	0.022806644	0.00033508633
0.20864279	0.022981693	0.00033636825
0.20877428	0.023412247	0.00033576701
0.20890577	0.023420347	0.00033743557
0.20903726	0.023272603	0.00033610971
0.20916875	0.022907839	0.00033455060
0.20930023	0.023542112	0.00033858943
0.20943172	0.022837619	0.00033373745
0.20956321	0.023253304	0.00033517893
0.20969470	0.023517179	0.00033770415
0.20982619	0.023099795	0.00033452670
0.20995768	0.023667496	0.00033823534
0.21008917	0.023428258	0.00033493718
0.21022065	0.023509576	0.00033784723
0.21035214	0.023377571	0.00033640259
0.21048363	0.023025161	0.00033253631
0.21061512	0.023291936	0.00033643240
0.21074661	0.022396134	0.00032866305
0.21087810	0.023386671	0.00033465268
0.21100959	0.023395003	0.00033581870
0.21114108	0.023661028	0.00033537706
0.21127256	0.023161381	0.00033522291
0.21140405	0.023038573	0.00033105219
0.21153554	0.023064519	0.00033306316
0.21166703	0.023347672	0.00033543481
0.21179852	0.023550733	0.00033538193
0.21193001	0.023581525	0.00033587301
0.21206150	0.022841156	0.00033122117
0.21219299	0.023252074	0.00033354140
0.21232447	0.023244545	0.00033482278
0.21245596	0.023178116	0.00033196352
0.21258745	0.023122189	0.00033351785
0.21271894	0.023707331	0.00033646836
0.21285043	0.022984724	0.00033126949
0.21298192	0.023381998	0.00033541076
0.21311341	0.022976176	0.00033005320
0.21324489	0.022975974	0.00033177043
0.21337638	0.023125309	0.00033061591
0.21350787	0.023310333	0.00033383698
0.21363936	0.023291144	0.00033405018
0.21377085	0.023271536	0.00033191013
0.21390234	0.022504022	0.00032967674
0.21403383	0.022801309	0.00032905947
0.21416532	0.023434111	0.00033270199
0.21429680	0.023588947	0.00033504813
0.21442829	0.022899158	0.00033036268
0.21455978	0.023309432	0.00033145432
0.21469127	0.022720677	0.00032817811
0.21482276	0.023378693	0.00033189546
0.21495425	0.023242666	0.00033182529
0.21508574	0.023558504	0.00033450289
0.21521723	0.023509120	0.00033246085
0.21534871	0.023219765	0.00033282149
0.21548020	0.023397517	0.00033021046
0.21561169	0.023478829	0.00033274688
0.21574318	0.022971072	0.00032994320
0.21587467	0.023034466	0.00032872829
0.21600616	0.022535415	0.00032787197
0.21613765	0.022865974	0.00032798842
0.21626913	0.023468875	0.00033246830
0.21640062	0.023370844	0.00033114971
0.21653211	0.023126451	0.00032995924
0.21666360	0.023145808	0.00032981083
0.21679509	0.023122124	0.00032856954
0.21692658	0.023438718	0.00033205006
0.21705807	0.022680312	0.00032759787
0.21718956	0.023398115	0.00032921670
0.21732104	0.023689633	0.00033309445
0.21745253	0.023303398	0.00033037928
0.21758402	0.023230676	0.00033096473
0.21771551	0.023166380	0.00032946328
0.21784700	0.023260410	0.00032906378
0.21797849	0.023462044	0.00033018476
0.21810998	0.022988021	0.00032769689
0.21824147	0.022816364	0.00032646557
0.21837295	0.023156308	0.00032989026
0.21850444	0.023222383	0.00032749084
0.21863593	0.023482387	0.00033161495
0.21876742	0.022971428	0.00032651889
0.21889891	0.023110154	0.00032868316
0.21903040	0.023391459	0.00033075221
0.21916189	0.023118259	0.00032634348
0.21929337	0.023774036	0.00033114472
0.21942486	0.023258603	0.00032849853
0.21955635	0.023174000	0.00032812253
0.21968784	0.022584893	0.00032606322
0.21981933	0.022975501	0.00032407819
0.21995082	0.022667556	0.00032475092
0.22008231	0.023179751	0.00032670028
0.22021380	0.023883039	0.00033194763
0.22034528	0.023065769	0.00032776376
0.22047677	0.023034662	0.00032511280
0.22060826	0.023148284	0.00032745357
0.22073975	0.023607980	0.00032977303
0.22087124	0.022481893	0.00032354502
0.22100273	0.022329709	0.00032266188
0.22113422	0.023277008	0.00032573683
0.22126571	0.023166648	0.00032725478
0.22139719	0.023477765	0.00032832733
0.22152868	0.022782012	0.00032498285
0.22166017	0.023255134	0.00032875810
0.22179166	0.023113963	0.00032531532
0.22192315	0.023632241	0.00032884822
0.22205464	0.022902510	0.00032523857
0.22218613	0.023273698	0.00032784586
0.22231761	0.022675416	0.00032274254
0.22244910	0.022837643	0.00032342117
0.22258059	0.023422478	0.00032782389
0.22271208	0.023262381	0.00032765474
0.22284357	0.022826656	0.00032409863
0.22297506	0.023114387	0.00032678071
0.22310655	0.023374781	0.00032606042
0.22323804	0.023238727	0.00032653853
0.22336952	0.023575718	0.00032929308
0.22350101	0.022796466	0.00032271970
0.22363250	0.022963509	0.00032455605
0.22376399	0.023364647	0.00032534288
0.22389548	0.022751216	0.00032314471
0.22402697	0.022890717	0.00032427127
0.22415846	0.023327728	0.00032439806
0.22428995	0.023292833	0.00032574160
0.22442143	0.023117289	0.00032370590
0.22455292	0.023260212	0.00032542140
0.22468441	0.023708860	0.00032748620
0.22481590	0.023196788	0.00032504484
0.22494739	0.022760512	0.00032139420
0.22507888	0.022490326	0.00032016424
0.22521037	0.023548644	0.00032604785
0.22534186	0.023308204	0.00032581962
0.22547334	0.023339366	0.00032440597
0.22560483	0.023000647	0.00032210513
0.22573632	0.022972947	0.00032339181
0.22586781	0.022938259	0.00032226711
0.22599930	0.023380724	0.00032644995
0.22613079	0.022569085	0.00031992665
0.22626228	0.022915723	0.00032235858
0.22639376	0.023201282	0.00032373006
0.22652525	0.023369107	0.00032331068
0.22665674	0.022918300	0.00032275932
0.22678823	0.023065352	0.00032132478
0.22691972	0.023571958	0.00032450148
0.22705121	0.022971389	0.00032175690
0.22718270	0.022871810	0.00032165420
0.22731419	0.023370398	0.00032427785
0.22744567	0.023569961	0.00032524155
0.22757716	0.022842263	0.00031911959
0.22770865	0.023079955	0.00032289294
0.22784014	0.022969456	0.00032103041
0.22797163	0.023484198	0.00032428964
0.22810312	0.023654946	0.00032396280
0.22823461	0.023154168	0.00032267220
0.22836610	0.023333572	0.00032362509
0.22849758	0.022377988	0.00031749743
0.22862907	0.022959470	0.00032127431
0.22876056	0.023079435	0.00032011411
0.22889205	0.023745280	0.00032550312
0.22902354	0.023306768	0.00032351290
0.22915503	0.023043687	0.00032066247
0.22928652	0.023301539	0.00032278032
0.22941800	0.022726269	0.00031763024
0.22954949	0.022996388	0.00032030683
0.22968098	0.023251039	0.00032316405
0.22981247	0.023088880	0.00031956467
0.22994396	0.022767566	0.00031933417
0.23007545	0.022690621	0.00032062635
0.23020694	0.022585911	0.00032440347
0.23033843	0.023667679	0.00033441390
0.23046991	0.023189691	0.00033289252
0.23060140	0.022753672	0.00033260823
0.23073289	0.022873523	0.00033263852
0.23086438	0.023353569	0.00033713083
0.23099587	0.022566662	0.00033554484
0.23112736	0.023330419	0.00033892292
0.23125885	0.023497743	0.00034346373
0.23139034	0.023717028	0.00034419603
0.23152182	0.022713147	0.00033872517
0.23165331	0.022583274	0.00034226676
0.23178480	0.022787161	0.00034240048
0.23191629	0.023272280	0.00034606370
0.23204778	0.023115386	0.00034542285
0.23217927	0.023277129	0.00034707442
0.23231076	0.022769933	0.00034638624
0.23244224	0.023233859	0.00034828433
0.23257373	0.023431468	0.00034969592
0.23270522	0.022711051	0.00034695750
0.23283671	0.023252769	0.00034786513
0.23296820	0.022899923	0.00034716149
0.23309969	0.023677503	0.00035162049
0.23323118	0.023109512	0.00034814729
0.23336267	0.023490703	0.00035195562
0.23349415	0.023138933	0.00034787044
0.23362564	0.023116676	0.00035039702
0.23375713	0.023287090	0.00034967676
0.23388862	0.023002887	0.00034797850
0.23402011	0.022869567	0.00035094989
0.23415160	0.022981737	0.00034788774
0.23428309	0.022883060	0.00035000927
0.23441458	0.023309875	0.00035048447
0.23454606	0.023042139	0.00035087492
0.23467755	0.022898393	0.00034952926
0.23480904	0.023159265	0.00035206309
0.23494053	0.022815267	0.00035013735
0.23507202	0.022958739	0.00035109153
0.23520351	0.023406831	0.00035336836
0.23533500	0.022863219	0.00035094885
0.23546648	0.022633996	0.00034894767
0.23559797	0.023007097	0.00035302703
0.23572946	0.023312795	0.00035331338
0.23586095	0.022957664	0.00035188003
0.23599244	0.022978371	0.00035391529
0.23612393	0.023479391	0.00035463122
0.23625542	0.022936162	0.00035394419
0.23638691	0.022772066	0.00035263604
0.23651839	0.023470535	0.00035511272
0.23664988	0.023452508	0.00035680036
0.23678137	0.023233904	0.00035456621
0.23691286	0.023210679	0.00035592154
0.23704435	0.023523486	0.00035764302
0.23717584	0.023132902	0.00035416637
0.23730733	0.023356221	0.00035756300
0.23743882	0.023036710	0.00035517593
0.23757030	0.023099991	0.00035573855
0.23770179	0.023538212	0.00036001239
0.23783328	0.023633784	0.00035803185
0.23796477	0.023058243	0.00035730911
0.23809626	0.023538306	0.00035747229
0.23822775	0.023231935	0.00035781262
0.23835924	0.023720389	0.00036282556
0.23849072	0.022911983	0.00035363869
0.23862221	0.023498886	0.00035919854
0.23875370	0.023637442	0.00035884714
0.23888519	0.023424667	0.00035904863
0.23901668	0.022931116	0.00035868509
0.23914817	0.022940347	0.00035344002
0.23927966	0.022478772	0.00035326969
0.23941115	0.022348914	0.00035365928
0.23954263	0.022948029	0.00035755168
0.23967412	0.022649225	0.00035694500
0.23980561	0.023065979	0.00035582289
0.23993710	0.023445374	0.00036142077
0.24006859	0.023032892	0.00035780376
0.24020008	0.023056655	0.00035896338
0.24033157	0.022704575	0.00035588025
0.24046306	0.022759092	0.00035575113
0.24059454	0.023437088	0.00036160766
0.24072603	0.023380424	0.00036178268
0.24085752	0.023292738	0.00036091720
0.24098901	0.023092781	0.00036155350
0.24112050	0.023157178	0.00035798359
0.24125199	0.023290136	0.00036084318
0.24138348	0.023267412	0.00036188319
0.24151496	0.023064151	0.00035805322
0.24164645	0.023148768	0.00036083486
0.24177794	0.022871304	0.00035708854
0.24190943	0.022992406	0.00035900492
0.24204092	0.023061646	0.00036090022
0.24217241	0.022766870	0.00035858325
0.24230390	0.023338123	0.00036317503
0.24243539	0.023628697	0.00036318133
0.24256687	0.023228799	0.00036136593
0.24269836	0.022831413	0.00035951131
0.24282985	0.022567357	0.00035655007
0.24296134	0.023365930	0.00036432650
0.24309283	0.022356125	0.00035569382
0.24322432	0.022687948	0.00035815260
0.24335581	0.023185428	0.00036359328
0.24348730	0.023143308	0.00036188548
0.24361878	0.022983463	0.00036119173
0.24375027	0.022449545	0.00035731362
0.24388176	0.022629970	0.00035882700
0.24401325	0.022361286	0.00035944027
0.24414474	0.022805737	0.00035951773
0.24427623	0.023282970	0.00036401944
0.24440772	0.023160487	0.00036326006
0.24453920	0.022396897	0.00035916897
0.24467069	0.022443233	0.00036021777
0.24480218	0.023134891	0.00036179868
0.24493367	0.022991155	0.00036181463
0.24506516	0.023334082	0.00036324123
0.24519665	0.023288567	0.00036376143
0.24532814	0.022867691	0.00036361026
0.24545963	0.022928490	0.00036233135
0.24559111	0.023653358	0.00036710788
0.24572260	0.022662587	0.00036112589
0.24585409	0.023317787	0.00036418389
0.24598558	0.023530316	0.00036658028
0.24611707	0.024143418	0.00037005129
0.24624856	0.023528798	0.00036467573
0.24638005	0.023274950	0.00036642285
0.24651154	0.022900283	0.00036280954
0.24664302	0.023082709	0.00036613429
0.24677451	0.023650959	0.00036703882
0.24690600	0.022629104	0.00036267860
0.24703749	0.023643739	0.00036913665
0.24716898	0.023363559	0.00036362477
0.24730047	0.023084131	0.00036670967
0.24743196	0.023365758	0.00036568240
0.24756345	0.023071099	0.00036532449
0.24769493	0.022704831	0.00036394971
0.24782642	0.023435260	0.00036583747
0.24795791	0.023709277	0.00036922047
0.24808940	0.023276149	0.00036669494
0.24822089	0.022876011	0.00036273721
0.24835238	0.023501960	0.00036910706
0.24848387	0.023319061	0.00036590224
0.24861535	0.023162835	0.00036623438
0.24874684	0.023495689	0.00036799899
0.24887833	0.023566190	0.00036883908
0.24900982	0.023286980	0.00036839882
0.24914131	0.022875446	0.00036411216
0.24927280	0.023407978	0.00036806450
0.24940429	0.023393203	0.00036700203
0.24953578	0.023477447	0.00036934493
0.24966726	0.022646696	0.00036499794
0.24979875	0.022375245	0.00036098523
0.24993024	0.022836229	0.00036504422
0.25006173	0.023412126	0.00036731758
0.25019322	0.023324708	0.00036737491
0.25032471	0.022657393	0.00036638874
0.25045620	0.023275699	0.00036716128
0.25058769	0.022910006	0.00036583229
0.25071917	0.023432641	0.00036923755
0.25085066	0.023355402	0.00036734751
0.25098215	0.023219821	0.00036866817
0.25111364	0.022987659	0.00036422168
0.25124513	0.022883408	0.00036714594
0.25137662	0.022713125	0.00036584454
0.25150811	0.023339387	0.00036912532
0.25163959	0.023714044	0.00037141658
0.25177108	0.023027298	0.00036489276
0.25190257	0.023408600	0.00037114301
0.25203406	0.023848246	0.00037286503
0.25216555	0.022785530	0.00036546149
0.25229704	0.022336830	0.00036343053
0.25242853	0.022350667	0.00036307349
0.25256002	0.023233527	0.00037042878
0.25269150	0.023293428	0.00036962600
0.25282299	0.023106943	0.00036734227
0.25295448	0.023282560	0.00037144796
0.25308597	0.022827243	0.00036424812
0.25321746	0.024015462	0.00037658439
0.25334895	0.023430733	0.00037059518
0.25348044	0.024044109	0.00037436483
0.25361193	0.023226538	0.00036935892
0.25374341	0.022612270	0.00036457080
0.25387490	0.023386877	0.00037001333
0.25400639	0.023193360	0.00037730660
0.25413788	0.023290484	0.00038036921
0.25426937	0.023682743	0.00038788637
0.25440086	0.023306951	0.00038754062
0.25453235	0.023211050	0.00039008768
0.25466383	0.023332372	0.00039360582
0.25479532	0.023309279	0.00039602620
0.25492681	0.022787634	0.00039363558
0.25505830	0.022988466	0.00039712243
0.25518979	0.023291989	0.00040113658
0.25532128	0.023583553	0.00040455232
0.25545277	0.023581742	0.00040715940
0.25558426	0.023233713	0.00040584761
0.25571574	0.023287892	0.00040669996
0.25584723	0.022633220	0.00040468731
0.25597872	0.023171495	0.00041174613
0.25611021	0.023390630	0.00041316296
0.25624170	0.022634396	0.00040952783
0.25637319	0.022440175	0.00041177663
0.25650468	0.022624432	0.00041278296
0.25663617	0.024249011	0.00042608134
0.25676765	0.022991779	0.00041861096
0.25689914	0.022896618	0.00042029021
0.25703063	0.022835846	0.00042198698
0.25716212	0.022000079	0.00041533353
0.25729361	0.022187642	0.00042184743
0.25742510	0.022951336	0.00042781614
0.25755659	0.022637760	0.00042679319
0.25768807	0.023043461	0.00043258714
0.25781956	0.023562681	0.00043525027
0.25795105	0.023222694	0.00043376655
0.25808254	0.023132791	0.00043883224
0.25821403	0.022722757	0.00043256133
0.25834552	0.022992257	0.00043658308
0.25847701	0.022998581	0.00043597464
0.25860850	0.023321481	0.00044036113
0.25873998	0.023343702	0.00044341332
0.25887147	0.023775752	0.00044637577
0.25900296	0.022473178	0.00043634800
0.25913445	0.023094276	0.00044089607
0.25926594	0.022822645	0.00044038966
0.25939743	0.022752020	0.00044166701
0.25952892	0.022985617	0.00044266820
0.25966041	0.023360074	0.00044908575
0.25979189	0.023062540	0.00044378555
0.25992338	0.023819824	0.00045450938
0.26005487	0.023445373	0.00045112865
0.26018636	0.023374579	0.00045091823
0.26031785	0.022564464	0.00044437920
0.26044934	0.023702645	0.00045220600
0.26058083	0.022887929	0.00044850927
0.26071231	0.022392193	0.00044656465
0.26084380	0.023233861	0.00045166582
0.26097529	0.023175597	0.00045437240
0.26110678	0.023474210	0.00045628808
0.26123827	0.022252014	0.00044976337
0.26136976	0.022252424	0.00044996565
0.26150125	0.023089787	0.00045637719
0.26163274	0.022363647	0.00045072761
0.26176422	0.023214975	0.00045752089
0.26189571	0.022655436	0.00045581364
0.26202720	0.023395743	0.00046078279
0.26215869	0.022894912	0.00045780048
0.26229018	0.022224216	0.00045490184
0.26242167	0.022816495	0.00045926756
0.26255316	0.022637602	0.00045638718
0.26268465	0.022330922	0.00045789331
0.26281613	0.022854033	0.00046066396
0.26294762	0.022701161	0.00045767829
0.26307911	0.023800939	0.00046844498
0.26321060	0.024073915	0.00047305538
0.26334209	0.022850047	0.00046638647
0.26347358	0.022563248	0.00046057787
0.26360507	0.023037999	0.00046668097
0.26373655	0.023495303	0.00047026901
0.26386804	0.023013721	0.00046724110
0.26399953	0.022789126	0.00046808008
0.26413102	0.023240200	0.00047010709
0.26426251	0.023045395	0.00047104356
0.26439400	0.023650987	0.00047430343
0.26452549	0.023194200	0.00047372972
0.26465698	0.022590982	0.00046886907
0.26478846	0.023086060	0.00046898586
0.26491995	0.022301244	0.00047095538
0.26505144	0.023264330	0.00047328732
0.26518293	0.022069397	0.00046619777
0.26531442	0.022663346	0.00047538170
0.26544591	0.022387579	0.00046885837
[truncated: 567 more rows]
