# Supplementary material for: Invariant surface glycoprotein 65 of Trypanosoma brucei is a complement C3 receptor
Source: Nat Commun. 2022 Aug 29;13:5085. doi: 10.1038/s41467-022-32728-9 (PMC9424271; doi:10.1038/s41467-022-32728-9)
Supplement: Supplementary file 4 — supplementary data 2 [file 41467_2022_32728_MOESM4_ESM.zip › b21-414646_00164.dat]

0.0026000000	40.300433	0.13800466
0.0027314887	29.106147	0.10773037
0.0028629774	22.555198	0.090679704
0.0029944661	17.493930	0.076643036
0.0031259548	12.586768	0.059740888
0.0032574435	11.095804	0.058059803
0.0033889322	8.9736226	0.049357800
0.0035204209	11.665073	0.048996913
0.0036519096	12.488768	0.047045099
0.0037833983	10.173763	0.040033092
0.0039148870	8.4353589	0.035173291
0.0040463757	6.8396261	0.030470046
0.0041778644	5.5925809	0.025824690
0.0043093531	4.6721331	0.023174853
0.0044408418	3.8817250	0.020316208
0.0045723305	3.1820662	0.018394368
0.0047038192	2.9139933	0.016847269
0.0048353079	2.5054070	0.015165358
0.0049667966	2.2188277	0.014220625
0.0050982853	1.9306469	0.012566376
0.0052297740	1.7754509	0.012208252
0.0053612627	1.5321867	0.010951737
0.0054927514	1.4044619	0.010207320
0.0056242401	1.2767119	0.0097038566
0.0057557288	1.1997646	0.0091462581
0.0058872175	1.0892614	0.0085982115
0.0060187062	1.0169990	0.0082861036
0.0061501949	0.91541887	0.0075300409
0.0062816836	0.90438753	0.0076535901
0.0064131723	0.84519322	0.0072530741
0.0065446610	0.79799828	0.0069467361
0.0066761496	0.76941885	0.0067891073
0.0068076383	0.74304085	0.0065204113
0.0069391270	0.69912800	0.0064264712
0.0070706157	0.67363476	0.0062084176
0.0072021044	0.65472079	0.0060531545
0.0073335931	0.62667030	0.0058962620
0.0074650818	0.58177156	0.0055157234
0.0075965705	0.56749009	0.0054928114
0.0077280592	0.55188579	0.0053943373
0.0078595479	0.52666649	0.0051436591
0.0079910366	0.51288125	0.0051061405
0.0081225253	0.48160893	0.0048064859
0.0082540140	0.46716244	0.0047607714
0.0083855027	0.45069820	0.0046940090
0.0085169914	0.42534101	0.0044668920
0.0086484801	0.40253351	0.0043138772
0.0087799688	0.39372347	0.0041911571
0.0089114575	0.38328889	0.0041571072
0.0090429462	0.37101130	0.0040613831
0.0091744349	0.34953894	0.0039082085
0.0093059236	0.32343237	0.0037151600
0.0094374123	0.31499363	0.0036420925
0.0095689010	0.30863967	0.0035473480
0.0097003897	0.29861178	0.0035172201
0.0098318784	0.28236530	0.0033713007
0.0099633671	0.27535905	0.0032930525
0.010094856	0.26478489	0.0032192840
0.010226345	0.24400272	0.0030172118
0.010357833	0.24848193	0.0031233975
0.010489322	0.22838153	0.0029063138
0.010620811	0.21469240	0.0027981412
0.010752299	0.20947005	0.0027516628
0.010883788	0.19229823	0.0025821731
0.011015277	0.19603340	0.0026544375
0.011146765	0.17870449	0.0024565495
0.011278254	0.17488609	0.0024205830
0.011409743	0.16633645	0.0023360570
0.011541231	0.15849502	0.0022461799
0.011672720	0.15266976	0.0022098220
0.011804209	0.13938073	0.0020317803
0.011935698	0.14156592	0.0020426897
0.012067186	0.13164728	0.0019585685
0.012198675	0.12517141	0.0018477621
0.012330164	0.11962994	0.0018102903
0.012461652	0.11727244	0.0017721815
0.012593141	0.10959619	0.0016742490
0.012724630	0.10514689	0.0016405181
0.012856118	0.097449392	0.0015290059
0.012987607	0.097465270	0.0015466781
0.013119096	0.091312356	0.0014634819
0.013250585	0.092187309	0.0014552458
0.013382073	0.088093531	0.0014283118
0.013513562	0.087371119	0.0013985198
0.013645051	0.085163795	0.0013920156
0.013776539	0.082983713	0.0013664597
0.013908028	0.079965845	0.0013190895
0.014039517	0.079136638	0.0013050585
0.014171005	0.075054011	0.0012630581
0.014302494	0.074708743	0.0012611869
0.014433983	0.071552987	0.0012356922
0.014565472	0.071017411	0.0012064576
0.014696960	0.071355912	0.0012157188
0.014828449	0.068947130	0.0011767327
0.014959938	0.068275206	0.0011778529
0.015091426	0.067136647	0.0011702925
0.015222915	0.063179559	0.0011084031
0.015354404	0.065166988	0.0011303027
0.015485892	0.061844965	0.0010913855
0.015617381	0.062218660	0.0010969646
0.015748870	0.063414280	0.0011065806
0.015880359	0.062027001	0.0010789149
0.016011847	0.059819933	0.0010615944
0.016143336	0.055744225	0.0010141706
0.016274825	0.054059030	0.0010003924
0.016406313	0.052632110	0.00097868980
0.016537802	0.054229361	0.00098661514
0.016669291	0.053431878	0.00097792776
0.016800779	0.054163196	0.00098056346
0.016932268	0.059278344	0.0010200553
0.017063757	0.060813307	0.0010311522
0.017195246	0.061852009	0.0010309910
0.017326734	0.057513324	0.00099440006
0.017458223	0.057006418	0.00098545359
0.017589712	0.057285783	0.00098169542
0.017721200	0.056601896	0.00098169868
0.017852689	0.055743875	0.00095286408
0.017984178	0.055479856	0.00096265380
0.018115666	0.054445387	0.00094686014
0.018247155	0.054848182	0.00094392067
0.018378644	0.053236149	0.00093205501
0.018510133	0.052523962	0.00091565967
0.018641621	0.051620237	0.00090459865
0.018773110	0.051943168	0.00090363040
0.018904599	0.049016637	0.00087942826
0.019036087	0.050484777	0.00088687358
0.019167576	0.049359436	0.00086990871
0.019299065	0.047175662	0.00084600095
0.019430553	0.048362894	0.00086327254
0.019562042	0.047585336	0.00084789065
0.019693531	0.046072460	0.00083361030
0.019825019	0.046766798	0.00083317719
0.019956508	0.044999256	0.00081232584
0.020087997	0.045194389	0.00081959919
0.020219486	0.043918831	0.00080249763
0.020350974	0.043313862	0.00080167614
0.020482463	0.042355045	0.00078052979
0.020613952	0.041329817	0.00076811211
0.020745440	0.042367472	0.00078154289
0.020876929	0.041656576	0.00076718190
0.021008418	0.043525672	0.00078517284
0.021139906	0.042730595	0.00077165859
0.021271395	0.040210653	0.00074484757
0.021402884	0.041088068	0.00075435377
0.021534373	0.041860119	0.00075674981
0.021665861	0.039742303	0.00073661338
0.021797350	0.040530786	0.00074123117
0.021928839	0.039524695	0.00072211181
0.022060327	0.039888115	0.00073513527
0.022191816	0.039913734	0.00072582837
0.022323305	0.038462131	0.00071659288
0.022454793	0.037945082	0.00070688210
0.022586282	0.036339232	0.00068692157
0.022717771	0.036499410	0.00069322831
0.022849260	0.035042652	0.00067316099
0.022980748	0.037506170	0.00069622715
0.023112237	0.035867190	0.00067559543
0.023243726	0.036669539	0.00068067261
0.023375214	0.037706147	0.00069391191
0.023506703	0.037335189	0.00068521062
0.023638192	0.037753867	0.00068793349
0.023769680	0.037694390	0.00068661111
0.023901169	0.038243760	0.00068628226
0.024032658	0.036474406	0.00067338026
0.024164147	0.037611521	0.00067827611
0.024295635	0.036615621	0.00066678836
0.024427124	0.037055770	0.00066702370
0.024558613	0.036298186	0.00065703138
0.024690101	0.036974318	0.00067061547
0.024821590	0.036677744	0.00065925056
0.024953079	0.035895391	0.00065015011
0.025084567	0.036759873	0.00065814140
0.025216056	0.036130735	0.00064736249
0.025347545	0.035449591	0.00064750566
0.025479034	0.036215427	0.00064712254
0.025610522	0.036683666	0.00064718099
0.025742011	0.034814240	0.00063099753
0.025873500	0.035664046	0.00063677398
0.026004988	0.034783878	0.00063358574
0.026136477	0.035734695	0.00063567450
0.026267966	0.035398801	0.00062656982
0.026399454	0.035973023	0.00063502264
0.026530943	0.035672304	0.00062732506
0.026662432	0.035842937	0.00063076954
0.026793920	0.034537904	0.00061765142
0.026925409	0.035355084	0.00062113958
0.027056898	0.034991039	0.00062074943
0.027188387	0.033370045	0.00059940800
0.027319875	0.034978694	0.00061762875
0.027451364	0.035463162	0.00061698429
0.027582853	0.034333355	0.00060537265
0.027714341	0.034516292	0.00060692135
0.027845830	0.032988205	0.00059157173
0.027977319	0.034700799	0.00060729228
0.028108807	0.034375120	0.00059844558
0.028240296	0.033426961	0.00059147181
0.028371785	0.033196391	0.00058842886
0.028503274	0.033936614	0.00059279377
0.028634762	0.033810747	0.00058828197
0.028766251	0.033114291	0.00058469561
0.028897740	0.034043196	0.00058487776
0.029029228	0.033658221	0.00058537024
0.029160717	0.033349822	0.00058279956
0.029292206	0.034315921	0.00058613449
0.029423694	0.033827072	0.00058621997
0.029555183	0.032792733	0.00056695154
0.029686672	0.032417856	0.00057159022
0.029818161	0.032551328	0.00056986221
0.029949649	0.031938286	0.00056007379
0.030081138	0.033258286	0.00057272785
0.030212627	0.033181953	0.00056634067
0.030344115	0.032646790	0.00056289168
0.030475604	0.032817157	0.00056372145
0.030607093	0.032184223	0.00055788752
0.030738581	0.032926398	0.00056283339
0.030870070	0.032542969	0.00055567219
0.031001559	0.032543404	0.00055375263
0.031133048	0.031725214	0.00055095333
0.031264536	0.032463080	0.00055129488
0.031396025	0.032115364	0.00055247093
0.031527514	0.031593595	0.00054407547
0.031659002	0.031425504	0.00054003188
0.031790491	0.031538957	0.00054342061
0.031921980	0.032322231	0.00054500158
0.032053468	0.032500827	0.00054844204
0.032184957	0.030984009	0.00053027002
0.032316446	0.031564677	0.00053552956
0.032447935	0.031014357	0.00053484054
0.032579423	0.031839479	0.00053551884
0.032710912	0.031602937	0.00053608218
0.032842401	0.030876756	0.00052784463
0.032973889	0.031527238	0.00053092446
0.033105378	0.032424624	0.00053932060
0.033236867	0.030855742	0.00052435988
0.033368355	0.030990366	0.00053336010
0.033499844	0.030835739	0.00053078863
0.033631333	0.030659745	0.00052866899
0.033762822	0.029761839	0.00052843657
0.033894310	0.029474976	0.00052440499
0.034025799	0.029854651	0.00052791013
0.034157288	0.030341420	0.00053156769
0.034288776	0.030198055	0.00053020660
0.034420265	0.030081651	0.00053470443
0.034551754	0.029432215	0.00052626832
0.034683242	0.029501863	0.00052718066
0.034814731	0.029851498	0.00052681043
0.034946220	0.031112718	0.00053940642
0.035077708	0.031038991	0.00054177622
0.035209197	0.030506171	0.00053721347
0.035340686	0.031271669	0.00053841734
0.035472175	0.030263574	0.00054130078
0.035603663	0.028932113	0.00053160843
0.035735152	0.029370920	0.00054408328
0.035866641	0.028626271	0.00053830684
0.035998129	0.029554191	0.00054120444
0.036129618	0.028410098	0.00053593328
0.036261107	0.029160944	0.00053970990
0.036392595	0.030203035	0.00055753863
0.036524084	0.029904845	0.00055178640
0.036655573	0.029780520	0.00054762302
0.036787062	0.029280652	0.00055035560
0.036918550	0.028550508	0.00053859171
0.037050039	0.029443103	0.00055173076
0.037181528	0.029222446	0.00054551743
0.037313016	0.029025839	0.00054633893
0.037444505	0.029684490	0.00055667192
0.037575994	0.029004385	0.00054627139
0.037707482	0.028340677	0.00054701236
0.037838971	0.028586847	0.00055063906
0.037970460	0.029428588	0.00055236006
0.038101949	0.028345165	0.00054732032
0.038233437	0.028258640	0.00054092309
0.038364926	0.029599013	0.00054818531
0.038496415	0.028907358	0.00054184610
0.038627903	0.029056896	0.00053519220
0.038759392	0.030077379	0.00054731993
0.038890881	0.029827305	0.00053821275
0.039022369	0.029221785	0.00053727973
0.039153858	0.028419628	0.00052834345
0.039285347	0.028759219	0.00052673549
0.039416836	0.029802341	0.00053775005
0.039548324	0.029971284	0.00053696210
0.039679813	0.030385869	0.00053674791
0.039811302	0.030241473	0.00053808567
0.039942790	0.029737907	0.00053054123
0.040074279	0.029568437	0.00053332554
0.040205768	0.028372680	0.00052054350
0.040337256	0.029354423	0.00052556986
0.040468745	0.029925108	0.00053165002
0.040600234	0.029403746	0.00052510358
0.040731723	0.029159045	0.00052493815
0.040863211	0.029202872	0.00052349144
0.040994700	0.030427440	0.00052973749
0.041126189	0.030200387	0.00053116521
0.041257677	0.029774449	0.00052544696
0.041389166	0.030122527	0.00052546404
0.041520655	0.029140152	0.00051957366
0.041652143	0.029986275	0.00052453076
0.041783632	0.029380051	0.00051966803
0.041915121	0.028814037	0.00051337509
0.042046610	0.029877400	0.00052305495
0.042178098	0.029590355	0.00051958746
0.042309587	0.030294185	0.00052541157
0.042441076	0.028837386	0.00051259457
0.042572564	0.029553902	0.00051897346
0.042704053	0.028721923	0.00050753699
0.042835542	0.029548427	0.00051665794
0.042967030	0.029339742	0.00051388687
0.043098519	0.029482161	0.00051697763
0.043230008	0.029357890	0.00051429310
0.043361496	0.029528910	0.00051071350
0.043492985	0.029260989	0.00051427821
0.043624474	0.029177968	0.00051016533
0.043755963	0.028722042	0.00050919842
0.043887451	0.030155971	0.00051505374
0.044018940	0.030426486	0.00051647531
0.044150429	0.029932987	0.00051902740
0.044281917	0.028957699	0.00050551033
0.044413406	0.028847820	0.00050657310
0.044544895	0.030076764	0.00051217886
0.044676383	0.029432673	0.00050819711
0.044807872	0.029217751	0.00050756770
0.044939361	0.028985429	0.00050358881
0.045070850	0.028592163	0.00050045093
0.045202338	0.029095568	0.00050370938
0.045333827	0.028664118	0.00049583063
0.045465316	0.029221357	0.00050696831
0.045596804	0.029860738	0.00050880116
0.045728293	0.028777922	0.00050060441
0.045859782	0.028388313	0.00049668476
0.045991270	0.028014782	0.00048979613
0.046122759	0.029141141	0.00050254757
0.046254248	0.029476552	0.00051052543
0.046385737	0.028610688	0.00050688938
0.046517225	0.029429105	0.00051336783
0.046648714	0.029223279	0.00051641528
0.046780203	0.029366582	0.00052417563
0.046911691	0.029502448	0.00052179942
0.047043180	0.028580782	0.00051524646
0.047174669	0.029694730	0.00052566922
0.047306157	0.029362205	0.00052464000
0.047437646	0.029282588	0.00052557649
0.047569135	0.028810107	0.00052543884
0.047700624	0.028489072	0.00051745516
0.047832112	0.028645049	0.00052462486
0.047963601	0.029983660	0.00053178335
0.048095090	0.029975281	0.00053593288
0.048226578	0.029359954	0.00053414606
0.048358067	0.029772048	0.00053368042
0.048489556	0.029270348	0.00053139049
0.048621044	0.029522012	0.00053413869
0.048752533	0.029463903	0.00053775905
0.048884022	0.030334838	0.00054183079
0.049015511	0.030458226	0.00054288099
0.049146999	0.029981302	0.00053903195
0.049278488	0.030184916	0.00054202212
0.049409977	0.029540832	0.00054068014
0.049541465	0.030089140	0.00054271690
0.049672954	0.028626635	0.00053290479
0.049804443	0.029464008	0.00053957746
0.049935931	0.030492661	0.00054928836
0.050067420	0.029978888	0.00054520034
0.050198909	0.029685940	0.00054355882
0.050330398	0.029816476	0.00054259872
0.050461886	0.029325231	0.00053999772
0.050593375	0.029784909	0.00054438930
0.050724864	0.029630661	0.00054537026
0.050856352	0.030142714	0.00055196946
0.050987841	0.029928309	0.00054560037
0.051119330	0.030334651	0.00054916853
0.051250818	0.029350035	0.00054386825
0.051382307	0.030009020	0.00055079369
0.051513796	0.028584022	0.00053784757
0.051645284	0.028885517	0.00053913334
0.051776773	0.029253416	0.00054232052
0.051908262	0.029587854	0.00054628235
0.052039751	0.029723489	0.00054973820
0.052171239	0.030102948	0.00055166306
0.052302728	0.028514561	0.00054151986
0.052434217	0.028908621	0.00054239088
0.052565705	0.029700165	0.00055107565
0.052697194	0.029638653	0.00054960077
0.052828683	0.029397537	0.00054924974
0.052960171	0.028636267	0.00054139683
0.053091660	0.028894411	0.00054234824
0.053223149	0.028759074	0.00054352753
0.053354638	0.029415648	0.00055136452
0.053486126	0.030162334	0.00055711267
0.053617615	0.029434835	0.00054888101
0.053749104	0.029460580	0.00054858075
0.053880592	0.029054165	0.00054621203
0.054012081	0.029779027	0.00055557634
0.054143570	0.028443114	0.00054605452
0.054275058	0.029699826	0.00055298066
0.054406547	0.029733105	0.00055036218
0.054538036	0.029320243	0.00055401186
0.054669525	0.029485820	0.00055150509
0.054801013	0.029792570	0.00055932855
0.054932502	0.028994238	0.00054929932
0.055063991	0.028917181	0.00054728165
0.055195479	0.029477970	0.00055494140
0.055326968	0.029280687	0.00055149050
0.055458457	0.029927415	0.00056137422
0.055589945	0.030125355	0.00055783242
0.055721434	0.029623616	0.00055408243
0.055852923	0.029528477	0.00056128141
0.055984412	0.029564241	0.00055749941
0.056115900	0.029451810	0.00055579179
0.056247389	0.028826190	0.00055109816
0.056378878	0.029188215	0.00055034139
0.056510366	0.030053028	0.00056224718
0.056641855	0.029330527	0.00055483581
0.056773344	0.029107569	0.00055333907
0.056904832	0.029404374	0.00055692378
0.057036321	0.029072643	0.00054968622
0.057167810	0.029285762	0.00055579558
0.057299299	0.030200433	0.00056201436
0.057430787	0.028782662	0.00054832071
0.057562276	0.028743151	0.00055211958
0.057693765	0.028986562	0.00054773201
0.057825253	0.029681905	0.00055701485
0.057956742	0.029527314	0.00055712307
0.058088231	0.028815320	0.00055002858
0.058219719	0.028715271	0.00055119506
0.058351208	0.028530316	0.00054320773
0.058482697	0.029237005	0.00055199924
0.058614186	0.029405028	0.00055487546
0.058745674	0.029140475	0.00054668628
0.058877163	0.028856262	0.00054758056
0.059008652	0.029571862	0.00054683889
0.059140140	0.028821838	0.00054753574
0.059271629	0.029621924	0.00055201484
0.059403118	0.028795433	0.00054072913
0.059534606	0.029015450	0.00054764011
0.059666095	0.027961544	0.00053194682
0.059797584	0.029398474	0.00054503884
0.059929072	0.029309908	0.00054741969
0.060060561	0.029773198	0.00054518949
0.060192050	0.028671544	0.00054139375
0.060323539	0.029932685	0.00054552590
0.060455027	0.029040035	0.00054331497
0.060586516	0.029342344	0.00054462367
0.060718005	0.028645975	0.00053625656
0.060849493	0.030022774	0.00054809240
0.060980982	0.028643245	0.00053676226
0.061112471	0.029194738	0.00053995215
0.061243959	0.029493616	0.00054775074
0.061375448	0.028556683	0.00053211815
0.061506937	0.029031206	0.00054044484
0.061638426	0.030002157	0.00054582658
0.061769914	0.029547199	0.00054285292
0.061901403	0.028191125	0.00053391831
0.062032892	0.029364485	0.00053785291
0.062164380	0.029366547	0.00054121663
0.062295869	0.029005004	0.00053809873
0.062427358	0.029197499	0.00053871742
0.062558846	0.028771271	0.00053975232
0.062690335	0.029171734	0.00053512947
0.062821824	0.028170104	0.00052886994
0.062953313	0.029192105	0.00053741662
0.063084801	0.029348570	0.00053734096
0.063216290	0.029818258	0.00054611944
0.063347779	0.028224534	0.00052779180
0.063479267	0.028232254	0.00052698854
0.063610756	0.028951484	0.00053797320
0.063742245	0.028534600	0.00053070864
0.063873733	0.028987845	0.00053782749
0.064005222	0.029009460	0.00053391212
0.064136711	0.029905448	0.00054153989
0.064268200	0.028364201	0.00052826110
0.064399688	0.027858677	0.00052466693
0.064531177	0.029575013	0.00054078227
0.064662666	0.028374623	0.00052663103
0.064794154	0.028910022	0.00053115356
0.064925643	0.028220737	0.00052709969
0.065057132	0.028906225	0.00053250685
0.065188620	0.028977110	0.00053345864
0.065320109	0.028959743	0.00053168795
0.065451598	0.028114559	0.00052252336
0.065583087	0.028788496	0.00053008314
0.065714575	0.029403608	0.00053240561
0.065846064	0.029677354	0.00053754491
0.065977553	0.028734582	0.00052813184
0.066109041	0.029216980	0.00052990096
0.066240530	0.029213549	0.00053439587
0.066372019	0.028452695	0.00052461884
0.066503507	0.028753213	0.00053008675
0.066634996	0.029168248	0.00052813082
0.066766485	0.029001312	0.00052921477
0.066897973	0.029638581	0.00053404430
0.067029462	0.029814303	0.00053691929
0.067160951	0.028683558	0.00052938348
0.067292440	0.029064796	0.00052663512
0.067423928	0.029837921	0.00053149608
0.067555417	0.028363513	0.00052340330
0.067686906	0.028224145	0.00052053522
0.067818394	0.028380887	0.00052305527
0.067949883	0.028446758	0.00052118231
0.068081372	0.029570840	0.00052783670
0.068212860	0.028851121	0.00052578531
0.068344349	0.029325535	0.00052969815
0.068475838	0.029500811	0.00052805743
0.068607327	0.029304534	0.00052908126
0.068738815	0.028568128	0.00051708255
0.068870304	0.028892604	0.00052701860
0.069001793	0.029810822	0.00053013517
0.069133281	0.029324095	0.00052716763
0.069264770	0.029346730	0.00053118978
0.069396259	0.028384417	0.00051596773
0.069527747	0.028682316	0.00052211211
0.069659236	0.028141546	0.00051970208
0.069790725	0.029603210	0.00052711555
0.069922214	0.029768649	0.00052973835
0.070053702	0.029209552	0.00052259185
0.070185191	0.028757411	0.00052281687
0.070316680	0.027640373	0.00051147001
0.070448168	0.028813442	0.00052008535
0.070579657	0.027842543	0.00051571712
0.070711146	0.028714340	0.00051553055
0.070842634	0.028375905	0.00051736966
0.070974123	0.028242623	0.00051366983
0.071105612	0.027512667	0.00050872876
0.071237101	0.028205915	0.00051559712
0.071368589	0.028076334	0.00050812126
0.071500078	0.027817335	0.00051176905
0.071631567	0.028038782	0.00051488797
0.071763055	0.027869485	0.00051161452
0.071894544	0.028283599	0.00051373008
0.072026033	0.027348420	0.00050317618
0.072157521	0.028257477	0.00051545667
0.072289010	0.027628765	0.00050802772
0.072420499	0.026913559	0.00050142644
0.072551988	0.027764282	0.00050703444
0.072683476	0.027348516	0.00050368623
0.072814965	0.027888126	0.00050968087
0.072946454	0.027254287	0.00050693230
0.073077942	0.028151901	0.00051014047
0.073209431	0.027849394	0.00050858598
0.073340920	0.027736053	0.00050573920
0.073472408	0.026730006	0.00050029107
0.073603897	0.028238058	0.00051316201
0.073735386	0.027577013	0.00050392313
0.073866875	0.028218876	0.00051074275
0.073998363	0.027228236	0.00050257069
0.074129852	0.027793510	0.00050655784
0.074261341	0.027785287	0.00050774061
0.074392829	0.027331436	0.00049865373
0.074524318	0.026702121	0.00049890833
0.074655807	0.027918897	0.00050528935
0.074787295	0.027246400	0.00050191688
0.074918784	0.026074717	0.00049251621
0.075050273	0.027378529	0.00049989630
0.075181761	0.028108086	0.00050680484
0.075313250	0.027444893	0.00050312838
0.075444739	0.027608096	0.00050226994
0.075576228	0.026857332	0.00049616915
0.075707716	0.027455289	0.00050128162
0.075839205	0.027231351	0.00049907176
0.075970694	0.027037677	0.00049865781
0.076102182	0.027125188	0.00049556716
0.076233671	0.027304138	0.00050218112
0.076365160	0.027280789	0.00049512531
0.076496648	0.026258568	0.00048952802
0.076628137	0.026717848	0.00049467049
0.076759626	0.027138072	0.00049468508
0.076891115	0.027783937	0.00050274045
0.077022603	0.026403368	0.00048746144
0.077154092	0.027325937	0.00049586325
0.077285581	0.027206240	0.00049768721
0.077417069	0.027146704	0.00049358070
0.077548558	0.026908414	0.00049265036
0.077680047	0.026576985	0.00048945228
0.077811535	0.027329740	0.00049476161
0.077943024	0.027141488	0.00049405648
0.078074513	0.026826418	0.00048889853
0.078206002	0.027186523	0.00049753002
0.078337490	0.027096918	0.00049181283
0.078468979	0.027010450	0.00049167007
0.078600468	0.026456023	0.00048938724
0.078731956	0.026376867	0.00048493224
0.078863445	0.026445054	0.00048703904
0.078994934	0.027285580	0.00049271840
0.079126422	0.026343724	0.00048686639
0.079257911	0.027038892	0.00049264966
0.079389400	0.026691333	0.00048775383
0.079520889	0.026428189	0.00048694061
0.079652377	0.025955522	0.00048334291
0.079783866	0.026495848	0.00048517807
0.079915355	0.027290109	0.00049377910
0.080046843	0.027092280	0.00048835521
0.080178332	0.026588660	0.00048528076
0.080309821	0.026469883	0.00048691323
0.080441309	0.026655386	0.00048132984
0.080572798	0.026266006	0.00048573158
0.080704287	0.027235812	0.00049131635
0.080835776	0.027177918	0.00049091587
0.080967264	0.026309709	0.00048523158
0.081098753	0.026784227	0.00048353332
0.081230242	0.027119549	0.00048985137
0.081361730	0.026489128	0.00048256688
0.081493219	0.026505127	0.00048318171
0.081624708	0.027122743	0.00048924531
0.081756196	0.026406648	0.00047749810
0.081887685	0.025375503	0.00047483390
0.082019174	0.026795833	0.00048524789
0.082150663	0.025923971	0.00047816291
0.082282151	0.026797528	0.00048424189
0.082413640	0.026346187	0.00047914012
0.082545129	0.025740230	0.00047611821
0.082676617	0.025715714	0.00047659217
0.082808106	0.026646042	0.00048233608
0.082939595	0.026032695	0.00047965361
0.083071083	0.026665062	0.00048002460
0.083202572	0.026206777	0.00047780477
0.083334061	0.026804337	0.00048518047
0.083465549	0.026482999	0.00047760475
0.083597038	0.026509906	0.00048052616
0.083728527	0.026657224	0.00047750397
0.083860016	0.025879027	0.00047601599
0.083991504	0.026108030	0.00047799275
0.084122993	0.025834988	0.00047293620
0.084254482	0.026214701	0.00047757104
0.084385970	0.026338127	0.00047773204
0.084517459	0.025859253	0.00047459179
0.084648948	0.026197492	0.00047688872
0.084780436	0.025235716	0.00046579744
0.084911925	0.025834516	0.00047217504
0.085043414	0.026710258	0.00047790598
0.085174903	0.026365932	0.00047501297
0.085306391	0.026049132	0.00047583358
0.085437880	0.025686825	0.00046971412
0.085569369	0.025679476	0.00047151977
0.085700857	0.025493832	0.00046713792
0.085832346	0.025783453	0.00046943940
0.085963835	0.025900145	0.00047403780
0.086095323	0.026318662	0.00047199947
0.086226812	0.025943406	0.00047114029
0.086358301	0.026086503	0.00047111650
0.086489790	0.026407906	0.00047415494
0.086621278	0.026915615	0.00047883799
0.086752767	0.026843916	0.00047587351
0.086884256	0.025789173	0.00046681723
0.087015744	0.025262056	0.00046562640
0.087147233	0.025334814	0.00046477141
0.087278722	0.025703425	0.00046989804
0.087410210	0.026019209	0.00046910539
0.087541699	0.026233055	0.00047000056
0.087673188	0.026429874	0.00047296994
0.087804677	0.026244512	0.00046875896
0.087936165	0.026172395	0.00047145097
0.088067654	0.027140561	0.00047732553
0.088199143	0.025777638	0.00046638621
0.088330631	0.025893723	0.00046953541
0.088462120	0.026823094	0.00047298439
0.088593609	0.026013569	0.00047021498
0.088725097	0.025149843	0.00045996490
0.088856586	0.026021224	0.00046499716
0.088988075	0.026035681	0.00046960464
0.089119564	0.026146935	0.00046678548
0.089251052	0.026159878	0.00046968350
0.089382541	0.025990748	0.00046731846
0.089514030	0.025174364	0.00045797075
0.089645518	0.025299313	0.00046027052
0.089777007	0.025589000	0.00046156203
0.089908496	0.026231680	0.00046924183
0.090039984	0.025699068	0.00046268473
0.090171473	0.025464617	0.00045747880
0.090302962	0.025424211	0.00046303060
0.090434451	0.025160875	0.00045711933
0.090565939	0.024999784	0.00045794110
0.090697428	0.025605046	0.00046306591
0.090828917	0.025534387	0.00045842402
0.090960405	0.025746660	0.00046433941
0.091091894	0.025239680	0.00045724837
0.091223383	0.025463906	0.00046236059
0.091354871	0.025754999	0.00046346580
0.091486360	0.025955504	0.00047218213
0.091617849	0.026080696	0.00047788461
0.091749337	0.026399004	0.00048479267
0.091880826	0.025177786	0.00048143485
0.092012315	0.024862862	0.00047845466
0.092143804	0.025303911	0.00048240880
0.092275292	0.025596934	0.00048911177
0.092406781	0.025051641	0.00048588950
0.092538270	0.025196285	0.00049175372
0.092669758	0.025825311	0.00049839320
0.092801247	0.025349411	0.00047839679
0.092932736	0.023877116	0.00046949028
0.093064224	0.024571070	0.00046961772
0.093195713	0.024861030	0.00047039290
0.093327202	0.024854918	0.00047076972
0.093458691	0.024937806	0.00046292032
0.093590179	0.024867121	0.00046803172
0.093721668	0.025723927	0.00047361724
0.093853157	0.025079505	0.00046796458
0.093984645	0.024499993	0.00046104312
0.094116134	0.024851246	0.00046188374
0.094247623	0.024692419	0.00046044234
0.094379111	0.024786440	0.00046189523
0.094510600	0.024789255	0.00046210768
0.094642089	0.025871869	0.00046986799
0.094773578	0.024684327	0.00045744647
0.094905066	0.024855610	0.00046280813
0.095036555	0.024736233	0.00046144438
0.095168044	0.024884142	0.00045803956
0.095299532	0.024092520	0.00045354934
0.095431021	0.025066601	0.00045701367
0.095562510	0.024285914	0.00045614303
0.095693998	0.024454597	0.00045731200
0.095825487	0.024297107	0.00045181123
0.095956976	0.024998041	0.00045879822
0.096088465	0.023774015	0.00044909289
0.096219953	0.024026443	0.00045238141
0.096351442	0.024166258	0.00045122743
0.096482931	0.024499062	0.00045336319
0.096614419	0.024581052	0.00045223385
0.096745908	0.024506897	0.00045356484
0.096877397	0.024313951	0.00045012666
0.097008885	0.024224028	0.00045116751
0.097140374	0.024655215	0.00045117147
0.097271863	0.023417218	0.00044404521
0.097403352	0.024897679	0.00045220994
0.097534840	0.024254505	0.00044779614
0.097666329	0.024790276	0.00045390866
0.097797818	0.024749031	0.00044830632
0.097929306	0.024718699	0.00044988462
0.098060795	0.024364794	0.00044600543
0.098192284	0.024128022	0.00044066954
0.098323772	0.024404187	0.00044618684
0.098455261	0.024855017	0.00044777330
0.098586750	0.024062678	0.00044036590
0.098718239	0.024582825	0.00044381717
0.098849727	0.024626370	0.00044443639
0.098981216	0.024429777	0.00044065716
0.099112705	0.024309312	0.00043867967
0.099244193	0.024791594	0.00044204064
0.099375682	0.023858428	0.00043733400
0.099507171	0.024385888	0.00043940157
0.099638659	0.023680167	0.00043639344
0.099770148	0.024254767	0.00044032236
0.099901637	0.024939352	0.00044295135
0.10003313	0.024597389	0.00044201475
0.10016461	0.024038394	0.00043971182
0.10029610	0.024576431	0.00044606862
0.10042759	0.024442491	0.00044172040
0.10055908	0.024840199	0.00044471073
0.10069057	0.025103898	0.00044756517
0.10082206	0.023940263	0.00043681516
0.10095355	0.023835519	0.00044061825
0.10108504	0.024478227	0.00043887371
0.10121652	0.024172134	0.00043676623
0.10134801	0.023937589	0.00043632336
0.10147950	0.024325179	0.00043961246
0.10161099	0.024797679	0.00044307054
0.10174248	0.024219598	0.00043938272
0.10187397	0.024152404	0.00043639831
0.10200546	0.023868515	0.00043531449
0.10213694	0.023915842	0.00043400939
0.10226843	0.023933119	0.00043524155
0.10239992	0.024169993	0.00043727714
0.10253141	0.023648853	0.00042870346
0.10266290	0.024283247	0.00043953481
0.10279439	0.024447520	0.00043557800
0.10292588	0.023583032	0.00043182323
0.10305737	0.023821044	0.00043440640
0.10318885	0.023827387	0.00043144345
0.10332034	0.024537439	0.00043896411
0.10345183	0.024055221	0.00043558915
0.10358332	0.024219724	0.00043463018
0.10371481	0.024136305	0.00043449877
0.10384630	0.023838575	0.00043113502
0.10397779	0.024342250	0.00043543064
0.10410928	0.023827062	0.00043261892
0.10424076	0.024240259	0.00043465452
0.10437225	0.024054545	0.00043331415
0.10450374	0.023926377	0.00042945647
0.10463523	0.023674660	0.00043028718
0.10476672	0.024158909	0.00043395707
0.10489821	0.023399313	0.00042677649
0.10502970	0.024391513	0.00043298307
0.10516118	0.023740292	0.00042714919
0.10529267	0.024255646	0.00043513404
0.10542416	0.024726070	0.00043655659
0.10555565	0.024865329	0.00043589179
0.10568714	0.023783449	0.00042995952
0.10581863	0.024191654	0.00043098336
0.10595012	0.023825002	0.00042786595
0.10608161	0.023724326	0.00043010158
0.10621309	0.023793272	0.00042780125
0.10634458	0.023851519	0.00042778047
0.10647607	0.024490031	0.00043286813
0.10660756	0.024528442	0.00043259788
0.10673905	0.023349259	0.00042684287
0.10687054	0.024335525	0.00043483811
0.10700203	0.023667693	0.00043705250
0.10713352	0.024249314	0.00044412822
0.10726500	0.024183896	0.00044719034
0.10739649	0.023261186	0.00044655303
0.10752798	0.022957965	0.00044069678
0.10765947	0.024744250	0.00045924680
0.10779096	0.023602612	0.00045116395
0.10792245	0.023636510	0.00045595918
0.10805394	0.023639847	0.00045610625
0.10818542	0.023914874	0.00045711238
0.10831691	0.023853667	0.00046163858
0.10844840	0.024223553	0.00046334470
0.10857989	0.024042819	0.00046535618
0.10871138	0.023802336	0.00046827940
0.10884287	0.023342087	0.00046264971
0.10897436	0.023975472	0.00046678637
0.10910585	0.024316270	0.00047333586
0.10923733	0.024302556	0.00047046542
0.10936882	0.023989078	0.00047729557
0.10950031	0.023424084	0.00046774026
0.10963180	0.023476797	0.00047221192
0.10976329	0.023396725	0.00047034683
0.10989478	0.024266831	0.00047988702
0.11002627	0.024736801	0.00048880213
0.11015776	0.024210521	0.00048016550
0.11028924	0.024673204	0.00048672647
0.11042073	0.023478653	0.00048135383
0.11055222	0.023475646	0.00047863977
0.11068371	0.024078624	0.00048374800
0.11081520	0.024045524	0.00048500601
0.11094669	0.023737891	0.00048418873
0.11107818	0.023488997	0.00048411378
0.11120966	0.024393212	0.00049016520
0.11134115	0.024350468	0.00049510746
0.11147264	0.023594046	0.00048508020
0.11160413	0.024474370	0.00049419250
0.11173562	0.023941882	0.00049260578
0.11186711	0.023542224	0.00047474136
0.11199860	0.023261117	0.00047374632
0.11213009	0.023435753	0.00046548851
0.11226157	0.024272593	0.00046961124
0.11239306	0.024173998	0.00046943859
0.11252455	0.024031262	0.00046659161
0.11265604	0.023383579	0.00045933249
0.11278753	0.023542942	0.00045459243
0.11291902	0.024161216	0.00046083342
0.11305051	0.023898980	0.00046171823
0.11318200	0.023738112	0.00045281183
0.11331348	0.023659688	0.00045510829
0.11344497	0.023963243	0.00045693255
0.11357646	0.023296665	0.00044832134
0.11370795	0.023191706	0.00044820806
0.11383944	0.023954095	0.00045300834
0.11397093	0.023515291	0.00044971227
0.11410242	0.024096682	0.00045505736
0.11423390	0.023202209	0.00044139597
0.11436539	0.023300182	0.00044795846
0.11449688	0.023534457	0.00044416713
0.11462837	0.024105630	0.00045238908
0.11475986	0.023047571	0.00044010766
0.11489135	0.023201038	0.00043705452
0.11502284	0.023592916	0.00044647138
0.11515433	0.023442076	0.00044249396
0.11528581	0.023838309	0.00044476671
0.11541730	0.023617103	0.00044117743
0.11554879	0.023456606	0.00043914886
0.11568028	0.024085488	0.00044702087
0.11581177	0.024094271	0.00044437588
0.11594326	0.023635851	0.00044078461
0.11607475	0.023919526	0.00044162169
0.11620624	0.023997365	0.00043970649
0.11633772	0.023459212	0.00043752159
0.11646921	0.023527301	0.00043876214
0.11660070	0.023701319	0.00043927096
0.11673219	0.024111382	0.00043979180
0.11686368	0.024224454	0.00043978247
0.11699517	0.024155241	0.00043929379
0.11712666	0.023622977	0.00043435767
0.11725814	0.024357691	0.00043774686
0.11738963	0.023550180	0.00043292181
0.11752112	0.023780581	0.00043235394
0.11765261	0.023468623	0.00043168567
0.11778410	0.024094501	0.00043632825
0.11791559	0.024317274	0.00043468346
0.11804708	0.023868486	0.00043056635
0.11817857	0.023392012	0.00042905191
0.11831005	0.024071179	0.00043059989
0.11844154	0.023812757	0.00043204661
0.11857303	0.023614812	0.00042511538
0.11870452	0.025048245	0.00043609576
0.11883601	0.023373357	0.00042522890
0.11896750	0.024137968	0.00043055225
0.11909899	0.022928682	0.00042244099
0.11923048	0.023404302	0.00042088100
0.11936196	0.023258403	0.00042423833
0.11949345	0.023819254	0.00042287743
0.11962494	0.022931563	0.00041690053
0.11975643	0.023356446	0.00042219952
0.11988792	0.023521486	0.00041906595
0.12001941	0.023583009	0.00041917567
0.12015090	0.023674025	0.00041997021
0.12028239	0.023698538	0.00042203005
0.12041387	0.024296121	0.00042404556
0.12054536	0.023033343	0.00041215536
0.12067685	0.024162515	0.00042168723
0.12080834	0.024132141	0.00042259454
0.12093983	0.024389491	0.00042009351
0.12107132	0.024233052	0.00042428187
0.12120281	0.024047627	0.00042034195
0.12133429	0.023835210	0.00041846510
0.12146578	0.023616488	0.00041672057
0.12159727	0.023286308	0.00041255909
0.12172876	0.023946037	0.00041941330
0.12186025	0.023576241	0.00041288075
0.12199174	0.023974703	0.00041779777
0.12212323	0.023522885	0.00041512263
0.12225472	0.023998777	0.00041699821
0.12238620	0.023409426	0.00041462704
0.12251769	0.024091951	0.00041707352
0.12264918	0.023699337	0.00041463025
0.12278067	0.023610687	0.00041347826
0.12291216	0.023497629	0.00041229527
0.12304365	0.024080837	0.00041790513
0.12317514	0.024135027	0.00041599308
0.12330663	0.023746341	0.00041419367
0.12343811	0.023823075	0.00041587586
0.12356960	0.024128386	0.00041474004
0.12370109	0.023859616	0.00041418599
0.12383258	0.024078291	0.00041497020
0.12396407	0.024101347	0.00041299852
0.12409556	0.023929617	0.00041622088
0.12422705	0.023929800	0.00041339638
0.12435853	0.023883196	0.00041407385
0.12449002	0.023772419	0.00041260453
0.12462151	0.023387595	0.00041112122
0.12475300	0.023684837	0.00041155250
0.12488449	0.024080932	0.00041461210
0.12501598	0.024384681	0.00041782899
0.12514747	0.023892286	0.00041143130
0.12527896	0.023484060	0.00040990653
0.12541044	0.023314743	0.00041021720
0.12554193	0.023932573	0.00041231878
0.12567342	0.023928514	0.00041095437
0.12580491	0.023087152	0.00040723471
0.12593640	0.024182027	0.00041193563
0.12606789	0.023573900	0.00041134449
0.12619938	0.023939264	0.00041073696
0.12633087	0.023736017	0.00041155158
0.12646235	0.023666661	0.00041053933
0.12659384	0.023783275	0.00040778999
0.12672533	0.023856875	0.00041335560
0.12685682	0.023160968	0.00040480399
0.12698831	0.023928788	0.00041064572
0.12711980	0.023057015	0.00040365506
0.12725129	0.023468481	0.00040492667
0.12738277	0.024430668	0.00041332122
0.12751426	0.023219606	0.00040543216
0.12764575	0.023514209	0.00040663081
0.12777724	0.023944395	0.00040814946
0.12790873	0.024496946	0.00041258027
0.12804022	0.023440835	0.00040698993
0.12817171	0.023896792	0.00040755985
0.12830320	0.023850173	0.00040729656
0.12843468	0.023998579	0.00040862323
0.12856617	0.023848399	0.00040620988
0.12869766	0.024259905	0.00041017685
0.12882915	0.023159705	0.00040435268
0.12896064	0.023266808	0.00040241381
0.12909213	0.023865517	0.00040595054
0.12922362	0.024270275	0.00041034874
0.12935511	0.023854640	0.00040617196
0.12948659	0.023555214	0.00040428473
0.12961808	0.023599444	0.00040357948
0.12974957	0.023059922	0.00039978425
0.12988106	0.023708599	0.00040579661
0.13001255	0.023413900	0.00040136492
0.13014404	0.023592927	0.00040622386
0.13027553	0.023443486	0.00040157937
0.13040701	0.023367481	0.00040097957
0.13053850	0.023108999	0.00040047462
0.13066999	0.024039905	0.00040590253
0.13080148	0.023621983	0.00040378596
0.13093297	0.023722333	0.00040167967
0.13106446	0.023812356	0.00040458239
0.13119595	0.023657431	0.00040287579
0.13132744	0.023207555	0.00039868684
0.13145892	0.024651750	0.00040988259
0.13159041	0.023708089	0.00040271924
0.13172190	0.023788869	0.00040305074
0.13185339	0.023015462	0.00039958575
0.13198488	0.023454035	0.00040040069
0.13211637	0.024031283	0.00040460782
0.13224786	0.023586004	0.00039903013
0.13237935	0.023089515	0.00039693281
0.13251083	0.023312566	0.00039851626
0.13264232	0.024125422	0.00040482797
0.13277381	0.023611967	0.00040139194
0.13290530	0.023532135	0.00039782057
0.13303679	0.022977759	0.00039644122
0.13316828	0.024368647	0.00040636394
0.13329977	0.024503560	0.00040419443
0.13343125	0.024195515	0.00040667425
0.13356274	0.023684782	0.00039738781
0.13369423	0.023769853	0.00039903401
0.13382572	0.023873422	0.00040309922
0.13395721	0.024058003	0.00040201457
0.13408870	0.023755206	0.00040143703
0.13422019	0.023210564	0.00039351177
0.13435168	0.023364776	0.00039845304
0.13448316	0.023932368	0.00040284938
0.13461465	0.023254356	0.00039364342
0.13474614	0.023464490	0.00039855354
0.13487763	0.022798639	0.00039273550
0.13500912	0.024454532	0.00040240331
0.13514061	0.023913140	0.00040073031
0.13527210	0.023824095	0.00039951714
0.13540359	0.023924961	0.00039997401
0.13553507	0.024017255	0.00039957041
0.13566656	0.023823423	0.00039739363
0.13579805	0.023495559	0.00039696038
0.13592954	0.023869279	0.00039785255
0.13606103	0.023402587	0.00039787855
0.13619252	0.024127332	0.00039775701
0.13632401	0.023903274	0.00039693408
0.13645549	0.023405792	0.00039706179
0.13658698	0.022956617	0.00039154888
0.13671847	0.023939144	0.00039819715
0.13684996	0.024267110	0.00040025904
0.13698145	0.023426264	0.00039539273
0.13711294	0.023760116	0.00039648565
0.13724443	0.023930841	0.00039851735
0.13737592	0.023681660	0.00039492028
0.13750740	0.023286166	0.00039405431
0.13763889	0.023894865	0.00039420452
0.13777038	0.024165091	0.00039804313
0.13790187	0.024229605	0.00039929247
0.13803336	0.023413246	0.00039193260
0.13816485	0.023589300	0.00039516292
0.13829634	0.023094524	0.00038930035
0.13842783	0.023340172	0.00039218574
0.13855931	0.023953220	0.00039557101
0.13869080	0.023731393	0.00039379929
0.13882229	0.023519112	0.00039268209
0.13895378	0.023328410	0.00039028368
0.13908527	0.023343648	0.00039394263
0.13921676	0.023336965	0.00039142616
0.13934825	0.023021491	0.00039008138
0.13947973	0.023354273	0.00039198932
0.13961122	0.023497520	0.00039276756
0.13974271	0.023988785	0.00039562920
0.13987420	0.023569055	0.00039361704
0.14000569	0.023511587	0.00038961222
0.14013718	0.023360722	0.00039033616
0.14026867	0.023331814	0.00038932444
0.14040016	0.023643850	0.00039370427
0.14053164	0.023763782	0.00039394458
0.14066313	0.023102536	0.00038482939
0.14079462	0.023993200	0.00039462849
0.14092611	0.023592227	0.00039043197
0.14105760	0.023952079	0.00039193189
0.14118909	0.023700065	0.00039337197
0.14132058	0.023872084	0.00038900655
0.14145207	0.024104527	0.00039181177
0.14158355	0.023541828	0.00038750141
0.14171504	0.023243057	0.00038617495
0.14184653	0.024177794	0.00039317517
0.14197802	0.024043312	0.00039035196
0.14210951	0.023799002	0.00038915957
0.14224100	0.023800918	0.00038840224
0.14237249	0.023781166	0.00038848513
0.14250398	0.023244908	0.00038675964
0.14263546	0.023585536	0.00038719242
0.14276695	0.023859627	0.00038929317
0.14289844	0.024012718	0.00039013847
0.14302993	0.024038370	0.00038995477
0.14316142	0.023496612	0.00038684030
0.14329291	0.023388041	0.00038454920
0.14342440	0.024239538	0.00039250865
0.14355588	0.024123403	0.00038985872
0.14368737	0.023440730	0.00038417513
0.14381886	0.023373252	0.00038661920
0.14395035	0.023469418	0.00038455843
0.14408184	0.023424179	0.00038529870
0.14421333	0.024204487	0.00039259960
0.14434482	0.023820918	0.00038793138
0.14447631	0.024279662	0.00039129251
0.14460779	0.023512524	0.00038565557
0.14473928	0.023791912	0.00038771456
0.14487077	0.023534490	0.00038720241
0.14500226	0.023846666	0.00038770925
0.14513375	0.023696199	0.00038961200
0.14526524	0.023530394	0.00038386636
0.14539673	0.023609346	0.00038530729
0.14552822	0.023619796	0.00038751943
0.14565970	0.023099029	0.00038189360
0.14579119	0.023631546	0.00038697998
0.14592268	0.023815934	0.00038757066
0.14605417	0.023906524	0.00038740424
0.14618566	0.024153871	0.00038900755
0.14631715	0.022886244	0.00037949822
0.14644864	0.023605889	0.00038356559
0.14658012	0.023781881	0.00038552133
0.14671161	0.023839319	0.00038557301
0.14684310	0.023373168	0.00038432554
0.14697459	0.023953123	0.00038723594
0.14710608	0.023827871	0.00038482371
0.14723757	0.023826714	0.00038565636
0.14736906	0.023642141	0.00038451746
0.14750055	0.023400731	0.00038238382
0.14763203	0.023943191	0.00038451433
0.14776352	0.023891572	0.00038430064
0.14789501	0.022960612	0.00037982714
0.14802650	0.023125990	0.00037866088
0.14815799	0.023228125	0.00038234456
0.14828948	0.022791903	0.00037643825
0.14842097	0.023763231	0.00038422603
0.14855246	0.023176504	0.00038090667
0.14868394	0.023636837	0.00038219059
0.14881543	0.023417391	0.00038159759
0.14894692	0.024045474	0.00038717338
0.14907841	0.023442105	0.00038092326
0.14920990	0.023287282	0.00037904170
0.14934139	0.023872504	0.00038338081
0.14947288	0.023583835	0.00038361957
0.14960436	0.023881729	0.00038381033
0.14973585	0.023058109	0.00037811126
0.14986734	0.024004360	0.00038470899
0.14999883	0.023545067	0.00038021004
0.15013032	0.023956657	0.00038412323
0.15026181	0.024159749	0.00038567538
0.15039330	0.023370391	0.00037906346
0.15052479	0.023853048	0.00038257724
0.15065627	0.023948173	0.00038436498
0.15078776	0.023815212	0.00038266988
0.15091925	0.023175994	0.00037796781
0.15105074	0.023896742	0.00038242781
0.15118223	0.023620414	0.00038152505
0.15131372	0.023801873	0.00038160326
0.15144521	0.023591991	0.00038034027
0.15157670	0.024139005	0.00038384760
0.15170818	0.023704222	0.00037879229
0.15183967	0.023019526	0.00037598345
0.15197116	0.023107962	0.00037692292
0.15210265	0.023511689	0.00037804333
0.15223414	0.023859304	0.00038141248
0.15236563	0.023469390	0.00037800592
0.15249712	0.024212883	0.00038278110
0.15262860	0.023343456	0.00037709176
0.15276009	0.023705257	0.00038033984
0.15289158	0.023657127	0.00037946370
0.15302307	0.023285217	0.00037623150
0.15315456	0.023359576	0.00037668351
0.15328605	0.023572492	0.00037838277
0.15341754	0.023066003	0.00037641260
0.15354903	0.023882041	0.00037992500
0.15368051	0.023109169	0.00037548241
0.15381200	0.023587590	0.00037632548
0.15394349	0.023823835	0.00037978599
0.15407498	0.023774321	0.00037826032
0.15420647	0.024054580	0.00037806321
0.15433796	0.023663755	0.00037739072
0.15446945	0.023770655	0.00037604229
0.15460094	0.023784864	0.00037896463
0.15473242	0.023494618	0.00037706638
0.15486391	0.023626129	0.00037628817
0.15499540	0.023049508	0.00037241571
0.15512689	0.023610949	0.00037637163
0.15525838	0.023643429	0.00037763742
0.15538987	0.023171123	0.00037229438
0.15552136	0.023214850	0.00037259380
0.15565284	0.024047780	0.00037889712
0.15578433	0.023443688	0.00037438181
0.15591582	0.023251136	0.00037396811
0.15604731	0.023107631	0.00037445217
0.15617880	0.023769999	0.00037596056
0.15631029	0.023361849	0.00037384698
0.15644178	0.023153017	0.00037154471
0.15657327	0.023715093	0.00037727014
0.15670475	0.024066286	0.00037665161
0.15683624	0.024031260	0.00037771849
0.15696773	0.023501360	0.00037431203
0.15709922	0.023270851	0.00037046852
0.15723071	0.023697978	0.00037584500
0.15736220	0.024312575	0.00037697399
0.15749369	0.023416498	0.00037343131
0.15762518	0.023978348	0.00037529403
0.15775666	0.023712298	0.00037403229
0.15788815	0.023333302	0.00037367013
0.15801964	0.023930811	0.00037529153
0.15815113	0.023675776	0.00037415206
0.15828262	0.023861574	0.00037382836
0.15841411	0.022998281	0.00036904153
0.15854560	0.023143643	0.00037006636
0.15867708	0.023012264	0.00036764024
0.15880857	0.022833847	0.00037028439
0.15894006	0.024081239	0.00037576587
0.15907155	0.023310084	0.00037073970
0.15920304	0.023840435	0.00037518731
0.15933453	0.023235044	0.00036960972
0.15946602	0.024048290	0.00037479606
0.15959751	0.022627593	0.00036639019
0.15972899	0.023580060	0.00037118689
0.15986048	0.023498594	0.00037201232
0.15999197	0.023125272	0.00036794624
0.16012346	0.024390895	0.00037771636
0.16025495	0.023201424	0.00036906794
0.16038644	0.023546789	0.00037005872
0.16051793	0.023301502	0.00037181852
0.16064942	0.023678053	0.00037024990
0.16078090	0.022780451	0.00036675797
0.16091239	0.024031509	0.00037458843
0.16104388	0.024241717	0.00037246570
0.16117537	0.023767200	0.00037217254
0.16130686	0.023296171	0.00036757979
0.16143835	0.023509759	0.00036970968
0.16156984	0.022808451	0.00036666436
0.16170133	0.023605022	0.00036725608
0.16183281	0.023948121	0.00037287253
0.16196430	0.023650109	0.00037056528
0.16209579	0.023139957	0.00036708484
0.16222728	0.023456192	0.00036939995
0.16235877	0.023470629	0.00036752898
0.16249026	0.023816693	0.00037056655
0.16262175	0.023517225	0.00036940848
0.16275323	0.023229423	0.00036713310
0.16288472	0.023936410	0.00037063046
0.16301621	0.024082651	0.00037101913
0.16314770	0.023551695	0.00037103613
0.16327919	0.023634360	0.00036959145
0.16341068	0.023800191	0.00036879118
0.16354217	0.022749232	0.00036489838
0.16367366	0.023415332	0.00036612228
0.16380514	0.023571664	0.00036941301
0.16393663	0.023572126	0.00036814628
0.16406812	0.023785353	0.00036681328
0.16419961	0.023609703	0.00036768955
0.16433110	0.023790363	0.00036749951
0.16446259	0.023766341	0.00036951166
0.16459408	0.023525328	0.00036860851
0.16472557	0.023745691	0.00036624834
0.16485705	0.023648532	0.00036769242
0.16498854	0.023791056	0.00036858952
0.16512003	0.022711738	0.00036151342
0.16525152	0.023522714	0.00036750195
0.16538301	0.023050842	0.00036197606
0.16551450	0.023638357	0.00036735259
0.16564599	0.023261614	0.00036497080
0.16577747	0.023051454	0.00036397411
0.16590896	0.023558942	0.00036655914
0.16604045	0.023434178	0.00036371866
0.16617194	0.023923605	0.00036911797
0.16630343	0.023462105	0.00036494860
0.16643492	0.023380346	0.00036502312
0.16656641	0.024420954	0.00037181881
0.16669790	0.023286691	0.00036188040
0.16682938	0.023194120	0.00036316851
0.16696087	0.023783061	0.00036757137
0.16709236	0.023100419	0.00036151152
0.16722385	0.023241860	0.00036348457
0.16735534	0.023466508	0.00036406222
0.16748683	0.023385047	0.00036517714
0.16761832	0.023126855	0.00036299633
0.16774981	0.023449929	0.00036229944
0.16788129	0.023380736	0.00036514141
0.16801278	0.023698287	0.00036417317
0.16814427	0.023155753	0.00036286367
0.16827576	0.023253943	0.00036319987
0.16840725	0.023481058	0.00036222874
0.16853874	0.023861176	0.00036685605
0.16867023	0.023574802	0.00036248689
0.16880171	0.023521568	0.00036377035
0.16893320	0.023540469	0.00036410602
0.16906469	0.023273528	0.00036027610
0.16919618	0.023832309	0.00036684810
0.16932767	0.023720073	0.00036252497
0.16945916	0.023158971	0.00036163427
0.16959065	0.023870470	0.00036510346
0.16972214	0.023880404	0.00036382531
0.16985362	0.023298809	0.00036163594
0.16998511	0.023870485	0.00036345269
0.17011660	0.023491014	0.00036315317
0.17024809	0.023777902	0.00036436458
0.17037958	0.023626831	0.00036169501
0.17051107	0.023368148	0.00036113405
0.17064256	0.023297448	0.00036030970
0.17077405	0.023529216	0.00036042117
0.17090553	0.023851734	0.00036285979
0.17103702	0.023949909	0.00036371586
0.17116851	0.023171437	0.00035807610
0.17130000	0.023532596	0.00036289370
0.17143149	0.023482088	0.00036050657
0.17156298	0.023950702	0.00036452390
0.17169447	0.023565180	0.00035950910
0.17182595	0.023269168	0.00035897817
0.17195744	0.024000064	0.00036390334
0.17208893	0.023260512	0.00035815139
0.17222042	0.024006920	0.00036366647
0.17235191	0.023689683	0.00035997478
0.17248340	0.023582159	0.00036072892
0.17261489	0.023325873	0.00035902880
0.17274638	0.023432048	0.00035745356
0.17287786	0.023926163	0.00036346874
0.17300935	0.023820830	0.00036171464
0.17314084	0.023329098	0.00035804400
0.17327233	0.023932194	0.00036263429
0.17340382	0.023659239	0.00035937342
0.17353531	0.023126301	0.00035703812
0.17366680	0.023223641	0.00035727665
0.17379829	0.023286940	0.00035706777
0.17392977	0.023373141	0.00035947684
0.17406126	0.023530124	0.00035859477
0.17419275	0.022930966	0.00035581340
0.17432424	0.023870963	0.00036021797
0.17445573	0.023327017	0.00035623501
0.17458722	0.024007842	0.00036197094
0.17471871	0.023307887	0.00035567148
0.17485019	0.023607986	0.00035920105
0.17498168	0.024048999	0.00036154586
0.17511317	0.023194282	0.00035643756
0.17524466	0.022989815	0.00035658953
0.17537615	0.023223208	0.00035568462
0.17550764	0.023547927	0.00035779367
0.17563913	0.023180999	0.00035512712
0.17577062	0.022987997	0.00035387593
0.17590210	0.022946852	0.00035361672
0.17603359	0.023808759	0.00035810079
0.17616508	0.023770742	0.00035927060
0.17629657	0.023008220	0.00035488784
0.17642806	0.023367597	0.00035432864
0.17655955	0.023453136	0.00035740984
0.17669104	0.022958460	0.00035306321
0.17682253	0.023211453	0.00035432688
0.17695401	0.023902060	0.00035993748
0.17708550	0.023537742	0.00035505859
0.17721699	0.023674644	0.00035820982
0.17734848	0.022851438	0.00035286146
0.17747997	0.023602295	0.00035609425
0.17761146	0.023434183	0.00035692126
0.17774295	0.023565489	0.00035386866
0.17787443	0.023969883	0.00035876280
0.17800592	0.023836942	0.00035643738
0.17813741	0.023425876	0.00035551064
0.17826890	0.023482339	0.00035533164
0.17840039	0.023076246	0.00035188704
0.17853188	0.024011681	0.00035841584
0.17866337	0.023411174	0.00035358218
0.17879486	0.022854742	0.00035121018
0.17892634	0.023980055	0.00035940310
0.17905783	0.023905609	0.00035593930
0.17918932	0.023853483	0.00035783121
0.17932081	0.023766505	0.00035636163
0.17945230	0.024037443	0.00035807664
0.17958379	0.023857833	0.00035712787
0.17971528	0.023290781	0.00035285955
0.17984677	0.023042456	0.00035194122
0.17997825	0.023585007	0.00035391231
0.18010974	0.023652483	0.00035431937
0.18024123	0.023270134	0.00035227513
0.18037272	0.023054648	0.00034908187
0.18050421	0.023326115	0.00035897536
0.18063570	0.023981888	0.00036599927
0.18076719	0.023047580	0.00036232496
0.18089867	0.023407704	0.00036717778
0.18103016	0.023231556	0.00036790544
0.18116165	0.023106146	0.00036902091
0.18129314	0.023558030	0.00037254247
0.18142463	0.023754698	0.00037417297
0.18155612	0.023388980	0.00037526286
0.18168761	0.023719663	0.00037705815
0.18181910	0.023626813	0.00037925305
0.18195058	0.023508103	0.00037917083
0.18208207	0.023131727	0.00037550602
0.18221356	0.023114662	0.00037871530
0.18234505	0.022992713	0.00037862460
0.18247654	0.023182715	0.00038121280
0.18260803	0.023672606	0.00038603102
0.18273952	0.023210935	0.00038262093
0.18287101	0.023372899	0.00038505511
0.18300249	0.023340570	0.00038585516
0.18313398	0.023354373	0.00038715019
0.18326547	0.022772213	0.00038470835
0.18339696	0.022842546	0.00038426950
0.18352845	0.023033540	0.00038673460
0.18365994	0.023146012	0.00038893213
0.18379143	0.023698498	0.00039268897
0.18392292	0.023584848	0.00039531579
0.18405440	0.022434101	0.00038618978
0.18418589	0.023342788	0.00039347120
0.18431738	0.023074461	0.00039353300
0.18444887	0.023543612	0.00039560347
0.18458036	0.023163844	0.00039481564
0.18471185	0.023310044	0.00039611759
0.18484334	0.023533448	0.00039765541
0.18497482	0.023479007	0.00039979647
0.18510631	0.023614794	0.00039819324
0.18523780	0.023603744	0.00040127487
0.18536929	0.023117276	0.00039160288
0.18550078	0.022610397	0.00038377021
0.18563227	0.023588993	0.00039008346
0.18576376	0.023835848	0.00038325917
0.18589525	0.023521464	0.00038473999
0.18602673	0.022784977	0.00037598584
0.18615822	0.023214324	0.00037947461
0.18628971	0.023804109	0.00038137510
0.18642120	0.023611732	0.00037811433
0.18655269	0.022940077	0.00037480810
0.18668418	0.023106306	0.00037257665
0.18681567	0.023203959	0.00037262562
0.18694716	0.023471449	0.00037440390
0.18707864	0.023642082	0.00037126964
0.18721013	0.023407556	0.00037158166
0.18734162	0.023366052	0.00037138565
0.18747311	0.023503158	0.00036905605
0.18760460	0.023586682	0.00037283687
0.18773609	0.023386977	0.00036562863
0.18786758	0.023263925	0.00036664482
0.18799906	0.023495022	0.00036790532
0.18813055	0.023356821	0.00036376437
0.18826204	0.023827669	0.00036759836
0.18839353	0.023465351	0.00036250096
0.18852502	0.023208506	0.00036321694
0.18865651	0.023275073	0.00036399565
0.18878800	0.023681259	0.00036217278
0.18891949	0.023282773	0.00036089697
0.18905097	0.023054038	0.00035793719
0.18918246	0.023546967	0.00036130900
0.18931395	0.023333180	0.00035920755
0.18944544	0.023444476	0.00035795745
0.18957693	0.023510662	0.00035983844
0.18970842	0.023367624	0.00035617156
0.18983991	0.023432034	0.00035898538
0.18997140	0.023552356	0.00035888079
0.19010288	0.023346012	0.00035456198
0.19023437	0.023477832	0.00035653054
0.19036586	0.023886047	0.00035760705
0.19049735	0.023089394	0.00035310838
0.19062884	0.023891747	0.00035843496
0.19076033	0.024097143	0.00035726496
0.19089182	0.023673617	0.00035536132
0.19102330	0.023057306	0.00035119292
0.19115479	0.023003337	0.00035023117
0.19128628	0.023378942	0.00035303980
0.19141777	0.023587322	0.00035298346
0.19154926	0.023693804	0.00035386216
0.19168075	0.023537122	0.00035298468
0.19181224	0.023476495	0.00035403411
0.19194373	0.023531031	0.00035298384
0.19207521	0.023989512	0.00035527599
0.19220670	0.023290829	0.00035033826
0.19233819	0.022864388	0.00034791400
0.19246968	0.023233131	0.00035127526
0.19260117	0.023331885	0.00035120438
0.19273266	0.023459149	0.00035141607
0.19286415	0.023696673	0.00035165022
0.19299564	0.023319480	0.00035177091
0.19312712	0.023464624	0.00035022788
0.19325861	0.023622300	0.00035345885
0.19339010	0.023000028	0.00034768046
0.19352159	0.023870458	0.00035382362
0.19365308	0.023395572	0.00035155110
0.19378457	0.023783644	0.00035167972
0.19391606	0.023262473	0.00034919878
0.19404754	0.023452063	0.00034894385
0.19417903	0.023752220	0.00035221162
0.19431052	0.022992596	0.00034825648
0.19444201	0.023481675	0.00034796309
0.19457350	0.022682657	0.00034449914
0.19470499	0.023294229	0.00034843168
0.19483648	0.022776845	0.00034514410
0.19496797	0.023123900	0.00034787219
0.19509945	0.023405258	0.00034886351
0.19523094	0.024013904	0.00035202458
0.19536243	0.023640632	0.00034879999
0.19549392	0.024030952	0.00035125733
0.19562541	0.023504301	0.00034938736
0.19575690	0.023235799	0.00034606500
0.19588839	0.022809267	0.00034398753
0.19601988	0.024013242	0.00034990249
0.19615136	0.023952101	0.00034802686
0.19628285	0.022979860	0.00034629918
0.19641434	0.023527555	0.00034682941
0.19654583	0.023040946	0.00034547931
0.19667732	0.023489538	0.00034744911
0.19680881	0.023463675	0.00034728303
0.19694030	0.023802250	0.00034941917
0.19707178	0.023794418	0.00034866552
0.19720327	0.023698077	0.00034764469
0.19733476	0.023581187	0.00034578835
0.19746625	0.023176361	0.00034453686
0.19759774	0.023295740	0.00034612871
0.19772923	0.024018006	0.00034974566
0.19786072	0.022856617	0.00034281184
0.19799221	0.022951337	0.00034400349
0.19812369	0.023754042	0.00034686375
0.19825518	0.024001888	0.00035091992
0.19838667	0.023307592	0.00034373482
0.19851816	0.022928405	0.00034308693
0.19864965	0.023438754	0.00034474856
0.19878114	0.023870836	0.00034655329
0.19891263	0.023496196	0.00034672383
0.19904412	0.023309133	0.00034302725
0.19917560	0.023129343	0.00034337619
0.19930709	0.022811114	0.00034058525
0.19943858	0.023198455	0.00034175532
0.19957007	0.022941949	0.00034271695
0.19970156	0.024055739	0.00034745756
0.19983305	0.023022427	0.00034183159
0.19996454	0.022716289	0.00034008818
0.20009602	0.023366295	0.00034297828
0.20022751	0.023702081	0.00034552365
0.20035900	0.023900542	0.00034724730
0.20049049	0.023578382	0.00034448740
0.20062198	0.023689674	0.00034552244
0.20075347	0.022881016	0.00033976345
0.20088496	0.024109442	0.00034720663
0.20101645	0.023149962	0.00034270194
0.20114793	0.022965535	0.00033949513
0.20127942	0.022982929	0.00034142174
0.20141091	0.023383397	0.00034278313
0.20154240	0.023437204	0.00034349281
0.20167389	0.022641557	0.00033853650
0.20180538	0.023943221	0.00034433922
0.20193687	0.023444224	0.00034271968
0.20206836	0.022946491	0.00033906022
0.20219984	0.023780255	0.00034554522
0.20233133	0.023409654	0.00034349658
0.20246282	0.023162278	0.00033893475
0.20259431	0.023353952	0.00034152308
0.20272580	0.023881211	0.00034360850
0.20285729	0.023238675	0.00033963148
0.20298878	0.023655885	0.00034424399
0.20312027	0.023360640	0.00033950834
0.20325175	0.023190906	0.00034008330
0.20338324	0.022839486	0.00033635677
0.20351473	0.023910104	0.00034379224
0.20364622	0.022939896	0.00033804376
0.20377771	0.023632300	0.00034095493
0.20390920	0.023461455	0.00034138398
0.20404069	0.023320406	0.00033941236
0.20417217	0.023479092	0.00034181378
0.20430366	0.023447110	0.00034150810
0.20443515	0.023269311	0.00033712565
0.20456664	0.023259411	0.00033917467
0.20469813	0.022959787	0.00033788690
0.20482962	0.023688952	0.00034035782
0.20496111	0.022862705	0.00033737493
0.20509260	0.023084737	0.00033620624
0.20522408	0.023691626	0.00034126220
0.20535557	0.023829790	0.00034202471
0.20548706	0.023377281	0.00033828847
0.20561855	0.023296875	0.00033902890
0.20575004	0.023037744	0.00033490943
0.20588153	0.023018233	0.00033648433
0.20601302	0.023359754	0.00033939418
0.20614451	0.023125221	0.00033454158
0.20627599	0.023446010	0.00033892073
0.20640748	0.023154291	0.00033509184
0.20653897	0.023058047	0.00033688696
0.20667046	0.023331184	0.00033775691
0.20680195	0.023277621	0.00033637928
0.20693344	0.023831420	0.00034048220
0.20706493	0.023474470	0.00033824651
0.20719641	0.022528014	0.00033329435
0.20732790	0.023084892	0.00033643220
0.20745939	0.023464676	0.00033630380
0.20759088	0.023141749	0.00033687393
0.20772237	0.023529860	0.00033857532
0.20785386	0.023624839	0.00033754137
0.20798535	0.023411145	0.00033922742
0.20811684	0.023451540	0.00033648377
0.20824832	0.023615081	0.00033851870
0.20837981	0.022837551	0.00033350025
0.20851130	0.023148238	0.00033541356
0.20864279	0.023629490	0.00033997920
0.20877428	0.023439096	0.00033576056
0.20890577	0.023576479	0.00033766392
0.20903726	0.024065789	0.00033936438
0.20916875	0.023864540	0.00033922861
0.20930023	0.022973558	0.00033566737
0.20943172	0.024102686	0.00033911678
0.20956321	0.023564449	0.00033620113
0.20969470	0.023147614	0.00033453741
0.20982619	0.023633577	0.00033848494
0.20995768	0.023498271	0.00033710981
0.21008917	0.023291760	0.00033391257
0.21022065	0.023044213	0.00033397622
0.21035214	0.023368972	0.00033630853
0.21048363	0.023293736	0.00033322745
0.21061512	0.023547089	0.00033758350
0.21074661	0.023130061	0.00033306032
0.21087810	0.023325208	0.00033374556
0.21100959	0.022877901	0.00033394219
0.21114108	0.022806503	0.00033087111
0.21127256	0.022795771	0.00033390835
0.21140405	0.023420143	0.00033450940
0.21153554	0.023263866	0.00033373256
0.21166703	0.023436368	0.00033615593
0.21179852	0.023872346	0.00033698939
0.21193001	0.022794314	0.00033123153
0.21206150	0.023116744	0.00033181921
0.21219299	0.023467186	0.00033448419
0.21232447	0.022895265	0.00033273398
0.21245596	0.022434326	0.00032862225
0.21258745	0.023193144	0.00033333672
0.21271894	0.022770455	0.00033053868
0.21285043	0.022976269	0.00033143693
0.21298192	0.023444198	0.00033633698
0.21311341	0.022841193	0.00033016252
0.21324489	0.022800583	0.00033033644
0.21337638	0.023290973	0.00033206816
0.21350787	0.023284222	0.00033342608
0.21363936	0.023472333	0.00033459730
0.21377085	0.023075933	0.00033107443
0.21390234	0.023477457	0.00033561570
0.21403383	0.023694878	0.00033315373
0.21416532	0.023041395	0.00033128826
0.21429680	0.023602170	0.00033486761
0.21442829	0.023208601	0.00033170197
0.21455978	0.022512990	0.00032834530
0.21469127	0.022912008	0.00032963330
0.21482276	0.023218312	0.00033143310
0.21495425	0.023077306	0.00033055725
0.21508574	0.022549014	0.00032814952
0.21521723	0.023430945	0.00033213963
0.21534871	0.023717714	0.00033489795
0.21548020	0.023406042	0.00033042225
0.21561169	0.023509302	0.00033256771
0.21574318	0.023171493	0.00033211032
0.21587467	0.023082028	0.00032953895
0.21600616	0.023026185	0.00032915612
0.21613765	0.023669760	0.00033239879
0.21626913	0.023113069	0.00032987182
0.21640062	0.023059907	0.00032899288
0.21653211	0.023485445	0.00033111056
0.21666360	0.023158818	0.00032881721
0.21679509	0.022526457	0.00032490630
0.21692658	0.023352140	0.00033209740
0.21705807	0.023297195	0.00033075393
0.21718956	0.023415206	0.00033029187
0.21732104	0.023132010	0.00032961689
0.21745253	0.023127113	0.00032927638
0.21758402	0.022989523	0.00032921253
0.21771551	0.022870317	0.00032667485
0.21784700	0.023132330	0.00032872109
0.21797849	0.023281342	0.00032888380
0.21810998	0.023206112	0.00032746478
0.21824147	0.023039568	0.00032794792
0.21837295	0.022936218	0.00032823893
0.21850444	0.023209603	0.00032651903
0.21863593	0.022853867	0.00032772620
0.21876742	0.022827103	0.00032551379
0.21889891	0.022569298	0.00032594330
0.21903040	0.023176573	0.00032886627
0.21916189	0.022847192	0.00032534264
0.21929337	0.023106570	0.00032732670
0.21942486	0.023922728	0.00033186431
0.21955635	0.023290022	0.00032943264
0.21968784	0.022825010	0.00032633704
0.21981933	0.022672169	0.00032253160
0.21995082	0.023188560	0.00032695279
0.22008231	0.023692641	0.00032896504
0.22021380	0.023314467	0.00032914580
0.22034528	0.023839540	0.00033215728
0.22047677	0.022866636	0.00032379758
0.22060826	0.022816196	0.00032594576
0.22073975	0.023127651	0.00032692945
0.22087124	0.023061559	0.00032694253
0.22100273	0.022979884	0.00032651833
0.22113422	0.023491130	0.00032672654
0.22126571	0.022598363	0.00032509411
0.22139719	0.022846168	0.00032410434
0.22152868	0.023357680	0.00032719822
0.22166017	0.023050730	0.00032769812
0.22179166	0.023105460	0.00032365091
0.22192315	0.023182224	0.00032677682
0.22205464	0.023118247	0.00032712104
0.22218613	0.023425645	0.00032758914
0.22231761	0.023680011	0.00032861869
0.22244910	0.023275061	0.00032599927
0.22258059	0.023371721	0.00032642729
0.22271208	0.023549890	0.00032886960
0.22284357	0.022927719	0.00032518076
0.22297506	0.022881720	0.00032501347
0.22310655	0.022631030	0.00032130398
0.22323804	0.023116058	0.00032592547
0.22336952	0.023520521	0.00032884572
0.22350101	0.023632393	0.00032695812
0.22363250	0.023060071	0.00032470846
0.22376399	0.022709244	0.00032177819
0.22389548	0.023445931	0.00032703400
0.22402697	0.023063870	0.00032486629
0.22415846	0.023373485	0.00032605179
0.22428995	0.023342821	0.00032605130
0.22442143	0.023104631	0.00032358683
0.22455292	0.023314374	0.00032543603
0.22468441	0.023301359	0.00032582811
0.22481590	0.022682163	0.00032165145
0.22494739	0.023133693	0.00032375589
0.22507888	0.022811079	0.00032201867
0.22521037	0.022582057	0.00032169596
0.22534186	0.022695752	0.00032293427
0.22547334	0.022878280	0.00032242122
0.22560483	0.022724260	0.00032106189
0.22573632	0.023031267	0.00032424107
0.22586781	0.022838402	0.00032112853
0.22599930	0.023413882	0.00032571479
0.22613079	0.023567520	0.00032474789
0.22626228	0.023332120	0.00032521397
0.22639376	0.023292093	0.00032406073
0.22652525	0.022537579	0.00031922541
0.22665674	0.022847354	0.00032212875
0.22678823	0.023476907	0.00032412348
0.22691972	0.023182834	0.00032258468
0.22705121	0.022958810	0.00032171809
0.22718270	0.023758377	0.00032551577
0.22731419	0.023341017	0.00032453151
0.22744567	0.023346459	0.00032493813
0.22757716	0.023662244	0.00032454231
0.22770865	0.023236882	0.00032417518
0.22784014	0.023474447	0.00032420757
0.22797163	0.022866074	0.00032222896
0.22810312	0.022263233	0.00031615253
0.22823461	0.023096186	0.00032199991
0.22836610	0.022760742	0.00032115635
0.22849758	0.023000699	0.00032053821
0.22862907	0.023555000	0.00032483843
0.22876056	0.023592691	0.00032235017
0.22889205	0.023140563	0.00032164968
0.22902354	0.022996693	0.00032191359
0.22915503	0.023002612	0.00031963672
0.22928652	0.022921733	0.00032110226
0.22941800	0.023538006	0.00032193908
0.22954949	0.022429651	0.00031786495
0.22968098	0.023496997	0.00032346222
0.22981247	0.022892643	0.00031952534
0.22994396	0.022713920	0.00031966741
0.23007545	0.022653061	0.00032143090
0.23020694	0.023330049	0.00032816196
0.23033843	0.023331650	0.00033300641
0.23046991	0.022866069	0.00033043096
0.23060140	0.022878368	0.00033313614
0.23073289	0.023166725	0.00033419816
0.23086438	0.023845580	0.00033995791
0.23099587	0.023148991	0.00033973720
0.23112736	0.023036153	0.00033739938
0.23125885	0.023516799	0.00034262278
0.23139034	0.023010866	0.00033951119
0.23152182	0.022732623	0.00033945728
0.23165331	0.022423964	0.00034028094
0.23178480	0.023352363	0.00034536048
0.23191629	0.023567635	0.00034843699
0.23204778	0.023305958	0.00034636769
0.23217927	0.022898169	0.00034436987
0.23231076	0.022824222	0.00034706315
0.23244224	0.023057361	0.00034699685
0.23257373	0.022936178	0.00034693379
0.23270522	0.022446252	0.00034527382
0.23283671	0.023421433	0.00034934974
0.23296820	0.023486649	0.00035089152
0.23309969	0.023365225	0.00035026697
0.23323118	0.023620244	0.00035007208
0.23336267	0.023486912	0.00035132444
0.23349415	0.022833571	0.00034539430
0.23362564	0.022932853	0.00034802651
0.23375713	0.023176682	0.00034941355
0.23388862	0.022293081	0.00034426746
0.23402011	0.023282062	0.00035160515
0.23415160	0.023417771	0.00035093359
0.23428309	0.023252371	0.00035241617
0.23441458	0.023645894	0.00035313473
0.23454606	0.022798376	0.00034926990
0.23467755	0.023412862	0.00035242911
0.23480904	0.023047570	0.00035073122
0.23494053	0.023465238	0.00035381554
0.23507202	0.023688404	0.00035558886
0.23520351	0.023334399	0.00035228183
0.23533500	0.023554095	0.00035565984
0.23546648	0.023112827	0.00035165389
0.23559797	0.023429395	0.00035514771
0.23572946	0.022958166	0.00035068347
0.23586095	0.023394836	0.00035487301
0.23599244	0.023218350	0.00035402926
0.23612393	0.023120297	0.00035187941
0.23625542	0.023022758	0.00035423799
0.23638691	0.023271874	0.00035436746
0.23651839	0.023150329	0.00035384340
0.23664988	0.022698917	0.00035321820
0.23678137	0.023220371	0.00035457604
0.23691286	0.023067041	0.00035575544
0.23704435	0.023314919	0.00035572539
0.23717584	0.023248611	0.00035528908
0.23730733	0.023226736	0.00035750246
0.23743882	0.023148514	0.00035585787
0.23757030	0.023156696	0.00035497047
0.23770179	0.023559920	0.00035916747
0.23783328	0.023325217	0.00035537872
0.23796477	0.023075008	0.00035596218
0.23809626	0.023198880	0.00035511985
0.23822775	0.023001397	0.00035646912
0.23835924	0.022851842	0.00035734446
0.23849072	0.022928565	0.00035435687
0.23862221	0.023697673	0.00036116322
0.23875370	0.022983456	0.00035633375
0.23888519	0.022806522	0.00035610205
0.23901668	0.022820280	0.00035866282
0.23914817	0.022337378	0.00035015208
0.23927966	0.023377888	0.00035970153
0.23941115	0.022249300	0.00035184797
0.23954263	0.023061933	0.00035705645
0.23967412	0.022692014	0.00035552974
0.23980561	0.023304720	0.00035747673
0.23993710	0.022934169	0.00035781331
0.24006859	0.023070336	0.00035847174
0.24020008	0.023438560	0.00036161473
0.24033157	0.023156490	0.00035853212
0.24046306	0.022552224	0.00035452594
0.24059454	0.023100510	0.00035910597
0.24072603	0.023346079	0.00036205259
0.24085752	0.023022724	0.00035950746
0.24098901	0.022813808	0.00036022077
0.24112050	0.023377151	0.00035943343
0.24125199	0.023594660	0.00036198628
0.24138348	0.022695097	0.00035810834
0.24151496	0.022999434	0.00035814049
0.24164645	0.023010688	0.00036044141
0.24177794	0.023918573	0.00036399204
0.24190943	0.023025259	0.00035991158
0.24204092	0.023006726	0.00035947380
0.24217241	0.023309685	0.00036059182
0.24230390	0.023256894	0.00036229903
0.24243539	0.023127067	0.00036002123
0.24256687	0.023499893	0.00036389571
0.24269836	0.022942507	0.00036076584
0.24282985	0.023290255	0.00036114872
0.24296134	0.022858381	0.00035993976
0.24309283	0.023243060	0.00036142565
0.24322432	0.023109768	0.00036112099
0.24335581	0.023176899	0.00036459099
0.24348730	0.023072578	0.00036052414
0.24361878	0.023511006	0.00036542014
0.24375027	0.023082911	0.00036157776
0.24388176	0.023223092	0.00036179193
0.24401325	0.023057839	0.00036366996
0.24414474	0.023791238	0.00036533838
0.24427623	0.023007486	0.00036169595
0.24440772	0.024081578	0.00036858175
0.24453920	0.023672484	0.00036617248
0.24467069	0.023568591	0.00036670272
0.24480218	0.023235664	0.00036260038
0.24493367	0.023061013	0.00036281028
0.24506516	0.022865677	0.00036092043
0.24519665	0.023259067	0.00036404173
0.24532814	0.023470406	0.00036689666
0.24545963	0.023746664	0.00036778482
0.24559111	0.023613139	0.00036629543
0.24572260	0.023221133	0.00036410873
0.24585409	0.023016473	0.00036167775
0.24598558	0.023764206	0.00036875217
0.24611707	0.023423304	0.00036542341
0.24624856	0.023509698	0.00036457902
0.24638005	0.022874913	0.00036356556
0.24651154	0.022713468	0.00036138340
0.24664302	0.022983836	0.00036580649
0.24677451	0.023185785	0.00036411707
0.24690600	0.023159496	0.00036404244
0.24703749	0.022918185	0.00036407756
0.24716898	0.023067214	0.00036345337
0.24730047	0.023709381	0.00036946473
0.24743196	0.023372956	0.00036641865
0.24756345	0.023268765	0.00036492222
0.24769493	0.023421062	0.00036896782
0.24782642	0.022763621	0.00036220327
0.24795791	0.023317431	0.00036708461
0.24808940	0.023357710	0.00036586937
0.24822089	0.022909798	0.00036394429
0.24835238	0.023530657	0.00036927967
0.24848387	0.022876849	0.00036265794
0.24861535	0.022764404	0.00036461606
0.24874684	0.023216227	0.00036609634
0.24887833	0.022853601	0.00036296061
0.24900982	0.022430951	0.00036243624
0.24914131	0.023429684	0.00036824939
0.24927280	0.023452803	0.00036827818
0.24940429	0.023145438	0.00036555583
0.24953578	0.022963706	0.00036524456
0.24966726	0.022460915	0.00036434819
0.24979875	0.023856735	0.00036992901
0.24993024	0.023526585	0.00037103408
0.25006173	0.023122184	0.00036641431
0.25019322	0.023102562	0.00036619036
0.25032471	0.022800197	0.00036645280
0.25045620	0.023559572	0.00036990340
0.25058769	0.022928364	0.00036608989
0.25071917	0.023642839	0.00037060348
0.25085066	0.023661300	0.00037033273
0.25098215	0.022985144	0.00036656074
0.25111364	0.022558981	0.00036366002
0.25124513	0.023166598	0.00036986027
0.25137662	0.022898277	0.00036618369
0.25150811	0.022983459	0.00036591993
0.25163959	0.023505936	0.00037108438
0.25177108	0.023034772	0.00036522290
0.25190257	0.023470162	0.00036966896
0.25203406	0.023338101	0.00036932032
0.25216555	0.023681386	0.00037135051
0.25229704	0.023436130	0.00037069316
0.25242853	0.022926877	0.00036633012
0.25256002	0.023409135	0.00037151848
0.25269150	0.022811635	0.00036575355
0.25282299	0.023012835	0.00036740201
0.25295448	0.023404596	0.00037206818
0.25308597	0.022925502	0.00036497225
0.25321746	0.022936892	0.00036904952
0.25334895	0.023378820	0.00037061694
0.25348044	0.023713148	0.00037187067
0.25361193	0.023570357	0.00037140537
0.25374341	0.023390084	0.00037086368
0.25387490	0.022784233	0.00036631187
0.25400639	0.023510427	0.00037791906
0.25413788	0.023339135	0.00038035843
0.25426937	0.023045777	0.00038421563
0.25440086	0.023209158	0.00038780881
0.25453235	0.022972965	0.00038900729
0.25466383	0.022674886	0.00038895872
0.25479532	0.023226890	0.00039497150
0.25492681	0.022516991	0.00039284617
0.25505830	0.023339270	0.00040016578
0.25518979	0.023753537	0.00040394728
0.25532128	0.023029460	0.00040113224
0.25545277	0.022172302	0.00039712509
0.25558426	0.022938517	0.00040465082
0.25571574	0.022951078	0.00040522307
0.25584723	0.022869810	0.00040621379
0.25597872	0.023645813	0.00041410011
0.25611021	0.022797979	0.00040757387
0.25624170	0.022375047	0.00040627345
0.25637319	0.023190688	0.00041764969
0.25650468	0.022375074	0.00041119188
0.25663617	0.023230088	0.00041781650
0.25676765	0.023509176	0.00042359448
0.25689914	0.023192523	0.00042387446
0.25703063	0.023358818	0.00042741758
0.25716212	0.022968616	0.00042246092
0.25729361	0.022788130	0.00042497879
0.25742510	0.023517922	0.00042982133
0.25755659	0.023086444	0.00043012418
0.25768807	0.022946018	0.00042962251
0.25781956	0.023472460	0.00043496382
0.25795105	0.023743610	0.00043718320
0.25808254	0.024515562	0.00044789870
0.25821403	0.023151504	0.00043476009
0.25834552	0.022571739	0.00043341011
0.25847701	0.023043251	0.00043601251
0.25860850	0.023205752	0.00043919999
0.25873998	0.023065301	0.00043954771
0.25887147	0.022663010	0.00043986750
0.25900296	0.023204402	0.00044355711
0.25913445	0.023225132	0.00044364798
0.25926594	0.022682241	0.00043803064
0.25939743	0.023783181	0.00044971607
0.25952892	0.024000627	0.00044989238
0.25966041	0.023000211	0.00044714237
0.25979189	0.023297891	0.00044598684
0.25992338	0.023420847	0.00045027610
0.26005487	0.023541055	0.00045210331
0.26018636	0.023702759	0.00045288696
0.26031785	0.023061332	0.00044875198
0.26044934	0.023374386	0.00045105037
0.26058083	0.022621621	0.00044645713
0.26071231	0.022465472	0.00044781224
0.26084380	0.023654066	0.00045453331
0.26097529	0.023289736	0.00045398436
0.26110678	0.022984021	0.00045238060
0.26123827	0.023242902	0.00045734047
0.26136976	0.023257211	0.00045720320
0.26150125	0.022758652	0.00045289688
0.26163274	0.022669587	0.00045351040
0.26176422	0.022893281	0.00045482125
0.26189571	0.022731136	0.00045742479
0.26202720	0.023345450	0.00046136729
0.26215869	0.023246183	0.00046242339
0.26229018	0.023033862	0.00046001869
0.26242167	0.023060871	0.00045925324
0.26255316	0.021971643	0.00045128452
0.26268465	0.022579883	0.00045932757
0.26281613	0.022675771	0.00045868972
0.26294762	0.023363743	0.00046299493
0.26307911	0.023017278	0.00046188010
0.26321060	0.023181779	0.00046585167
0.26334209	0.023337254	0.00046847968
0.26347358	0.022830009	0.00046376623
0.26360507	0.023375443	0.00046842910
0.26373655	0.022687263	0.00046289386
0.26386804	0.022411572	0.00046420450
0.26399953	0.022860242	0.00046957247
0.26413102	0.022918415	0.00046532012
0.26426251	0.022554425	0.00046610645
0.26439400	0.023265063	0.00047046266
0.26452549	0.022014765	0.00046598761
0.26465698	0.022582673	0.00047057311
0.26478846	0.023288404	0.00047201237
0.26491995	0.023081133	0.00047692965
0.26505144	0.022581177	0.00046834306
0.26518293	0.023610854	0.00047834479
0.26531442	0.023001444	0.00047843157
0.26544591	0.023611648	0.00047960690
[truncated: 567 more rows]
