# Supplementary material for: Invariant surface glycoprotein 65 of Trypanosoma brucei is a complement C3 receptor
Source: Nat Commun. 2022 Aug 29;13:5085. doi: 10.1038/s41467-022-32728-9 (PMC9424271; doi:10.1038/s41467-022-32728-9)
Supplement: Supplementary file 4 — supplementary data 2 [file 41467_2022_32728_MOESM4_ESM.zip › b21-414646_00165.dat]

0.0026000000	40.583275	0.13851512
0.0027314887	29.299802	0.10810925
0.0028629774	22.507471	0.090601387
0.0029944661	17.445668	0.076552174
0.0031259548	12.534098	0.059627392
0.0032574435	11.067919	0.057998114
0.0033889322	8.7856540	0.048847649
0.0035204209	11.663449	0.049003061
0.0036519096	12.562430	0.047192842
0.0037833983	10.085386	0.039866611
0.0039148870	8.3585413	0.035019601
0.0040463757	6.8287158	0.030451674
0.0041778644	5.5748409	0.025788729
0.0043093531	4.6940810	0.023233755
0.0044408418	3.8549448	0.020249955
0.0045723305	3.2055399	0.018465692
0.0047038192	2.9463115	0.016943741
0.0048353079	2.5308122	0.015245027
0.0049667966	2.2841555	0.014431267
0.0050982853	1.9318095	0.012572612
0.0052297740	1.7632951	0.012168761
0.0053612627	1.5225259	0.010919285
0.0054927514	1.4275709	0.010292961
0.0056242401	1.2827440	0.0097286513
0.0057557288	1.2093704	0.0091845911
0.0058872175	1.1000748	0.0086424705
0.0060187062	1.0252303	0.0083211920
0.0061501949	0.92116705	0.0075551194
0.0062816836	0.90389814	0.0076530119
0.0064131723	0.83089033	0.0071928448
0.0065446610	0.79613184	0.0069399613
0.0066761496	0.77475311	0.0068139298
0.0068076383	0.73199713	0.0064730366
0.0069391270	0.70448309	0.0064522952
0.0070706157	0.67057768	0.0061955227
0.0072021044	0.64646648	0.0060160499
0.0073335931	0.62819134	0.0059045651
0.0074650818	0.58817172	0.0055470621
0.0075965705	0.56951990	0.0055036996
0.0077280592	0.54545507	0.0053638635
0.0078595479	0.51893175	0.0051067452
0.0079910366	0.50214747	0.0050534121
0.0081225253	0.47296714	0.0047640972
0.0082540140	0.45419174	0.0046951310
0.0083855027	0.45077628	0.0046953315
0.0085169914	0.42255047	0.0044530836
0.0086484801	0.40463307	0.0043259567
0.0087799688	0.39039583	0.0041742226
0.0089114575	0.38618989	0.0041736237
0.0090429462	0.36724216	0.0040414889
0.0091744349	0.34753333	0.0038977402
0.0093059236	0.33235303	0.0037667807
0.0094374123	0.32097233	0.0036772115
0.0095689010	0.30496740	0.0035266364
0.0097003897	0.29512269	0.0034972937
0.0098318784	0.28175068	0.0033682866
0.0099633671	0.26825680	0.0032509408
0.010094856	0.26069856	0.0031952096
0.010226345	0.24932329	0.0030505252
0.010357833	0.24241254	0.0030858677
0.010489322	0.22314276	0.0028733474
0.010620811	0.21386442	0.0027930491
0.010752299	0.20998573	0.0027555853
0.010883788	0.19629289	0.0026093643
0.011015277	0.19103995	0.0026214165
0.011146765	0.17509339	0.0024316181
0.011278254	0.17354720	0.0024127044
0.011409743	0.17010938	0.0023630860
0.011541231	0.15613762	0.0022296275
0.011672720	0.15244142	0.0022088318
0.011804209	0.14032363	0.0020386059
0.011935698	0.13643271	0.0020057128
0.012067186	0.12773516	0.0019298511
0.012198675	0.12565666	0.0018519010
0.012330164	0.11619781	0.0017847037
0.012461652	0.11796046	0.0017775123
0.012593141	0.11214587	0.0016945175
0.012724630	0.11061104	0.0016830871
0.012856118	0.10094255	0.0015572056
0.012987607	0.097454211	0.0015474764
0.013119096	0.095735886	0.0014995380
0.013250585	0.091649330	0.0014514625
0.013382073	0.089515388	0.0014394957
0.013513562	0.087875498	0.0014049677
0.013645051	0.084833620	0.0013894064
0.013776539	0.082139643	0.0013595838
0.013908028	0.081950847	0.0013348726
0.014039517	0.077405378	0.0012915205
0.014171005	0.074998486	0.0012635510
0.014302494	0.075120843	0.0012656191
0.014433983	0.072816902	0.0012466003
0.014565472	0.072456619	0.0012193464
0.014696960	0.069958562	0.0012042073
0.014828449	0.065787846	0.0011502771
0.014959938	0.068403159	0.0011790092
0.015091426	0.066776036	0.0011682685
0.015222915	0.062603747	0.0011035785
0.015354404	0.064566886	0.0011258331
0.015485892	0.063287414	0.0011035247
0.015617381	0.060893187	0.0010868389
0.015748870	0.060859110	0.0010846873
0.015880359	0.061696630	0.0010761044
0.016011847	0.059506870	0.0010580546
0.016143336	0.056077317	0.0010162180
0.016274825	0.053601215	0.00099619552
0.016406313	0.053612275	0.00098906593
0.016537802	0.055355859	0.00099661404
0.016669291	0.054622840	0.00098790091
0.016800779	0.053707638	0.00097808206
0.016932268	0.058969697	0.0010189583
0.017063757	0.060055519	0.0010240715
0.017195246	0.060150246	0.0010184301
0.017326734	0.059090791	0.0010082003
0.017458223	0.056505930	0.00097932710
0.017589712	0.056940566	0.00097894681
0.017721200	0.057551418	0.00098958092
0.017852689	0.056893836	0.00096178167
0.017984178	0.056013423	0.00096515085
0.018115666	0.055770835	0.00095852570
0.018247155	0.054065755	0.00093645590
0.018378644	0.054759624	0.00094396747
0.018510133	0.052528662	0.00091588078
0.018641621	0.052221317	0.00091051900
0.018773110	0.050186645	0.00089030914
0.018904599	0.051713275	0.00090207524
0.019036087	0.051198223	0.00089402455
0.019167576	0.049333273	0.00087051163
0.019299065	0.048887066	0.00086183730
0.019430553	0.045917036	0.00084161860
0.019562042	0.047574117	0.00084848307
0.019693531	0.046849192	0.00084028146
0.019825019	0.045189439	0.00081910930
0.019956508	0.045233662	0.00081405604
0.020087997	0.043629240	0.00080604910
0.020219486	0.043000551	0.00079490371
0.020350974	0.043374431	0.00080146051
0.020482463	0.043411885	0.00078976858
0.020613952	0.044019296	0.00079114826
0.020745440	0.043065559	0.00078852390
0.020876929	0.042821951	0.00077802327
0.021008418	0.040480195	0.00075862372
0.021139906	0.041506621	0.00076304650
0.021271395	0.039807603	0.00074010141
0.021402884	0.040831349	0.00075415510
0.021534373	0.040691527	0.00074728263
0.021665861	0.039314866	0.00073371556
0.021797350	0.041039612	0.00074534151
0.021928839	0.039838487	0.00072541572
0.022060327	0.039664340	0.00073590283
0.022191816	0.039099072	0.00072087812
0.022323305	0.036731733	0.00070095734
0.022454793	0.037290086	0.00070138611
0.022586282	0.036873655	0.00069255749
0.022717771	0.037946322	0.00070611545
0.022849260	0.035560373	0.00067788895
0.022980748	0.036759478	0.00069057901
0.023112237	0.037548344	0.00069058542
0.023243726	0.038872829	0.00069696252
0.023375214	0.036735104	0.00068685455
0.023506703	0.037828445	0.00068909478
0.023638192	0.036875177	0.00067977089
0.023769680	0.038014190	0.00068850328
0.023901169	0.036521300	0.00067349213
0.024032658	0.036779580	0.00067364306
0.024164147	0.037888902	0.00067917094
0.024295635	0.036618102	0.00066547893
0.024427124	0.036964249	0.00066728402
0.024558613	0.036254382	0.00065677632
0.024690101	0.035480700	0.00065600001
0.024821590	0.035542165	0.00064940696
0.024953079	0.036310814	0.00065403403
0.025084567	0.037131362	0.00066191670
0.025216056	0.037367015	0.00065840129
0.025347545	0.035958372	0.00065122614
0.025479034	0.036218274	0.00064540438
0.025610522	0.035655489	0.00063767125
0.025742011	0.034972757	0.00063409232
0.025873500	0.036219041	0.00063969666
0.026004988	0.035967021	0.00064084120
0.026136477	0.036332877	0.00064058699
0.026267966	0.036203656	0.00063352242
0.026399454	0.035462023	0.00063120817
0.026530943	0.035611074	0.00062674286
0.026662432	0.035228426	0.00062606502
0.026793920	0.035173543	0.00062317726
0.026925409	0.034753955	0.00061638724
0.027056898	0.034586696	0.00061718786
0.027188387	0.035218563	0.00061406945
0.027319875	0.036001229	0.00062666005
0.027451364	0.034182754	0.00060636292
0.027582853	0.035700778	0.00061506118
0.027714341	0.035119396	0.00061224793
0.027845830	0.033900458	0.00059803550
0.027977319	0.032991007	0.00059334101
0.028108807	0.035017656	0.00060526433
0.028240296	0.034198627	0.00059635297
0.028371785	0.034591808	0.00059954226
0.028503274	0.034481736	0.00059641193
0.028634762	0.034772090	0.00059674759
0.028766251	0.034496686	0.00059575664
0.028897740	0.033275146	0.00057871302
0.029029228	0.033829438	0.00058684757
0.029160717	0.033037298	0.00058076930
0.029292206	0.032429167	0.00057152034
0.029423694	0.032738817	0.00057613310
0.029555183	0.033574855	0.00057271251
0.029686672	0.032411152	0.00057025510
0.029818161	0.033422757	0.00057698317
0.029949649	0.032606102	0.00056637745
0.030081138	0.032975733	0.00057008898
0.030212627	0.031997004	0.00055807310
0.030344115	0.032556207	0.00056271952
0.030475604	0.031776395	0.00055707396
0.030607093	0.032569215	0.00056012090
0.030738581	0.031502238	0.00055149079
0.030870070	0.032234245	0.00055315141
0.031001559	0.031899143	0.00054875924
0.031133048	0.032355560	0.00055562634
0.031264536	0.032039955	0.00054918851
0.031396025	0.031258586	0.00054513550
0.031527514	0.032427444	0.00054965184
0.031659002	0.032683804	0.00054989915
0.031790491	0.031641670	0.00054400841
0.031921980	0.032299313	0.00054427269
0.032053468	0.032110117	0.00054461341
0.032184957	0.032856043	0.00054557005
0.032316446	0.031960911	0.00053715773
0.032447935	0.032427084	0.00054494495
0.032579423	0.032575613	0.00054137466
0.032710912	0.031046178	0.00053083208
0.032842401	0.032055563	0.00053451795
0.032973889	0.032131874	0.00053507140
0.033105378	0.031310683	0.00053040605
0.033236867	0.030662170	0.00052168824
0.033368355	0.030277567	0.00052745497
0.033499844	0.030671701	0.00052938780
0.033631333	0.030742139	0.00053004636
0.033762822	0.031046364	0.00053849484
0.033894310	0.030446337	0.00053101314
0.034025799	0.030369011	0.00053184149
0.034157288	0.031402088	0.00054061743
0.034288776	0.030846309	0.00053576490
0.034420265	0.029334426	0.00052854440
0.034551754	0.030055425	0.00052900392
0.034683242	0.029903501	0.00053127401
0.034814731	0.030758326	0.00053471450
0.034946220	0.030034814	0.00053059298
0.035077708	0.030216595	0.00053793827
0.035209197	0.029907168	0.00053354164
0.035340686	0.029980378	0.00052977769
0.035472175	0.030106928	0.00054029761
0.035603663	0.029084821	0.00053622662
0.035735152	0.029575942	0.00054567054
0.035866641	0.029312854	0.00054316459
0.035998129	0.029068501	0.00053997831
0.036129618	0.028993489	0.00054112097
0.036261107	0.029517332	0.00054305840
0.036392595	0.029729562	0.00055387428
0.036524084	0.028071877	0.00053920892
0.036655573	0.030024063	0.00054953862
0.036787062	0.029321697	0.00055003903
0.036918550	0.028299349	0.00053695954
0.037050039	0.029822155	0.00055533283
0.037181528	0.029184866	0.00054511443
0.037313016	0.030022145	0.00055570599
0.037444505	0.028699562	0.00054726597
0.037575994	0.029963478	0.00055489185
0.037707482	0.029490240	0.00055779013
0.037838971	0.029752047	0.00056071857
0.037970460	0.029370263	0.00055167492
0.038101949	0.029163522	0.00055519857
0.038233437	0.030000061	0.00055460773
0.038364926	0.029591090	0.00054770726
0.038496415	0.029598164	0.00054733424
0.038627903	0.029125139	0.00053657574
0.038759392	0.030520056	0.00055162184
0.038890881	0.029127157	0.00053392393
0.039022369	0.029176663	0.00053591841
0.039153858	0.029708190	0.00053719758
0.039285347	0.029423897	0.00052934682
0.039416836	0.029673693	0.00053771599
0.039548324	0.028754473	0.00052779817
0.039679813	0.028735851	0.00052454686
0.039811302	0.029450826	0.00053289510
0.039942790	0.030524002	0.00053720068
0.040074279	0.028261007	0.00052217117
0.040205768	0.030182723	0.00053335507
0.040337256	0.029599942	0.00052669900
0.040468745	0.028516396	0.00052018742
0.040600234	0.029002564	0.00052069236
0.040731723	0.028864126	0.00052250915
0.040863211	0.029792054	0.00052957667
0.040994700	0.029307973	0.00052179540
0.041126189	0.029654022	0.00052600729
0.041257677	0.030637099	0.00052952483
0.041389166	0.029470337	0.00052177854
0.041520655	0.028902442	0.00051848071
0.041652143	0.029441805	0.00051981106
0.041783632	0.029479860	0.00052293927
0.041915121	0.028956704	0.00051499343
0.042046610	0.029068610	0.00051689907
0.042178098	0.029777374	0.00052067801
0.042309587	0.029762795	0.00052099588
0.042441076	0.029606211	0.00051750465
0.042572564	0.029670000	0.00051968761
0.042704053	0.028930581	0.00051041327
0.042835542	0.029055255	0.00051473090
0.042967030	0.029869764	0.00051785156
0.043098519	0.028624672	0.00051049255
0.043230008	0.028955330	0.00051122991
0.043361496	0.029591293	0.00051119400
0.043492985	0.028787422	0.00051162819
0.043624474	0.028438943	0.00050420056
0.043755963	0.030196598	0.00051933683
0.043887451	0.029345522	0.00050929379
0.044018940	0.028591823	0.00050378839
0.044150429	0.028899585	0.00051112102
0.044281917	0.029718925	0.00051059784
0.044413406	0.030045185	0.00051447119
0.044544895	0.028560997	0.00050034564
0.044676383	0.029477819	0.00050776827
0.044807872	0.029220711	0.00050748495
0.044939361	0.029222755	0.00050538235
0.045070850	0.028837706	0.00050253218
0.045202338	0.030025913	0.00051153561
0.045333827	0.029399594	0.00050213220
0.045465316	0.029418258	0.00050828635
0.045596804	0.029107286	0.00050291680
0.045728293	0.029329365	0.00050519405
0.045859782	0.029858321	0.00050755066
0.045991270	0.029868010	0.00050349840
0.046122759	0.028878431	0.00050095676
0.046254248	0.029249286	0.00051051105
0.046385737	0.029591940	0.00051437444
0.046517225	0.028791928	0.00051108610
0.046648714	0.028816423	0.00051292928
0.046780203	0.028903914	0.00051893414
0.046911691	0.029682867	0.00052411828
0.047043180	0.030561346	0.00053101484
0.047174669	0.029982864	0.00052791338
0.047306157	0.028924800	0.00052060491
0.047437646	0.028305762	0.00051734964
0.047569135	0.028757201	0.00052372314
0.047700624	0.028976992	0.00052116298
0.047832112	0.029308760	0.00052827850
0.047963601	0.029088061	0.00052443238
0.048095090	0.028544942	0.00052462288
0.048226578	0.029575961	0.00053532431
0.048358067	0.028940560	0.00052755903
0.048489556	0.029826763	0.00053471859
0.048621044	0.030339498	0.00053866614
0.048752533	0.028918728	0.00053523157
0.048884022	0.030160042	0.00054164046
0.049015511	0.029286717	0.00053308850
0.049146999	0.029852411	0.00053867182
0.049278488	0.029896324	0.00054011713
0.049409977	0.029999115	0.00054413877
0.049541465	0.029375446	0.00053717631
0.049672954	0.028940852	0.00053705156
0.049804443	0.029286803	0.00053589837
0.049935931	0.029027919	0.00053731044
0.050067420	0.028520180	0.00053452316
0.050198909	0.029391069	0.00054182785
0.050330398	0.028849050	0.00053518318
0.050461886	0.028908611	0.00053710065
0.050593375	0.029624022	0.00054350436
0.050724864	0.028609765	0.00053776226
0.050856352	0.030309215	0.00055133731
0.050987841	0.030561547	0.00055147990
0.051119330	0.029349007	0.00054137085
0.051250818	0.029477542	0.00054502516
0.051382307	0.028939868	0.00054111104
0.051513796	0.028614505	0.00053744965
0.051645284	0.030449137	0.00055329752
0.051776773	0.028665223	0.00053846560
0.051908262	0.029696480	0.00054727102
0.052039751	0.028818362	0.00054062123
0.052171239	0.029735222	0.00054972979
0.052302728	0.029375432	0.00054933701
0.052434217	0.029249972	0.00054425009
0.052565705	0.030282190	0.00055496312
0.052697194	0.030021948	0.00055103225
0.052828683	0.029280758	0.00054893244
0.052960171	0.029783935	0.00055170461
0.053091660	0.029741842	0.00054810698
0.053223149	0.029046745	0.00054758049
0.053354638	0.030418273	0.00055900991
0.053486126	0.028983805	0.00054870120
0.053617615	0.029465992	0.00055006326
0.053749104	0.029353874	0.00054950160
0.053880592	0.029350942	0.00054828364
0.054012081	0.029060878	0.00055127958
0.054143570	0.029760735	0.00055860149
0.054275058	0.028978535	0.00054650702
0.054406547	0.029547854	0.00055136821
0.054538036	0.029271373	0.00055249339
0.054669525	0.029398443	0.00054914445
0.054801013	0.029884803	0.00056027211
0.054932502	0.030382968	0.00056197265
0.055063991	0.029945405	0.00055342768
0.055195479	0.030102164	0.00056058310
0.055326968	0.028673758	0.00054708885
0.055458457	0.029373062	0.00055684325
0.055589945	0.029018333	0.00055057972
0.055721434	0.028890075	0.00054785103
0.055852923	0.029122942	0.00055724591
0.055984412	0.029999299	0.00056044511
0.056115900	0.029974750	0.00055907511
0.056247389	0.029888647	0.00056095792
0.056378878	0.028960428	0.00055037575
0.056510366	0.029679441	0.00056063565
0.056641855	0.028417184	0.00054735309
0.056773344	0.030030795	0.00056329790
0.056904832	0.028290320	0.00054699097
0.057036321	0.028953927	0.00054990074
0.057167810	0.029865478	0.00056117452
0.057299299	0.029625967	0.00055739739
0.057430787	0.029054020	0.00055072010
0.057562276	0.029689469	0.00056004350
0.057693765	0.029373060	0.00054927843
0.057825253	0.028875403	0.00055235985
0.057956742	0.029286541	0.00055450087
0.058088231	0.029066871	0.00055042541
0.058219719	0.028999389	0.00055252076
0.058351208	0.028610510	0.00054476139
0.058482697	0.028928760	0.00054804284
0.058614186	0.029215777	0.00055245454
0.058745674	0.029732131	0.00055112830
0.058877163	0.029787880	0.00055410475
0.059008652	0.029154939	0.00054522922
0.059140140	0.028704234	0.00054622278
0.059271629	0.029327882	0.00054843361
0.059403118	0.029418752	0.00054589066
0.059534606	0.029735464	0.00055304604
0.059666095	0.029029108	0.00053896007
0.059797584	0.029632897	0.00054731560
0.059929072	0.028851422	0.00054332845
0.060060561	0.028072383	0.00053313096
0.060192050	0.029443445	0.00054771716
0.060323539	0.029264900	0.00053991809
0.060455027	0.029012595	0.00054136172
0.060586516	0.028857921	0.00054144210
0.060718005	0.028992606	0.00053868725
0.060849493	0.028930634	0.00053907048
0.060980982	0.029646826	0.00054444018
0.061112471	0.029139342	0.00053923512
0.061243959	0.029475845	0.00054831209
0.061375448	0.029203301	0.00053728796
0.061506937	0.029071462	0.00054134318
0.061638426	0.028402575	0.00053264039
0.061769914	0.029147528	0.00053909303
0.061901403	0.028966176	0.00054160464
0.062032892	0.029678108	0.00053913885
0.062164380	0.029921868	0.00054436244
0.062295869	0.028767503	0.00053745738
0.062427358	0.028534477	0.00053303573
0.062558846	0.029739981	0.00054599241
0.062690335	0.029117264	0.00053533831
0.062821824	0.028873998	0.00053533982
0.062953313	0.029336284	0.00053929704
0.063084801	0.028821394	0.00053287912
0.063216290	0.029045149	0.00053924581
0.063347779	0.029303359	0.00053746821
0.063479267	0.029252627	0.00053484285
0.063610756	0.028772238	0.00053624009
0.063742245	0.029185944	0.00053705755
0.063873733	0.029419297	0.00054057331
0.064005222	0.029105390	0.00053511236
0.064136711	0.028628237	0.00053144222
0.064268200	0.029088169	0.00053385105
0.064399688	0.028906947	0.00053156876
0.064531177	0.029539201	0.00053999763
0.064662666	0.028759808	0.00053154755
0.064794154	0.029567120	0.00053693701
0.064925643	0.029533884	0.00053800301
0.065057132	0.029735394	0.00053955572
0.065188620	0.029468578	0.00053821509
0.065320109	0.029770118	0.00053706431
0.065451598	0.029333433	0.00053327363
0.065583087	0.030063287	0.00054027320
0.065714575	0.029035234	0.00053172630
0.065846064	0.029314548	0.00053546915
0.065977553	0.027919447	0.00052069536
0.066109041	0.028821919	0.00052712121
0.066240530	0.028318388	0.00052637165
0.066372019	0.028343621	0.00052294760
0.066503507	0.029897185	0.00053771971
0.066634996	0.029243924	0.00052905494
0.066766485	0.029021908	0.00053023367
0.066897973	0.028484494	0.00052585657
0.067029462	0.028734294	0.00052829255
0.067160951	0.028769357	0.00052860388
0.067292440	0.028305181	0.00052298919
0.067423928	0.028695564	0.00052198691
0.067555417	0.028171643	0.00052189842
0.067686906	0.029480694	0.00053055169
0.067818394	0.029513304	0.00053301687
0.067949883	0.028366473	0.00052218599
0.068081372	0.028852852	0.00052377338
0.068212860	0.028560587	0.00052407896
0.068344349	0.029382804	0.00053117145
0.068475838	0.028764021	0.00052375139
0.068607327	0.028967952	0.00052555052
0.068738815	0.028651152	0.00051930895
0.068870304	0.029416750	0.00053094973
0.069001793	0.028725309	0.00052174600
0.069133281	0.028246685	0.00051966718
0.069264770	0.028789546	0.00052518729
0.069396259	0.029260286	0.00052214010
0.069527747	0.028830102	0.00052326756
0.069659236	0.028834518	0.00052394475
0.069790725	0.028621585	0.00052078783
0.069922214	0.029181395	0.00052682865
0.070053702	0.029042394	0.00052050382
0.070185191	0.028832241	0.00052341543
0.070316680	0.029509461	0.00052514197
0.070448168	0.028464040	0.00051841002
0.070579657	0.028850115	0.00052153711
0.070711146	0.028334359	0.00051511832
0.070842634	0.028684934	0.00052149441
0.070974123	0.028423632	0.00051705362
0.071105612	0.028540476	0.00051691918
0.071237101	0.028126888	0.00051571976
0.071368589	0.028096095	0.00050870070
0.071500078	0.029258738	0.00052469675
0.071631567	0.028551092	0.00051842386
0.071763055	0.027559180	0.00051002258
0.071894544	0.027597769	0.00050956325
0.072026033	0.028008411	0.00050816777
0.072157521	0.027972641	0.00051401847
0.072289010	0.028710156	0.00051699919
0.072420499	0.028623970	0.00051450512
0.072551988	0.027766295	0.00050761586
0.072683476	0.027720686	0.00050557705
0.072814965	0.027338896	0.00050505111
0.072946454	0.027934057	0.00051267185
0.073077942	0.028995331	0.00051557855
0.073209431	0.028455112	0.00051609109
0.073340920	0.028194691	0.00050980772
0.073472408	0.026898926	0.00050033139
0.073603897	0.028701560	0.00051634362
0.073735386	0.028566498	0.00051186148
0.073866875	0.027738170	0.00050548054
0.073998363	0.026658938	0.00049883558
0.074129852	0.027566788	0.00050445870
0.074261341	0.027372032	0.00050377209
0.074392829	0.026996109	0.00049591501
0.074524318	0.027336831	0.00050249938
0.074655807	0.028268283	0.00050704887
0.074787295	0.027606819	0.00050363340
0.074918784	0.027107316	0.00050047414
0.075050273	0.027839923	0.00050353467
0.075181761	0.027980282	0.00050499557
0.075313250	0.027813644	0.00050694799
0.075444739	0.026680871	0.00049581649
0.075576228	0.027190262	0.00049964166
0.075707716	0.027301433	0.00049907782
0.075839205	0.027528006	0.00050031873
0.075970694	0.027506674	0.00050132107
0.076102182	0.025962659	0.00048755821
0.076233671	0.026695193	0.00049650650
0.076365160	0.027530236	0.00049788175
0.076496648	0.027227658	0.00049727924
0.076628137	0.026347679	0.00049137374
0.076759626	0.027413403	0.00049671688
0.076891115	0.025827924	0.00048768690
0.077022603	0.026908662	0.00049322078
0.077154092	0.027362221	0.00049539471
0.077285581	0.026569864	0.00049315068
0.077417069	0.027404959	0.00049752552
0.077548558	0.026540623	0.00049051239
0.077680047	0.027241005	0.00049498595
0.077811535	0.027246716	0.00049502797
0.077943024	0.027366011	0.00049705629
0.078074513	0.027361111	0.00049432349
0.078206002	0.026271711	0.00048954349
0.078337490	0.026447984	0.00048505365
0.078468979	0.026995659	0.00049164446
0.078600468	0.026953458	0.00049314532
0.078731956	0.026825962	0.00048812129
0.078863445	0.026941186	0.00049227211
0.078994934	0.028206384	0.00049921012
0.079126422	0.027544621	0.00049453828
0.079257911	0.026711009	0.00048853818
0.079389400	0.026760509	0.00048880985
0.079520889	0.026278065	0.00048485654
0.079652377	0.027662919	0.00049576372
0.079783866	0.025995487	0.00048086982
0.079915355	0.025288856	0.00047901070
0.080046843	0.026293937	0.00048144790
0.080178332	0.026758212	0.00048640895
0.080309821	0.025982338	0.00048321371
0.080441309	0.025700175	0.00047539615
0.080572798	0.026419429	0.00048555609
0.080704287	0.026357241	0.00048465973
0.080835776	0.026278344	0.00048345188
0.080967264	0.025830538	0.00048247808
0.081098753	0.026481869	0.00048084166
0.081230242	0.026695917	0.00048611385
0.081361730	0.026748833	0.00048525341
0.081493219	0.025900764	0.00047798697
0.081624708	0.027066395	0.00048879220
0.081756196	0.026180214	0.00047642720
0.081887685	0.026892872	0.00048620446
0.082019174	0.026598619	0.00048436998
0.082150663	0.026274670	0.00048122597
0.082282151	0.025576965	0.00047658386
0.082413640	0.026126569	0.00047629359
0.082545129	0.026196526	0.00048129611
0.082676617	0.026503562	0.00048284292
0.082808106	0.025716789	0.00047471711
0.082939595	0.026017901	0.00047955235
0.083071083	0.026651040	0.00047896768
0.083202572	0.026085632	0.00047664946
0.083334061	0.026283154	0.00048180244
0.083465549	0.025852105	0.00047168494
0.083597038	0.027256695	0.00048694045
0.083728527	0.026554423	0.00047618233
0.083860016	0.025732920	0.00047527827
0.083991504	0.025913081	0.00047669853
0.084122993	0.025690358	0.00047192805
0.084254482	0.026495714	0.00048049772
0.084385970	0.025503176	0.00047039612
0.084517459	0.025145101	0.00046803427
0.084648948	0.025216118	0.00047055479
0.084780436	0.026470764	0.00047598066
0.084911925	0.026389122	0.00047653587
0.085043414	0.027099527	0.00048005898
0.085174903	0.026392383	0.00047485468
0.085306391	0.026394650	0.00047798284
0.085437880	0.026252327	0.00047299048
0.085569369	0.025964424	0.00047322609
0.085700857	0.026506919	0.00047551705
0.085832346	0.026469749	0.00047470123
0.085963835	0.026870495	0.00048018985
0.086095323	0.025680122	0.00046795242
0.086226812	0.025929440	0.00047187110
0.086358301	0.025463891	0.00046582312
0.086489790	0.026402172	0.00047291401
0.086621278	0.025921713	0.00047134801
0.086752767	0.026119311	0.00047107134
0.086884256	0.026205965	0.00047153974
0.087015744	0.025792243	0.00046978068
0.087147233	0.026732359	0.00047523521
0.087278722	0.026229337	0.00047414134
0.087410210	0.026180512	0.00046969285
0.087541699	0.026433980	0.00047152469
0.087673188	0.025656184	0.00046641089
0.087804677	0.025646749	0.00046493606
0.087936165	0.026078868	0.00046994414
0.088067654	0.024987334	0.00046174531
0.088199143	0.025897701	0.00046564105
0.088330631	0.026279362	0.00047236154
0.088462120	0.026809976	0.00047258074
0.088593609	0.025624217	0.00046719823
0.088725097	0.025324459	0.00045994360
0.088856586	0.025104213	0.00045849468
0.088988075	0.024716485	0.00046079983
0.089119564	0.026117852	0.00046762823
0.089251052	0.025639398	0.00046665125
0.089382541	0.025072007	0.00045995085
0.089514030	0.025285959	0.00045855060
0.089645518	0.025246482	0.00045978254
0.089777007	0.025263185	0.00045842834
0.089908496	0.026352877	0.00046995992
0.090039984	0.025818898	0.00046452348
0.090171473	0.025769147	0.00046060260
0.090302962	0.025962205	0.00046635220
0.090434451	0.025731255	0.00046256935
0.090565939	0.025206218	0.00046081387
0.090697428	0.026006946	0.00046476927
0.090828917	0.025989402	0.00046135501
0.090960405	0.024695953	0.00045552862
0.091091894	0.025754054	0.00046109993
0.091223383	0.025796198	0.00046447482
0.091354871	0.025505275	0.00046204004
0.091486360	0.025609607	0.00046895828
0.091617849	0.025379681	0.00047180742
0.091749337	0.024706292	0.00047136743
0.091880826	0.025008734	0.00047920630
0.092012315	0.025209031	0.00048251332
0.092143804	0.025665605	0.00048389223
0.092275292	0.024232937	0.00047733862
0.092406781	0.025466487	0.00048925926
0.092538270	0.025063054	0.00048966508
0.092669758	0.024867806	0.00049173422
0.092801247	0.024978534	0.00047362083
0.092932736	0.023912091	0.00047099532
0.093064224	0.025201468	0.00047464482
0.093195713	0.025462100	0.00047512463
0.093327202	0.024009507	0.00046380117
0.093458691	0.025044454	0.00046436686
0.093590179	0.024464138	0.00046566119
0.093721668	0.024790879	0.00046585769
0.093853157	0.025773324	0.00047181569
0.093984645	0.024889861	0.00046461755
0.094116134	0.025311791	0.00046611420
0.094247623	0.025095554	0.00046403952
0.094379111	0.024224143	0.00045826770
0.094510600	0.024855108	0.00046235768
0.094642089	0.025192636	0.00046365206
0.094773578	0.024646669	0.00045640158
0.094905066	0.024593295	0.00045889234
0.095036555	0.025085092	0.00046500328
0.095168044	0.025278405	0.00046009626
0.095299532	0.024308126	0.00045587000
0.095431021	0.024795066	0.00045672431
0.095562510	0.025545367	0.00046312812
0.095693998	0.024623153	0.00045838771
0.095825487	0.024119615	0.00045023853
0.095956976	0.024557134	0.00045720330
0.096088465	0.024078256	0.00045007209
0.096219953	0.024405359	0.00045426226
0.096351442	0.024270156	0.00045325312
0.096482931	0.024555395	0.00045246696
0.096614419	0.024691553	0.00045420470
0.096745908	0.024407326	0.00045172849
0.096877397	0.024485854	0.00045109862
0.097008885	0.024178814	0.00045093800
0.097140374	0.024726634	0.00045233799
0.097271863	0.023457293	0.00044178811
0.097403352	0.024776709	0.00045199434
0.097534840	0.024739735	0.00045163641
0.097666329	0.024582475	0.00045328800
0.097797818	0.025227690	0.00045241930
0.097929306	0.024781804	0.00044973611
0.098060795	0.025218468	0.00045401794
0.098192284	0.023890297	0.00043905673
0.098323772	0.024163041	0.00044376809
0.098455261	0.024161563	0.00044013513
0.098586750	0.024652477	0.00044398074
0.098718239	0.024056345	0.00043934639
0.098849727	0.024990880	0.00044411774
0.098981216	0.024572941	0.00044363322
0.099112705	0.024577431	0.00044213587
0.099244193	0.024882319	0.00044343914
0.099375682	0.024357714	0.00044201644
0.099507171	0.024351170	0.00043926382
0.099638659	0.024901947	0.00044620992
0.099770148	0.024330892	0.00043968395
0.099901637	0.024742895	0.00044263445
0.10003313	0.024733637	0.00044369087
0.10016461	0.024537184	0.00044212774
0.10029610	0.023948690	0.00044015384
0.10042759	0.023779581	0.00043573305
0.10055908	0.024457566	0.00044136003
0.10069057	0.025173295	0.00044848298
0.10082206	0.023853542	0.00043667312
0.10095355	0.024676617	0.00044434298
0.10108504	0.025134322	0.00044411800
0.10121652	0.023602149	0.00043254400
0.10134801	0.024057968	0.00043843515
0.10147950	0.024334672	0.00044009397
0.10161099	0.024371621	0.00044071361
0.10174248	0.024044095	0.00043911816
0.10187397	0.024045282	0.00043522964
0.10200546	0.024534747	0.00044144849
0.10213694	0.024317630	0.00043672601
0.10226843	0.024391150	0.00043887693
0.10239992	0.024774544	0.00044192888
0.10253141	0.023772928	0.00043007041
0.10266290	0.024912023	0.00044395066
0.10279439	0.024290094	0.00043496116
0.10292588	0.023058044	0.00042888162
0.10305737	0.023742729	0.00043328611
0.10318885	0.023648369	0.00043033369
0.10332034	0.024488673	0.00043792267
0.10345183	0.023052884	0.00042692077
0.10358332	0.024018171	0.00043449530
0.10371481	0.023900296	0.00043117794
0.10384630	0.023934598	0.00043245205
0.10397779	0.024445855	0.00043608150
0.10410928	0.023741772	0.00043297120
0.10424076	0.023974484	0.00043276823
0.10437225	0.024439932	0.00043654805
0.10450374	0.024420272	0.00043303804
0.10463523	0.023864362	0.00042978881
0.10476672	0.023915832	0.00043274548
0.10489821	0.023084527	0.00042487492
0.10502970	0.024594294	0.00043545246
0.10516118	0.024091790	0.00042992512
0.10529267	0.024040704	0.00043355479
0.10542416	0.023760065	0.00042839852
0.10555565	0.023910885	0.00042821280
0.10568714	0.024465570	0.00043409935
0.10581863	0.023717073	0.00042695950
0.10595012	0.023584614	0.00042672304
0.10608161	0.024086099	0.00043272830
0.10621309	0.023937800	0.00042956346
0.10634458	0.023598776	0.00042524295
0.10647607	0.023908465	0.00042868128
0.10660756	0.024623241	0.00043387256
0.10673905	0.024222163	0.00043309397
0.10687054	0.023845526	0.00043131790
0.10700203	0.024176097	0.00044025938
0.10713352	0.024319048	0.00044334241
0.10726500	0.023485612	0.00044251038
0.10739649	0.024242824	0.00045422185
0.10752798	0.024385791	0.00045183004
0.10765947	0.024214226	0.00045487919
0.10779096	0.023524195	0.00045084764
0.10792245	0.023930231	0.00045873704
0.10805394	0.024186922	0.00046142218
0.10818542	0.024240814	0.00046052204
0.10831691	0.024441172	0.00046542417
0.10844840	0.023951804	0.00046433646
0.10857989	0.023366906	0.00046002917
0.10871138	0.023845678	0.00046884877
0.10884287	0.024698057	0.00047267721
0.10897436	0.023917218	0.00046750358
0.10910585	0.023464671	0.00046777022
0.10923733	0.023761611	0.00046659394
0.10936882	0.023639340	0.00047336728
0.10950031	0.023985815	0.00047370229
0.10963180	0.024394980	0.00047906075
0.10976329	0.023493322	0.00047166713
0.10989478	0.023887456	0.00047705520
0.11002627	0.023420752	0.00047899438
0.11015776	0.023383887	0.00047254968
0.11028924	0.024504230	0.00048593274
0.11042073	0.024591515	0.00049154547
0.11055222	0.023574171	0.00047774126
0.11068371	0.023525302	0.00047991994
0.11081520	0.023602067	0.00048222771
0.11094669	0.024174949	0.00048685141
0.11107818	0.023710692	0.00048571108
0.11120966	0.024320167	0.00049147086
0.11134115	0.023690793	0.00048845167
0.11147264	0.023575712	0.00048422629
0.11160413	0.023890821	0.00048949725
0.11173562	0.024074198	0.00049659649
0.11186711	0.024396306	0.00048068157
0.11199860	0.023811156	0.00047773263
0.11213009	0.023923889	0.00046973724
0.11226157	0.023496594	0.00046375803
0.11239306	0.023643962	0.00046276341
0.11252455	0.024166333	0.00046654801
0.11265604	0.023735364	0.00046276832
0.11278753	0.024016653	0.00045905781
0.11291902	0.024211418	0.00046043591
0.11305051	0.023520827	0.00045872382
0.11318200	0.024270092	0.00045795801
0.11331348	0.023790467	0.00045615037
0.11344497	0.024278184	0.00045817073
0.11357646	0.023842792	0.00045147637
0.11370795	0.023552162	0.00045114839
0.11383944	0.023931577	0.00045262461
0.11397093	0.024568243	0.00045856011
0.11410242	0.024764029	0.00046017733
0.11423390	0.023126127	0.00044136469
0.11436539	0.024278179	0.00045539324
0.11449688	0.024708100	0.00045203641
0.11462837	0.024233209	0.00045489106
0.11475986	0.023644783	0.00044467927
0.11489135	0.024173040	0.00044667434
0.11502284	0.023835730	0.00044854221
0.11515433	0.023304702	0.00044380712
0.11528581	0.023293375	0.00044206774
0.11541730	0.023756010	0.00044161325
0.11554879	0.025010956	0.00044983781
0.11568028	0.023487131	0.00044153482
0.11581177	0.023829855	0.00044415872
0.11594326	0.023774533	0.00044253194
0.11607475	0.023951571	0.00044198856
0.11620624	0.024036673	0.00044051458
0.11633772	0.023748293	0.00044042998
0.11646921	0.024603228	0.00044828784
0.11660070	0.024610970	0.00044479077
0.11673219	0.023302634	0.00043445932
0.11686368	0.023676721	0.00043813130
0.11699517	0.023651159	0.00043738079
0.11712666	0.023543046	0.00043560549
0.11725814	0.024638759	0.00044122648
0.11738963	0.024144516	0.00043616805
0.11752112	0.023949769	0.00043416852
0.11765261	0.024085218	0.00043586631
0.11778410	0.024588036	0.00044011997
0.11791559	0.023603614	0.00043104833
0.11804708	0.023971439	0.00043181709
0.11817857	0.022631987	0.00042471832
0.11831005	0.023593518	0.00042873853
0.11844154	0.023372167	0.00042983318
0.11857303	0.024092815	0.00042917816
0.11870452	0.024232713	0.00043066059
0.11883601	0.023639037	0.00042718198
0.11896750	0.024140274	0.00043218682
0.11909899	0.023996510	0.00043034753
0.11923048	0.024234228	0.00042533270
0.11936196	0.023528833	0.00042452144
0.11949345	0.025077207	0.00043193537
0.11962494	0.023851733	0.00042448006
0.11975643	0.024172965	0.00042648728
0.11988792	0.023771758	0.00042047267
0.12001941	0.023571469	0.00042110274
0.12015090	0.023421646	0.00041770148
0.12028239	0.023443749	0.00042041853
0.12041387	0.023652966	0.00041906213
0.12054536	0.024027338	0.00041875730
0.12067685	0.023952698	0.00042112787
0.12080834	0.023750186	0.00041996230
0.12093983	0.023780291	0.00041533186
0.12107132	0.024194368	0.00042361088
0.12120281	0.023989189	0.00042083404
0.12133429	0.024088030	0.00041933827
0.12146578	0.024237417	0.00042134727
0.12159727	0.023711265	0.00041597761
0.12172876	0.023684087	0.00041803925
0.12186025	0.023780474	0.00041593357
0.12199174	0.023950326	0.00041785190
0.12212323	0.023923367	0.00041747094
0.12225472	0.024034945	0.00041753747
0.12238620	0.024149123	0.00041956016
0.12251769	0.024441655	0.00041894017
0.12264918	0.024071370	0.00041755756
0.12278067	0.024368776	0.00042116394
0.12291216	0.023567073	0.00041332518
0.12304365	0.023521280	0.00041218611
0.12317514	0.023838146	0.00041455421
0.12330663	0.024003272	0.00041656609
0.12343811	0.023758588	0.00041517209
0.12356960	0.023952229	0.00041469010
0.12370109	0.024362446	0.00041782175
0.12383258	0.023669060	0.00041289250
0.12396407	0.023302681	0.00040811457
0.12409556	0.024397246	0.00042067017
0.12422705	0.023602526	0.00041091582
0.12435853	0.023892517	0.00041439581
0.12449002	0.023689341	0.00041139267
0.12462151	0.023956644	0.00041552705
0.12475300	0.024110114	0.00041451051
0.12488449	0.023469581	0.00041017485
0.12501598	0.024334424	0.00041688255
0.12514747	0.023645521	0.00040906997
0.12527896	0.023624216	0.00041069368
0.12541044	0.023370357	0.00041086120
0.12554193	0.024309443	0.00041414712
0.12567342	0.023616759	0.00040991181
0.12580491	0.023539301	0.00041150694
0.12593640	0.024275959	0.00041209639
0.12606789	0.024480749	0.00041655564
0.12619938	0.023811346	0.00041063725
0.12633087	0.024318328	0.00041449530
0.12646235	0.023996993	0.00041262932
0.12659384	0.024822538	0.00041344823
0.12672533	0.023958639	0.00041261951
0.12685682	0.024483602	0.00041256585
0.12698831	0.023911914	0.00041106723
0.12711980	0.023482202	0.00040637020
0.12725129	0.024151205	0.00041058721
0.12738277	0.024081076	0.00041058521
0.12751426	0.023852954	0.00041020392
0.12764575	0.023796234	0.00040704878
0.12777724	0.023676930	0.00040586558
0.12790873	0.023961917	0.00040926421
0.12804022	0.024167508	0.00041234088
0.12817171	0.023394722	0.00040643215
0.12830320	0.024459679	0.00041147345
0.12843468	0.023433562	0.00040545776
0.12856617	0.023985940	0.00040621664
0.12869766	0.024385247	0.00041013489
0.12882915	0.024259038	0.00041301116
0.12896064	0.023199217	0.00040114870
0.12909213	0.023791688	0.00040575629
0.12922362	0.024035859	0.00040799256
0.12935511	0.023509885	0.00040443925
0.12948659	0.023692963	0.00040688690
0.12961808	0.023347608	0.00040177427
0.12974957	0.023636712	0.00040424219
0.12988106	0.023641219	0.00040489879
0.13001255	0.023327485	0.00040147102
0.13014404	0.022888283	0.00040110680
0.13027553	0.023332203	0.00040093522
0.13040701	0.023877347	0.00040318409
0.13053850	0.024462461	0.00041093366
0.13066999	0.023922578	0.00040442668
0.13080148	0.022696960	0.00039822658
0.13093297	0.023586810	0.00040168850
0.13106446	0.024050520	0.00040708027
0.13119595	0.024292632	0.00040732519
0.13132744	0.023640458	0.00040268690
0.13145892	0.023434974	0.00040143425
0.13159041	0.023679535	0.00040179088
0.13172190	0.023132207	0.00039828347
0.13185339	0.024436560	0.00040758928
0.13198488	0.023953708	0.00040404675
0.13211637	0.024388253	0.00040624316
0.13224786	0.024345057	0.00040438514
0.13237935	0.024444315	0.00040692542
0.13251083	0.023995556	0.00040469541
0.13264232	0.023857859	0.00040317175
0.13277381	0.023627489	0.00040144950
0.13290530	0.023981749	0.00040072201
0.13303679	0.022942727	0.00039734240
0.13316828	0.024144783	0.00040544460
0.13329977	0.023054818	0.00039334276
0.13343125	0.023569823	0.00040309750
0.13356274	0.023508916	0.00039687193
0.13369423	0.023859968	0.00040054359
0.13382572	0.023882739	0.00040218157
0.13395721	0.023322271	0.00039691220
0.13408870	0.024548265	0.00040578163
0.13422019	0.023890248	0.00039834915
0.13435168	0.023929227	0.00040084875
0.13448316	0.023872802	0.00040154342
0.13461465	0.023547132	0.00039721119
0.13474614	0.023560748	0.00039938807
0.13487763	0.024034015	0.00040143870
0.13500912	0.024050059	0.00040089697
0.13514061	0.023462306	0.00039744763
0.13527210	0.023796172	0.00040044258
0.13540359	0.023810830	0.00039879443
0.13553507	0.023965132	0.00039887395
0.13566656	0.023265861	0.00039351746
0.13579805	0.022871980	0.00039351349
0.13592954	0.023284081	0.00039335593
0.13606103	0.023592145	0.00039900511
0.13619252	0.023695670	0.00039621094
0.13632401	0.024302614	0.00039909462
0.13645549	0.023185733	0.00039513440
0.13658698	0.023907189	0.00039818591
0.13671847	0.023923912	0.00039944075
0.13684996	0.023577532	0.00039464540
0.13698145	0.023447606	0.00039465240
0.13711294	0.023518218	0.00039645111
0.13724443	0.023069851	0.00039293081
0.13737592	0.023380700	0.00039244368
0.13750740	0.023307553	0.00039487910
0.13763889	0.023674806	0.00039320168
0.13777038	0.023145819	0.00039265154
0.13790187	0.023521677	0.00039460745
0.13803336	0.023646260	0.00039357674
0.13816485	0.023445863	0.00039456200
0.13829634	0.023398347	0.00038973102
0.13842783	0.023257740	0.00039295535
0.13855931	0.023659167	0.00039446726
0.13869080	0.023795189	0.00039334671
0.13882229	0.023522249	0.00039157872
0.13895378	0.023217465	0.00038881775
0.13908527	0.024306800	0.00039954014
0.13921676	0.023745047	0.00039409055
0.13934825	0.024249275	0.00039854132
0.13947973	0.023146278	0.00039074858
0.13961122	0.023476692	0.00039080810
0.13974271	0.023684839	0.00039371443
0.13987420	0.023977987	0.00039627788
0.14000569	0.023128651	0.00038717475
0.14013718	0.024419292	0.00039647491
0.14026867	0.023490772	0.00039163824
0.14040016	0.023303287	0.00039112421
0.14053164	0.024033367	0.00039687826
0.14066313	0.023998184	0.00039145935
0.14079462	0.023661380	0.00039145594
0.14092611	0.023791816	0.00039239261
0.14105760	0.024271375	0.00039443377
0.14118909	0.023120785	0.00038919432
0.14132058	0.024004561	0.00039052592
0.14145207	0.023267104	0.00038714849
0.14158355	0.023474245	0.00038899975
0.14171504	0.023602007	0.00038868520
0.14184653	0.023302403	0.00038791184
0.14197802	0.023576113	0.00038837086
0.14210951	0.023295459	0.00038698397
0.14224100	0.023390721	0.00038792443
0.14237249	0.023549546	0.00038770289
0.14250398	0.024299637	0.00039414149
0.14263546	0.023775968	0.00038862080
0.14276695	0.023656927	0.00038788347
0.14289844	0.023698182	0.00038877710
0.14302993	0.023818389	0.00038868579
0.14316142	0.023082148	0.00038564708
0.14329291	0.023566164	0.00038461099
0.14342440	0.023320639	0.00038708309
0.14355588	0.023751247	0.00038721760
0.14368737	0.023285811	0.00038508367
0.14381886	0.024035480	0.00039139689
0.14395035	0.023240952	0.00038216799
0.14408184	0.023777929	0.00038805125
0.14421333	0.023867265	0.00038935383
0.14434482	0.023504172	0.00038501349
0.14447631	0.024154490	0.00039012973
0.14460779	0.022869613	0.00038156535
0.14473928	0.024051552	0.00038891321
0.14487077	0.022830409	0.00038361263
0.14500226	0.023565259	0.00038506135
0.14513375	0.023228630	0.00038583236
0.14526524	0.024344101	0.00038852599
0.14539673	0.023043206	0.00038171548
0.14552822	0.023752634	0.00038976560
0.14565970	0.023397836	0.00038563080
0.14579119	0.024235725	0.00038980226
0.14592268	0.023802024	0.00038589487
0.14605417	0.023503412	0.00038510971
0.14618566	0.023625686	0.00038541206
0.14631715	0.023432730	0.00038310669
0.14644864	0.023771378	0.00038584838
0.14658012	0.024479002	0.00038937901
0.14671161	0.023744202	0.00038629019
0.14684310	0.023844784	0.00038873086
0.14697459	0.024666062	0.00038982630
0.14710608	0.023791075	0.00038480137
0.14723757	0.023650878	0.00038424207
0.14736906	0.023593878	0.00038376430
0.14750055	0.023311332	0.00038319111
0.14763203	0.023389891	0.00038061563
0.14776352	0.023579384	0.00038333440
0.14789501	0.023610021	0.00038454753
0.14802650	0.023516424	0.00038132399
0.14815799	0.023573204	0.00038441938
0.14828948	0.024029104	0.00038511238
0.14842097	0.024060867	0.00038631805
0.14855246	0.024338516	0.00038841029
0.14868394	0.023492700	0.00038081782
0.14881543	0.023369169	0.00038114269
0.14894692	0.023629617	0.00038419998
0.14907841	0.023103532	0.00037966235
0.14920990	0.023735494	0.00038243501
0.14934139	0.023830608	0.00038382579
0.14947288	0.023593039	0.00038342617
0.14960436	0.023959424	0.00038362176
0.14973585	0.023061415	0.00037817314
0.14986734	0.023722618	0.00038252393
0.14999883	0.023378562	0.00038002047
0.15013032	0.022977187	0.00037913786
0.15026181	0.023290920	0.00038039265
0.15039330	0.023754402	0.00038238868
0.15052479	0.023527228	0.00038158679
0.15065627	0.023515645	0.00037993901
0.15078776	0.023283687	0.00037958862
0.15091925	0.023168028	0.00037947331
0.15105074	0.022748321	0.00037487125
0.15118223	0.023839800	0.00038247618
0.15131372	0.023426106	0.00038015295
0.15144521	0.023759330	0.00038082386
0.15157670	0.024380079	0.00038561512
0.15170818	0.023460783	0.00037823216
0.15183967	0.023501236	0.00037831310
0.15197116	0.023665767	0.00038154253
0.15210265	0.023048762	0.00037559274
0.15223414	0.023716801	0.00038035799
0.15236563	0.024312670	0.00038276625
0.15249712	0.022613510	0.00037284003
0.15262860	0.023520731	0.00037885968
0.15276009	0.023365435	0.00037747710
0.15289158	0.023272764	0.00037764953
0.15302307	0.023478559	0.00037592249
0.15315456	0.023749035	0.00037935419
0.15328605	0.023138659	0.00037611329
0.15341754	0.024070684	0.00038156827
0.15354903	0.023034123	0.00037502592
0.15368051	0.023515139	0.00037753803
0.15381200	0.023530200	0.00037663592
0.15394349	0.023402447	0.00037695817
0.15407498	0.023336329	0.00037625411
0.15420647	0.023550087	0.00037529329
0.15433796	0.023178646	0.00037495504
0.15446945	0.023420301	0.00037557825
0.15460094	0.023341084	0.00037725118
0.15473242	0.023687323	0.00037631041
0.15486391	0.023131645	0.00037254887
0.15499540	0.023876299	0.00037776967
0.15512689	0.023353896	0.00037475726
0.15525838	0.023230881	0.00037500272
0.15538987	0.023694052	0.00037680013
0.15552136	0.023549221	0.00037489437
0.15565284	0.024216994	0.00037992546
0.15578433	0.024319620	0.00037970075
0.15591582	0.023592182	0.00037615417
0.15604731	0.023682228	0.00037709333
0.15617880	0.023416149	0.00037364443
0.15631029	0.024322625	0.00038040442
0.15644178	0.023632182	0.00037501147
0.15657327	0.024582321	0.00038197664
0.15670475	0.023190462	0.00037161214
0.15683624	0.024084578	0.00037770619
0.15696773	0.023488590	0.00037405611
0.15709922	0.023552915	0.00037425469
0.15723071	0.023767774	0.00037643461
0.15736220	0.023914157	0.00037515508
0.15749369	0.023633816	0.00037385813
0.15762518	0.023056091	0.00037046650
0.15775666	0.023077034	0.00037085465
0.15788815	0.023369883	0.00037292639
0.15801964	0.023744187	0.00037429186
0.15815113	0.023603155	0.00037378052
0.15828262	0.024050367	0.00037606450
0.15841411	0.023699163	0.00037393861
0.15854560	0.023496933	0.00037318312
0.15867708	0.023501416	0.00037183731
0.15880857	0.023496809	0.00037266764
0.15894006	0.023176145	0.00036950968
0.15907155	0.023710279	0.00037444724
0.15920304	0.023909745	0.00037525444
0.15933453	0.023557564	0.00037172347
0.15946602	0.023083242	0.00036970803
0.15959751	0.024031931	0.00037474252
0.15972899	0.024081269	0.00037493548
0.15986048	0.023659988	0.00037409821
0.15999197	0.023214886	0.00036875578
0.16012346	0.024036472	0.00037559242
0.16025495	0.022789647	0.00036735454
0.16038644	0.023733051	0.00037179409
0.16051793	0.024048719	0.00037433184
0.16064942	0.023372033	0.00036838473
0.16078090	0.023773365	0.00037271118
0.16091239	0.024040888	0.00037430677
0.16104388	0.024315165	0.00037424808
0.16117537	0.023938404	0.00037345070
0.16130686	0.023717225	0.00037016713
0.16143835	0.023115476	0.00036710525
0.16156984	0.023564752	0.00037117957
0.16170133	0.022902674	0.00036423909
0.16183281	0.023348562	0.00036910544
0.16196430	0.023552380	0.00036889240
0.16209579	0.023052845	0.00036547595
0.16222728	0.023422310	0.00036970070
0.16235877	0.022965556	0.00036332794
0.16249026	0.022943940	0.00036535346
0.16262175	0.023718368	0.00037024447
0.16275323	0.023803721	0.00037036020
0.16288472	0.023222058	0.00036604824
0.16301621	0.023536323	0.00036637843
0.16314770	0.023191409	0.00036768830
0.16327919	0.023346581	0.00036606577
0.16341068	0.023480926	0.00036786793
0.16354217	0.024030435	0.00037211469
0.16367366	0.023710392	0.00036832607
0.16380514	0.023799402	0.00037082351
0.16393663	0.024096852	0.00037142114
0.16406812	0.023490182	0.00036579071
0.16419961	0.022564359	0.00036101324
0.16433110	0.024153526	0.00037104186
0.16446259	0.023722711	0.00036942864
0.16459408	0.023837323	0.00036993677
0.16472557	0.023906563	0.00036802862
0.16485705	0.023445964	0.00036779781
0.16498854	0.023547650	0.00036639601
0.16512003	0.023195376	0.00036506262
0.16525152	0.023484140	0.00036791330
0.16538301	0.023687174	0.00036620749
0.16551450	0.023441676	0.00036688866
0.16564599	0.023791442	0.00036880782
0.16577747	0.023239663	0.00036419245
0.16590896	0.023215272	0.00036480629
0.16604045	0.023849765	0.00036564716
0.16617194	0.023585630	0.00036677893
0.16630343	0.022975427	0.00036243251
0.16643492	0.023938397	0.00036859233
0.16656641	0.023217884	0.00036391301
0.16669790	0.022995388	0.00035975467
0.16682938	0.024173906	0.00036991915
0.16696087	0.023760885	0.00036632925
0.16709236	0.024316180	0.00036793949
0.16722385	0.023502179	0.00036531781
0.16735534	0.023517234	0.00036413017
0.16748683	0.023446346	0.00036453647
0.16761832	0.024078066	0.00036956969
0.16774981	0.024207336	0.00036780143
0.16788129	0.023274846	0.00036479724
0.16801278	0.023779957	0.00036497575
0.16814427	0.023389134	0.00036431516
0.16827576	0.022923755	0.00036172600
0.16840725	0.023061907	0.00036034352
0.16853874	0.023383442	0.00036213907
0.16867023	0.023845705	0.00036338999
0.16880171	0.023926135	0.00036735443
0.16893320	0.023549656	0.00036432218
0.16906469	0.023794317	0.00036251742
0.16919618	0.022935639	0.00036088301
0.16932767	0.023678057	0.00036292007
0.16945916	0.023665021	0.00036410172
0.16959065	0.023516792	0.00036410300
0.16972214	0.023397892	0.00036056194
0.16985362	0.023520168	0.00036399296
0.16998511	0.023328257	0.00036075011
0.17011660	0.023469207	0.00036336825
0.17024809	0.023818195	0.00036417679
0.17037958	0.023564412	0.00036198087
0.17051107	0.023846877	0.00036497859
0.17064256	0.023475949	0.00036107125
0.17077405	0.023415242	0.00036140072
0.17090553	0.024025318	0.00036495634
0.17103702	0.023156181	0.00035926259
0.17116851	0.023747352	0.00036104419
0.17130000	0.024243678	0.00036552128
0.17143149	0.022898607	0.00035759457
0.17156298	0.023098288	0.00035906732
0.17169447	0.023863167	0.00036139382
0.17182595	0.023288484	0.00035988309
0.17195744	0.023763705	0.00036357713
0.17208893	0.023381097	0.00035890011
0.17222042	0.023236473	0.00035964306
0.17235191	0.023174998	0.00035939604
0.17248340	0.023509943	0.00036104905
0.17261489	0.023600436	0.00036126701
0.17274638	0.023441192	0.00035773547
0.17287786	0.023173939	0.00035840037
0.17300935	0.023202618	0.00035851411
0.17314084	0.023632530	0.00036072699
0.17327233	0.023303902	0.00035769283
0.17340382	0.023638192	0.00035951366
0.17353531	0.023307864	0.00035897540
0.17366680	0.022879163	0.00035476560
0.17379829	0.023876158	0.00036145637
0.17392977	0.022771361	0.00035555844
0.17406126	0.023407887	0.00035887713
0.17419275	0.023111635	0.00035613136
0.17432424	0.023960802	0.00036081512
0.17445573	0.022597763	0.00035195748
0.17458722	0.023905833	0.00036072935
0.17471871	0.023648361	0.00035898440
0.17485019	0.024246789	0.00036316841
0.17498168	0.023967902	0.00036095264
0.17511317	0.023389766	0.00035689692
0.17524466	0.023115275	0.00035719579
0.17537615	0.023272344	0.00035575290
0.17550764	0.023386740	0.00035687942
0.17563913	0.023995568	0.00035939888
0.17577062	0.023830228	0.00035845183
0.17590210	0.024401843	0.00036230986
0.17603359	0.023449396	0.00035570288
0.17616508	0.022756143	0.00035422190
0.17629657	0.023298816	0.00035676728
0.17642806	0.023396536	0.00035519340
0.17655955	0.023090589	0.00035599352
0.17669104	0.023658281	0.00035733824
0.17682253	0.023404054	0.00035540111
0.17695401	0.023374561	0.00035592970
0.17708550	0.023462760	0.00035495553
0.17721699	0.022851908	0.00035364369
0.17734848	0.023173240	0.00035348795
0.17747997	0.023681172	0.00035665003
0.17761146	0.023222402	0.00035649526
0.17774295	0.023054511	0.00035202848
0.17787443	0.023660643	0.00035668649
0.17800592	0.023658323	0.00035564937
0.17813741	0.024223458	0.00035994461
0.17826890	0.023526350	0.00035627112
0.17840039	0.023788082	0.00035686319
0.17853188	0.023593437	0.00035623830
0.17866337	0.022698011	0.00035139452
0.17879486	0.023544538	0.00035520605
0.17892634	0.023115988	0.00035429930
0.17905783	0.023733504	0.00035597690
0.17918932	0.023246465	0.00035523438
0.17932081	0.023918533	0.00035731541
0.17945230	0.023414793	0.00035452193
0.17958379	0.023145395	0.00035293157
0.17971528	0.023226401	0.00035163539
0.17984677	0.023539910	0.00035524493
0.17997825	0.023471478	0.00035336903
0.18010974	0.023578415	0.00035415271
0.18024123	0.023819450	0.00035585219
0.18037272	0.023083133	0.00035030390
0.18050421	0.023873014	0.00036347205
0.18063570	0.023877102	0.00036559027
0.18076719	0.023108691	0.00036149088
0.18089867	0.023065267	0.00036577283
0.18103016	0.023080415	0.00036672942
0.18116165	0.023386023	0.00037158155
0.18129314	0.023316971	0.00037177348
0.18142463	0.023311270	0.00037196714
0.18155612	0.023315017	0.00037483673
0.18168761	0.023828714	0.00037740896
0.18181910	0.023254897	0.00037502873
0.18195058	0.023579477	0.00037978214
0.18208207	0.023168804	0.00037623854
0.18221356	0.023551371	0.00038223843
0.18234505	0.023167207	0.00037864332
0.18247654	0.023583379	0.00038352965
0.18260803	0.023195232	0.00038242675
0.18273952	0.023655260	0.00038575042
0.18287101	0.022947825	0.00038296449
0.18300249	0.023672837	0.00038805731
0.18313398	0.023275434	0.00038658884
0.18326547	0.023796100	0.00039161927
0.18339696	0.023224715	0.00038637767
0.18352845	0.023310881	0.00038862806
0.18365994	0.023390030	0.00039196572
0.18379143	0.022818106	0.00038695749
0.18392292	0.022989859	0.00039173222
0.18405440	0.023034729	0.00038930317
0.18418589	0.023889988	0.00039759417
0.18431738	0.023046513	0.00039257699
0.18444887	0.024176796	0.00039924146
0.18458036	0.023896264	0.00039997076
0.18471185	0.023040648	0.00039540136
0.18484334	0.023169137	0.00039561287
0.18497482	0.023180602	0.00039713502
0.18510631	0.023419285	0.00039660574
0.18523780	0.023777285	0.00040302052
0.18536929	0.023782145	0.00039647438
0.18550078	0.023398989	0.00038914486
0.18563227	0.022896792	0.00038458113
0.18576376	0.022902089	0.00037674773
0.18589525	0.023234112	0.00038308531
0.18602673	0.022610232	0.00037639514
0.18615822	0.023320030	0.00037940980
0.18628971	0.023852965	0.00038089535
0.18642120	0.023274483	0.00037556931
0.18655269	0.023600385	0.00037984175
0.18668418	0.023109817	0.00037235582
0.18681567	0.023048111	0.00037167520
0.18694716	0.023937237	0.00037708691
0.18707864	0.023651308	0.00037137538
0.18721013	0.023432971	0.00037085417
0.18734162	0.023320950	0.00036982532
0.18747311	0.023170099	0.00036753115
0.18760460	0.023752401	0.00037247441
0.18773609	0.023834253	0.00036869283
0.18786758	0.023342000	0.00036713333
0.18799906	0.023141933	0.00036685175
0.18813055	0.023402601	0.00036405709
0.18826204	0.023222125	0.00036355014
0.18839353	0.023913429	0.00036531636
0.18852502	0.023494150	0.00036414481
0.18865651	0.022729398	0.00036028109
0.18878800	0.023046626	0.00035792710
0.18891949	0.023441067	0.00036188003
0.18905097	0.023614709	0.00036141329
0.18918246	0.023540813	0.00036090688
0.18931395	0.023674579	0.00036289389
0.18944544	0.023100712	0.00035653215
0.18957693	0.023357352	0.00035897474
0.18970842	0.024418827	0.00036228353
0.18983991	0.023178078	0.00035683712
0.18997140	0.023430257	0.00035763321
0.19010288	0.022874239	0.00035177810
0.19023437	0.023651938	0.00035775374
0.19036586	0.023651691	0.00035702001
0.19049735	0.023004247	0.00035230637
0.19062884	0.023309509	0.00035472933
0.19076033	0.023479513	0.00035250289
0.19089182	0.023293319	0.00035299489
0.19102330	0.023061393	0.00035060818
0.19115479	0.023636127	0.00035447547
0.19128628	0.023584769	0.00035563402
0.19141777	0.023874478	0.00035466661
0.19154926	0.023390010	0.00035295117
0.19168075	0.023434067	0.00035271757
0.19181224	0.023745791	0.00035437627
0.19194373	0.023016446	0.00034981511
0.19207521	0.023790146	0.00035441880
0.19220670	0.023037795	0.00034865503
0.19233819	0.023915664	0.00035449976
0.19246968	0.023091433	0.00034945499
0.19260117	0.023438407	0.00035181381
0.19273266	0.023414989	0.00035151980
0.19286415	0.023551233	0.00035112258
0.19299564	0.023900432	0.00035555501
0.19312712	0.023704766	0.00035122273
0.19325861	0.022999270	0.00035003350
0.19339010	0.023509095	0.00034983788
0.19352159	0.022973374	0.00034763364
0.19365308	0.023283207	0.00035185615
0.19378457	0.022715801	0.00034598498
0.19391606	0.023044865	0.00034820118
0.19404754	0.022989972	0.00034788568
0.19417903	0.023140243	0.00034914208
0.19431052	0.022924253	0.00034782221
0.19444201	0.023337367	0.00034826404
0.19457350	0.023555765	0.00035070090
0.19470499	0.023872978	0.00035213241
0.19483648	0.023196804	0.00034771848
0.19496797	0.022877392	0.00034747317
0.19509945	0.023113595	0.00034683744
0.19523094	0.023181696	0.00034791614
0.19536243	0.023320659	0.00034877299
0.19549392	0.023369372	0.00034845003
0.19562541	0.023048951	0.00034612812
0.19575690	0.023649499	0.00034858104
0.19588839	0.022827700	0.00034326271
0.19601988	0.023575638	0.00034835554
0.19615136	0.023316916	0.00034586498
0.19628285	0.023074965	0.00034646738
0.19641434	0.023531991	0.00034715949
0.19654583	0.023354605	0.00034607281
0.19667732	0.023162468	0.00034548135
0.19680881	0.023368297	0.00034728856
0.19694030	0.023312993	0.00034680372
0.19707178	0.023463988	0.00034665687
0.19720327	0.023305826	0.00034575360
0.19733476	0.023717549	0.00034749067
0.19746625	0.023491530	0.00034611622
0.19759774	0.023300096	0.00034671689
0.19772923	0.023527791	0.00034605190
0.19786072	0.023180502	0.00034445662
0.19799221	0.023697443	0.00034794477
0.19812369	0.023301481	0.00034416540
0.19825518	0.023192259	0.00034662391
0.19838667	0.022839117	0.00034191906
0.19851816	0.023054620	0.00034322082
0.19864965	0.023532364	0.00034590309
0.19878114	0.023548936	0.00034489489
0.19891263	0.022737401	0.00034218797
0.19904412	0.023416088	0.00034432979
0.19917560	0.023222834	0.00034526844
0.19930709	0.023670916	0.00034675917
0.19943858	0.023235346	0.00034267483
0.19957007	0.023723739	0.00034654216
0.19970156	0.023725198	0.00034540287
0.19983305	0.023208361	0.00034272506
0.19996454	0.024051796	0.00034796635
0.20009602	0.023603172	0.00034449465
0.20022751	0.023062409	0.00034268217
0.20035900	0.023168658	0.00034237336
0.20049049	0.023411211	0.00034330661
0.20062198	0.023899009	0.00034706387
0.20075347	0.023639676	0.00034440315
0.20088496	0.023212128	0.00034248396
0.20101645	0.023368013	0.00034337016
0.20114793	0.023052720	0.00033975228
0.20127942	0.022954807	0.00033981984
0.20141091	0.023010472	0.00033971998
0.20154240	0.023682808	0.00034462632
0.20167389	0.023736499	0.00034578203
0.20180538	0.023402774	0.00034052052
0.20193687	0.024197412	0.00034694032
0.20206836	0.022886401	0.00033941110
0.20219984	0.023683168	0.00034509179
0.20233133	0.022992235	0.00034159145
0.20246282	0.022382371	0.00033449735
0.20259431	0.023441234	0.00034165637
0.20272580	0.023464895	0.00034157250
0.20285729	0.023028297	0.00033914828
0.20298878	0.023789671	0.00034548884
0.20312027	0.023143831	0.00033774196
0.20325175	0.023750154	0.00034313850
0.20338324	0.023221026	0.00033896438
0.20351473	0.023850832	0.00034377433
0.20364622	0.023402601	0.00034071304
0.20377771	0.023111728	0.00033737071
0.20390920	0.023447735	0.00034127195
0.20404069	0.022852189	0.00033725480
0.20417217	0.023360104	0.00034108848
0.20430366	0.023396761	0.00034118121
0.20443515	0.023035674	0.00033620727
0.20456664	0.023913322	0.00034206112
0.20469813	0.023300837	0.00033902746
0.20482962	0.023567018	0.00033907551
0.20496111	0.023462391	0.00034006674
0.20509260	0.023220090	0.00033793784
0.20522408	0.023718985	0.00034139538
0.20535557	0.023570877	0.00034076619
0.20548706	0.023503764	0.00033899196
0.20561855	0.023015436	0.00033739457
0.20575004	0.022943788	0.00033536885
0.20588153	0.023929359	0.00034132756
0.20601302	0.022901130	0.00033635342
0.20614451	0.023004805	0.00033467214
0.20627599	0.023473248	0.00033911329
0.20640748	0.023651211	0.00033884867
0.20653897	0.023621087	0.00033956743
0.20667046	0.022736272	0.00033474719
0.20680195	0.023049724	0.00033499212
0.20693344	0.023187118	0.00033689633
0.20706493	0.022789114	0.00033338736
0.20719641	0.023590474	0.00033989870
0.20732790	0.023098432	0.00033832706
0.20745939	0.022725522	0.00033290772
0.20759088	0.023357404	0.00033787239
0.20772237	0.023059934	0.00033543599
0.20785386	0.023482243	0.00033714128
0.20798535	0.022826847	0.00033617012
0.20811684	0.023037535	0.00033460507
0.20824832	0.023113840	0.00033594620
0.20837981	0.023221801	0.00033637196
0.20851130	0.023413129	0.00033868227
0.20864279	0.023216029	0.00033748595
0.20877428	0.023962615	0.00033743929
0.20890577	0.023438687	0.00033670731
0.20903726	0.023567210	0.00033747311
0.20916875	0.023091617	0.00033509512
0.20930023	0.023184165	0.00033582826
0.20943172	0.022975735	0.00033380393
0.20956321	0.023347104	0.00033624433
0.20969470	0.023433011	0.00033753512
0.20982619	0.023696160	0.00033791560
0.20995768	0.023159513	0.00033638479
0.21008917	0.023530242	0.00033595985
0.21022065	0.023572202	0.00033624932
0.21035214	0.023834032	0.00033951397
0.21048363	0.023267633	0.00033396653
0.21061512	0.022813996	0.00033384463
0.21074661	0.023538870	0.00033529793
0.21087810	0.023559060	0.00033538473
0.21100959	0.022851132	0.00033335651
0.21114108	0.023661555	0.00033612875
0.21127256	0.023344977	0.00033647715
0.21140405	0.023376672	0.00033348918
0.21153554	0.023449893	0.00033576234
0.21166703	0.023122585	0.00033371688
0.21179852	0.022886042	0.00033245434
0.21193001	0.022878439	0.00033271727
0.21206150	0.022867890	0.00032955172
0.21219299	0.023590413	0.00033447088
0.21232447	0.023187515	0.00033442031
0.21245596	0.023441330	0.00033318133
0.21258745	0.022742920	0.00033135475
0.21271894	0.023834874	0.00033636182
0.21285043	0.023261164	0.00033303831
0.21298192	0.022559128	0.00033032581
0.21311341	0.023286594	0.00033210340
0.21324489	0.023270944	0.00033395383
0.21337638	0.023814067	0.00033535282
0.21350787	0.023850313	0.00033674161
0.21363936	0.023402030	0.00033458228
0.21377085	0.023476577	0.00033353949
0.21390234	0.023570296	0.00033638153
0.21403383	0.023215920	0.00033228457
0.21416532	0.022875730	0.00032968721
0.21429680	0.022713193	0.00032997521
0.21442829	0.022877888	0.00033065710
0.21455978	0.022835304	0.00032956845
0.21469127	0.022920949	0.00032901762
0.21482276	0.023084209	0.00033045368
0.21495425	0.023561285	0.00033351647
0.21508574	0.022919123	0.00032971753
0.21521723	0.023314021	0.00033207013
0.21534871	0.022814059	0.00032934249
0.21548020	0.022631101	0.00032641566
0.21561169	0.023218519	0.00033107465
0.21574318	0.023158770	0.00033135468
0.21587467	0.023254894	0.00032958294
0.21600616	0.022466456	0.00032681412
0.21613765	0.023648905	0.00033138719
0.21626913	0.022931069	0.00032982918
0.21640062	0.022762128	0.00032801326
0.21653211	0.023031811	0.00032990989
0.21666360	0.023706142	0.00033295192
0.21679509	0.022728187	0.00032658471
0.21692658	0.023196616	0.00033064119
0.21705807	0.022879243	0.00032913513
0.21718956	0.023124417	0.00032877764
0.21732104	0.023067533	0.00032988724
0.21745253	0.023613661	0.00033217434
0.21758402	0.022847670	0.00032775844
0.21771551	0.023149723	0.00032820940
0.21784700	0.023149898	0.00032862748
0.21797849	0.022761100	0.00032777144
0.21810998	0.023587193	0.00033128365
0.21824147	0.023786525	0.00033270045
0.21837295	0.023748596	0.00033296572
0.21850444	0.023265294	0.00032719619
0.21863593	0.023810199	0.00033321233
0.21876742	0.022903976	0.00032611146
0.21889891	0.023239515	0.00032919518
0.21903040	0.023439271	0.00033045208
0.21916189	0.023347547	0.00032813328
0.21929337	0.023239681	0.00032935016
0.21942486	0.023127088	0.00032698377
0.21955635	0.023440891	0.00033065159
0.21968784	0.022911045	0.00032750316
0.21981933	0.022874872	0.00032348206
0.21995082	0.023338538	0.00032847140
0.22008231	0.023383827	0.00032868330
0.22021380	0.022430123	0.00032486026
0.22034528	0.023284374	0.00032935727
0.22047677	0.023577032	0.00032728357
0.22060826	0.023297872	0.00032834605
0.22073975	0.022516072	0.00032341817
0.22087124	0.023062035	0.00032756959
0.22100273	0.023715487	0.00033065653
0.22113422	0.023050551	0.00032525559
0.22126571	0.023179892	0.00032759187
0.22139719	0.023096735	0.00032633050
0.22152868	0.023383731	0.00032735330
0.22166017	0.022825466	0.00032652297
0.22179166	0.022837607	0.00032421175
0.22192315	0.022906846	0.00032568929
0.22205464	0.023008798	0.00032549342
0.22218613	0.023274217	0.00032714442
0.22231761	0.022827290	0.00032365230
0.22244910	0.022960169	0.00032422106
0.22258059	0.022887593	0.00032395914
0.22271208	0.023203664	0.00032708785
0.22284357	0.023859020	0.00032918326
0.22297506	0.023516864	0.00032883598
0.22310655	0.023596770	0.00032630857
0.22323804	0.023454893	0.00032870143
0.22336952	0.022954257	0.00032538997
0.22350101	0.022700801	0.00032213040
0.22363250	0.023690970	0.00032794580
0.22376399	0.022592869	0.00032087350
0.22389548	0.023560374	0.00032827125
0.22402697	0.023512193	0.00032848831
0.22415846	0.023332429	0.00032497072
0.22428995	0.023172011	0.00032515713
0.22442143	0.023242473	0.00032528307
0.22455292	0.023302559	0.00032518663
0.22468441	0.022806534	0.00032419224
0.22481590	0.022983910	0.00032394605
0.22494739	0.023706976	0.00032571068
0.22507888	0.022932477	0.00032279035
0.22521037	0.023436673	0.00032557559
0.22534186	0.022847247	0.00032344143
0.22547334	0.023339886	0.00032544826
0.22560483	0.023285685	0.00032353445
0.22573632	0.022514241	0.00032139887
0.22586781	0.023845014	0.00032666824
0.22599930	0.023335293	0.00032562760
0.22613079	0.023374466	0.00032432352
0.22626228	0.023274560	0.00032480684
0.22639376	0.023164531	0.00032259647
0.22652525	0.023493736	0.00032482299
0.22665674	0.023006366	0.00032413697
0.22678823	0.022962875	0.00032106776
0.22691972	0.023651087	0.00032535146
0.22705121	0.022757056	0.00032072788
0.22718270	0.022905481	0.00032203505
0.22731419	0.023495675	0.00032566865
0.22744567	0.023029064	0.00032303549
0.22757716	0.023015078	0.00032080994
0.22770865	0.023225265	0.00032311208
0.22784014	0.022904223	0.00032082712
0.22797163	0.022655166	0.00032155316
0.22810312	0.022742656	0.00031846689
0.22823461	0.023373242	0.00032394172
0.22836610	0.023603875	0.00032620370
0.22849758	0.023259691	0.00032165713
0.22862907	0.023473147	0.00032467521
0.22876056	0.023084027	0.00032079579
0.22889205	0.023166041	0.00032240511
0.22902354	0.022662731	0.00032041832
0.22915503	0.023076812	0.00032002120
0.22928652	0.023285553	0.00032323559
0.22941800	0.022955349	0.00031905033
0.22954949	0.022799784	0.00031983978
0.22968098	0.023584192	0.00032387496
0.22981247	0.022603517	0.00031836971
0.22994396	0.023048043	0.00032143118
0.23007545	0.023534476	0.00032626499
0.23020694	0.022777788	0.00032474502
0.23033843	0.023131186	0.00033161657
0.23046991	0.023592983	0.00033462273
0.23060140	0.023264462	0.00033476929
0.23073289	0.023282260	0.00033518143
0.23086438	0.022504525	0.00033187865
0.23099587	0.023121382	0.00033894261
0.23112736	0.023412596	0.00033959772
0.23125885	0.023428991	0.00034281872
0.23139034	0.022758205	0.00033693434
0.23152182	0.023451441	0.00034362363
0.23165331	0.022791488	0.00034204643
0.23178480	0.022985209	0.00034273099
0.23191629	0.022588724	0.00034200448
0.23204778	0.023931477	0.00034998929
0.23217927	0.023163634	0.00034584455
0.23231076	0.023170684	0.00034910216
0.23244224	0.023215175	0.00034832517
0.23257373	0.023248815	0.00034870560
0.23270522	0.023248851	0.00034968947
0.23283671	0.023277245	0.00034787288
0.23296820	0.023084372	0.00034878523
0.23309969	0.023306857	0.00034957375
0.23323118	0.022912834	0.00034558758
0.23336267	0.023214688	0.00035058985
0.23349415	0.023422046	0.00034840538
0.23362564	0.023248733	0.00035050643
0.23375713	0.022826709	0.00034735454
0.23388862	0.023322757	0.00035086749
0.23402011	0.022801530	0.00034914291
0.23415160	0.022924249	0.00034749236
0.23428309	0.022706901	0.00034932833
0.23441458	0.023761939	0.00035323918
0.23454606	0.023224091	0.00035248956
0.23467755	0.023544218	0.00035310854
0.23480904	0.022938603	0.00035090252
0.23494053	0.023734895	0.00035507799
0.23507202	0.022919869	0.00035054677
0.23520351	0.022739413	0.00034918762
0.23533500	0.022090273	0.00034594175
0.23546648	0.023126769	0.00035275419
0.23559797	0.023270130	0.00035487175
0.23572946	0.023585319	0.00035508209
0.23586095	0.023636767	0.00035621885
0.23599244	0.022755209	0.00035115497
0.23612393	0.023302148	0.00035305422
0.23625542	0.023346972	0.00035571604
0.23638691	0.023106511	0.00035450576
0.23651839	0.023258314	0.00035318536
0.23664988	0.023518053	0.00035771863
0.23678137	0.023209481	0.00035566010
0.23691286	0.022970925	0.00035448339
0.23704435	0.023349017	0.00035596957
0.23717584	0.023158271	0.00035424402
0.23730733	0.022878017	0.00035493361
0.23743882	0.023383158	0.00035719504
0.23757030	0.023055348	0.00035447038
0.23770179	0.023548862	0.00036048296
0.23783328	0.022994329	0.00035386112
0.23796477	0.023215344	0.00035767392
0.23809626	0.022851969	0.00035387604
0.23822775	0.022954854	0.00035481784
0.23835924	0.023014360	0.00035942191
0.23849072	0.022852448	0.00035389429
0.23862221	0.022507403	0.00035396237
0.23875370	0.023214331	0.00035682939
0.23888519	0.022363179	0.00035263500
0.23901668	0.022747232	0.00035645526
0.23914817	0.022531022	0.00035125013
0.23927966	0.023432909	0.00036031137
0.23941115	0.022715130	0.00035537738
0.23954263	0.023239222	0.00035915623
0.23967412	0.023161126	0.00035910781
0.23980561	0.023364289	0.00035807899
0.23993710	0.023368941	0.00036099162
0.24006859	0.023288595	0.00035959090
0.24020008	0.022913287	0.00035827189
0.24033157	0.022730661	0.00035757573
0.24046306	0.023334953	0.00035934810
0.24059454	0.023381221	0.00036070617
0.24072603	0.023793036	0.00036423938
0.24085752	0.022831700	0.00035689489
0.24098901	0.023285827	0.00036350344
0.24112050	0.023299921	0.00035824374
0.24125199	0.022551270	0.00035647755
0.24138348	0.022434901	0.00035656275
0.24151496	0.022844758	0.00035743979
0.24164645	0.022993746	0.00035979849
0.24177794	0.023856480	0.00036370494
0.24190943	0.022817282	0.00035905009
0.24204092	0.023805434	0.00036469021
0.24217241	0.023349702	0.00036245846
0.24230390	0.023400935	0.00036355391
0.24243539	0.023454573	0.00036114943
0.24256687	0.022638741	0.00035906439
0.24269836	0.023481590	0.00036303348
0.24282985	0.023165411	0.00036022309
0.24296134	0.023226066	0.00036258667
0.24309283	0.022988137	0.00036030468
0.24322432	0.022911397	0.00036100139
0.24335581	0.023081102	0.00036413004
0.24348730	0.023397981	0.00036378431
0.24361878	0.022853828	0.00036014781
0.24375027	0.023148860	0.00036164479
0.24388176	0.023009119	0.00035995788
0.24401325	0.023177331	0.00036483773
0.24414474	0.022718211	0.00035784353
0.24427623	0.023623814	0.00036579295
0.24440772	0.024324769	0.00036898171
0.24453920	0.022987351	0.00036193628
0.24467069	0.023060870	0.00036425809
0.24480218	0.023687242	0.00036545882
0.24493367	0.022626057	0.00035879420
0.24506516	0.023752785	0.00036699118
0.24519665	0.022990643	0.00036256175
0.24532814	0.022583600	0.00036166517
0.24545963	0.022965637	0.00036207474
0.24559111	0.023186168	0.00036428407
0.24572260	0.022731354	0.00036231542
0.24585409	0.024045206	0.00036829886
0.24598558	0.023045560	0.00036300371
0.24611707	0.022968645	0.00036472923
0.24624856	0.023743558	0.00036681140
0.24638005	0.023021440	0.00036466877
0.24651154	0.023609390	0.00036697030
0.24664302	0.023168323	0.00036656714
0.24677451	0.022895646	0.00036194494
0.24690600	0.022893788	0.00036153027
0.24703749	0.023198047	0.00036645959
0.24716898	0.023568201	0.00036614784
0.24730047	0.022988748	0.00036524430
0.24743196	0.023118766	0.00036409447
0.24756345	0.022542812	0.00036187188
0.24769493	0.022721327	0.00036419191
0.24782642	0.023783213	0.00036762131
0.24795791	0.022996489	0.00036502204
0.24808940	0.022884215	0.00036412459
0.24822089	0.022813196	0.00036316730
0.24835238	0.023545177	0.00037030928
0.24848387	0.023208485	0.00036598687
0.24861535	0.023564101	0.00036992698
0.24874684	0.023039357	0.00036496560
0.24887833	0.023307275	0.00036678945
0.24900982	0.023110428	0.00036860236
0.24914131	0.023375106	0.00036808680
0.24927280	0.022964813	0.00036534534
0.24940429	0.022293156	0.00036040388
0.24953578	0.023366272	0.00036743324
0.24966726	0.023653145	0.00037183948
0.24979875	0.022789422	0.00036309096
0.24993024	0.023014183	0.00036781406
0.25006173	0.023449819	0.00036732577
0.25019322	0.023063506	0.00036617748
0.25032471	0.023737874	0.00037180834
0.25045620	0.022691122	0.00036243861
0.25058769	0.023660802	0.00037090827
0.25071917	0.023080786	0.00036633936
0.25085066	0.023387916	0.00036874631
0.25098215	0.022924092	0.00036698059
0.25111364	0.023812978	0.00037043531
0.25124513	0.022997365	0.00036751164
0.25137662	0.022380240	0.00036391118
0.25150811	0.023334561	0.00036746527
0.25163959	0.023509719	0.00037119005
0.25177108	0.023788138	0.00036929048
0.25190257	0.023149921	0.00036941876
0.25203406	0.022387217	0.00036407168
0.25216555	0.023224952	0.00036734626
0.25229704	0.023326374	0.00037008878
0.25242853	0.023413208	0.00036979461
0.25256002	0.023857160	0.00037441802
0.25269150	0.022960408	0.00036684421
0.25282299	0.022738125	0.00036429601
0.25295448	0.023702251	0.00037479202
0.25308597	0.022859761	0.00036433435
0.25321746	0.023820436	0.00037403746
0.25334895	0.022824901	0.00036714702
0.25348044	0.023394790	0.00036874493
0.25361193	0.023617517	0.00037277518
0.25374341	0.023119111	0.00036731434
0.25387490	0.023608900	0.00037116355
0.25400639	0.023025399	0.00037517747
0.25413788	0.022701430	0.00037604621
0.25426937	0.023248607	0.00038530693
0.25440086	0.023468129	0.00038928122
0.25453235	0.022631430	0.00038699473
0.25466383	0.023173665	0.00039342398
0.25479532	0.023112884	0.00039315613
0.25492681	0.023344103	0.00039861898
0.25505830	0.022982672	0.00039733145
0.25518979	0.022656969	0.00039638487
0.25532128	0.023237442	0.00040338832
0.25545277	0.023231940	0.00040483600
0.25558426	0.022927917	0.00040412613
0.25571574	0.022579119	0.00040260533
0.25584723	0.022839004	0.00040680372
0.25597872	0.023326312	0.00041202848
0.25611021	0.022968055	0.00040955403
0.25624170	0.022791003	0.00041211585
0.25637319	0.022965119	0.00041535511
0.25650468	0.022624937	0.00041279217
0.25663617	0.022535359	0.00041465550
0.25676765	0.022417134	0.00041614497
0.25689914	0.022493562	0.00041670620
0.25703063	0.022771703	0.00042230198
0.25716212	0.022984712	0.00042268597
0.25729361	0.023115964	0.00042736345
0.25742510	0.022777088	0.00042521507
0.25755659	0.022793119	0.00042832881
0.25768807	0.024193578	0.00043972262
0.25781956	0.022532269	0.00042876604
0.25795105	0.022969569	0.00043191189
0.25808254	0.022942123	0.00043710615
0.25821403	0.022881588	0.00043407946
0.25834552	0.023191246	0.00043792552
0.25847701	0.023340776	0.00044058833
0.25860850	0.022985111	0.00043917121
0.25873998	0.023837791	0.00044583096
0.25887147	0.023301845	0.00044346258
0.25900296	0.022450318	0.00043829895
0.25913445	0.023063811	0.00044090589
0.25926594	0.023141653	0.00044142598
0.25939743	0.022988876	0.00044426901
0.25952892	0.023204971	0.00044391826
0.25966041	0.023017174	0.00044781567
0.25979189	0.022693227	0.00044232812
0.25992338	0.022569588	0.00044270629
0.26005487	0.022819816	0.00044502787
0.26018636	0.023920573	0.00045511843
0.26031785	0.022476728	0.00044475095
0.26044934	0.023431458	0.00045122640
0.26058083	0.022832004	0.00044953255
0.26071231	0.023420180	0.00045571338
0.26084380	0.022999689	0.00045044170
0.26097529	0.024198710	0.00046248476
0.26110678	0.023246110	0.00045490810
0.26123827	0.023326314	0.00045818954
0.26136976	0.023554645	0.00046070863
0.26150125	0.023636524	0.00045967723
0.26163274	0.022157376	0.00044990218
0.26176422	0.022951680	0.00045402676
0.26189571	0.022916548	0.00045952975
0.26202720	0.023604788	0.00046237564
0.26215869	0.022870318	0.00045712185
0.26229018	0.023346490	0.00046158738
0.26242167	0.022707428	0.00045819368
0.26255316	0.023489987	0.00046328180
0.26268465	0.022691605	0.00046022649
0.26281613	0.022421241	0.00045855402
0.26294762	0.022973543	0.00046004813
0.26307911	0.023401087	0.00046573656
0.26321060	0.022922273	0.00046651632
0.26334209	0.023024524	0.00046745015
0.26347358	0.023234473	0.00046577646
0.26360507	0.023315355	0.00046741250
0.26373655	0.023860912	0.00047372130
0.26386804	0.022455254	0.00046438567
0.26399953	0.022674758	0.00046875730
0.26413102	0.023719459	0.00047244869
0.26426251	0.023089790	0.00046982620
0.26439400	0.023151277	0.00046876055
0.26452549	0.023373550	0.00047660074
0.26465698	0.023048151	0.00047550173
0.26478846	0.022506555	0.00046693333
0.26491995	0.022736721	0.00047590941
0.26505144	0.023087254	0.00047229723
0.26518293	0.022697129	0.00046895563
0.26531442	0.022791535	0.00047792262
0.26544591	0.023512881	0.00048021579
[truncated: 567 more rows]
