# Supplementary material for: Invariant surface glycoprotein 65 of Trypanosoma brucei is a complement C3 receptor
Source: Nat Commun. 2022 Aug 29;13:5085. doi: 10.1038/s41467-022-32728-9 (PMC9424271; doi:10.1038/s41467-022-32728-9)
Supplement: Supplementary file 4 — supplementary data 2 [file 41467_2022_32728_MOESM4_ESM.zip › b21-414646_00166.dat]

0.0026000000	40.516580	0.13837940
0.0027314887	29.179291	0.10786966
0.0028629774	22.522968	0.090618260
0.0029944661	17.373333	0.076381241
0.0031259548	12.519080	0.059582250
0.0032574435	11.032218	0.057895355
0.0033889322	8.9156449	0.049199922
0.0035204209	11.709162	0.049091243
0.0036519096	12.516281	0.047098642
0.0037833983	10.138442	0.039965025
0.0039148870	8.3884634	0.035076687
0.0040463757	6.8748870	0.030549623
0.0041778644	5.5731996	0.025780861
0.0043093531	4.6700662	0.023170587
0.0044408418	3.9078539	0.020385227
0.0045723305	3.1754970	0.018376054
0.0047038192	2.9232690	0.016874689
0.0048353079	2.5242294	0.015222783
0.0049667966	2.2583685	0.014347309
0.0050982853	1.8834287	0.012412217
0.0052297740	1.7348662	0.012068360
0.0053612627	1.5507762	0.011018383
0.0054927514	1.4161400	0.010250050
0.0056242401	1.2947308	0.0097724576
0.0057557288	1.1982499	0.0091408227
0.0058872175	1.0994559	0.0086386746
0.0060187062	1.0283499	0.0083325263
0.0061501949	0.91393829	0.0075242286
0.0062816836	0.89609877	0.0076187197
0.0064131723	0.83585671	0.0072131700
0.0065446610	0.80755253	0.0069884579
0.0066761496	0.76887695	0.0067869684
0.0068076383	0.72964871	0.0064616242
0.0069391270	0.69398116	0.0064030103
0.0070706157	0.67683210	0.0062233652
0.0072021044	0.64531087	0.0060097212
0.0073335931	0.63764670	0.0059478967
0.0074650818	0.58322685	0.0055228231
0.0075965705	0.57556088	0.0055319382
0.0077280592	0.54438640	0.0053577602
0.0078595479	0.51148322	0.0050691620
0.0079910366	0.50442918	0.0050640804
0.0081225253	0.47248196	0.0047609012
0.0082540140	0.46855572	0.0047680427
0.0083855027	0.46109672	0.0047480268
0.0085169914	0.42462200	0.0044632808
0.0086484801	0.41028459	0.0043553744
0.0087799688	0.39339579	0.0041895684
0.0089114575	0.38097266	0.0041446814
0.0090429462	0.36272440	0.0040159188
0.0091744349	0.34536962	0.0038852200
0.0093059236	0.33651587	0.0037896989
0.0094374123	0.32150269	0.0036796671
0.0095689010	0.29875573	0.0034902227
0.0097003897	0.29415944	0.0034910303
0.0098318784	0.27646886	0.0033360387
0.0099633671	0.27207119	0.0032734551
0.010094856	0.25854164	0.0031812228
0.010226345	0.24167020	0.0030028674
0.010357833	0.25109181	0.0031398743
0.010489322	0.22913826	0.0029112329
0.010620811	0.22218250	0.0028463890
0.010752299	0.21085930	0.0027611118
0.010883788	0.19321410	0.0025886434
0.011015277	0.19062016	0.0026178754
0.011146765	0.17456547	0.0024278009
0.011278254	0.17818138	0.0024431341
0.011409743	0.16710330	0.0023412919
0.011541231	0.15605649	0.0022284690
0.011672720	0.15242526	0.0022081342
0.011804209	0.14090106	0.0020429026
0.011935698	0.13615386	0.0020035628
0.012067186	0.13526969	0.0019860408
0.012198675	0.12182693	0.0018236000
0.012330164	0.11950191	0.0018089746
0.012461652	0.11393715	0.0017462783
0.012593141	0.10968106	0.0016753496
0.012724630	0.10561502	0.0016440247
0.012856118	0.099663382	0.0015463306
0.012987607	0.098257792	0.0015535913
0.013119096	0.094063644	0.0014859767
0.013250585	0.093571221	0.0014665311
0.013382073	0.087337208	0.0014224194
0.013513562	0.084400103	0.0013762270
0.013645051	0.086146482	0.0013998747
0.013776539	0.080675870	0.0013472187
0.013908028	0.081642841	0.0013316246
0.014039517	0.076113450	0.0012808848
0.014171005	0.073342610	0.0012483024
0.014302494	0.075394871	0.0012675411
0.014433983	0.071856554	0.0012383521
0.014565472	0.069938842	0.0011985488
0.014696960	0.072352344	0.0012241966
0.014828449	0.069753559	0.0011836206
0.014959938	0.068219516	0.0011781146
0.015091426	0.066836356	0.0011689630
0.015222915	0.064133085	0.0011167422
0.015354404	0.066344339	0.0011398068
0.015485892	0.061619639	0.0010899520
0.015617381	0.062126904	0.0010965379
0.015748870	0.060897632	0.0010850278
0.015880359	0.060762996	0.0010673194
0.016011847	0.059674912	0.0010588749
0.016143336	0.057066557	0.0010255842
0.016274825	0.051521937	0.00097645478
0.016406313	0.052364516	0.00097691977
0.016537802	0.052789782	0.00097291063
0.016669291	0.053205447	0.00097591054
0.016800779	0.053178833	0.00097330260
0.016932268	0.057100670	0.0010034152
0.017063757	0.060349063	0.0010278619
0.017195246	0.059447940	0.0010123596
0.017326734	0.058183827	0.0010006173
0.017458223	0.059623503	0.0010067786
0.017589712	0.058943603	0.00099713478
0.017721200	0.054718109	0.00096557427
0.017852689	0.054136804	0.00093810875
0.017984178	0.054840161	0.00095562237
0.018115666	0.053960514	0.00094172718
0.018247155	0.052666526	0.00092463904
0.018378644	0.053369330	0.00093226425
0.018510133	0.051264418	0.00090462926
0.018641621	0.051043323	0.00089961376
0.018773110	0.052243068	0.00090691549
0.018904599	0.052319424	0.00090874584
0.019036087	0.050550177	0.00088894570
0.019167576	0.048227799	0.00085963983
0.019299065	0.049905076	0.00086985707
0.019430553	0.048275231	0.00086213009
0.019562042	0.047037939	0.00084362836
0.019693531	0.047964728	0.00085048399
0.019825019	0.044589808	0.00081452394
0.019956508	0.046173189	0.00082222439
0.020087997	0.043073381	0.00080111936
0.020219486	0.045245657	0.00081306208
0.020350974	0.042778710	0.00079683534
0.020482463	0.043623037	0.00078939407
0.020613952	0.041892576	0.00077236307
0.020745440	0.043648128	0.00079324344
0.020876929	0.042268651	0.00077184403
0.021008418	0.042081655	0.00077054338
0.021139906	0.040763139	0.00075718327
0.021271395	0.040834806	0.00075026904
0.021402884	0.041500125	0.00075944381
0.021534373	0.039817182	0.00074010174
0.021665861	0.040362503	0.00074360134
0.021797350	0.040027625	0.00073768719
0.021928839	0.039073740	0.00071784426
0.022060327	0.039837910	0.00073543021
0.022191816	0.037776917	0.00070924164
0.022323305	0.038803544	0.00071865439
0.022454793	0.038836401	0.00071440083
0.022586282	0.037496250	0.00069766365
0.022717771	0.036656957	0.00069579673
0.022849260	0.035977445	0.00068094530
0.022980748	0.036887402	0.00069222299
0.023112237	0.036417108	0.00068259306
0.023243726	0.036217396	0.00067537363
0.023375214	0.038719345	0.00070232144
0.023506703	0.037522016	0.00068701695
0.023638192	0.038062544	0.00069199813
0.023769680	0.037343399	0.00068231339
0.023901169	0.038343094	0.00068866091
0.024032658	0.036804321	0.00067615082
0.024164147	0.037244262	0.00067442898
0.024295635	0.036535709	0.00066547820
0.024427124	0.037505863	0.00067131857
0.024558613	0.037007894	0.00066257719
0.024690101	0.035576330	0.00065858027
0.024821590	0.035298712	0.00064805863
0.024953079	0.036803823	0.00065663620
0.025084567	0.035714549	0.00064956892
0.025216056	0.036393617	0.00064928588
0.025347545	0.036579886	0.00065689204
0.025479034	0.036613020	0.00064991872
0.025610522	0.036032268	0.00064045164
0.025742011	0.036689180	0.00064823008
0.025873500	0.035688775	0.00063509681
0.026004988	0.037269620	0.00065214822
0.026136477	0.036409562	0.00064142682
0.026267966	0.035152279	0.00062445904
0.026399454	0.035341475	0.00063025041
0.026530943	0.035342247	0.00062451936
0.026662432	0.035531451	0.00062764600
0.026793920	0.034519024	0.00061769733
0.026925409	0.035834660	0.00062515157
0.027056898	0.034854352	0.00061857249
0.027188387	0.034258706	0.00060639330
0.027319875	0.034004578	0.00061097806
0.027451364	0.035538837	0.00061720657
0.027582853	0.033726271	0.00059921353
0.027714341	0.034591246	0.00060749480
0.027845830	0.033419770	0.00059443210
0.027977319	0.033774929	0.00059913396
0.028108807	0.034793575	0.00060200432
0.028240296	0.033975481	0.00059461906
0.028371785	0.033925178	0.00059338057
0.028503274	0.034450782	0.00059546346
0.028634762	0.034611449	0.00059555708
0.028766251	0.033806268	0.00058907778
0.028897740	0.033362274	0.00057853026
0.029029228	0.033522445	0.00058416260
0.029160717	0.032711290	0.00057612981
0.029292206	0.033207968	0.00057819139
0.029423694	0.034075369	0.00058675794
0.029555183	0.033146479	0.00057000668
0.029686672	0.033968235	0.00058201803
0.029818161	0.033865543	0.00058009813
0.029949649	0.033032568	0.00056929498
0.030081138	0.034290031	0.00058009727
0.030212627	0.032557593	0.00056118186
0.030344115	0.032649217	0.00056199295
0.030475604	0.032434036	0.00056116915
0.030607093	0.031535064	0.00055223210
0.030738581	0.032135941	0.00055657897
0.030870070	0.032205704	0.00055312912
0.031001559	0.032190082	0.00055093179
0.031133048	0.031994965	0.00055284274
0.031264536	0.032583483	0.00055297697
0.031396025	0.031385931	0.00054634359
0.031527514	0.031623018	0.00054306708
0.031659002	0.032332947	0.00054620814
0.031790491	0.031776279	0.00054563591
0.031921980	0.031818452	0.00054068401
0.032053468	0.031051485	0.00053731453
0.032184957	0.032477304	0.00054242785
0.032316446	0.031811256	0.00053571141
0.032447935	0.030945767	0.00053282080
0.032579423	0.031467030	0.00053349757
0.032710912	0.030747541	0.00052827715
0.032842401	0.031760322	0.00053245987
0.032973889	0.031735545	0.00053082521
0.033105378	0.032002529	0.00053432766
0.033236867	0.031791570	0.00052989519
0.033368355	0.030533126	0.00052965294
0.033499844	0.029429902	0.00051969497
0.033631333	0.030556414	0.00052768181
0.033762822	0.031045585	0.00053923182
0.033894310	0.030239431	0.00053175365
0.034025799	0.029040226	0.00052258312
0.034157288	0.030997865	0.00053754126
0.034288776	0.029832878	0.00052857738
0.034420265	0.029727378	0.00053294408
0.034551754	0.030450622	0.00053317759
0.034683242	0.029884987	0.00052924433
0.034814731	0.030113236	0.00053063611
0.034946220	0.030178427	0.00053096031
0.035077708	0.030133712	0.00053447637
0.035209197	0.029897723	0.00053282765
0.035340686	0.030195580	0.00053158910
0.035472175	0.030593275	0.00054456524
0.035603663	0.029047362	0.00053464693
0.035735152	0.029237654	0.00054472549
0.035866641	0.029882338	0.00054844870
0.035998129	0.028533577	0.00053307961
0.036129618	0.028664332	0.00053772467
0.036261107	0.029172692	0.00054051472
0.036392595	0.030106278	0.00055731634
0.036524084	0.029534333	0.00054955615
0.036655573	0.029531566	0.00054450221
0.036787062	0.029470349	0.00054924496
0.036918550	0.029465537	0.00054541820
0.037050039	0.030378802	0.00055887566
0.037181528	0.029205030	0.00054634858
0.037313016	0.029874811	0.00055273096
0.037444505	0.028979396	0.00054845194
0.037575994	0.030309319	0.00055874079
0.037707482	0.028705378	0.00054964308
0.037838971	0.029540251	0.00055733498
0.037970460	0.028054947	0.00054241440
0.038101949	0.029396424	0.00055685379
0.038233437	0.029278879	0.00054858603
0.038364926	0.029318926	0.00054632159
0.038496415	0.029385024	0.00054414100
0.038627903	0.029656355	0.00054099496
0.038759392	0.029696679	0.00054408574
0.038890881	0.029810797	0.00053833418
0.039022369	0.029374645	0.00053740220
0.039153858	0.029400515	0.00053361923
0.039285347	0.030021851	0.00053514490
0.039416836	0.029888698	0.00053900757
0.039548324	0.030435211	0.00054127217
0.039679813	0.029968225	0.00053359608
0.039811302	0.028952831	0.00052928440
0.039942790	0.029667247	0.00053026783
0.040074279	0.029727386	0.00053416161
0.040205768	0.029119582	0.00052555037
0.040337256	0.029581594	0.00052745479
0.040468745	0.028597832	0.00052041624
0.040600234	0.030204079	0.00052857720
0.040731723	0.029233260	0.00052412676
0.040863211	0.029015517	0.00052282977
0.040994700	0.029405582	0.00052299714
0.041126189	0.029239675	0.00052360305
0.041257677	0.030494492	0.00052943178
0.041389166	0.029469880	0.00052138849
0.041520655	0.028893314	0.00051885072
0.041652143	0.029123620	0.00051874682
0.041783632	0.029320415	0.00052068122
0.041915121	0.028527141	0.00051064146
0.042046610	0.029015334	0.00051575653
0.042178098	0.028031359	0.00050817472
0.042309587	0.030305195	0.00052515855
0.042441076	0.030180093	0.00052244261
0.042572564	0.029747739	0.00051952348
0.042704053	0.029736737	0.00051470726
0.042835542	0.029794196	0.00051866973
0.042967030	0.028858075	0.00051196032
0.043098519	0.028798064	0.00051269194
0.043230008	0.029153129	0.00051288373
0.043361496	0.029048100	0.00050913215
0.043492985	0.028717726	0.00050852713
0.043624474	0.029359157	0.00051034567
0.043755963	0.030049378	0.00051881612
0.043887451	0.029912473	0.00051383588
0.044018940	0.029686994	0.00050903162
0.044150429	0.029140854	0.00051241657
0.044281917	0.028782959	0.00050308576
0.044413406	0.029310608	0.00050990373
0.044544895	0.029625927	0.00050911527
0.044676383	0.029409624	0.00050732901
0.044807872	0.029051120	0.00050690326
0.044939361	0.029305577	0.00050577688
0.045070850	0.029749106	0.00050860750
0.045202338	0.028321012	0.00049901671
0.045333827	0.028945999	0.00049920120
0.045465316	0.029172954	0.00050721615
0.045596804	0.028898564	0.00050048444
0.045728293	0.029677361	0.00050626314
0.045859782	0.028415283	0.00049575300
0.045991270	0.029442970	0.00049936560
0.046122759	0.028537193	0.00049741451
0.046254248	0.029129227	0.00050935208
0.046385737	0.029247892	0.00051141130
0.046517225	0.029102741	0.00051304185
0.046648714	0.028964121	0.00051402363
0.046780203	0.028751699	0.00051884733
0.046911691	0.028900329	0.00051849793
0.047043180	0.028086275	0.00051014597
0.047174669	0.028626777	0.00051578117
0.047306157	0.028906691	0.00052020831
0.047437646	0.029157873	0.00052686442
0.047569135	0.029590958	0.00053072247
0.047700624	0.029246638	0.00052455685
0.047832112	0.029593510	0.00053217199
0.047963601	0.029931469	0.00053120377
0.048095090	0.029219754	0.00052996432
0.048226578	0.029529442	0.00053483228
0.048358067	0.029343680	0.00052961571
0.048489556	0.029161713	0.00053038601
0.048621044	0.030191001	0.00053992756
0.048752533	0.029173696	0.00053655690
0.048884022	0.029488176	0.00053573343
0.049015511	0.029603498	0.00053511375
0.049146999	0.029402600	0.00053645991
0.049278488	0.029502154	0.00053733100
0.049409977	0.030084666	0.00054487914
0.049541465	0.028763400	0.00053152771
0.049672954	0.029736423	0.00054021046
0.049804443	0.028956859	0.00053373262
0.049935931	0.029894933	0.00054460315
0.050067420	0.029198419	0.00053792299
0.050198909	0.029113722	0.00053928253
0.050330398	0.029400584	0.00053921701
0.050461886	0.029156239	0.00053718360
0.050593375	0.029787123	0.00054569285
0.050724864	0.028677899	0.00053750588
0.050856352	0.029526200	0.00054519528
0.050987841	0.029997450	0.00054387957
0.051119330	0.028678156	0.00053582232
0.051250818	0.029120183	0.00054373681
0.051382307	0.029427185	0.00054703692
0.051513796	0.029281720	0.00054315390
0.051645284	0.029697329	0.00054610758
0.051776773	0.029661650	0.00054579679
0.051908262	0.029347433	0.00054666764
0.052039751	0.029150488	0.00054448049
0.052171239	0.028578040	0.00053974111
0.052302728	0.028230229	0.00054074879
0.052434217	0.028309069	0.00053675845
0.052565705	0.029859684	0.00055304269
0.052697194	0.029738648	0.00054998950
0.052828683	0.030238023	0.00055624111
0.052960171	0.028981194	0.00054347073
0.053091660	0.028915998	0.00054125522
0.053223149	0.028208491	0.00054069285
0.053354638	0.028991776	0.00054702601
0.053486126	0.029440706	0.00055210143
0.053617615	0.029555007	0.00055094331
0.053749104	0.028320497	0.00053944229
0.053880592	0.029548304	0.00055031405
0.054012081	0.029061694	0.00054992626
0.054143570	0.030080356	0.00055789079
0.054275058	0.029504020	0.00055311038
0.054406547	0.029745154	0.00055286026
0.054538036	0.028689347	0.00055021239
0.054669525	0.028805923	0.00054593654
0.054801013	0.029049412	0.00055261839
0.054932502	0.029824576	0.00055663199
0.055063991	0.029077252	0.00054553952
0.055195479	0.030072576	0.00056040607
0.055326968	0.028933902	0.00054809625
0.055458457	0.029980163	0.00055995915
0.055589945	0.029508466	0.00055563504
0.055721434	0.028970336	0.00054848786
0.055852923	0.029296786	0.00055827521
0.055984412	0.028891038	0.00055333294
0.056115900	0.028240952	0.00054570547
0.056247389	0.028494882	0.00054788753
0.056378878	0.028393377	0.00054549153
0.056510366	0.029122687	0.00055696432
0.056641855	0.029382952	0.00055414863
0.056773344	0.028177897	0.00054619617
0.056904832	0.029822164	0.00056155841
0.057036321	0.028644733	0.00054488358
0.057167810	0.028395200	0.00054913084
0.057299299	0.028474790	0.00054816925
0.057430787	0.029394903	0.00055326495
0.057562276	0.028846897	0.00055393411
0.057693765	0.028820924	0.00054518783
0.057825253	0.028997540	0.00055421247
0.057956742	0.028772859	0.00055054884
0.058088231	0.029347968	0.00055225085
0.058219719	0.029950173	0.00056096717
0.058351208	0.029410207	0.00055212820
0.058482697	0.028570112	0.00054622916
0.058614186	0.029708209	0.00055889336
0.058745674	0.028552709	0.00054255574
0.058877163	0.028987018	0.00054753190
0.059008652	0.029554590	0.00054687953
0.059140140	0.029220323	0.00055088347
0.059271629	0.030067601	0.00055573804
0.059403118	0.029778536	0.00054873497
0.059534606	0.028653534	0.00054288663
0.059666095	0.028424561	0.00053475264
0.059797584	0.029497564	0.00054594005
0.059929072	0.029419744	0.00054719788
0.060060561	0.029544594	0.00054523002
0.060192050	0.029453646	0.00054841152
0.060323539	0.029772272	0.00054514688
0.060455027	0.029313526	0.00054473618
0.060586516	0.029257045	0.00054414352
0.060718005	0.028839731	0.00053715163
0.060849493	0.029286135	0.00054035062
0.060980982	0.029059547	0.00054101987
0.061112471	0.029225524	0.00053838930
0.061243959	0.029212851	0.00054509103
0.061375448	0.029450083	0.00053978969
0.061506937	0.029409294	0.00054416853
0.061638426	0.029928137	0.00054428384
0.061769914	0.028574294	0.00053475195
0.061901403	0.030088238	0.00055008338
0.062032892	0.029187315	0.00053706396
0.062164380	0.028920426	0.00053678394
0.062295869	0.029380273	0.00054195205
0.062427358	0.028677399	0.00053379728
0.062558846	0.029247165	0.00054358898
0.062690335	0.029230331	0.00053582995
0.062821824	0.029045166	0.00053718584
0.062953313	0.028871896	0.00053561338
0.063084801	0.029001225	0.00053563440
0.063216290	0.029772639	0.00054372462
0.063347779	0.028349439	0.00053061332
0.063479267	0.029645136	0.00053776692
0.063610756	0.027972641	0.00052908747
0.063742245	0.029948499	0.00054165162
0.063873733	0.029591372	0.00054259013
0.064005222	0.029744660	0.00053971020
0.064136711	0.030133389	0.00054264071
0.064268200	0.028844551	0.00053228009
0.064399688	0.028430669	0.00052777466
0.064531177	0.029690824	0.00054198144
0.064662666	0.029367814	0.00053433273
0.064794154	0.028884101	0.00052987289
0.064925643	0.029024620	0.00053559506
0.065057132	0.029303092	0.00053708797
0.065188620	0.028725143	0.00053083494
0.065320109	0.029129091	0.00053237612
0.065451598	0.028590369	0.00052724675
0.065583087	0.029230402	0.00053333319
0.065714575	0.028627813	0.00052799627
0.065846064	0.029745057	0.00053660685
0.065977553	0.028365442	0.00052473447
0.066109041	0.028877461	0.00052808642
0.066240530	0.029673531	0.00053753002
0.066372019	0.029009305	0.00052879257
0.066503507	0.028764632	0.00052743783
0.066634996	0.029124507	0.00052888786
0.066766485	0.029244622	0.00053273741
0.066897973	0.029381832	0.00053264074
0.067029462	0.029881258	0.00053656083
0.067160951	0.029468790	0.00053643537
0.067292440	0.028846753	0.00052547410
0.067423928	0.029213360	0.00052685786
0.067555417	0.028457837	0.00052538809
0.067686906	0.029068544	0.00052761118
0.067818394	0.029347780	0.00052895241
0.067949883	0.028595045	0.00052433428
0.068081372	0.029336016	0.00052748221
0.068212860	0.029191532	0.00052812421
0.068344349	0.028787154	0.00052488219
0.068475838	0.027632838	0.00051557717
0.068607327	0.028830627	0.00052466610
0.068738815	0.027743951	0.00051210484
0.068870304	0.027127741	0.00051254437
0.069001793	0.029214783	0.00052683205
0.069133281	0.029398842	0.00052798659
0.069264770	0.029073851	0.00052885026
0.069396259	0.029759062	0.00052584146
0.069527747	0.029030373	0.00052523662
0.069659236	0.029352650	0.00052676829
0.069790725	0.029045796	0.00052389922
0.069922214	0.028981689	0.00052439200
0.070053702	0.028265667	0.00051572642
0.070185191	0.029231911	0.00052623792
0.070316680	0.029598386	0.00052398755
0.070448168	0.028067478	0.00051502271
0.070579657	0.029158038	0.00052513574
0.070711146	0.029205303	0.00051915694
0.070842634	0.028910553	0.00052273429
0.070974123	0.029317986	0.00052373177
0.071105612	0.028647408	0.00051629392
0.071237101	0.028181010	0.00051634196
0.071368589	0.028720967	0.00051437203
0.071500078	0.028305095	0.00051863725
0.071631567	0.028058767	0.00051336822
0.071763055	0.028183718	0.00051444340
0.071894544	0.027562259	0.00050932402
0.072026033	0.027911848	0.00050702182
0.072157521	0.027936919	0.00051362159
0.072289010	0.027853792	0.00051103163
0.072420499	0.028570676	0.00051365680
0.072551988	0.027775167	0.00050737889
0.072683476	0.028787268	0.00051485956
0.072814965	0.027765769	0.00050925361
0.072946454	0.027595234	0.00050986452
0.073077942	0.028127714	0.00050912446
0.073209431	0.028073353	0.00051047895
0.073340920	0.027896117	0.00050676605
0.073472408	0.027691423	0.00050571905
0.073603897	0.027149221	0.00050391909
0.073735386	0.027535383	0.00050335450
0.073866875	0.028054193	0.00050874016
0.073998363	0.027915409	0.00050878742
0.074129852	0.027725207	0.00050804433
0.074261341	0.027177903	0.00050353554
0.074392829	0.027800410	0.00050324310
0.074524318	0.027978660	0.00050822784
0.074655807	0.026723616	0.00049456042
0.074787295	0.026924976	0.00049874679
0.074918784	0.026364940	0.00049464009
0.075050273	0.027657836	0.00050352477
0.075181761	0.027061029	0.00049801417
0.075313250	0.026870757	0.00049913582
0.075444739	0.027410452	0.00050057842
0.075576228	0.026876752	0.00049651186
0.075707716	0.027119633	0.00049696277
0.075839205	0.027675279	0.00050278076
0.075970694	0.027619047	0.00050168467
0.076102182	0.028351309	0.00050468765
0.076233671	0.027314891	0.00050085269
0.076365160	0.027282817	0.00049545563
0.076496648	0.027149976	0.00049652181
0.076628137	0.027186783	0.00049772104
0.076759626	0.027584029	0.00049853762
0.076891115	0.026319950	0.00049314474
0.077022603	0.027087859	0.00049475978
0.077154092	0.027609699	0.00049758747
0.077285581	0.027156519	0.00049839615
0.077417069	0.026294988	0.00048797417
0.077548558	0.027555026	0.00049879645
0.077680047	0.026909924	0.00049059087
0.077811535	0.027221082	0.00049421196
0.077943024	0.026365044	0.00048962976
0.078074513	0.026811507	0.00048966495
0.078206002	0.026280546	0.00048833821
0.078337490	0.026346654	0.00048615126
0.078468979	0.026733892	0.00048901829
0.078600468	0.026680110	0.00049128412
0.078731956	0.025931729	0.00048290959
0.078863445	0.027111604	0.00049300095
0.078994934	0.026706304	0.00048914081
0.079126422	0.027257356	0.00049185328
0.079257911	0.027150859	0.00049254105
0.079389400	0.026852755	0.00048793443
0.079520889	0.026978847	0.00048945805
0.079652377	0.026599001	0.00048697715
0.079783866	0.026882814	0.00048737482
0.079915355	0.027054520	0.00049191623
0.080046843	0.026835856	0.00048618078
0.080178332	0.026640887	0.00048654376
0.080309821	0.025991004	0.00048357645
0.080441309	0.026764624	0.00048256613
0.080572798	0.027724483	0.00049559093
0.080704287	0.026919168	0.00048761738
0.080835776	0.025527105	0.00047727813
0.080967264	0.027197437	0.00049247336
0.081098753	0.025905687	0.00047772212
0.081230242	0.026103150	0.00048214543
0.081361730	0.026474477	0.00048253121
0.081493219	0.026615053	0.00048321763
0.081624708	0.027425867	0.00049085195
0.081756196	0.025429306	0.00047142777
0.081887685	0.026851076	0.00048690589
0.082019174	0.026507176	0.00048371829
0.082150663	0.026067070	0.00048021314
0.082282151	0.026541753	0.00048320592
0.082413640	0.026323521	0.00047833137
0.082545129	0.026312172	0.00047986580
0.082676617	0.026743352	0.00048382318
0.082808106	0.026367864	0.00048053862
0.082939595	0.026242507	0.00048249175
0.083071083	0.025340204	0.00046902936
0.083202572	0.026807923	0.00048351696
0.083334061	0.025909464	0.00047827377
0.083465549	0.025340856	0.00046901587
0.083597038	0.026404340	0.00048056188
0.083728527	0.026117615	0.00047265701
0.083860016	0.026571328	0.00048218422
0.083991504	0.026495510	0.00048118501
0.084122993	0.026015992	0.00047444010
0.084254482	0.025617834	0.00047272095
0.084385970	0.025803858	0.00047325595
0.084517459	0.025690340	0.00047274098
0.084648948	0.026633639	0.00047945056
0.084780436	0.026454347	0.00047671650
0.084911925	0.026462035	0.00047652392
0.085043414	0.026760591	0.00047739777
0.085174903	0.026238637	0.00047298314
0.085306391	0.026132836	0.00047643062
0.085437880	0.025720926	0.00046892104
0.085569369	0.025778387	0.00047169338
0.085700857	0.025632111	0.00046834221
0.085832346	0.025125444	0.00046566497
0.085963835	0.026162393	0.00047504922
0.086095323	0.024695098	0.00045971639
0.086226812	0.025752671	0.00046918795
0.086358301	0.025664045	0.00046746259
0.086489790	0.024942655	0.00046425804
0.086621278	0.025447630	0.00046748724
0.086752767	0.025607852	0.00046697718
0.086884256	0.026006348	0.00046902524
0.087015744	0.025375969	0.00046373166
0.087147233	0.025807076	0.00046794059
0.087278722	0.025947079	0.00047103707
0.087410210	0.025615557	0.00046616500
0.087541699	0.025440728	0.00046538190
0.087673188	0.026135931	0.00047226080
0.087804677	0.026285931	0.00047031985
0.087936165	0.025863216	0.00046871075
0.088067654	0.025957625	0.00046826504
0.088199143	0.026133022	0.00046661926
0.088330631	0.024961104	0.00046362225
0.088462120	0.025158836	0.00046125006
0.088593609	0.025847764	0.00046950313
0.088725097	0.026014684	0.00046868096
0.088856586	0.025842497	0.00046383610
0.088988075	0.026053532	0.00046855961
0.089119564	0.025473359	0.00046217112
0.089251052	0.025393754	0.00046238650
0.089382541	0.025614948	0.00046309355
0.089514030	0.025403190	0.00046047204
0.089645518	0.026703768	0.00046967946
0.089777007	0.026121769	0.00046671732
0.089908496	0.026003859	0.00046847339
0.090039984	0.025324637	0.00046145531
0.090171473	0.025334759	0.00045875828
0.090302962	0.025646718	0.00046413631
0.090434451	0.025287275	0.00045946636
0.090565939	0.025402738	0.00046247739
0.090697428	0.024846890	0.00045763229
0.090828917	0.025497931	0.00045672212
0.090960405	0.026204162	0.00046695766
0.091091894	0.025691605	0.00046186774
0.091223383	0.026133883	0.00046684916
0.091354871	0.025253265	0.00046129038
0.091486360	0.025188983	0.00046587002
0.091617849	0.025272461	0.00047296075
0.091749337	0.025176525	0.00047589708
0.091880826	0.025665027	0.00048312440
0.092012315	0.025882413	0.00048772834
0.092143804	0.026077833	0.00048752756
0.092275292	0.025581340	0.00048828675
0.092406781	0.026074658	0.00049367813
0.092538270	0.024894243	0.00048721994
0.092669758	0.025384271	0.00049447962
0.092801247	0.024589996	0.00047279071
0.092932736	0.024887738	0.00047732218
0.093064224	0.025168349	0.00047516151
0.093195713	0.024696349	0.00046946894
0.093327202	0.025172144	0.00047343086
0.093458691	0.025181871	0.00046660120
0.093590179	0.024687444	0.00046864796
0.093721668	0.025488093	0.00047109137
0.093853157	0.025651215	0.00047180718
0.093984645	0.024113538	0.00045844447
0.094116134	0.024048265	0.00045832825
0.094247623	0.024148348	0.00045696411
0.094379111	0.024756069	0.00046150817
0.094510600	0.024855281	0.00046304648
0.094642089	0.025737573	0.00046853452
0.094773578	0.025348032	0.00046160109
0.094905066	0.024393579	0.00045784019
0.095036555	0.025400121	0.00046848818
0.095168044	0.025293958	0.00046202057
0.095299532	0.025513489	0.00046494321
0.095431021	0.024545066	0.00045577741
0.095562510	0.024224450	0.00045528482
0.095693998	0.024869717	0.00046085482
0.095825487	0.023971812	0.00044881430
0.095956976	0.024857629	0.00045903650
0.096088465	0.024815585	0.00045352892
0.096219953	0.023871027	0.00045084189
0.096351442	0.024758287	0.00045590341
0.096482931	0.024134617	0.00045071007
0.096614419	0.024241450	0.00044926189
0.096745908	0.025373732	0.00045852550
0.096877397	0.024926552	0.00045458684
0.097008885	0.025209539	0.00045923493
0.097140374	0.024070159	0.00044762238
0.097271863	0.024331285	0.00044976276
0.097403352	0.025206932	0.00045672679
0.097534840	0.024286993	0.00044644754
0.097666329	0.024698945	0.00045434066
0.097797818	0.024909676	0.00044929525
0.097929306	0.024613653	0.00044862072
0.098060795	0.024503454	0.00044681543
0.098192284	0.024287038	0.00044304901
0.098323772	0.023646636	0.00044128207
0.098455261	0.024572700	0.00044473659
0.098586750	0.024800906	0.00044427667
0.098718239	0.024473006	0.00044372533
0.098849727	0.025167773	0.00044502221
0.098981216	0.024817511	0.00044312038
0.099112705	0.024215086	0.00043964419
0.099244193	0.024071584	0.00043645356
0.099375682	0.024060583	0.00043887511
0.099507171	0.024026565	0.00043732781
0.099638659	0.023779199	0.00043834593
0.099770148	0.023501328	0.00043459037
0.099901637	0.024168235	0.00043880509
0.10003313	0.024301316	0.00044217306
0.10016461	0.024633217	0.00044298163
0.10029610	0.024795632	0.00044591282
0.10042759	0.024052786	0.00043740822
0.10055908	0.024005837	0.00043735622
0.10069057	0.023839677	0.00043750919
0.10082206	0.025234810	0.00044691272
0.10095355	0.024414120	0.00044312748
0.10108504	0.024362531	0.00043816827
0.10121652	0.024005293	0.00043568960
0.10134801	0.024124371	0.00043810924
0.10147950	0.024009518	0.00043803039
0.10161099	0.023721603	0.00043421876
0.10174248	0.024665149	0.00044226916
0.10187397	0.024583834	0.00043909563
0.10200546	0.023693199	0.00043647097
0.10213694	0.024121051	0.00043404166
0.10226843	0.024177556	0.00043762776
0.10239992	0.024296652	0.00043872598
0.10253141	0.024109846	0.00043291821
0.10266290	0.024999969	0.00044381046
0.10279439	0.023876023	0.00043409647
0.10292588	0.024330954	0.00043721255
0.10305737	0.024983301	0.00044119156
0.10318885	0.024603914	0.00043672914
0.10332034	0.024247649	0.00043717693
0.10345183	0.024259290	0.00043514204
0.10358332	0.023406866	0.00042945823
0.10371481	0.024159747	0.00043429133
0.10384630	0.024129321	0.00043394221
0.10397779	0.023938807	0.00043208260
0.10410928	0.024068867	0.00043301778
0.10424076	0.024314469	0.00043625197
0.10437225	0.024887607	0.00043879822
0.10450374	0.024569279	0.00043155112
0.10463523	0.024419691	0.00043567092
0.10476672	0.023280822	0.00042643270
0.10489821	0.023861590	0.00043109360
0.10502970	0.024314615	0.00043336985
0.10516118	0.024476200	0.00043273435
0.10529267	0.024156136	0.00043504602
0.10542416	0.023702360	0.00042940263
0.10555565	0.024110381	0.00043104418
0.10568714	0.023971262	0.00043046752
0.10581863	0.023524575	0.00042634989
0.10595012	0.024867991	0.00043701237
0.10608161	0.024251098	0.00043324876
0.10621309	0.023837735	0.00042806968
0.10634458	0.023655046	0.00042652137
0.10647607	0.023544928	0.00042611415
0.10660756	0.023735073	0.00042629165
0.10673905	0.023876302	0.00043061866
0.10687054	0.024134704	0.00043330202
0.10700203	0.024064192	0.00043955281
0.10713352	0.022518894	0.00043133310
0.10726500	0.024485612	0.00044920275
0.10739649	0.024077078	0.00045538372
0.10752798	0.023785783	0.00044749934
0.10765947	0.023667068	0.00045035395
0.10779096	0.023715858	0.00045344087
0.10792245	0.024410228	0.00046060355
0.10805394	0.024065230	0.00045838984
0.10818542	0.023364791	0.00045498012
0.10831691	0.024185733	0.00046373591
0.10844840	0.022712303	0.00045233050
0.10857989	0.022031142	0.00044967747
0.10871138	0.023370066	0.00046458751
0.10884287	0.024202174	0.00046801036
0.10897436	0.024171573	0.00046910905
0.10910585	0.024429984	0.00047563542
0.10923733	0.023542470	0.00046544686
0.10936882	0.023973350	0.00047660776
0.10950031	0.023917820	0.00047197680
0.10963180	0.023775628	0.00047361925
0.10976329	0.023450927	0.00047151818
0.10989478	0.023800401	0.00047657711
0.11002627	0.023359262	0.00047994517
0.11015776	0.023385300	0.00047305542
0.11028924	0.023871582	0.00047808967
0.11042073	0.023489517	0.00048182122
0.11055222	0.023539925	0.00047708880
0.11068371	0.023182162	0.00047847971
0.11081520	0.023920556	0.00048402698
0.11094669	0.023148211	0.00047872199
0.11107818	0.024109650	0.00048914701
0.11120966	0.024284973	0.00048925705
0.11134115	0.023646146	0.00048741266
0.11147264	0.023540734	0.00048450817
0.11160413	0.023299627	0.00048440680
0.11173562	0.023820728	0.00049309599
0.11186711	0.023913498	0.00047550977
0.11199860	0.024539466	0.00048379499
0.11213009	0.023762422	0.00046880975
0.11226157	0.023590492	0.00046545313
0.11239306	0.023737614	0.00046575317
0.11252455	0.023823629	0.00046391157
0.11265604	0.023602544	0.00046307462
0.11278753	0.023145491	0.00045206410
0.11291902	0.023176600	0.00045308722
0.11305051	0.023513399	0.00045731820
0.11318200	0.024688507	0.00046230874
0.11331348	0.024034068	0.00045851759
0.11344497	0.024029338	0.00045802603
0.11357646	0.023322082	0.00044800697
0.11370795	0.023632548	0.00045227615
0.11383944	0.024067373	0.00045402096
0.11397093	0.024015047	0.00045217059
0.11410242	0.024352058	0.00045591838
0.11423390	0.023722327	0.00044514258
0.11436539	0.024159362	0.00045545706
0.11449688	0.023859993	0.00044620257
0.11462837	0.023760892	0.00045029268
0.11475986	0.024178924	0.00044902755
0.11489135	0.023928565	0.00044450253
0.11502284	0.023835987	0.00044819780
0.11515433	0.023621131	0.00044493773
0.11528581	0.023478402	0.00044299882
0.11541730	0.024595034	0.00044827212
0.11554879	0.023700657	0.00044002928
0.11568028	0.023902702	0.00044612702
0.11581177	0.024164495	0.00044486402
0.11594326	0.024634879	0.00044870078
0.11607475	0.023762384	0.00044061594
0.11620624	0.023557630	0.00043801658
0.11633772	0.024035757	0.00044384924
0.11646921	0.023415602	0.00043905540
0.11660070	0.024220648	0.00044408052
0.11673219	0.023800885	0.00043717682
0.11686368	0.023468720	0.00043470636
0.11699517	0.023725528	0.00043781195
0.11712666	0.023572745	0.00043584775
0.11725814	0.023479038	0.00043196106
0.11738963	0.023851723	0.00043301574
0.11752112	0.023855011	0.00043299619
0.11765261	0.023521581	0.00043215149
0.11778410	0.024624269	0.00044053061
0.11791559	0.023856412	0.00043121529
0.11804708	0.023207797	0.00042593721
0.11817857	0.024097377	0.00043511167
0.11831005	0.024209014	0.00043098892
0.11844154	0.023930589	0.00043280879
0.11857303	0.023183431	0.00042378099
0.11870452	0.024203723	0.00043005432
0.11883601	0.023424965	0.00042537984
0.11896750	0.023997513	0.00043005525
0.11909899	0.024546814	0.00043453011
0.11923048	0.024170945	0.00042548258
0.11936196	0.023500219	0.00042491577
0.11949345	0.024146960	0.00042398778
0.11962494	0.023023665	0.00041872528
0.11975643	0.024403966	0.00043014860
0.11988792	0.024067243	0.00042331886
0.12001941	0.023799044	0.00042096976
0.12015090	0.024026792	0.00042297961
0.12028239	0.023873953	0.00042320306
0.12041387	0.023528745	0.00041887349
0.12054536	0.023374605	0.00041458456
0.12067685	0.024191708	0.00042332851
0.12080834	0.024058431	0.00042245870
0.12093983	0.023288720	0.00041405607
0.12107132	0.024530484	0.00042581462
0.12120281	0.024381645	0.00042113801
0.12133429	0.023478582	0.00041542544
0.12146578	0.023760931	0.00041846510
0.12159727	0.023281334	0.00041226270
0.12172876	0.022856198	0.00041080662
0.12186025	0.023524209	0.00041504057
0.12199174	0.023828107	0.00041820968
0.12212323	0.024037212	0.00041799255
0.12225472	0.023846497	0.00041433066
0.12238620	0.024466089	0.00042089696
0.12251769	0.023780230	0.00041405308
0.12264918	0.023963026	0.00041688505
0.12278067	0.024205957	0.00042016573
0.12291216	0.024383113	0.00041991983
0.12304365	0.024029095	0.00041568026
0.12317514	0.023857244	0.00041453020
0.12330663	0.023540670	0.00041292526
0.12343811	0.023174407	0.00041062986
0.12356960	0.023202605	0.00040960566
0.12370109	0.023861390	0.00041437772
0.12383258	0.024060152	0.00041542615
0.12396407	0.024103138	0.00041381172
0.12409556	0.023931396	0.00041804731
0.12422705	0.023918383	0.00041369029
0.12435853	0.022873686	0.00040687976
0.12449002	0.024242416	0.00041510468
0.12462151	0.023262725	0.00041023276
0.12475300	0.023686598	0.00041115933
0.12488449	0.023706430	0.00041142470
0.12501598	0.023695996	0.00041174949
0.12514747	0.023651183	0.00040978287
0.12527896	0.024075079	0.00041280282
0.12541044	0.023097262	0.00040852305
0.12554193	0.023192965	0.00040624956
0.12567342	0.023190045	0.00040636460
0.12580491	0.023783120	0.00041047268
0.12593640	0.023696509	0.00040779472
0.12606789	0.023799993	0.00041227367
0.12619938	0.023843031	0.00041055956
0.12633087	0.023829966	0.00041152950
0.12646235	0.023386731	0.00040884157
0.12659384	0.024029587	0.00040832773
0.12672533	0.023488952	0.00041031750
0.12685682	0.023468232	0.00040670881
0.12698831	0.024028831	0.00041098962
0.12711980	0.023981857	0.00040971209
0.12725129	0.023683885	0.00040681580
0.12738277	0.023375027	0.00040649172
0.12751426	0.024001443	0.00041012590
0.12764575	0.023457508	0.00040692023
0.12777724	0.023920434	0.00040828124
0.12790873	0.023766397	0.00040856990
0.12804022	0.023931644	0.00040967555
0.12817171	0.024286847	0.00041091580
0.12830320	0.023980980	0.00040834745
0.12843468	0.023226158	0.00040275420
0.12856617	0.023959135	0.00040730055
0.12869766	0.023624597	0.00040487216
0.12882915	0.023641524	0.00040671798
0.12896064	0.023217440	0.00040163194
0.12909213	0.023374985	0.00040178037
0.12922362	0.023463652	0.00040370432
0.12935511	0.023438106	0.00040487453
0.12948659	0.023216397	0.00040436584
0.12961808	0.023690307	0.00040441168
0.12974957	0.023960886	0.00040622270
0.12988106	0.024029564	0.00040692998
0.13001255	0.024007877	0.00040656454
0.13014404	0.024668336	0.00041251380
0.13027553	0.023641662	0.00040195899
0.13040701	0.024370394	0.00040825324
0.13053850	0.022899514	0.00039999269
0.13066999	0.023902356	0.00040464607
0.13080148	0.023080003	0.00039974206
0.13093297	0.023768147	0.00040264495
0.13106446	0.023019687	0.00039832421
0.13119595	0.023374749	0.00040016942
0.13132744	0.023013235	0.00039826484
0.13145892	0.023707078	0.00040321346
0.13159041	0.023772843	0.00040181215
0.13172190	0.024023017	0.00040200281
0.13185339	0.023884432	0.00040440024
0.13198488	0.022877399	0.00039591409
0.13211637	0.023647681	0.00040266019
0.13224786	0.023718939	0.00040047516
0.13237935	0.023569024	0.00040131923
0.13251083	0.023585030	0.00040117298
0.13264232	0.023730758	0.00040215915
0.13277381	0.023380422	0.00039863892
0.13290530	0.023831546	0.00039997099
0.13303679	0.023488447	0.00039969428
0.13316828	0.023828192	0.00040221480
0.13329977	0.024350949	0.00040233203
0.13343125	0.023752860	0.00040426866
0.13356274	0.023661869	0.00039775229
0.13369423	0.023871082	0.00040104391
0.13382572	0.023523998	0.00039930611
0.13395721	0.024078414	0.00040151699
0.13408870	0.024296049	0.00040584717
0.13422019	0.022972417	0.00039199998
0.13435168	0.023509980	0.00039779856
0.13448316	0.023664872	0.00040156312
0.13461465	0.023755487	0.00039913862
0.13474614	0.024312089	0.00040378985
0.13487763	0.023710614	0.00039963630
0.13500912	0.023857141	0.00039785563
0.13514061	0.024095197	0.00040191559
0.13527210	0.023435176	0.00039732685
0.13540359	0.023729253	0.00039857294
0.13553507	0.023877644	0.00039860579
0.13566656	0.023572651	0.00039656304
0.13579805	0.022939175	0.00039451186
0.13592954	0.023760766	0.00039745732
0.13606103	0.023870796	0.00040037947
0.13619252	0.023976022	0.00039863423
0.13632401	0.023247114	0.00039311176
0.13645549	0.023549959	0.00039704302
0.13658698	0.023404532	0.00039414573
0.13671847	0.023891789	0.00039789507
0.13684996	0.023539436	0.00039551962
0.13698145	0.023165797	0.00039159513
0.13711294	0.023388306	0.00039528356
0.13724443	0.023424067	0.00039499880
0.13737592	0.023890156	0.00039438757
0.13750740	0.023939565	0.00039861318
0.13763889	0.024029400	0.00039474153
0.13777038	0.023211965	0.00039386170
0.13790187	0.023386618	0.00039373303
0.13803336	0.023892843	0.00039572421
0.13816485	0.024292986	0.00039936541
0.13829634	0.024046554	0.00039587155
0.13842783	0.024275339	0.00039950182
0.13855931	0.023366589	0.00039303413
0.13869080	0.023933054	0.00039624357
0.13882229	0.023937640	0.00039456502
0.13895378	0.023474157	0.00039068152
0.13908527	0.022938373	0.00038992334
0.13921676	0.023387045	0.00039220088
0.13934825	0.023958124	0.00039414635
0.13947973	0.023645397	0.00039136888
0.13961122	0.023247360	0.00038980897
0.13974271	0.023532801	0.00039155697
0.13987420	0.023734283	0.00039471580
0.14000569	0.023056015	0.00038591160
0.14013718	0.023356463	0.00039091718
0.14026867	0.023315572	0.00039009045
0.14040016	0.022729204	0.00038693568
0.14053164	0.023892637	0.00039568993
0.14066313	0.023488339	0.00038806539
0.14079462	0.023342751	0.00039000335
0.14092611	0.023837831	0.00039136588
0.14105760	0.023536752	0.00039009962
0.14118909	0.023005421	0.00038832962
0.14132058	0.023979391	0.00038978577
0.14145207	0.023573518	0.00038928348
0.14158355	0.023679361	0.00038914568
0.14171504	0.023641980	0.00039045723
0.14184653	0.023443458	0.00038973838
0.14197802	0.023698069	0.00038864900
0.14210951	0.023753629	0.00039043561
0.14224100	0.023377428	0.00038762197
0.14237249	0.023812303	0.00038953391
0.14250398	0.023264454	0.00038829031
0.14263546	0.023686641	0.00038770603
0.14276695	0.024196979	0.00039185121
0.14289844	0.023890868	0.00038954512
0.14302993	0.024581045	0.00039482846
0.14316142	0.024433587	0.00039382666
0.14329291	0.023558722	0.00038611901
0.14342440	0.023254535	0.00038539736
0.14355588	0.023151033	0.00038410335
0.14368737	0.023946234	0.00038806915
0.14381886	0.022763264	0.00038318743
0.14395035	0.023610217	0.00038545889
0.14408184	0.023858004	0.00038744502
0.14421333	0.023771619	0.00038780998
0.14434482	0.023694641	0.00038739222
0.14447631	0.024304876	0.00039070844
0.14460779	0.023351302	0.00038498092
0.14473928	0.023968292	0.00038783073
0.14487077	0.023689455	0.00038843997
0.14500226	0.023831002	0.00038673476
0.14513375	0.023827425	0.00039021824
0.14526524	0.023867738	0.00038788577
0.14539673	0.023361278	0.00038362401
0.14552822	0.023698054	0.00038835163
0.14565970	0.023164480	0.00038279997
0.14579119	0.024105619	0.00038906790
0.14592268	0.023063796	0.00038160947
0.14605417	0.024047675	0.00038799841
0.14618566	0.023723376	0.00038829014
0.14631715	0.023459999	0.00038311645
0.14644864	0.023017453	0.00037999878
0.14658012	0.023465840	0.00038364003
0.14671161	0.023725105	0.00038477219
0.14684310	0.023860663	0.00038869623
0.14697459	0.023655106	0.00038416242
0.14710608	0.023161468	0.00038095300
0.14723757	0.023504602	0.00038289963
0.14736906	0.023368034	0.00038126812
0.14750055	0.023309764	0.00038236835
0.14763203	0.024306556	0.00038816653
0.14776352	0.023307923	0.00038174921
0.14789501	0.023596797	0.00038472887
0.14802650	0.023901668	0.00038315260
0.14815799	0.023565760	0.00038407972
0.14828948	0.023096293	0.00037832449
0.14842097	0.023482493	0.00038312838
0.14855246	0.023396131	0.00038214156
0.14868394	0.022991273	0.00037755089
0.14881543	0.023344586	0.00038072015
0.14894692	0.023915134	0.00038493693
0.14907841	0.023688885	0.00038256776
0.14920990	0.023608275	0.00038184636
0.14934139	0.023669495	0.00038133601
0.14947288	0.023373415	0.00038042030
0.14960436	0.023518958	0.00038235677
0.14973585	0.023498028	0.00038095529
0.14986734	0.023612414	0.00038108103
0.14999883	0.023246532	0.00037846127
0.15013032	0.023461328	0.00038125120
0.15026181	0.023363381	0.00038044343
0.15039330	0.023338058	0.00037909164
0.15052479	0.023582260	0.00038053536
0.15065627	0.023315668	0.00037867734
0.15078776	0.023418610	0.00038057668
0.15091925	0.023370439	0.00038083277
0.15105074	0.023576710	0.00037994775
0.15118223	0.023889055	0.00038239755
0.15131372	0.023203598	0.00037851208
0.15144521	0.023452600	0.00037902538
0.15157670	0.023559026	0.00037894104
0.15170818	0.023975433	0.00038200961
0.15183967	0.023358792	0.00037886255
0.15197116	0.023567801	0.00038028817
0.15210265	0.023507818	0.00037836356
0.15223414	0.023186560	0.00037677370
0.15236563	0.023599850	0.00037786829
0.15249712	0.023708570	0.00037990724
0.15262860	0.023457266	0.00037803463
0.15276009	0.023920901	0.00038140777
0.15289158	0.023372214	0.00037686015
0.15302307	0.024057226	0.00038029520
0.15315456	0.023652070	0.00037832644
0.15328605	0.022374509	0.00037064845
0.15341754	0.023973106	0.00038165498
0.15354903	0.023182661	0.00037565012
0.15368051	0.023926894	0.00037972921
0.15381200	0.024027621	0.00037867702
0.15394349	0.023277634	0.00037708794
0.15407498	0.023451920	0.00037721340
0.15420647	0.023796748	0.00037756639
0.15433796	0.023310143	0.00037475437
0.15446945	0.023169539	0.00037308924
0.15460094	0.023769857	0.00037969338
0.15473242	0.023412965	0.00037532776
0.15486391	0.023484015	0.00037464443
0.15499540	0.023299797	0.00037395599
0.15512689	0.023157974	0.00037402276
0.15525838	0.023894842	0.00037933254
0.15538987	0.023995909	0.00037728819
0.15552136	0.023613440	0.00037586880
0.15565284	0.023013755	0.00037213512
0.15578433	0.023682755	0.00037558747
0.15591582	0.023247332	0.00037366856
0.15604731	0.023591602	0.00037615828
0.15617880	0.023436255	0.00037364789
0.15631029	0.024215383	0.00037964014
0.15644178	0.022979862	0.00037060657
0.15657327	0.023285237	0.00037399689
0.15670475	0.023445342	0.00037305780
0.15683624	0.022468180	0.00036783978
0.15696773	0.023508591	0.00037361618
0.15709922	0.023359908	0.00037125910
0.15723071	0.023578682	0.00037486464
0.15736220	0.023373776	0.00037143288
0.15749369	0.023445622	0.00037410103
0.15762518	0.023348358	0.00037254555
0.15775666	0.023856029	0.00037509484
0.15788815	0.023422928	0.00037325353
0.15801964	0.023709480	0.00037357963
0.15815113	0.023628435	0.00037402075
0.15828262	0.022504078	0.00036723447
0.15841411	0.022858386	0.00036935016
0.15854560	0.023702557	0.00037414355
0.15867708	0.023542535	0.00037199368
0.15880857	0.023560223	0.00037390222
0.15894006	0.023866649	0.00037423318
0.15907155	0.023702791	0.00037314552
0.15920304	0.023787673	0.00037533407
0.15933453	0.023760828	0.00037282157
0.15946602	0.023249130	0.00037010599
0.15959751	0.023380881	0.00037133174
0.15972899	0.023371020	0.00037093895
0.15986048	0.022869896	0.00036836975
0.15999197	0.022922898	0.00036691377
0.16012346	0.023941997	0.00037441208
0.16025495	0.024368160	0.00037639253
0.16038644	0.022963849	0.00036672778
0.16051793	0.023715584	0.00037433161
0.16064942	0.024075100	0.00037235225
0.16078090	0.023371291	0.00037078571
0.16091239	0.023148370	0.00036921457
0.16104388	0.023753105	0.00036989064
0.16117537	0.023434421	0.00037027871
0.16130686	0.022950253	0.00036604746
0.16143835	0.023307152	0.00036895416
0.16156984	0.023876749	0.00037318925
0.16170133	0.023495299	0.00036835597
0.16183281	0.023723654	0.00037216025
0.16196430	0.023528903	0.00036834936
0.16209579	0.023376618	0.00036808163
0.16222728	0.023146023	0.00036836904
0.16235877	0.023573068	0.00036759451
0.16249026	0.023102360	0.00036633114
0.16262175	0.023556287	0.00036908964
0.16275323	0.023918809	0.00037097165
0.16288472	0.023273239	0.00036674372
0.16301621	0.023909839	0.00036953469
0.16314770	0.023296500	0.00036807856
0.16327919	0.024033763	0.00037064422
0.16341068	0.023812555	0.00036881860
0.16354217	0.023884478	0.00037039488
0.16367366	0.023575868	0.00036836191
0.16380514	0.024665765	0.00037497104
0.16393663	0.023435741	0.00036782847
0.16406812	0.023844844	0.00036759042
0.16419961	0.023712112	0.00036905009
0.16433110	0.023760451	0.00036911639
0.16446259	0.023181045	0.00036531394
0.16459408	0.023399616	0.00036637185
0.16472557	0.022994896	0.00036192481
0.16485705	0.022925113	0.00036396702
0.16498854	0.023487586	0.00036631810
0.16512003	0.022871634	0.00036192471
0.16525152	0.023381247	0.00036664786
0.16538301	0.023387029	0.00036399687
0.16551450	0.023202041	0.00036620271
0.16564599	0.023605142	0.00036669851
0.16577747	0.022763357	0.00036296995
0.16590896	0.023044727	0.00036412057
0.16604045	0.023243182	0.00036255014
0.16617194	0.023962208	0.00036884541
0.16630343	0.023182095	0.00036231805
0.16643492	0.024129433	0.00036943830
0.16656641	0.023709082	0.00036763834
0.16669790	0.023640492	0.00036368064
0.16682938	0.022870620	0.00036239914
0.16696087	0.023051053	0.00036214021
0.16709236	0.023210864	0.00036146424
0.16722385	0.023243588	0.00036369986
0.16735534	0.023764332	0.00036567912
0.16748683	0.024377750	0.00036975679
0.16761832	0.023489631	0.00036587826
0.16774981	0.023895324	0.00036514322
0.16788129	0.023335437	0.00036531812
0.16801278	0.023896559	0.00036504369
0.16814427	0.023720765	0.00036658248
0.16827576	0.022900862	0.00036112205
0.16840725	0.023874872	0.00036448947
0.16853874	0.023381236	0.00036172814
0.16867023	0.023904861	0.00036316655
0.16880171	0.022982431	0.00036182173
0.16893320	0.023453949	0.00036387385
0.16906469	0.022722791	0.00035657966
0.16919618	0.023880927	0.00036657986
0.16932767	0.023921739	0.00036378177
0.16945916	0.023905975	0.00036567544
0.16959065	0.023244983	0.00036176629
0.16972214	0.023738774	0.00036262471
0.16985362	0.023238433	0.00036144056
0.16998511	0.023060521	0.00035704081
0.17011660	0.023312126	0.00036207839
0.17024809	0.023696994	0.00036391507
0.17037958	0.023822977	0.00036244462
0.17051107	0.023638148	0.00036398695
0.17064256	0.023242728	0.00035967807
0.17077405	0.024043958	0.00036476616
0.17090553	0.022688545	0.00035780708
0.17103702	0.023547722	0.00036161604
0.17116851	0.023647956	0.00036197578
0.17130000	0.023314110	0.00036023636
0.17143149	0.023126315	0.00035879270
0.17156298	0.024111448	0.00036527159
0.17169447	0.023409920	0.00035935740
0.17182595	0.023327170	0.00035944196
0.17195744	0.023648730	0.00036234369
0.17208893	0.023272375	0.00035738869
0.17222042	0.023127230	0.00035735664
0.17235191	0.023243956	0.00035888648
0.17248340	0.023706004	0.00036186592
0.17261489	0.023490916	0.00036104473
0.17274638	0.024175397	0.00036264027
0.17287786	0.023120635	0.00035883327
0.17300935	0.023852954	0.00036121052
0.17314084	0.023696090	0.00036064875
0.17327233	0.023362309	0.00035729346
0.17340382	0.023015239	0.00035562698
0.17353531	0.022635935	0.00035438781
0.17366680	0.022983015	0.00035555092
0.17379829	0.023646725	0.00035897667
0.17392977	0.022881222	0.00035621044
0.17406126	0.023274169	0.00035805139
0.17419275	0.023533504	0.00035979393
0.17432424	0.023585962	0.00035820129
0.17445573	0.023363900	0.00035732149
0.17458722	0.023665475	0.00036040228
0.17471871	0.023530469	0.00035767561
0.17485019	0.023524143	0.00035926303
0.17498168	0.023387455	0.00035753426
0.17511317	0.023649348	0.00035929992
0.17524466	0.023583906	0.00036008553
0.17537615	0.023750725	0.00035872948
0.17550764	0.023118860	0.00035525118
0.17563913	0.023327770	0.00035617341
0.17577062	0.024161887	0.00036096741
0.17590210	0.022637357	0.00035189326
0.17603359	0.024318513	0.00036095578
0.17616508	0.022738921	0.00035232824
0.17629657	0.023236159	0.00035669005
0.17642806	0.024142038	0.00035865619
0.17655955	0.022776993	0.00035278565
0.17669104	0.023322878	0.00035535455
0.17682253	0.023743794	0.00035766888
0.17695401	0.024149596	0.00036226302
0.17708550	0.023034649	0.00035311333
0.17721699	0.023472211	0.00035577001
0.17734848	0.022887890	0.00035358551
0.17747997	0.023798055	0.00035802651
0.17761146	0.023827445	0.00035958500
0.17774295	0.022988362	0.00035047825
0.17787443	0.023668100	0.00035705969
0.17800592	0.023121872	0.00035301903
0.17813741	0.023541632	0.00035671012
0.17826890	0.022891881	0.00035248911
0.17840039	0.024144156	0.00035735900
0.17853188	0.023665516	0.00035782156
0.17866337	0.023383240	0.00035398870
0.17879486	0.023221434	0.00035237729
0.17892634	0.023475808	0.00035547064
0.17905783	0.023637772	0.00035579695
0.17918932	0.023482595	0.00035713267
0.17932081	0.023645247	0.00035563990
0.17945230	0.023367908	0.00035368734
0.17958379	0.023637220	0.00035619580
0.17971528	0.023762574	0.00035464786
0.17984677	0.022738360	0.00035051282
0.17997825	0.023115614	0.00035106879
0.18010974	0.023257473	0.00035172907
0.18024123	0.023129483	0.00035130780
0.18037272	0.023558011	0.00035258969
0.18050421	0.022995033	0.00035801482
0.18063570	0.023314576	0.00036233288
0.18076719	0.023398367	0.00036425715
0.18089867	0.023654402	0.00036939944
0.18103016	0.023105157	0.00036579644
0.18116165	0.023021216	0.00036813333
0.18129314	0.024000303	0.00037490481
0.18142463	0.023652866	0.00037328601
0.18155612	0.023711897	0.00037606619
0.18168761	0.023178272	0.00037410101
0.18181910	0.023550125	0.00037857699
0.18195058	0.023165032	0.00037776377
0.18208207	0.022965203	0.00037339220
0.18221356	0.022757235	0.00037551197
0.18234505	0.023125655	0.00037938286
0.18247654	0.023155653	0.00038102372
0.18260803	0.023419554	0.00038252522
0.18273952	0.022968989	0.00038088601
0.18287101	0.022834996	0.00038158331
0.18300249	0.022931142	0.00038287697
0.18313398	0.023068559	0.00038436698
0.18326547	0.022856979	0.00038459965
0.18339696	0.023531289	0.00038820336
0.18352845	0.023995054	0.00039201140
0.18365994	0.022840542	0.00038591767
0.18379143	0.023057277	0.00038865132
0.18392292	0.023934360	0.00039783239
0.18405440	0.023468201	0.00039198012
0.18418589	0.023595145	0.00039454358
0.18431738	0.023076176	0.00039293568
0.18444887	0.023502553	0.00039454422
0.18458036	0.023060493	0.00039368226
0.18471185	0.022668352	0.00039113940
0.18484334	0.022838226	0.00039445846
0.18497482	0.023625075	0.00040130066
0.18510631	0.022996367	0.00039380368
0.18523780	0.023643409	0.00040120521
0.18536929	0.022775855	0.00039014316
0.18550078	0.023159528	0.00038651080
0.18563227	0.023246096	0.00038838890
0.18576376	0.023203397	0.00037891883
0.18589525	0.023412775	0.00038568945
0.18602673	0.023549668	0.00038260797
0.18615822	0.023102385	0.00037869341
0.18628971	0.023218218	0.00037710983
0.18642120	0.023719627	0.00037826620
0.18655269	0.023665905	0.00037872471
0.18668418	0.023454809	0.00037341665
0.18681567	0.022914445	0.00037058131
0.18694716	0.023555691	0.00037463364
0.18707864	0.023546806	0.00037106236
0.18721013	0.023002414	0.00036778800
0.18734162	0.023888158	0.00037499542
0.18747311	0.023451448	0.00036896732
0.18760460	0.024117178	0.00037485009
0.18773609	0.024074756	0.00036955736
0.18786758	0.022936698	0.00036447744
0.18799906	0.023315697	0.00036712237
0.18813055	0.023049624	0.00036254575
0.18826204	0.022973136	0.00036229449
0.18839353	0.022656639	0.00035723362
0.18852502	0.023095459	0.00036275659
0.18865651	0.023883706	0.00036571069
0.18878800	0.023580849	0.00036155066
0.18891949	0.023248500	0.00036055711
0.18905097	0.023117029	0.00035898219
0.18918246	0.023262410	0.00035959552
0.18931395	0.023789756	0.00036313908
0.18944544	0.023295017	0.00035702483
0.18957693	0.023466725	0.00035979358
0.18970842	0.023169024	0.00035591623
0.18983991	0.023433775	0.00035904769
0.18997140	0.023296657	0.00035865887
0.19010288	0.024021765	0.00035858344
0.19023437	0.023554528	0.00035791989
0.19036586	0.023087419	0.00035307805
0.19049735	0.023551843	0.00035573137
0.19062884	0.023028824	0.00035273196
0.19076033	0.022228219	0.00034551899
0.19089182	0.023606367	0.00035552446
0.19102330	0.023545146	0.00035405659
0.19115479	0.023216192	0.00035152843
0.19128628	0.022844831	0.00034979955
0.19141777	0.023111346	0.00035027275
0.19154926	0.023387513	0.00035202561
0.19168075	0.023431544	0.00035142299
0.19181224	0.023272162	0.00035286847
0.19194373	0.023278319	0.00035216113
0.19207521	0.023753517	0.00035167184
0.19220670	0.023671064	0.00035307580
0.19233819	0.023026774	0.00034977489
0.19246968	0.022962594	0.00034975037
0.19260117	0.023250841	0.00035133173
0.19273266	0.022961828	0.00034801865
0.19286415	0.023534130	0.00035037909
0.19299564	0.023120885	0.00035149155
0.19312712	0.022393593	0.00034371775
0.19325861	0.023026040	0.00034907753
0.19339010	0.023073843	0.00034757337
0.19352159	0.023626426	0.00035094946
0.19365308	0.022994076	0.00034938859
0.19378457	0.023559480	0.00035005945
0.19391606	0.023510104	0.00035065307
0.19404754	0.023929709	0.00035278954
0.19417903	0.023725099	0.00035240226
0.19431052	0.023351780	0.00035051978
0.19444201	0.023152601	0.00034808803
0.19457350	0.023356330	0.00034871224
0.19470499	0.023736230	0.00035104400
0.19483648	0.023724657	0.00035081251
0.19496797	0.023101520	0.00034803157
0.19509945	0.023402224	0.00034813770
0.19523094	0.022973607	0.00034596182
0.19536243	0.023418222	0.00034872808
0.19549392	0.023086081	0.00034504367
0.19562541	0.023022522	0.00034548851
0.19575690	0.023318427	0.00034618886
0.19588839	0.023859085	0.00035035458
0.19601988	0.023477875	0.00034785599
0.19615136	0.023603291	0.00034834282
0.19628285	0.023488656	0.00034866287
0.19641434	0.023657413	0.00034834482
0.19654583	0.023470961	0.00034876700
0.19667732	0.023008391	0.00034508009
0.19680881	0.023384668	0.00034675620
0.19694030	0.023167981	0.00034594607
0.19707178	0.023324508	0.00034632262
0.19720327	0.023005701	0.00034393065
0.19733476	0.023432280	0.00034603832
0.19746625	0.023291079	0.00034407964
0.19759774	0.023543655	0.00034693057
0.19772923	0.023732383	0.00034802191
0.19786072	0.023600835	0.00034703111
0.19799221	0.023434873	0.00034593721
0.19812369	0.022701860	0.00034021096
0.19825518	0.023194400	0.00034473237
0.19838667	0.023519951	0.00034503262
0.19851816	0.023136433	0.00034330463
0.19864965	0.023398278	0.00034531626
0.19878114	0.023000530	0.00034253938
0.19891263	0.023328384	0.00034614130
0.19904412	0.022886947	0.00034111790
0.19917560	0.022976262	0.00034343376
0.19930709	0.024013976	0.00034831558
0.19943858	0.023478470	0.00034413300
0.19957007	0.022742312	0.00034065711
0.19970156	0.022963580	0.00034141237
0.19983305	0.023722404	0.00034626581
0.19996454	0.023839450	0.00034607777
0.20009602	0.023052060	0.00034101516
0.20022751	0.023283810	0.00034339950
0.20035900	0.023706588	0.00034495145
0.20049049	0.024471002	0.00034901420
0.20062198	0.023407677	0.00034426198
0.20075347	0.022859584	0.00034010353
0.20088496	0.023283819	0.00034291182
0.20101645	0.023694954	0.00034601437
0.20114793	0.023717023	0.00034333166
0.20127942	0.022729716	0.00033917457
0.20141091	0.022915776	0.00033945679
0.20154240	0.023105230	0.00034050331
0.20167389	0.023014442	0.00034207280
0.20180538	0.023473246	0.00034158184
0.20193687	0.023464447	0.00034333623
0.20206836	0.023486585	0.00034262639
0.20219984	0.022630832	0.00033816193
0.20233133	0.023740479	0.00034536207
0.20246282	0.023059145	0.00033840764
0.20259431	0.022753524	0.00033869079
0.20272580	0.023471211	0.00034121932
0.20285729	0.023372944	0.00034057795
0.20298878	0.023712984	0.00034389874
0.20312027	0.023737295	0.00034049373
0.20325175	0.023275134	0.00034109548
0.20338324	0.023527146	0.00034067949
0.20351473	0.023413526	0.00034021175
0.20364622	0.023156951	0.00034051298
0.20377771	0.023498255	0.00033995712
0.20390920	0.023348856	0.00034110285
0.20404069	0.023317595	0.00033949842
0.20417217	0.023476262	0.00034128759
0.20430366	0.023599841	0.00034190105
0.20443515	0.023387867	0.00033745000
0.20456664	0.023165808	0.00033801307
0.20469813	0.022956946	0.00033726876
0.20482962	0.023166162	0.00033772949
0.20496111	0.023191493	0.00033834678
0.20509260	0.022969171	0.00033653368
0.20522408	0.023123008	0.00033754434
0.20535557	0.023181692	0.00033935260
0.20548706	0.023261695	0.00033834370
0.20561855	0.023062625	0.00033817221
0.20575004	0.022614375	0.00033295582
0.20588153	0.022803498	0.00033505599
0.20601302	0.022557957	0.00033461902
0.20614451	0.024126445	0.00034017294
0.20627599	0.023266934	0.00033879516
0.20640748	0.023625844	0.00033826847
0.20653897	0.023302922	0.00033766346
0.20667046	0.023603287	0.00033981975
0.20680195	0.023471558	0.00033708661
0.20693344	0.023049116	0.00033645817
0.20706493	0.023032760	0.00033430395
0.20719641	0.022781769	0.00033435098
0.20732790	0.023634564	0.00034012484
0.20745939	0.023257138	0.00033573875
0.20759088	0.023803557	0.00034070787
0.20772237	0.023249606	0.00033676107
0.20785386	0.023006134	0.00033478077
0.20798535	0.023163812	0.00033819308
0.20811684	0.023542340	0.00033736208
0.20824832	0.023048349	0.00033584011
0.20837981	0.023062593	0.00033564212
0.20851130	0.023522405	0.00033830759
0.20864279	0.023141270	0.00033686989
0.20877428	0.023338883	0.00033572699
0.20890577	0.023498078	0.00033677766
0.20903726	0.023822582	0.00033868731
0.20916875	0.023276470	0.00033650583
0.20930023	0.022894636	0.00033389427
0.20943172	0.023319041	0.00033634345
0.20956321	0.023197632	0.00033407863
0.20969470	0.023184983	0.00033491820
0.20982619	0.023404181	0.00033522522
0.20995768	0.022915861	0.00033357725
0.21008917	0.023152373	0.00033332532
0.21022065	0.022890719	0.00033373600
0.21035214	0.023741602	0.00033899467
0.21048363	0.023088768	0.00033293286
0.21061512	0.023226987	0.00033618508
0.21074661	0.023136172	0.00033320087
0.21087810	0.023410645	0.00033458345
0.21100959	0.023397058	0.00033719869
0.21114108	0.023198270	0.00033289247
0.21127256	0.023243862	0.00033571860
0.21140405	0.023645408	0.00033513664
0.21153554	0.022699544	0.00033108056
0.21166703	0.023274485	0.00033428495
0.21179852	0.023468952	0.00033554369
0.21193001	0.023220697	0.00033478213
0.21206150	0.022860668	0.00033060463
0.21219299	0.022894378	0.00033138921
0.21232447	0.023428014	0.00033557180
0.21245596	0.023250098	0.00033224109
0.21258745	0.023044768	0.00033295200
0.21271894	0.022986690	0.00033180776
0.21285043	0.022951707	0.00033056389
0.21298192	0.023242372	0.00033458143
0.21311341	0.023401418	0.00033345774
0.21324489	0.022723194	0.00033085727
0.21337638	0.023780419	0.00033368781
0.21350787	0.023136881	0.00033215120
0.21363936	0.023977188	0.00033832680
0.21377085	0.023364759	0.00033221169
0.21390234	0.023888646	0.00033722502
0.21403383	0.022668246	0.00032896288
0.21416532	0.022816126	0.00032969869
0.21429680	0.022995101	0.00033210253
0.21442829	0.023428060	0.00033298188
0.21455978	0.023228586	0.00033138563
0.21469127	0.023269703	0.00033210713
0.21482276	0.023484592	0.00033281687
0.21495425	0.023057240	0.00033158485
0.21508574	0.023290486	0.00033173239
0.21521723	0.023706474	0.00033420495
0.21534871	0.023033918	0.00033120169
0.21548020	0.023574828	0.00033105696
0.21561169	0.022707067	0.00032945443
0.21574318	0.022751093	0.00032881128
0.21587467	0.023238929	0.00033001421
0.21600616	0.023353395	0.00033180222
0.21613765	0.023602758	0.00033175610
0.21626913	0.023218947	0.00033123536
0.21640062	0.023653388	0.00033271095
0.21653211	0.023128310	0.00032963560
0.21666360	0.022841974	0.00032867254
0.21679509	0.023475376	0.00033067493
0.21692658	0.022760501	0.00032708512
0.21705807	0.023579221	0.00033293581
0.21718956	0.022564565	0.00032603967
0.21732104	0.022753354	0.00032822138
0.21745253	0.023305159	0.00033042227
0.21758402	0.023185087	0.00033005331
0.21771551	0.023266880	0.00032981370
0.21784700	0.022869367	0.00032738448
0.21797849	0.022917392	0.00032800666
0.21810998	0.023703713	0.00033145480
0.21824147	0.023440171	0.00033101522
0.21837295	0.024185864	0.00033514945
0.21850444	0.022486637	0.00032325416
0.21863593	0.023139700	0.00032955512
0.21876742	0.023342618	0.00032749849
0.21889891	0.023060436	0.00032813757
0.21903040	0.023010680	0.00032824421
0.21916189	0.023573110	0.00032868517
0.21929337	0.023014177	0.00032760249
0.21942486	0.023494470	0.00032933922
0.21955635	0.023429193	0.00032968101
0.21968784	0.022933794	0.00032686689
0.21981933	0.022985609	0.00032414737
0.21995082	0.022823133	0.00032630752
0.22008231	0.023257737	0.00032767572
0.22021380	0.023136714	0.00032797524
0.22034528	0.023212896	0.00032866994
0.22047677	0.022633186	0.00032229341
0.22060826	0.023081879	0.00032596998
0.22073975	0.022955145	0.00032529267
0.22087124	0.023314656	0.00032876633
0.22100273	0.023325679	0.00032863585
0.22113422	0.023488674	0.00032772201
0.22126571	0.023647558	0.00033000507
0.22139719	0.022487624	0.00032368480
0.22152868	0.023545648	0.00032916032
0.22166017	0.022550007	0.00032410666
0.22179166	0.023312668	0.00032505756
0.22192315	0.023256092	0.00032726921
0.22205464	0.023170723	0.00032673494
0.22218613	0.023119020	0.00032550980
0.22231761	0.022727607	0.00032382301
0.22244910	0.022851970	0.00032351769
0.22258059	0.023192236	0.00032672348
0.22271208	0.023314771	0.00032684773
0.22284357	0.023102047	0.00032498683
0.22297506	0.022676159	0.00032440400
0.22310655	0.023388807	0.00032631250
0.22323804	0.022893742	0.00032515386
0.22336952	0.023226179	0.00032720665
0.22350101	0.023136720	0.00032403004
0.22363250	0.022965170	0.00032405264
0.22376399	0.022869517	0.00032266688
0.22389548	0.023645562	0.00032865340
0.22402697	0.023568111	0.00032900849
0.22415846	0.023467185	0.00032570070
0.22428995	0.022804967	0.00032302967
0.22442143	0.022906941	0.00032278320
0.22455292	0.022676336	0.00032284409
0.22468441	0.023382853	0.00032644671
0.22481590	0.022696397	0.00032254446
0.22494739	0.022782865	0.00032154072
0.22507888	0.022879418	0.00032266153
0.22521037	0.023041908	0.00032314574
0.22534186	0.023133606	0.00032434408
0.22547334	0.022913194	0.00032244519
0.22560483	0.022697094	0.00031991933
0.22573632	0.022715800	0.00032099908
0.22586781	0.023168405	0.00032257432
0.22599930	0.022876901	0.00032269980
0.22613079	0.022999846	0.00032137284
0.22626228	0.022996467	0.00032320472
0.22639376	0.023128238	0.00032360857
0.22652525	0.023387061	0.00032419327
0.22665674	0.023157486	0.00032432934
0.22678823	0.022366701	0.00031796673
0.22691972	0.022849569	0.00032074769
0.22705121	0.023439635	0.00032422449
0.22718270	0.022873384	0.00032190668
0.22731419	0.023238821	0.00032394268
0.22744567	0.022959816	0.00032142338
0.22757716	0.023520461	0.00032342432
0.22770865	0.023275831	0.00032295708
0.22784014	0.023131135	0.00032232649
0.22797163	0.023008754	0.00032275937
0.22810312	0.023533425	0.00032363496
0.22823461	0.023353493	0.00032360318
0.22836610	0.023140010	0.00032321067
0.22849758	0.022969630	0.00032056204
0.22862907	0.023085119	0.00032261564
0.22876056	0.022673169	0.00031840638
0.22889205	0.023035410	0.00032183113
0.22902354	0.023246231	0.00032318047
0.22915503	0.023415914	0.00032162860
0.22928652	0.024099103	0.00032718936
0.22941800	0.023417345	0.00032240227
0.22954949	0.023547958	0.00032431811
0.22968098	0.023277057	0.00032304311
0.22981247	0.023588236	0.00032312653
0.22994396	0.022678565	0.00031902810
0.23007545	0.022892645	0.00032210442
0.23020694	0.023357291	0.00032716589
0.23033843	0.022539019	0.00032824905
0.23046991	0.023646805	0.00033526063
0.23060140	0.023283730	0.00033513360
0.23073289	0.023257164	0.00033463487
0.23086438	0.023230496	0.00033667599
0.23099587	0.022912611	0.00033790615
0.23112736	0.022815650	0.00033537639
0.23125885	0.023066090	0.00034027609
0.23139034	0.023356733	0.00034061998
0.23152182	0.022817809	0.00033926060
0.23165331	0.023006092	0.00034388679
0.23178480	0.023161322	0.00034468134
0.23191629	0.022814292	0.00034281873
0.23204778	0.022331204	0.00034119749
0.23217927	0.023151570	0.00034527840
0.23231076	0.022989822	0.00034698850
0.23244224	0.022943900	0.00034582601
0.23257373	0.023453504	0.00035002477
0.23270522	0.022389853	0.00034543509
0.23283671	0.022843583	0.00034591074
0.23296820	0.023294836	0.00034981488
0.23309969	0.022981447	0.00034679514
0.23323118	0.022636347	0.00034507672
0.23336267	0.023241307	0.00034947095
0.23349415	0.022863998	0.00034492179
0.23362564	0.023426465	0.00035110582
0.23375713	0.022950451	0.00034866451
0.23388862	0.023329903	0.00035042298
0.23402011	0.023885833	0.00035407555
0.23415160	0.022936337	0.00034765135
0.23428309	0.023155981	0.00035210075
0.23441458	0.023094320	0.00034957379
0.23454606	0.023422649	0.00035394332
0.23467755	0.022842800	0.00034815982
0.23480904	0.023609424	0.00035482904
0.23494053	0.023167257	0.00035220050
0.23507202	0.023030737	0.00035116093
0.23520351	0.022938442	0.00035014608
0.23533500	0.022979630	0.00035081127
0.23546648	0.023621421	0.00035435548
0.23559797	0.022990441	0.00035427555
0.23572946	0.022870881	0.00035095339
0.23586095	0.022401292	0.00034841507
0.23599244	0.022777836	0.00035304293
0.23612393	0.023719318	0.00035613871
0.23625542	0.023489661	0.00035711326
0.23638691	0.022924824	0.00035309546
0.23651839	0.023048185	0.00035241501
0.23664988	0.022950611	0.00035303206
0.23678137	0.022878029	0.00035295072
0.23691286	0.022878602	0.00035423010
0.23704435	0.023736502	0.00035907195
0.23717584	0.024085145	0.00035928909
0.23730733	0.022472820	0.00035270531
0.23743882	0.023465988	0.00035743380
0.23757030	0.023424260	0.00035715192
0.23770179	0.023227608	0.00035729905
0.23783328	0.022877105	0.00035350210
0.23796477	0.023500891	0.00035898439
0.23809626	0.022699403	0.00035219863
0.23822775	0.022680186	0.00035333946
0.23835924	0.023160642	0.00035865159
0.23849072	0.023325446	0.00035614404
0.23862221	0.022975904	0.00035569066
0.23875370	0.022299492	0.00035140407
0.23888519	0.023036808	0.00035641824
0.23901668	0.022868060	0.00035832381
0.23914817	0.022788717	0.00035255824
0.23927966	0.023496881	0.00036073835
0.23941115	0.023261438	0.00035869600
0.23954263	0.023226786	0.00035889800
0.23967412	0.023245834	0.00036019366
0.23980561	0.023301406	0.00035718269
0.23993710	0.023530811	0.00036116906
0.24006859	0.022526118	0.00035415146
0.24020008	0.022592692	0.00035505070
0.24033157	0.023828203	0.00036269318
0.24046306	0.022676060	0.00035520934
0.24059454	0.023788939	0.00036320475
0.24072603	0.023085190	0.00035947022
0.24085752	0.023383311	0.00036150266
0.24098901	0.023179637	0.00036193367
0.24112050	0.022444545	0.00035403920
0.24125199	0.022631409	0.00035691905
0.24138348	0.022784715	0.00035947713
0.24151496	0.023113618	0.00035907816
0.24164645	0.022789531	0.00035964752
0.24177794	0.023563330	0.00036039227
0.24190943	0.023543387	0.00036248549
0.24204092	0.023101316	0.00035998160
0.24217241	0.022868372	0.00035769978
0.24230390	0.023284570	0.00036269739
0.24243539	0.023765546	0.00036318366
0.24256687	0.023180551	0.00036181625
0.24269836	0.022461013	0.00035808893
0.24282985	0.022679175	0.00035655700
0.24296134	0.023031609	0.00036067884
0.24309283	0.023648415	0.00036422004
0.24322432	0.023085570	0.00036148241
0.24335581	0.022539284	0.00035915421
0.24348730	0.023006884	0.00036125866
0.24361878	0.023013146	0.00036123569
0.24375027	0.023307142	0.00036204869
0.24388176	0.022727033	0.00035943302
0.24401325	0.023180531	0.00036457076
0.24414474	0.023239079	0.00036127157
0.24427623	0.022668978	0.00036035697
0.24440772	0.023667870	0.00036555955
0.24453920	0.023220174	0.00036347449
0.24467069	0.022278456	0.00035910689
0.24480218	0.022826249	0.00036015408
0.24493367	0.022994850	0.00036227329
0.24506516	0.023572837	0.00036613020
0.24519665	0.022815888	0.00036123581
0.24532814	0.022481631	0.00036124371
0.24545963	0.023183364	0.00036294224
0.24559111	0.023352214	0.00036371400
0.24572260	0.023690045	0.00036741280
0.24585409	0.022626095	0.00035981068
0.24598558	0.022837903	0.00036227556
0.24611707	0.023540958	0.00036643674
0.24624856	0.022801035	0.00035978466
0.24638005	0.022712604	0.00036347709
0.24651154	0.022452796	0.00035865720
0.24664302	0.023208860	0.00036633564
0.24677451	0.023024844	0.00036281852
0.24690600	0.022860148	0.00036264908
0.24703749	0.023015476	0.00036499424
0.24716898	0.023743887	0.00036696592
0.24730047	0.022858991	0.00036423446
0.24743196	0.023021968	0.00036321723
0.24756345	0.023180627	0.00036402931
0.24769493	0.023172377	0.00036679595
0.24782642	0.023165259	0.00036455453
0.24795791	0.022978583	0.00036513951
0.24808940	0.022792160	0.00036443405
0.24822089	0.022964256	0.00036286092
0.24835238	0.023052262	0.00036562809
0.24848387	0.022857396	0.00036410879
0.24861535	0.023620760	0.00036984873
0.24874684	0.022851521	0.00036368902
0.24887833	0.023098780	0.00036537241
0.24900982	0.023054853	0.00036625375
0.24914131	0.022783797	0.00036319152
0.24927280	0.023123222	0.00036717953
0.24940429	0.022812308	0.00036508037
0.24953578	0.023927843	0.00037160271
0.24966726	0.022699203	0.00036540560
0.24979875	0.022289150	0.00036095716
0.24993024	0.022587631	0.00036505582
0.25006173	0.022794774	0.00036381746
0.25019322	0.022532946	0.00036375696
0.25032471	0.023681794	0.00037294319
0.25045620	0.023151885	0.00036574164
0.25058769	0.022930068	0.00036686112
0.25071917	0.023057484	0.00036680661
0.25085066	0.022916758	0.00036572768
0.25098215	0.023261467	0.00036926730
0.25111364	0.023667147	0.00036962993
0.25124513	0.023335736	0.00037071476
0.25137662	0.023346153	0.00036954927
0.25150811	0.023182901	0.00036672674
0.25163959	0.022753196	0.00036606902
0.25177108	0.022616575	0.00036307776
0.25190257	0.022743133	0.00036601265
0.25203406	0.022585025	0.00036467481
0.25216555	0.022570156	0.00036315327
0.25229704	0.022978623	0.00036755751
0.25242853	0.023480884	0.00036897716
0.25256002	0.023069625	0.00036897070
0.25269150	0.023270457	0.00036928262
0.25282299	0.024116846	0.00037253705
0.25295448	0.024255299	0.00037770464
0.25308597	0.023444521	0.00036868222
0.25321746	0.023286151	0.00036987513
0.25334895	0.023699876	0.00037253635
0.25348044	0.023242438	0.00036827642
0.25361193	0.022823961	0.00036765512
0.25374341	0.023359513	0.00036904941
0.25387490	0.023790472	0.00037147845
0.25400639	0.022664434	0.00037282534
0.25413788	0.022980370	0.00037723170
0.25426937	0.022530756	0.00038063787
0.25440086	0.023442873	0.00038943097
0.25453235	0.022092657	0.00038236530
0.25466383	0.023166346	0.00039253660
0.25479532	0.023197859	0.00039452155
0.25492681	0.023642724	0.00039961692
0.25505830	0.023473373	0.00040044364
0.25518979	0.023266092	0.00040031361
0.25532128	0.022755235	0.00039961933
0.25545277	0.022543625	0.00040063433
0.25558426	0.023135680	0.00040551918
0.25571574	0.022296240	0.00040194232
0.25584723	0.022480940	0.00040440601
0.25597872	0.023245172	0.00041331550
0.25611021	0.023209208	0.00041189427
0.25624170	0.023611568	0.00041643132
0.25637319	0.023585622	0.00042080225
0.25650468	0.023237646	0.00041677938
0.25663617	0.022765088	0.00041604360
0.25676765	0.022508221	0.00041654505
0.25689914	0.022670483	0.00041939114
0.25703063	0.022936862	0.00042442248
0.25716212	0.023041615	0.00042417318
0.25729361	0.022760838	0.00042439218
0.25742510	0.022369529	0.00042245487
0.25755659	0.022527911	0.00042692256
0.25768807	0.022599245	0.00042695905
0.25781956	0.022710515	0.00042882297
0.25795105	0.023223335	0.00043408790
0.25808254	0.022552630	0.00043616486
0.25821403	0.023733563	0.00043992267
0.25834552	0.023939421	0.00044438872
0.25847701	0.023561123	0.00044044920
0.25860850	0.023000814	0.00043896579
0.25873998	0.023498752	0.00044402003
0.25887147	0.023815424	0.00044827222
0.25900296	0.023174988	0.00044324841
0.25913445	0.023412673	0.00044422105
0.25926594	0.023382850	0.00044367174
0.25939743	0.023485668	0.00044829902
0.25952892	0.022728846	0.00043921503
0.25966041	0.022443040	0.00044266254
0.25979189	0.022686061	0.00044092724
0.25992338	0.023104022	0.00044953421
0.26005487	0.022684224	0.00044798814
0.26018636	0.024041325	0.00045561029
0.26031785	0.023207391	0.00045050154
0.26044934	0.023256287	0.00044966673
0.26058083	0.022857032	0.00044779776
0.26071231	0.023747019	0.00045688046
0.26084380	0.023129959	0.00045029945
0.26097529	0.022588143	0.00045046873
0.26110678	0.022308238	0.00044745347
0.26123827	0.022699641	0.00045242813
0.26136976	0.022542394	0.00045028574
0.26150125	0.022123286	0.00044890778
0.26163274	0.023870154	0.00046161174
0.26176422	0.023323542	0.00045612257
0.26189571	0.022858887	0.00045892317
0.26202720	0.024189351	0.00046642226
0.26215869	0.022863096	0.00045659448
0.26229018	0.022866937	0.00045842737
0.26242167	0.022902487	0.00045967369
0.26255316	0.023254910	0.00046098135
0.26268465	0.024244745	0.00047229957
0.26281613	0.022745404	0.00045958793
0.26294762	0.023289039	0.00046489515
0.26307911	0.022814603	0.00046128599
0.26321060	0.023936944	0.00047251988
0.26334209	0.023008556	0.00046657381
0.26347358	0.023313098	0.00046855613
0.26360507	0.022486375	0.00046065497
0.26373655	0.023001780	0.00046512515
0.26386804	0.022526744	0.00046374610
0.26399953	0.023224128	0.00047176269
0.26413102	0.022981030	0.00046665458
0.26426251	0.023354470	0.00047212961
0.26439400	0.023214153	0.00047008847
0.26452549	0.023536007	0.00047477022
0.26465698	0.023407879	0.00047644597
0.26478846	0.024036895	0.00047692746
0.26491995	0.022620830	0.00047420407
0.26505144	0.024029792	0.00047894193
0.26518293	0.023218468	0.00047653169
0.26531442	0.023367850	0.00048037443
0.26544591	0.023127641	0.00047786780
[truncated: 567 more rows]
