# Supplementary material for: Invariant surface glycoprotein 65 of Trypanosoma brucei is a complement C3 receptor
Source: Nat Commun. 2022 Aug 29;13:5085. doi: 10.1038/s41467-022-32728-9 (PMC9424271; doi:10.1038/s41467-022-32728-9)
Supplement: Supplementary file 4 — supplementary data 2 [file 41467_2022_32728_MOESM4_ESM.zip › b21-414646_00167.dat]

0.0026000000	40.384920	0.13816362
0.0027314887	29.255381	0.10801743
0.0028629774	22.613493	0.090806257
0.0029944661	17.337033	0.076306505
0.0031259548	12.443329	0.059405686
0.0032574435	11.012119	0.057846460
0.0033889322	8.8755630	0.049092486
0.0035204209	11.627155	0.048922302
0.0036519096	12.508206	0.047086594
0.0037833983	10.118212	0.039927802
0.0039148870	8.3140377	0.034923068
0.0040463757	6.8794721	0.030561852
0.0041778644	5.6011395	0.025847131
0.0043093531	4.6844879	0.023207888
0.0044408418	3.8617938	0.020266090
0.0045723305	3.1786868	0.018386511
0.0047038192	2.9429496	0.016932530
0.0048353079	2.5073974	0.015172958
0.0049667966	2.2336926	0.014269665
0.0050982853	1.9092871	0.012497969
0.0052297740	1.7620503	0.012163358
0.0053612627	1.5401003	0.010981125
0.0054927514	1.4120999	0.010236103
0.0056242401	1.2752808	0.0096994254
0.0057557288	1.1935981	0.0091236723
0.0058872175	1.0894202	0.0085997326
0.0060187062	1.0407096	0.0083830114
0.0061501949	0.91852115	0.0075435741
0.0062816836	0.89945779	0.0076334961
0.0064131723	0.83982833	0.0072307700
0.0065446610	0.80832586	0.0069922708
0.0066761496	0.78096325	0.0068405613
0.0068076383	0.73272227	0.0064756523
0.0069391270	0.70630461	0.0064600431
0.0070706157	0.67057002	0.0061949231
0.0072021044	0.66246968	0.0060895034
0.0073335931	0.63001904	0.0059126100
0.0074650818	0.58853534	0.0055482713
0.0075965705	0.56989477	0.0055050093
0.0077280592	0.55115683	0.0053913344
0.0078595479	0.50316058	0.0050280874
0.0079910366	0.50485256	0.0050665439
0.0081225253	0.47542389	0.0047760194
0.0082540140	0.46488186	0.0047496307
0.0083855027	0.45245451	0.0047036353
0.0085169914	0.43105999	0.0044972896
0.0086484801	0.41232781	0.0043664977
0.0087799688	0.39590271	0.0042031773
0.0089114575	0.38914105	0.0041891586
0.0090429462	0.36699740	0.0040397740
0.0091744349	0.34598400	0.0038886882
0.0093059236	0.33408522	0.0037762401
0.0094374123	0.31211075	0.0036257648
0.0095689010	0.30087518	0.0035025763
0.0097003897	0.30157446	0.0035349928
0.0098318784	0.28266561	0.0033736841
0.0099633671	0.27317111	0.0032805211
0.010094856	0.26284340	0.0032077936
0.010226345	0.24267276	0.0030092908
0.010357833	0.24393915	0.0030950366
0.010489322	0.22513671	0.0028858938
0.010620811	0.21597685	0.0028063144
0.010752299	0.20640437	0.0027317369
0.010883788	0.19632650	0.0026095806
0.011015277	0.19204773	0.0026275877
0.011146765	0.18039606	0.0024679393
0.011278254	0.17726728	0.0024370234
0.011409743	0.16394324	0.0023196675
0.011541231	0.15919636	0.0022511514
0.011672720	0.15068640	0.0021958855
0.011804209	0.14130485	0.0020455347
0.011935698	0.14038692	0.0020345928
0.012067186	0.13042173	0.0019505063
0.012198675	0.12481567	0.0018457307
0.012330164	0.11973699	0.0018114953
0.012461652	0.11472830	0.0017524451
0.012593141	0.11066761	0.0016827804
0.012724630	0.10616624	0.0016480196
0.012856118	0.10241152	0.0015685224
0.012987607	0.096332019	0.0015388012
0.013119096	0.094216985	0.0014883958
0.013250585	0.091908087	0.0014531937
0.013382073	0.090816948	0.0014501489
0.013513562	0.086762370	0.0013941439
0.013645051	0.083024158	0.0013749741
0.013776539	0.081585424	0.0013552446
0.013908028	0.080221237	0.0013216828
0.014039517	0.078186250	0.0012977043
0.014171005	0.078186046	0.0012892044
0.014302494	0.075383682	0.0012671751
0.014433983	0.076212649	0.0012755342
0.014565472	0.072300254	0.0012179228
0.014696960	0.070647964	0.0012098185
0.014828449	0.068220170	0.0011708224
0.014959938	0.068086833	0.0011767038
0.015091426	0.066234649	0.0011627229
0.015222915	0.064180394	0.0011168915
0.015354404	0.063812440	0.0011191618
0.015485892	0.063122585	0.0011011582
0.015617381	0.060612196	0.0010840727
0.015748870	0.062118501	0.0010965523
0.015880359	0.062786252	0.0010846100
0.016011847	0.060990908	0.0010709831
0.016143336	0.054547323	0.0010044170
0.016274825	0.053757200	0.00099822500
0.016406313	0.053801643	0.00099021049
0.016537802	0.053795026	0.00098262597
0.016669291	0.054400184	0.00098628847
0.016800779	0.054580465	0.00098583773
0.016932268	0.058120926	0.0010115664
0.017063757	0.062927000	0.0010486166
0.017195246	0.060839777	0.0010225356
0.017326734	0.058225777	0.0010033728
0.017458223	0.057456622	0.00098882565
0.017589712	0.054725153	0.00096136489
0.017721200	0.055602112	0.00097303387
0.017852689	0.054740273	0.00094375327
0.017984178	0.053741299	0.00094686727
0.018115666	0.053853633	0.00094213515
0.018247155	0.053187928	0.00092922209
0.018378644	0.053457242	0.00093308843
0.018510133	0.050734236	0.00090171183
0.018641621	0.049919887	0.00088995780
0.018773110	0.050567082	0.00089382221
0.018904599	0.049851733	0.00088619608
0.019036087	0.048938498	0.00087329188
0.019167576	0.050474885	0.00087860928
0.019299065	0.049612159	0.00086881197
0.019430553	0.048920575	0.00086732926
0.019562042	0.046880415	0.00084044916
0.019693531	0.046528289	0.00083801887
0.019825019	0.047640050	0.00084026219
0.019956508	0.045572311	0.00081825958
0.020087997	0.046918167	0.00083546487
0.020219486	0.045784081	0.00081710747
0.020350974	0.044981862	0.00081623984
0.020482463	0.045020384	0.00080092785
0.020613952	0.044081250	0.00079112795
0.020745440	0.041552896	0.00077562311
0.020876929	0.041637559	0.00076609199
0.021008418	0.041962022	0.00077102336
0.021139906	0.041499062	0.00076240939
0.021271395	0.040394590	0.00074634788
0.021402884	0.040851183	0.00075266038
0.021534373	0.041047608	0.00074908466
0.021665861	0.040273959	0.00074200366
0.021797350	0.039060463	0.00073029052
0.021928839	0.038002445	0.00070898038
0.022060327	0.038247912	0.00072133462
0.022191816	0.038637997	0.00071618102
0.022323305	0.038378972	0.00071377802
0.022454793	0.038699931	0.00071472846
0.022586282	0.037831113	0.00069982983
0.022717771	0.036765096	0.00069863633
0.022849260	0.034583786	0.00066975547
0.022980748	0.035902789	0.00068295319
0.023112237	0.036558809	0.00068279766
0.023243726	0.035914855	0.00067344663
0.023375214	0.037901128	0.00069607162
0.023506703	0.035440835	0.00067080617
0.023638192	0.037039771	0.00068272442
0.023769680	0.037824247	0.00068707906
0.023901169	0.037226364	0.00067789240
0.024032658	0.037318294	0.00068111141
0.024164147	0.037834247	0.00067946694
0.024295635	0.037130911	0.00067026280
0.024427124	0.038005373	0.00067614026
0.024558613	0.036305739	0.00065737252
0.024690101	0.035842277	0.00066091144
0.024821590	0.035826016	0.00065311994
0.024953079	0.035593253	0.00064622867
0.025084567	0.036168552	0.00065403199
0.025216056	0.037213122	0.00065643132
0.025347545	0.037344323	0.00066459613
0.025479034	0.036042412	0.00064597714
0.025610522	0.036269942	0.00064331454
0.025742011	0.036738672	0.00064908287
0.025873500	0.034103733	0.00062248554
0.026004988	0.036405940	0.00064439187
0.026136477	0.037395328	0.00064876155
0.026267966	0.036240400	0.00063396274
0.026399454	0.035466501	0.00063052441
0.026530943	0.034971284	0.00062015988
0.026662432	0.034593626	0.00062152859
0.026793920	0.034019567	0.00061451296
0.026925409	0.034715825	0.00061545395
0.027056898	0.035866313	0.00062868985
0.027188387	0.033950476	0.00060503852
0.027319875	0.035134622	0.00061821334
0.027451364	0.034562645	0.00060929855
0.027582853	0.036107644	0.00062082571
0.027714341	0.035630128	0.00061475204
0.027845830	0.035222670	0.00060728330
0.027977319	0.034604844	0.00060548782
0.028108807	0.034128641	0.00059727905
0.028240296	0.034374435	0.00059752947
0.028371785	0.034141587	0.00059636864
0.028503274	0.034505557	0.00059756818
0.028634762	0.034636034	0.00059630503
0.028766251	0.033201136	0.00058498804
0.028897740	0.033669448	0.00058049971
0.029029228	0.033615833	0.00058507523
0.029160717	0.034066899	0.00058865011
0.029292206	0.032910389	0.00057604854
0.029423694	0.034286412	0.00058815292
0.029555183	0.033977073	0.00057668822
0.029686672	0.033605085	0.00057943585
0.029818161	0.033223733	0.00057477711
0.029949649	0.032476714	0.00056515849
0.030081138	0.031930785	0.00055977228
0.030212627	0.032337381	0.00056024204
0.030344115	0.032184017	0.00055868425
0.030475604	0.032353727	0.00056061341
0.030607093	0.032256083	0.00055527914
0.030738581	0.032457442	0.00056008283
0.030870070	0.032154919	0.00055213528
0.031001559	0.033097544	0.00055776100
0.031133048	0.032165234	0.00055406899
0.031264536	0.031189922	0.00054160932
0.031396025	0.032158642	0.00055046113
0.031527514	0.031753611	0.00054433836
0.031659002	0.031951876	0.00054466126
0.031790491	0.032359014	0.00054988490
0.031921980	0.031636193	0.00053929560
0.032053468	0.032167008	0.00054650218
0.032184957	0.031964116	0.00053708380
0.032316446	0.031614864	0.00053493012
0.032447935	0.030772644	0.00053208067
0.032579423	0.031715337	0.00053499139
0.032710912	0.031469454	0.00053433268
0.032842401	0.031937391	0.00053490939
0.032973889	0.030769914	0.00052503592
0.033105378	0.031625569	0.00053193498
0.033236867	0.031795822	0.00052982759
0.033368355	0.030784689	0.00053156398
0.033499844	0.031352670	0.00053467983
0.033631333	0.031009402	0.00053235655
0.033762822	0.030977528	0.00053968146
0.033894310	0.030207598	0.00053046168
0.034025799	0.030130122	0.00053060720
0.034157288	0.029836858	0.00052841992
0.034288776	0.030365667	0.00053198055
0.034420265	0.030087910	0.00053622043
0.034551754	0.031291164	0.00054055659
0.034683242	0.030188327	0.00053295571
0.034814731	0.031057029	0.00053663610
0.034946220	0.030993093	0.00053710739
0.035077708	0.030000210	0.00053658841
0.035209197	0.031114199	0.00054133174
0.035340686	0.030684969	0.00053484154
0.035472175	0.028810180	0.00053178679
0.035603663	0.029484847	0.00053885654
0.035735152	0.030035015	0.00055035546
0.035866641	0.028940930	0.00053928239
0.035998129	0.029665504	0.00054241344
0.036129618	0.030055022	0.00054981731
0.036261107	0.029013702	0.00053845987
0.036392595	0.028397354	0.00054304728
0.036524084	0.029312650	0.00054866577
0.036655573	0.029226344	0.00054268622
0.036787062	0.028358887	0.00054235683
0.036918550	0.030673899	0.00055594113
0.037050039	0.028396407	0.00054428568
0.037181528	0.029512584	0.00055114206
0.037313016	0.029671998	0.00055139958
0.037444505	0.029033088	0.00055114312
0.037575994	0.030412080	0.00055741890
0.037707482	0.029303548	0.00055367109
0.037838971	0.028410611	0.00054833026
0.037970460	0.028676907	0.00054822963
0.038101949	0.028613386	0.00054956846
0.038233437	0.028837917	0.00054499537
0.038364926	0.029381259	0.00054561353
0.038496415	0.029020136	0.00054265366
0.038627903	0.029887893	0.00054388495
0.038759392	0.030514497	0.00055077287
0.038890881	0.029355951	0.00053563044
0.039022369	0.029548119	0.00053912226
0.039153858	0.028751843	0.00052993158
0.039285347	0.028894029	0.00052660395
0.039416836	0.030079699	0.00054005184
0.039548324	0.029561935	0.00053428754
0.039679813	0.029296648	0.00052833063
0.039811302	0.028919815	0.00052847084
0.039942790	0.029443465	0.00052932059
0.040074279	0.029399374	0.00053079948
0.040205768	0.029087140	0.00052396960
0.040337256	0.028370445	0.00051736848
0.040468745	0.028221748	0.00051741137
0.040600234	0.029069036	0.00052067478
0.040731723	0.030543204	0.00053454156
0.040863211	0.028865951	0.00052251002
0.040994700	0.029917189	0.00052692015
0.041126189	0.029864640	0.00052852378
0.041257677	0.029071581	0.00052007181
0.041389166	0.029942923	0.00052482756
0.041520655	0.028674824	0.00051547870
0.041652143	0.029074556	0.00051708642
0.041783632	0.029289006	0.00051917543
0.041915121	0.029459504	0.00051861202
0.042046610	0.028719320	0.00051295180
0.042178098	0.029298266	0.00051858392
0.042309587	0.030072731	0.00052273918
0.042441076	0.029792354	0.00052025916
0.042572564	0.029917246	0.00052054159
0.042704053	0.029611966	0.00051484764
0.042835542	0.030302792	0.00052324300
0.042967030	0.028749597	0.00051166406
0.043098519	0.029896648	0.00051919769
0.043230008	0.028906938	0.00051077293
0.043361496	0.029662178	0.00051194337
0.043492985	0.029275736	0.00051423944
0.043624474	0.029917264	0.00051523326
0.043755963	0.029089485	0.00051177075
0.043887451	0.030179195	0.00051543968
0.044018940	0.028662487	0.00050320258
0.044150429	0.028212118	0.00050486190
0.044281917	0.030370631	0.00051541666
0.044413406	0.029408376	0.00051146838
0.044544895	0.028186575	0.00049813867
0.044676383	0.029968847	0.00051246366
0.044807872	0.029367333	0.00050963453
0.044939361	0.029309496	0.00050577527
0.045070850	0.030071120	0.00051114816
0.045202338	0.029477504	0.00050630081
0.045333827	0.029822152	0.00050493244
0.045465316	0.029859700	0.00051167794
0.045596804	0.028802650	0.00050103456
0.045728293	0.028451532	0.00049822022
0.045859782	0.028153872	0.00049616552
0.045991270	0.029675115	0.00050268043
0.046122759	0.028914692	0.00050052122
0.046254248	0.028092958	0.00050194522
0.046385737	0.028685307	0.00050779343
0.046517225	0.029478464	0.00051659610
0.046648714	0.029307769	0.00051615523
0.046780203	0.029730459	0.00052573227
0.046911691	0.028815312	0.00051780500
0.047043180	0.028373858	0.00051275201
0.047174669	0.029210353	0.00052144863
0.047306157	0.030041488	0.00053093052
0.047437646	0.028699462	0.00052097530
0.047569135	0.029200927	0.00052984362
0.047700624	0.029529383	0.00052447277
0.047832112	0.029965023	0.00053398536
0.047963601	0.029890114	0.00052964595
0.048095090	0.028659891	0.00052720745
0.048226578	0.029570575	0.00053643637
0.048358067	0.029292628	0.00052873471
0.048489556	0.029119435	0.00053021569
0.048621044	0.028518566	0.00052518036
0.048752533	0.029856804	0.00054166288
0.048884022	0.029697380	0.00053604871
0.049015511	0.029421129	0.00053266563
0.049146999	0.028394452	0.00052969552
0.049278488	0.029815801	0.00053846710
0.049409977	0.030307274	0.00054710238
0.049541465	0.030057722	0.00054299325
0.049672954	0.029068139	0.00053703723
0.049804443	0.029970112	0.00054223952
0.049935931	0.030318031	0.00054841095
0.050067420	0.030023311	0.00054748203
0.050198909	0.028897390	0.00053833379
0.050330398	0.028368610	0.00053280208
0.050461886	0.029065030	0.00053666584
0.050593375	0.030960137	0.00055461079
0.050724864	0.030398972	0.00055352903
0.050856352	0.029607503	0.00054501093
0.050987841	0.029905854	0.00054462405
0.051119330	0.030513572	0.00055062047
0.051250818	0.029829940	0.00054919856
0.051382307	0.029236406	0.00054659009
0.051513796	0.029391918	0.00054382768
0.051645284	0.029682020	0.00054652080
0.051776773	0.029820326	0.00054749452
0.051908262	0.029506655	0.00054742955
0.052039751	0.029729673	0.00054950666
0.052171239	0.029185019	0.00054556821
0.052302728	0.029943061	0.00055383761
0.052434217	0.029526123	0.00054665561
0.052565705	0.030650340	0.00055876927
0.052697194	0.029204695	0.00054552277
0.052828683	0.027440780	0.00053309560
0.052960171	0.028642225	0.00054133225
0.053091660	0.029279540	0.00054489444
0.053223149	0.029041455	0.00054614425
0.053354638	0.030006438	0.00055511765
0.053486126	0.030347123	0.00056013336
0.053617615	0.030148958	0.00055512552
0.053749104	0.028836406	0.00054479207
0.053880592	0.028932278	0.00054650292
0.054012081	0.029495367	0.00055425185
0.054143570	0.028688351	0.00054507470
0.054275058	0.029260415	0.00054971719
0.054406547	0.028312356	0.00054071412
0.054538036	0.029929352	0.00056020019
0.054669525	0.029946743	0.00055444777
0.054801013	0.028902187	0.00055140546
0.054932502	0.028890497	0.00054995713
0.055063991	0.030097894	0.00055534842
0.055195479	0.030026386	0.00056012103
0.055326968	0.029456298	0.00055466125
0.055458457	0.029468771	0.00055784139
0.055589945	0.028953125	0.00055029822
0.055721434	0.028507364	0.00054576632
0.055852923	0.028619292	0.00055229636
0.055984412	0.029398999	0.00055633794
0.056115900	0.030240007	0.00056058960
0.056247389	0.029559814	0.00055573368
0.056378878	0.030001366	0.00055860197
0.056510366	0.030150523	0.00056355088
0.056641855	0.029798940	0.00055740298
0.056773344	0.029954415	0.00056228354
0.056904832	0.028427101	0.00054876749
0.057036321	0.029758896	0.00055568388
0.057167810	0.028703380	0.00055023424
0.057299299	0.029559936	0.00055793691
0.057430787	0.029248789	0.00055134622
0.057562276	0.029673900	0.00055883381
0.057693765	0.029515783	0.00055068458
0.057825253	0.029506318	0.00055740522
0.057956742	0.029301387	0.00055403249
0.058088231	0.029482034	0.00055440741
0.058219719	0.028741458	0.00055093912
0.058351208	0.029660737	0.00055176137
0.058482697	0.028593908	0.00054675849
0.058614186	0.029160283	0.00055317365
0.058745674	0.030080722	0.00055574586
0.058877163	0.029079945	0.00054823049
0.059008652	0.029246990	0.00054521686
0.059140140	0.028808015	0.00054612330
0.059271629	0.029549237	0.00055292090
0.059403118	0.028888849	0.00054267043
0.059534606	0.029395450	0.00054978360
0.059666095	0.028870154	0.00053877632
0.059797584	0.029646883	0.00054747334
0.059929072	0.028992992	0.00054542971
0.060060561	0.029336934	0.00054181363
0.060192050	0.029867124	0.00055056115
0.060323539	0.029135183	0.00053871627
0.060455027	0.029259296	0.00054523987
0.060586516	0.028755453	0.00053977007
0.060718005	0.029476038	0.00054283474
0.060849493	0.028685440	0.00053631704
0.060980982	0.028707004	0.00053739225
0.061112471	0.029353447	0.00054031720
0.061243959	0.028543426	0.00054033898
0.061375448	0.029397124	0.00053952863
0.061506937	0.029210776	0.00054047132
0.061638426	0.028988419	0.00053696151
0.061769914	0.029495981	0.00054203909
0.061901403	0.029309012	0.00054331605
0.062032892	0.029115691	0.00053514084
0.062164380	0.030193070	0.00054684889
0.062295869	0.028245576	0.00053222373
0.062427358	0.029820886	0.00054166768
0.062558846	0.028835276	0.00053908466
0.062690335	0.028707497	0.00053167499
0.062821824	0.028992110	0.00053498987
0.062953313	0.029975786	0.00054326956
0.063084801	0.029723145	0.00054101182
0.063216290	0.029575685	0.00054404981
0.063347779	0.028976793	0.00053662231
0.063479267	0.028135342	0.00052643518
0.063610756	0.029157543	0.00053968470
0.063742245	0.028399341	0.00052998379
0.063873733	0.029328017	0.00054123319
0.064005222	0.029617048	0.00053847142
0.064136711	0.028547774	0.00053026199
0.064268200	0.028360724	0.00052878702
0.064399688	0.029153976	0.00053212869
0.064531177	0.029013026	0.00053623325
0.064662666	0.029287582	0.00053530337
0.064794154	0.029617883	0.00053651287
0.064925643	0.028660575	0.00053116170
0.065057132	0.029166021	0.00053468705
0.065188620	0.028738397	0.00053132301
0.065320109	0.029662508	0.00053728784
0.065451598	0.029123714	0.00053131183
0.065583087	0.029599272	0.00053684112
0.065714575	0.029011421	0.00053122582
0.065846064	0.028373411	0.00052829121
0.065977553	0.028564181	0.00052758877
0.066109041	0.028327156	0.00052345212
0.066240530	0.029275694	0.00053442538
0.066372019	0.029909737	0.00053616272
0.066503507	0.029306902	0.00053416437
0.066634996	0.029293696	0.00053015290
0.066766485	0.029628866	0.00053466275
0.066897973	0.029247018	0.00052981328
0.067029462	0.028396078	0.00052339630
0.067160951	0.029127748	0.00053203240
0.067292440	0.029593899	0.00053302184
0.067423928	0.029517070	0.00052950652
0.067555417	0.028406306	0.00052472939
0.067686906	0.029850748	0.00053289939
0.067818394	0.030215531	0.00053702410
0.067949883	0.028754199	0.00052464314
0.068081372	0.028227611	0.00051937438
0.068212860	0.028975990	0.00052509922
0.068344349	0.029414106	0.00053107471
0.068475838	0.028439444	0.00052134581
0.068607327	0.030217146	0.00053494317
0.068738815	0.029247777	0.00052370178
0.068870304	0.028871146	0.00052657125
0.069001793	0.028158005	0.00051928234
0.069133281	0.028858446	0.00052414619
0.069264770	0.028885172	0.00052573180
0.069396259	0.028408150	0.00051515050
0.069527747	0.029489480	0.00052947197
0.069659236	0.029074738	0.00052503139
0.069790725	0.028462909	0.00051889005
0.069922214	0.029185153	0.00052618553
0.070053702	0.028403340	0.00051525444
0.070185191	0.029253990	0.00052607300
0.070316680	0.028521511	0.00051654331
0.070448168	0.029035786	0.00052292017
0.070579657	0.027929870	0.00051439047
0.070711146	0.029280320	0.00052044236
0.070842634	0.028354727	0.00051865707
0.070974123	0.029107225	0.00052150543
0.071105612	0.028722600	0.00051651703
0.071237101	0.028751894	0.00051946186
0.071368589	0.027413133	0.00050601115
0.071500078	0.027976047	0.00051369029
0.071631567	0.027928248	0.00051273412
0.071763055	0.028374809	0.00051489867
0.071894544	0.028405608	0.00051484533
0.072026033	0.027599753	0.00050564568
0.072157521	0.028532276	0.00051812913
0.072289010	0.027634514	0.00050875939
0.072420499	0.028025668	0.00051066574
0.072551988	0.028863924	0.00051543492
0.072683476	0.028271008	0.00051007621
0.072814965	0.027493920	0.00050691135
0.072946454	0.027527563	0.00050852642
0.073077942	0.027404315	0.00050259267
0.073209431	0.027358092	0.00050581803
0.073340920	0.027021941	0.00050094509
0.073472408	0.027087699	0.00050016280
0.073603897	0.027454452	0.00050577878
0.073735386	0.028255500	0.00050817581
0.073866875	0.028470562	0.00051069813
0.073998363	0.027717084	0.00050604177
0.074129852	0.027201080	0.00050321469
0.074261341	0.028135585	0.00050983992
0.074392829	0.027536032	0.00049935695
0.074524318	0.026795589	0.00049932179
0.074655807	0.028341234	0.00050806933
0.074787295	0.027470646	0.00050194518
0.074918784	0.026997534	0.00050015411
0.075050273	0.027427555	0.00050097564
0.075181761	0.027116679	0.00049755206
0.075313250	0.027214863	0.00049981303
0.075444739	0.027683309	0.00050154823
0.075576228	0.027464133	0.00050288306
0.075707716	0.027097280	0.00049740631
0.075839205	0.026951041	0.00049759343
0.075970694	0.027527609	0.00050182629
0.076102182	0.027122270	0.00049515245
0.076233671	0.027344720	0.00050228561
0.076365160	0.027772506	0.00049866670
0.076496648	0.027585438	0.00050152058
0.076628137	0.026913671	0.00049628279
0.076759626	0.027562103	0.00049713996
0.076891115	0.027229094	0.00049876014
0.077022603	0.026263805	0.00048718940
0.077154092	0.026477776	0.00048975365
0.077285581	0.026944526	0.00049599422
0.077417069	0.026614428	0.00049124070
0.077548558	0.026974184	0.00049432489
0.077680047	0.027813187	0.00049888257
0.077811535	0.027233238	0.00049537718
0.077943024	0.027070134	0.00049438142
0.078074513	0.027077156	0.00049133300
0.078206002	0.026703852	0.00049147456
0.078337490	0.027339260	0.00049416186
0.078468979	0.026948530	0.00049024817
0.078600468	0.025632736	0.00048227704
0.078731956	0.026846388	0.00048876113
0.078863445	0.027174879	0.00049490436
0.078994934	0.026608765	0.00048906108
0.079126422	0.025825767	0.00048100325
0.079257911	0.026951465	0.00049275217
0.079389400	0.026394753	0.00048495915
0.079520889	0.026670080	0.00048908649
0.079652377	0.026433707	0.00048616340
0.079783866	0.026183277	0.00048231004
0.079915355	0.025700138	0.00048251994
0.080046843	0.027906685	0.00049453890
0.080178332	0.026058121	0.00048190017
0.080309821	0.026222280	0.00048496395
0.080441309	0.026990996	0.00048418004
0.080572798	0.026153586	0.00048422465
0.080704287	0.026553733	0.00048609334
0.080835776	0.026165024	0.00048170266
0.080967264	0.026720162	0.00048978556
0.081098753	0.026188984	0.00047806947
0.081230242	0.026941519	0.00048667025
0.081361730	0.026079102	0.00048015655
0.081493219	0.026992352	0.00048612846
0.081624708	0.027111656	0.00048906102
0.081756196	0.026257066	0.00047682967
0.081887685	0.026488277	0.00048361328
0.082019174	0.026377835	0.00048077942
0.082150663	0.026286496	0.00048135333
0.082282151	0.025971484	0.00047917464
0.082413640	0.027197221	0.00048615077
0.082545129	0.026538775	0.00048248356
0.082676617	0.026573194	0.00048204558
0.082808106	0.025860445	0.00047527413
0.082939595	0.026379077	0.00048234125
0.083071083	0.027264919	0.00048274023
0.083202572	0.026671950	0.00048134669
0.083334061	0.025871402	0.00047804923
0.083465549	0.026123319	0.00047500815
0.083597038	0.026399597	0.00048381970
0.083728527	0.026767870	0.00047767175
0.083860016	0.026952996	0.00048336826
0.083991504	0.026482644	0.00048082960
0.084122993	0.027354638	0.00048541310
0.084254482	0.025809952	0.00047385068
0.084385970	0.026221721	0.00047394656
0.084517459	0.026092444	0.00047441156
0.084648948	0.025760492	0.00047487207
0.084780436	0.025668097	0.00046971238
0.084911925	0.025693627	0.00047213345
0.085043414	0.025595605	0.00046839767
0.085174903	0.025248370	0.00046735436
0.085306391	0.025343082	0.00046942429
0.085437880	0.026690237	0.00047808178
0.085569369	0.026792411	0.00047842885
0.085700857	0.025675657	0.00046819863
0.085832346	0.026593712	0.00047692966
0.085963835	0.025750947	0.00047427603
0.086095323	0.026564395	0.00047467191
0.086226812	0.026502785	0.00047552766
0.086358301	0.025491288	0.00046738790
0.086489790	0.025306829	0.00046528847
0.086621278	0.025579573	0.00046789474
0.086752767	0.026226394	0.00047125647
0.086884256	0.026424452	0.00047259874
0.087015744	0.026595908	0.00047659979
0.087147233	0.026783306	0.00047481403
0.087278722	0.026522750	0.00047610571
0.087410210	0.026032577	0.00046947258
0.087541699	0.026278233	0.00047070204
0.087673188	0.025483540	0.00046646312
0.087804677	0.026021026	0.00046772520
0.087936165	0.025539551	0.00046598126
0.088067654	0.025841790	0.00046616134
0.088199143	0.025900840	0.00046469379
0.088330631	0.025299964	0.00046553858
0.088462120	0.025948273	0.00046703593
0.088593609	0.025284027	0.00046423520
0.088725097	0.025947547	0.00046465433
0.088856586	0.026199469	0.00046681575
0.088988075	0.025762541	0.00046814894
0.089119564	0.026443045	0.00046938743
0.089251052	0.026252433	0.00046871202
0.089382541	0.025657726	0.00046475764
0.089514030	0.025563127	0.00046106541
0.089645518	0.025571024	0.00046355686
0.089777007	0.025781714	0.00046317419
0.089908496	0.025761684	0.00046598269
0.090039984	0.025900453	0.00046503428
0.090171473	0.025353649	0.00045816445
0.090302962	0.026075680	0.00046819442
0.090434451	0.025493044	0.00046235407
0.090565939	0.025720762	0.00046420821
0.090697428	0.025814129	0.00046336111
0.090828917	0.025723825	0.00045858358
0.090960405	0.026349074	0.00046787830
0.091091894	0.026416768	0.00046634129
0.091223383	0.024808891	0.00045687794
0.091354871	0.025579335	0.00046336174
0.091486360	0.024957741	0.00046558102
0.091617849	0.024837627	0.00046946983
0.091749337	0.024743731	0.00047172921
0.091880826	0.025855821	0.00048348912
0.092012315	0.026170524	0.00048908836
0.092143804	0.025094691	0.00047975546
0.092275292	0.024981016	0.00048370509
0.092406781	0.024572621	0.00048335172
0.092538270	0.024647255	0.00048638217
0.092669758	0.025261089	0.00049561895
0.092801247	0.025295466	0.00047789765
0.092932736	0.024737153	0.00047485222
0.093064224	0.025280756	0.00047522505
0.093195713	0.025190979	0.00047269656
0.093327202	0.024793685	0.00046969563
0.093458691	0.024305088	0.00045841714
0.093590179	0.025284908	0.00047218475
0.093721668	0.024138623	0.00045996317
0.093853157	0.024368249	0.00046236236
0.093984645	0.024416099	0.00046142282
0.094116134	0.024808121	0.00046176942
0.094247623	0.025355944	0.00046603460
0.094379111	0.024429147	0.00045966852
0.094510600	0.025219689	0.00046539674
0.094642089	0.025051809	0.00046474374
0.094773578	0.024342723	0.00045413575
0.094905066	0.025596686	0.00046744349
0.095036555	0.024200364	0.00045778134
0.095168044	0.023971271	0.00044938313
0.095299532	0.025041135	0.00046174881
0.095431021	0.024579600	0.00045402694
0.095562510	0.024939570	0.00045978954
0.095693998	0.024928687	0.00046153297
0.095825487	0.024426789	0.00045210658
0.095956976	0.024853048	0.00046133823
0.096088465	0.024469669	0.00045152673
0.096219953	0.025414999	0.00046240491
0.096351442	0.024871789	0.00045894368
0.096482931	0.024348280	0.00045184713
0.096614419	0.024547363	0.00045139490
0.096745908	0.024893900	0.00045552998
0.096877397	0.025038141	0.00045537038
0.097008885	0.025080170	0.00045743414
0.097140374	0.024034761	0.00044608050
0.097271863	0.024411866	0.00045022151
0.097403352	0.024318718	0.00044869786
0.097534840	0.024497390	0.00044848033
0.097666329	0.024725544	0.00045400311
0.097797818	0.024943259	0.00044897329
0.097929306	0.025372862	0.00045397697
0.098060795	0.024772860	0.00044874726
0.098192284	0.024522406	0.00044380362
0.098323772	0.024507995	0.00044744137
0.098455261	0.024703130	0.00044467029
0.098586750	0.023911449	0.00043945106
0.098718239	0.024409282	0.00044247160
0.098849727	0.024372759	0.00044119716
0.098981216	0.024212186	0.00044043624
0.099112705	0.023169208	0.00043231670
0.099244193	0.023455989	0.00043276605
0.099375682	0.024227096	0.00043987417
0.099507171	0.025002763	0.00044349266
0.099638659	0.024620525	0.00044512330
0.099770148	0.024593053	0.00044363959
0.099901637	0.023994764	0.00043806016
0.10003313	0.024744030	0.00044529526
0.10016461	0.024191675	0.00043930310
0.10029610	0.023824382	0.00043962648
0.10042759	0.023472334	0.00043377019
0.10055908	0.024985988	0.00044517254
0.10069057	0.024729245	0.00044498569
0.10082206	0.024551079	0.00044045238
0.10095355	0.023960355	0.00043943436
0.10108504	0.024622889	0.00043964060
0.10121652	0.024125832	0.00043648767
0.10134801	0.024209009	0.00043947850
0.10147950	0.023916737	0.00043727924
0.10161099	0.023326039	0.00043320834
0.10174248	0.024128478	0.00043928736
0.10187397	0.024412332	0.00043630680
0.10200546	0.024589317	0.00044192300
0.10213694	0.024146076	0.00043409970
0.10226843	0.023952807	0.00043644883
0.10239992	0.024057490	0.00043767645
0.10253141	0.023861893	0.00043011184
0.10266290	0.023705971	0.00043371579
0.10279439	0.024060668	0.00043391177
0.10292588	0.024056186	0.00043586096
0.10305737	0.023658109	0.00043351459
0.10318885	0.023723720	0.00043080346
0.10332034	0.023346770	0.00043043429
0.10345183	0.024298661	0.00043466009
0.10358332	0.024552125	0.00043720909
0.10371481	0.023766035	0.00043134099
0.10384630	0.023951915	0.00043333815
0.10397779	0.023992672	0.00043365295
0.10410928	0.024494020	0.00043696858
0.10424076	0.023673206	0.00043038043
0.10437225	0.024377645	0.00043424763
0.10450374	0.024401576	0.00043248997
0.10463523	0.024314699	0.00043566941
0.10476672	0.024495738	0.00043602072
0.10489821	0.023828796	0.00043097102
0.10502970	0.024317867	0.00043407722
0.10516118	0.024401059	0.00043261606
0.10529267	0.023609302	0.00042946939
0.10542416	0.023375589	0.00042573026
0.10555565	0.023920811	0.00043015461
0.10568714	0.024167695	0.00043230584
0.10581863	0.024267855	0.00043166009
0.10595012	0.023715838	0.00042819266
0.10608161	0.024599599	0.00043580691
0.10621309	0.023769756	0.00042735729
0.10634458	0.024267190	0.00043084752
0.10647607	0.024224541	0.00043137431
0.10660756	0.024199804	0.00043128722
0.10673905	0.023404496	0.00042662827
0.10687054	0.024275449	0.00043528977
0.10700203	0.023113950	0.00043299860
0.10713352	0.023312808	0.00043564426
0.10726500	0.024050486	0.00044748173
0.10739649	0.023811509	0.00045047749
0.10752798	0.023656457	0.00044660795
0.10765947	0.023892414	0.00045174026
0.10779096	0.023615488	0.00045118753
0.10792245	0.023072539	0.00045278377
0.10805394	0.023815868	0.00045910230
0.10818542	0.024285100	0.00046022350
0.10831691	0.024502788	0.00046672968
0.10844840	0.023211489	0.00045660356
0.10857989	0.023588256	0.00046191453
0.10871138	0.024198828	0.00047061438
0.10884287	0.023843508	0.00046518873
0.10897436	0.023828364	0.00046573514
0.10910585	0.024278283	0.00047390379
0.10923733	0.024299146	0.00046980102
0.10936882	0.023740118	0.00047602756
0.10950031	0.023325367	0.00046831521
0.10963180	0.024241974	0.00047817561
0.10976329	0.024573422	0.00048025842
0.10989478	0.024024478	0.00047949866
0.11002627	0.024011591	0.00048321677
0.11015776	0.024048372	0.00047856963
0.11028924	0.023392635	0.00047790346
0.11042073	0.024532318	0.00049145596
0.11055222	0.023534139	0.00047522471
0.11068371	0.023557315	0.00048008989
0.11081520	0.023489107	0.00048069214
0.11094669	0.023506221	0.00048068494
0.11107818	0.024205261	0.00049121472
0.11120966	0.023958018	0.00048897849
0.11134115	0.024494922	0.00049512329
0.11147264	0.023452093	0.00048248203
0.11160413	0.023793814	0.00048844236
0.11173562	0.023814456	0.00049361517
0.11186711	0.024119082	0.00047809028
0.11199860	0.023664954	0.00047723396
0.11213009	0.023671529	0.00046754474
0.11226157	0.023897646	0.00046390420
0.11239306	0.023403681	0.00046121848
0.11252455	0.024086530	0.00046593609
0.11265604	0.023204613	0.00045942806
0.11278753	0.024541902	0.00046243278
0.11291902	0.023995024	0.00045999091
0.11305051	0.023945166	0.00046166715
0.11318200	0.023614406	0.00045447345
0.11331348	0.023656509	0.00045635504
0.11344497	0.023879786	0.00045468770
0.11357646	0.023522604	0.00044848413
0.11370795	0.024098840	0.00045731329
0.11383944	0.023744021	0.00045212140
0.11397093	0.023804798	0.00045056946
0.11410242	0.023301211	0.00044707590
0.11423390	0.023841574	0.00044661215
0.11436539	0.023884679	0.00045288048
0.11449688	0.023886315	0.00044572907
0.11462837	0.024346947	0.00045426223
0.11475986	0.023795243	0.00044888755
0.11489135	0.024160996	0.00044698503
0.11502284	0.023083982	0.00044165083
0.11515433	0.023354430	0.00044238451
0.11528581	0.023812484	0.00044552452
0.11541730	0.024323737	0.00044631621
0.11554879	0.023893154	0.00044138940
0.11568028	0.023413627	0.00044178932
0.11581177	0.023734259	0.00044153108
0.11594326	0.023975775	0.00044362895
0.11607475	0.024249955	0.00044539432
0.11620624	0.023934999	0.00043986166
0.11633772	0.023910380	0.00044261779
0.11646921	0.024046561	0.00044171244
0.11660070	0.023751263	0.00044019419
0.11673219	0.023863560	0.00043723528
0.11686368	0.023650126	0.00043634788
0.11699517	0.024361169	0.00044183549
0.11712666	0.023449624	0.00043362179
0.11725814	0.023709661	0.00043295265
0.11738963	0.023847599	0.00043418361
0.11752112	0.024497714	0.00043663688
0.11765261	0.023839365	0.00043504914
0.11778410	0.023967502	0.00043555545
0.11791559	0.023794531	0.00043181807
0.11804708	0.024031888	0.00043275832
0.11817857	0.023483938	0.00042865031
0.11831005	0.023947285	0.00043110604
0.11844154	0.023810457	0.00043177096
0.11857303	0.023818568	0.00042851194
0.11870452	0.023780155	0.00042781160
0.11883601	0.023299841	0.00042376271
0.11896750	0.023481441	0.00042514292
0.11909899	0.024106593	0.00043020968
0.11923048	0.023569127	0.00042079619
0.11936196	0.023799979	0.00042684628
0.11949345	0.024101639	0.00042330647
0.11962494	0.023875208	0.00042383255
0.11975643	0.023466600	0.00042281213
0.11988792	0.024352834	0.00042376740
0.12001941	0.025392267	0.00043322250
0.12015090	0.023720251	0.00042168999
0.12028239	0.023814622	0.00042263205
0.12041387	0.023470074	0.00041797117
0.12054536	0.023024552	0.00041296783
0.12067685	0.024318247	0.00042344054
0.12080834	0.024006729	0.00042212463
0.12093983	0.024535769	0.00042147015
0.12107132	0.023811779	0.00042000259
0.12120281	0.024412030	0.00042135805
0.12133429	0.024333880	0.00042203472
0.12146578	0.024328141	0.00042165404
0.12159727	0.023854487	0.00041525251
0.12172876	0.023883208	0.00041724738
0.12186025	0.023708903	0.00041574909
0.12199174	0.023871766	0.00041766688
0.12212323	0.023399618	0.00041378198
0.12225472	0.023588411	0.00041406102
0.12238620	0.024002697	0.00041729722
0.12251769	0.023830109	0.00041512822
0.12264918	0.023852042	0.00041661604
0.12278067	0.024074286	0.00041897488
0.12291216	0.023442255	0.00041194593
0.12304365	0.022754066	0.00040807011
0.12317514	0.023980269	0.00041506643
0.12330663	0.024266596	0.00041922344
0.12343811	0.024076171	0.00041650267
0.12356960	0.023901482	0.00041291664
0.12370109	0.023917924	0.00041534403
0.12383258	0.024275967	0.00041574720
0.12396407	0.023988129	0.00041297999
0.12409556	0.023631370	0.00041494191
0.12422705	0.023769803	0.00041274450
0.12435853	0.023735122	0.00041298235
0.12449002	0.023361839	0.00040919698
0.12462151	0.024272178	0.00041784992
0.12475300	0.023372846	0.00040956785
0.12488449	0.023815240	0.00041195618
0.12501598	0.024243668	0.00041617140
0.12514747	0.024927990	0.00041899021
0.12527896	0.023600268	0.00040952089
0.12541044	0.024136777	0.00041554045
0.12554193	0.023478225	0.00040931300
0.12567342	0.024234873	0.00041421277
0.12580491	0.023898719	0.00041307613
0.12593640	0.024031097	0.00041022379
0.12606789	0.023776780	0.00041269830
0.12619938	0.023911570	0.00041123803
0.12633087	0.023714613	0.00041116282
0.12646235	0.023481584	0.00040910615
0.12659384	0.022288588	0.00039706760
0.12672533	0.023135551	0.00040658366
0.12685682	0.023718437	0.00040723059
0.12698831	0.024333427	0.00041380278
0.12711980	0.023633968	0.00040728342
0.12725129	0.023758282	0.00040681867
0.12738277	0.024279070	0.00041351030
0.12751426	0.023783592	0.00040702527
0.12764575	0.023597044	0.00040707830
0.12777724	0.023756289	0.00040584271
0.12790873	0.023614007	0.00040671784
0.12804022	0.023510930	0.00040676104
0.12817171	0.023079797	0.00040356527
0.12830320	0.023448624	0.00040646043
0.12843468	0.023809996	0.00040707505
0.12856617	0.024520050	0.00041107065
0.12869766	0.023614883	0.00040538642
0.12882915	0.023508423	0.00040682412
0.12896064	0.023648543	0.00040411644
0.12909213	0.023640283	0.00040573279
0.12922362	0.023928810	0.00040751428
0.12935511	0.023280330	0.00040369913
0.12948659	0.023450862	0.00040452203
0.12961808	0.023508867	0.00040185239
0.12974957	0.023932198	0.00040602660
0.12988106	0.024058317	0.00040808476
0.13001255	0.023533413	0.00040366528
0.13014404	0.023520677	0.00040646098
0.13027553	0.023277255	0.00040036094
0.13040701	0.024069458	0.00040499925
0.13053850	0.023286633	0.00040244582
0.13066999	0.023861213	0.00040484886
0.13080148	0.024388231	0.00040920614
0.13093297	0.023456640	0.00040033111
0.13106446	0.024135129	0.00040705577
0.13119595	0.023731893	0.00040340567
0.13132744	0.023655127	0.00040216619
0.13145892	0.023646716	0.00040406732
0.13159041	0.023744522	0.00040216206
0.13172190	0.024377986	0.00040547672
0.13185339	0.023666033	0.00040266644
0.13198488	0.023087948	0.00039825674
0.13211637	0.023644524	0.00040211874
0.13224786	0.023828321	0.00040227903
0.13237935	0.023955719	0.00040343602
0.13251083	0.023418167	0.00039969191
0.13264232	0.023513649	0.00040033734
0.13277381	0.023629492	0.00040142592
0.13290530	0.024423934	0.00040251687
0.13303679	0.024189171	0.00040416931
0.13316828	0.024430473	0.00040718166
0.13329977	0.024113258	0.00040053184
0.13343125	0.023609982	0.00040237320
0.13356274	0.023202344	0.00039540645
0.13369423	0.024017271	0.00040196395
0.13382572	0.023420516	0.00039916244
0.13395721	0.023150402	0.00039679135
0.13408870	0.023647304	0.00040049145
0.13422019	0.023978168	0.00039936771
0.13435168	0.024592394	0.00040617754
0.13448316	0.023824613	0.00040195852
0.13461465	0.022809057	0.00039212865
0.13474614	0.023556458	0.00039790783
0.13487763	0.024302139	0.00040203398
0.13500912	0.022847102	0.00039308318
0.13514061	0.022935776	0.00039464210
0.13527210	0.022836692	0.00039309753
0.13540359	0.023071992	0.00039396379
0.13553507	0.024655550	0.00040402816
0.13566656	0.023803738	0.00039852519
0.13579805	0.023959417	0.00040017941
0.13592954	0.024480906	0.00040127129
0.13606103	0.023650053	0.00040038470
0.13619252	0.024273226	0.00040000272
0.13632401	0.023975269	0.00039795061
0.13645549	0.023769874	0.00039878292
0.13658698	0.024593633	0.00040250123
0.13671847	0.023882699	0.00039766372
0.13684996	0.023407704	0.00039409693
0.13698145	0.024071501	0.00039763224
0.13711294	0.023593560	0.00039708811
0.13724443	0.023041138	0.00039324141
0.13737592	0.023631856	0.00039425275
0.13750740	0.022799121	0.00039086141
0.13763889	0.023398906	0.00039173780
0.13777038	0.024225219	0.00040019172
0.13790187	0.023669353	0.00039458240
0.13803336	0.023629854	0.00039350506
0.13816485	0.023801764	0.00039736090
0.13829634	0.023321901	0.00039035591
0.13842783	0.023949095	0.00039843552
0.13855931	0.023806531	0.00039551375
0.13869080	0.023675748	0.00039443993
0.13882229	0.023143417	0.00038940439
0.13895378	0.024005416	0.00039353509
0.13908527	0.023360657	0.00039256985
0.13921676	0.023384129	0.00039169417
0.13934825	0.023309812	0.00039165208
0.13947973	0.023431489	0.00039142122
0.13961122	0.023346446	0.00039009177
0.13974271	0.022993785	0.00038881940
0.13987420	0.024227950	0.00039786812
0.14000569	0.024009500	0.00039262488
0.14013718	0.024157027	0.00039522199
0.14026867	0.023917988	0.00039417236
0.14040016	0.023648769	0.00039263037
0.14053164	0.023774779	0.00039360794
0.14066313	0.024011543	0.00039165567
0.14079462	0.023423672	0.00038941223
0.14092611	0.023400840	0.00038965149
0.14105760	0.023754440	0.00039119722
0.14118909	0.023398777	0.00039152489
0.14132058	0.023689412	0.00038806991
0.14145207	0.023381283	0.00038780183
0.14158355	0.023706146	0.00038964533
0.14171504	0.023870447	0.00038992388
0.14184653	0.023458468	0.00038906632
0.14197802	0.023171799	0.00038673737
0.14210951	0.023373726	0.00038713785
0.14224100	0.023628656	0.00038906646
0.14237249	0.023181034	0.00038423429
0.14250398	0.023784358	0.00039092321
0.14263546	0.023713189	0.00038696411
0.14276695	0.022987260	0.00038422023
0.14289844	0.023805741	0.00039013078
0.14302993	0.024278572	0.00039206943
0.14316142	0.024036829	0.00039145570
0.14329291	0.023748317	0.00038665382
0.14342440	0.023463257	0.00038701259
0.14355588	0.023647145	0.00038834643
0.14368737	0.023580352	0.00038759010
0.14381886	0.023266343	0.00038687859
0.14395035	0.023682910	0.00038629355
0.14408184	0.023849515	0.00038789267
0.14421333	0.024003910	0.00038990300
0.14434482	0.023499892	0.00038564695
0.14447631	0.023447713	0.00038568652
0.14460779	0.023983108	0.00038836228
0.14473928	0.023220569	0.00038287065
0.14487077	0.023356683	0.00038678937
0.14500226	0.024119037	0.00038922514
0.14513375	0.023642274	0.00038813438
0.14526524	0.023668389	0.00038490446
0.14539673	0.023021577	0.00038177864
0.14552822	0.023206835	0.00038459450
0.14565970	0.023480497	0.00038398969
0.14579119	0.023298217	0.00038534325
0.14592268	0.023797689	0.00038551930
0.14605417	0.023696603	0.00038482049
0.14618566	0.023703178	0.00038658007
0.14631715	0.023480474	0.00038325484
0.14644864	0.024235793	0.00038815801
0.14658012	0.023411187	0.00038225240
0.14671161	0.024099485	0.00038869437
0.14684310	0.023881414	0.00038773337
0.14697459	0.023773592	0.00038512133
0.14710608	0.023815546	0.00038442925
0.14723757	0.023102839	0.00038018866
0.14736906	0.022623925	0.00037713727
0.14750055	0.022988367	0.00038039445
0.14763203	0.023718564	0.00038395123
0.14776352	0.023328261	0.00038024365
0.14789501	0.024136446	0.00038766680
0.14802650	0.023073886	0.00037831176
0.14815799	0.023099734	0.00038163371
0.14828948	0.023921912	0.00038300316
0.14842097	0.023779708	0.00038521333
0.14855246	0.023657340	0.00038369576
0.14868394	0.023817805	0.00038189027
0.14881543	0.023720490	0.00038352531
0.14894692	0.024079205	0.00038545970
0.14907841	0.023766144	0.00038321272
0.14920990	0.024198724	0.00038528761
0.14934139	0.023530431	0.00038142943
0.14947288	0.023456833	0.00038206717
0.14960436	0.023402470	0.00038032299
0.14973585	0.023950818	0.00038350633
0.14986734	0.024140616	0.00038504288
0.14999883	0.023430969	0.00037910523
0.15013032	0.023304454	0.00038108800
0.15026181	0.023788448	0.00038275195
0.15039330	0.023517232	0.00038092455
0.15052479	0.024176043	0.00038475822
0.15065627	0.023426402	0.00038024967
0.15078776	0.023376207	0.00038041473
0.15091925	0.023260183	0.00037881078
0.15105074	0.023636328	0.00037945279
0.15118223	0.023318654	0.00037935806
0.15131372	0.023625656	0.00038021019
0.15144521	0.023195995	0.00037734790
0.15157670	0.023816383	0.00038058818
0.15170818	0.022838938	0.00037418317
0.15183967	0.023857062	0.00038124553
0.15197116	0.023016608	0.00037666171
0.15210265	0.023999837	0.00038161319
0.15223414	0.022942304	0.00037497442
0.15236563	0.023317554	0.00037634052
0.15249712	0.023093075	0.00037640325
0.15262860	0.023398753	0.00037758639
0.15276009	0.023614494	0.00037945985
0.15289158	0.023954382	0.00038240467
0.15302307	0.023608263	0.00037787999
0.15315456	0.023565757	0.00037701082
0.15328605	0.023997921	0.00038098668
0.15341754	0.023537618	0.00037875266
0.15354903	0.023436207	0.00037598880
0.15368051	0.023589114	0.00037833744
0.15381200	0.023492623	0.00037644467
0.15394349	0.023470885	0.00037804944
0.15407498	0.023835166	0.00037965814
0.15420647	0.023816503	0.00037721253
0.15433796	0.024235128	0.00038056130
0.15446945	0.023355186	0.00037342605
0.15460094	0.023392756	0.00037817615
0.15473242	0.023304882	0.00037496586
0.15486391	0.023155103	0.00037395815
0.15499540	0.023794605	0.00037652732
0.15512689	0.024381241	0.00038148249
0.15525838	0.023620605	0.00037775675
0.15538987	0.023844428	0.00037842905
0.15552136	0.023947363	0.00037749221
0.15565284	0.023584401	0.00037559577
0.15578433	0.023564484	0.00037551601
0.15591582	0.023892138	0.00037742586
0.15604731	0.023239948	0.00037391411
0.15617880	0.023642923	0.00037575704
0.15631029	0.023466284	0.00037584308
0.15644178	0.023704397	0.00037526173
0.15657327	0.023493120	0.00037568101
0.15670475	0.023290041	0.00037134358
0.15683624	0.023805617	0.00037611708
0.15696773	0.022924901	0.00037010734
0.15709922	0.023264776	0.00037094746
0.15723071	0.023262641	0.00037268661
0.15736220	0.023882613	0.00037402100
0.15749369	0.023629512	0.00037447166
0.15762518	0.023166280	0.00037143891
0.15775666	0.023242123	0.00037126939
0.15788815	0.024063355	0.00037856235
0.15801964	0.024224239	0.00037741567
0.15815113	0.023517010	0.00037387174
0.15828262	0.023725156	0.00037438034
0.15841411	0.023988990	0.00037505904
0.15854560	0.023940653	0.00037522914
0.15867708	0.024192988	0.00037523632
0.15880857	0.023737755	0.00037407132
0.15894006	0.024005096	0.00037389201
0.15907155	0.022554606	0.00036637576
0.15920304	0.023518148	0.00037435266
0.15933453	0.023947719	0.00037455113
0.15946602	0.023555341	0.00037197134
0.15959751	0.023362376	0.00037043521
0.15972899	0.022866012	0.00036754625
0.15986048	0.022959924	0.00036849920
0.15999197	0.023151570	0.00036700215
0.16012346	0.023450979	0.00037098018
0.16025495	0.023918298	0.00037380548
0.16038644	0.023927228	0.00037161022
0.16051793	0.024071471	0.00037555959
0.16064942	0.023544077	0.00036970986
0.16078090	0.023541995	0.00037209397
0.16091239	0.023782869	0.00037263987
0.16104388	0.023271133	0.00036816876
0.16117537	0.023955630	0.00037385039
0.16130686	0.023643366	0.00037071770
0.16143835	0.023632977	0.00037025568
0.16156984	0.023457576	0.00037024184
0.16170133	0.023753282	0.00036920773
0.16183281	0.023462836	0.00037052961
0.16196430	0.023516009	0.00036909642
0.16209579	0.023481210	0.00036797588
0.16222728	0.023487965	0.00037029800
0.16235877	0.023146887	0.00036549771
0.16249026	0.023169587	0.00036649706
0.16262175	0.023612751	0.00036990820
0.16275323	0.023863362	0.00036998558
0.16288472	0.023824343	0.00037105102
0.16301621	0.023087537	0.00036385732
0.16314770	0.024161572	0.00037296236
0.16327919	0.022928721	0.00036403477
0.16341068	0.023185245	0.00036519673
0.16354217	0.023493803	0.00036841226
0.16367366	0.023420204	0.00036638974
0.16380514	0.023368728	0.00036771773
0.16393663	0.023571718	0.00036875926
0.16406812	0.023496400	0.00036504564
0.16419961	0.023476859	0.00036723134
0.16433110	0.023161616	0.00036437563
0.16446259	0.023681364	0.00036776715
0.16459408	0.023227464	0.00036649783
0.16472557	0.023039785	0.00036268950
0.16485705	0.024129910	0.00037182358
0.16498854	0.023990753	0.00036885403
0.16512003	0.023117311	0.00036400399
0.16525152	0.023442728	0.00036799928
0.16538301	0.023458106	0.00036505726
0.16551450	0.024572325	0.00037419209
0.16564599	0.023576743	0.00036637027
0.16577747	0.023098411	0.00036469772
0.16590896	0.024295771	0.00037054710
0.16604045	0.023433844	0.00036472576
0.16617194	0.022597463	0.00036192526
0.16630343	0.023607883	0.00036539735
0.16643492	0.023709280	0.00036651809
0.16656641	0.023596788	0.00036791219
0.16669790	0.022934240	0.00036002445
0.16682938	0.023324856	0.00036562305
0.16696087	0.023615025	0.00036626254
0.16709236	0.023814642	0.00036560593
0.16722385	0.023398464	0.00036435035
0.16735534	0.023279172	0.00036216854
0.16748683	0.023541185	0.00036480588
0.16761832	0.023948079	0.00036801694
0.16774981	0.023645708	0.00036277863
0.16788129	0.023636498	0.00036693396
0.16801278	0.023625639	0.00036417550
0.16814427	0.023953456	0.00036778006
0.16827576	0.023170067	0.00036260013
0.16840725	0.023155737	0.00035983429
0.16853874	0.022855962	0.00035976808
0.16867023	0.023518142	0.00036172646
0.16880171	0.022699421	0.00035946962
0.16893320	0.023773862	0.00036635977
0.16906469	0.023795100	0.00036349702
0.16919618	0.023826856	0.00036677669
0.16932767	0.024053099	0.00036397485
0.16945916	0.023557186	0.00036388818
0.16959065	0.023185875	0.00036259393
0.16972214	0.023219472	0.00036035068
0.16985362	0.023469297	0.00036348465
0.16998511	0.023426128	0.00036057597
0.17011660	0.023428801	0.00036315537
0.17024809	0.022847453	0.00035968253
0.17037958	0.023406634	0.00036075589
0.17051107	0.023135668	0.00036061910
0.17064256	0.023651317	0.00036355063
0.17077405	0.023159577	0.00036060567
0.17090553	0.023256174	0.00036100661
0.17103702	0.023254247	0.00035977921
0.17116851	0.023840042	0.00036338991
0.17130000	0.023266004	0.00035915392
0.17143149	0.023732162	0.00036159324
0.17156298	0.023417183	0.00036053722
0.17169447	0.022744395	0.00035437252
0.17182595	0.023417266	0.00036105216
0.17195744	0.023032572	0.00035916081
0.17208893	0.023528867	0.00035958541
0.17222042	0.023471749	0.00036001062
0.17235191	0.023582726	0.00036087487
0.17248340	0.023821106	0.00036148491
0.17261489	0.023968736	0.00036238932
0.17274638	0.023552972	0.00035923282
0.17287786	0.022975531	0.00035749604
0.17300935	0.022793622	0.00035518441
0.17314084	0.022649002	0.00035508659
0.17327233	0.023932113	0.00036122453
0.17340382	0.023618751	0.00036008507
0.17353531	0.023597896	0.00036048452
0.17366680	0.023627396	0.00035998148
0.17379829	0.023634756	0.00036026251
0.17392977	0.023719029	0.00036256529
0.17406126	0.024242536	0.00036330350
0.17419275	0.023541701	0.00035934567
0.17432424	0.024192933	0.00036183564
0.17445573	0.024281014	0.00036206662
0.17458722	0.024154566	0.00036374071
0.17471871	0.023659114	0.00035944521
0.17485019	0.023280534	0.00035686783
0.17498168	0.023586594	0.00035814675
0.17511317	0.023833872	0.00036026495
0.17524466	0.023673144	0.00036013369
0.17537615	0.023002671	0.00035491158
0.17550764	0.023492705	0.00035807849
0.17563913	0.023390918	0.00035667735
0.17577062	0.023611375	0.00035668118
0.17590210	0.023388371	0.00035758763
0.17603359	0.023096463	0.00035417011
0.17616508	0.023258825	0.00035688430
0.17629657	0.022997923	0.00035442713
0.17642806	0.023273381	0.00035488676
0.17655955	0.023232023	0.00035599954
0.17669104	0.023107347	0.00035355599
0.17682253	0.022819508	0.00035189302
0.17695401	0.023505741	0.00035734662
0.17708550	0.022557571	0.00034960410
0.17721699	0.023490293	0.00035592216
0.17734848	0.023730121	0.00035799837
0.17747997	0.023607206	0.00035637676
0.17761146	0.023258334	0.00035674836
0.17774295	0.023467358	0.00035336370
0.17787443	0.023472179	0.00035655206
0.17800592	0.023550182	0.00035616851
0.17813741	0.023668727	0.00035582647
0.17826890	0.023845581	0.00035908073
0.17840039	0.023960653	0.00035629025
0.17853188	0.023579196	0.00035634685
0.17866337	0.022797751	0.00035014465
0.17879486	0.022696708	0.00035031209
0.17892634	0.023553373	0.00035524108
0.17905783	0.023140855	0.00035081034
0.17918932	0.023972744	0.00035924865
0.17932081	0.023264522	0.00035309017
0.17945230	0.023756107	0.00035644582
0.17958379	0.024228548	0.00035945197
0.17971528	0.023829415	0.00035503318
0.17984677	0.024191720	0.00035906433
0.17997825	0.024218193	0.00035834900
0.18010974	0.024024831	0.00035537372
0.18024123	0.023913318	0.00035646443
0.18037272	0.023264029	0.00035051098
0.18050421	0.023003229	0.00035714604
0.18063570	0.023769004	0.00036486051
0.18076719	0.023542186	0.00036575632
0.18089867	0.023907882	0.00037090472
0.18103016	0.024320256	0.00037393771
0.18116165	0.023387180	0.00037028795
0.18129314	0.022959172	0.00036910989
0.18142463	0.023110708	0.00036989496
0.18155612	0.022956319	0.00037284014
0.18168761	0.023552761	0.00037566724
0.18181910	0.023553274	0.00037808811
0.18195058	0.023241626	0.00037730636
0.18208207	0.023557204	0.00037900279
0.18221356	0.023301918	0.00038025018
0.18234505	0.023471143	0.00038178649
0.18247654	0.022842058	0.00037911204
0.18260803	0.022629187	0.00037869852
0.18273952	0.023436260	0.00038410560
0.18287101	0.023278033	0.00038589403
0.18300249	0.022522990	0.00038116673
0.18313398	0.023388578	0.00038598333
0.18326547	0.023340737	0.00038743365
0.18339696	0.023700296	0.00038920306
0.18352845	0.022966785	0.00038626327
0.18365994	0.023241191	0.00039059574
0.18379143	0.023943829	0.00039368923
0.18392292	0.023675181	0.00039652642
0.18405440	0.023912143	0.00039532056
0.18418589	0.023084762	0.00039126716
0.18431738	0.023664249	0.00039840240
0.18444887	0.023756471	0.00039705437
0.18458036	0.023626103	0.00039841406
0.18471185	0.022640445	0.00039099591
0.18484334	0.023071561	0.00039558979
0.18497482	0.023314446	0.00039909094
0.18510631	0.023390209	0.00039687295
0.18523780	0.022793474	0.00039715764
0.18536929	0.023532682	0.00039554859
0.18550078	0.022769836	0.00038361931
0.18563227	0.023124400	0.00038675502
0.18576376	0.023080781	0.00038034571
0.18589525	0.023724010	0.00038565341
0.18602673	0.023047909	0.00037954944
0.18615822	0.024054703	0.00038306979
0.18628971	0.023164810	0.00037707557
0.18642120	0.023655755	0.00037848178
0.18655269	0.022742743	0.00037345410
0.18668418	0.023017524	0.00037232870
0.18681567	0.023450603	0.00037359353
0.18694716	0.023014287	0.00037086903
0.18707864	0.023447516	0.00037099447
0.18721013	0.023309336	0.00037181736
0.18734162	0.023186593	0.00036979771
0.18747311	0.023582898	0.00037013813
0.18760460	0.023553817	0.00037142794
0.18773609	0.023439344	0.00036593314
0.18786758	0.023916152	0.00037050242
0.18799906	0.023521217	0.00036859814
0.18813055	0.023209812	0.00036323655
0.18826204	0.023433315	0.00036541546
0.18839353	0.023403117	0.00036213502
0.18852502	0.023312470	0.00036344235
0.18865651	0.023546780	0.00036534765
0.18878800	0.023711732	0.00036246425
0.18891949	0.023380212	0.00036144825
0.18905097	0.023155870	0.00035895753
0.18918246	0.023756398	0.00036225133
0.18931395	0.023680490	0.00036192664
0.18944544	0.023202359	0.00035703700
0.18957693	0.023139874	0.00035808259
0.18970842	0.023472668	0.00035705472
0.18983991	0.022951275	0.00035652100
0.18997140	0.023395698	0.00035831580
0.19010288	0.022577630	0.00035066466
0.19023437	0.023792555	0.00035775839
0.19036586	0.023562857	0.00035605350
0.19049735	0.023619404	0.00035664043
0.19062884	0.023205860	0.00035473437
0.19076033	0.023352791	0.00035213226
0.19089182	0.023683473	0.00035570868
0.19102330	0.023877331	0.00035570091
0.19115479	0.023346983	0.00035318386
0.19128628	0.023555891	0.00035536524
0.19141777	0.023914009	0.00035406535
0.19154926	0.024085073	0.00035498160
0.19168075	0.023361490	0.00035228185
0.19181224	0.022863062	0.00035027873
0.19194373	0.023139502	0.00035139119
0.19207521	0.023140330	0.00034899610
0.19220670	0.023688790	0.00035278935
0.19233819	0.023619113	0.00035319515
0.19246968	0.023597792	0.00035356212
0.19260117	0.023068893	0.00034944981
0.19273266	0.023633638	0.00035248993
0.19286415	0.023788599	0.00035361110
0.19299564	0.023378086	0.00035279302
0.19312712	0.023551299	0.00035135647
0.19325861	0.023408399	0.00035172197
0.19339010	0.023086544	0.00034748684
0.19352159	0.023489794	0.00035043323
0.19365308	0.023074893	0.00034946909
0.19378457	0.023668400	0.00035211412
0.19391606	0.023513248	0.00035083255
0.19404754	0.023134824	0.00034815443
0.19417903	0.023819757	0.00035238361
0.19431052	0.023446699	0.00034986682
0.19444201	0.022915940	0.00034571544
0.19457350	0.022317735	0.00034346552
0.19470499	0.023332579	0.00034817537
0.19483648	0.024000233	0.00035163968
0.19496797	0.022878046	0.00034740988
0.19509945	0.023386259	0.00034841325
0.19523094	0.023531256	0.00034955698
0.19536243	0.024117794	0.00035266741
0.19549392	0.022732340	0.00034367665
0.19562541	0.022929841	0.00034520282
0.19575690	0.022750406	0.00034420098
0.19588839	0.023395322	0.00034760417
0.19601988	0.023328879	0.00034663332
0.19615136	0.023596971	0.00034771207
0.19628285	0.023754943	0.00035129293
0.19641434	0.023821920	0.00034903717
0.19654583	0.023302757	0.00034774042
0.19667732	0.022878892	0.00034313927
0.19680881	0.022181112	0.00034066340
0.19694030	0.023726501	0.00034926611
0.19707178	0.023629542	0.00034781154
0.19720327	0.022791535	0.00034176497
0.19733476	0.023190559	0.00034441485
0.19746625	0.023628515	0.00034720457
0.19759774	0.023248503	0.00034623311
0.19772923	0.023302030	0.00034499267
0.19786072	0.023434787	0.00034529075
0.19799221	0.023159264	0.00034456126
0.19812369	0.024024839	0.00034765626
0.19825518	0.023311099	0.00034594612
0.19838667	0.022994119	0.00034265712
0.19851816	0.022998833	0.00034286977
0.19864965	0.023213745	0.00034389348
0.19878114	0.023651923	0.00034476899
0.19891263	0.023223161	0.00034474239
0.19904412	0.023323301	0.00034338321
0.19917560	0.023467258	0.00034577894
0.19930709	0.023699326	0.00034606521
0.19943858	0.022999175	0.00034081772
0.19957007	0.023171507	0.00034361895
0.19970156	0.023874516	0.00034668682
0.19983305	0.023590560	0.00034496380
0.19996454	0.023642514	0.00034468173
0.20009602	0.023473397	0.00034342718
0.20022751	0.023002197	0.00034182397
0.20035900	0.023611881	0.00034493461
0.20049049	0.023267731	0.00034321271
0.20062198	0.022903697	0.00034143571
0.20075347	0.023431778	0.00034303221
0.20088496	0.023217198	0.00034280009
0.20101645	0.023438061	0.00034321338
0.20114793	0.023117529	0.00034053049
0.20127942	0.023089693	0.00034136691
0.20141091	0.023692006	0.00034313233
0.20154240	0.023724851	0.00034543556
0.20167389	0.023328441	0.00034274743
0.20180538	0.023568001	0.00034205720
0.20193687	0.023421379	0.00034272870
0.20206836	0.023121548	0.00033994171
0.20219984	0.023359807	0.00034288443
0.20233133	0.023210557	0.00034231484
0.20246282	0.023230932	0.00033921984
0.20259431	0.023584078	0.00034264435
0.20272580	0.023195220	0.00033877090
0.20285729	0.023444634	0.00034086877
0.20298878	0.023153461	0.00034055725
0.20312027	0.023243523	0.00033783152
0.20325175	0.023429523	0.00034083295
0.20338324	0.023316752	0.00033923749
0.20351473	0.023055416	0.00033973451
0.20364622	0.023384591	0.00034117457
0.20377771	0.023383687	0.00033985183
0.20390920	0.022921991	0.00033884058
0.20404069	0.023534332	0.00034036417
0.20417217	0.023273482	0.00034019642
0.20430366	0.023589268	0.00034243632
0.20443515	0.022851721	0.00033533398
0.20456664	0.023364137	0.00033951857
0.20469813	0.023041886	0.00033795721
0.20482962	0.023870262	0.00034174791
0.20496111	0.022867462	0.00033701663
0.20509260	0.023166235	0.00033676005
0.20522408	0.023275505	0.00033828701
0.20535557	0.022766638	0.00033670916
0.20548706	0.023097822	0.00033654814
0.20561855	0.022380365	0.00033408091
0.20575004	0.023606406	0.00033759943
0.20588153	0.023988140	0.00034203931
0.20601302	0.024054747	0.00034344940
0.20614451	0.023379942	0.00033730840
0.20627599	0.023591042	0.00033965386
0.20640748	0.023494747	0.00033798796
0.20653897	0.023224974	0.00033800878
0.20667046	0.022705091	0.00033574656
0.20680195	0.023501519	0.00033801974
0.20693344	0.022624054	0.00033423202
0.20706493	0.022955201	0.00033491842
0.20719641	0.022681269	0.00033433507
0.20732790	0.022682070	0.00033528077
0.20745939	0.023108831	0.00033442240
0.20759088	0.023092672	0.00033637488
0.20772237	0.023660108	0.00033858659
0.20785386	0.023277071	0.00033604358
0.20798535	0.023443192	0.00033996241
0.20811684	0.022619167	0.00033174605
0.20824832	0.023127538	0.00033627265
0.20837981	0.023065677	0.00033497277
0.20851130	0.022820951	0.00033449128
0.20864279	0.022856633	0.00033492936
0.20877428	0.023049397	0.00033297974
0.20890577	0.023189475	0.00033496268
0.20903726	0.023505002	0.00033749988
0.20916875	0.023002499	0.00033443742
0.20930023	0.023341225	0.00033678177
0.20943172	0.023455302	0.00033644698
0.20956321	0.023396146	0.00033685713
0.20969470	0.022804809	0.00033389395
0.20982619	0.023931920	0.00033832177
0.20995768	0.023364906	0.00033617565
0.21008917	0.024143436	0.00033800590
0.21022065	0.023359462	0.00033542662
0.21035214	0.022721334	0.00033246647
0.21048363	0.023122645	0.00033294833
0.21061512	0.022818783	0.00033447177
0.21074661	0.023323748	0.00033356370
0.21087810	0.023647297	0.00033569975
0.21100959	0.023007582	0.00033558714
0.21114108	0.023236439	0.00033279267
0.21127256	0.023492521	0.00033753972
0.21140405	0.023188311	0.00033351488
0.21153554	0.023485427	0.00033674844
0.21166703	0.023242214	0.00033494345
0.21179852	0.023824458	0.00033734717
0.21193001	0.022838877	0.00033324461
0.21206150	0.023003565	0.00033082206
0.21219299	0.022914985	0.00033102689
0.21232447	0.022970845	0.00033265603
0.21245596	0.023218187	0.00033196819
0.21258745	0.022818254	0.00033161789
0.21271894	0.022687613	0.00032982351
0.21285043	0.023160590	0.00033214157
0.21298192	0.023732342	0.00033693065
0.21311341	0.023247440	0.00033158374
0.21324489	0.023644598	0.00033539314
0.21337638	0.023535354	0.00033359032
0.21350787	0.023596021	0.00033479025
0.21363936	0.022704795	0.00033139094
0.21377085	0.023389638	0.00033222763
0.21390234	0.023297407	0.00033333816
0.21403383	0.023386019	0.00033305201
0.21416532	0.023264471	0.00033219015
0.21429680	0.023440617	0.00033410550
0.21442829	0.022799683	0.00032864032
0.21455978	0.023301352	0.00033234376
0.21469127	0.023967525	0.00033528685
0.21482276	0.022967229	0.00032913833
0.21495425	0.023130032	0.00033114232
0.21508574	0.023489455	0.00033266054
0.21521723	0.022896866	0.00032981174
0.21534871	0.023294663	0.00033291155
0.21548020	0.023003953	0.00032781492
0.21561169	0.023131708	0.00033070031
0.21574318	0.023467922	0.00033363042
0.21587467	0.022910070	0.00032929722
0.21600616	0.023304431	0.00033136365
0.21613765	0.023429686	0.00033085254
0.21626913	0.023117878	0.00033108055
0.21640062	0.022723423	0.00032758343
0.21653211	0.023598442	0.00033230688
0.21666360	0.022771835	0.00032614050
0.21679509	0.023324192	0.00032994033
0.21692658	0.022993129	0.00032944378
0.21705807	0.022745692	0.00032703403
0.21718956	0.023595718	0.00033083244
0.21732104	0.023283806	0.00033022355
0.21745253	0.023402902	0.00033055042
0.21758402	0.022877978	0.00032823645
0.21771551	0.023179848	0.00032907483
0.21784700	0.023128604	0.00032781776
0.21797849	0.022735441	0.00032734434
0.21810998	0.022505506	0.00032501189
0.21824147	0.023430437	0.00032983436
0.21837295	0.023536973	0.00033200746
0.21850444	0.023189001	0.00032699928
0.21863593	0.022837095	0.00032770955
0.21876742	0.023243811	0.00032844965
0.21889891	0.023346929	0.00032975090
0.21903040	0.023327542	0.00033022409
0.21916189	0.023597441	0.00032840148
0.21929337	0.024073995	0.00033370741
0.21942486	0.023378377	0.00032916297
0.21955635	0.023629922	0.00033128832
0.21968784	0.023665151	0.00033067843
0.21981933	0.023814522	0.00032980988
0.21995082	0.023364176	0.00032882765
0.22008231	0.023103966	0.00032719797
0.22021380	0.022763690	0.00032614813
0.22034528	0.023613623	0.00033123451
0.22047677	0.022804199	0.00032312893
0.22060826	0.023408607	0.00032892088
0.22073975	0.023162213	0.00032719075
0.22087124	0.022533697	0.00032466996
0.22100273	0.023350041	0.00032821266
0.22113422	0.023563258	0.00032744238
0.22126571	0.023107806	0.00032621129
0.22139719	0.023359568	0.00032726077
0.22152868	0.023430269	0.00032767670
0.22166017	0.023017199	0.00032621343
0.22179166	0.023106074	0.00032480328
0.22192315	0.022851742	0.00032532556
0.22205464	0.023249968	0.00032699762
0.22218613	0.022703860	0.00032404212
0.22231761	0.022793706	0.00032307410
0.22244910	0.022913921	0.00032451666
0.22258059	0.023288068	0.00032717470
0.22271208	0.022890619	0.00032428055
0.22284357	0.023235674	0.00032609235
0.22297506	0.023106462	0.00032645449
0.22310655	0.023124550	0.00032388654
0.22323804	0.023036314	0.00032651370
0.22336952	0.023123524	0.00032629197
0.22350101	0.023256873	0.00032496203
0.22363250	0.023804290	0.00032936310
0.22376399	0.022922661	0.00032306073
0.22389548	0.023400277	0.00032674949
0.22402697	0.023431889	0.00032850995
0.22415846	0.023332360	0.00032512663
0.22428995	0.023527565	0.00032678926
0.22442143	0.023013876	0.00032344074
0.22455292	0.022587363	0.00032153025
0.22468441	0.023024904	0.00032364336
0.22481590	0.023389703	0.00032630957
0.22494739	0.023362508	0.00032438073
0.22507888	0.023532335	0.00032498208
0.22521037	0.023540714	0.00032484922
0.22534186	0.023317062	0.00032601048
0.22547334	0.023356396	0.00032512395
0.22560483	0.023574163	0.00032491734
0.22573632	0.023695544	0.00032802083
0.22586781	0.023254630	0.00032456602
0.22599930	0.022813132	0.00032276997
0.22613079	0.022998795	0.00032220963
0.22626228	0.023286985	0.00032501477
0.22639376	0.023437706	0.00032489407
0.22652525	0.023725221	0.00032571067
0.22665674	0.023081380	0.00032338013
0.22678823	0.023218183	0.00032340501
0.22691972	0.023063572	0.00032236004
0.22705121	0.022947063	0.00032151977
0.22718270	0.023004916	0.00032240286
0.22731419	0.023429029	0.00032542346
0.22744567	0.023305862	0.00032379509
0.22757716	0.023273399	0.00032192954
0.22770865	0.023283079	0.00032321207
0.22784014	0.023043844	0.00032202908
0.22797163	0.022974508	0.00032250937
0.22810312	0.023315572	0.00032178393
0.22823461	0.023047394	0.00032222522
0.22836610	0.022786227	0.00032159822
0.22849758	0.023280042	0.00032290131
0.22862907	0.023084068	0.00032220746
0.22876056	0.023157286	0.00032071145
0.22889205	0.023297488	0.00032247745
0.22902354	0.022625556	0.00031980014
0.22915503	0.022522388	0.00031675394
0.22928652	0.023396831	0.00032388698
0.22941800	0.022787932	0.00031875720
0.22954949	0.023317074	0.00032235432
0.22968098	0.023493674	0.00032269474
0.22981247	0.022636141	0.00031812843
0.22994396	0.022628085	0.00031907077
0.23007545	0.023150335	0.00032390058
0.23020694	0.023428446	0.00032831285
0.23033843	0.022899982	0.00032994303
0.23046991	0.023343563	0.00033347192
0.23060140	0.023508665	0.00033632152
0.23073289	0.023504278	0.00033591233
0.23086438	0.022826779	0.00033335059
0.23099587	0.023094274	0.00033928290
0.23112736	0.023621505	0.00034065490
0.23125885	0.023355461	0.00034210249
0.23139034	0.022960582	0.00033945777
0.23152182	0.023530678	0.00034406186
0.23165331	0.023160203	0.00034448289
0.23178480	0.022774114	0.00034250720
0.23191629	0.023035828	0.00034470195
0.23204778	0.023367697	0.00034708792
0.23217927	0.023225911	0.00034630311
0.23231076	0.023354495	0.00034977039
0.23244224	0.023052560	0.00034637143
0.23257373	0.023562670	0.00035046946
0.23270522	0.022629987	0.00034582009
0.23283671	0.022789149	0.00034489395
0.23296820	0.023477017	0.00035206395
0.23309969	0.023423101	0.00035057182
0.23323118	0.023774228	0.00035179204
0.23336267	0.022972777	0.00034894500
0.23349415	0.023178335	0.00034778187
0.23362564	0.023322435	0.00035179409
0.23375713	0.023511351	0.00035210214
0.23388862	0.023270130	0.00035020261
0.23402011	0.023507195	0.00035364889
0.23415160	0.023026388	0.00034890466
0.23428309	0.023428939	0.00035341032
0.23441458	0.023616833	0.00035247354
0.23454606	0.023332627	0.00035208417
0.23467755	0.023139126	0.00035141635
0.23480904	0.023494641	0.00035395664
0.23494053	0.023013101	0.00035032274
0.23507202	0.022900930	0.00035072475
0.23520351	0.022597780	0.00034888222
0.23533500	0.023046736	0.00035154899
0.23546648	0.022654987	0.00034913482
0.23559797	0.023186655	0.00035324843
0.23572946	0.022399253	0.00034918454
0.23586095	0.022864853	0.00035171921
0.23599244	0.022264038	0.00034752044
0.23612393	0.022893067	0.00035195263
0.23625542	0.023282687	0.00035628402
0.23638691	0.022404650	0.00034978657
0.23651839	0.023540983	0.00035612257
0.23664988	0.023068699	0.00035438717
0.23678137	0.022935948	0.00035335003
0.23691286	0.023277035	0.00035597022
0.23704435	0.022974848	0.00035361548
0.23717584	0.023109326	0.00035313194
0.23730733	0.023664862	0.00035924124
0.23743882	0.023383911	0.00035667238
0.23757030	0.022689956	0.00035187598
0.23770179	0.023018098	0.00035601767
0.23783328	0.022765189	0.00035301887
0.23796477	0.023635341	0.00035935193
0.23809626	0.023484417	0.00035709866
0.23822775	0.023137388	0.00035582835
0.23835924	0.023506717	0.00036121116
0.23849072	0.023228507	0.00035559388
0.23862221	0.022644994	0.00035360836
0.23875370	0.023159679	0.00035594389
0.23888519	0.022973842	0.00035722538
0.23901668	0.023639293	0.00036255526
0.23914817	0.023161550	0.00035546197
0.23927966	0.023647886	0.00036147047
0.23941115	0.022909054	0.00035705049
0.23954263	0.023632692	0.00036197513
0.23967412	0.022998404	0.00035729062
0.23980561	0.023319661	0.00035769353
0.23993710	0.022656820	0.00035641435
0.24006859	0.023243531	0.00035992354
0.24020008	0.023345820	0.00036190885
0.24033157	0.023145962	0.00035922635
0.24046306	0.022648549	0.00035525685
0.24059454	0.023018184	0.00035764149
0.24072603	0.022650512	0.00035800266
0.24085752	0.023289016	0.00036064088
0.24098901	0.023713400	0.00036447839
0.24112050	0.023239813	0.00035835848
0.24125199	0.023676574	0.00036293403
0.24138348	0.023346464	0.00036241658
0.24151496	0.022503127	0.00035428874
0.24164645	0.023212456	0.00036222662
0.24177794	0.023745015	0.00036227662
0.24190943	0.023045545	0.00036087459
0.24204092	0.023094084	0.00036062105
0.24217241	0.023309383	0.00036191598
0.24230390	0.023054132	0.00036099663
0.24243539	0.023285955	0.00036031582
0.24256687	0.022841800	0.00036019268
0.24269836	0.023368189	0.00036293017
0.24282985	0.023037583	0.00036001016
0.24296134	0.023331005	0.00036244608
0.24309283	0.023656753	0.00036390091
0.24322432	0.023275274	0.00036238451
0.24335581	0.022987798	0.00036308150
0.24348730	0.023331489	0.00036290379
0.24361878	0.022834051	0.00036004460
0.24375027	0.022549466	0.00035744391
0.24388176	0.023004928	0.00036041504
0.24401325	0.023362493	0.00036571840
0.24414474	0.022558745	0.00035691565
0.24427623	0.023661391	0.00036666175
0.24440772	0.024533310	0.00037044726
0.24453920	0.023259819	0.00036374789
0.24467069	0.022940649	0.00036300614
0.24480218	0.023334190	0.00036390631
0.24493367	0.023708124	0.00036610284
0.24506516	0.023508048	0.00036483402
0.24519665	0.023112094	0.00036343948
0.24532814	0.022964155	0.00036397198
0.24545963	0.023338215	0.00036366905
0.24559111	0.023118894	0.00036402817
0.24572260	0.022921465	0.00036281964
0.24585409	0.022419980	0.00035852690
0.24598558	0.023083553	0.00036358840
0.24611707	0.023096199	0.00036451048
0.24624856	0.022908570	0.00036164860
0.24638005	0.023329435	0.00036640249
0.24651154	0.022907119	0.00036191546
0.24664302	0.022962029	0.00036557332
0.24677451	0.023657675	0.00036728022
0.24690600	0.023232989	0.00036564779
0.24703749	0.023613404	0.00036850398
0.24716898	0.023380756	0.00036514493
0.24730047	0.023298834	0.00036684446
0.24743196	0.023677940	0.00036615434
0.24756345	0.022015288	0.00035659202
0.24769493	0.022184297	0.00036075652
0.24782642	0.022831516	0.00036254615
0.24795791	0.023066812	0.00036584707
0.24808940	0.023129262	0.00036644456
0.24822089	0.023505500	0.00036524156
0.24835238	0.022713863	0.00036474155
0.24848387	0.023230705	0.00036465651
0.24861535	0.023073655	0.00036586394
0.24874684	0.022599634	0.00036175456
0.24887833	0.023408905	0.00036718087
0.24900982	0.023631971	0.00037156850
0.24914131	0.023046992	0.00036440221
0.24927280	0.022602538	0.00036284646
0.24940429	0.022320991	0.00036202033
0.24953578	0.022963166	0.00036470071
0.24966726	0.023616567	0.00037087588
0.24979875	0.023368558	0.00036726008
0.24993024	0.023192782	0.00036825759
0.25006173	0.022681020	0.00036367239
0.25019322	0.023230195	0.00036681118
0.25032471	0.022875126	0.00036712499
0.25045620	0.023649564	0.00036910024
0.25058769	0.023227836	0.00036737938
0.25071917	0.023418220	0.00036883104
0.25085066	0.023234377	0.00036721139
0.25098215	0.022769128	0.00036675564
0.25111364	0.023319168	0.00036733656
0.25124513	0.022701509	0.00036625184
0.25137662	0.022709495	0.00036586507
0.25150811	0.023234105	0.00036693152
0.25163959	0.023381470	0.00037014267
0.25177108	0.023565849	0.00036872538
0.25190257	0.023037723	0.00036709533
0.25203406	0.022631183	0.00036619544
0.25216555	0.022626691	0.00036383211
0.25229704	0.022371084	0.00036497603
0.25242853	0.022518707	0.00036392541
0.25256002	0.023094379	0.00037021106
0.25269150	0.023413414	0.00036976257
0.25282299	0.023119305	0.00036662013
0.25295448	0.023523765	0.00037182704
0.25308597	0.022967609	0.00036594334
0.25321746	0.022789589	0.00036784545
0.25334895	0.023611026	0.00037207467
0.25348044	0.022789119	0.00036545713
0.25361193	0.022669772	0.00036638268
0.25374341	0.022204738	0.00036159654
0.25387490	0.023129268	0.00036857147
0.25400639	0.023779220	0.00038078155
0.25413788	0.023023504	0.00037970508
0.25426937	0.023614357	0.00038782437
0.25440086	0.022547671	0.00038293048
0.25453235	0.022850862	0.00038711290
0.25466383	0.023389872	0.00039492184
0.25479532	0.023090217	0.00039346953
0.25492681	0.023015080	0.00039545131
0.25505830	0.023413471	0.00039970256
0.25518979	0.022824407	0.00039804087
0.25532128	0.023027834	0.00040136969
0.25545277	0.023279600	0.00040335657
0.25558426	0.023842516	0.00040979147
0.25571574	0.023737245	0.00040943517
0.25584723	0.022881190	0.00040640619
0.25597872	0.022550699	0.00040612388
0.25611021	0.022393133	0.00040710531
0.25624170	0.022854711	0.00041220840
0.25637319	0.022395193	0.00041223076
0.25650468	0.023151207	0.00041694892
0.25663617	0.023130416	0.00041825174
0.25676765	0.022462142	0.00041547776
0.25689914	0.022652279	0.00041884947
0.25703063	0.022860925	0.00042356683
0.25716212	0.022773751	0.00042254883
0.25729361	0.022959560	0.00042759282
0.25742510	0.022685575	0.00042445136
0.25755659	0.022825831	0.00042767925
0.25768807	0.023165840	0.00043302625
0.25781956	0.023254881	0.00043315424
0.25795105	0.023136936	0.00043408187
0.25808254	0.023274368	0.00044088880
0.25821403	0.023269389	0.00043706619
0.25834552	0.023469419	0.00044043247
0.25847701	0.023700922	0.00044161877
0.25860850	0.023792376	0.00044551713
0.25873998	0.022815651	0.00043842040
0.25887147	0.023390916	0.00044392701
0.25900296	0.023762015	0.00044678091
0.25913445	0.023229964	0.00044292881
0.25926594	0.023207339	0.00044305081
0.25939743	0.022732630	0.00044285913
0.25952892	0.022903800	0.00044266643
0.25966041	0.022869250	0.00044616486
0.25979189	0.023507287	0.00044794884
0.25992338	0.022246867	0.00044140560
0.26005487	0.022526753	0.00044393246
0.26018636	0.022817450	0.00044676148
0.26031785	0.022993949	0.00044870202
0.26044934	0.023019692	0.00044709290
0.26058083	0.023166395	0.00045089401
0.26071231	0.022494605	0.00044783119
0.26084380	0.022291555	0.00044546311
0.26097529	0.023212789	0.00045510899
0.26110678	0.023119421	0.00045394523
0.26123827	0.023371617	0.00045721193
0.26136976	0.022438324	0.00045027061
0.26150125	0.022920605	0.00045480127
0.26163274	0.023071228	0.00045578538
0.26176422	0.022634280	0.00045267010
0.26189571	0.022601384	0.00045736554
0.26202720	0.022908319	0.00045631050
0.26215869	0.023384887	0.00046138309
0.26229018	0.022785668	0.00045817838
0.26242167	0.023360626	0.00046204656
0.26255316	0.023932655	0.00046732432
0.26268465	0.022798937	0.00046213551
0.26281613	0.023011777	0.00046192005
0.26294762	0.022935381	0.00046004279
0.26307911	0.023490515	0.00046712939
0.26321060	0.023550382	0.00046987666
0.26334209	0.022550705	0.00046370954
0.26347358	0.022473668	0.00045962060
0.26360507	0.023042967	0.00046764747
0.26373655	0.022987474	0.00046656544
0.26386804	0.021935950	0.00045859988
0.26399953	0.022767813	0.00046875520
0.26413102	0.023941412	0.00047404322
0.26426251	0.022620538	0.00046479757
0.26439400	0.022243291	0.00046247386
0.26452549	0.022940171	0.00047137050
0.26465698	0.022927569	0.00047338776
0.26478846	0.023126304	0.00047006201
0.26491995	0.023022513	0.00047685676
0.26505144	0.022878853	0.00047020394
0.26518293	0.023893494	0.00048095410
0.26531442	0.023443923	0.00048130323
0.26544591	0.022734876	0.00047179539
[truncated: 567 more rows]
