# Supplementary material for: Invariant surface glycoprotein 65 of Trypanosoma brucei is a complement C3 receptor
Source: Nat Commun. 2022 Aug 29;13:5085. doi: 10.1038/s41467-022-32728-9 (PMC9424271; doi:10.1038/s41467-022-32728-9)
Supplement: Supplementary file 4 — supplementary data 2 [file 41467_2022_32728_MOESM4_ESM.zip › b21-414646_00168.dat]

0.0026000000	40.254843	0.13794887
0.0027314887	29.214077	0.10794737
0.0028629774	22.799897	0.091185001
0.0029944661	17.472715	0.076608928
0.0031259548	12.603034	0.059789139
0.0032574435	11.089666	0.058053124
0.0033889322	8.8817453	0.049112409
0.0035204209	11.738428	0.049158672
0.0036519096	12.530034	0.047130375
0.0037833983	10.088493	0.039871416
0.0039148870	8.4367656	0.035181909
0.0040463757	6.7637604	0.030305484
0.0041778644	5.6032162	0.025853411
0.0043093531	4.6933068	0.023231061
0.0044408418	3.8574522	0.020255862
0.0045723305	3.1669273	0.018353526
0.0047038192	2.9283812	0.016891540
0.0048353079	2.5830757	0.015401118
0.0049667966	2.2299384	0.014258490
0.0050982853	1.8989523	0.012464815
0.0052297740	1.7797197	0.012224895
0.0053612627	1.5374587	0.010972335
0.0054927514	1.4370483	0.010326725
0.0056242401	1.2719601	0.0096873468
0.0057557288	1.2046860	0.0091664794
0.0058872175	1.0879162	0.0085942896
0.0060187062	1.0267825	0.0083272099
0.0061501949	0.92494693	0.0075703508
0.0062816836	0.89781204	0.0076269485
0.0064131723	0.82653858	0.0071737438
0.0065446610	0.80581780	0.0069818167
0.0066761496	0.78165245	0.0068439732
0.0068076383	0.73023101	0.0064650066
0.0069391270	0.71229517	0.0064877545
0.0070706157	0.67848875	0.0062317524
0.0072021044	0.65106970	0.0060372287
0.0073335931	0.62459760	0.0058874544
0.0074650818	0.57939641	0.0055053423
0.0075965705	0.56852448	0.0054987037
0.0077280592	0.55375200	0.0054043235
0.0078595479	0.51367086	0.0050806232
0.0079910366	0.50267322	0.0050558876
0.0081225253	0.47423105	0.0047702989
0.0082540140	0.46823558	0.0047670067
0.0083855027	0.45568538	0.0047206711
0.0085169914	0.42726171	0.0044776898
0.0086484801	0.41464136	0.0043789829
0.0087799688	0.39621609	0.0042050826
0.0089114575	0.38115770	0.0041462038
0.0090429462	0.36935230	0.0040529476
0.0091744349	0.34987051	0.0039106936
0.0093059236	0.32665320	0.0037342160
0.0094374123	0.31294708	0.0036308284
0.0095689010	0.30592568	0.0035320546
0.0097003897	0.29891552	0.0035195773
0.0098318784	0.27996018	0.0033574546
0.0099633671	0.27497534	0.0032912891
0.010094856	0.26651492	0.0032303059
0.010226345	0.24363375	0.0030154170
0.010357833	0.24718768	0.0031157561
0.010489322	0.22297983	0.0028722021
0.010620811	0.21337601	0.0027897652
0.010752299	0.21221349	0.0027700712
0.010883788	0.19912388	0.0026284832
0.011015277	0.19552150	0.0026521292
0.011146765	0.17957267	0.0024631368
0.011278254	0.17410510	0.0024153324
0.011409743	0.16534024	0.0023294289
0.011541231	0.15663645	0.0022335645
0.011672720	0.15460651	0.0022241512
0.011804209	0.14105460	0.0020442693
0.011935698	0.13851651	0.0020215457
0.012067186	0.13189383	0.0019613677
0.012198675	0.12275727	0.0018299573
0.012330164	0.11624481	0.0017854248
0.012461652	0.11589214	0.0017614087
0.012593141	0.10975952	0.0016759618
0.012724630	0.10702258	0.0016545487
0.012856118	0.10064789	0.0015545114
0.012987607	0.098625896	0.0015559155
0.013119096	0.094274764	0.0014878274
0.013250585	0.089186826	0.0014318070
0.013382073	0.089208795	0.0014375409
0.013513562	0.086346900	0.0013919649
0.013645051	0.084078457	0.0013828008
0.013776539	0.080111689	0.0013439893
0.013908028	0.079058279	0.0013118156
0.014039517	0.077593589	0.0012930419
0.014171005	0.075438719	0.0012659546
0.014302494	0.071924827	0.0012386069
0.014433983	0.074133170	0.0012595621
0.014565472	0.070651724	0.0012042446
0.014696960	0.071606170	0.0012183897
0.014828449	0.066885509	0.0011602791
0.014959938	0.068398580	0.0011784079
0.015091426	0.067280495	0.0011726162
0.015222915	0.064090943	0.0011156760
0.015354404	0.063858884	0.0011199732
0.015485892	0.060504236	0.0010812585
0.015617381	0.062605111	0.0011013771
0.015748870	0.060412244	0.0010810207
0.015880359	0.062028393	0.0010787796
0.016011847	0.060698924	0.0010686583
0.016143336	0.055725621	0.0010144985
0.016274825	0.051958387	0.00098085698
0.016406313	0.053626791	0.00098949674
0.016537802	0.055762169	0.0010003667
0.016669291	0.054388723	0.00098592406
0.016800779	0.055063415	0.00098879220
0.016932268	0.056067225	0.00099389673
0.017063757	0.059912571	0.0010232664
0.017195246	0.061991614	0.0010320318
0.017326734	0.060453794	0.0010202239
0.017458223	0.055793974	0.00097358377
0.017589712	0.056168241	0.00097244448
0.017721200	0.057328368	0.00098865235
0.017852689	0.054424255	0.00093986342
0.017984178	0.054110760	0.00094956411
0.018115666	0.054984634	0.00095150497
0.018247155	0.055508936	0.00094818600
0.018378644	0.052865593	0.00092899042
0.018510133	0.053251809	0.00092287686
0.018641621	0.050522233	0.00089461803
0.018773110	0.048796232	0.00087719431
0.018904599	0.051974433	0.00090536633
0.019036087	0.048944136	0.00087570215
0.019167576	0.047800710	0.00085731718
0.019299065	0.047895031	0.00085406221
0.019430553	0.047557007	0.00085628458
0.019562042	0.046885816	0.00084041401
0.019693531	0.046756796	0.00084075183
0.019825019	0.047513799	0.00084137822
0.019956508	0.046314781	0.00082395209
0.020087997	0.045765869	0.00082573672
0.020219486	0.045731794	0.00081821455
0.020350974	0.045467333	0.00081931248
0.020482463	0.043577667	0.00078896467
0.020613952	0.042210909	0.00077634921
0.020745440	0.042736120	0.00078424128
0.020876929	0.041254727	0.00076254458
0.021008418	0.040547082	0.00076048611
0.021139906	0.042027637	0.00076771221
0.021271395	0.041695908	0.00075783415
0.021402884	0.041278630	0.00075582884
0.021534373	0.040863837	0.00074917095
0.021665861	0.039030378	0.00073206870
0.021797350	0.039011668	0.00072891487
0.021928839	0.038966722	0.00071872563
0.022060327	0.040459438	0.00073897008
0.022191816	0.038824050	0.00071790606
0.022323305	0.040024489	0.00072937564
0.022454793	0.038652869	0.00071248619
0.022586282	0.037581712	0.00069783732
0.022717771	0.036382150	0.00069285167
0.022849260	0.037422833	0.00069393121
0.022980748	0.037048841	0.00069402093
0.023112237	0.035978311	0.00067741503
0.023243726	0.035968179	0.00067352420
0.023375214	0.039003481	0.00070360344
0.023506703	0.038513210	0.00069405839
0.023638192	0.038867481	0.00069777336
0.023769680	0.038389931	0.00069266204
0.023901169	0.037652906	0.00068150356
0.024032658	0.037261984	0.00068000247
0.024164147	0.036763984	0.00066971841
0.024295635	0.037820035	0.00067572601
0.024427124	0.036290598	0.00066139541
0.024558613	0.036588158	0.00066010049
0.024690101	0.036630064	0.00066841105
0.024821590	0.036329558	0.00065751761
0.024953079	0.037065286	0.00065929796
0.025084567	0.036541358	0.00065815256
0.025216056	0.035983995	0.00064638430
0.025347545	0.036888241	0.00065916909
0.025479034	0.035899849	0.00064486759
0.025610522	0.036141044	0.00064147437
0.025742011	0.036285847	0.00064435398
0.025873500	0.036349116	0.00064184199
0.026004988	0.036120545	0.00064186218
0.026136477	0.034302289	0.00062294681
0.026267966	0.036374600	0.00063579249
0.026399454	0.035219022	0.00062841158
0.026530943	0.034782079	0.00062013841
0.026662432	0.034716801	0.00062216656
0.026793920	0.035514427	0.00062507117
0.026925409	0.034210953	0.00061085095
0.027056898	0.034691553	0.00061919039
0.027188387	0.034684364	0.00060967378
0.027319875	0.036285535	0.00062877390
0.027451364	0.035297201	0.00061515077
0.027582853	0.035502016	0.00061240918
0.027714341	0.032820731	0.00059185800
0.027845830	0.034991678	0.00060606220
0.027977319	0.034825522	0.00060748861
0.028108807	0.033554226	0.00059206800
0.028240296	0.034560451	0.00059930768
0.028371785	0.033782269	0.00059352828
0.028503274	0.034088072	0.00059408817
0.028634762	0.034280750	0.00059294024
0.028766251	0.033684743	0.00058888520
0.028897740	0.034024904	0.00058506684
0.029029228	0.032740435	0.00057860077
0.029160717	0.033459245	0.00058373854
0.029292206	0.033372133	0.00057989274
0.029423694	0.034369031	0.00059068151
0.029555183	0.033050261	0.00056991123
0.029686672	0.032670267	0.00057095549
0.029818161	0.032243469	0.00056791969
0.029949649	0.033449171	0.00057204427
0.030081138	0.033707541	0.00057536627
0.030212627	0.031891924	0.00055654293
0.030344115	0.032244079	0.00056071867
0.030475604	0.032000017	0.00055838514
0.030607093	0.032241178	0.00055884394
0.030738581	0.033021018	0.00056371076
0.030870070	0.032369831	0.00055524468
0.031001559	0.031878760	0.00054841901
0.031133048	0.032547072	0.00055719434
0.031264536	0.032037810	0.00054794976
0.031396025	0.032885198	0.00055657444
0.031527514	0.032687058	0.00055271981
0.031659002	0.031928666	0.00054442892
0.031790491	0.031512993	0.00054291938
0.031921980	0.032128381	0.00054372860
0.032053468	0.031892839	0.00054487196
0.032184957	0.031125617	0.00053362384
0.032316446	0.031147369	0.00053113615
0.032447935	0.031839881	0.00054078333
0.032579423	0.029931636	0.00052181847
0.032710912	0.030956553	0.00052992947
0.032842401	0.031534893	0.00053203120
0.032973889	0.030927970	0.00052544710
0.033105378	0.030857979	0.00052731771
0.033236867	0.032184985	0.00053368369
0.033368355	0.031716390	0.00053856150
0.033499844	0.031065783	0.00053081425
0.033631333	0.031083398	0.00053161675
0.033762822	0.031044286	0.00053959263
0.033894310	0.029753606	0.00052679390
0.034025799	0.030564458	0.00053422457
0.034157288	0.030996618	0.00053737611
0.034288776	0.030996627	0.00053715195
0.034420265	0.030164524	0.00053511170
0.034551754	0.029882501	0.00052958003
0.034683242	0.030101084	0.00053363438
0.034814731	0.030344512	0.00053197449
0.034946220	0.029771570	0.00052910251
0.035077708	0.031177404	0.00054481415
0.035209197	0.029631643	0.00053100705
0.035340686	0.029906459	0.00052897901
0.035472175	0.029262686	0.00053472181
0.035603663	0.029686214	0.00054023626
0.035735152	0.029186868	0.00054322577
0.035866641	0.029330188	0.00054192719
0.035998129	0.029200414	0.00053917970
0.036129618	0.029505617	0.00054584524
0.036261107	0.028921215	0.00053835134
0.036392595	0.028331307	0.00054193496
0.036524084	0.029266970	0.00054881667
0.036655573	0.029799811	0.00054762959
0.036787062	0.028006763	0.00053763700
0.036918550	0.028268312	0.00053727498
0.037050039	0.029591690	0.00055405040
0.037181528	0.029104542	0.00054560585
0.037313016	0.028365482	0.00053954874
0.037444505	0.029175934	0.00055039541
0.037575994	0.029694929	0.00055203726
0.037707482	0.028561406	0.00054904095
0.037838971	0.028808662	0.00055202490
0.037970460	0.028500710	0.00054447061
0.038101949	0.029837633	0.00056036401
0.038233437	0.029849743	0.00055412973
0.038364926	0.028946502	0.00054315150
0.038496415	0.029169081	0.00054306329
0.038627903	0.029246472	0.00053662362
0.038759392	0.029455101	0.00054278713
0.038890881	0.030586150	0.00054446125
0.039022369	0.030314568	0.00054434414
0.039153858	0.029174734	0.00053277389
0.039285347	0.030112151	0.00053662135
0.039416836	0.029372464	0.00053515317
0.039548324	0.029583813	0.00053347029
0.039679813	0.029455243	0.00052847037
0.039811302	0.029531861	0.00053373669
0.039942790	0.030130184	0.00053390961
0.040074279	0.029430429	0.00053206103
0.040205768	0.028608980	0.00052300516
0.040337256	0.029705982	0.00052735566
0.040468745	0.030251410	0.00053305154
0.040600234	0.028910921	0.00052096649
0.040731723	0.029627889	0.00052872694
0.040863211	0.029094958	0.00052529214
0.040994700	0.028112392	0.00051301911
0.041126189	0.029192943	0.00052373340
0.041257677	0.030785741	0.00052986025
0.041389166	0.030238489	0.00052712255
0.041520655	0.029425324	0.00052338260
0.041652143	0.030013624	0.00052492306
0.041783632	0.029689894	0.00052253105
0.041915121	0.029603072	0.00051941114
0.042046610	0.029031379	0.00051821772
0.042178098	0.030363168	0.00052630368
0.042309587	0.030452914	0.00052507006
0.042441076	0.029578107	0.00051754326
0.042572564	0.029241073	0.00051584041
0.042704053	0.029254842	0.00051131670
0.042835542	0.029914729	0.00052141906
0.042967030	0.029098600	0.00051157703
0.043098519	0.029595964	0.00051852994
0.043230008	0.029953866	0.00051755876
0.043361496	0.029089235	0.00050671329
0.043492985	0.029192509	0.00051517284
0.043624474	0.029050972	0.00050876067
0.043755963	0.029084228	0.00051103296
0.043887451	0.029987726	0.00051508079
0.044018940	0.029137931	0.00050656896
0.044150429	0.029208563	0.00051261689
0.044281917	0.029127147	0.00050630511
0.044413406	0.029317905	0.00051202520
0.044544895	0.028449984	0.00050010094
0.044676383	0.029139268	0.00050598816
0.044807872	0.028619353	0.00050300730
0.044939361	0.029463538	0.00050700949
0.045070850	0.029271032	0.00050521006
0.045202338	0.029088267	0.00050387223
0.045333827	0.028335954	0.00049448647
0.045465316	0.029315115	0.00050895115
0.045596804	0.029279969	0.00050411922
0.045728293	0.029634887	0.00050747905
0.045859782	0.029334127	0.00050378015
0.045991270	0.029401392	0.00049942340
0.046122759	0.028760227	0.00049843861
0.046254248	0.029520189	0.00051147293
0.046385737	0.028868881	0.00050901141
0.046517225	0.029992106	0.00051882250
0.046648714	0.028535672	0.00050970254
0.046780203	0.029626542	0.00052556450
0.046911691	0.030152005	0.00052753955
0.047043180	0.028510186	0.00051556568
0.047174669	0.028732026	0.00051775706
0.047306157	0.029452487	0.00052565341
0.047437646	0.029065406	0.00052449425
0.047569135	0.029515852	0.00053156593
0.047700624	0.028561252	0.00051941717
0.047832112	0.029159758	0.00053071549
0.047963601	0.029557879	0.00052892947
0.048095090	0.029707675	0.00053314973
0.048226578	0.030141102	0.00054011098
0.048358067	0.028911132	0.00052656776
0.048489556	0.030055679	0.00053722967
0.048621044	0.029633453	0.00053358819
0.048752533	0.030379141	0.00054581753
0.048884022	0.029906084	0.00053878353
0.049015511	0.029834486	0.00053840049
0.049146999	0.030019111	0.00053928766
0.049278488	0.030279148	0.00054414362
0.049409977	0.029236724	0.00053943328
0.049541465	0.029637257	0.00053953076
0.049672954	0.030264650	0.00054636867
0.049804443	0.030020737	0.00054492182
0.049935931	0.030102423	0.00054631900
0.050067420	0.029606681	0.00054219164
0.050198909	0.030136038	0.00054734856
0.050330398	0.030177793	0.00054601015
0.050461886	0.030533211	0.00054798802
0.050593375	0.029468705	0.00054253774
0.050724864	0.030064775	0.00054954206
0.050856352	0.028875960	0.00054085394
0.050987841	0.029813681	0.00054611168
0.051119330	0.029884112	0.00054522854
0.051250818	0.030326569	0.00055316396
0.051382307	0.028967142	0.00054360954
0.051513796	0.029424293	0.00054457662
0.051645284	0.028943062	0.00054111436
0.051776773	0.029843102	0.00054849614
0.051908262	0.029044106	0.00054221774
0.052039751	0.029196751	0.00054601115
0.052171239	0.029655395	0.00054857248
0.052302728	0.029739028	0.00055566095
0.052434217	0.028985917	0.00054221876
0.052565705	0.028618147	0.00054223220
0.052697194	0.029912339	0.00055342113
0.052828683	0.028607990	0.00054346138
0.052960171	0.028782678	0.00054378255
0.053091660	0.029389856	0.00054668888
0.053223149	0.028936203	0.00054531422
0.053354638	0.029861232	0.00055447346
0.053486126	0.029011621	0.00054785701
0.053617615	0.028972297	0.00054472570
0.053749104	0.030090632	0.00055587201
0.053880592	0.029339135	0.00054895321
0.054012081	0.029218871	0.00055133330
0.054143570	0.029459559	0.00055283692
0.054275058	0.029590589	0.00055209464
0.054406547	0.029063615	0.00054559133
0.054538036	0.028736694	0.00055007393
0.054669525	0.029198718	0.00054777069
0.054801013	0.029197695	0.00055385670
0.054932502	0.029562525	0.00055569606
0.055063991	0.030032253	0.00055550013
0.055195479	0.029025502	0.00055083409
0.055326968	0.028861322	0.00054922956
0.055458457	0.029876448	0.00056037205
0.055589945	0.029875396	0.00055774451
0.055721434	0.029215964	0.00055086827
0.055852923	0.029731282	0.00056063306
0.055984412	0.028565487	0.00054978452
0.056115900	0.029601719	0.00055579058
0.056247389	0.029927074	0.00056110246
0.056378878	0.029227546	0.00055142048
0.056510366	0.028683812	0.00055051310
0.056641855	0.029732013	0.00055810114
0.056773344	0.029775505	0.00056070321
0.056904832	0.029292209	0.00055599553
0.057036321	0.029432187	0.00055349223
0.057167810	0.029122726	0.00055439881
0.057299299	0.029351091	0.00055423552
0.057430787	0.030182545	0.00055951781
0.057562276	0.028467866	0.00054929745
0.057693765	0.029677145	0.00055269132
0.057825253	0.028833073	0.00055139880
0.057956742	0.028830478	0.00055050094
0.058088231	0.029074937	0.00055184366
0.058219719	0.028754876	0.00055183624
0.058351208	0.028648055	0.00054275614
0.058482697	0.029466205	0.00055389156
0.058614186	0.029053250	0.00055287316
0.058745674	0.029317085	0.00054765832
0.058877163	0.029726512	0.00055344873
0.059008652	0.029649582	0.00054857339
0.059140140	0.029366351	0.00055075314
0.059271629	0.029483638	0.00054972420
0.059403118	0.030339700	0.00055340955
0.059534606	0.029802369	0.00055257092
0.059666095	0.029728350	0.00054539062
0.059797584	0.029592142	0.00054624798
0.059929072	0.029485804	0.00055065077
0.060060561	0.029677006	0.00054663689
0.060192050	0.029070895	0.00054410910
0.060323539	0.029473465	0.00054326364
0.060455027	0.028661710	0.00053976120
0.060586516	0.029390719	0.00054549331
0.060718005	0.030217378	0.00054937208
0.060849493	0.028237633	0.00053301915
0.060980982	0.029201662	0.00054089720
0.061112471	0.029051525	0.00053691516
0.061243959	0.028868779	0.00054312632
0.061375448	0.028954760	0.00053591095
0.061506937	0.028760984	0.00053941455
0.061638426	0.029106162	0.00053896619
0.061769914	0.030025299	0.00054655297
0.061901403	0.028848187	0.00053966540
0.062032892	0.029345652	0.00053636723
0.062164380	0.028336097	0.00053120778
0.062295869	0.028133997	0.00053185477
0.062427358	0.029349411	0.00053864041
0.062558846	0.029486547	0.00054587020
0.062690335	0.029632711	0.00053941961
0.062821824	0.028985959	0.00053564044
0.062953313	0.028765274	0.00053389669
0.063084801	0.029121833	0.00053660032
0.063216290	0.028603011	0.00053400477
0.063347779	0.028847845	0.00053359755
0.063479267	0.029091800	0.00053300772
0.063610756	0.028503567	0.00053314887
0.063742245	0.029080434	0.00053321229
0.063873733	0.029035408	0.00053842482
0.064005222	0.029253847	0.00053499395
0.064136711	0.027770259	0.00052537724
0.064268200	0.028410889	0.00052818209
0.064399688	0.028727451	0.00053104002
0.064531177	0.030493703	0.00054648268
0.064662666	0.028851404	0.00053011140
0.064794154	0.030210913	0.00054258099
0.064925643	0.029777220	0.00054085510
0.065057132	0.029235183	0.00053573922
0.065188620	0.028082710	0.00052593570
0.065320109	0.029368615	0.00053315666
0.065451598	0.027510447	0.00051771416
0.065583087	0.028751007	0.00053149198
0.065714575	0.028699787	0.00052747730
0.065846064	0.028722965	0.00052934583
0.065977553	0.029208081	0.00053293227
0.066109041	0.028422791	0.00052522099
0.066240530	0.028821142	0.00053005673
0.066372019	0.029811500	0.00053534732
0.066503507	0.028641814	0.00052707874
0.066634996	0.028635820	0.00052437540
0.066766485	0.029335399	0.00053230439
0.066897973	0.028371580	0.00052500702
0.067029462	0.029250404	0.00053172861
0.067160951	0.028804731	0.00053119412
0.067292440	0.028119737	0.00052004706
0.067423928	0.028648213	0.00052163553
0.067555417	0.028824653	0.00052713537
0.067686906	0.028279058	0.00052110600
0.067818394	0.028665784	0.00052419210
0.067949883	0.029653042	0.00053150279
0.068081372	0.029306845	0.00052855822
0.068212860	0.029390837	0.00052920465
0.068344349	0.029774903	0.00053232049
0.068475838	0.029282222	0.00052846453
0.068607327	0.028471493	0.00052279534
0.068738815	0.029008585	0.00052337673
0.068870304	0.028160165	0.00051965846
0.069001793	0.028877520	0.00052414770
0.069133281	0.028317379	0.00051955317
0.069264770	0.028897670	0.00052643182
0.069396259	0.029088946	0.00051928149
0.069527747	0.028855489	0.00052394510
0.069659236	0.028832587	0.00052438286
0.069790725	0.028700923	0.00052153498
0.069922214	0.028816513	0.00052413002
0.070053702	0.028174503	0.00051384246
0.070185191	0.028993862	0.00052408974
0.070316680	0.028837470	0.00051976013
0.070448168	0.029255504	0.00052468722
0.070579657	0.029274021	0.00052635931
0.070711146	0.028572492	0.00051630987
0.070842634	0.028330908	0.00051848105
0.070974123	0.028019155	0.00051321249
0.071105612	0.029038146	0.00052049034
0.071237101	0.029097316	0.00052363972
0.071368589	0.028701705	0.00051193247
0.071500078	0.028240169	0.00051649911
0.071631567	0.028549181	0.00051761555
0.071763055	0.029029319	0.00052110329
0.071894544	0.028551817	0.00051606581
0.072026033	0.028041631	0.00050828522
0.072157521	0.027244604	0.00050792819
0.072289010	0.028235413	0.00051162572
0.072420499	0.028082015	0.00051011035
0.072551988	0.028073224	0.00050903660
0.072683476	0.028556391	0.00051241542
0.072814965	0.027612659	0.00050696974
0.072946454	0.027673472	0.00050999144
0.073077942	0.027740427	0.00050637874
0.073209431	0.027893908	0.00050944705
0.073340920	0.027859161	0.00050590270
0.073472408	0.027531034	0.00050469433
0.073603897	0.026960804	0.00050271553
0.073735386	0.027507286	0.00050294875
0.073866875	0.026507101	0.00049605583
0.073998363	0.027843283	0.00050716666
0.074129852	0.027864083	0.00050794226
0.074261341	0.027723591	0.00050752041
0.074392829	0.027738137	0.00050158179
0.074524318	0.027897702	0.00050766960
0.074655807	0.027823779	0.00050425919
0.074787295	0.027272697	0.00050177449
0.074918784	0.027245310	0.00050082192
0.075050273	0.027820725	0.00050379924
0.075181761	0.026902983	0.00049776051
0.075313250	0.028466690	0.00051051135
0.075444739	0.027625705	0.00050385638
0.075576228	0.027354012	0.00050029173
0.075707716	0.027871234	0.00050226578
0.075839205	0.028011511	0.00050283123
0.075970694	0.026665848	0.00049475310
0.076102182	0.027570635	0.00049845583
0.076233671	0.027295512	0.00050052118
0.076365160	0.027264025	0.00049506507
0.076496648	0.026612563	0.00049431143
0.076628137	0.026752434	0.00049445230
0.076759626	0.027274937	0.00049572839
0.076891115	0.026611159	0.00049205925
0.077022603	0.027239676	0.00049539772
0.077154092	0.026301497	0.00048757178
0.077285581	0.026447321	0.00049304221
0.077417069	0.027428743	0.00049727229
0.077548558	0.027252395	0.00049557636
0.077680047	0.026789297	0.00049100656
0.077811535	0.026887191	0.00049242380
0.077943024	0.027004799	0.00049317809
0.078074513	0.027122549	0.00049138961
0.078206002	0.026878291	0.00049339460
0.078337490	0.026936585	0.00049044385
0.078468979	0.026656112	0.00048702205
0.078600468	0.026849111	0.00049200044
0.078731956	0.026621656	0.00048816154
0.078863445	0.026453604	0.00049009495
0.078994934	0.026021955	0.00048305480
0.079126422	0.026681538	0.00048848545
0.079257911	0.025753205	0.00048142103
0.079389400	0.026951769	0.00048928135
0.079520889	0.026808249	0.00048928856
0.079652377	0.026445195	0.00048768348
0.079783866	0.026906249	0.00048814264
0.079915355	0.026407642	0.00048799496
0.080046843	0.026325532	0.00048314583
0.080178332	0.026471600	0.00048471430
0.080309821	0.025896219	0.00048244402
0.080441309	0.026498952	0.00048240398
0.080572798	0.025836589	0.00048156366
0.080704287	0.026632284	0.00048672791
0.080835776	0.026226486	0.00048240893
0.080967264	0.026014445	0.00048244578
0.081098753	0.026718804	0.00048270810
0.081230242	0.026251593	0.00048197624
0.081361730	0.025375612	0.00047616669
0.081493219	0.026580146	0.00048283805
0.081624708	0.025818022	0.00047906865
0.081756196	0.025998877	0.00047597551
0.081887685	0.026699528	0.00048538667
0.082019174	0.026322729	0.00048205292
0.082150663	0.026538713	0.00048348243
0.082282151	0.025167712	0.00047393191
0.082413640	0.026223342	0.00047999769
0.082545129	0.026343512	0.00048026969
0.082676617	0.025740575	0.00047681804
0.082808106	0.026193104	0.00047980951
0.082939595	0.026681534	0.00048482848
0.083071083	0.026225864	0.00047595026
0.083202572	0.026757124	0.00048140214
0.083334061	0.026239862	0.00048148367
0.083465549	0.026369817	0.00047513219
0.083597038	0.025922741	0.00047825417
0.083728527	0.026787124	0.00047909327
0.083860016	0.026882113	0.00048335403
0.083991504	0.026707230	0.00048221311
0.084122993	0.025476941	0.00047126384
0.084254482	0.027150340	0.00048506741
0.084385970	0.026216615	0.00047567018
0.084517459	0.025997805	0.00047509376
0.084648948	0.025411097	0.00047059463
0.084780436	0.026074053	0.00047245542
0.084911925	0.025688461	0.00047134790
0.085043414	0.026090213	0.00047163041
0.085174903	0.026212847	0.00047379043
0.085306391	0.026188414	0.00047682987
0.085437880	0.025888326	0.00047110554
0.085569369	0.026431648	0.00047546857
0.085700857	0.026497120	0.00047582367
0.085832346	0.026017184	0.00047309690
0.085963835	0.025875970	0.00047342245
0.086095323	0.025854611	0.00047017780
0.086226812	0.026818994	0.00047828617
0.086358301	0.025133797	0.00046399803
0.086489790	0.025999426	0.00047213374
0.086621278	0.026024429	0.00047159031
0.086752767	0.026061637	0.00047185218
0.086884256	0.025111703	0.00046231477
0.087015744	0.026094687	0.00047009009
0.087147233	0.026555130	0.00047346051
0.087278722	0.026018019	0.00047136111
0.087410210	0.025924210	0.00046797427
0.087541699	0.025605955	0.00046536213
0.087673188	0.025958448	0.00046972930
0.087804677	0.027018873	0.00047557703
0.087936165	0.025893593	0.00046848777
0.088067654	0.025876586	0.00046790852
0.088199143	0.025628836	0.00046194962
0.088330631	0.025718335	0.00046743940
0.088462120	0.025691828	0.00046350332
0.088593609	0.025614512	0.00046716695
0.088725097	0.025628802	0.00046417752
0.088856586	0.025856787	0.00046581057
0.088988075	0.026075937	0.00047043033
0.089119564	0.025770403	0.00046468352
0.089251052	0.025194151	0.00046155121
0.089382541	0.025991279	0.00046634159
0.089514030	0.025284266	0.00046018737
0.089645518	0.025323167	0.00046168503
0.089777007	0.025901816	0.00046362228
0.089908496	0.026113358	0.00046812064
0.090039984	0.025730903	0.00046343190
0.090171473	0.026302305	0.00046589047
0.090302962	0.026535790	0.00047109165
0.090434451	0.026017578	0.00046417337
0.090565939	0.025755191	0.00046439496
0.090697428	0.024829563	0.00045673862
0.090828917	0.025082276	0.00045438073
0.090960405	0.025629273	0.00046475525
0.091091894	0.025643671	0.00045976069
0.091223383	0.025212700	0.00045969517
0.091354871	0.025857783	0.00046468356
0.091486360	0.025219527	0.00046731869
0.091617849	0.025998167	0.00047932473
0.091749337	0.025317012	0.00047557185
0.091880826	0.025007060	0.00047780969
0.092012315	0.025353998	0.00048379033
0.092143804	0.024634242	0.00047673202
0.092275292	0.024817626	0.00048273078
0.092406781	0.024698725	0.00048220299
0.092538270	0.026259459	0.00049812998
0.092669758	0.024748592	0.00049045259
0.092801247	0.024892252	0.00047389134
0.092932736	0.025099173	0.00047820626
0.093064224	0.025359167	0.00047579773
0.093195713	0.025510366	0.00047698708
0.093327202	0.025560278	0.00047434844
0.093458691	0.024695521	0.00046335156
0.093590179	0.025089744	0.00047072220
0.093721668	0.025109028	0.00046920653
0.093853157	0.025641315	0.00047044711
0.093984645	0.025503118	0.00046795611
0.094116134	0.024521168	0.00046203306
0.094247623	0.024644191	0.00046129065
0.094379111	0.025551658	0.00046991238
0.094510600	0.025110244	0.00046267484
0.094642089	0.024389455	0.00045881580
0.094773578	0.024384934	0.00045473479
0.094905066	0.024759646	0.00046108776
0.095036555	0.024445425	0.00046180545
0.095168044	0.024311473	0.00045332322
0.095299532	0.024972647	0.00046077949
0.095431021	0.025059078	0.00045916038
0.095562510	0.024871247	0.00045970640
0.095693998	0.025376765	0.00046506471
0.095825487	0.024102420	0.00045007357
0.095956976	0.024405279	0.00045552917
0.096088465	0.023851556	0.00044715468
0.096219953	0.024938343	0.00045849830
0.096351442	0.023898560	0.00045006726
0.096482931	0.025582670	0.00046220190
0.096614419	0.024449288	0.00045144689
0.096745908	0.024655127	0.00045371147
0.096877397	0.024693018	0.00045272275
0.097008885	0.024302142	0.00045158353
0.097140374	0.024933530	0.00045421633
0.097271863	0.024352809	0.00045093700
0.097403352	0.023768059	0.00044531283
0.097534840	0.024922233	0.00045375220
0.097666329	0.024751691	0.00045478545
0.097797818	0.024946133	0.00044870634
0.097929306	0.024993964	0.00045151777
0.098060795	0.024289021	0.00044601998
0.098192284	0.024734912	0.00044681402
0.098323772	0.024138637	0.00044477728
0.098455261	0.023823352	0.00043940592
0.098586750	0.023519850	0.00043589681
0.098718239	0.024114294	0.00043975834
0.098849727	0.023732354	0.00043563788
0.098981216	0.025024120	0.00044645153
0.099112705	0.024900901	0.00044413923
0.099244193	0.024291239	0.00043860904
0.099375682	0.025135538	0.00044682287
0.099507171	0.024379028	0.00044028485
0.099638659	0.025072419	0.00044936999
0.099770148	0.025906777	0.00045171557
0.099901637	0.024174251	0.00043761530
0.10003313	0.024553196	0.00044284739
0.10016461	0.024313098	0.00044010389
0.10029610	0.024539391	0.00044545632
0.10042759	0.023888825	0.00043789132
0.10055908	0.024278283	0.00044046062
0.10069057	0.023420994	0.00043481935
0.10082206	0.024989863	0.00044475868
0.10095355	0.024300307	0.00044260396
0.10108504	0.024699191	0.00044128411
0.10121652	0.023571233	0.00043301219
0.10134801	0.023034887	0.00043185831
0.10147950	0.023491171	0.00043294305
0.10161099	0.024414298	0.00043987898
0.10174248	0.024338393	0.00043964926
0.10187397	0.023883430	0.00043226488
0.10200546	0.024732381	0.00044406422
0.10213694	0.024534018	0.00043766318
0.10226843	0.023779044	0.00043463610
0.10239992	0.024089648	0.00043698643
0.10253141	0.023742627	0.00042980197
0.10266290	0.023767678	0.00043663799
0.10279439	0.024150547	0.00043511373
0.10292588	0.023993102	0.00043664750
0.10305737	0.023894449	0.00043546574
0.10318885	0.024356551	0.00043503299
0.10332034	0.024377652	0.00043850011
0.10345183	0.024366495	0.00043507037
0.10358332	0.024562229	0.00043816644
0.10371481	0.024310121	0.00043409950
0.10384630	0.023918543	0.00043193981
0.10397779	0.023756567	0.00043158357
0.10410928	0.024911549	0.00044063768
0.10424076	0.023205167	0.00042767924
0.10437225	0.024047861	0.00043405684
0.10450374	0.024717903	0.00043546437
0.10463523	0.023761712	0.00043054730
0.10476672	0.023971942	0.00043169304
0.10489821	0.023205342	0.00042545575
0.10502970	0.024893256	0.00043495245
0.10516118	0.024054531	0.00043084116
0.10529267	0.024676083	0.00043809438
0.10542416	0.024267789	0.00043403832
0.10555565	0.023509368	0.00042651340
0.10568714	0.024313627	0.00043306597
0.10581863	0.023843600	0.00042982820
0.10595012	0.023882638	0.00042853894
0.10608161	0.023789545	0.00043054122
0.10621309	0.024647948	0.00043486782
0.10634458	0.024347887	0.00043066429
0.10647607	0.023671854	0.00042687417
0.10660756	0.024067659	0.00042899203
0.10673905	0.024040597	0.00043174703
0.10687054	0.023612294	0.00043007241
0.10700203	0.023913737	0.00043738417
0.10713352	0.024309886	0.00044292852
0.10726500	0.023907106	0.00044647434
0.10739649	0.023766813	0.00044997403
0.10752798	0.023838477	0.00044625105
0.10765947	0.023696768	0.00045137391
0.10779096	0.024135977	0.00045592583
0.10792245	0.023278395	0.00045312760
0.10805394	0.024136410	0.00046009423
0.10818542	0.023727782	0.00045581678
0.10831691	0.023283221	0.00045688689
0.10844840	0.024156954	0.00046459989
0.10857989	0.023733037	0.00046242102
0.10871138	0.025010322	0.00047526507
0.10884287	0.024157695	0.00046888300
0.10897436	0.023535333	0.00046356031
0.10910585	0.023695579	0.00046995269
0.10923733	0.023878566	0.00046710026
0.10936882	0.024110687	0.00047600183
0.10950031	0.023949674	0.00047225216
0.10963180	0.023737846	0.00047422064
0.10976329	0.024086477	0.00047759873
0.10989478	0.023293792	0.00047439682
0.11002627	0.023563468	0.00047997995
0.11015776	0.023047911	0.00047062944
0.11028924	0.023198881	0.00047435818
0.11042073	0.024179429	0.00048623739
0.11055222	0.024072996	0.00048261495
0.11068371	0.023541878	0.00048441475
0.11081520	0.024361209	0.00048583852
0.11094669	0.023599943	0.00048366068
0.11107818	0.024189570	0.00049196593
0.11120966	0.024281845	0.00048894877
0.11134115	0.023624152	0.00048779965
0.11147264	0.023932152	0.00048714366
0.11160413	0.024389616	0.00049504657
0.11173562	0.023845576	0.00049584202
0.11186711	0.025186707	0.00048474077
0.11199860	0.023534666	0.00047530779
0.11213009	0.024110450	0.00047133820
0.11226157	0.024652037	0.00047301615
0.11239306	0.024535817	0.00047223043
0.11252455	0.023435751	0.00046190405
0.11265604	0.024552757	0.00046925667
0.11278753	0.024104684	0.00046119198
0.11291902	0.023696083	0.00045852381
0.11305051	0.024170504	0.00046296972
0.11318200	0.024171972	0.00045757420
0.11331348	0.024404663	0.00046134343
0.11344497	0.023874495	0.00045587622
0.11357646	0.024046519	0.00045165331
0.11370795	0.023878009	0.00045428792
0.11383944	0.023659130	0.00045217349
0.11397093	0.023443825	0.00044944054
0.11410242	0.023914236	0.00045187975
0.11423390	0.023859798	0.00044646241
0.11436539	0.023553895	0.00044950844
0.11449688	0.023187354	0.00044027757
0.11462837	0.024129178	0.00045081793
0.11475986	0.024130769	0.00044900596
0.11489135	0.024324260	0.00044585924
0.11502284	0.023662834	0.00044736171
0.11515433	0.024236193	0.00044897263
0.11528581	0.023745952	0.00044517675
0.11541730	0.024318911	0.00044623724
0.11554879	0.024092830	0.00044267304
0.11568028	0.024439443	0.00044795870
0.11581177	0.022816719	0.00043544810
0.11594326	0.023224686	0.00043901618
0.11607475	0.023503366	0.00043792154
0.11620624	0.024027578	0.00044029425
0.11633772	0.024245997	0.00044370184
0.11646921	0.024594015	0.00044729926
0.11660070	0.024076621	0.00044139419
0.11673219	0.023985305	0.00043753856
0.11686368	0.024024283	0.00043873133
0.11699517	0.022555653	0.00042917122
0.11712666	0.024507197	0.00044248967
0.11725814	0.024182090	0.00043758076
0.11738963	0.023660187	0.00043306177
0.11752112	0.023417599	0.00042899863
0.11765261	0.023827475	0.00043448340
0.11778410	0.024116960	0.00043683894
0.11791559	0.023978047	0.00043265407
0.11804708	0.024013049	0.00043166802
0.11817857	0.023515666	0.00043127081
0.11831005	0.023642073	0.00042912840
0.11844154	0.024299331	0.00043654946
0.11857303	0.023579832	0.00042560852
0.11870452	0.024565460	0.00043233259
0.11883601	0.024043645	0.00043088198
0.11896750	0.024046172	0.00042857096
0.11909899	0.024059291	0.00043049709
0.11923048	0.024058720	0.00042621324
0.11936196	0.023378933	0.00042372843
0.11949345	0.024132162	0.00042432018
0.11962494	0.023724939	0.00042268130
0.11975643	0.024108163	0.00042767051
0.11988792	0.023446435	0.00041942772
0.12001941	0.023666687	0.00042050653
0.12015090	0.024191109	0.00042319690
0.12028239	0.023935480	0.00042399208
0.12041387	0.024242151	0.00042396010
0.12054536	0.023869497	0.00041812277
0.12067685	0.023327653	0.00041740526
0.12080834	0.023872179	0.00042200573
0.12093983	0.023543333	0.00041459567
0.12107132	0.024460945	0.00042480885
0.12120281	0.023723088	0.00041618994
0.12133429	0.023464134	0.00041541873
0.12146578	0.023664901	0.00041718758
0.12159727	0.024568189	0.00042041408
0.12172876	0.023716412	0.00041701981
0.12186025	0.023570413	0.00041481696
0.12199174	0.023820547	0.00041673329
0.12212323	0.023186437	0.00041184537
0.12225472	0.024120438	0.00041697156
0.12238620	0.023545510	0.00041542241
0.12251769	0.024059707	0.00041581890
0.12264918	0.024204113	0.00041952440
0.12278067	0.023200059	0.00041328171
0.12291216	0.024496329	0.00042071778
0.12304365	0.023646875	0.00041421851
0.12317514	0.024269336	0.00041602102
0.12330663	0.023713859	0.00041459779
0.12343811	0.023126518	0.00041034856
0.12356960	0.023824709	0.00041227233
0.12370109	0.022807004	0.00040821032
0.12383258	0.023594387	0.00041323895
0.12396407	0.024030308	0.00041271399
0.12409556	0.023479093	0.00041455173
0.12422705	0.024260928	0.00041573609
0.12435853	0.024123837	0.00041676590
0.12449002	0.024400168	0.00041536518
0.12462151	0.023528462	0.00041260224
0.12475300	0.024121706	0.00041353488
0.12488449	0.023501027	0.00040982834
0.12501598	0.023515946	0.00041179844
0.12514747	0.023762125	0.00041104023
0.12527896	0.023989384	0.00041259383
0.12541044	0.024146202	0.00041643732
0.12554193	0.023664682	0.00040951793
0.12567342	0.024073852	0.00041254683
0.12580491	0.023894858	0.00041296488
0.12593640	0.023773899	0.00040934342
0.12606789	0.023126126	0.00040786235
0.12619938	0.023352249	0.00040763410
0.12633087	0.023506582	0.00040957178
0.12646235	0.023674312	0.00040993955
0.12659384	0.023024968	0.00040147165
0.12672533	0.024571148	0.00041653620
0.12685682	0.023435059	0.00040681005
0.12698831	0.024362441	0.00041385044
0.12711980	0.024111376	0.00041084455
0.12725129	0.023340068	0.00040417651
0.12738277	0.024569149	0.00041587077
0.12751426	0.022973513	0.00040347268
0.12764575	0.023463348	0.00040629517
0.12777724	0.022960836	0.00040116607
0.12790873	0.023059209	0.00040380937
0.12804022	0.023559296	0.00040905014
0.12817171	0.024169908	0.00041025284
0.12830320	0.023903057	0.00040650726
0.12843468	0.023322287	0.00040383534
0.12856617	0.024542109	0.00041061780
0.12869766	0.023823590	0.00040772617
0.12882915	0.023582515	0.00040723309
0.12896064	0.023913207	0.00040758220
0.12909213	0.024602284	0.00041048931
0.12922362	0.023443822	0.00040446725
0.12935511	0.023900974	0.00040716921
0.12948659	0.023813497	0.00040762048
0.12961808	0.023562507	0.00040250334
0.12974957	0.023552200	0.00040275267
0.12988106	0.022962758	0.00039954919
0.13001255	0.024478843	0.00040949934
0.13014404	0.024269344	0.00040939680
0.13027553	0.024122907	0.00040618437
0.13040701	0.023793352	0.00040380426
0.13053850	0.023980697	0.00040619158
0.13066999	0.023122766	0.00039824964
0.13080148	0.023424868	0.00040269834
0.13093297	0.024220968	0.00040500147
0.13106446	0.023705627	0.00040271114
0.13119595	0.023222505	0.00040011921
0.13132744	0.023721108	0.00040305724
0.13145892	0.024113279	0.00040705038
0.13159041	0.022978574	0.00039764220
0.13172190	0.023143222	0.00039795941
0.13185339	0.023453474	0.00040121668
0.13198488	0.023279257	0.00039909605
0.13211637	0.023173292	0.00039922496
0.13224786	0.023456167	0.00039891453
0.13237935	0.024254029	0.00040519393
0.13251083	0.024283640	0.00040564719
0.13264232	0.024422769	0.00040647253
0.13277381	0.023461926	0.00040127395
0.13290530	0.023973941	0.00040002247
0.13303679	0.023004044	0.00039716663
0.13316828	0.023695370	0.00040201819
0.13329977	0.024054247	0.00040067327
0.13343125	0.023631754	0.00040392019
0.13356274	0.023414793	0.00039593302
0.13369423	0.023398241	0.00039678283
0.13382572	0.023517309	0.00040014374
0.13395721	0.023929185	0.00040084830
0.13408870	0.023562250	0.00040097900
0.13422019	0.024171645	0.00040059647
0.13435168	0.023472158	0.00039863068
0.13448316	0.023889995	0.00040341751
0.13461465	0.023866239	0.00039923798
0.13474614	0.023521845	0.00039693121
0.13487763	0.023425402	0.00039814905
0.13500912	0.024233817	0.00040224876
0.13514061	0.023554006	0.00039848975
0.13527210	0.023744955	0.00039955001
0.13540359	0.024198134	0.00040072190
0.13553507	0.023711409	0.00039661306
0.13566656	0.023529231	0.00039623089
0.13579805	0.023422516	0.00039800818
0.13592954	0.023533794	0.00039485450
0.13606103	0.023435037	0.00039781264
0.13619252	0.023945236	0.00039736656
0.13632401	0.023618512	0.00039570412
0.13645549	0.023977014	0.00039945364
0.13658698	0.024498643	0.00040101248
0.13671847	0.023627428	0.00039761462
0.13684996	0.023864138	0.00039756146
0.13698145	0.023994981	0.00039777158
0.13711294	0.023136848	0.00039300213
0.13724443	0.023442156	0.00039466910
0.13737592	0.023373053	0.00039354694
0.13750740	0.023478174	0.00039590471
0.13763889	0.023787906	0.00039400845
0.13777038	0.024423939	0.00040140694
0.13790187	0.023307333	0.00039256222
0.13803336	0.023402664	0.00039271235
0.13816485	0.023694610	0.00039458282
0.13829634	0.024208960	0.00039856664
0.13842783	0.024324099	0.00040122879
0.13855931	0.023657583	0.00039383370
0.13869080	0.024023837	0.00039555412
0.13882229	0.023424005	0.00039197180
0.13895378	0.023696074	0.00039293919
0.13908527	0.023478797	0.00039402313
0.13921676	0.024075914	0.00039757195
0.13934825	0.023976155	0.00039544292
0.13947973	0.023313580	0.00039100155
0.13961122	0.023487118	0.00039082799
0.13974271	0.023165126	0.00038891086
0.13987420	0.024018775	0.00039689875
0.14000569	0.023899392	0.00039159011
0.14013718	0.023260338	0.00038833850
0.14026867	0.023740933	0.00039161202
0.14040016	0.022722802	0.00038651487
0.14053164	0.023595917	0.00039360674
0.14066313	0.023240035	0.00038667417
0.14079462	0.023498194	0.00039174992
0.14092611	0.023706937	0.00039128245
0.14105760	0.024132667	0.00039377638
0.14118909	0.024140087	0.00039582905
0.14132058	0.023551396	0.00038647184
0.14145207	0.023567543	0.00038920025
0.14158355	0.023153799	0.00038654568
0.14171504	0.024080738	0.00039244053
0.14184653	0.023455232	0.00038852168
0.14197802	0.023574535	0.00038870123
0.14210951	0.023747753	0.00038950842
0.14224100	0.024163083	0.00039268282
0.14237249	0.023947486	0.00039091336
0.14250398	0.023602932	0.00038961181
0.14263546	0.023873754	0.00038934154
0.14276695	0.024314890	0.00039340589
0.14289844	0.023867371	0.00039146234
0.14302993	0.023140515	0.00038445502
0.14316142	0.024363185	0.00039225160
0.14329291	0.023599549	0.00038678616
0.14342440	0.024012362	0.00039047565
0.14355588	0.024712322	0.00039516313
0.14368737	0.023389717	0.00038510247
0.14381886	0.023904435	0.00039013049
0.14395035	0.023784160	0.00038664221
0.14408184	0.023513518	0.00038639555
0.14421333	0.024476703	0.00039342908
0.14434482	0.024154640	0.00038975622
0.14447631	0.023485538	0.00038595298
0.14460779	0.023735533	0.00038740219
0.14473928	0.024049942	0.00038940976
0.14487077	0.023359373	0.00038611474
0.14500226	0.023022990	0.00038309938
0.14513375	0.023621452	0.00038755379
0.14526524	0.023422250	0.00038324827
0.14539673	0.023297358	0.00038358746
0.14552822	0.023774589	0.00038987283
0.14565970	0.024149679	0.00038868483
0.14579119	0.023779166	0.00038662144
0.14592268	0.023696017	0.00038503973
0.14605417	0.023414708	0.00038433845
0.14618566	0.023326100	0.00038423281
0.14631715	0.023552536	0.00038416953
0.14644864	0.024389062	0.00038958085
0.14658012	0.023205812	0.00038124640
0.14671161	0.023464174	0.00038307146
0.14684310	0.022877284	0.00038212519
0.14697459	0.023960866	0.00038628649
0.14710608	0.023547497	0.00038326287
0.14723757	0.022995584	0.00038054039
0.14736906	0.023132409	0.00037958247
0.14750055	0.023663301	0.00038491469
0.14763203	0.023985376	0.00038647647
0.14776352	0.023026681	0.00037868075
0.14789501	0.023504591	0.00038356838
0.14802650	0.024334540	0.00038657313
0.14815799	0.023722244	0.00038648323
0.14828948	0.023176307	0.00038001074
0.14842097	0.023638276	0.00038452326
0.14855246	0.023820667	0.00038566412
0.14868394	0.023633120	0.00038197649
0.14881543	0.023843675	0.00038528110
0.14894692	0.023593558	0.00038387333
0.14907841	0.023461083	0.00038117428
0.14920990	0.023825145	0.00038325882
0.14934139	0.023595730	0.00038189747
0.14947288	0.023465271	0.00038236939
0.14960436	0.023519115	0.00038062275
0.14973585	0.023703112	0.00038355051
0.14986734	0.023903675	0.00038334907
0.14999883	0.023513009	0.00038050180
0.15013032	0.023787227	0.00038258612
0.15026181	0.024076318	0.00038478724
0.15039330	0.023639216	0.00038113775
0.15052479	0.023576771	0.00038105362
0.15065627	0.023751987	0.00038138881
0.15078776	0.023583828	0.00038126682
0.15091925	0.023727779	0.00038206511
0.15105074	0.024232004	0.00038409056
0.15118223	0.023770046	0.00038362968
0.15131372	0.023792581	0.00038269127
0.15144521	0.023266434	0.00037840404
0.15157670	0.023417999	0.00037907748
0.15170818	0.023010018	0.00037519386
0.15183967	0.023994867	0.00038124792
0.15197116	0.023579325	0.00038004613
0.15210265	0.023957643	0.00038165715
0.15223414	0.023951353	0.00038132860
0.15236563	0.023577737	0.00037808669
0.15249712	0.023742596	0.00038050105
0.15262860	0.024197378	0.00038164359
0.15276009	0.023943745	0.00038241550
0.15289158	0.024125814	0.00038360416
0.15302307	0.023968301	0.00037969269
0.15315456	0.023965568	0.00038076916
0.15328605	0.023406276	0.00037796470
0.15341754	0.023562829	0.00037842022
0.15354903	0.023717212	0.00037955838
0.15368051	0.022686173	0.00037247041
0.15381200	0.024183431	0.00037942112
0.15394349	0.023948989	0.00038052580
0.15407498	0.023032879	0.00037493911
0.15420647	0.023388279	0.00037404593
0.15433796	0.023576987	0.00037734927
0.15446945	0.022992736	0.00037277180
0.15460094	0.023417823	0.00037821971
0.15473242	0.023997172	0.00037996596
0.15486391	0.024109763	0.00037908604
0.15499540	0.023731043	0.00037624627
0.15512689	0.023840457	0.00037783932
0.15525838	0.023368058	0.00037448454
0.15538987	0.023327797	0.00037445852
0.15552136	0.023845367	0.00037668933
0.15565284	0.023884713	0.00037680957
0.15578433	0.023467829	0.00037543752
0.15591582	0.023618265	0.00037616968
0.15604731	0.024262817	0.00038051726
0.15617880	0.023497105	0.00037503441
0.15631029	0.023518780	0.00037478544
0.15644178	0.023565005	0.00037430845
0.15657327	0.024193229	0.00038074605
0.15670475	0.023669735	0.00037430896
0.15683624	0.023077907	0.00037261545
0.15696773	0.023525413	0.00037479444
0.15709922	0.022852551	0.00036978319
0.15723071	0.023507496	0.00037495796
0.15736220	0.023885364	0.00037497225
0.15749369	0.023254249	0.00037250623
0.15762518	0.023833565	0.00037470322
0.15775666	0.023277570	0.00037219480
0.15788815	0.023445242	0.00037496022
0.15801964	0.023775256	0.00037391041
0.15815113	0.023514263	0.00037247851
0.15828262	0.023613682	0.00037343476
0.15841411	0.022983926	0.00036912064
0.15854560	0.023025453	0.00037151435
0.15867708	0.023284050	0.00036985033
0.15880857	0.023533387	0.00037288174
0.15894006	0.023266577	0.00036960378
0.15907155	0.022991728	0.00036874547
0.15920304	0.023466310	0.00037340105
0.15933453	0.023799167	0.00037334484
0.15946602	0.023839539	0.00037393899
0.15959751	0.023597635	0.00037154230
0.15972899	0.023257899	0.00037000579
0.15986048	0.023484445	0.00037149673
0.15999197	0.024105118	0.00037335912
0.16012346	0.023258143	0.00037030658
0.16025495	0.024228564	0.00037551865
0.16038644	0.023897791	0.00037165303
0.16051793	0.023574958	0.00037387376
0.16064942	0.024310844	0.00037347829
0.16078090	0.023474424	0.00037178322
0.16091239	0.023240488	0.00036966125
0.16104388	0.023870988	0.00037090365
0.16117537	0.023472638	0.00037048884
0.16130686	0.023480246	0.00036975553
0.16143835	0.022936418	0.00036727768
0.16156984	0.023238239	0.00036937250
0.16170133	0.023102913	0.00036479482
0.16183281	0.023664901	0.00037123762
0.16196430	0.023786097	0.00037033776
0.16209579	0.023099370	0.00036662043
0.16222728	0.023996309	0.00037329782
0.16235877	0.023748569	0.00036902105
0.16249026	0.023049312	0.00036587607
0.16262175	0.023071606	0.00036620467
0.16275323	0.023306249	0.00036690326
0.16288472	0.023119405	0.00036610107
0.16301621	0.023698808	0.00036723204
0.16314770	0.023666398	0.00037088563
0.16327919	0.023817009	0.00036868253
0.16341068	0.023209111	0.00036627516
0.16354217	0.024039473	0.00037170881
0.16367366	0.022888156	0.00036397574
0.16380514	0.023078278	0.00036659959
0.16393663	0.023686034	0.00036933740
0.16406812	0.023793042	0.00036820607
0.16419961	0.023442471	0.00036735009
0.16433110	0.023148440	0.00036449414
0.16446259	0.023287329	0.00036609353
0.16459408	0.024122584	0.00037207981
0.16472557	0.023491997	0.00036599362
0.16485705	0.023253789	0.00036597757
0.16498854	0.024430433	0.00037241025
0.16512003	0.024048360	0.00036977152
0.16525152	0.022989148	0.00036466084
0.16538301	0.023518310	0.00036543596
0.16551450	0.023814937	0.00036875848
0.16564599	0.023179719	0.00036334177
0.16577747	0.023723003	0.00036784912
0.16590896	0.023508629	0.00036675327
0.16604045	0.023035340	0.00036200349
0.16617194	0.022994713	0.00036318878
0.16630343	0.022817319	0.00036146756
0.16643492	0.022755375	0.00035921820
0.16656641	0.023001121	0.00036259920
0.16669790	0.023226895	0.00036162675
0.16682938	0.022996991	0.00036336169
0.16696087	0.023240281	0.00036412231
0.16709236	0.024065969	0.00036736772
0.16722385	0.023673327	0.00036671546
0.16735534	0.023837792	0.00036554868
0.16748683	0.023215232	0.00036346526
0.16761832	0.023594924	0.00036604418
0.16774981	0.024169595	0.00036759577
0.16788129	0.023210556	0.00036293270
0.16801278	0.023695604	0.00036429091
0.16814427	0.023669283	0.00036607944
0.16827576	0.023678988	0.00036529865
0.16840725	0.023896295	0.00036439757
0.16853874	0.023863709	0.00036572905
0.16867023	0.023264296	0.00036012694
0.16880171	0.023690438	0.00036581643
0.16893320	0.023314365	0.00036292538
0.16906469	0.022948466	0.00035868134
0.16919618	0.023251693	0.00036347842
0.16932767	0.022979200	0.00035782618
0.16945916	0.023735913	0.00036433489
0.16959065	0.023458180	0.00036370919
0.16972214	0.023447554	0.00036050140
0.16985362	0.023648015	0.00036474092
0.16998511	0.023561596	0.00036014718
0.17011660	0.024035484	0.00036561050
0.17024809	0.023739072	0.00036448237
0.17037958	0.023603769	0.00036097881
0.17051107	0.023463426	0.00036261186
0.17064256	0.023299847	0.00036173975
0.17077405	0.023926794	0.00036431533
0.17090553	0.023895378	0.00036457070
0.17103702	0.023988340	0.00036354571
0.17116851	0.024501541	0.00036593453
0.17130000	0.023652909	0.00036279405
0.17143149	0.024225329	0.00036461757
0.17156298	0.023342942	0.00036127123
0.17169447	0.023577865	0.00036005328
0.17182595	0.023312509	0.00036083988
0.17195744	0.022774159	0.00035730047
0.17208893	0.023916759	0.00036087462
0.17222042	0.024524331	0.00036602623
0.17235191	0.024185632	0.00036409229
0.17248340	0.023192889	0.00035955167
0.17261489	0.023022030	0.00035863663
0.17274638	0.023646517	0.00035948677
0.17287786	0.023473925	0.00036120771
0.17300935	0.023499617	0.00035923930
0.17314084	0.023696914	0.00036056005
0.17327233	0.023707160	0.00036108890
0.17340382	0.023207679	0.00035664493
0.17353531	0.023783289	0.00036074023
0.17366680	0.023756375	0.00036048313
0.17379829	0.023440752	0.00035789487
0.17392977	0.023411241	0.00035883560
0.17406126	0.023153606	0.00035642453
0.17419275	0.023488859	0.00035785797
0.17432424	0.023606931	0.00035970133
0.17445573	0.023048276	0.00035535776
0.17458722	0.023565057	0.00035999403
0.17471871	0.023656819	0.00035836300
0.17485019	0.023519927	0.00035800882
0.17498168	0.023684814	0.00035931483
0.17511317	0.023927308	0.00036181806
0.17524466	0.023918961	0.00036230514
0.17537615	0.023155584	0.00035530568
0.17550764	0.023199777	0.00035569273
0.17563913	0.024094020	0.00036090378
0.17577062	0.023579170	0.00035700128
0.17590210	0.023842920	0.00036019225
0.17603359	0.023771623	0.00035748845
0.17616508	0.023120982	0.00035544043
0.17629657	0.022975430	0.00035489571
0.17642806	0.023142292	0.00035350703
0.17655955	0.023234700	0.00035635925
0.17669104	0.023716336	0.00035738344
0.17682253	0.022737813	0.00035109362
0.17695401	0.023563633	0.00035777489
0.17708550	0.023179002	0.00035372128
0.17721699	0.023004806	0.00035400577
0.17734848	0.023971225	0.00035841825
0.17747997	0.023664659	0.00035676497
0.17761146	0.023828355	0.00035942913
0.17774295	0.023533852	0.00035442493
0.17787443	0.022748138	0.00035151943
0.17800592	0.023048508	0.00035289910
0.17813741	0.023507825	0.00035486428
0.17826890	0.022947357	0.00035261199
0.17840039	0.023560419	0.00035470079
0.17853188	0.023228905	0.00035464958
0.17866337	0.022741014	0.00035060403
0.17879486	0.023335753	0.00035374024
0.17892634	0.023893523	0.00035814681
0.17905783	0.023069971	0.00035088501
0.17918932	0.023632572	0.00035684105
0.17932081	0.023646211	0.00035480778
0.17945230	0.023215728	0.00035322369
0.17958379	0.023415719	0.00035473801
0.17971528	0.024121123	0.00035682621
0.17984677	0.023410060	0.00035450093
0.17997825	0.023391363	0.00035365215
0.18010974	0.023410250	0.00035334857
0.18024123	0.023066488	0.00035074264
0.18037272	0.023261837	0.00035109254
0.18050421	0.023400236	0.00036102193
0.18063570	0.023507151	0.00036409025
0.18076719	0.023722084	0.00036561280
0.18089867	0.023164927	0.00036621348
0.18103016	0.023463340	0.00036891431
0.18116165	0.023736552	0.00037289676
0.18129314	0.023614605	0.00037313905
0.18142463	0.023942354	0.00037548406
0.18155612	0.023690105	0.00037685244
0.18168761	0.023743963	0.00037770931
0.18181910	0.023118831	0.00037462651
0.18195058	0.022820239	0.00037501274
0.18208207	0.023133595	0.00037575305
0.18221356	0.023766475	0.00038285032
0.18234505	0.023371116	0.00038059152
0.18247654	0.023005932	0.00038042183
0.18260803	0.024265314	0.00038931452
0.18273952	0.023195227	0.00038221634
0.18287101	0.022735073	0.00038284896
0.18300249	0.023242362	0.00038432188
0.18313398	0.022992124	0.00038311603
0.18326547	0.023836053	0.00039078258
0.18339696	0.022921022	0.00038457629
0.18352845	0.023273543	0.00038800683
0.18365994	0.024021073	0.00039535131
0.18379143	0.023069027	0.00038972266
0.18392292	0.023024935	0.00039184858
0.18405440	0.022852014	0.00038753999
0.18418589	0.023228050	0.00039226642
0.18431738	0.023728559	0.00039677904
0.18444887	0.023373825	0.00039278909
0.18458036	0.024265603	0.00040322753
0.18471185	0.023695068	0.00039855839
0.18484334	0.022931055	0.00039337653
0.18497482	0.024070310	0.00040296777
0.18510631	0.023653445	0.00039904589
0.18523780	0.023320656	0.00040030854
0.18536929	0.023756037	0.00039621089
0.18550078	0.023802160	0.00039048207
0.18563227	0.022366267	0.00038007372
0.18576376	0.023134876	0.00037875453
0.18589525	0.023156975	0.00038239727
0.18602673	0.023578483	0.00038291826
0.18615822	0.023602701	0.00038142321
0.18628971	0.023393558	0.00037834528
0.18642120	0.024166964	0.00038148330
0.18655269	0.023464050	0.00037898539
0.18668418	0.022755892	0.00036971629
0.18681567	0.023326886	0.00037367699
0.18694716	0.023055446	0.00037201159
0.18707864	0.023962467	0.00037330275
0.18721013	0.023051551	0.00036959648
0.18734162	0.023107936	0.00036896494
0.18747311	0.023478674	0.00036754544
0.18760460	0.023448596	0.00037029283
0.18773609	0.023574008	0.00036757063
0.18786758	0.023547413	0.00036848713
0.18799906	0.023539907	0.00036725240
0.18813055	0.023306760	0.00036418339
0.18826204	0.023288882	0.00036470122
0.18839353	0.023049536	0.00036003563
0.18852502	0.023586505	0.00036550131
0.18865651	0.023057569	0.00036215246
0.18878800	0.023663366	0.00036214570
0.18891949	0.023151391	0.00036009601
0.18905097	0.023490541	0.00036153344
0.18918246	0.023339795	0.00036001207
0.18931395	0.023918363	0.00036373272
0.18944544	0.023663789	0.00035881764
0.18957693	0.023487799	0.00035981151
0.18970842	0.024056495	0.00036094058
0.18983991	0.023323245	0.00035813788
0.18997140	0.023342851	0.00035800117
0.19010288	0.023214757	0.00035241762
0.19023437	0.023725324	0.00035832283
0.19036586	0.022939013	0.00035288576
0.19049735	0.023879803	0.00035812432
0.19062884	0.022915258	0.00035183795
0.19076033	0.022801964	0.00034984868
0.19089182	0.023193149	0.00035127983
0.19102330	0.023320163	0.00035247188
0.19115479	0.023202325	0.00035202734
0.19128628	0.023504514	0.00035359869
0.19141777	0.023989903	0.00035507836
0.19154926	0.023677009	0.00035434805
0.19168075	0.022973802	0.00034984686
0.19181224	0.023150351	0.00035134893
0.19194373	0.023695269	0.00035340315
0.19207521	0.023608962	0.00035306300
0.19220670	0.023463389	0.00035132438
0.19233819	0.023144527	0.00035101271
0.19246968	0.023367083	0.00035138883
0.19260117	0.023134867	0.00035013429
0.19273266	0.023553970	0.00035199710
0.19286415	0.023544822	0.00035083278
0.19299564	0.023639805	0.00035334102
0.19312712	0.023274924	0.00034865174
0.19325861	0.023406233	0.00035145981
0.19339010	0.023372890	0.00034882169
0.19352159	0.022725968	0.00034670657
0.19365308	0.023407994	0.00035072339
0.19378457	0.022781596	0.00034662944
0.19391606	0.022946867	0.00034764303
0.19404754	0.023002857	0.00034656395
0.19417903	0.023196480	0.00034868669
0.19431052	0.023690997	0.00035276464
0.19444201	0.022956945	0.00034661891
0.19457350	0.023078879	0.00034671110
0.19470499	0.023407068	0.00034893853
0.19483648	0.023247826	0.00034795791
0.19496797	0.023994343	0.00035355063
0.19509945	0.022634625	0.00034427463
0.19523094	0.023084517	0.00034654308
0.19536243	0.023075793	0.00034573464
0.19549392	0.023263125	0.00034732027
0.19562541	0.023358665	0.00034887647
0.19575690	0.023790717	0.00034875266
0.19588839	0.024193835	0.00035202584
0.19601988	0.023421907	0.00034631439
0.19615136	0.022827249	0.00034316918
0.19628285	0.022977720	0.00034604742
0.19641434	0.023573129	0.00034849618
0.19654583	0.023419683	0.00034787819
0.19667732	0.024183767	0.00035112395
0.19680881	0.023533027	0.00034729782
0.19694030	0.023520333	0.00034778656
0.19707178	0.022820774	0.00034259670
0.19720327	0.022973642	0.00034375677
0.19733476	0.023593520	0.00034721201
0.19746625	0.022731761	0.00034238865
0.19759774	0.023819438	0.00034923925
0.19772923	0.023686451	0.00034731009
0.19786072	0.023324671	0.00034641657
0.19799221	0.023469056	0.00034660352
0.19812369	0.023071354	0.00034325604
0.19825518	0.023110233	0.00034488317
0.19838667	0.023450898	0.00034565793
0.19851816	0.023747248	0.00034699090
0.19864965	0.023906156	0.00034762593
0.19878114	0.023696630	0.00034581692
0.19891263	0.023621570	0.00034632361
0.19904412	0.023894459	0.00034562845
0.19917560	0.022761452	0.00034178446
0.19930709	0.023421558	0.00034477645
0.19943858	0.023224512	0.00034271470
0.19957007	0.023146075	0.00034400942
0.19970156	0.023574610	0.00034456273
0.19983305	0.023341839	0.00034314468
0.19996454	0.023449746	0.00034374591
0.20009602	0.023847926	0.00034650370
0.20022751	0.022874137	0.00034058606
0.20035900	0.023684521	0.00034594924
0.20049049	0.023340027	0.00034262415
0.20062198	0.023357669	0.00034299328
0.20075347	0.023443732	0.00034338370
0.20088496	0.023219873	0.00034359543
0.20101645	0.023371093	0.00034297000
0.20114793	0.023502078	0.00034184160
0.20127942	0.023087717	0.00034175231
0.20141091	0.023644106	0.00034351122
0.20154240	0.023296426	0.00034322833
0.20167389	0.023451799	0.00034357150
0.20180538	0.023268350	0.00034046690
0.20193687	0.023123709	0.00034108196
0.20206836	0.022990731	0.00033920106
0.20219984	0.023145151	0.00034211228
0.20233133	0.023445039	0.00034429504
0.20246282	0.023653135	0.00034148881
0.20259431	0.023292534	0.00034169536
0.20272580	0.022808895	0.00033837694
0.20285729	0.024023347	0.00034471820
0.20298878	0.023280673	0.00034178138
0.20312027	0.023029327	0.00033672049
0.20325175	0.023487238	0.00034176516
0.20338324	0.023124049	0.00033860648
0.20351473	0.022884290	0.00033705442
0.20364622	0.022993143	0.00033837038
0.20377771	0.023721441	0.00033992114
0.20390920	0.023057302	0.00033844701
0.20404069	0.023705230	0.00034215913
0.20417217	0.022530191	0.00033611702
0.20430366	0.023061109	0.00034002071
0.20443515	0.022777947	0.00033473957
0.20456664	0.023907180	0.00034252014
0.20469813	0.023153713	0.00033799614
0.20482962	0.023018143	0.00033748031
0.20496111	0.023379027	0.00033958824
0.20509260	0.023426085	0.00033902792
0.20522408	0.023504583	0.00034077141
0.20535557	0.023123823	0.00033821739
0.20548706	0.023308107	0.00033884905
0.20561855	0.023041131	0.00033700535
0.20575004	0.023416672	0.00033716336
0.20588153	0.023621049	0.00033924207
0.20601302	0.022672553	0.00033599354
0.20614451	0.023369246	0.00033592708
0.20627599	0.023575674	0.00034035440
0.20640748	0.022803719	0.00033391283
0.20653897	0.022903354	0.00033566887
0.20667046	0.023217030	0.00033747504
0.20680195	0.023307501	0.00033687396
0.20693344	0.023460511	0.00033813784
0.20706493	0.022845834	0.00033417699
0.20719641	0.023165655	0.00033730131
0.20732790	0.023287132	0.00033930366
0.20745939	0.022661645	0.00033228897
0.20759088	0.023342366	0.00033707262
0.20772237	0.023125551	0.00033553305
0.20785386	0.023552109	0.00033812248
0.20798535	0.022920443	0.00033672699
0.20811684	0.023490299	0.00033771051
0.20824832	0.023712263	0.00033927872
0.20837981	0.023197906	0.00033533893
0.20851130	0.022724835	0.00033425871
0.20864279	0.022724377	0.00033487739
0.20877428	0.023650634	0.00033805701
0.20890577	0.023254502	0.00033615405
0.20903726	0.023195818	0.00033585834
0.20916875	0.023541503	0.00033907325
0.20930023	0.023218457	0.00033655224
0.20943172	0.023826408	0.00033791716
0.20956321	0.023585392	0.00033698376
0.20969470	0.023208583	0.00033556447
0.20982619	0.023223261	0.00033448221
0.20995768	0.022787756	0.00033318295
0.21008917	0.023625710	0.00033680504
0.21022065	0.023331103	0.00033531860
0.21035214	0.023367588	0.00033778035
0.21048363	0.023991902	0.00033820501
0.21061512	0.023103102	0.00033579281
0.21074661	0.023084823	0.00033203659
0.21087810	0.023037508	0.00033274653
0.21100959	0.023840153	0.00033851994
0.21114108	0.023313643	0.00033309076
0.21127256	0.022901372	0.00033431460
0.21140405	0.023265508	0.00033363971
0.21153554	0.023647375	0.00033640940
0.21166703	0.023806662	0.00033774512
0.21179852	0.023562896	0.00033556940
0.21193001	0.023031780	0.00033348856
0.21206150	0.022512350	0.00032813556
0.21219299	0.023501094	0.00033485106
0.21232447	0.023411713	0.00033495411
0.21245596	0.023759354	0.00033519514
0.21258745	0.023364026	0.00033548498
0.21271894	0.022659570	0.00032948333
0.21285043	0.023377854	0.00033413723
0.21298192	0.024044933	0.00033876725
0.21311341	0.023808785	0.00033587422
0.21324489	0.023436381	0.00033436494
0.21337638	0.023337704	0.00033194698
0.21350787	0.022629529	0.00032912216
0.21363936	0.023912527	0.00033780586
0.21377085	0.023596841	0.00033317638
0.21390234	0.023317706	0.00033416094
0.21403383	0.023305898	0.00033231949
0.21416532	0.023018282	0.00033133784
0.21429680	0.022755483	0.00033079554
0.21442829	0.022767463	0.00032974434
0.21455978	0.023151637	0.00033132509
0.21469127	0.023149564	0.00033096710
0.21482276	0.022709592	0.00032843221
0.21495425	0.023372345	0.00033283881
0.21508574	0.023082995	0.00032992525
0.21521723	0.023255950	0.00033241758
0.21534871	0.023668601	0.00033474987
0.21548020	0.023259375	0.00032947227
0.21561169	0.023003964	0.00033022381
0.21574318	0.023287805	0.00033224620
0.21587467	0.023167102	0.00032953267
0.21600616	0.022968514	0.00032992006
0.21613765	0.023015408	0.00032901447
0.21626913	0.023732632	0.00033347220
0.21640062	0.023693841	0.00033327022
0.21653211	0.022991345	0.00032929191
0.21666360	0.023217977	0.00032976799
0.21679509	0.023314017	0.00032944875
0.21692658	0.023671615	0.00033352981
0.21705807	0.023490199	0.00033175933
0.21718956	0.023358510	0.00032995389
0.21732104	0.023230282	0.00033099658
0.21745253	0.023302357	0.00033030850
0.21758402	0.023272729	0.00032965707
0.21771551	0.023392877	0.00033184539
0.21784700	0.022866520	0.00032662968
0.21797849	0.023052193	0.00032862406
0.21810998	0.023226442	0.00032854594
0.21824147	0.023643356	0.00033140322
0.21837295	0.023423065	0.00033170843
0.21850444	0.023954696	0.00033102368
0.21863593	0.023429666	0.00033162810
0.21876742	0.023480101	0.00032903624
0.21889891	0.023452688	0.00033029182
0.21903040	0.023975067	0.00033454313
0.21916189	0.022956249	0.00032555809
0.21929337	0.023058416	0.00032860462
0.21942486	0.023334224	0.00032873224
0.21955635	0.023194446	0.00032911882
0.21968784	0.023209430	0.00032868424
0.21981933	0.023202028	0.00032627541
0.21995082	0.022636653	0.00032535352
0.22008231	0.023373780	0.00032844237
0.22021380	0.023039883	0.00032747154
0.22034528	0.023479511	0.00032961269
0.22047677	0.023793862	0.00032938406
0.22060826	0.023313347	0.00032793711
0.22073975	0.022960860	0.00032628852
0.22087124	0.023128679	0.00032640894
0.22100273	0.023335735	0.00032717618
0.22113422	0.023103647	0.00032545100
0.22126571	0.022898367	0.00032566921
0.22139719	0.023358020	0.00032705130
0.22152868	0.023801292	0.00033003067
0.22166017	0.023190211	0.00032819118
0.22179166	0.023234577	0.00032562517
0.22192315	0.023401962	0.00032869651
0.22205464	0.023256877	0.00032758217
0.22218613	0.023179703	0.00032611132
0.22231761	0.023149502	0.00032567249
0.22244910	0.022479012	0.00032231024
0.22258059	0.023181148	0.00032574275
0.22271208	0.022842486	0.00032503464
0.22284357	0.022909864	0.00032452167
0.22297506	0.023553367	0.00032865061
0.22310655	0.023269279	0.00032451619
0.22323804	0.023444866	0.00032805334
0.22336952	0.022940027	0.00032572559
0.22350101	0.023397529	0.00032545636
0.22363250	0.023365850	0.00032654810
0.22376399	0.023154888	0.00032452395
0.22389548	0.023116595	0.00032469084
0.22402697	0.023316316	0.00032669619
0.22415846	0.022640976	0.00032238336
0.22428995	0.022764621	0.00032321842
0.22442143	0.023685540	0.00032626837
0.22455292	0.022757267	0.00032322227
0.22468441	0.022729424	0.00032351718
0.22481590	0.022572345	0.00032292304
0.22494739	0.023273929	0.00032417927
0.22507888	0.023389228	0.00032568639
0.22521037	0.024005879	0.00032879005
0.22534186	0.022917032	0.00032412635
0.22547334	0.023562570	0.00032640536
0.22560483	0.023589248	0.00032382795
0.22573632	0.022980270	0.00032321567
0.22586781	0.023053625	0.00032265462
0.22599930	0.022991202	0.00032321230
0.22613079	0.022914770	0.00032211456
0.22626228	0.023018857	0.00032234418
0.22639376	0.023113292	0.00032236220
0.22652525	0.023649357	0.00032545914
0.22665674	0.022954798	0.00032339051
0.22678823	0.022981934	0.00032128402
0.22691972	0.022751839	0.00032106747
0.22705121	0.022586146	0.00032052008
0.22718270	0.022713288	0.00032081089
0.22731419	0.023664589	0.00032577956
0.22744567	0.023903659	0.00032575176
0.22757716	0.023099684	0.00032139117
0.22770865	0.023703573	0.00032583302
0.22784014	0.023325900	0.00032350451
0.22797163	0.023130612	0.00032323908
0.22810312	0.023424678	0.00032249704
0.22823461	0.023247974	0.00032302646
0.22836610	0.023249526	0.00032334440
0.22849758	0.022663873	0.00031835498
0.22862907	0.023368122	0.00032457434
0.22876056	0.022226216	0.00031544338
0.22889205	0.023320730	0.00032327373
0.22902354	0.022995865	0.00032111527
0.22915503	0.023515495	0.00032255971
0.22928652	0.023160209	0.00032313494
0.22941800	0.023382360	0.00032173265
0.22954949	0.023459375	0.00032348794
0.22968098	0.023028259	0.00032050371
0.22981247	0.022389702	0.00031645782
0.22994396	0.022964161	0.00032069697
0.23007545	0.022510094	0.00032058485
0.23020694	0.022742244	0.00032527970
0.23033843	0.023601137	0.00033454142
0.23046991	0.023784022	0.00033625720
0.23060140	0.023462567	0.00033586240
0.23073289	0.023067728	0.00033277160
0.23086438	0.023535842	0.00033800410
0.23099587	0.022877095	0.00033907462
0.23112736	0.023569793	0.00034072435
0.23125885	0.023224228	0.00034092426
0.23139034	0.023087154	0.00033890684
0.23152182	0.022837409	0.00034051668
0.23165331	0.023172312	0.00034445789
0.23178480	0.022692083	0.00034135001
0.23191629	0.023442248	0.00034751228
0.23204778	0.022711334	0.00034318739
0.23217927	0.022934073	0.00034474311
0.23231076	0.023588636	0.00035093879
0.23244224	0.023285623	0.00034853331
0.23257373	0.022914673	0.00034788176
0.23270522	0.023010127	0.00034869323
0.23283671	0.022739071	0.00034539922
0.23296820	0.024099265	0.00035488799
0.23309969	0.023035370	0.00034781791
0.23323118	0.022781450	0.00034696714
0.23336267	0.023489654	0.00035127057
0.23349415	0.022658954	0.00034380879
0.23362564	0.023417681	0.00035163220
0.23375713	0.023300605	0.00035090412
0.23388862	0.023292164	0.00034876937
0.23402011	0.022858753	0.00034935975
0.23415160	0.023265854	0.00034904523
0.23428309	0.022940923	0.00035002803
0.23441458	0.022857320	0.00034837766
0.23454606	0.023379445	0.00035256827
0.23467755	0.022980473	0.00035006019
0.23480904	0.023271270	0.00035280129
0.23494053	0.023001008	0.00035156751
0.23507202	0.022780510	0.00034941559
0.23520351	0.022521807	0.00034809197
0.23533500	0.022827715	0.00035003308
0.23546648	0.023263047	0.00035321108
0.23559797	0.022669275	0.00034987023
0.23572946	0.023336479	0.00035395458
0.23586095	0.023902641	0.00035825515
0.23599244	0.022937583	0.00035337558
0.23612393	0.022964831	0.00035157735
0.23625542	0.023225329	0.00035530493
0.23638691	0.022825870	0.00035219740
0.23651839	0.023192444	0.00035284972
0.23664988	0.023086360	0.00035386294
0.23678137	0.023063283	0.00035384802
0.23691286	0.022629025	0.00035254613
0.23704435	0.022592536	0.00035245270
0.23717584	0.023201453	0.00035432490
0.23730733	0.023012534	0.00035576730
0.23743882	0.022644651	0.00035192562
0.23757030	0.023374902	0.00035618232
0.23770179	0.023243515	0.00035853370
0.23783328	0.022887800	0.00035316571
0.23796477	0.023481486	0.00035893163
0.23809626	0.023863117	0.00036004840
0.23822775	0.023437820	0.00035790340
0.23835924	0.023222724	0.00035917899
0.23849072	0.023051057	0.00035531793
0.23862221	0.022951257	0.00035585119
0.23875370	0.022970714	0.00035637759
0.23888519	0.023616700	0.00036061108
0.23901668	0.023037649	0.00035837641
0.23914817	0.022944321	0.00035413025
0.23927966	0.022952005	0.00035807921
0.23941115	0.023033591	0.00035651322
0.23954263	0.023201972	0.00035916839
0.23967412	0.023425484	0.00036017444
0.23980561	0.023085137	0.00035627205
0.23993710	0.022772291	0.00035796575
0.24006859	0.022802208	0.00035691317
0.24020008	0.023153254	0.00035927820
0.24033157	0.023030967	0.00035912201
0.24046306	0.022559514	0.00035475017
0.24059454	0.022861930	0.00035702093
0.24072603	0.023322722	0.00036308417
0.24085752	0.023425028	0.00036053657
0.24098901	0.023195813	0.00036262153
0.24112050	0.023567560	0.00036105327
0.24125199	0.022739728	0.00035748753
0.24138348	0.023390543	0.00036323293
0.24151496	0.022986414	0.00035832926
0.24164645	0.023832057	0.00036581212
0.24177794	0.023212086	0.00035870879
0.24190943	0.022851913	0.00035910036
0.24204092	0.022771583	0.00035788208
0.24217241	0.022910136	0.00035934396
0.24230390	0.022740159	0.00035969244
0.24243539	0.023242409	0.00036116178
0.24256687	0.023730236	0.00036537456
0.24269836	0.023594352	0.00036382668
0.24282985	0.022932067	0.00035835274
0.24296134	0.022678602	0.00035960540
0.24309283	0.022903782	0.00036035491
0.24322432	0.022811359	0.00035944757
0.24335581	0.022733599	0.00036061769
0.24348730	0.023458653	0.00036361203
0.24361878	0.023018875	0.00036218704
0.24375027	0.023224950	0.00036173169
0.24388176	0.023842614	0.00036553288
0.24401325	0.023333617	0.00036485125
0.24414474	0.023079162	0.00036091602
0.24427623	0.022920686	0.00036150972
0.24440772	0.023860782	0.00036782148
0.24453920	0.022803095	0.00036093177
0.24467069	0.022974937	0.00036408092
0.24480218	0.023430579	0.00036454340
0.24493367	0.022718550	0.00036013606
0.24506516	0.023071693	0.00036198179
0.24519665	0.023774430	0.00036685915
0.24532814	0.023077471	0.00036447140
0.24545963	0.023100168	0.00036246632
0.24559111	0.023473635	0.00036667752
0.24572260	0.023685442	0.00036739172
0.24585409	0.023410870	0.00036401741
0.24598558	0.023260269	0.00036496667
0.24611707	0.022972377	0.00036382798
0.24624856	0.022890309	0.00036187890
0.24638005	0.023056942	0.00036537322
0.24651154	0.023518585	0.00036593087
0.24664302	0.022879581	0.00036456954
0.24677451	0.023560678	0.00036623350
0.24690600	0.023119434	0.00036568990
0.24703749	0.023451459	0.00036701209
0.24716898	0.023566623	0.00036518699
0.24730047	0.022832718	0.00036483111
0.24743196	0.023122484	0.00036429851
0.24756345	0.023366178	0.00036702620
0.24769493	0.023359350	0.00036793093
0.24782642	0.023318411	0.00036513884
0.24795791	0.022531856	0.00036301274
0.24808940	0.022824350	0.00036406159
0.24822089	0.023207430	0.00036429133
0.24835238	0.023330150	0.00036672992
0.24848387	0.023746505	0.00036987937
0.24861535	0.023519780	0.00036858789
0.24874684	0.022889081	0.00036401217
0.24887833	0.023713380	0.00036939216
0.24900982	0.022958650	0.00036744342
0.24914131	0.023362922	0.00036790893
0.24927280	0.022786882	0.00036571172
0.24940429	0.022903049	0.00036466781
0.24953578	0.023705099	0.00036948158
0.24966726	0.023500949	0.00037052837
0.24979875	0.023588681	0.00036867805
0.24993024	0.023743886	0.00037169887
0.25006173	0.023347362	0.00036745467
0.25019322	0.023131394	0.00036630874
0.25032471	0.022688778	0.00036533640
0.25045620	0.023072549	0.00036525227
0.25058769	0.023107259	0.00036714805
0.25071917	0.022796289	0.00036455997
0.25085066	0.022842482	0.00036515752
0.25098215	0.022550928	0.00036521275
0.25111364	0.023124977	0.00036606638
0.25124513	0.023784500	0.00037210325
0.25137662	0.023679956	0.00037069565
0.25150811	0.022932089	0.00036545229
0.25163959	0.023341039	0.00036880908
0.25177108	0.023228300	0.00036669244
0.25190257	0.023542546	0.00037085136
0.25203406	0.023167682	0.00037034391
0.25216555	0.023785383	0.00037085312
0.25229704	0.022757364	0.00036689355
0.25242853	0.022687569	0.00036436231
0.25256002	0.023037441	0.00036906255
0.25269150	0.023491422	0.00037015712
0.25282299	0.023683961	0.00037120481
0.25295448	0.023923844	0.00037575394
0.25308597	0.022575503	0.00036360628
0.25321746	0.023281085	0.00037080365
0.25334895	0.023245627	0.00036998504
0.25348044	0.022834707	0.00036628746
0.25361193	0.023230923	0.00036978005
0.25374341	0.022158820	0.00036259957
0.25387490	0.022381036	0.00036419350
0.25400639	0.022816081	0.00037304497
0.25413788	0.023112011	0.00037944676
0.25426937	0.023575963	0.00038746860
0.25440086	0.022841814	0.00038426655
0.25453235	0.023500064	0.00039175161
0.25466383	0.022651598	0.00039076747
0.25479532	0.023382076	0.00039505127
0.25492681	0.022449314	0.00039163052
0.25505830	0.023031573	0.00039895229
0.25518979	0.023367208	0.00040111866
0.25532128	0.022921368	0.00040151854
0.25545277	0.023405537	0.00040667582
0.25558426	0.022906832	0.00040383625
0.25571574	0.022853424	0.00040482175
0.25584723	0.023254628	0.00040903368
0.25597872	0.023794331	0.00041499374
0.25611021	0.022845641	0.00040803733
0.25624170	0.023149169	0.00041298145
0.25637319	0.023011883	0.00041538462
0.25650468	0.023401877	0.00041773606
0.25663617	0.022596561	0.00041573864
0.25676765	0.023432613	0.00042245250
0.25689914	0.022895596	0.00042098640
0.25703063	0.022921022	0.00042276217
0.25716212	0.022619492	0.00041836477
0.25729361	0.023288372	0.00042899129
0.25742510	0.023117779	0.00042754911
0.25755659	0.024000853	0.00043678464
0.25768807	0.023242672	0.00043174056
0.25781956	0.023316890	0.00043364829
0.25795105	0.022908355	0.00043143179
0.25808254	0.022925293	0.00043841270
0.25821403	0.023219299	0.00043705153
0.25834552	0.022769866	0.00043602939
0.25847701	0.023187364	0.00043681380
0.25860850	0.023297472	0.00043940869
0.25873998	0.023049623	0.00044090536
0.25887147	0.022950314	0.00044206680
0.25900296	0.023437715	0.00044520110
0.25913445	0.023325571	0.00044277672
0.25926594	0.023505186	0.00044520749
0.25939743	0.023633315	0.00044951644
0.25952892	0.022992407	0.00044278640
0.25966041	0.023798260	0.00045239083
0.25979189	0.023006434	0.00044446271
0.25992338	0.024121474	0.00045637017
0.26005487	0.023131308	0.00044802777
0.26018636	0.022675698	0.00044580384
0.26031785	0.023148998	0.00045011368
0.26044934	0.023270068	0.00044942360
0.26058083	0.022975584	0.00045065762
0.26071231	0.022537967	0.00044892075
0.26084380	0.022002803	0.00044337801
0.26097529	0.023395428	0.00045567567
0.26110678	0.023734428	0.00045925298
0.26123827	0.022730070	0.00045238997
0.26136976	0.023050536	0.00045474670
0.26150125	0.022012935	0.00044756824
0.26163274	0.022900212	0.00045418439
0.26176422	0.023139745	0.00045481889
0.26189571	0.023587501	0.00046340382
0.26202720	0.022410537	0.00045384107
0.26215869	0.024023522	0.00046551515
0.26229018	0.023125647	0.00046117104
0.26242167	0.023304319	0.00046171531
0.26255316	0.022510082	0.00045800043
0.26268465	0.023350379	0.00046811701
0.26281613	0.022912481	0.00046205137
0.26294762	0.022266874	0.00045615721
0.26307911	0.023680621	0.00046726085
0.26321060	0.022998700	0.00046680669
0.26334209	0.023136052	0.00046766155
0.26347358	0.023344696	0.00046550709
0.26360507	0.022915859	0.00046400656
0.26373655	0.022451223	0.00046189998
0.26386804	0.023571635	0.00047209231
0.26399953	0.022788108	0.00046814256
0.26413102	0.022595080	0.00046441146
0.26426251	0.023272528	0.00046971276
0.26439400	0.023649930	0.00047403863
0.26452549	0.022915990	0.00047269490
0.26465698	0.022849628	0.00047225550
0.26478846	0.022434747	0.00046665391
0.26491995	0.023242640	0.00047948729
0.26505144	0.023574059	0.00047625524
0.26518293	0.023161528	0.00047445570
0.26531442	0.022799129	0.00047614713
0.26544591	0.023529302	0.00047908645
[truncated: 567 more rows]
