# Supplementary material for: Invariant surface glycoprotein 65 of Trypanosoma brucei is a complement C3 receptor
Source: Nat Commun. 2022 Aug 29;13:5085. doi: 10.1038/s41467-022-32728-9 (PMC9424271; doi:10.1038/s41467-022-32728-9)
Supplement: Supplementary file 4 — supplementary data 2 [file 41467_2022_32728_MOESM4_ESM.zip › b21-414646_00169.dat]

0.0026000000	40.239291	0.13792069
0.0027314887	29.423227	0.10833189
0.0028629774	22.667742	0.090919335
0.0029944661	17.426981	0.076507750
0.0031259548	12.408180	0.059324479
0.0032574435	11.059030	0.057972233
0.0033889322	8.9089754	0.049187089
0.0035204209	11.699052	0.049075606
0.0036519096	12.475509	0.047027195
0.0037833983	10.155867	0.040003887
0.0039148870	8.3577955	0.035016476
0.0040463757	6.8370681	0.030468932
0.0041778644	5.6152585	0.025880890
0.0043093531	4.6602009	0.023148724
0.0044408418	3.8443899	0.020221312
0.0045723305	3.1872785	0.018412197
0.0047038192	2.9128243	0.016846425
0.0048353079	2.5154354	0.015197965
0.0049667966	2.2371822	0.014281471
0.0050982853	1.9232917	0.012544304
0.0052297740	1.7753135	0.012209616
0.0053612627	1.5335875	0.010958391
0.0054927514	1.4239558	0.010279461
0.0056242401	1.2974589	0.0097838564
0.0057557288	1.1974056	0.0091386369
0.0058872175	1.1017418	0.0086486303
0.0060187062	1.0327024	0.0083510877
0.0061501949	0.91749122	0.0075396939
0.0062816836	0.89947656	0.0076339303
0.0064131723	0.83150106	0.0071951667
0.0065446610	0.79793602	0.0069475104
0.0066761496	0.75682693	0.0067343379
0.0068076383	0.72781083	0.0064542124
0.0069391270	0.70052024	0.0064338349
0.0070706157	0.66204694	0.0061557137
0.0072021044	0.64523320	0.0060100405
0.0073335931	0.62796880	0.0059032558
0.0074650818	0.58790999	0.0055455804
0.0075965705	0.57111771	0.0055111687
0.0077280592	0.55769531	0.0054234712
0.0078595479	0.52275473	0.0051252927
0.0079910366	0.50327223	0.0050588428
0.0081225253	0.47815513	0.0047899410
0.0082540140	0.46851633	0.0047683825
0.0083855027	0.45415924	0.0047127069
0.0085169914	0.42617291	0.0044719310
0.0086484801	0.41444713	0.0043779084
0.0087799688	0.39107504	0.0041776657
0.0089114575	0.39319119	0.0042110980
0.0090429462	0.36609758	0.0040350059
0.0091744349	0.34610356	0.0038895407
0.0093059236	0.33501270	0.0037816538
0.0094374123	0.31437233	0.0036390464
0.0095689010	0.30094391	0.0035031391
0.0097003897	0.29377026	0.0034893616
0.0098318784	0.28567139	0.0033914901
0.0099633671	0.27737223	0.0033055658
0.010094856	0.26173241	0.0032011557
0.010226345	0.24575559	0.0030284856
0.010357833	0.24384400	0.0030945766
0.010489322	0.22941217	0.0029135374
0.010620811	0.21577811	0.0028051533
0.010752299	0.20870147	0.0027472613
0.010883788	0.19651816	0.0026107447
0.011015277	0.19389921	0.0026403460
0.011146765	0.17710373	0.0024456616
0.011278254	0.17359871	0.0024117912
0.011409743	0.16612402	0.0023346860
0.011541231	0.15701491	0.0022357815
0.011672720	0.15473102	0.0022250217
0.011804209	0.14469397	0.0020700161
0.011935698	0.13494668	0.0019951086
0.012067186	0.13474668	0.0019819973
0.012198675	0.12523636	0.0018485195
0.012330164	0.11769388	0.0017964856
0.012461652	0.11471220	0.0017526079
0.012593141	0.10983381	0.0016767050
0.012724630	0.11031981	0.0016800187
0.012856118	0.10069363	0.0015550321
0.012987607	0.098820061	0.0015580091
0.013119096	0.096384296	0.0015043524
0.013250585	0.091962538	0.0014536913
0.013382073	0.089507400	0.0014391815
0.013513562	0.086971962	0.0013966090
0.013645051	0.084326405	0.0013850062
0.013776539	0.082379496	0.0013611329
0.013908028	0.080358931	0.0013235868
0.014039517	0.078408390	0.0012996025
0.014171005	0.076793971	0.0012772390
0.014302494	0.074220683	0.0012579744
0.014433983	0.074088901	0.0012588129
0.014565472	0.072245607	0.0012175206
0.014696960	0.070076239	0.0012042770
0.014828449	0.066663609	0.0011581752
0.014959938	0.067809521	0.0011741943
0.015091426	0.064958328	0.0011524499
0.015222915	0.064399407	0.0011195112
0.015354404	0.065675258	0.0011346906
0.015485892	0.062764320	0.0010987563
0.015617381	0.060772070	0.0010855441
0.015748870	0.061046193	0.0010874912
0.015880359	0.062624142	0.0010839079
0.016011847	0.061295577	0.0010725489
0.016143336	0.052776096	0.00098716805
0.016274825	0.053356998	0.00099406123
0.016406313	0.053498864	0.00098731914
0.016537802	0.055030044	0.00099508908
0.016669291	0.054653421	0.00098717627
0.016800779	0.056421530	0.00099974115
0.016932268	0.057305678	0.0010044017
0.017063757	0.060762149	0.0010314626
0.017195246	0.060452437	0.0010194853
0.017326734	0.058436226	0.0010018645
0.017458223	0.056669497	0.00098257269
0.017589712	0.055916393	0.00097084292
0.017721200	0.055995079	0.00097575000
0.017852689	0.053955684	0.00093735209
0.017984178	0.055645162	0.00096350965
0.018115666	0.054853000	0.00094952684
0.018247155	0.054028780	0.00093692412
0.018378644	0.053058293	0.00092981231
0.018510133	0.052192244	0.00091238671
0.018641621	0.051886967	0.00090650378
0.018773110	0.049028912	0.00087938705
0.018904599	0.050650205	0.00089376457
0.019036087	0.050114595	0.00088445790
0.019167576	0.048041899	0.00086010124
0.019299065	0.048583086	0.00085954389
0.019430553	0.049092463	0.00086954172
0.019562042	0.048701779	0.00085608540
0.019693531	0.045372271	0.00082826923
0.019825019	0.045346417	0.00082203898
0.019956508	0.045778914	0.00081948378
0.020087997	0.047010450	0.00083477109
0.020219486	0.045126403	0.00081158965
0.020350974	0.043370561	0.00079993396
0.020482463	0.042930073	0.00078480362
0.020613952	0.043049689	0.00078261403
0.020745440	0.041613547	0.00077608486
0.020876929	0.041918298	0.00076828637
0.021008418	0.042842820	0.00078008765
0.021139906	0.040634540	0.00075509373
0.021271395	0.041803032	0.00075685373
0.021402884	0.039654966	0.00074303329
0.021534373	0.040809071	0.00074903325
0.021665861	0.040492444	0.00074473801
0.021797350	0.040596278	0.00074121482
0.021928839	0.039406878	0.00072163002
0.022060327	0.039541140	0.00073174178
0.022191816	0.038524844	0.00071483669
0.022323305	0.039554722	0.00072445882
0.022454793	0.039450549	0.00071861391
0.022586282	0.036883052	0.00069203061
0.022717771	0.035878014	0.00068885819
0.022849260	0.036350999	0.00068365885
0.022980748	0.037428645	0.00069620553
0.023112237	0.035591858	0.00067350482
0.023243726	0.036459239	0.00067709171
0.023375214	0.038615829	0.00070114973
0.023506703	0.036364594	0.00067668085
0.023638192	0.038413823	0.00069226314
0.023769680	0.036985788	0.00068039216
0.023901169	0.037133310	0.00067784803
0.024032658	0.037200547	0.00067890608
0.024164147	0.036428845	0.00066789160
0.024295635	0.038161607	0.00067961980
0.024427124	0.036654807	0.00066514329
0.024558613	0.034906365	0.00064515561
0.024690101	0.037507874	0.00067490291
0.024821590	0.036572643	0.00065924442
0.024953079	0.037167671	0.00066107615
0.025084567	0.036459905	0.00065632067
0.025216056	0.036707383	0.00065297221
0.025347545	0.035448752	0.00064831381
0.025479034	0.035210636	0.00063939876
0.025610522	0.035619039	0.00063703549
0.025742011	0.035928319	0.00064066483
0.025873500	0.035729987	0.00063706134
0.026004988	0.034515903	0.00063004658
0.026136477	0.034775485	0.00062798329
0.026267966	0.035084399	0.00062375416
0.026399454	0.034715119	0.00062563118
0.026530943	0.035339522	0.00062475314
0.026662432	0.034986908	0.00062384871
0.026793920	0.035084597	0.00062247511
0.026925409	0.034157185	0.00061019304
0.027056898	0.035805343	0.00062774277
0.027188387	0.035142424	0.00061330583
0.027319875	0.035552023	0.00062227022
0.027451364	0.033960536	0.00060423933
0.027582853	0.034901786	0.00061029887
0.027714341	0.034133627	0.00060418928
0.027845830	0.034275547	0.00060094376
0.027977319	0.034195321	0.00060254761
0.028108807	0.034192689	0.00059767913
0.028240296	0.033477479	0.00059268631
0.028371785	0.034770342	0.00060109995
0.028503274	0.034518797	0.00059745519
0.028634762	0.033940679	0.00059116073
0.028766251	0.033304172	0.00058504239
0.028897740	0.033477259	0.00058129241
0.029029228	0.034063520	0.00058920198
0.029160717	0.032541153	0.00057642920
0.029292206	0.032864729	0.00057552501
0.029423694	0.033670083	0.00058441423
0.029555183	0.033210973	0.00057116321
0.029686672	0.033637238	0.00057819545
0.029818161	0.033564490	0.00057757665
0.029949649	0.034018245	0.00057658586
0.030081138	0.032982322	0.00056884130
0.030212627	0.032826989	0.00056317800
0.030344115	0.033577050	0.00057022225
0.030475604	0.032723568	0.00056342023
0.030607093	0.032473209	0.00055929659
0.030738581	0.031667374	0.00055380457
0.030870070	0.032965987	0.00055916695
0.031001559	0.032452840	0.00055391931
0.031133048	0.031946881	0.00055135061
0.031264536	0.033308048	0.00055947277
0.031396025	0.031694988	0.00054723288
0.031527514	0.032298174	0.00054804384
0.031659002	0.031739721	0.00054219859
0.031790491	0.030680641	0.00053715727
0.031921980	0.032269783	0.00054400662
0.032053468	0.032824332	0.00055109117
0.032184957	0.031177558	0.00053346770
0.032316446	0.031452034	0.00053298414
0.032447935	0.031573254	0.00053887919
0.032579423	0.031587504	0.00053376091
0.032710912	0.031332306	0.00053258656
0.032842401	0.030937901	0.00052616155
0.032973889	0.032017418	0.00053316126
0.033105378	0.031827810	0.00053458924
0.033236867	0.030796497	0.00052185267
0.033368355	0.029912450	0.00052324331
0.033499844	0.030545725	0.00052750753
0.033631333	0.030043974	0.00052345243
0.033762822	0.029698582	0.00052867269
0.033894310	0.030434651	0.00053300750
0.034025799	0.030734323	0.00053474028
0.034157288	0.030036828	0.00052907679
0.034288776	0.030090619	0.00053112310
0.034420265	0.029212945	0.00052889255
0.034551754	0.030349582	0.00053284307
0.034683242	0.030082269	0.00053462402
0.034814731	0.030827189	0.00053563993
0.034946220	0.030176259	0.00053115704
0.035077708	0.030544005	0.00053804656
0.035209197	0.030287422	0.00053675607
0.035340686	0.030669842	0.00053534421
0.035472175	0.030272683	0.00054227174
0.035603663	0.028120674	0.00052647792
0.035735152	0.029989420	0.00054836110
0.035866641	0.028644535	0.00053820951
0.035998129	0.029477037	0.00054111399
0.036129618	0.029000601	0.00054289521
0.036261107	0.030185486	0.00054789215
0.036392595	0.029172377	0.00054723465
0.036524084	0.029158397	0.00054651958
0.036655573	0.028842559	0.00053971782
0.036787062	0.029309209	0.00054963546
0.036918550	0.029753920	0.00054907622
0.037050039	0.028766574	0.00054614588
0.037181528	0.029015730	0.00054471356
0.037313016	0.028955784	0.00054463650
0.037444505	0.029245034	0.00055110425
0.037575994	0.029161192	0.00054768278
0.037707482	0.028893222	0.00055170264
0.037838971	0.029536824	0.00055892975
0.037970460	0.029467362	0.00055459217
0.038101949	0.029271912	0.00055551570
0.038233437	0.029176757	0.00054737259
0.038364926	0.029413197	0.00054496888
0.038496415	0.029847895	0.00054866092
0.038627903	0.029852737	0.00054244547
0.038759392	0.028410708	0.00053417591
0.038890881	0.030023579	0.00054137995
0.039022369	0.030568235	0.00054823058
0.039153858	0.029640272	0.00053666390
0.039285347	0.029853802	0.00053558253
0.039416836	0.029203490	0.00053342276
0.039548324	0.029841764	0.00053672653
0.039679813	0.030550231	0.00053892414
0.039811302	0.030010785	0.00053753602
0.039942790	0.030193288	0.00053591506
0.040074279	0.029761792	0.00053547536
0.040205768	0.028953569	0.00052291458
0.040337256	0.029543291	0.00052480247
0.040468745	0.029011396	0.00052319999
0.040600234	0.029340836	0.00052403475
0.040731723	0.029338973	0.00052478700
0.040863211	0.029726206	0.00052837399
0.040994700	0.030222820	0.00052869774
0.041126189	0.029255304	0.00052395375
0.041257677	0.029685905	0.00052373316
0.041389166	0.029175597	0.00051954977
0.041520655	0.029264558	0.00052178117
0.041652143	0.029756962	0.00052387119
0.041783632	0.029229893	0.00051974938
0.041915121	0.029549848	0.00051947343
0.042046610	0.029445330	0.00052149925
0.042178098	0.029265897	0.00051855789
0.042309587	0.029707575	0.00052161194
0.042441076	0.028898308	0.00051422525
0.042572564	0.029745768	0.00051927588
0.042704053	0.029683389	0.00051496702
0.042835542	0.030688452	0.00052754227
0.042967030	0.028562142	0.00050746131
0.043098519	0.029716953	0.00051749811
0.043230008	0.028340400	0.00050547746
0.043361496	0.029614080	0.00051234159
0.043492985	0.030066489	0.00052008708
0.043624474	0.029476657	0.00051266421
0.043755963	0.028713472	0.00050891516
0.043887451	0.028919118	0.00050556732
0.044018940	0.029390209	0.00050900736
0.044150429	0.028776098	0.00050880833
0.044281917	0.029269729	0.00050734430
0.044413406	0.029820662	0.00051385889
0.044544895	0.028978055	0.00050373808
0.044676383	0.028414991	0.00050119677
0.044807872	0.029192777	0.00050722894
0.044939361	0.029010894	0.00050380992
0.045070850	0.028408255	0.00050004144
0.045202338	0.029739208	0.00051005540
0.045333827	0.029981289	0.00050638570
0.045465316	0.028808604	0.00050332219
0.045596804	0.029379104	0.00050417657
0.045728293	0.029168854	0.00050425956
0.045859782	0.029432937	0.00050445033
0.045991270	0.028455218	0.00049285045
0.046122759	0.029075169	0.00050214973
0.046254248	0.028709492	0.00050631821
0.046385737	0.029460539	0.00051267833
0.046517225	0.029437963	0.00051570231
0.046648714	0.029850697	0.00052023178
0.046780203	0.030654558	0.00053235977
0.046911691	0.029769107	0.00052437296
0.047043180	0.027675730	0.00050747833
0.047174669	0.030167509	0.00052884513
0.047306157	0.029424901	0.00052541171
0.047437646	0.029318599	0.00052534371
0.047569135	0.030477347	0.00053853767
0.047700624	0.028866461	0.00052173722
0.047832112	0.029535888	0.00053157817
0.047963601	0.029883819	0.00053093675
0.048095090	0.031269080	0.00054737000
0.048226578	0.029089885	0.00053203731
0.048358067	0.029542761	0.00053052769
0.048489556	0.029777919	0.00053554771
0.048621044	0.029243740	0.00053132015
0.048752533	0.028916147	0.00053418502
0.048884022	0.029336235	0.00053463487
0.049015511	0.029246835	0.00053409848
0.049146999	0.028481438	0.00052982762
0.049278488	0.029199110	0.00053498852
0.049409977	0.028893907	0.00053589284
0.049541465	0.028854703	0.00053214870
0.049672954	0.028692067	0.00053407351
0.049804443	0.029387967	0.00053750902
0.049935931	0.029101536	0.00053852774
0.050067420	0.029730135	0.00054352283
0.050198909	0.029924697	0.00054607840
0.050330398	0.029198146	0.00053833330
0.050461886	0.029400639	0.00054057882
0.050593375	0.029055975	0.00053938497
0.050724864	0.028915957	0.00053935641
0.050856352	0.029329817	0.00054420306
0.050987841	0.029201075	0.00054029291
0.051119330	0.029595736	0.00054361144
0.051250818	0.029852051	0.00054728812
0.051382307	0.029910950	0.00055018463
0.051513796	0.028399367	0.00053592280
0.051645284	0.030243958	0.00055055347
0.051776773	0.030519355	0.00055425044
0.051908262	0.029257013	0.00054480617
0.052039751	0.029225355	0.00054556340
0.052171239	0.030004987	0.00055114254
0.052302728	0.029926083	0.00055529711
0.052434217	0.029334725	0.00054575763
0.052565705	0.029109218	0.00054550983
0.052697194	0.028512926	0.00053993248
0.052828683	0.029218957	0.00055012307
0.052960171	0.030653163	0.00055788310
0.053091660	0.030011400	0.00055046713
0.053223149	0.029942527	0.00055451810
0.053354638	0.029662355	0.00055508076
0.053486126	0.028862200	0.00054685632
0.053617615	0.029817395	0.00055141906
0.053749104	0.029518695	0.00055007017
0.053880592	0.028954650	0.00054451182
0.054012081	0.029568079	0.00055493390
0.054143570	0.029458903	0.00055309437
0.054275058	0.029500804	0.00055252623
0.054406547	0.029456640	0.00055017583
0.054538036	0.028957177	0.00055088752
0.054669525	0.029138742	0.00054873924
0.054801013	0.029368317	0.00055457696
0.054932502	0.028813338	0.00054673866
0.055063991	0.029350394	0.00055019894
0.055195479	0.028603041	0.00054779202
0.055326968	0.029558760	0.00055327662
0.055458457	0.029764607	0.00056008606
0.055589945	0.029425260	0.00055324213
0.055721434	0.029195445	0.00054888191
0.055852923	0.029364453	0.00055840173
0.055984412	0.029018581	0.00055290700
0.056115900	0.029460675	0.00055387530
0.056247389	0.029885980	0.00056218121
0.056378878	0.029814821	0.00055607058
0.056510366	0.029149565	0.00055570487
0.056641855	0.029892169	0.00055962527
0.056773344	0.029258163	0.00055563396
0.056904832	0.028460159	0.00055040830
0.057036321	0.028891319	0.00054930537
0.057167810	0.029111929	0.00055512885
0.057299299	0.029148299	0.00055486788
0.057430787	0.029491600	0.00055429383
0.057562276	0.028863598	0.00055350009
0.057693765	0.029222352	0.00054638273
0.057825253	0.029579751	0.00055544087
0.057956742	0.029082109	0.00055279603
0.058088231	0.030155564	0.00056066122
0.058219719	0.028390385	0.00054745648
0.058351208	0.029209711	0.00054951524
0.058482697	0.028666482	0.00054772078
0.058614186	0.028711398	0.00054874689
0.058745674	0.029876994	0.00055361806
0.058877163	0.028983692	0.00054854924
0.059008652	0.028529175	0.00053985052
0.059140140	0.029008908	0.00054895448
0.059271629	0.028615544	0.00054411564
0.059403118	0.029046968	0.00054358962
0.059534606	0.028295873	0.00054167012
0.059666095	0.030284781	0.00054950731
0.059797584	0.028845153	0.00054148546
0.059929072	0.028819480	0.00054319176
0.060060561	0.028791345	0.00053706103
0.060192050	0.028719181	0.00054260929
0.060323539	0.028353225	0.00053372901
0.060455027	0.028428449	0.00053616914
0.060586516	0.028291461	0.00053753915
0.060718005	0.028549179	0.00053710240
0.060849493	0.028457756	0.00053490502
0.060980982	0.029268450	0.00054165680
0.061112471	0.028535689	0.00053350181
0.061243959	0.029112119	0.00054364006
0.061375448	0.028773923	0.00053463876
0.061506937	0.029348469	0.00054326618
0.061638426	0.028800444	0.00053489165
0.061769914	0.029030184	0.00053717589
0.061901403	0.029292394	0.00054396860
0.062032892	0.029987038	0.00054238796
0.062164380	0.029642522	0.00054247128
0.062295869	0.028745797	0.00053681272
0.062427358	0.029833154	0.00054338074
0.062558846	0.028886308	0.00054129874
0.062690335	0.028888897	0.00053164116
0.062821824	0.029175131	0.00053604876
0.062953313	0.030111345	0.00054579756
0.063084801	0.028970003	0.00053450451
0.063216290	0.029597571	0.00054224594
0.063347779	0.029971609	0.00054361431
0.063479267	0.029530369	0.00053732025
0.063610756	0.028836355	0.00053593830
0.063742245	0.028947990	0.00053386484
0.063873733	0.028671945	0.00053663209
0.064005222	0.028679787	0.00053166839
0.064136711	0.028305842	0.00052930908
0.064268200	0.028860468	0.00053240072
0.064399688	0.028549254	0.00052888593
0.064531177	0.030010059	0.00054276558
0.064662666	0.029720492	0.00053909744
0.064794154	0.028946800	0.00053246613
0.064925643	0.028248101	0.00052885980
0.065057132	0.028482518	0.00052925550
0.065188620	0.029127043	0.00053593929
0.065320109	0.028448180	0.00052597283
0.065451598	0.029321525	0.00053249709
0.065583087	0.029798557	0.00053900763
0.065714575	0.028606510	0.00052697722
0.065846064	0.029180908	0.00053493038
0.065977553	0.029049602	0.00053162492
0.066109041	0.028061915	0.00052055879
0.066240530	0.028512110	0.00052913794
0.066372019	0.029478063	0.00053277549
0.066503507	0.028854707	0.00052788402
0.066634996	0.029388255	0.00052916714
0.066766485	0.029353300	0.00053326180
0.066897973	0.028676211	0.00052613502
0.067029462	0.028722480	0.00052743484
0.067160951	0.028636243	0.00052913217
0.067292440	0.028164996	0.00052149102
0.067423928	0.028084254	0.00051836943
0.067555417	0.028141458	0.00052404810
0.067686906	0.030128247	0.00053655577
0.067818394	0.029501480	0.00053154107
0.067949883	0.028555837	0.00052285854
0.068081372	0.028640556	0.00052285277
0.068212860	0.028137395	0.00051946451
0.068344349	0.029398510	0.00053120310
0.068475838	0.029701312	0.00053253353
0.068607327	0.028818846	0.00052470510
0.068738815	0.028747415	0.00052027187
0.068870304	0.028654046	0.00052494544
0.069001793	0.028695546	0.00052098991
0.069133281	0.029859154	0.00053191150
0.069264770	0.029694881	0.00053214048
0.069396259	0.028651483	0.00051881059
0.069527747	0.027051987	0.00050900439
0.069659236	0.029432042	0.00052986049
0.069790725	0.029368362	0.00052619103
0.069922214	0.028688848	0.00052215136
0.070053702	0.028816625	0.00051807857
0.070185191	0.028538919	0.00052068031
0.070316680	0.029203094	0.00052273409
0.070448168	0.028461500	0.00051922541
0.070579657	0.027624420	0.00051155802
0.070711146	0.029283040	0.00052177971
0.070842634	0.028294164	0.00051681618
0.070974123	0.028984686	0.00052017105
0.071105612	0.028225698	0.00051331955
0.071237101	0.028196399	0.00051669433
0.071368589	0.028128804	0.00050964483
0.071500078	0.028959248	0.00052333704
0.071631567	0.028378452	0.00051667418
0.071763055	0.028341761	0.00051579581
0.071894544	0.028408247	0.00051396235
0.072026033	0.027532127	0.00050477847
0.072157521	0.027781884	0.00051217124
0.072289010	0.027405136	0.00050786732
0.072420499	0.027222658	0.00050469278
0.072551988	0.027605015	0.00050557315
0.072683476	0.027004098	0.00049879894
0.072814965	0.026909741	0.00050107842
0.072946454	0.027485515	0.00050779064
0.073077942	0.026679633	0.00049649252
0.073209431	0.028283899	0.00051298152
0.073340920	0.027647823	0.00050566281
0.073472408	0.027882585	0.00050698163
0.073603897	0.027749759	0.00050807683
0.073735386	0.026440658	0.00049335835
0.073866875	0.027331820	0.00050344883
0.073998363	0.027833876	0.00050555465
0.074129852	0.027731491	0.00050678669
0.074261341	0.027404927	0.00050473328
0.074392829	0.028048884	0.00050417387
0.074524318	0.027606944	0.00050498658
0.074655807	0.027432628	0.00050095119
0.074787295	0.027560636	0.00050427118
0.074918784	0.027716548	0.00050483462
0.075050273	0.026875434	0.00049514090
0.075181761	0.028055838	0.00050799486
0.075313250	0.028247758	0.00050840469
0.075444739	0.027989835	0.00050563820
0.075576228	0.027614824	0.00050338253
0.075707716	0.026406929	0.00049100217
0.075839205	0.026684877	0.00049620369
0.075970694	0.027331236	0.00049835777
0.076102182	0.026842240	0.00049386427
0.076233671	0.027164014	0.00050020566
0.076365160	0.026888194	0.00049240273
0.076496648	0.027475714	0.00050000292
0.076628137	0.026907523	0.00049738284
0.076759626	0.026915681	0.00049380138
0.076891115	0.026946972	0.00049468744
0.077022603	0.026863593	0.00049369329
0.077154092	0.027060905	0.00049350699
0.077285581	0.027309313	0.00049947831
0.077417069	0.026352184	0.00048860738
0.077548558	0.027019674	0.00049616148
0.077680047	0.026576496	0.00048819958
0.077811535	0.026409667	0.00048849386
0.077943024	0.026995641	0.00049331553
0.078074513	0.026716130	0.00048846070
0.078206002	0.026149415	0.00048777211
0.078337490	0.027882886	0.00049867120
0.078468979	0.027221220	0.00049239753
0.078600468	0.027164679	0.00049465370
0.078731956	0.027059825	0.00049163854
0.078863445	0.026529714	0.00048859982
0.078994934	0.026467985	0.00048531719
0.079126422	0.026343210	0.00048701293
0.079257911	0.027021650	0.00049170744
0.079389400	0.027286904	0.00049171214
0.079520889	0.027128498	0.00049305143
0.079652377	0.027035641	0.00049073289
0.079783866	0.026403366	0.00048402277
0.079915355	0.026984256	0.00049305171
0.080046843	0.027117111	0.00048757613
0.080178332	0.026027034	0.00048267240
0.080309821	0.026612855	0.00048837361
0.080441309	0.027084280	0.00048654005
0.080572798	0.026694968	0.00048951301
0.080704287	0.026749122	0.00048664477
0.080835776	0.026242601	0.00048239818
0.080967264	0.027102347	0.00049157217
0.081098753	0.025738706	0.00047498614
0.081230242	0.025791782	0.00047789820
0.081361730	0.026746446	0.00048435510
0.081493219	0.026047963	0.00047895370
0.081624708	0.026804633	0.00048788861
0.081756196	0.026871710	0.00048194687
0.081887685	0.025641302	0.00047737994
0.082019174	0.026463347	0.00048425552
0.082150663	0.026097896	0.00048096791
0.082282151	0.026639255	0.00048417339
0.082413640	0.025992877	0.00047759373
0.082545129	0.027086608	0.00048787590
0.082676617	0.025715180	0.00047616089
0.082808106	0.027090879	0.00048500882
0.082939595	0.026223504	0.00048159673
0.083071083	0.026371835	0.00047739992
0.083202572	0.026387076	0.00047879401
0.083334061	0.026621363	0.00048440160
0.083465549	0.025744289	0.00047254978
0.083597038	0.025549837	0.00047594770
0.083728527	0.026422689	0.00047552160
0.083860016	0.026256745	0.00047807141
0.083991504	0.025935383	0.00047580785
0.084122993	0.025948610	0.00047342874
0.084254482	0.025574411	0.00047304160
0.084385970	0.025834086	0.00047308410
0.084517459	0.026493573	0.00047696083
0.084648948	0.026598704	0.00047948922
0.084780436	0.026202428	0.00047409200
0.084911925	0.026004822	0.00047475773
0.085043414	0.025944555	0.00047072375
0.085174903	0.025937535	0.00047281424
0.085306391	0.025901580	0.00047576596
0.085437880	0.025968246	0.00047294827
0.085569369	0.025768058	0.00047034314
0.085700857	0.026536652	0.00047642165
0.085832346	0.025469225	0.00046729831
0.085963835	0.025175618	0.00046827934
0.086095323	0.025789960	0.00046941631
0.086226812	0.025758507	0.00046833163
0.086358301	0.026270560	0.00047159849
0.086489790	0.026263487	0.00047266777
0.086621278	0.025782813	0.00046890288
0.086752767	0.025861323	0.00046912835
0.086884256	0.025677321	0.00046688964
0.087015744	0.026230179	0.00047211960
0.087147233	0.026426949	0.00047277792
0.087278722	0.026081918	0.00047341342
0.087410210	0.026639535	0.00047354184
0.087541699	0.026614347	0.00047255234
0.087673188	0.025829880	0.00046896896
0.087804677	0.025589193	0.00046348447
0.087936165	0.026052603	0.00046996995
0.088067654	0.025732828	0.00046600102
0.088199143	0.025966099	0.00046626190
0.088330631	0.026109240	0.00047171086
0.088462120	0.025596918	0.00046375959
0.088593609	0.025645898	0.00046831650
0.088725097	0.025863640	0.00046628486
0.088856586	0.025604798	0.00046234188
0.088988075	0.025756975	0.00046690517
0.089119564	0.025958388	0.00046507151
0.089251052	0.025058948	0.00046086088
0.089382541	0.024817891	0.00045937063
0.089514030	0.025432430	0.00046124111
0.089645518	0.024954245	0.00045692714
0.089777007	0.026135498	0.00046564607
0.089908496	0.025565953	0.00046622808
0.090039984	0.025526432	0.00046135998
0.090171473	0.026658300	0.00046838847
0.090302962	0.026227841	0.00046923170
0.090434451	0.024841485	0.00045413159
0.090565939	0.025683820	0.00046518344
0.090697428	0.024923059	0.00045887524
0.090828917	0.025503709	0.00045624536
0.090960405	0.025471567	0.00046268157
0.091091894	0.024719513	0.00045467818
0.091223383	0.025196414	0.00045948320
0.091354871	0.024983493	0.00045924138
0.091486360	0.025647776	0.00047058865
0.091617849	0.025236844	0.00047154786
0.091749337	0.025391944	0.00047666970
0.091880826	0.025006502	0.00047589742
0.092012315	0.025146395	0.00048092537
0.092143804	0.025920720	0.00048658011
0.092275292	0.026120932	0.00049261252
0.092406781	0.025032766	0.00048603575
0.092538270	0.023871703	0.00047897527
0.092669758	0.024784208	0.00049052500
0.092801247	0.024934001	0.00047433375
0.092932736	0.025500534	0.00048238270
0.093064224	0.024435861	0.00046660277
0.093195713	0.024468751	0.00046653742
0.093327202	0.024198295	0.00046516928
0.093458691	0.024929161	0.00046460624
0.093590179	0.025287257	0.00047194006
0.093721668	0.024698467	0.00046646524
0.093853157	0.024997486	0.00046633163
0.093984645	0.024717731	0.00046252840
0.094116134	0.024528671	0.00045864412
0.094247623	0.025213762	0.00046510849
0.094379111	0.025357764	0.00046685416
0.094510600	0.025101660	0.00046557832
0.094642089	0.025110240	0.00046457957
0.094773578	0.025464113	0.00046237786
0.094905066	0.024703096	0.00045947857
0.095036555	0.024775980	0.00046285310
0.095168044	0.025338927	0.00046092443
0.095299532	0.024631093	0.00045844312
0.095431021	0.024597511	0.00045305955
0.095562510	0.024570092	0.00045723932
0.095693998	0.024819704	0.00045972364
0.095825487	0.024943190	0.00045502492
0.095956976	0.025045093	0.00046063545
0.096088465	0.025294660	0.00045832173
0.096219953	0.025260123	0.00045956529
0.096351442	0.025055145	0.00045966080
0.096482931	0.023758148	0.00044810867
0.096614419	0.025023095	0.00045535638
0.096745908	0.025013133	0.00045617204
0.096877397	0.024243936	0.00044933144
0.097008885	0.024457780	0.00045298916
0.097140374	0.025234209	0.00045825994
0.097271863	0.023803200	0.00044739856
0.097403352	0.024459340	0.00044952889
0.097534840	0.025174884	0.00045561960
0.097666329	0.024285163	0.00045144748
0.097797818	0.023780744	0.00044201627
0.097929306	0.024466506	0.00044709504
0.098060795	0.024874019	0.00045090998
0.098192284	0.024382403	0.00044276963
0.098323772	0.024350769	0.00044664416
0.098455261	0.024024773	0.00044047706
0.098586750	0.023935992	0.00043892468
0.098718239	0.023734071	0.00043664968
0.098849727	0.024478527	0.00044160962
0.098981216	0.024837982	0.00044539120
0.099112705	0.024833846	0.00044406787
0.099244193	0.024555928	0.00043940296
0.099375682	0.024125421	0.00043840933
0.099507171	0.023973036	0.00043674310
0.099638659	0.023387929	0.00043575422
0.099770148	0.024676803	0.00044361899
0.099901637	0.024571331	0.00044099956
0.10003313	0.025074094	0.00044658093
0.10016461	0.024179093	0.00043990666
0.10029610	0.024786257	0.00044519395
0.10042759	0.024782349	0.00044327203
0.10055908	0.024625624	0.00044391994
0.10069057	0.023986616	0.00043956944
0.10082206	0.023991803	0.00043763332
0.10095355	0.023917623	0.00043902781
0.10108504	0.023567293	0.00043318927
0.10121652	0.024766111	0.00044191615
0.10134801	0.024115035	0.00043920758
0.10147950	0.023712188	0.00043412839
0.10161099	0.023793441	0.00043475642
0.10174248	0.023849614	0.00043607755
0.10187397	0.024815197	0.00044076263
0.10200546	0.024259482	0.00043967808
0.10213694	0.024039313	0.00043420084
0.10226843	0.023844708	0.00043481307
0.10239992	0.024750294	0.00044188945
0.10253141	0.024136842	0.00043212320
0.10266290	0.023973563	0.00043644152
0.10279439	0.024353255	0.00043522511
0.10292588	0.023509643	0.00043114680
0.10305737	0.024215130	0.00043496621
0.10318885	0.024993334	0.00044011776
0.10332034	0.024129181	0.00043563131
0.10345183	0.023910716	0.00043138463
0.10358332	0.024867247	0.00044164610
0.10371481	0.024013649	0.00043204477
0.10384630	0.024235953	0.00043440130
0.10397779	0.023618510	0.00043151325
0.10410928	0.023579594	0.00043072621
0.10424076	0.024080980	0.00043454400
0.10437225	0.023808732	0.00043296189
0.10450374	0.023406313	0.00042554863
0.10463523	0.024021025	0.00043240923
0.10476672	0.023993049	0.00043120095
0.10489821	0.024154899	0.00043340824
0.10502970	0.023253705	0.00042541643
0.10516118	0.023961314	0.00043006406
0.10529267	0.023864838	0.00043188144
0.10542416	0.023965970	0.00043015837
0.10555565	0.023537408	0.00042686244
0.10568714	0.024019639	0.00043062457
0.10581863	0.024049471	0.00042981862
0.10595012	0.024623963	0.00043425005
0.10608161	0.023522854	0.00042860422
0.10621309	0.024362704	0.00043228775
0.10634458	0.023610834	0.00042579434
0.10647607	0.024461795	0.00043334964
0.10660756	0.023300157	0.00042371868
0.10673905	0.023514635	0.00042733519
0.10687054	0.023611768	0.00042994098
0.10700203	0.024278234	0.00044072406
0.10713352	0.023819692	0.00043989747
0.10726500	0.024852683	0.00045166865
0.10739649	0.023687221	0.00045128182
0.10752798	0.024305662	0.00045104936
0.10765947	0.023807340	0.00045115451
0.10779096	0.024294749	0.00045591567
0.10792245	0.024139417	0.00046106627
0.10805394	0.023337319	0.00045170950
0.10818542	0.024790637	0.00046319178
0.10831691	0.023670885	0.00046155589
0.10844840	0.024123336	0.00046444230
0.10857989	0.024233899	0.00046684443
0.10871138	0.024167026	0.00046996476
0.10884287	0.024333916	0.00046985369
0.10897436	0.023923534	0.00046692687
0.10910585	0.024314979	0.00047504148
0.10923733	0.023903436	0.00046778007
0.10936882	0.024907107	0.00048564202
0.10950031	0.024665716	0.00047866912
0.10963180	0.023676139	0.00047388781
0.10976329	0.023797328	0.00047397085
0.10989478	0.023470004	0.00047397456
0.11002627	0.024013822	0.00048300919
0.11015776	0.023760204	0.00047577411
0.11028924	0.023894851	0.00048210040
0.11042073	0.023777581	0.00048605544
0.11055222	0.023697165	0.00047928387
0.11068371	0.024267378	0.00048745481
0.11081520	0.023219608	0.00047894220
0.11094669	0.023044243	0.00047718427
0.11107818	0.023431391	0.00048417134
0.11120966	0.023409855	0.00048209197
0.11134115	0.023131079	0.00048414553
0.11147264	0.024014236	0.00048661356
0.11160413	0.022795258	0.00048042327
0.11173562	0.023003232	0.00048865188
0.11186711	0.023100501	0.00047021355
0.11199860	0.023826766	0.00047653635
0.11213009	0.023263201	0.00046476379
0.11226157	0.023376265	0.00046410100
0.11239306	0.023852564	0.00046501927
0.11252455	0.024113904	0.00046605469
0.11265604	0.023515969	0.00045893846
0.11278753	0.023354457	0.00045421787
0.11291902	0.023581399	0.00045836856
0.11305051	0.023592920	0.00045949701
0.11318200	0.024026694	0.00045685690
0.11331348	0.023836958	0.00045718786
0.11344497	0.024469003	0.00046150469
0.11357646	0.024504002	0.00045535601
0.11370795	0.023542075	0.00045174384
0.11383944	0.024208247	0.00045586714
0.11397093	0.023909796	0.00045234218
0.11410242	0.024302093	0.00045588392
0.11423390	0.023464579	0.00044443565
0.11436539	0.024299836	0.00045618278
0.11449688	0.023533830	0.00044577048
0.11462837	0.023892316	0.00045122064
0.11475986	0.023240245	0.00044200517
0.11489135	0.024018048	0.00044650371
0.11502284	0.024729018	0.00045427741
0.11515433	0.024775422	0.00045193264
0.11528581	0.023298993	0.00044108909
0.11541730	0.023792030	0.00044288962
0.11554879	0.023872652	0.00044188498
0.11568028	0.023954274	0.00044642699
0.11581177	0.023744069	0.00044157210
0.11594326	0.023757182	0.00044301627
0.11607475	0.024479288	0.00044716879
0.11620624	0.023286022	0.00043497152
0.11633772	0.023897472	0.00044097505
0.11646921	0.022997275	0.00043549086
0.11660070	0.023986052	0.00044055462
0.11673219	0.023791405	0.00043809731
0.11686368	0.023964319	0.00043771415
0.11699517	0.023686256	0.00043670821
0.11712666	0.023258662	0.00043302537
0.11725814	0.023565087	0.00043174721
0.11738963	0.023966833	0.00043471641
0.11752112	0.024936062	0.00044107050
0.11765261	0.023248833	0.00042970220
0.11778410	0.023786362	0.00043510162
0.11791559	0.023471352	0.00042979506
0.11804708	0.024077335	0.00043285845
0.11817857	0.024146372	0.00043424153
0.11831005	0.023956671	0.00043001439
0.11844154	0.024494689	0.00043750340
0.11857303	0.023167378	0.00042405550
0.11870452	0.024031357	0.00043009296
0.11883601	0.023501534	0.00042690603
0.11896750	0.023540536	0.00042660841
0.11909899	0.022999969	0.00042250758
0.11923048	0.024385081	0.00042733726
0.11936196	0.024628556	0.00043234342
0.11949345	0.024520060	0.00042634688
0.11962494	0.023341870	0.00041945498
0.11975643	0.023854896	0.00042604455
0.11988792	0.024527290	0.00042520373
0.12001941	0.024136303	0.00042456986
0.12015090	0.024224990	0.00042391474
0.12028239	0.024136430	0.00042619695
0.12041387	0.023444777	0.00041863041
0.12054536	0.023671982	0.00041750609
0.12067685	0.024190340	0.00042131315
0.12080834	0.024153136	0.00042316753
0.12093983	0.023757995	0.00041513144
0.12107132	0.023772731	0.00042021045
0.12120281	0.023776814	0.00041750468
0.12133429	0.023686816	0.00041535440
0.12146578	0.023664373	0.00041684600
0.12159727	0.023125643	0.00041077129
0.12172876	0.023458175	0.00041607198
0.12186025	0.024343222	0.00042033079
0.12199174	0.024541835	0.00042225670
0.12212323	0.023044255	0.00041167040
0.12225472	0.023530303	0.00041312271
0.12238620	0.023389416	0.00041370260
0.12251769	0.023605476	0.00041382434
0.12264918	0.023639294	0.00041475505
0.12278067	0.024292395	0.00042009849
0.12291216	0.023558274	0.00041312551
0.12304365	0.023994383	0.00041679676
0.12317514	0.023349977	0.00041194255
0.12330663	0.023974358	0.00041663645
0.12343811	0.024360105	0.00041933986
0.12356960	0.024009735	0.00041518233
0.12370109	0.023706752	0.00041302064
0.12383258	0.022882922	0.00040720315
0.12396407	0.023819561	0.00041223400
0.12409556	0.023283139	0.00041306090
0.12422705	0.024095395	0.00041520264
0.12435853	0.024316286	0.00041771187
0.12449002	0.023977463	0.00041309754
0.12462151	0.022761446	0.00040804583
0.12475300	0.023421239	0.00041077515
0.12488449	0.023777834	0.00041194154
0.12501598	0.023947080	0.00041498974
0.12514747	0.023932306	0.00041338417
0.12527896	0.024165672	0.00041300023
0.12541044	0.023673913	0.00041296817
0.12554193	0.022975098	0.00040453589
0.12567342	0.023490157	0.00040809065
0.12580491	0.023900939	0.00041147021
0.12593640	0.023253448	0.00040581085
0.12606789	0.023317004	0.00040950526
0.12619938	0.023783079	0.00040893276
0.12633087	0.023288715	0.00040850216
0.12646235	0.023772071	0.00041097643
0.12659384	0.023912734	0.00040750624
0.12672533	0.024108375	0.00041363816
0.12685682	0.023993740	0.00041001030
0.12698831	0.023451111	0.00040735821
0.12711980	0.024006800	0.00040975336
0.12725129	0.024000101	0.00041014176
0.12738277	0.023896115	0.00041111925
0.12751426	0.023382652	0.00040597099
0.12764575	0.023657699	0.00040877107
0.12777724	0.024363562	0.00041085201
0.12790873	0.022766977	0.00040124250
0.12804022	0.023780531	0.00040961264
0.12817171	0.022751829	0.00040146906
0.12830320	0.023495975	0.00040583176
0.12843468	0.023928365	0.00040915355
0.12856617	0.023932510	0.00040668603
0.12869766	0.023771564	0.00040578162
0.12882915	0.023205612	0.00040447439
0.12896064	0.023574077	0.00040380037
0.12909213	0.023393072	0.00040319221
0.12922362	0.023905363	0.00040820846
0.12935511	0.024363903	0.00041141205
0.12948659	0.023967220	0.00040730725
0.12961808	0.023275495	0.00040188972
0.12974957	0.023411335	0.00040142804
0.12988106	0.023358147	0.00040188067
0.13001255	0.023809492	0.00040555775
0.13014404	0.023972999	0.00040736250
0.13027553	0.023881525	0.00040384451
0.13040701	0.024356903	0.00040809976
0.13053850	0.023692093	0.00040633383
0.13066999	0.023198269	0.00039889522
0.13080148	0.023232396	0.00040177336
0.13093297	0.023786122	0.00040234252
0.13106446	0.023940306	0.00040425458
0.13119595	0.023999637	0.00040546915
0.13132744	0.024106434	0.00040567046
0.13145892	0.023953896	0.00040619738
0.13159041	0.023274187	0.00039947597
0.13172190	0.023387702	0.00039908931
0.13185339	0.023509937	0.00040200636
0.13198488	0.023347908	0.00040017553
0.13211637	0.023912131	0.00040502550
0.13224786	0.024324140	0.00040574660
0.13237935	0.023964233	0.00040352249
0.13251083	0.024352371	0.00040666341
0.13264232	0.023037460	0.00039744462
0.13277381	0.023738903	0.00040279854
0.13290530	0.024004420	0.00040049417
0.13303679	0.023569192	0.00039968605
0.13316828	0.023852513	0.00040368777
0.13329977	0.023837456	0.00039889771
0.13343125	0.023472459	0.00040215994
0.13356274	0.024753111	0.00040448468
0.13369423	0.023173877	0.00039589606
0.13382572	0.023548148	0.00040087167
0.13395721	0.023953486	0.00040136795
0.13408870	0.024489648	0.00040753382
0.13422019	0.024152651	0.00040011487
0.13435168	0.023733678	0.00040057011
0.13448316	0.023551226	0.00039964670
0.13461465	0.023939709	0.00039841856
0.13474614	0.024062541	0.00040268183
0.13487763	0.023356748	0.00039659549
0.13500912	0.023454747	0.00039712950
0.13514061	0.023385597	0.00039784971
0.13527210	0.023471502	0.00039828726
0.13540359	0.023191419	0.00039592988
0.13553507	0.023938397	0.00039807921
0.13566656	0.023812111	0.00039880024
0.13579805	0.023421994	0.00039669209
0.13592954	0.023300388	0.00039379798
0.13606103	0.023023928	0.00039458026
0.13619252	0.023509789	0.00039475236
0.13632401	0.023849535	0.00039588292
0.13645549	0.023103143	0.00039519623
0.13658698	0.023813348	0.00039678677
0.13671847	0.023848058	0.00039746336
0.13684996	0.023796161	0.00039778895
0.13698145	0.023042964	0.00039201617
0.13711294	0.023693761	0.00039679416
0.13724443	0.024318013	0.00040089216
0.13737592	0.024734866	0.00040232224
0.13750740	0.024123317	0.00039941418
0.13763889	0.023720981	0.00039288851
0.13777038	0.023774390	0.00039698432
0.13790187	0.023793132	0.00039485310
0.13803336	0.023281139	0.00039064755
0.13816485	0.023291142	0.00039395953
0.13829634	0.023799332	0.00039458783
0.13842783	0.023328891	0.00039386684
0.13855931	0.023396155	0.00039213870
0.13869080	0.022999358	0.00038984294
0.13882229	0.023538274	0.00039409911
0.13895378	0.024067665	0.00039475973
0.13908527	0.023368903	0.00039349866
0.13921676	0.023609949	0.00039238290
0.13934825	0.022956023	0.00038870341
0.13947973	0.024175391	0.00039589141
0.13961122	0.024452455	0.00039766587
0.13974271	0.024014079	0.00039593167
0.13987420	0.023751774	0.00039452648
0.14000569	0.024130541	0.00039328997
0.14013718	0.024201245	0.00039484913
0.14026867	0.023368804	0.00038967216
0.14040016	0.024434910	0.00039850419
0.14053164	0.023885945	0.00039624224
0.14066313	0.024238368	0.00039302753
0.14079462	0.023479714	0.00039077986
0.14092611	0.023896773	0.00039172570
0.14105760	0.024799651	0.00039834176
0.14118909	0.024163568	0.00039572912
0.14132058	0.023603649	0.00038726327
0.14145207	0.023833479	0.00039080984
0.14158355	0.024269317	0.00039235672
0.14171504	0.024026834	0.00039184897
0.14184653	0.023407206	0.00038996236
0.14197802	0.023621075	0.00038842533
0.14210951	0.023381791	0.00038627550
0.14224100	0.023175957	0.00038707917
0.14237249	0.023506319	0.00038717828
0.14250398	0.023946967	0.00039190622
0.14263546	0.023861530	0.00038858613
0.14276695	0.023336827	0.00038569711
0.14289844	0.022689102	0.00038199368
0.14302993	0.024098530	0.00039144385
0.14316142	0.023691949	0.00038829616
0.14329291	0.024175888	0.00038948934
0.14342440	0.024540593	0.00039389949
0.14355588	0.023966310	0.00039015272
0.14368737	0.023008359	0.00038267948
0.14381886	0.023286154	0.00038534580
0.14395035	0.023320011	0.00038344993
0.14408184	0.023407869	0.00038554739
0.14421333	0.023988514	0.00039051419
0.14434482	0.023525361	0.00038669201
0.14447631	0.023010865	0.00038304802
0.14460779	0.023863080	0.00038804916
0.14473928	0.024189126	0.00038996640
0.14487077	0.023128978	0.00038597113
0.14500226	0.023231772	0.00038256110
0.14513375	0.023620926	0.00038812581
0.14526524	0.023033970	0.00038197036
0.14539673	0.023633885	0.00038599235
0.14552822	0.023432663	0.00038754668
0.14565970	0.023169730	0.00038139262
0.14579119	0.023755307	0.00038555555
0.14592268	0.023312649	0.00038262043
0.14605417	0.023878869	0.00038730313
0.14618566	0.023658636	0.00038586463
0.14631715	0.023476876	0.00038320328
0.14644864	0.023809769	0.00038529269
0.14658012	0.023939310	0.00038723654
0.14671161	0.022953194	0.00038024170
0.14684310	0.023713871	0.00038741575
0.14697459	0.023735434	0.00038498439
0.14710608	0.023984840	0.00038670325
0.14723757	0.023990078	0.00038689853
0.14736906	0.023131894	0.00038057386
0.14750055	0.024033681	0.00038656049
0.14763203	0.023887249	0.00038475856
0.14776352	0.024329319	0.00038655364
0.14789501	0.023844454	0.00038485931
0.14802650	0.023559863	0.00038235069
0.14815799	0.024225693	0.00038932942
0.14828948	0.023724195	0.00038252723
0.14842097	0.023891485	0.00038615442
0.14855246	0.022890961	0.00037855260
0.14868394	0.023712106	0.00038179903
0.14881543	0.023820200	0.00038501626
0.14894692	0.023633254	0.00038248613
0.14907841	0.024167341	0.00038502439
0.14920990	0.024679974	0.00039027064
0.14934139	0.023322098	0.00038048768
0.14947288	0.023281206	0.00038033356
0.14960436	0.023860431	0.00038413716
0.14973585	0.023287048	0.00037908078
0.14986734	0.023349511	0.00038061148
0.14999883	0.023897842	0.00038226169
0.15013032	0.023752405	0.00038279098
0.15026181	0.023146280	0.00037907414
0.15039330	0.024053303	0.00038454185
0.15052479	0.023019639	0.00037721628
0.15065627	0.024006363	0.00038318493
0.15078776	0.023321456	0.00037946936
0.15091925	0.023874660	0.00038314879
0.15105074	0.023728877	0.00037994994
0.15118223	0.023667281	0.00038155534
0.15131372	0.023599540	0.00038054049
0.15144521	0.023028738	0.00037670634
0.15157670	0.023632160	0.00037986809
0.15170818	0.023352008	0.00037631817
0.15183967	0.023516020	0.00037894842
0.15197116	0.023573142	0.00037944774
0.15210265	0.023029845	0.00037530685
0.15223414	0.022938813	0.00037547257
0.15236563	0.023857092	0.00038026812
0.15249712	0.024147049	0.00038322669
0.15262860	0.023333667	0.00037803721
0.15276009	0.023920692	0.00038166033
0.15289158	0.022725325	0.00037382991
0.15302307	0.023928686	0.00037988941
0.15315456	0.023825214	0.00037882525
0.15328605	0.024089871	0.00038147569
0.15341754	0.023337311	0.00037803536
0.15354903	0.022898483	0.00037271359
0.15368051	0.023356510	0.00037766987
0.15381200	0.023910987	0.00037778602
0.15394349	0.024133018	0.00038252599
0.15407498	0.023479596	0.00037779555
0.15420647	0.023536936	0.00037464920
0.15433796	0.023448721	0.00037611266
0.15446945	0.023313097	0.00037456547
0.15460094	0.024149966	0.00038261043
0.15473242	0.023596230	0.00037631793
0.15486391	0.023356504	0.00037448402
0.15499540	0.022934893	0.00037293731
0.15512689	0.023745631	0.00037770873
0.15525838	0.023373087	0.00037624000
0.15538987	0.023890844	0.00037773755
0.15552136	0.023877915	0.00037784919
0.15565284	0.023735386	0.00037623655
0.15578433	0.024030388	0.00037902418
0.15591582	0.023634336	0.00037591711
0.15604731	0.023669026	0.00037754852
0.15617880	0.024118242	0.00037844038
0.15631029	0.023888927	0.00037790824
0.15644178	0.023580878	0.00037378088
0.15657327	0.023451025	0.00037420447
0.15670475	0.023865905	0.00037525649
0.15683624	0.023242153	0.00037313294
0.15696773	0.023113518	0.00037091306
0.15709922	0.022868419	0.00036941209
0.15723071	0.023600537	0.00037490921
0.15736220	0.024107801	0.00037586984
0.15749369	0.023522149	0.00037442632
0.15762518	0.023636922	0.00037425901
0.15775666	0.024052589	0.00037716222
0.15788815	0.023444720	0.00037386335
0.15801964	0.023442707	0.00037223446
0.15815113	0.023431885	0.00037322893
0.15828262	0.023662100	0.00037354521
0.15841411	0.023822343	0.00037422258
0.15854560	0.023615042	0.00037322982
0.15867708	0.023639581	0.00037160839
0.15880857	0.023314865	0.00037235530
0.15894006	0.023444612	0.00037121581
0.15907155	0.024158972	0.00037626085
0.15920304	0.023760336	0.00037530024
0.15933453	0.023436577	0.00037176886
0.15946602	0.023319356	0.00036995235
0.15959751	0.023478124	0.00037110074
0.15972899	0.023273599	0.00036932550
0.15986048	0.023989479	0.00037583812
0.15999197	0.023776884	0.00037249955
0.16012346	0.023931128	0.00037544105
0.16025495	0.023909731	0.00037352868
0.16038644	0.023328532	0.00036822081
0.16051793	0.023796935	0.00037311631
0.16064942	0.023124173	0.00036769252
0.16078090	0.022884620	0.00036734605
0.16091239	0.023925403	0.00037415661
0.16104388	0.024025078	0.00037280664
0.16117537	0.024238507	0.00037567275
0.16130686	0.024094935	0.00037240807
0.16143835	0.023081139	0.00036793851
0.16156984	0.023530156	0.00037142291
0.16170133	0.023298856	0.00036648302
0.16183281	0.023416523	0.00036950488
0.16196430	0.023298947	0.00036889824
0.16209579	0.023344531	0.00036773868
0.16222728	0.023215817	0.00036707572
0.16235877	0.023843456	0.00036981151
0.16249026	0.022995345	0.00036618016
0.16262175	0.023561626	0.00036871096
0.16275323	0.023662967	0.00037032715
0.16288472	0.023805273	0.00037047465
0.16301621	0.023507762	0.00036726198
0.16314770	0.023398156	0.00036878440
0.16327919	0.023079339	0.00036379812
0.16341068	0.022779394	0.00036322643
0.16354217	0.023432109	0.00036771517
0.16367366	0.023549445	0.00036791246
0.16380514	0.023397548	0.00036798355
0.16393663	0.023871504	0.00037024562
0.16406812	0.023824004	0.00036748636
0.16419961	0.023749280	0.00036977970
0.16433110	0.024061588	0.00037006782
0.16446259	0.024011547	0.00037064357
0.16459408	0.023266806	0.00036722410
0.16472557	0.023590792	0.00036549985
0.16485705	0.023994495	0.00036993090
0.16498854	0.023482381	0.00036628767
0.16512003	0.022987589	0.00036288954
0.16525152	0.023503267	0.00036853027
0.16538301	0.024301886	0.00036955455
0.16551450	0.023297045	0.00036666594
0.16564599	0.023389587	0.00036629103
0.16577747	0.023316647	0.00036534037
0.16590896	0.023429113	0.00036666947
0.16604045	0.023284922	0.00036315597
0.16617194	0.023915020	0.00036874135
0.16630343	0.024038022	0.00036784561
0.16643492	0.023340337	0.00036524523
0.16656641	0.023121332	0.00036429672
0.16669790	0.023516383	0.00036243356
0.16682938	0.023641828	0.00036622122
0.16696087	0.023391794	0.00036539510
0.16709236	0.023345593	0.00036284197
0.16722385	0.023280259	0.00036381993
0.16735534	0.023603460	0.00036435706
0.16748683	0.023522505	0.00036577101
0.16761832	0.023317002	0.00036363330
0.16774981	0.022837797	0.00035879059
0.16788129	0.023941887	0.00036726579
0.16801278	0.023907147	0.00036508978
0.16814427	0.024018283	0.00036877487
0.16827576	0.023594956	0.00036450675
0.16840725	0.023333327	0.00036145491
0.16853874	0.023319184	0.00036244017
0.16867023	0.023597291	0.00036216009
0.16880171	0.023112488	0.00036283720
0.16893320	0.023277490	0.00036250829
0.16906469	0.024001974	0.00036396263
0.16919618	0.023334475	0.00036347031
0.16932767	0.023670817	0.00036281525
0.16945916	0.023585258	0.00036373784
0.16959065	0.023276177	0.00036244221
0.16972214	0.023493137	0.00036085717
0.16985362	0.023176402	0.00036085470
0.16998511	0.023499794	0.00036118748
0.17011660	0.023978164	0.00036443429
0.17024809	0.023076986	0.00036064300
0.17037958	0.022938074	0.00035725270
0.17051107	0.023757028	0.00036501897
0.17064256	0.023176132	0.00035968634
0.17077405	0.023392628	0.00036067567
0.17090553	0.023371264	0.00036235144
0.17103702	0.023358701	0.00035933974
0.17116851	0.023735020	0.00036292106
0.17130000	0.023806069	0.00036267744
0.17143149	0.023489156	0.00036054271
0.17156298	0.023665554	0.00036268040
0.17169447	0.023303773	0.00035800796
0.17182595	0.023035684	0.00035824677
0.17195744	0.023782060	0.00036195557
0.17208893	0.023971975	0.00036274785
0.17222042	0.023744038	0.00036213004
0.17235191	0.023717159	0.00036176753
0.17248340	0.022983753	0.00035770270
0.17261489	0.023792303	0.00036206333
0.17274638	0.023716635	0.00036043374
0.17287786	0.023437627	0.00036000453
0.17300935	0.022846341	0.00035518137
0.17314084	0.023919649	0.00036165718
0.17327233	0.023792654	0.00036090353
0.17340382	0.023323223	0.00035859507
0.17353531	0.023843649	0.00036087492
0.17366680	0.023579090	0.00035877306
0.17379829	0.023304037	0.00035778023
0.17392977	0.023634696	0.00036148961
0.17406126	0.023218794	0.00035702526
0.17419275	0.023407533	0.00035881086
0.17432424	0.023405113	0.00035771657
0.17445573	0.024007039	0.00036098395
0.17458722	0.023427853	0.00035863092
0.17471871	0.023254657	0.00035655697
0.17485019	0.023252479	0.00035789455
0.17498168	0.023684286	0.00035835632
0.17511317	0.023674861	0.00036015748
0.17524466	0.023629766	0.00036009593
0.17537615	0.023400492	0.00035684775
0.17550764	0.023499898	0.00035709374
0.17563913	0.023127943	0.00035526923
0.17577062	0.023443938	0.00035538603
0.17590210	0.023591364	0.00035857109
0.17603359	0.023093627	0.00035381750
0.17616508	0.023667488	0.00035888783
0.17629657	0.023377192	0.00035758499
0.17642806	0.023969153	0.00035863483
0.17655955	0.023399925	0.00035723507
0.17669104	0.023169131	0.00035494833
0.17682253	0.022464498	0.00034827144
0.17695401	0.023011278	0.00035540260
0.17708550	0.023307200	0.00035395583
0.17721699	0.023238421	0.00035501286
0.17734848	0.023692597	0.00035803163
0.17747997	0.023305885	0.00035463417
0.17761146	0.024149143	0.00036141432
0.17774295	0.024077989	0.00035675308
0.17787443	0.023195615	0.00035526256
0.17800592	0.023849061	0.00035753768
0.17813741	0.022436309	0.00034969201
0.17826890	0.022996622	0.00035334118
0.17840039	0.023269941	0.00035206157
0.17853188	0.023054373	0.00035292986
0.17866337	0.023294551	0.00035393068
0.17879486	0.023537504	0.00035414496
0.17892634	0.023481128	0.00035510077
0.17905783	0.023687258	0.00035496443
0.17918932	0.023497857	0.00035627890
0.17932081	0.023232229	0.00035267674
0.17945230	0.023136214	0.00035207524
0.17958379	0.023835356	0.00035774797
0.17971528	0.023229226	0.00035259181
0.17984677	0.023034591	0.00035232359
0.17997825	0.023675557	0.00035490260
0.18010974	0.023135357	0.00035136499
0.18024123	0.022957936	0.00035035646
0.18037272	0.022793656	0.00034768858
0.18050421	0.023865763	0.00036311471
0.18063570	0.023216101	0.00036144826
0.18076719	0.023726766	0.00036564179
0.18089867	0.023089841	0.00036550741
0.18103016	0.023558932	0.00036967818
0.18116165	0.023091434	0.00036825660
0.18129314	0.022977624	0.00036874315
0.18142463	0.023047411	0.00036968805
0.18155612	0.023024918	0.00037200988
0.18168761	0.023067109	0.00037200298
0.18181910	0.023011832	0.00037466008
0.18195058	0.023153320	0.00037721431
0.18208207	0.023879127	0.00038052931
0.18221356	0.022865029	0.00037706578
0.18234505	0.023901356	0.00038356671
0.18247654	0.024047718	0.00038620963
0.18260803	0.023210539	0.00038204147
0.18273952	0.023838847	0.00038654452
0.18287101	0.023450338	0.00038610822
0.18300249	0.023729476	0.00038748859
0.18313398	0.023613800	0.00038655434
0.18326547	0.022767197	0.00038427453
0.18339696	0.023702498	0.00039018479
0.18352845	0.022795996	0.00038510075
0.18365994	0.023297572	0.00039053910
0.18379143	0.022737932	0.00038612850
0.18392292	0.022725404	0.00038940885
0.18405440	0.023213843	0.00039062452
0.18418589	0.023074679	0.00039149453
0.18431738	0.023038298	0.00039360328
0.18444887	0.023385538	0.00039354171
0.18458036	0.023504654	0.00039609406
0.18471185	0.023447012	0.00039705744
0.18484334	0.023372473	0.00039694636
0.18497482	0.023473521	0.00040011375
0.18510631	0.023876234	0.00040000016
0.18523780	0.023446533	0.00040104724
0.18536929	0.023920987	0.00039785774
0.18550078	0.023884956	0.00039088141
0.18563227	0.023441560	0.00038797645
0.18576376	0.023940177	0.00038515945
0.18589525	0.023092507	0.00038083872
0.18602673	0.024065698	0.00038607821
0.18615822	0.023386163	0.00038014176
0.18628971	0.023822577	0.00038190832
0.18642120	0.023054490	0.00037487010
0.18655269	0.023429840	0.00037714250
0.18668418	0.023696874	0.00037617005
0.18681567	0.023287892	0.00037172330
0.18694716	0.024028619	0.00037729396
0.18707864	0.023460479	0.00036996958
0.18721013	0.023458012	0.00037149540
0.18734162	0.022971878	0.00036819906
0.18747311	0.023109216	0.00036679754
0.18760460	0.023162056	0.00036926070
0.18773609	0.023372902	0.00036592907
0.18786758	0.023626492	0.00036790523
0.18799906	0.022846891	0.00036507436
0.18813055	0.022902964	0.00036141561
0.18826204	0.023346164	0.00036510926
0.18839353	0.023431108	0.00036268358
0.18852502	0.022985894	0.00036159845
0.18865651	0.023517569	0.00036526915
0.18878800	0.023586194	0.00036130757
0.18891949	0.023752798	0.00036312552
0.18905097	0.023301035	0.00036026036
0.18918246	0.023574509	0.00036242932
0.18931395	0.023590678	0.00036159913
0.18944544	0.023265009	0.00035739029
0.18957693	0.023400963	0.00036026888
0.18970842	0.023239399	0.00035560896
0.18983991	0.023509914	0.00035898650
0.18997140	0.023231249	0.00035703051
0.19010288	0.023392696	0.00035470335
0.19023437	0.023999677	0.00036057333
0.19036586	0.022610311	0.00035027567
0.19049735	0.023423389	0.00035474073
0.19062884	0.023093691	0.00035270683
0.19076033	0.022487966	0.00034708672
0.19089182	0.023187702	0.00035234301
0.19102330	0.022828496	0.00035009490
0.19115479	0.023624195	0.00035273829
0.19128628	0.023592499	0.00035461502
0.19141777	0.023292116	0.00035187564
0.19154926	0.023818316	0.00035518298
0.19168075	0.022861059	0.00034854349
0.19181224	0.022477474	0.00034779263
0.19194373	0.023087811	0.00035043396
0.19207521	0.022831843	0.00034774371
0.19220670	0.022977494	0.00034842112
0.19233819	0.022993029	0.00034951499
0.19246968	0.023065058	0.00034928842
0.19260117	0.023889261	0.00035480379
0.19273266	0.023388667	0.00035095344
0.19286415	0.023399291	0.00035109125
0.19299564	0.023937396	0.00035538889
0.19312712	0.023452440	0.00035023414
0.19325861	0.023887150	0.00035483381
0.19339010	0.023367561	0.00034944298
0.19352159	0.023641422	0.00035162436
0.19365308	0.023339442	0.00035074924
0.19378457	0.024060060	0.00035398026
0.19391606	0.023636000	0.00035241948
0.19404754	0.022930222	0.00034755543
0.19417903	0.022921483	0.00034620953
0.19431052	0.022927040	0.00034728735
0.19444201	0.023522312	0.00034988008
0.19457350	0.022843116	0.00034700242
0.19470499	0.023358680	0.00034952122
0.19483648	0.023376353	0.00034903171
0.19496797	0.023256205	0.00034957618
0.19509945	0.023159274	0.00034585223
0.19523094	0.023337410	0.00034873831
0.19536243	0.023604812	0.00034984950
0.19549392	0.023367285	0.00034727992
0.19562541	0.023511375	0.00034965650
0.19575690	0.023913945	0.00035117271
0.19588839	0.024112287	0.00035143694
0.19601988	0.023293009	0.00034614343
0.19615136	0.023613379	0.00034797032
0.19628285	0.023398281	0.00034929949
0.19641434	0.023359041	0.00034719339
0.19654583	0.023376321	0.00034803323
0.19667732	0.023397167	0.00034629332
0.19680881	0.023152410	0.00034602027
0.19694030	0.024061039	0.00035110074
0.19707178	0.023556251	0.00034713926
0.19720327	0.023620193	0.00034685009
0.19733476	0.023183295	0.00034525070
0.19746625	0.023852041	0.00034790676
0.19759774	0.023544256	0.00034865311
0.19772923	0.023214655	0.00034463828
0.19786072	0.023930522	0.00034850735
0.19799221	0.023643355	0.00034765696
0.19812369	0.023747198	0.00034681134
0.19825518	0.023242260	0.00034526510
0.19838667	0.022958802	0.00034204878
0.19851816	0.023188579	0.00034354256
0.19864965	0.023802399	0.00034666693
0.19878114	0.023920002	0.00034703398
0.19891263	0.023432602	0.00034577073
0.19904412	0.023078514	0.00034214835
0.19917560	0.023356830	0.00034558818
0.19930709	0.023313515	0.00034454683
0.19943858	0.023103375	0.00034160627
0.19957007	0.023014423	0.00034240397
0.19970156	0.023788267	0.00034631236
0.19983305	0.022633583	0.00033932499
0.19996454	0.023100138	0.00034222231
0.20009602	0.023182772	0.00034213578
0.20022751	0.023816581	0.00034691772
0.20035900	0.023367026	0.00034512408
0.20049049	0.022996074	0.00034182980
0.20062198	0.022868603	0.00034143573
0.20075347	0.023545016	0.00034406136
0.20088496	0.023326292	0.00034355631
0.20101645	0.023156930	0.00034233284
0.20114793	0.023501554	0.00034198876
0.20127942	0.023161378	0.00034171325
0.20141091	0.023597552	0.00034273181
0.20154240	0.022999202	0.00034124245
0.20167389	0.022787604	0.00033965457
0.20180538	0.023286157	0.00033947158
0.20193687	0.023386588	0.00034226180
0.20206836	0.023491908	0.00034254947
0.20219984	0.023630187	0.00034481301
0.20233133	0.023541873	0.00034431857
0.20246282	0.022581013	0.00033592529
0.20259431	0.023457533	0.00034144019
0.20272580	0.022986864	0.00033849316
0.20285729	0.023396527	0.00034056311
0.20298878	0.023132549	0.00034136888
0.20312027	0.023733638	0.00034090040
0.20325175	0.023097026	0.00033944344
0.20338324	0.022750940	0.00033707109
0.20351473	0.023034692	0.00033902664
0.20364622	0.023295105	0.00034065182
0.20377771	0.023394914	0.00033934012
0.20390920	0.022805177	0.00033853221
0.20404069	0.022736513	0.00033719407
0.20417217	0.023330561	0.00034087377
0.20430366	0.023078901	0.00033933489
0.20443515	0.023015641	0.00033479246
0.20456664	0.022998513	0.00033772358
0.20469813	0.023558037	0.00034121777
0.20482962	0.022732680	0.00033549685
0.20496111	0.023546632	0.00034043085
0.20509260	0.022793903	0.00033515538
0.20522408	0.023327474	0.00033958861
0.20535557	0.023336950	0.00033988576
0.20548706	0.023262453	0.00033736532
0.20561855	0.023399209	0.00033964696
0.20575004	0.023814476	0.00033931741
0.20588153	0.023742302	0.00034087962
0.20601302	0.023616527	0.00034140406
0.20614451	0.023685604	0.00033775281
0.20627599	0.023032567	0.00033748151
0.20640748	0.023483503	0.00033760429
0.20653897	0.023339731	0.00033698836
0.20667046	0.023094818	0.00033716639
0.20680195	0.022994016	0.00033499206
0.20693344	0.022779401	0.00033617204
0.20706493	0.023839964	0.00033997592
0.20719641	0.023111109	0.00033587842
0.20732790	0.023590095	0.00034065394
0.20745939	0.023115432	0.00033489800
0.20759088	0.022825333	0.00033502408
0.20772237	0.023250398	0.00033585401
0.20785386	0.022975630	0.00033476734
0.20798535	0.023037703	0.00033769302
0.20811684	0.023966341	0.00033981109
0.20824832	0.023304301	0.00033651245
0.20837981	0.022777406	0.00033333125
0.20851130	0.023307809	0.00033740054
0.20864279	0.022791313	0.00033444707
0.20877428	0.022687964	0.00033200558
0.20890577	0.023138182	0.00033526017
0.20903726	0.022758663	0.00033228546
0.20916875	0.023827028	0.00033924240
0.20930023	0.023361316	0.00033657457
0.20943172	0.023377588	0.00033624396
0.20956321	0.022931952	0.00033388857
0.20969470	0.023141209	0.00033487548
0.20982619	0.023720723	0.00033768061
0.20995768	0.023014720	0.00033487290
0.21008917	0.022972359	0.00033261210
0.21022065	0.023405986	0.00033592662
0.21035214	0.023250857	0.00033569639
0.21048363	0.023296348	0.00033408155
0.21061512	0.023281434	0.00033679592
0.21074661	0.022552777	0.00032922770
0.21087810	0.023495267	0.00033503620
0.21100959	0.023451441	0.00033712752
0.21114108	0.023536697	0.00033529730
0.21127256	0.023396474	0.00033644712
0.21140405	0.022642486	0.00032940047
0.21153554	0.023226636	0.00033365714
0.21166703	0.022726849	0.00033224746
0.21179852	0.023853102	0.00033717716
0.21193001	0.023641894	0.00033602537
0.21206150	0.023071257	0.00033134314
0.21219299	0.023057495	0.00033224720
0.21232447	0.023158887	0.00033389206
0.21245596	0.022935780	0.00033072655
0.21258745	0.023593123	0.00033637719
0.21271894	0.022965623	0.00033078315
0.21285043	0.023876587	0.00033587595
0.21298192	0.023269771	0.00033418855
0.21311341	0.022939722	0.00033055016
0.21324489	0.023290840	0.00033334521
0.21337638	0.023572385	0.00033339378
0.21350787	0.023909581	0.00033688287
0.21363936	0.023126258	0.00033309315
0.21377085	0.023182955	0.00033094532
0.21390234	0.023119022	0.00033284518
0.21403383	0.022952333	0.00033087983
0.21416532	0.023144383	0.00033184784
0.21429680	0.023328889	0.00033263971
0.21442829	0.023868934	0.00033555431
0.21455978	0.022942121	0.00033025739
0.21469127	0.023214183	0.00033070324
0.21482276	0.022505203	0.00032736319
0.21495425	0.022875107	0.00032999580
0.21508574	0.023361055	0.00033266297
0.21521723	0.022929421	0.00032989966
0.21534871	0.023078447	0.00033107515
0.21548020	0.023340256	0.00032974335
0.21561169	0.023738067	0.00033408476
0.21574318	0.023748679	0.00033485175
0.21587467	0.022791471	0.00032771504
0.21600616	0.023580076	0.00033326562
0.21613765	0.023616704	0.00033238767
0.21626913	0.023436917	0.00033244603
0.21640062	0.023943898	0.00033449275
0.21653211	0.022861087	0.00032808954
0.21666360	0.023346637	0.00033051881
0.21679509	0.023253477	0.00032972023
0.21692658	0.023554118	0.00033267723
0.21705807	0.023032476	0.00033017804
0.21718956	0.023405117	0.00033100184
0.21732104	0.022957389	0.00032880780
0.21745253	0.023267425	0.00032988071
0.21758402	0.023711715	0.00033356893
0.21771551	0.023396649	0.00033011184
0.21784700	0.023357064	0.00032945709
0.21797849	0.023783205	0.00033220338
0.21810998	0.022742764	0.00032689292
0.21824147	0.023775823	0.00033283670
0.21837295	0.023180673	0.00032938714
0.21850444	0.022402715	0.00032279903
0.21863593	0.023334410	0.00033027606
0.21876742	0.022974138	0.00032691118
0.21889891	0.023396337	0.00033064721
0.21903040	0.023570443	0.00033229090
0.21916189	0.023688592	0.00032938678
0.21929337	0.023040787	0.00032868085
0.21942486	0.023095213	0.00032653828
0.21955635	0.023043570	0.00032905541
0.21968784	0.023157499	0.00032881650
0.21981933	0.022367167	0.00032202271
0.21995082	0.024152057	0.00033326447
0.22008231	0.023525915	0.00032890008
0.22021380	0.023364230	0.00032804958
0.22034528	0.023094156	0.00032757442
0.22047677	0.022953319	0.00032329539
0.22060826	0.023772782	0.00033101265
0.22073975	0.023266373	0.00032769008
0.22087124	0.023571379	0.00032972334
0.22100273	0.023275729	0.00032796803
0.22113422	0.022632411	0.00032241731
0.22126571	0.023686853	0.00032956158
0.22139719	0.023302390	0.00032718134
0.22152868	0.022708517	0.00032374546
0.22166017	0.023351532	0.00032887400
0.22179166	0.023292784	0.00032596896
0.22192315	0.023469357	0.00032907268
0.22205464	0.023434050	0.00032776606
0.22218613	0.023377769	0.00032727890
0.22231761	0.023666117	0.00032858314
0.22244910	0.022899220	0.00032413752
0.22258059	0.022767519	0.00032376562
0.22271208	0.023717748	0.00032926771
0.22284357	0.023840046	0.00032915389
0.22297506	0.023514766	0.00032913311
0.22310655	0.022896894	0.00032289099
0.22323804	0.022767862	0.00032426423
0.22336952	0.022990286	0.00032569086
0.22350101	0.023204680	0.00032445388
0.22363250	0.022987182	0.00032445272
0.22376399	0.024030957	0.00032934003
0.22389548	0.022981317	0.00032430101
0.22402697	0.023598796	0.00032856762
0.22415846	0.023309442	0.00032585500
0.22428995	0.023550670	0.00032614943
0.22442143	0.022396879	0.00031979349
0.22455292	0.022610374	0.00032218512
0.22468441	0.023127818	0.00032486961
0.22481590	0.023165948	0.00032424122
0.22494739	0.023194587	0.00032321499
0.22507888	0.022934597	0.00032286908
0.22521037	0.023026300	0.00032415736
0.22534186	0.023067536	0.00032398336
0.22547334	0.023055423	0.00032393206
0.22560483	0.022797071	0.00032025737
0.22573632	0.023351274	0.00032490228
0.22586781	0.022832806	0.00032181631
0.22599930	0.022631460	0.00032125578
0.22613079	0.023607631	0.00032505531
0.22626228	0.022885025	0.00032311685
0.22639376	0.022889184	0.00032190262
0.22652525	0.022742919	0.00032068504
0.22665674	0.022825048	0.00032249529
0.22678823	0.022791936	0.00031992723
0.22691972	0.023040895	0.00032207136
0.22705121	0.023544098	0.00032508645
0.22718270	0.023334482	0.00032339038
0.22731419	0.022928069	0.00032227716
0.22744567	0.022973285	0.00032178827
0.22757716	0.023279663	0.00032112211
0.22770865	0.022941900	0.00032212848
0.22784014	0.023041876	0.00032132430
0.22797163	0.023295993	0.00032458604
0.22810312	0.022818394	0.00031927910
0.22823461	0.023420636	0.00032338749
0.22836610	0.022701191	0.00032082383
0.22849758	0.023257616	0.00032217628
0.22862907	0.022622751	0.00032045227
0.22876056	0.022902563	0.00031931267
0.22889205	0.023020073	0.00032095745
0.22902354	0.023082112	0.00032166576
0.22915503	0.022842416	0.00031845727
0.22928652	0.023448518	0.00032446846
0.22941800	0.023345107	0.00032175137
0.22954949	0.023101611	0.00032285464
0.22968098	0.022649973	0.00031917862
0.22981247	0.023111830	0.00032126000
0.22994396	0.022897780	0.00032042547
0.23007545	0.023123263	0.00032395757
0.23020694	0.022703465	0.00032401920
0.23033843	0.022077005	0.00032555446
0.23046991	0.023017412	0.00033180347
0.23060140	0.022942933	0.00033291135
0.23073289	0.023089398	0.00033359137
0.23086438	0.022842312	0.00033365126
0.23099587	0.023352894	0.00034073324
0.23112736	0.023015871	0.00033664635
0.23125885	0.022863510	0.00033856277
0.23139034	0.023008612	0.00033877494
0.23152182	0.023045689	0.00034158217
0.23165331	0.022959384	0.00034412664
0.23178480	0.023401718	0.00034588032
0.23191629	0.023446476	0.00034730969
0.23204778	0.023478918	0.00034786412
0.23217927	0.022643805	0.00034187641
0.23231076	0.022966102	0.00034760264
0.23244224	0.023203503	0.00034925199
0.23257373	0.023415439	0.00035030311
0.23270522	0.023483939	0.00035052815
0.23283671	0.023049986	0.00034671817
0.23296820	0.022956471	0.00034737437
0.23309969	0.023401177	0.00034994112
0.23323118	0.022780943	0.00034488680
0.23336267	0.023188361	0.00034911226
0.23349415	0.023472639	0.00034913066
0.23362564	0.023090771	0.00035030583
0.23375713	0.023508684	0.00035176709
0.23388862	0.023698064	0.00035313066
0.23402011	0.023024699	0.00035068727
0.23415160	0.022588737	0.00034587807
0.23428309	0.022945319	0.00035022655
0.23441458	0.022827681	0.00034759095
0.23454606	0.023329891	0.00035269677
0.23467755	0.023996731	0.00035547149
0.23480904	0.023595116	0.00035477332
0.23494053	0.023673801	0.00035511432
0.23507202	0.022543736	0.00034867896
0.23520351	0.023179364	0.00035231943
0.23533500	0.023029173	0.00035137453
0.23546648	0.022548803	0.00034878541
0.23559797	0.022876785	0.00035195952
0.23572946	0.023474422	0.00035508484
0.23586095	0.023733714	0.00035598041
0.23599244	0.023329711	0.00035504145
0.23612393	0.023216131	0.00035443556
0.23625542	0.023179783	0.00035452117
0.23638691	0.023069563	0.00035398330
0.23651839	0.022880261	0.00035092923
0.23664988	0.023365916	0.00035719687
0.23678137	0.023147558	0.00035384013
0.23691286	0.023959905	0.00035981803
0.23704435	0.022587033	0.00035223204
0.23717584	0.022664153	0.00035106005
0.23730733	0.022936440	0.00035583073
0.23743882	0.023486346	0.00035649409
0.23757030	0.023635267	0.00035751458
0.23770179	0.023567012	0.00035984586
0.23783328	0.022772303	0.00035255576
0.23796477	0.023137512	0.00035696374
0.23809626	0.023391349	0.00035730772
0.23822775	0.023452438	0.00035860638
0.23835924	0.022879198	0.00035807472
0.23849072	0.023966161	0.00035940806
0.23862221	0.023082326	0.00035638266
0.23875370	0.023005503	0.00035450945
0.23888519	0.022996300	0.00035649901
0.23901668	0.022745202	0.00035638664
0.23914817	0.022923819	0.00035338103
0.23927966	0.023395123	0.00035933977
0.23941115	0.023601921	0.00036149914
0.23954263	0.023538003	0.00036110980
0.23967412	0.023404507	0.00036005749
0.23980561	0.023468188	0.00035907708
0.23993710	0.023418155	0.00036128733
0.24006859	0.022913973	0.00035708759
0.24020008	0.023106494	0.00035904967
0.24033157	0.023178806	0.00035969651
0.24046306	0.022961214	0.00035808759
0.24059454	0.023235610	0.00035976223
0.24072603	0.022585657	0.00035718279
0.24085752	0.023716799	0.00036350666
0.24098901	0.022971564	0.00036126711
0.24112050	0.022952463	0.00035655153
0.24125199	0.022882978	0.00035854716
0.24138348	0.023426238	0.00036263482
0.24151496	0.022806923	0.00035693200
0.24164645	0.022960589	0.00036006507
0.24177794	0.022982004	0.00035699173
0.24190943	0.022665452	0.00035827412
0.24204092	0.024252331	0.00036742301
0.24217241	0.022971460	0.00035926204
0.24230390	0.022698128	0.00035927222
0.24243539	0.023267572	0.00036001969
0.24256687	0.023206524	0.00036152734
0.24269836	0.023162485	0.00036225631
0.24282985	0.023055177	0.00036092679
0.24296134	0.023166804	0.00036251703
0.24309283	0.023265584	0.00036082980
0.24322432	0.023484808	0.00036382448
0.24335581	0.023115734	0.00036345556
0.24348730	0.022674982	0.00035835050
0.24361878	0.022976719	0.00036079223
0.24375027	0.023566045	0.00036283287
0.24388176	0.023126353	0.00036197514
0.24401325	0.023096346	0.00036434964
0.24414474	0.023182209	0.00036127924
0.24427623	0.023496059	0.00036444658
0.24440772	0.023294005	0.00036338430
0.24453920	0.023168013	0.00036280649
0.24467069	0.023042990	0.00036411101
0.24480218	0.023638278	0.00036527787
0.24493367	0.022916500	0.00036035517
0.24506516	0.022182620	0.00035688113
0.24519665	0.023224184	0.00036403837
0.24532814	0.023245594	0.00036556651
0.24545963	0.023774745	0.00036796995
0.24559111	0.023231392	0.00036474397
0.24572260	0.023233372	0.00036399118
0.24585409	0.023023400	0.00036257930
0.24598558	0.023085697	0.00036392806
0.24611707	0.022840115	0.00036244320
0.24624856	0.023595146	0.00036588445
0.24638005	0.022860631	0.00036328978
0.24651154	0.022961730	0.00036324053
0.24664302	0.022629113	0.00036269464
0.24677451	0.022998572	0.00036225498
0.24690600	0.023599682	0.00036811610
0.24703749	0.023456248	0.00036727288
0.24716898	0.023278260	0.00036314819
0.24730047	0.022821554	0.00036435595
0.24743196	0.023079843	0.00036364284
0.24756345	0.022651839	0.00036156905
0.24769493	0.023502723	0.00036977082
0.24782642	0.023365263	0.00036581297
0.24795791	0.023148797	0.00036588106
0.24808940	0.023635190	0.00036854458
0.24822089	0.023212189	0.00036447424
0.24835238	0.022662612	0.00036458023
0.24848387	0.022677433	0.00036303697
0.24861535	0.023471170	0.00036795957
0.24874684	0.023010742	0.00036489437
0.24887833	0.023453433	0.00036736760
0.24900982	0.023258595	0.00036938864
0.24914131	0.023850887	0.00037080123
0.24927280	0.023401066	0.00036788457
0.24940429	0.023359739	0.00036790048
0.24953578	0.022582367	0.00036333595
0.24966726	0.022682832	0.00036509239
0.24979875	0.023142696	0.00036568274
0.24993024	0.023689590	0.00037118470
0.25006173	0.023012329	0.00036424839
0.25019322	0.023168264	0.00036630057
0.25032471	0.023168819	0.00036969126
0.25045620	0.023226274	0.00036732928
0.25058769	0.023053157	0.00036663112
0.25071917	0.023345655	0.00036805312
0.25085066	0.022921952	0.00036483782
0.25098215	0.022539653	0.00036409094
0.25111364	0.023725719	0.00036929229
0.25124513	0.023756961	0.00037338661
0.25137662	0.023071850	0.00036837950
0.25150811	0.023006412	0.00036560047
0.25163959	0.023060216	0.00036919458
0.25177108	0.023482975	0.00036776185
0.25190257	0.023709407	0.00037233385
0.25203406	0.022913707	0.00036785372
0.25216555	0.023206822	0.00036789790
0.25229704	0.023502629	0.00037194500
0.25242853	0.023330668	0.00036835863
0.25256002	0.023047763	0.00037008686
0.25269150	0.022436579	0.00036280595
0.25282299	0.023116101	0.00036641973
0.25295448	0.023509621	0.00037341209
0.25308597	0.023231126	0.00036760650
0.25321746	0.023644494	0.00037380681
0.25334895	0.022979853	0.00036807091
0.25348044	0.023054378	0.00036781144
0.25361193	0.022704414	0.00036657718
0.25374341	0.022750795	0.00036502355
0.25387490	0.022742472	0.00036514566
0.25400639	0.022832419	0.00037459722
0.25413788	0.023025644	0.00037857399
0.25426937	0.023469718	0.00038585409
0.25440086	0.022412920	0.00038282737
0.25453235	0.022907369	0.00038837299
0.25466383	0.023165473	0.00039281653
0.25479532	0.023196964	0.00039389074
0.25492681	0.023323281	0.00039779957
0.25505830	0.022463636	0.00039377870
0.25518979	0.022953624	0.00039954612
0.25532128	0.023646160	0.00040432149
0.25545277	0.023164997	0.00040318535
0.25558426	0.023153957	0.00040472015
0.25571574	0.023286333	0.00040794326
0.25584723	0.022505899	0.00040509335
0.25597872	0.023176652	0.00041177321
0.25611021	0.022845132	0.00041001270
0.25624170	0.023189371	0.00041319521
0.25637319	0.023135569	0.00041663425
0.25650468	0.023277356	0.00041613323
0.25663617	0.022867794	0.00041625453
0.25676765	0.023291821	0.00042127708
0.25689914	0.023064993	0.00042085794
0.25703063	0.023301203	0.00042796837
0.25716212	0.023874014	0.00042790913
0.25729361	0.023302349	0.00042818500
0.25742510	0.022840585	0.00042604902
0.25755659	0.022171721	0.00042497736
0.25768807	0.022463460	0.00042660483
0.25781956	0.022515426	0.00042879191
0.25795105	0.023146544	0.00043431441
0.25808254	0.022458334	0.00043458512
0.25821403	0.022954932	0.00043528280
0.25834552	0.022944919	0.00043708737
0.25847701	0.022761680	0.00043495264
0.25860850	0.022416522	0.00043301633
0.25873998	0.022632699	0.00043764665
0.25887147	0.023361982	0.00044437676
0.25900296	0.023810942	0.00044817726
0.25913445	0.023185658	0.00044113853
0.25926594	0.023458058	0.00044363631
0.25939743	0.023278296	0.00044673678
0.25952892	0.023812474	0.00044975627
0.25966041	0.022687701	0.00044491814
0.25979189	0.023139676	0.00044577404
0.25992338	0.023666876	0.00045308055
0.26005487	0.023339466	0.00045138395
0.26018636	0.022570921	0.00044651491
0.26031785	0.023084315	0.00044874371
0.26044934	0.022014975	0.00044058873
0.26058083	0.023144362	0.00045122403
0.26071231	0.023891018	0.00045632883
0.26084380	0.022981452	0.00045011065
0.26097529	0.023452166	0.00045720481
0.26110678	0.023023597	0.00045281127
0.26123827	0.022192710	0.00044920207
0.26136976	0.023486639	0.00045667258
0.26150125	0.023121342	0.00045784483
0.26163274	0.023131261	0.00045477621
0.26176422	0.023386531	0.00045875106
0.26189571	0.022939720	0.00045740803
0.26202720	0.023077250	0.00045757064
0.26215869	0.022592151	0.00045631453
0.26229018	0.023639585	0.00046515356
0.26242167	0.022916105	0.00046016394
0.26255316	0.022585484	0.00045674611
0.26268465	0.022972556	0.00046289383
0.26281613	0.023498150	0.00046569731
0.26294762	0.023311308	0.00046437928
0.26307911	0.022674967	0.00046076107
0.26321060	0.022911566	0.00046542797
0.26334209	0.023109444	0.00046862069
0.26347358	0.022768095	0.00046350724
0.26360507	0.023330576	0.00046857010
0.26373655	0.023285129	0.00046733679
0.26386804	0.021929255	0.00045947321
0.26399953	0.023123362	0.00047220040
0.26413102	0.022124582	0.00045997580
0.26426251	0.022859572	0.00046599893
0.26439400	0.022701672	0.00046748492
0.26452549	0.022513140	0.00046997070
0.26465698	0.022670050	0.00047275395
0.26478846	0.022873617	0.00046969485
0.26491995	0.023024651	0.00047647045
0.26505144	0.023298287	0.00047442025
0.26518293	0.022381512	0.00046951261
0.26531442	0.022753023	0.00047517488
0.26544591	0.023411809	0.00047890677
[truncated: 567 more rows]
