# Supplementary material for: Invariant surface glycoprotein 65 of Trypanosoma brucei is a complement C3 receptor
Source: Nat Commun. 2022 Aug 29;13:5085. doi: 10.1038/s41467-022-32728-9 (PMC9424271; doi:10.1038/s41467-022-32728-9)
Supplement: Supplementary file 4 — supplementary data 2 [file 41467_2022_32728_MOESM4_ESM.zip › b21-414646_00170.dat]

0.0026000000	40.254969	0.13792987
0.0027314887	29.000975	0.10753796
0.0028629774	22.575161	0.090721846
0.0029944661	17.460123	0.076570649
0.0031259548	12.499709	0.059535249
0.0032574435	10.871474	0.057471173
0.0033889322	8.8605373	0.049046904
0.0035204209	11.636162	0.048937248
0.0036519096	12.487021	0.047042856
0.0037833983	10.081113	0.039851278
0.0039148870	8.3477328	0.034990904
0.0040463757	6.8545917	0.030504043
0.0041778644	5.5831704	0.025803528
0.0043093531	4.6649841	0.023157632
0.0044408418	3.8604182	0.020260824
0.0045723305	3.1634929	0.018341015
0.0047038192	2.9210390	0.016868001
0.0048353079	2.5208494	0.015212362
0.0049667966	2.2617648	0.014357879
0.0050982853	1.9111835	0.012503152
0.0052297740	1.7804830	0.012225813
0.0053612627	1.5258357	0.010929259
0.0054927514	1.4168397	0.010252429
0.0056242401	1.2789816	0.0097126947
0.0057557288	1.1992602	0.0091445392
0.0058872175	1.0933824	0.0086146528
0.0060187062	1.0416197	0.0083859906
0.0061501949	0.92815804	0.0075824237
0.0062816836	0.90300283	0.0076478991
0.0064131723	0.83259507	0.0071989756
0.0065446610	0.78974871	0.0069108898
0.0066761496	0.75543477	0.0067272788
0.0068076383	0.72264601	0.0064304465
0.0069391270	0.70323537	0.0064454649
0.0070706157	0.67137594	0.0061981380
0.0072021044	0.64708259	0.0060178759
0.0073335931	0.62131671	0.0058711531
0.0074650818	0.59100166	0.0055594300
0.0075965705	0.56895092	0.0054999991
0.0077280592	0.54885213	0.0053796107
0.0078595479	0.52332405	0.0051274255
0.0079910366	0.50248232	0.0050542232
0.0081225253	0.47525023	0.0047747567
0.0082540140	0.46839622	0.0047671601
0.0083855027	0.45052273	0.0046931997
0.0085169914	0.42418715	0.0044609284
0.0086484801	0.40791449	0.0043427117
0.0087799688	0.38557619	0.0041476593
0.0089114575	0.38150239	0.0041475002
0.0090429462	0.36498112	0.0040283322
0.0091744349	0.34042127	0.0038569851
0.0093059236	0.33573767	0.0037852581
0.0094374123	0.32473584	0.0036980679
0.0095689010	0.30372051	0.0035188114
0.0097003897	0.29966083	0.0035234714
0.0098318784	0.27863431	0.0033490282
0.0099633671	0.27151172	0.0032700390
0.010094856	0.26925889	0.0032464402
0.010226345	0.24076755	0.0029972096
0.010357833	0.23961965	0.0030672611
0.010489322	0.22117934	0.0028601840
0.010620811	0.21477488	0.0027982659
0.010752299	0.20586455	0.0027281789
0.010883788	0.19740401	0.0026162869
0.011015277	0.19668914	0.0026591756
0.011146765	0.17803730	0.0024520159
0.011278254	0.17643450	0.0024308638
0.011409743	0.16306357	0.0023132491
0.011541231	0.15710195	0.0022363406
0.011672720	0.15056583	0.0021943616
0.011804209	0.13879481	0.0020279845
0.011935698	0.13382171	0.0019858700
0.012067186	0.12871069	0.0019368680
0.012198675	0.12291393	0.0018312752
0.012330164	0.12136038	0.0018231653
0.012461652	0.11484330	0.0017537916
0.012593141	0.10793890	0.0016615819
0.012724630	0.10686490	0.0016532969
0.012856118	0.10234681	0.0015677156
0.012987607	0.095629175	0.0015338458
0.013119096	0.094412693	0.0014890765
0.013250585	0.090630796	0.0014431351
0.013382073	0.089877438	0.0014421514
0.013513562	0.086748187	0.0013942755
0.013645051	0.088732323	0.0014201255
0.013776539	0.081257571	0.0013531594
0.013908028	0.078862640	0.0013096534
0.014039517	0.079011272	0.0013037016
0.014171005	0.075290520	0.0012654243
0.014302494	0.072564074	0.0012437288
0.014433983	0.073388218	0.0012521638
0.014565472	0.072247537	0.0012184104
0.014696960	0.069418190	0.0011991783
0.014828449	0.070452604	0.0011893351
0.014959938	0.066009734	0.0011592993
0.015091426	0.069317251	0.0011889534
0.015222915	0.064634621	0.0011210652
0.015354404	0.065502093	0.0011335579
0.015485892	0.061407047	0.0010860393
0.015617381	0.062182882	0.0010975214
0.015748870	0.060607122	0.0010834581
0.015880359	0.061843210	0.0010765411
0.016011847	0.061391962	0.0010742253
0.016143336	0.056204400	0.0010168562
0.016274825	0.053840479	0.00099958934
0.016406313	0.055258938	0.0010025439
0.016537802	0.055372374	0.00099690706
0.016669291	0.052105049	0.00096520165
0.016800779	0.053918520	0.00098124227
0.016932268	0.058111425	0.0010106476
0.017063757	0.061510462	0.0010361552
0.017195246	0.060146543	0.0010186512
0.017326734	0.058762891	0.0010068380
0.017458223	0.056385265	0.00097985903
0.017589712	0.057087911	0.00098045966
0.017721200	0.054986186	0.00096789693
0.017852689	0.055375791	0.00095127066
0.017984178	0.055432806	0.00096198878
0.018115666	0.054513001	0.00094606053
0.018247155	0.053420299	0.00093156881
0.018378644	0.052850863	0.00092887202
0.018510133	0.050457468	0.00089851625
0.018641621	0.052642746	0.00091263698
0.018773110	0.050636719	0.00089313267
0.018904599	0.051041821	0.00089516007
0.019036087	0.050687373	0.00088891925
0.019167576	0.048196090	0.00085974751
0.019299065	0.048226159	0.00085421823
0.019430553	0.048821323	0.00086652036
0.019562042	0.047438560	0.00084609621
0.019693531	0.047056087	0.00084104371
0.019825019	0.045685998	0.00082299996
0.019956508	0.047414624	0.00083305035
0.020087997	0.046939798	0.00083507131
0.020219486	0.043704997	0.00079943281
0.020350974	0.044392503	0.00081037927
0.020482463	0.044310355	0.00079671720
0.020613952	0.043724250	0.00078802307
0.020745440	0.043717799	0.00079334682
0.020876929	0.043402274	0.00078266454
0.021008418	0.041148065	0.00076547772
0.021139906	0.039879991	0.00074997891
0.021271395	0.042656519	0.00076564293
0.021402884	0.040967202	0.00075463373
0.021534373	0.041835064	0.00075702291
0.021665861	0.039784328	0.00073847699
0.021797350	0.040772351	0.00074377312
0.021928839	0.039228193	0.00072027859
0.022060327	0.039677218	0.00073324287
0.022191816	0.038787296	0.00071653350
0.022323305	0.040000316	0.00072847454
0.022454793	0.038513335	0.00071088966
0.022586282	0.037533187	0.00069752756
0.022717771	0.037313892	0.00070149482
0.022849260	0.036996713	0.00069006848
0.022980748	0.037241469	0.00069498605
0.023112237	0.036129969	0.00067905108
0.023243726	0.036867868	0.00068059193
0.023375214	0.036847146	0.00068536974
0.023506703	0.038882841	0.00069872974
0.023638192	0.037523095	0.00068534831
0.023769680	0.036305341	0.00067494636
0.023901169	0.037630353	0.00068227380
0.024032658	0.037227366	0.00067927274
0.024164147	0.036789551	0.00067101989
0.024295635	0.036062446	0.00066157324
0.024427124	0.036009737	0.00066068698
0.024558613	0.036230264	0.00065593529
0.024690101	0.036501154	0.00066727526
0.024821590	0.037968208	0.00067073420
0.024953079	0.037410374	0.00066150308
0.025084567	0.037083981	0.00066168797
0.025216056	0.035860843	0.00064570891
0.025347545	0.036187580	0.00065282891
0.025479034	0.034953393	0.00063684071
0.025610522	0.035510129	0.00063600313
0.025742011	0.036398328	0.00064609965
0.025873500	0.036394181	0.00064166316
0.026004988	0.034985856	0.00063273280
0.026136477	0.035020019	0.00062936772
0.026267966	0.034858757	0.00062255847
0.026399454	0.034968649	0.00062633043
0.026530943	0.036285631	0.00063183515
0.026662432	0.035172923	0.00062725329
0.026793920	0.034957648	0.00062027971
0.026925409	0.034604165	0.00061315891
0.027056898	0.034585459	0.00061799707
0.027188387	0.034424492	0.00060691274
0.027319875	0.033812475	0.00060911240
0.027451364	0.034087471	0.00060435470
0.027582853	0.034572532	0.00060628073
0.027714341	0.033918060	0.00060288259
0.027845830	0.035554063	0.00060992837
0.027977319	0.033990555	0.00060044681
0.028108807	0.033676744	0.00059381212
0.028240296	0.035157509	0.00060389990
0.028371785	0.034166268	0.00059618581
0.028503274	0.034499917	0.00059595257
0.028634762	0.033572804	0.00058788504
0.028766251	0.033255664	0.00058438003
0.028897740	0.034357140	0.00058734331
0.029029228	0.033817748	0.00058656163
0.029160717	0.033844379	0.00058665065
0.029292206	0.033801179	0.00058250697
0.029423694	0.034408610	0.00058961606
0.029555183	0.033867079	0.00057588998
0.029686672	0.033202937	0.00057610094
0.029818161	0.033179721	0.00057427830
0.029949649	0.031968194	0.00056001827
0.030081138	0.032535487	0.00056645525
0.030212627	0.033202143	0.00056543795
0.030344115	0.032620076	0.00056244669
0.030475604	0.032828023	0.00056398181
0.030607093	0.032902342	0.00056316707
0.030738581	0.031696568	0.00055468318
0.030870070	0.032773928	0.00055857114
0.031001559	0.031833392	0.00054796262
0.031133048	0.033137315	0.00056038653
0.031264536	0.032273932	0.00055079627
0.031396025	0.031357554	0.00054525414
0.031527514	0.031071578	0.00053974144
0.031659002	0.031803274	0.00054117001
0.031790491	0.031910894	0.00054434582
0.031921980	0.031755344	0.00054103242
0.032053468	0.030907182	0.00053692476
0.032184957	0.031809796	0.00053849789
0.032316446	0.032071979	0.00053704295
0.032447935	0.031228418	0.00053611089
0.032579423	0.031457377	0.00053284044
0.032710912	0.031831904	0.00053689137
0.032842401	0.032208639	0.00053586768
0.032973889	0.031683111	0.00053080941
0.033105378	0.030936012	0.00052717078
0.033236867	0.031259638	0.00052759051
0.033368355	0.031186163	0.00053455389
0.033499844	0.030300280	0.00052700503
0.033631333	0.030238685	0.00052634345
0.033762822	0.030782947	0.00053709703
0.033894310	0.031359473	0.00054028938
0.034025799	0.030771314	0.00053415110
0.034157288	0.030916291	0.00053595431
0.034288776	0.029957448	0.00052878949
0.034420265	0.030192683	0.00053621070
0.034551754	0.029703311	0.00052759628
0.034683242	0.030355713	0.00053587026
0.034814731	0.029602265	0.00052554031
0.034946220	0.030258579	0.00053285041
0.035077708	0.030389499	0.00053618732
0.035209197	0.030370807	0.00053754661
0.035340686	0.030005964	0.00052898431
0.035472175	0.029235822	0.00053473653
0.035603663	0.029074771	0.00053521218
0.035735152	0.029430277	0.00054384943
0.035866641	0.029765704	0.00054630781
0.035998129	0.028953310	0.00053894471
0.036129618	0.028857413	0.00054188916
0.036261107	0.029152663	0.00053905333
0.036392595	0.028174916	0.00054060686
0.036524084	0.027875814	0.00053741383
0.036655573	0.029752868	0.00054790296
0.036787062	0.029449734	0.00055020313
0.036918550	0.028600337	0.00054010204
0.037050039	0.029285525	0.00055050279
0.037181528	0.029644868	0.00054922137
0.037313016	0.028672663	0.00054360587
0.037444505	0.028560143	0.00054425803
0.037575994	0.029351101	0.00054843110
0.037707482	0.028845529	0.00055146925
0.037838971	0.029357218	0.00055777758
0.037970460	0.028662250	0.00054668750
0.038101949	0.028669235	0.00055021891
0.038233437	0.029515236	0.00055150064
0.038364926	0.030281694	0.00055337029
0.038496415	0.028588409	0.00053847072
0.038627903	0.028678965	0.00053319699
0.038759392	0.029341590	0.00054035110
0.038890881	0.030193769	0.00054083615
0.039022369	0.029251340	0.00053689085
0.039153858	0.029092034	0.00053197252
0.039285347	0.028861705	0.00052748160
0.039416836	0.029018378	0.00053353180
0.039548324	0.029326260	0.00053180073
0.039679813	0.029638724	0.00052903234
0.039811302	0.029606615	0.00053414533
0.039942790	0.029557062	0.00052931244
0.040074279	0.029800265	0.00053374766
0.040205768	0.030054220	0.00053162130
0.040337256	0.029040755	0.00052133865
0.040468745	0.028814036	0.00052345666
0.040600234	0.030176277	0.00053008077
0.040731723	0.029178356	0.00052302684
0.040863211	0.029799809	0.00052916285
0.040994700	0.028808064	0.00051757061
0.041126189	0.028347872	0.00051830171
0.041257677	0.030077078	0.00052547038
0.041389166	0.028805286	0.00051586123
0.041520655	0.029897332	0.00052557417
0.041652143	0.029316905	0.00051903157
0.041783632	0.030123181	0.00052662319
0.041915121	0.030006471	0.00052235950
0.042046610	0.029305497	0.00051852350
0.042178098	0.029398723	0.00051879577
0.042309587	0.029980230	0.00052236010
0.042441076	0.029569866	0.00051695953
0.042572564	0.029502955	0.00051679899
0.042704053	0.029692943	0.00051554976
0.042835542	0.028314518	0.00050722148
0.042967030	0.029505207	0.00051383714
0.043098519	0.028831954	0.00051105499
0.043230008	0.029316087	0.00051417145
0.043361496	0.028623560	0.00050315889
0.043492985	0.028595667	0.00050806962
0.043624474	0.029204842	0.00050869035
0.043755963	0.030022669	0.00051987000
0.043887451	0.029699744	0.00051312141
0.044018940	0.028784233	0.00050481196
0.044150429	0.030037929	0.00051854761
0.044281917	0.029649693	0.00050993466
0.044413406	0.028806455	0.00050630833
0.044544895	0.028718927	0.00050220925
0.044676383	0.028475004	0.00050191493
0.044807872	0.029050255	0.00050583310
0.044939361	0.030066192	0.00051099588
0.045070850	0.029020205	0.00050361146
0.045202338	0.028445443	0.00049997933
0.045333827	0.028583118	0.00049633033
0.045465316	0.029146800	0.00050734111
0.045596804	0.029080600	0.00050129745
0.045728293	0.028588119	0.00049827733
0.045859782	0.030303762	0.00051068025
0.045991270	0.028790179	0.00049474156
0.046122759	0.028968084	0.00050154018
0.046254248	0.028906721	0.00050712069
0.046385737	0.029633206	0.00051469776
0.046517225	0.029741666	0.00051730701
0.046648714	0.028649671	0.00051141848
0.046780203	0.030637757	0.00053214817
0.046911691	0.029734816	0.00052581791
0.047043180	0.029539816	0.00052231837
0.047174669	0.029428521	0.00052319060
0.047306157	0.029480178	0.00052535368
0.047437646	0.029610176	0.00052863876
0.047569135	0.029709170	0.00053346689
0.047700624	0.030028172	0.00053029170
0.047832112	0.030336809	0.00053924663
0.047963601	0.029975927	0.00053327454
0.048095090	0.028008362	0.00052084725
0.048226578	0.029779514	0.00053795692
0.048358067	0.029333645	0.00052833068
0.048489556	0.030222750	0.00053676238
0.048621044	0.029097332	0.00053053773
0.048752533	0.029823628	0.00054223099
0.048884022	0.029804467	0.00053790591
0.049015511	0.029956582	0.00053969934
0.049146999	0.029223703	0.00053357238
0.049278488	0.028159456	0.00052655603
0.049409977	0.029105050	0.00053743812
0.049541465	0.028480004	0.00053159532
0.049672954	0.028959252	0.00053628138
0.049804443	0.029323842	0.00053737123
0.049935931	0.028798849	0.00053517943
0.050067420	0.031211503	0.00055540580
0.050198909	0.029696836	0.00054299261
0.050330398	0.029124146	0.00053710371
0.050461886	0.029754454	0.00054352683
0.050593375	0.029412591	0.00054221731
0.050724864	0.029275086	0.00054282960
0.050856352	0.028925921	0.00054217056
0.050987841	0.029547278	0.00054234914
0.051119330	0.028562248	0.00053443206
0.051250818	0.029854067	0.00054834229
0.051382307	0.029017475	0.00054398089
0.051513796	0.029638286	0.00054656342
0.051645284	0.030265121	0.00054990575
0.051776773	0.028519968	0.00053801901
0.051908262	0.030006469	0.00055059960
0.052039751	0.029139871	0.00054498773
0.052171239	0.028431289	0.00053735339
0.052302728	0.029256631	0.00054896949
0.052434217	0.029899775	0.00054845838
0.052565705	0.028796974	0.00054359469
0.052697194	0.029825774	0.00055092862
0.052828683	0.029260778	0.00054794458
0.052960171	0.029450442	0.00054872411
0.053091660	0.029196999	0.00054428494
0.053223149	0.030349380	0.00055709285
0.053354638	0.028535143	0.00054494197
0.053486126	0.028795307	0.00054617634
0.053617615	0.029200185	0.00054749486
0.053749104	0.029727759	0.00055353184
0.053880592	0.030059069	0.00055415454
0.054012081	0.028601132	0.00054708772
0.054143570	0.030069490	0.00055725022
0.054275058	0.029206130	0.00054989476
0.054406547	0.030590451	0.00055859277
0.054538036	0.030165624	0.00056253704
0.054669525	0.029842997	0.00055382809
0.054801013	0.029884549	0.00055962547
0.054932502	0.029664044	0.00055777681
0.055063991	0.028632246	0.00054391380
0.055195479	0.029449162	0.00055341988
0.055326968	0.027716697	0.00053930424
0.055458457	0.028857700	0.00055333959
0.055589945	0.028958377	0.00055156580
0.055721434	0.029694455	0.00055348378
0.055852923	0.029407769	0.00055853636
0.055984412	0.029464756	0.00055597291
0.056115900	0.028300260	0.00054596541
0.056247389	0.028372782	0.00054805754
0.056378878	0.028930496	0.00054855966
0.056510366	0.029699594	0.00056154083
0.056641855	0.029140911	0.00055376757
0.056773344	0.028956941	0.00055382699
0.056904832	0.028807637	0.00055175895
0.057036321	0.028083805	0.00054302845
0.057167810	0.028739266	0.00055061175
0.057299299	0.029221661	0.00055362024
0.057430787	0.028493905	0.00054633488
0.057562276	0.028693628	0.00055130214
0.057693765	0.029175382	0.00054846734
0.057825253	0.028532246	0.00054846435
0.057956742	0.029427746	0.00055678243
0.058088231	0.029116882	0.00055096303
0.058219719	0.028484151	0.00054899246
0.058351208	0.028995115	0.00054653429
0.058482697	0.028958706	0.00054912606
0.058614186	0.029526733	0.00055634949
0.058745674	0.028954968	0.00054626843
0.058877163	0.029203799	0.00054894374
0.059008652	0.028940442	0.00054181492
0.059140140	0.029714866	0.00055246869
0.059271629	0.029859757	0.00055256695
0.059403118	0.028145998	0.00053558263
0.059534606	0.028898669	0.00054518398
0.059666095	0.028980666	0.00053937251
0.059797584	0.029816459	0.00054798390
0.059929072	0.029976711	0.00055370676
0.060060561	0.029130180	0.00054112718
0.060192050	0.029521015	0.00054796172
0.060323539	0.028738188	0.00053684114
0.060455027	0.029613048	0.00054729956
0.060586516	0.030995993	0.00055852109
0.060718005	0.028819710	0.00053722108
0.060849493	0.029400408	0.00054229058
0.060980982	0.028586732	0.00053695898
0.061112471	0.029281882	0.00053980771
0.061243959	0.028431434	0.00053936890
0.061375448	0.028529512	0.00053264842
0.061506937	0.028724054	0.00053788418
0.061638426	0.029241017	0.00053839438
0.061769914	0.029118337	0.00053805820
0.061901403	0.028501763	0.00053638738
0.062032892	0.029120371	0.00053438683
0.062164380	0.029682614	0.00054317032
0.062295869	0.028939329	0.00053735682
0.062427358	0.028856961	0.00053588871
0.062558846	0.027215973	0.00052707192
0.062690335	0.028166743	0.00052732829
0.062821824	0.028247268	0.00053076270
0.062953313	0.029041703	0.00053685481
0.063084801	0.028641400	0.00053235985
0.063216290	0.029360382	0.00054016193
0.063347779	0.029671088	0.00053976800
0.063479267	0.029504114	0.00053490286
0.063610756	0.029362303	0.00054068802
0.063742245	0.028818219	0.00053156612
0.063873733	0.030191847	0.00054658939
0.064005222	0.029715582	0.00053780895
0.064136711	0.029380121	0.00053639483
0.064268200	0.030006442	0.00054111135
0.064399688	0.029560289	0.00053596465
0.064531177	0.029680472	0.00054122056
0.064662666	0.027758817	0.00052382523
0.064794154	0.028808390	0.00053224740
0.064925643	0.029599138	0.00053897388
0.065057132	0.029274026	0.00053591964
0.065188620	0.028074885	0.00052621016
0.065320109	0.028830997	0.00052919071
0.065451598	0.028515211	0.00052698554
0.065583087	0.028321957	0.00052621161
0.065714575	0.029479009	0.00053307334
0.065846064	0.028378129	0.00052762445
0.065977553	0.029821811	0.00053640957
0.066109041	0.028996651	0.00052960263
0.066240530	0.030223871	0.00054147798
0.066372019	0.029590643	0.00053311971
0.066503507	0.028828748	0.00052880869
0.066634996	0.028480937	0.00052326356
0.066766485	0.028956230	0.00052956334
0.066897973	0.028391419	0.00052331043
0.067029462	0.028548652	0.00052502398
0.067160951	0.028945862	0.00053129153
0.067292440	0.028891769	0.00052721773
0.067423928	0.029993670	0.00053190771
0.067555417	0.028134244	0.00052302033
0.067686906	0.028362730	0.00052192525
0.067818394	0.029640927	0.00053322863
0.067949883	0.028457161	0.00052152569
0.068081372	0.029499230	0.00052911816
0.068212860	0.029117527	0.00052684091
0.068344349	0.029061150	0.00052765779
0.068475838	0.029474758	0.00053106671
0.068607327	0.028692441	0.00052329076
0.068738815	0.028749027	0.00051874090
0.068870304	0.028610080	0.00052433152
0.069001793	0.029893729	0.00053178351
0.069133281	0.028744880	0.00052413900
0.069264770	0.029430553	0.00052939056
0.069396259	0.028929332	0.00051921330
0.069527747	0.028319474	0.00051998846
0.069659236	0.028488222	0.00051948671
0.069790725	0.029487195	0.00052605614
0.069922214	0.029062463	0.00052414098
0.070053702	0.029184079	0.00052131804
0.070185191	0.028331764	0.00051943608
0.070316680	0.029463540	0.00052328647
0.070448168	0.028409139	0.00051807409
0.070579657	0.028758625	0.00052237877
0.070711146	0.028253468	0.00051263426
0.070842634	0.028729176	0.00052045401
0.070974123	0.029102467	0.00052279899
0.071105612	0.029154916	0.00051988652
0.071237101	0.028657191	0.00051961085
0.071368589	0.028200809	0.00050997012
0.071500078	0.027800587	0.00051266044
0.071631567	0.027861034	0.00051108544
0.071763055	0.028388008	0.00051550931
0.071894544	0.027829372	0.00051258720
0.072026033	0.027823302	0.00050662720
0.072157521	0.027138425	0.00050651957
0.072289010	0.028138360	0.00051326846
0.072420499	0.027560855	0.00050495138
0.072551988	0.027853720	0.00050767035
0.072683476	0.026380198	0.00049460405
0.072814965	0.027267235	0.00050487659
0.072946454	0.027853054	0.00051000533
0.073077942	0.027268442	0.00050059822
0.073209431	0.027468998	0.00050557957
0.073340920	0.027737289	0.00050469425
0.073472408	0.027840230	0.00050814924
0.073603897	0.027893420	0.00051034130
0.073735386	0.026940544	0.00049869403
0.073866875	0.027869028	0.00050698033
0.073998363	0.026913237	0.00049951344
0.074129852	0.027794749	0.00050635129
0.074261341	0.026753142	0.00049924181
0.074392829	0.027764996	0.00050196363
0.074524318	0.027081271	0.00050171014
0.074655807	0.027868084	0.00050426799
0.074787295	0.027536088	0.00050338347
0.074918784	0.027508523	0.00050447836
0.075050273	0.027137144	0.00049803791
0.075181761	0.026756761	0.00049663890
0.075313250	0.027131847	0.00049950253
0.075444739	0.027288086	0.00049988540
0.075576228	0.027895235	0.00050490967
0.075707716	0.027802858	0.00050406311
0.075839205	0.027431849	0.00050119547
0.075970694	0.026442245	0.00049226660
0.076102182	0.027691351	0.00049934516
0.076233671	0.026842996	0.00049725406
0.076365160	0.027273480	0.00049588082
0.076496648	0.027416860	0.00049942703
0.076628137	0.026727686	0.00049484366
0.076759626	0.026883170	0.00049374861
0.076891115	0.027267760	0.00049808174
0.077022603	0.026387482	0.00048882507
0.077154092	0.027822304	0.00049954614
0.077285581	0.027638632	0.00049987124
0.077417069	0.026550318	0.00049071503
0.077548558	0.027115883	0.00049603429
0.077680047	0.027435255	0.00049568733
0.077811535	0.026939299	0.00049280173
0.077943024	0.026672213	0.00049177751
0.078074513	0.025855599	0.00048148468
0.078206002	0.027273393	0.00049696198
0.078337490	0.027258720	0.00049219776
0.078468979	0.026572715	0.00048805570
0.078600468	0.026388859	0.00048843881
0.078731956	0.026378042	0.00048495385
0.078863445	0.026318432	0.00048646422
0.078994934	0.026865574	0.00048825489
0.079126422	0.026885133	0.00049060568
0.079257911	0.026760985	0.00048932057
0.079389400	0.027137258	0.00048986425
0.079520889	0.027155309	0.00049133238
0.079652377	0.026488474	0.00048710896
0.079783866	0.025710319	0.00047895191
0.079915355	0.026383312	0.00048748982
0.080046843	0.026735019	0.00048595184
0.080178332	0.026489348	0.00048624087
0.080309821	0.026344528	0.00048620369
0.080441309	0.026145058	0.00047922549
0.080572798	0.026065122	0.00048399908
0.080704287	0.026792579	0.00048781915
0.080835776	0.026235874	0.00048118970
0.080967264	0.026884508	0.00048912389
0.081098753	0.026480947	0.00048060505
0.081230242	0.026820251	0.00048702010
0.081361730	0.027312937	0.00048947829
0.081493219	0.026522916	0.00048355988
0.081624708	0.026011561	0.00048155710
0.081756196	0.026399665	0.00047772853
0.081887685	0.025534821	0.00047660354
0.082019174	0.026057971	0.00047947995
0.082150663	0.026224070	0.00048134627
0.082282151	0.026208369	0.00048269048
0.082413640	0.026774172	0.00048377899
0.082545129	0.026104863	0.00047771345
0.082676617	0.025261914	0.00047264907
0.082808106	0.026053970	0.00047818735
0.082939595	0.026865341	0.00048590432
0.083071083	0.026804628	0.00048004599
0.083202572	0.027365264	0.00048655835
0.083334061	0.026357112	0.00048220831
0.083465549	0.026419267	0.00047596905
0.083597038	0.025923790	0.00047740484
0.083728527	0.025680344	0.00047042590
0.083860016	0.026406167	0.00048013435
0.083991504	0.026396288	0.00047857676
0.084122993	0.026234996	0.00047519349
0.084254482	0.025617071	0.00047377322
0.084385970	0.026680525	0.00047954603
0.084517459	0.025600093	0.00047034116
0.084648948	0.025854588	0.00047437020
0.084780436	0.026018441	0.00047136055
0.084911925	0.025551312	0.00047037536
0.085043414	0.025889558	0.00046963632
0.085174903	0.025987433	0.00047241685
0.085306391	0.026123882	0.00047669701
0.085437880	0.026178874	0.00047262153
0.085569369	0.026982030	0.00048066713
0.085700857	0.026176866	0.00047229664
0.085832346	0.027168793	0.00047922259
0.085963835	0.026617164	0.00047802079
0.086095323	0.026552045	0.00047520186
0.086226812	0.026370014	0.00047422856
0.086358301	0.025639259	0.00046799700
0.086489790	0.025567264	0.00046700514
0.086621278	0.026394704	0.00047425610
0.086752767	0.025335524	0.00046484087
0.086884256	0.026244742	0.00047083715
0.087015744	0.025799335	0.00046995911
0.087147233	0.026141144	0.00047124269
0.087278722	0.025760976	0.00046998806
0.087410210	0.025415984	0.00046506452
0.087541699	0.025471740	0.00046353441
0.087673188	0.026063177	0.00047061877
0.087804677	0.026782435	0.00047136450
0.087936165	0.025934242	0.00046788143
0.088067654	0.026004568	0.00046946506
0.088199143	0.026171517	0.00046766193
0.088330631	0.025152057	0.00046264418
0.088462120	0.026580647	0.00046999225
0.088593609	0.025631337	0.00046778749
0.088725097	0.025707956	0.00046318534
0.088856586	0.025645362	0.00046448690
0.088988075	0.025217222	0.00046474621
0.089119564	0.024812811	0.00045678638
0.089251052	0.025709718	0.00046541358
0.089382541	0.026141421	0.00046720677
0.089514030	0.025378956	0.00046178645
0.089645518	0.025692209	0.00046275196
0.089777007	0.025683820	0.00046283520
0.089908496	0.025361326	0.00046320402
0.090039984	0.025253321	0.00045970658
0.090171473	0.025458002	0.00045815510
0.090302962	0.026307786	0.00046944212
0.090434451	0.025971415	0.00046417456
0.090565939	0.025441304	0.00046159351
0.090697428	0.025606187	0.00046295395
0.090828917	0.025688937	0.00045760945
0.090960405	0.026132690	0.00046700983
0.091091894	0.025962414	0.00046354554
0.091223383	0.025032764	0.00045916366
0.091354871	0.025472854	0.00046194741
0.091486360	0.025754443	0.00047067657
0.091617849	0.025428779	0.00047135450
0.091749337	0.025008049	0.00047462504
0.091880826	0.025987834	0.00048280977
0.092012315	0.024734605	0.00047956290
0.092143804	0.025776827	0.00048509211
0.092275292	0.024583251	0.00047981288
0.092406781	0.025140786	0.00048686705
0.092538270	0.025000763	0.00048965906
0.092669758	0.024976729	0.00049181359
0.092801247	0.025003737	0.00047541765
0.092932736	0.024946842	0.00047638831
0.093064224	0.026023014	0.00048059294
0.093195713	0.024054494	0.00046380942
0.093327202	0.024889222	0.00046954552
0.093458691	0.024696714	0.00046357411
0.093590179	0.025099255	0.00047066337
0.093721668	0.025274188	0.00047086331
0.093853157	0.024608478	0.00046336062
0.093984645	0.025051126	0.00046565288
0.094116134	0.024466047	0.00045986655
0.094247623	0.025391938	0.00046554331
0.094379111	0.024465419	0.00045959338
0.094510600	0.024734200	0.00046150109
0.094642089	0.024719193	0.00046015532
0.094773578	0.025402432	0.00046205785
0.094905066	0.025176624	0.00046434646
0.095036555	0.024801923	0.00046336790
0.095168044	0.024642047	0.00045583751
0.095299532	0.025496874	0.00046337204
0.095431021	0.024661511	0.00045361653
0.095562510	0.025386278	0.00046290053
0.095693998	0.025027935	0.00046152597
0.095825487	0.023955523	0.00044832770
0.095956976	0.023576503	0.00044890900
0.096088465	0.024931239	0.00045543641
0.096219953	0.024459804	0.00045614133
0.096351442	0.024230291	0.00045377939
0.096482931	0.023853362	0.00044806157
0.096614419	0.024023462	0.00044837652
0.096745908	0.024546953	0.00045412025
0.096877397	0.025281451	0.00045824033
0.097008885	0.025021421	0.00045742599
0.097140374	0.024579094	0.00045178590
0.097271863	0.023951725	0.00044668210
0.097403352	0.024668245	0.00045052924
0.097534840	0.024800225	0.00045317153
0.097666329	0.024480809	0.00045193242
0.097797818	0.025619754	0.00045396664
0.097929306	0.024047983	0.00044436496
0.098060795	0.024707991	0.00044757761
0.098192284	0.024136584	0.00044113410
0.098323772	0.025005155	0.00045160148
0.098455261	0.024325202	0.00044213827
0.098586750	0.025387814	0.00044903295
0.098718239	0.024204333	0.00044051698
0.098849727	0.024531381	0.00044013319
0.098981216	0.024482815	0.00044186251
0.099112705	0.024251300	0.00043882359
0.099244193	0.024542268	0.00043990739
0.099375682	0.025054322	0.00044632834
0.099507171	0.023561547	0.00043407354
0.099638659	0.023636329	0.00043839673
0.099770148	0.024063341	0.00043915768
0.099901637	0.023917227	0.00043525807
0.10003313	0.023987806	0.00044077795
0.10016461	0.024610245	0.00044315447
0.10029610	0.024300195	0.00044223057
0.10042759	0.024192423	0.00043938677
0.10055908	0.024426915	0.00043996467
0.10069057	0.024032599	0.00044059117
0.10082206	0.024406712	0.00044007049
0.10095355	0.023484501	0.00043602911
0.10108504	0.023693453	0.00043357616
0.10121652	0.023799286	0.00043338797
0.10134801	0.023709259	0.00043521189
0.10147950	0.024688019	0.00044179636
0.10161099	0.023691366	0.00043577213
0.10174248	0.024094952	0.00043884180
0.10187397	0.023702014	0.00043134616
0.10200546	0.024135206	0.00043906967
0.10213694	0.024163924	0.00043445417
0.10226843	0.024838611	0.00044161186
0.10239992	0.024523611	0.00043957279
0.10253141	0.024604227	0.00043515913
0.10266290	0.024615982	0.00044214185
0.10279439	0.023490694	0.00043048972
0.10292588	0.024344860	0.00043823867
0.10305737	0.023895090	0.00043479345
0.10318885	0.023669159	0.00042994119
0.10332034	0.024385440	0.00043655565
0.10345183	0.024186327	0.00043230140
0.10358332	0.024344453	0.00043798396
0.10371481	0.023365273	0.00042811983
0.10384630	0.024309206	0.00043447017
0.10397779	0.024140715	0.00043478813
0.10410928	0.024410007	0.00043738125
0.10424076	0.023531766	0.00043012728
0.10437225	0.023462901	0.00042982267
0.10450374	0.023948814	0.00042988893
0.10463523	0.024137540	0.00043308061
0.10476672	0.023929203	0.00043151249
0.10489821	0.024609230	0.00043674881
0.10502970	0.023626978	0.00042812700
0.10516118	0.024026446	0.00043024910
0.10529267	0.024350802	0.00043503307
0.10542416	0.023565397	0.00042921015
0.10555565	0.022803159	0.00042285346
0.10568714	0.024149434	0.00043110840
0.10581863	0.023516759	0.00042550509
0.10595012	0.024097058	0.00043055100
0.10608161	0.024631536	0.00043638801
0.10621309	0.023893950	0.00042870699
0.10634458	0.023364061	0.00042409251
0.10647607	0.023800529	0.00042841484
0.10660756	0.024188749	0.00043051480
0.10673905	0.024062682	0.00043198647
0.10687054	0.024148458	0.00043310779
0.10700203	0.023966655	0.00043903465
0.10713352	0.024303113	0.00044516846
0.10726500	0.024000414	0.00044568701
0.10739649	0.024068457	0.00045095837
0.10752798	0.023909768	0.00044748603
0.10765947	0.023991647	0.00045368264
0.10779096	0.024384082	0.00045670227
0.10792245	0.024279491	0.00046058984
0.10805394	0.023877147	0.00045779671
0.10818542	0.023550748	0.00045503895
0.10831691	0.023540961	0.00045951275
0.10844840	0.024232901	0.00046424963
0.10857989	0.024336294	0.00046791957
0.10871138	0.025122498	0.00047824731
0.10884287	0.024588543	0.00047213907
0.10897436	0.024373615	0.00047205279
0.10910585	0.023998861	0.00047233839
0.10923733	0.023677213	0.00046435401
0.10936882	0.024068947	0.00047739714
0.10950031	0.023925739	0.00047133095
0.10963180	0.023407942	0.00047109993
0.10976329	0.023878663	0.00047360728
0.10989478	0.024426930	0.00048153192
0.11002627	0.023818346	0.00048094590
0.11015776	0.023551763	0.00047418534
0.11028924	0.023469155	0.00047648923
0.11042073	0.024035917	0.00048533162
0.11055222	0.024218155	0.00048190123
0.11068371	0.024070624	0.00048393969
0.11081520	0.023566750	0.00048069883
0.11094669	0.024530550	0.00048897426
0.11107818	0.023314538	0.00048298843
0.11120966	0.023724832	0.00048674347
0.11134115	0.024639573	0.00049565228
0.11147264	0.024439418	0.00049285291
0.11160413	0.024429140	0.00049421452
0.11173562	0.024463037	0.00049947763
0.11186711	0.024167927	0.00047825496
0.11199860	0.024334837	0.00048182723
0.11213009	0.023402595	0.00046503785
0.11226157	0.023142311	0.00045973761
0.11239306	0.023829597	0.00046535802
0.11252455	0.023848049	0.00046382213
0.11265604	0.024328695	0.00046838140
0.11278753	0.022924842	0.00045153650
0.11291902	0.023803608	0.00045767062
0.11305051	0.023240733	0.00045544426
0.11318200	0.023940145	0.00045737607
0.11331348	0.023207130	0.00045078288
0.11344497	0.023964311	0.00045567829
0.11357646	0.023850343	0.00044993722
0.11370795	0.023520072	0.00045141629
0.11383944	0.024480775	0.00045797144
0.11397093	0.023990618	0.00045284756
0.11410242	0.024216620	0.00045411072
0.11423390	0.024240000	0.00044981152
0.11436539	0.023809322	0.00045190076
0.11449688	0.024013463	0.00044712065
0.11462837	0.023752309	0.00045041700
0.11475986	0.022669484	0.00043719328
0.11489135	0.022965238	0.00043546858
0.11502284	0.024131078	0.00044973656
0.11515433	0.024769071	0.00045207978
0.11528581	0.024878208	0.00045296538
0.11541730	0.023480885	0.00044080145
0.11554879	0.023980111	0.00044403705
0.11568028	0.023825086	0.00044458651
0.11581177	0.024156172	0.00044459078
0.11594326	0.023705417	0.00044251000
0.11607475	0.023981131	0.00044338841
0.11620624	0.023474614	0.00043672320
0.11633772	0.023157740	0.00043649403
0.11646921	0.024428341	0.00044557288
0.11660070	0.024354941	0.00044387722
0.11673219	0.023733260	0.00043646774
0.11686368	0.024418624	0.00044130439
0.11699517	0.023628107	0.00043583497
0.11712666	0.023572043	0.00043596130
0.11725814	0.024123994	0.00043788932
0.11738963	0.023390371	0.00043151868
0.11752112	0.023948759	0.00043304426
0.11765261	0.024113476	0.00043620678
0.11778410	0.024528210	0.00043886659
0.11791559	0.023624374	0.00043004959
0.11804708	0.023696738	0.00043040489
0.11817857	0.022769240	0.00042481934
0.11831005	0.023520924	0.00042811164
0.11844154	0.023509164	0.00043176131
0.11857303	0.023296347	0.00042311355
0.11870452	0.023797604	0.00042809629
0.11883601	0.024207926	0.00043246699
0.11896750	0.023129102	0.00042340413
0.11909899	0.023466113	0.00042577660
0.11923048	0.023878180	0.00042330524
0.11936196	0.023845516	0.00042677650
0.11949345	0.023938204	0.00042318046
0.11962494	0.024768304	0.00042909240
0.11975643	0.023371524	0.00042204331
0.11988792	0.022985427	0.00041510571
0.12001941	0.023425082	0.00042016200
0.12015090	0.023599375	0.00042049613
0.12028239	0.024095513	0.00042518088
0.12041387	0.024585639	0.00042539695
0.12054536	0.024365365	0.00042250522
0.12067685	0.023512928	0.00041835555
0.12080834	0.023446834	0.00041801779
0.12093983	0.023825856	0.00041632979
0.12107132	0.023264766	0.00041807269
0.12120281	0.023858859	0.00041701202
0.12133429	0.022774628	0.00040981672
0.12146578	0.023454473	0.00041640668
0.12159727	0.024366892	0.00041895764
0.12172876	0.024245427	0.00042019848
0.12186025	0.024061342	0.00041828254
0.12199174	0.023389022	0.00041475702
0.12212323	0.023550910	0.00041634460
0.12225472	0.023370211	0.00041231010
0.12238620	0.023336086	0.00041409376
0.12251769	0.023859566	0.00041548893
0.12264918	0.023438473	0.00041306849
0.12278067	0.024292912	0.00042085632
0.12291216	0.023411644	0.00041231364
0.12304365	0.023165205	0.00041122791
0.12317514	0.023556996	0.00041242824
0.12330663	0.023633647	0.00041334648
0.12343811	0.023696735	0.00041524523
0.12356960	0.023341047	0.00040996839
0.12370109	0.024040685	0.00041490136
0.12383258	0.024218858	0.00041658053
0.12396407	0.024476764	0.00041582695
0.12409556	0.023856574	0.00041613037
0.12422705	0.024478499	0.00041682306
0.12435853	0.024210258	0.00041702143
0.12449002	0.023555857	0.00041066848
0.12462151	0.024494767	0.00041863099
0.12475300	0.022966339	0.00040693883
0.12488449	0.023831151	0.00041273439
0.12501598	0.023635538	0.00041264620
0.12514747	0.023827710	0.00041202521
0.12527896	0.023891038	0.00041164663
0.12541044	0.024730672	0.00041975177
0.12554193	0.023454705	0.00040977164
0.12567342	0.023864074	0.00041107708
0.12580491	0.024337798	0.00041632939
0.12593640	0.023773772	0.00040912619
0.12606789	0.023819079	0.00041268358
0.12619938	0.023973000	0.00041246665
0.12633087	0.023888518	0.00041267453
0.12646235	0.023510499	0.00040966824
0.12659384	0.023604151	0.00040423843
0.12672533	0.024102195	0.00041384817
0.12685682	0.023630051	0.00040695639
0.12698831	0.023058606	0.00040567016
0.12711980	0.023825127	0.00040871883
0.12725129	0.023611962	0.00040649445
0.12738277	0.023687643	0.00041018374
0.12751426	0.023721197	0.00040934014
0.12764575	0.023742552	0.00040820162
0.12777724	0.023977639	0.00040821838
0.12790873	0.023422198	0.00040592768
0.12804022	0.023689667	0.00040924798
0.12817171	0.023677839	0.00040865539
0.12830320	0.023554467	0.00040567643
0.12843468	0.023477076	0.00040654806
0.12856617	0.023862281	0.00040612684
0.12869766	0.023430835	0.00040429713
0.12882915	0.023102349	0.00040306754
0.12896064	0.023523325	0.00040354526
0.12909213	0.022977898	0.00039931920
0.12922362	0.024143039	0.00040800294
0.12935511	0.023681950	0.00040578204
0.12948659	0.023896820	0.00040755756
0.12961808	0.023466836	0.00040234085
0.12974957	0.024266292	0.00040795905
0.12988106	0.023920323	0.00040496019
0.13001255	0.023096546	0.00039971237
0.13014404	0.023947567	0.00040669952
0.13027553	0.023716995	0.00040349231
0.13040701	0.023165759	0.00039919114
0.13053850	0.023084430	0.00040023671
0.13066999	0.023692648	0.00040284579
0.13080148	0.024058012	0.00040703362
0.13093297	0.023679342	0.00040184541
0.13106446	0.022885540	0.00039957788
0.13119595	0.023728014	0.00040408194
0.13132744	0.023012550	0.00039810233
0.13145892	0.023445932	0.00040209913
0.13159041	0.023620961	0.00040091048
0.13172190	0.023783649	0.00040076249
0.13185339	0.024244540	0.00040621724
0.13198488	0.023844846	0.00040258404
0.13211637	0.023969177	0.00040373711
0.13224786	0.023855659	0.00040143643
0.13237935	0.024077534	0.00040420201
0.13251083	0.024276874	0.00040514301
0.13264232	0.024384500	0.00040674889
0.13277381	0.023814786	0.00040225079
0.13290530	0.023378156	0.00039648280
0.13303679	0.023827057	0.00040278208
0.13316828	0.023341980	0.00039952508
0.13329977	0.023893117	0.00039970339
0.13343125	0.023745804	0.00040455567
0.13356274	0.024253311	0.00040178530
0.13369423	0.023988481	0.00040132094
0.13382572	0.023429230	0.00039904791
0.13395721	0.023959760	0.00040136107
0.13408870	0.023330031	0.00039855735
0.13422019	0.024367874	0.00040119263
0.13435168	0.023733832	0.00040075878
0.13448316	0.024058675	0.00040413070
0.13461465	0.023668466	0.00039721749
0.13474614	0.023676993	0.00039968578
0.13487763	0.023586064	0.00039712191
0.13500912	0.024041748	0.00039975743
0.13514061	0.023640688	0.00039925077
0.13527210	0.023521296	0.00039842653
0.13540359	0.023932198	0.00039889538
0.13553507	0.023551115	0.00039607341
0.13566656	0.023608906	0.00039726812
0.13579805	0.023738456	0.00039915172
0.13592954	0.023827454	0.00039777592
0.13606103	0.023807891	0.00040017428
0.13619252	0.023197565	0.00039365211
0.13632401	0.023892156	0.00039755898
0.13645549	0.023846487	0.00039900613
0.13658698	0.022951528	0.00039166172
0.13671847	0.024198161	0.00040052888
0.13684996	0.023348709	0.00039498497
0.13698145	0.023902928	0.00039700570
0.13711294	0.023038542	0.00039145818
0.13724443	0.023472386	0.00039527206
0.13737592	0.023603672	0.00039423519
0.13750740	0.024043362	0.00039893303
0.13763889	0.023051124	0.00038859371
0.13777038	0.023719327	0.00039777839
0.13790187	0.023957201	0.00039638589
0.13803336	0.023172344	0.00039124937
0.13816485	0.023047132	0.00039120115
0.13829634	0.023636855	0.00039209527
0.13842783	0.024579651	0.00040176598
0.13855931	0.023341630	0.00039246030
0.13869080	0.023344785	0.00039265053
0.13882229	0.024003368	0.00039543072
0.13895378	0.024115498	0.00039556977
0.13908527	0.023982521	0.00039652764
0.13921676	0.023845616	0.00039432498
0.13934825	0.024053916	0.00039473414
0.13947973	0.023198567	0.00039084611
0.13961122	0.023294649	0.00038975122
0.13974271	0.024104292	0.00039628815
0.13987420	0.023860721	0.00039526089
0.14000569	0.023364159	0.00038831472
0.14013718	0.023565586	0.00039159445
0.14026867	0.023500630	0.00039076855
0.14040016	0.023644904	0.00039344477
0.14053164	0.022633182	0.00038706932
0.14066313	0.023091748	0.00038615978
0.14079462	0.024604597	0.00039699787
0.14092611	0.024515123	0.00039562409
0.14105760	0.023982939	0.00039222102
0.14118909	0.024145367	0.00039685556
0.14132058	0.023456892	0.00038640864
0.14145207	0.023667533	0.00038940691
0.14158355	0.023395292	0.00038715879
0.14171504	0.023481218	0.00038778135
0.14184653	0.024155126	0.00039216063
0.14197802	0.023473859	0.00038640566
0.14210951	0.023475971	0.00038761242
0.14224100	0.023713386	0.00038918216
0.14237249	0.024023044	0.00039062785
0.14250398	0.023780470	0.00038991057
0.14263546	0.023411266	0.00038517568
0.14276695	0.023631091	0.00038748119
0.14289844	0.023825398	0.00039028908
0.14302993	0.024251087	0.00039262205
0.14316142	0.023703521	0.00038895338
0.14329291	0.023563846	0.00038628326
0.14342440	0.023829462	0.00038779541
0.14355588	0.023789986	0.00038863755
0.14368737	0.023588213	0.00038743820
0.14381886	0.023415467	0.00038703887
0.14395035	0.023794914	0.00038653448
0.14408184	0.023331803	0.00038465172
0.14421333	0.024152702	0.00039147308
0.14434482	0.023571712	0.00038567175
0.14447631	0.024029099	0.00038977530
0.14460779	0.023653257	0.00038598005
0.14473928	0.024182926	0.00038908366
0.14487077	0.023936245	0.00038972250
0.14500226	0.023993036	0.00038777010
0.14513375	0.024321022	0.00039233070
0.14526524	0.023490941	0.00038462400
0.14539673	0.023604588	0.00038545584
0.14552822	0.023544349	0.00038717912
0.14565970	0.023824289	0.00038654106
0.14579119	0.023510151	0.00038545671
0.14592268	0.023724210	0.00038589227
0.14605417	0.023872748	0.00038633196
0.14618566	0.023231977	0.00038247875
0.14631715	0.023580642	0.00038388859
0.14644864	0.023277138	0.00038222750
0.14658012	0.023806054	0.00038527863
0.14671161	0.023364850	0.00038375426
0.14684310	0.022999660	0.00038228758
0.14697459	0.022991410	0.00038028133
0.14710608	0.023183818	0.00038102874
0.14723757	0.023839343	0.00038545667
0.14736906	0.023459291	0.00038251084
0.14750055	0.023198986	0.00038244475
0.14763203	0.023668773	0.00038285744
0.14776352	0.023261315	0.00038100370
0.14789501	0.023325007	0.00038246251
0.14802650	0.023821287	0.00038267604
0.14815799	0.024045742	0.00038819420
0.14828948	0.023027073	0.00037960425
0.14842097	0.023873830	0.00038463222
0.14855246	0.023200473	0.00038088048
0.14868394	0.024012645	0.00038347084
0.14881543	0.023745284	0.00038393394
0.14894692	0.023500817	0.00038221545
0.14907841	0.023431752	0.00038021500
0.14920990	0.023864114	0.00038289748
0.14934139	0.024123850	0.00038478786
0.14947288	0.024238588	0.00038709235
0.14960436	0.023523954	0.00038204829
0.14973585	0.023531474	0.00038115643
0.14986734	0.023509002	0.00038136862
0.14999883	0.024395951	0.00038563362
0.15013032	0.024020576	0.00038575172
0.15026181	0.024445875	0.00038619784
0.15039330	0.023553135	0.00038208780
0.15052479	0.023343073	0.00038001531
0.15065627	0.023881284	0.00038212275
0.15078776	0.022854517	0.00037684534
0.15091925	0.023364075	0.00037997685
0.15105074	0.023756667	0.00038043944
0.15118223	0.023808849	0.00038390091
0.15131372	0.023480278	0.00038006374
0.15144521	0.023807576	0.00038194606
0.15157670	0.023603510	0.00038019048
0.15170818	0.024249775	0.00038364444
0.15183967	0.024134450	0.00038341842
0.15197116	0.024047829	0.00038312603
0.15210265	0.023866692	0.00038117834
0.15223414	0.023759193	0.00038084923
0.15236563	0.023487224	0.00037777415
0.15249712	0.023302986	0.00037751621
0.15262860	0.023462172	0.00037777411
0.15276009	0.023768225	0.00038068978
0.15289158	0.023944846	0.00038072741
0.15302307	0.022811823	0.00037329726
0.15315456	0.023584271	0.00037765350
0.15328605	0.023349299	0.00037744329
0.15341754	0.023545017	0.00037860723
0.15354903	0.023499151	0.00037687338
0.15368051	0.023998838	0.00037897683
0.15381200	0.023760619	0.00037797427
0.15394349	0.024026187	0.00038029648
0.15407498	0.023943049	0.00037939031
0.15420647	0.023486713	0.00037496023
0.15433796	0.024153432	0.00037989091
0.15446945	0.023456455	0.00037536698
0.15460094	0.023797107	0.00037869268
0.15473242	0.024085002	0.00038034803
0.15486391	0.022835920	0.00037056574
0.15499540	0.024641370	0.00038249603
0.15512689	0.023928085	0.00037866908
0.15525838	0.023561266	0.00037724655
0.15538987	0.023768721	0.00037687238
0.15552136	0.023436358	0.00037468375
0.15565284	0.024070889	0.00037803178
0.15578433	0.023494404	0.00037525175
0.15591582	0.023954604	0.00037882055
0.15604731	0.023618614	0.00037557487
0.15617880	0.023897559	0.00037710204
0.15631029	0.023761121	0.00037691963
0.15644178	0.023339850	0.00037160145
0.15657327	0.023649749	0.00037598624
0.15670475	0.023176986	0.00037076013
0.15683624	0.022412605	0.00036733675
0.15696773	0.023370803	0.00037263801
0.15709922	0.023386502	0.00037260955
0.15723071	0.023533960	0.00037517643
0.15736220	0.024270164	0.00037640227
0.15749369	0.022924656	0.00036949174
0.15762518	0.023434801	0.00037201658
0.15775666	0.023494950	0.00037273153
0.15788815	0.023510119	0.00037449335
0.15801964	0.023099322	0.00037042438
0.15815113	0.023447700	0.00037221484
0.15828262	0.024156231	0.00037656307
0.15841411	0.023767221	0.00037555100
0.15854560	0.023832952	0.00037429189
0.15867708	0.022797557	0.00036634887
0.15880857	0.022720445	0.00036768616
0.15894006	0.023389918	0.00037151466
0.15907155	0.023566335	0.00037325293
0.15920304	0.023776058	0.00037445033
0.15933453	0.023203665	0.00036927069
0.15946602	0.024027716	0.00037375646
0.15959751	0.023515361	0.00037210722
0.15972899	0.024532354	0.00037760128
0.15986048	0.023140951	0.00036959953
0.15999197	0.023518365	0.00037011209
0.16012346	0.022974728	0.00036992453
0.16025495	0.023493702	0.00037101029
0.16038644	0.023735578	0.00037077428
0.16051793	0.023698602	0.00037290228
0.16064942	0.023267809	0.00036771468
0.16078090	0.023732721	0.00037215090
0.16091239	0.023676463	0.00037183587
0.16104388	0.023150059	0.00036594094
0.16117537	0.023261059	0.00036849427
0.16130686	0.023334647	0.00036705106
0.16143835	0.023365612	0.00036956969
0.16156984	0.023118069	0.00036962662
0.16170133	0.023611383	0.00036823024
0.16183281	0.022510944	0.00036414927
0.16196430	0.023538895	0.00037085163
0.16209579	0.023514747	0.00036884442
0.16222728	0.023645454	0.00037113463
0.16235877	0.023662459	0.00036758356
0.16249026	0.022775695	0.00036452281
0.16262175	0.023230424	0.00036722630
0.16275323	0.024525778	0.00037461923
0.16288472	0.024107698	0.00037186647
0.16301621	0.023522899	0.00036693904
0.16314770	0.023542040	0.00037055038
0.16327919	0.023343815	0.00036651492
0.16341068	0.023737683	0.00036842697
0.16354217	0.023968915	0.00037122399
0.16367366	0.023633389	0.00036850302
0.16380514	0.024281388	0.00037283372
0.16393663	0.023174713	0.00036670309
0.16406812	0.024216699	0.00036974547
0.16419961	0.023202851	0.00036514029
0.16433110	0.022951912	0.00036400985
0.16446259	0.023280840	0.00036622073
0.16459408	0.023133385	0.00036520437
0.16472557	0.024075984	0.00036860599
0.16485705	0.024073034	0.00037002541
0.16498854	0.023486887	0.00036611814
0.16512003	0.023693612	0.00036808531
0.16525152	0.023147170	0.00036629148
0.16538301	0.023788735	0.00036753283
0.16551450	0.023143294	0.00036482001
0.16564599	0.023231101	0.00036384897
0.16577747	0.023163134	0.00036357057
0.16590896	0.022907157	0.00036258402
0.16604045	0.023310207	0.00036407040
0.16617194	0.023719512	0.00036860928
0.16630343	0.023332713	0.00036436766
0.16643492	0.024290723	0.00036950123
0.16656641	0.023267584	0.00036393861
0.16669790	0.022547367	0.00035727479
0.16682938	0.023347271	0.00036477215
0.16696087	0.023605923	0.00036627767
0.16709236	0.023603654	0.00036337651
0.16722385	0.022986502	0.00036240697
0.16735534	0.023696100	0.00036459682
0.16748683	0.023772032	0.00036616042
0.16761832	0.024289512	0.00037025630
0.16774981	0.023595415	0.00036312261
0.16788129	0.023601276	0.00036534463
0.16801278	0.023642461	0.00036327043
0.16814427	0.023928678	0.00036701652
0.16827576	0.023348897	0.00036418912
0.16840725	0.023342821	0.00036165670
0.16853874	0.023240692	0.00036142058
0.16867023	0.022950036	0.00035756981
0.16880171	0.023579824	0.00036504829
0.16893320	0.023744015	0.00036681471
0.16906469	0.024072551	0.00036462361
0.16919618	0.023307673	0.00036285488
0.16932767	0.023403345	0.00036050640
0.16945916	0.023418774	0.00036305487
0.16959065	0.023249475	0.00036260877
0.16972214	0.023169582	0.00036032817
0.16985362	0.023444759	0.00036338838
0.16998511	0.023595873	0.00036105881
0.17011660	0.023321754	0.00036092561
0.17024809	0.023277754	0.00036080963
0.17037958	0.023893883	0.00036286676
0.17051107	0.023812842	0.00036514411
0.17064256	0.023739824	0.00036359987
0.17077405	0.023237868	0.00035970642
0.17090553	0.023647524	0.00036269448
0.17103702	0.023531681	0.00036109878
0.17116851	0.023310310	0.00035910957
0.17130000	0.023323660	0.00036015282
0.17143149	0.022609795	0.00035512835
0.17156298	0.022998006	0.00035894324
0.17169447	0.023875179	0.00036105586
0.17182595	0.023300898	0.00036012223
0.17195744	0.023120922	0.00035884676
0.17208893	0.023763159	0.00036144944
0.17222042	0.024221983	0.00036460944
0.17235191	0.024250083	0.00036501942
0.17248340	0.022728599	0.00035488707
0.17261489	0.022842105	0.00035770040
0.17274638	0.022958881	0.00035572094
0.17287786	0.023421400	0.00036200961
0.17300935	0.023852244	0.00036034855
0.17314084	0.023162733	0.00035759249
0.17327233	0.023047967	0.00035588332
0.17340382	0.023609845	0.00035956643
0.17353531	0.023756371	0.00036106761
0.17366680	0.023941611	0.00036147738
0.17379829	0.023898165	0.00036023892
0.17392977	0.022936521	0.00035681732
0.17406126	0.023566543	0.00035932200
0.17419275	0.023603488	0.00035910951
0.17432424	0.023399114	0.00035734167
0.17445573	0.024046075	0.00036158933
0.17458722	0.024145556	0.00036322319
0.17471871	0.023680343	0.00035931635
0.17485019	0.022949455	0.00035488598
0.17498168	0.023256107	0.00035642719
0.17511317	0.023638570	0.00035911265
0.17524466	0.022788322	0.00035552557
0.17537615	0.023544715	0.00035672113
0.17550764	0.023508902	0.00035780962
0.17563913	0.023892248	0.00035969220
0.17577062	0.023627467	0.00035738943
0.17590210	0.022797299	0.00035359685
0.17603359	0.023814800	0.00035856663
0.17616508	0.023601214	0.00035816385
0.17629657	0.022958973	0.00035451179
0.17642806	0.022506802	0.00034942928
0.17655955	0.023127801	0.00035576422
0.17669104	0.022904829	0.00035279917
0.17682253	0.023391007	0.00035507059
0.17695401	0.023015410	0.00035449643
0.17708550	0.023746660	0.00035631401
0.17721699	0.022918714	0.00035193941
0.17734848	0.023348925	0.00035430620
0.17747997	0.023409347	0.00035597112
0.17761146	0.022903180	0.00035381791
0.17774295	0.023095601	0.00035163319
0.17787443	0.023582798	0.00035718775
0.17800592	0.023462291	0.00035449386
0.17813741	0.023397178	0.00035518074
0.17826890	0.023463480	0.00035538232
0.17840039	0.023524375	0.00035357936
0.17853188	0.023625048	0.00035680830
0.17866337	0.023481455	0.00035487528
0.17879486	0.023339115	0.00035412287
0.17892634	0.023633859	0.00035701448
0.17905783	0.023661578	0.00035405997
0.17918932	0.023973794	0.00035863965
0.17932081	0.023929951	0.00035603761
0.17945230	0.024231020	0.00035829666
0.17958379	0.023409195	0.00035457030
0.17971528	0.023497465	0.00035409607
0.17984677	0.023482454	0.00035416183
0.17997825	0.022918621	0.00034978683
0.18010974	0.023614351	0.00035436902
0.18024123	0.023924138	0.00035613554
0.18037272	0.023148210	0.00035004736
0.18050421	0.023429557	0.00036077604
0.18063570	0.023158284	0.00036157887
0.18076719	0.023194484	0.00036177885
0.18089867	0.023371472	0.00036692377
0.18103016	0.023478156	0.00036989172
0.18116165	0.022955547	0.00036891814
0.18129314	0.023047871	0.00036989008
0.18142463	0.023510402	0.00037215826
0.18155612	0.023356797	0.00037437973
0.18168761	0.023709636	0.00037707496
0.18181910	0.023616660	0.00037844131
0.18195058	0.023560024	0.00038049158
0.18208207	0.023592609	0.00037811001
0.18221356	0.023731350	0.00038321033
0.18234505	0.023701237	0.00038312866
0.18247654	0.023840056	0.00038555226
0.18260803	0.023523095	0.00038395770
0.18273952	0.023287390	0.00038434943
0.18287101	0.023156918	0.00038449110
0.18300249	0.023323989	0.00038730019
0.18313398	0.023742715	0.00038814458
0.18326547	0.023307253	0.00038832349
0.18339696	0.024318298	0.00039504396
0.18352845	0.023583009	0.00039018238
0.18365994	0.023159090	0.00038936897
0.18379143	0.022599905	0.00038565519
0.18392292	0.023909244	0.00039688384
0.18405440	0.023310529	0.00039164284
0.18418589	0.023808382	0.00039698648
0.18431738	0.023210938	0.00039494467
0.18444887	0.023055422	0.00039239381
0.18458036	0.023201960	0.00039371905
0.18471185	0.023187351	0.00039613525
0.18484334	0.023248250	0.00039503531
0.18497482	0.023254163	0.00039744383
0.18510631	0.023187933	0.00039700187
0.18523780	0.022960339	0.00039709272
0.18536929	0.023443053	0.00039439070
0.18550078	0.023248094	0.00038723147
0.18563227	0.023946569	0.00039100490
0.18576376	0.023905473	0.00038382948
0.18589525	0.024028185	0.00038642181
0.18602673	0.022946618	0.00037957411
0.18615822	0.023635906	0.00038059630
0.18628971	0.023675210	0.00038047014
0.18642120	0.023439613	0.00037804865
0.18655269	0.023597842	0.00037875503
0.18668418	0.022991744	0.00037084082
0.18681567	0.023419295	0.00037381527
0.18694716	0.023692481	0.00037534842
0.18707864	0.023325091	0.00036924570
0.18721013	0.022448385	0.00036395620
0.18734162	0.023670633	0.00037128353
0.18747311	0.023653880	0.00036992317
0.18760460	0.023625499	0.00037132803
0.18773609	0.024010715	0.00036928252
0.18786758	0.023641657	0.00036971926
0.18799906	0.023267073	0.00036715007
0.18813055	0.023567303	0.00036622172
0.18826204	0.023476764	0.00036641167
0.18839353	0.023667714	0.00036383776
0.18852502	0.023720787	0.00036536223
0.18865651	0.023338891	0.00036397427
0.18878800	0.024213583	0.00036527387
0.18891949	0.024045022	0.00036495835
0.18905097	0.023672930	0.00036096348
0.18918246	0.023369080	0.00036063724
0.18931395	0.023451760	0.00036110888
0.18944544	0.023647116	0.00035949572
0.18957693	0.023481255	0.00035942463
0.18970842	0.023338616	0.00035636344
0.18983991	0.023205474	0.00035778793
0.18997140	0.023376730	0.00035839944
0.19010288	0.023148818	0.00035409259
0.19023437	0.022509544	0.00035171730
0.19036586	0.023464551	0.00035449959
0.19049735	0.024190203	0.00035877777
0.19062884	0.023341210	0.00035453710
0.19076033	0.024161879	0.00035687794
0.19089182	0.022945159	0.00035132029
0.19102330	0.023932351	0.00035638771
0.19115479	0.022950349	0.00035107185
0.19128628	0.023611031	0.00035513707
0.19141777	0.023417761	0.00035299919
0.19154926	0.023753534	0.00035458660
0.19168075	0.023699157	0.00035411106
0.19181224	0.023266562	0.00035220924
0.19194373	0.022729572	0.00034842517
0.19207521	0.023379171	0.00035115883
0.19220670	0.023743147	0.00035406426
0.19233819	0.023201377	0.00034979837
0.19246968	0.022981358	0.00034841961
0.19260117	0.024058426	0.00035574733
0.19273266	0.023038667	0.00034844648
0.19286415	0.023905519	0.00035391637
0.19299564	0.023252116	0.00035158295
0.19312712	0.023465670	0.00034968142
0.19325861	0.023569873	0.00035200038
0.19339010	0.022914528	0.00034613073
0.19352159	0.023191958	0.00034911405
0.19365308	0.023187716	0.00035042368
0.19378457	0.023558778	0.00034961970
0.19391606	0.023364761	0.00034931418
0.19404754	0.022381158	0.00034298185
0.19417903	0.023507754	0.00035028084
0.19431052	0.023239982	0.00035037618
0.19444201	0.023314919	0.00034860555
0.19457350	0.024219592	0.00035417550
0.19470499	0.023060783	0.00034713032
0.19483648	0.023121892	0.00034753263
0.19496797	0.023110472	0.00034868805
0.19509945	0.022938557	0.00034526908
0.19523094	0.023106765	0.00034707250
0.19536243	0.023822921	0.00035034465
0.19549392	0.023565844	0.00034920551
0.19562541	0.023428753	0.00034841768
0.19575690	0.023279664	0.00034686474
0.19588839	0.023134239	0.00034554984
0.19601988	0.023372600	0.00034677219
0.19615136	0.023507837	0.00034636162
0.19628285	0.022952182	0.00034495736
0.19641434	0.023049397	0.00034489227
0.19654583	0.023632061	0.00034989111
0.19667732	0.023556862	0.00034736782
0.19680881	0.022923227	0.00034406775
0.19694030	0.023029644	0.00034502284
0.19707178	0.023059682	0.00034431515
0.19720327	0.022735868	0.00034301160
0.19733476	0.022956077	0.00034364980
0.19746625	0.023539908	0.00034740311
0.19759774	0.023263639	0.00034588504
0.19772923	0.022567944	0.00034079275
0.19786072	0.023073805	0.00034330991
0.19799221	0.022829545	0.00034327212
0.19812369	0.023629190	0.00034445708
0.19825518	0.023387740	0.00034808407
0.19838667	0.022863988	0.00034154444
0.19851816	0.022634017	0.00034120652
0.19864965	0.023285003	0.00034460433
0.19878114	0.022878597	0.00034103390
0.19891263	0.022503473	0.00034125817
0.19904412	0.023580354	0.00034499793
0.19917560	0.023613528	0.00034597691
0.19930709	0.023228086	0.00034455362
0.19943858	0.023185575	0.00034233656
0.19957007	0.023621896	0.00034610585
0.19970156	0.023321328	0.00034393162
0.19983305	0.023563429	0.00034512722
0.19996454	0.023317573	0.00034346105
0.20009602	0.022907331	0.00034030785
0.20022751	0.023199113	0.00034380131
0.20035900	0.023123371	0.00034301562
0.20049049	0.023342804	0.00034208846
0.20062198	0.023560485	0.00034550653
0.20075347	0.023154991	0.00034125569
0.20088496	0.022994935	0.00034072084
0.20101645	0.022951336	0.00034145676
0.20114793	0.023348338	0.00034162251
0.20127942	0.023507685	0.00034416286
0.20141091	0.023393642	0.00034199451
0.20154240	0.023090638	0.00034087151
0.20167389	0.023306068	0.00034331904
0.20180538	0.023747348	0.00034353123
0.20193687	0.023500707	0.00034276608
0.20206836	0.022975123	0.00033960569
0.20219984	0.023883024	0.00034617858
0.20233133	0.023336539	0.00034288596
0.20246282	0.023231693	0.00034057083
0.20259431	0.023354993	0.00034187837
0.20272580	0.023337833	0.00034065660
0.20285729	0.023034050	0.00033875373
0.20298878	0.023394085	0.00034205937
0.20312027	0.023456537	0.00033949342
0.20325175	0.023508194	0.00034213075
0.20338324	0.023812633	0.00034251188
0.20351473	0.023152230	0.00033878552
0.20364622	0.023655675	0.00034302125
0.20377771	0.023361758	0.00033967566
0.20390920	0.022927392	0.00033875432
0.20404069	0.023171483	0.00033799471
0.20417217	0.023388633	0.00034054059
0.20430366	0.023169065	0.00033943296
0.20443515	0.023611831	0.00033854500
0.20456664	0.023596372	0.00034049350
0.20469813	0.023642950	0.00034094838
0.20482962	0.023712617	0.00034082324
0.20496111	0.022809211	0.00033607234
0.20509260	0.023004573	0.00033643296
0.20522408	0.023805849	0.00034169745
0.20535557	0.023544554	0.00034083026
0.20548706	0.023464056	0.00033881473
0.20561855	0.023343293	0.00033992358
0.20575004	0.023128260	0.00033573036
0.20588153	0.023916581	0.00034109041
0.20601302	0.023256385	0.00033861906
0.20614451	0.023398430	0.00033660327
0.20627599	0.023582666	0.00033965851
0.20640748	0.024090484	0.00034143959
0.20653897	0.022991532	0.00033666115
0.20667046	0.023043838	0.00033686907
0.20680195	0.023877610	0.00033952744
0.20693344	0.022841152	0.00033448104
0.20706493	0.023188847	0.00033594041
0.20719641	0.023451785	0.00033894537
0.20732790	0.022465527	0.00033464433
0.20745939	0.023194107	0.00033584684
0.20759088	0.023250547	0.00033697870
0.20772237	0.023159392	0.00033564855
0.20785386	0.023554474	0.00033796933
0.20798535	0.023344262	0.00033884939
0.20811684	0.022615470	0.00033160215
0.20824832	0.023119282	0.00033583011
0.20837981	0.023142308	0.00033545374
0.20851130	0.023207603	0.00033713493
0.20864279	0.023500186	0.00033919110
0.20877428	0.023870113	0.00033807908
0.20890577	0.022896252	0.00033398902
0.20903726	0.023380892	0.00033588293
0.20916875	0.023038954	0.00033524744
0.20930023	0.022580400	0.00033258980
0.20943172	0.022945608	0.00033371808
0.20956321	0.023454488	0.00033671424
0.20969470	0.023086262	0.00033475998
0.20982619	0.023670191	0.00033680298
0.20995768	0.023499318	0.00033718381
0.21008917	0.023583849	0.00033546716
0.21022065	0.023275825	0.00033516651
0.21035214	0.023043817	0.00033540204
0.21048363	0.023681774	0.00033555571
0.21061512	0.023785050	0.00033934005
0.21074661	0.022946640	0.00033092571
0.21087810	0.023559730	0.00033532671
0.21100959	0.023494497	0.00033686394
0.21114108	0.023320295	0.00033374697
0.21127256	0.023698481	0.00033819231
0.21140405	0.023329149	0.00033305690
0.21153554	0.023486010	0.00033482966
0.21166703	0.022990774	0.00033236828
0.21179852	0.023190809	0.00033367896
0.21193001	0.022680314	0.00033160056
0.21206150	0.023139620	0.00033186276
0.21219299	0.023275258	0.00033268280
0.21232447	0.023135250	0.00033351301
0.21245596	0.023170623	0.00033228885
0.21258745	0.023180934	0.00033349770
0.21271894	0.023183029	0.00033220206
0.21285043	0.023248748	0.00033306714
0.21298192	0.023365588	0.00033498095
0.21311341	0.023915598	0.00033555376
0.21324489	0.023548472	0.00033525197
0.21337638	0.023932117	0.00033523693
0.21350787	0.023456249	0.00033464938
0.21363936	0.023274789	0.00033437931
0.21377085	0.023068261	0.00033074608
0.21390234	0.022950204	0.00033127125
0.21403383	0.023042314	0.00033062276
0.21416532	0.022920204	0.00032986220
0.21429680	0.023384227	0.00033445263
0.21442829	0.023283663	0.00033191677
0.21455978	0.022783883	0.00032890770
0.21469127	0.023555531	0.00033286247
0.21482276	0.023479556	0.00033207148
0.21495425	0.023400682	0.00033320197
0.21508574	0.023159244	0.00033263463
0.21521723	0.023610163	0.00033334628
0.21534871	0.023229724	0.00033202552
0.21548020	0.023107270	0.00032951968
0.21561169	0.023275681	0.00033184353
0.21574318	0.023002811	0.00033104002
0.21587467	0.023427902	0.00033154916
0.21600616	0.023122688	0.00033082593
0.21613765	0.023008996	0.00032844518
0.21626913	0.023630542	0.00033352050
0.21640062	0.023030700	0.00032937593
0.21653211	0.023737267	0.00033309548
0.21666360	0.023852924	0.00033328198
0.21679509	0.023273233	0.00032913377
0.21692658	0.022842114	0.00032844893
0.21705807	0.022802343	0.00032842746
0.21718956	0.022838018	0.00032709735
0.21732104	0.022834801	0.00032886556
0.21745253	0.023050735	0.00032853197
0.21758402	0.023205936	0.00033024021
0.21771551	0.023596661	0.00033125285
0.21784700	0.023193126	0.00032873574
0.21797849	0.023260870	0.00032872960
0.21810998	0.023301189	0.00032878802
0.21824147	0.022980549	0.00032779422
0.21837295	0.023101325	0.00032992494
0.21850444	0.022960606	0.00032559725
0.21863593	0.023918204	0.00033345863
0.21876742	0.023087145	0.00032677220
0.21889891	0.023021109	0.00032801543
0.21903040	0.023242072	0.00032862811
0.21916189	0.023068435	0.00032645782
0.21929337	0.023659410	0.00033186574
0.21942486	0.023306433	0.00032825430
0.21955635	0.022573817	0.00032621199
0.21968784	0.023241513	0.00032797788
0.21981933	0.023229266	0.00032553093
0.21995082	0.023193863	0.00032763555
0.22008231	0.023435097	0.00032846031
0.22021380	0.023892412	0.00033225280
0.22034528	0.023404572	0.00032916019
0.22047677	0.023241364	0.00032552266
0.22060826	0.023553801	0.00032969293
0.22073975	0.023757571	0.00033108741
0.22087124	0.023360828	0.00032903251
0.22100273	0.023465164	0.00032829645
0.22113422	0.023265281	0.00032614618
0.22126571	0.023252457	0.00032799998
0.22139719	0.022652238	0.00032422960
0.22152868	0.022787344	0.00032468475
0.22166017	0.023068788	0.00032616010
0.22179166	0.023274232	0.00032512903
0.22192315	0.023297837	0.00032783677
0.22205464	0.022878188	0.00032505089
0.22218613	0.022890232	0.00032451191
0.22231761	0.023264946	0.00032596137
0.22244910	0.022826054	0.00032287858
0.22258059	0.022808040	0.00032403909
0.22271208	0.022781135	0.00032469622
0.22284357	0.022869799	0.00032418529
0.22297506	0.023208428	0.00032629149
0.22310655	0.022661279	0.00032175244
0.22323804	0.022876152	0.00032445656
0.22336952	0.023212798	0.00032686867
0.22350101	0.023232171	0.00032498956
0.22363250	0.023304732	0.00032540145
0.22376399	0.023060801	0.00032384252
0.22389548	0.023240673	0.00032683171
0.22402697	0.023309820	0.00032783131
0.22415846	0.023307647	0.00032614670
0.22428995	0.022511496	0.00032084627
0.22442143	0.023172128	0.00032370789
0.22455292	0.023298688	0.00032510115
0.22468441	0.022987557	0.00032451492
0.22481590	0.023323138	0.00032633666
0.22494739	0.023686341	0.00032678466
0.22507888	0.023578469	0.00032626097
0.22521037	0.022924599	0.00032216832
0.22534186	0.023002910	0.00032430731
0.22547334	0.022555477	0.00032093539
0.22560483	0.022123443	0.00031697504
0.22573632	0.022777724	0.00032326033
0.22586781	0.023059669	0.00032227013
0.22599930	0.023736479	0.00032759780
0.22613079	0.023110567	0.00032252668
0.22626228	0.022662571	0.00032149979
0.22639376	0.023032340	0.00032259125
0.22652525	0.022753631	0.00032092275
0.22665674	0.022919227	0.00032348841
0.22678823	0.022856103	0.00032093039
0.22691972	0.023353426	0.00032392173
0.22705121	0.023348073	0.00032397799
0.22718270	0.022798119	0.00032098907
0.22731419	0.022764222	0.00032149652
0.22744567	0.023178105	0.00032258008
0.22757716	0.022756958	0.00031954321
0.22770865	0.023457104	0.00032461141
0.22784014	0.022493754	0.00031894892
0.22797163	0.022825630	0.00032071920
0.22810312	0.022792084	0.00031948563
0.22823461	0.023760905	0.00032487760
0.22836610	0.023006551	0.00032170622
0.22849758	0.022952557	0.00032026434
0.22862907	0.023200268	0.00032329497
0.22876056	0.023023058	0.00031985482
0.22889205	0.023914351	0.00032563146
0.22902354	0.022948154	0.00032142411
0.22915503	0.023235914	0.00032159320
0.22928652	0.022596878	0.00031914994
0.22941800	0.022922935	0.00032003439
0.22954949	0.023144950	0.00032224934
0.22968098	0.022791953	0.00031907039
0.22981247	0.023024274	0.00031990432
0.22994396	0.022743743	0.00031970815
0.23007545	0.023284278	0.00032545722
0.23020694	0.023224806	0.00032765297
0.23033843	0.022939883	0.00032971582
0.23046991	0.022897723	0.00033114051
0.23060140	0.023074559	0.00033529971
0.23073289	0.023429465	0.00033547641
0.23086438	0.023426477	0.00033799860
0.23099587	0.022728780	0.00033659063
0.23112736	0.023195901	0.00033747536
0.23125885	0.023300859	0.00034220233
0.23139034	0.023475342	0.00034209022
0.23152182	0.023689181	0.00034469295
0.23165331	0.023128103	0.00034468511
0.23178480	0.023480350	0.00034611115
0.23191629	0.023117542	0.00034500530
0.23204778	0.023150574	0.00034618848
0.23217927	0.023136635	0.00034579027
0.23231076	0.022974676	0.00034841508
0.23244224	0.023043993	0.00034717819
0.23257373	0.023549180	0.00035027961
0.23270522	0.023337594	0.00034956864
0.23283671	0.023542224	0.00035057810
0.23296820	0.023642539	0.00035193988
0.23309969	0.023053045	0.00034875455
0.23323118	0.023390516	0.00034889712
0.23336267	0.022779877	0.00034760466
0.23349415	0.022973445	0.00034686684
0.23362564	0.023304012	0.00035092644
0.23375713	0.023187414	0.00034949642
0.23388862	0.022951917	0.00034820215
0.23402011	0.023449512	0.00035257335
0.23415160	0.022491146	0.00034477527
0.23428309	0.023390769	0.00035232943
0.23441458	0.023569290	0.00035171333
0.23454606	0.023760192	0.00035474658
0.23467755	0.023101134	0.00035122293
0.23480904	0.023407273	0.00035266877
0.23494053	0.023490850	0.00035451293
0.23507202	0.023458175	0.00035328181
0.23520351	0.022726646	0.00034813348
0.23533500	0.023299056	0.00035369266
0.23546648	0.023478009	0.00035413986
0.23559797	0.023019466	0.00035294764
0.23572946	0.022593345	0.00035031557
0.23586095	0.022885873	0.00035253212
0.23599244	0.023457889	0.00035533280
0.23612393	0.023244733	0.00035338069
0.23625542	0.023153833	0.00035495932
0.23638691	0.022366110	0.00035001320
0.23651839	0.023393706	0.00035530786
0.23664988	0.023549926	0.00035682516
0.23678137	0.023326120	0.00035592162
0.23691286	0.023223191	0.00035478461
0.23704435	0.023415920	0.00035549538
0.23717584	0.022961449	0.00035289935
0.23730733	0.023041385	0.00035506120
0.23743882	0.023500372	0.00035679011
0.23757030	0.022806625	0.00035392165
0.23770179	0.023196548	0.00035707325
0.23783328	0.023426218	0.00035676261
0.23796477	0.022752870	0.00035450668
0.23809626	0.023174855	0.00035559513
0.23822775	0.022810693	0.00035473112
0.23835924	0.023339091	0.00036086185
0.23849072	0.023519833	0.00035701057
0.23862221	0.023182659	0.00035657857
0.23875370	0.023302099	0.00035731125
0.23888519	0.023234227	0.00035842900
0.23901668	0.023128516	0.00035864226
0.23914817	0.023472530	0.00035621068
0.23927966	0.023200504	0.00035823344
0.23941115	0.023458774	0.00036004847
0.23954263	0.022971199	0.00035707236
0.23967412	0.022115348	0.00035285245
0.23980561	0.022690192	0.00035405791
0.23993710	0.023381380	0.00035936957
0.24006859	0.022709120	0.00035494853
0.24020008	0.023403647	0.00036079074
0.24033157	0.022211377	0.00035236704
0.24046306	0.023270901	0.00035965637
0.24059454	0.023419262	0.00036025364
0.24072603	0.023012412	0.00035949640
0.24085752	0.023269828	0.00036065481
0.24098901	0.022726396	0.00035974827
0.24112050	0.022956735	0.00035743531
0.24125199	0.022789854	0.00035727733
0.24138348	0.022892656	0.00035928033
0.24151496	0.022340966	0.00035419394
0.24164645	0.022778487	0.00035930055
0.24177794	0.022981213	0.00035813706
0.24190943	0.023108910	0.00036051984
0.24204092	0.022971633	0.00035974893
0.24217241	0.023491028	0.00036269923
0.24230390	0.023283876	0.00036264946
0.24243539	0.023718624	0.00036404307
0.24256687	0.023195396	0.00036098918
0.24269836	0.023468280	0.00036335405
0.24282985	0.023229499	0.00036098121
0.24296134	0.023820970	0.00036650099
0.24309283	0.023150954	0.00036125651
0.24322432	0.023318116	0.00036117427
0.24335581	0.023130769	0.00036475784
0.24348730	0.023550634	0.00036369557
0.24361878	0.023085318	0.00036253461
0.24375027	0.023156384	0.00036100098
0.24388176	0.024007079	0.00036645958
0.24401325	0.023400753	0.00036626339
0.24414474	0.023290155	0.00036318440
0.24427623	0.023301613	0.00036454107
0.24440772	0.024015135	0.00036705822
0.24453920	0.023141198	0.00036282612
0.24467069	0.023527458	0.00036698433
0.24480218	0.023054554	0.00036141953
0.24493367	0.023218677	0.00036365199
0.24506516	0.022662903	0.00036029290
0.24519665	0.023710231	0.00036634587
0.24532814	0.022639018	0.00036088700
0.24545963	0.023104195	0.00036262962
0.24559111	0.023088848	0.00036358934
0.24572260	0.023216918	0.00036555986
0.24585409	0.023216150	0.00036365306
0.24598558	0.023338155	0.00036661349
0.24611707	0.023398005	0.00036566751
0.24624856	0.023024964	0.00036155175
0.24638005	0.022881223	0.00036350477
0.24651154	0.022814174	0.00036158991
0.24664302	0.022453173	0.00036103906
0.24677451	0.023129100	0.00036394422
0.24690600	0.022394673	0.00035966436
0.24703749	0.022823621	0.00036366756
0.24716898	0.023068242	0.00036350722
0.24730047	0.022805053	0.00036430148
0.24743196	0.022710682	0.00036163880
0.24756345	0.023148220	0.00036470870
0.24769493	0.022899957	0.00036441678
0.24782642	0.023090897	0.00036328813
0.24795791	0.023435541	0.00036787154
0.24808940	0.023040656	0.00036550138
0.24822089	0.022974123	0.00036369279
0.24835238	0.023734427	0.00037048871
0.24848387	0.022951908	0.00036275122
0.24861535	0.022856224	0.00036529681
0.24874684	0.023126983	0.00036526436
0.24887833	0.023256878	0.00036555317
0.24900982	0.022775243	0.00036533830
0.24914131	0.023600593	0.00036872460
0.24927280	0.023710350	0.00036991925
0.24940429	0.023651387	0.00036865003
0.24953578	0.022943460	0.00036452477
0.24966726	0.022929761	0.00036677707
0.24979875	0.023438962	0.00036735310
0.24993024	0.023215867	0.00036804041
0.25006173	0.023303699	0.00036662285
0.25019322	0.022772549	0.00036378532
0.25032471	0.022984745	0.00036769949
0.25045620	0.022970411	0.00036456934
0.25058769	0.023566909	0.00037019909
0.25071917	0.023062135	0.00036613497
0.25085066	0.022798803	0.00036369108
0.25098215	0.022792329	0.00036598343
0.25111364	0.022746169	0.00036355950
0.25124513	0.023497054	0.00037038892
0.25137662	0.023565850	0.00037070931
0.25150811	0.023561634	0.00037028077
0.25163959	0.023787214	0.00037289652
0.25177108	0.022929496	0.00036450363
0.25190257	0.022623697	0.00036548388
0.25203406	0.023252880	0.00036913999
0.25216555	0.023618232	0.00037005413
0.25229704	0.023085995	0.00036873592
0.25242853	0.023775095	0.00037303472
0.25256002	0.022743947	0.00036680646
0.25269150	0.023124563	0.00036891902
0.25282299	0.022778425	0.00036558255
0.25295448	0.023955272	0.00037620069
0.25308597	0.023086513	0.00036592238
0.25321746	0.023920813	0.00037473540
0.25334895	0.023585519	0.00037276107
0.25348044	0.023370598	0.00036920351
0.25361193	0.024135213	0.00037504409
0.25374341	0.022518805	0.00036417438
0.25387490	0.022898661	0.00036640780
0.25400639	0.023421651	0.00037756045
0.25413788	0.023059795	0.00037942734
0.25426937	0.022970471	0.00038301945
0.25440086	0.023257778	0.00038746099
0.25453235	0.023414983	0.00039117628
0.25466383	0.023912541	0.00039679833
0.25479532	0.023578559	0.00039699583
0.25492681	0.022511750	0.00039226768
0.25505830	0.022665880	0.00039408121
0.25518979	0.022763497	0.00039640066
0.25532128	0.023338501	0.00040431971
0.25545277	0.022873704	0.00040255993
0.25558426	0.022952570	0.00040440654
0.25571574	0.023457625	0.00040847230
0.25584723	0.021824927	0.00039998138
0.25597872	0.023003049	0.00040925701
0.25611021	0.022839276	0.00040924735
0.25624170	0.023156288	0.00041364610
0.25637319	0.022674358	0.00041348894
0.25650468	0.023168083	0.00041591252
0.25663617	0.023217191	0.00041870518
0.25676765	0.023243780	0.00042023419
0.25689914	0.022910449	0.00042039273
0.25703063	0.022792558	0.00042404518
0.25716212	0.023718185	0.00042785883
0.25729361	0.023122468	0.00042746151
0.25742510	0.023162292	0.00042848238
0.25755659	0.023286503	0.00043291362
0.25768807	0.023391895	0.00043339962
0.25781956	0.022798810	0.00043028192
0.25795105	0.022805024	0.00042995555
0.25808254	0.023262919	0.00044174380
0.25821403	0.023190220	0.00043536696
0.25834552	0.022046200	0.00043053110
0.25847701	0.022376328	0.00043224982
0.25860850	0.023206787	0.00043961952
0.25873998	0.022727119	0.00043990520
0.25887147	0.023464842	0.00044487473
0.25900296	0.023540167	0.00044500898
0.25913445	0.023435203	0.00044326228
0.25926594	0.023459810	0.00044420190
0.25939743	0.023414089	0.00044620546
0.25952892	0.023118821	0.00044259406
0.25966041	0.023272684	0.00045014577
0.25979189	0.023770886	0.00045021800
0.25992338	0.023732484	0.00045212350
0.26005487	0.023164981	0.00044969612
0.26018636	0.022741550	0.00044567964
0.26031785	0.023431229	0.00045105874
0.26044934	0.022616485	0.00044508822
0.26058083	0.023750941	0.00045562135
0.26071231	0.023444694	0.00045562883
0.26084380	0.023096911	0.00045093964
0.26097529	0.023642425	0.00045854842
0.26110678	0.022936071	0.00045107341
0.26123827	0.023227424	0.00045668953
0.26136976	0.022838216	0.00045372391
0.26150125	0.023280880	0.00045832521
0.26163274	0.022860759	0.00045413311
0.26176422	0.023471191	0.00045662989
0.26189571	0.023085107	0.00045914029
0.26202720	0.023421532	0.00046221587
0.26215869	0.022477611	0.00045350520
0.26229018	0.023296264	0.00046158190
0.26242167	0.023778106	0.00046541605
0.26255316	0.022782052	0.00045903583
0.26268465	0.021783614	0.00045460366
0.26281613	0.023152400	0.00046348161
0.26294762	0.022982590	0.00046293766
0.26307911	0.023793245	0.00046790623
0.26321060	0.022862392	0.00046563089
0.26334209	0.023460029	0.00047051355
0.26347358	0.023725013	0.00047011659
0.26360507	0.023999167	0.00047392634
0.26373655	0.023618050	0.00047091937
0.26386804	0.022639578	0.00046422520
0.26399953	0.022543252	0.00046675998
0.26413102	0.023110867	0.00046704615
0.26426251	0.022897577	0.00046818664
0.26439400	0.022397569	0.00046422560
0.26452549	0.023142008	0.00047441938
0.26465698	0.022565776	0.00047144460
0.26478846	0.023552995	0.00047439826
0.26491995	0.023227104	0.00047909682
0.26505144	0.022963879	0.00047113161
0.26518293	0.022787818	0.00047279862
0.26531442	0.023057173	0.00048079254
0.26544591	0.023054990	0.00047547703
[truncated: 567 more rows]
