# Supplementary material for: Invariant surface glycoprotein 65 of Trypanosoma brucei is a complement C3 receptor
Source: Nat Commun. 2022 Aug 29;13:5085. doi: 10.1038/s41467-022-32728-9 (PMC9424271; doi:10.1038/s41467-022-32728-9)
Supplement: Supplementary file 4 — supplementary data 2 [file 41467_2022_32728_MOESM4_ESM.zip › b21-414646_00171.dat]

0.0026000000	40.083013	0.13763752
0.0027314887	29.258465	0.10801630
0.0028629774	22.600793	0.090775021
0.0029944661	17.544724	0.076757359
0.0031259548	12.389013	0.059272145
0.0032574435	10.995840	0.057800038
0.0033889322	8.8711839	0.049077274
0.0035204209	11.617248	0.048898367
0.0036519096	12.615624	0.047285361
0.0037833983	10.100865	0.039891041
0.0039148870	8.3936592	0.035087679
0.0040463757	6.7957939	0.030373496
0.0041778644	5.5514164	0.025730524
0.0043093531	4.6346925	0.023082752
0.0044408418	3.8702386	0.020286955
0.0045723305	3.1331972	0.018253321
0.0047038192	2.9355644	0.016910202
0.0048353079	2.5223202	0.015217081
0.0049667966	2.2225638	0.014233174
0.0050982853	1.8977576	0.012459389
0.0052297740	1.7644303	0.012170801
0.0053612627	1.5259707	0.010929945
0.0054927514	1.4188213	0.010259787
0.0056242401	1.2679648	0.0096709530
0.0057557288	1.1990259	0.0091438156
0.0058872175	1.0887395	0.0085965029
0.0060187062	1.0309232	0.0083429761
0.0061501949	0.92329883	0.0075626900
0.0062816836	0.89377348	0.0076088565
0.0064131723	0.85061561	0.0072766005
0.0065446610	0.79328577	0.0069264771
0.0066761496	0.76630652	0.0067756392
0.0068076383	0.71689332	0.0064049193
0.0069391270	0.69847621	0.0064237373
0.0070706157	0.67328926	0.0062070789
0.0072021044	0.65460640	0.0060528731
0.0073335931	0.62910724	0.0059079567
0.0074650818	0.59567818	0.0055814859
0.0075965705	0.57513979	0.0055299346
0.0077280592	0.54887253	0.0053798107
0.0078595479	0.52640810	0.0051426073
0.0079910366	0.51546516	0.0051191960
0.0081225253	0.49052328	0.0048509631
0.0082540140	0.47273193	0.0047892619
0.0083855027	0.45254404	0.0047038036
0.0085169914	0.42523504	0.0044665180
0.0086484801	0.40293630	0.0043162113
0.0087799688	0.38893688	0.0041657730
0.0089114575	0.37894638	0.0041336598
0.0090429462	0.36286048	0.0040169330
0.0091744349	0.34362412	0.0038751588
0.0093059236	0.33003126	0.0037530217
0.0094374123	0.31708300	0.0036543010
0.0095689010	0.30797182	0.0035434188
0.0097003897	0.30132922	0.0035333320
0.0098318784	0.28218711	0.0033703745
0.0099633671	0.27553910	0.0032942635
0.010094856	0.26097046	0.0031961424
0.010226345	0.24133618	0.0030008026
0.010357833	0.24740284	0.0031167355
0.010489322	0.22869610	0.0029084335
0.010620811	0.22189247	0.0028447750
0.010752299	0.21302983	0.0027750589
0.010883788	0.19602430	0.0026071764
0.011015277	0.18929157	0.0026085001
0.011146765	0.17983314	0.0024639300
0.011278254	0.17339320	0.0024100992
0.011409743	0.16949925	0.0023580257
0.011541231	0.15341638	0.0022100048
0.011672720	0.15300206	0.0022127779
0.011804209	0.13723078	0.0020159209
0.011935698	0.13583069	0.0020014090
0.012067186	0.13049266	0.0019506951
0.012198675	0.12433637	0.0018420701
0.012330164	0.11936588	0.0018083661
0.012461652	0.11209208	0.0017323009
0.012593141	0.11078150	0.0016839277
0.012724630	0.10656200	0.0016515774
0.012856118	0.10110331	0.0015576490
0.012987607	0.099436443	0.0015630708
0.013119096	0.094814978	0.0014920851
0.013250585	0.088247243	0.0014242675
0.013382073	0.091059770	0.0014510711
0.013513562	0.086057400	0.0013885641
0.013645051	0.084648514	0.0013869348
0.013776539	0.082473771	0.0013630581
0.013908028	0.081708552	0.0013326951
0.014039517	0.076414774	0.0012823347
0.014171005	0.077010311	0.0012788929
0.014302494	0.074374560	0.0012589568
0.014433983	0.071004941	0.0012310097
0.014565472	0.071166367	0.0012077687
0.014696960	0.069503365	0.0012002890
0.014828449	0.065667392	0.0011490496
0.014959938	0.066761635	0.0011653430
0.015091426	0.065798885	0.0011586502
0.015222915	0.064656387	0.0011211069
0.015354404	0.062006523	0.0011035565
0.015485892	0.063287056	0.0011040160
0.015617381	0.062088811	0.0010955290
0.015748870	0.062014419	0.0010950615
0.015880359	0.059457507	0.0010578282
0.016011847	0.062926297	0.0010876668
0.016143336	0.056828971	0.0010224822
0.016274825	0.053492615	0.00099605851
0.016406313	0.054283562	0.00099585953
0.016537802	0.052362434	0.00096948370
0.016669291	0.054198355	0.00098377203
0.016800779	0.054661821	0.00098571321
0.016932268	0.056472649	0.00099641307
0.017063757	0.061669004	0.0010383731
0.017195246	0.059841286	0.0010149582
0.017326734	0.059362975	0.0010115021
0.017458223	0.057483079	0.00098841330
0.017589712	0.055820623	0.00096962362
0.017721200	0.057702241	0.00098970650
0.017852689	0.056425146	0.00095756199
0.017984178	0.054411351	0.00095334530
0.018115666	0.054368350	0.00094581490
0.018247155	0.053840149	0.00093437195
0.018378644	0.052303623	0.00092468358
0.018510133	0.051438523	0.00090725151
0.018641621	0.051467495	0.00090317355
0.018773110	0.049953032	0.00088853309
0.018904599	0.049627566	0.00088512703
0.019036087	0.049502552	0.00087806427
0.019167576	0.049999247	0.00087549354
0.019299065	0.049201497	0.00086494972
0.019430553	0.049614042	0.00087373076
0.019562042	0.047172299	0.00084429139
0.019693531	0.047206565	0.00084409406
0.019825019	0.046770621	0.00083324529
0.019956508	0.046607085	0.00082577896
0.020087997	0.044846461	0.00081664908
0.020219486	0.044871939	0.00081026308
0.020350974	0.043913981	0.00080648107
0.020482463	0.042611477	0.00078008737
0.020613952	0.043585952	0.00078581322
0.020745440	0.044925967	0.00080321975
0.020876929	0.042974830	0.00077778333
0.021008418	0.041066098	0.00076322599
0.021139906	0.041356013	0.00076206393
0.021271395	0.041550803	0.00075572329
0.021402884	0.041309563	0.00075761160
0.021534373	0.039992469	0.00074145254
0.021665861	0.040711682	0.00074433291
0.021797350	0.039415181	0.00073165479
0.021928839	0.039398241	0.00072275281
0.022060327	0.040183815	0.00073759482
0.022191816	0.038205156	0.00071019477
0.022323305	0.037540754	0.00070640454
0.022454793	0.036840771	0.00069701908
0.022586282	0.036672010	0.00069001591
0.022717771	0.037302375	0.00069914366
0.022849260	0.036494198	0.00068732913
0.022980748	0.035530392	0.00067920478
0.023112237	0.035845247	0.00067427552
0.023243726	0.034975986	0.00066363987
0.023375214	0.037222739	0.00068845326
0.023506703	0.038283046	0.00069313096
0.023638192	0.037695778	0.00068798972
0.023769680	0.037294877	0.00068210027
0.023901169	0.036992495	0.00067759211
0.024032658	0.036853069	0.00067550390
0.024164147	0.037829468	0.00067822650
0.024295635	0.036866515	0.00066840834
0.024427124	0.036340696	0.00066259659
0.024558613	0.036486600	0.00065780025
0.024690101	0.036170130	0.00066274433
0.024821590	0.036355620	0.00065756391
0.024953079	0.036987543	0.00065933816
0.025084567	0.035956674	0.00065212129
0.025216056	0.036099749	0.00064682208
0.025347545	0.036327007	0.00065457481
0.025479034	0.036658423	0.00065139096
0.025610522	0.035655579	0.00063786012
0.025742011	0.036410826	0.00064525800
0.025873500	0.035346830	0.00063279484
0.026004988	0.035410298	0.00063549384
0.026136477	0.035440078	0.00063352588
0.026267966	0.035932503	0.00063137848
0.026399454	0.035516696	0.00063110825
0.026530943	0.035471300	0.00062599779
0.026662432	0.035650875	0.00063026276
0.026793920	0.033757904	0.00061227926
0.026925409	0.035824326	0.00062389707
0.027056898	0.035165333	0.00062052272
0.027188387	0.035291107	0.00061449947
0.027319875	0.035491148	0.00062285808
0.027451364	0.034662622	0.00060895346
0.027582853	0.033953844	0.00060081944
0.027714341	0.034674232	0.00060829094
0.027845830	0.034656282	0.00060289338
0.027977319	0.034848061	0.00060839238
0.028108807	0.034266346	0.00059952520
0.028240296	0.032974661	0.00058683443
0.028371785	0.033612706	0.00059080688
0.028503274	0.034731943	0.00059825025
0.028634762	0.034342314	0.00059439027
0.028766251	0.033846491	0.00059009838
0.028897740	0.034026451	0.00058435487
0.029029228	0.033967160	0.00058724831
0.029160717	0.033786467	0.00058567697
0.029292206	0.032760112	0.00057358189
0.029423694	0.033584052	0.00058337558
0.029555183	0.033203694	0.00057032713
0.029686672	0.033794338	0.00058016991
0.029818161	0.034106934	0.00058242333
0.029949649	0.033042307	0.00056937837
0.030081138	0.033651750	0.00057380448
0.030212627	0.031828089	0.00055688027
0.030344115	0.032715189	0.00056379851
0.030475604	0.032932686	0.00056588122
0.030607093	0.032829101	0.00056172467
0.030738581	0.032649238	0.00056040042
0.030870070	0.032646617	0.00055586926
0.031001559	0.032108225	0.00055063374
0.031133048	0.032723623	0.00055843168
0.031264536	0.033037537	0.00055669288
0.031396025	0.032602823	0.00055538632
0.031527514	0.031352505	0.00054141883
0.031659002	0.031867187	0.00054385464
0.031790491	0.031713251	0.00054376554
0.031921980	0.032493602	0.00054555231
0.032053468	0.032252560	0.00054635967
0.032184957	0.031819749	0.00053851791
0.032316446	0.031584703	0.00053564436
0.032447935	0.031070064	0.00053459053
0.032579423	0.031083729	0.00052971397
0.032710912	0.031465479	0.00053412178
0.032842401	0.031639598	0.00053183255
0.032973889	0.031701452	0.00053013497
0.033105378	0.031231719	0.00052974681
0.033236867	0.029984674	0.00051643916
0.033368355	0.030913362	0.00053215768
0.033499844	0.030635839	0.00052929771
0.033631333	0.030090194	0.00052466803
0.033762822	0.029962821	0.00053132334
0.033894310	0.031109538	0.00053926653
0.034025799	0.029776324	0.00052703723
0.034157288	0.029510473	0.00052591555
0.034288776	0.030415601	0.00053153576
0.034420265	0.030468045	0.00053755360
0.034551754	0.030001190	0.00052952852
0.034683242	0.030846614	0.00054001894
0.034814731	0.030274542	0.00052996045
0.034946220	0.030160639	0.00053203243
0.035077708	0.029923080	0.00053495186
0.035209197	0.030089364	0.00053384422
0.035340686	0.029566724	0.00052578811
0.035472175	0.029040437	0.00053163731
0.035603663	0.029245500	0.00053688915
0.035735152	0.029460396	0.00054550225
0.035866641	0.028840817	0.00053921428
0.035998129	0.029824261	0.00054528540
0.036129618	0.028780909	0.00054017129
0.036261107	0.028684297	0.00053668430
0.036392595	0.029066981	0.00054827792
0.036524084	0.028710606	0.00054339805
0.036655573	0.030121068	0.00054996338
0.036787062	0.029973916	0.00055542155
0.036918550	0.028640248	0.00054003479
0.037050039	0.028750338	0.00054548403
0.037181528	0.030047517	0.00055254997
0.037313016	0.028772196	0.00054344770
0.037444505	0.029467751	0.00055475306
0.037575994	0.029263366	0.00054942746
0.037707482	0.028907034	0.00055001616
0.037838971	0.028042700	0.00054788728
0.037970460	0.028493828	0.00054415650
0.038101949	0.030223863	0.00056339872
0.038233437	0.029723916	0.00055426043
0.038364926	0.029689039	0.00054710554
0.038496415	0.029783126	0.00054905548
0.038627903	0.028945499	0.00053540386
0.038759392	0.029754339	0.00054619132
0.038890881	0.030325970	0.00054328198
0.039022369	0.029167665	0.00053558754
0.039153858	0.029102437	0.00053256367
0.039285347	0.029654043	0.00053372327
0.039416836	0.030057202	0.00054135773
0.039548324	0.030186117	0.00053811633
0.039679813	0.028215800	0.00051975642
0.039811302	0.028667203	0.00052622742
0.039942790	0.029858752	0.00053160007
0.040074279	0.029109818	0.00053049208
0.040205768	0.029310539	0.00052586812
0.040337256	0.029671810	0.00052745870
0.040468745	0.029710492	0.00052907162
0.040600234	0.029693126	0.00052797215
0.040731723	0.029197452	0.00052490380
0.040863211	0.029710665	0.00052833527
0.040994700	0.029788734	0.00052632648
0.041126189	0.028996901	0.00052174741
0.041257677	0.029918677	0.00052548991
0.041389166	0.029036454	0.00051800151
0.041520655	0.029453791	0.00052212142
0.041652143	0.028903201	0.00051521017
0.041783632	0.028728921	0.00051488570
0.041915121	0.029587165	0.00051876839
0.042046610	0.028618680	0.00051258361
0.042178098	0.029750649	0.00052162467
0.042309587	0.030139003	0.00052465090
0.042441076	0.028291327	0.00050751109
0.042572564	0.028406470	0.00050800710
0.042704053	0.028595539	0.00050707035
0.042835542	0.029333365	0.00051655369
0.042967030	0.029575425	0.00051632009
0.043098519	0.029032833	0.00051122163
0.043230008	0.029791425	0.00051807999
0.043361496	0.029192370	0.00050843026
0.043492985	0.028362969	0.00050771954
0.043624474	0.029427572	0.00051269361
0.043755963	0.029920522	0.00051667459
0.043887451	0.028887358	0.00050659173
0.044018940	0.029400625	0.00050798749
0.044150429	0.029538251	0.00051553894
0.044281917	0.028909525	0.00050491967
0.044413406	0.029157276	0.00051019285
0.044544895	0.029189851	0.00050717954
0.044676383	0.028753672	0.00050242682
0.044807872	0.028789687	0.00050415914
0.044939361	0.028485700	0.00049972148
0.045070850	0.029272333	0.00050681818
0.045202338	0.029072891	0.00050271097
0.045333827	0.030254471	0.00050847635
0.045465316	0.029594626	0.00050882825
0.045596804	0.029131564	0.00050365452
0.045728293	0.029636039	0.00050558468
0.045859782	0.029194455	0.00050270318
0.045991270	0.029622471	0.00050063109
0.046122759	0.028670253	0.00049880222
0.046254248	0.028890746	0.00050735444
0.046385737	0.030200732	0.00051984283
0.046517225	0.029595787	0.00051747073
0.046648714	0.029765754	0.00051997184
0.046780203	0.028519392	0.00051637897
0.046911691	0.029620390	0.00052365508
0.047043180	0.028636329	0.00051375998
0.047174669	0.029563386	0.00052358993
0.047306157	0.029606917	0.00052759143
0.047437646	0.028795539	0.00052303423
0.047569135	0.029563693	0.00053309326
0.047700624	0.028761205	0.00052022545
0.047832112	0.028840334	0.00052699551
0.047963601	0.030076814	0.00053259971
0.048095090	0.031012720	0.00054732804
0.048226578	0.030115235	0.00053942029
0.048358067	0.029188154	0.00052835032
0.048489556	0.029466660	0.00053255594
0.048621044	0.029598514	0.00053458360
0.048752533	0.028881512	0.00053239949
0.048884022	0.028947323	0.00053116951
0.049015511	0.029724815	0.00053673683
0.049146999	0.029271639	0.00053449640
0.049278488	0.029718198	0.00054109090
0.049409977	0.028573992	0.00053434091
0.049541465	0.029178020	0.00053402906
0.049672954	0.028950861	0.00053538134
0.049804443	0.028202492	0.00052888051
0.049935931	0.029418965	0.00053933545
0.050067420	0.030000428	0.00054549549
0.050198909	0.029678792	0.00054410885
0.050330398	0.030056476	0.00054612638
0.050461886	0.028785580	0.00053516363
0.050593375	0.029576561	0.00054350566
0.050724864	0.029343698	0.00054362057
0.050856352	0.029023677	0.00054098258
0.050987841	0.029424103	0.00054135741
0.051119330	0.029282426	0.00054128881
0.051250818	0.028985045	0.00054158773
0.051382307	0.029709703	0.00054937451
0.051513796	0.029262615	0.00054212595
0.051645284	0.030333718	0.00055152885
0.051776773	0.029710210	0.00054657095
0.051908262	0.028872109	0.00054095628
0.052039751	0.028906969	0.00054238564
0.052171239	0.029395329	0.00054697163
0.052302728	0.028269949	0.00054039181
0.052434217	0.028988623	0.00054269560
0.052565705	0.029122502	0.00054768963
0.052697194	0.029337917	0.00054650484
0.052828683	0.029685950	0.00055220869
0.052960171	0.028736551	0.00054259148
0.053091660	0.029149486	0.00054413157
0.053223149	0.029304279	0.00054830070
0.053354638	0.029725213	0.00055504754
0.053486126	0.028022921	0.00054004110
0.053617615	0.029211103	0.00054689689
0.053749104	0.029965198	0.00055355241
0.053880592	0.028967982	0.00054599075
0.054012081	0.029341735	0.00055300916
0.054143570	0.029741586	0.00055449909
0.054275058	0.029197315	0.00054884463
0.054406547	0.028771246	0.00054252292
0.054538036	0.029563812	0.00055614914
0.054669525	0.028618313	0.00054423745
0.054801013	0.029875587	0.00055901139
0.054932502	0.029445626	0.00055367693
0.055063991	0.029442662	0.00054998979
0.055195479	0.029329764	0.00055425963
0.055326968	0.029532341	0.00055378399
0.055458457	0.030192581	0.00056269173
0.055589945	0.029378866	0.00055285037
0.055721434	0.029377747	0.00055314783
0.055852923	0.028941086	0.00055381601
0.055984412	0.028578750	0.00054854135
0.056115900	0.029374015	0.00055393537
0.056247389	0.029869324	0.00055987382
0.056378878	0.028792094	0.00054631374
0.056510366	0.029538510	0.00055871833
0.056641855	0.028127049	0.00054487255
0.056773344	0.028907374	0.00055180625
0.056904832	0.029508145	0.00055724596
0.057036321	0.029135030	0.00055082189
0.057167810	0.029511342	0.00055732030
0.057299299	0.028545734	0.00054826643
0.057430787	0.028304931	0.00054424552
0.057562276	0.028572763	0.00055029168
0.057693765	0.028396716	0.00054214557
0.057825253	0.029028045	0.00055255861
0.057956742	0.028813427	0.00055221427
0.058088231	0.029958772	0.00055847900
0.058219719	0.029283483	0.00055594337
0.058351208	0.029893694	0.00055353989
0.058482697	0.029499034	0.00055510679
0.058614186	0.027982711	0.00054439005
0.058745674	0.029368999	0.00054964077
0.058877163	0.029630294	0.00055189814
0.059008652	0.029622952	0.00054723004
0.059140140	0.028774651	0.00054569460
0.059271629	0.030491591	0.00055792240
0.059403118	0.029361116	0.00054373077
0.059534606	0.029637735	0.00055129708
0.059666095	0.029557921	0.00054364987
0.059797584	0.028615949	0.00053823545
0.059929072	0.029175285	0.00054544863
0.060060561	0.029958364	0.00054903776
0.060192050	0.028537391	0.00054029563
0.060323539	0.029408946	0.00054186710
0.060455027	0.029459100	0.00054474021
0.060586516	0.029616903	0.00054786782
0.060718005	0.029108223	0.00053962804
0.060849493	0.028441922	0.00053590577
0.060980982	0.028327730	0.00053490164
0.061112471	0.028882357	0.00053780151
0.061243959	0.028783750	0.00054203000
0.061375448	0.028577980	0.00053367993
0.061506937	0.029467348	0.00054297601
0.061638426	0.029127728	0.00053866742
0.061769914	0.030046729	0.00054642100
0.061901403	0.029111940	0.00054273095
0.062032892	0.029206410	0.00053690199
0.062164380	0.028672639	0.00053585488
0.062295869	0.029256118	0.00054017985
0.062427358	0.028981480	0.00053641317
0.062558846	0.029228044	0.00054470965
0.062690335	0.028647441	0.00052985789
0.062821824	0.028324229	0.00052925353
0.062953313	0.029649618	0.00054029677
0.063084801	0.029284842	0.00053771691
0.063216290	0.029533681	0.00054288631
0.063347779	0.028765305	0.00053170932
0.063479267	0.028542880	0.00052852018
0.063610756	0.029106239	0.00053953248
0.063742245	0.028743995	0.00053200232
0.063873733	0.028980668	0.00053863325
0.064005222	0.028917851	0.00053345929
0.064136711	0.029475263	0.00053723862
0.064268200	0.029229236	0.00053607023
0.064399688	0.029206352	0.00053345421
0.064531177	0.028857876	0.00053348384
0.064662666	0.028797688	0.00053097217
0.064794154	0.029034022	0.00053234942
0.064925643	0.028836178	0.00053351838
0.065057132	0.028636043	0.00053246745
0.065188620	0.029337134	0.00053697786
0.065320109	0.029073575	0.00053116319
0.065451598	0.028804220	0.00053002524
0.065583087	0.029876237	0.00053872700
0.065714575	0.028868830	0.00052864962
0.065846064	0.029604925	0.00053652924
0.065977553	0.029618716	0.00053433752
0.066109041	0.028434397	0.00052460668
0.066240530	0.028954330	0.00053222993
0.066372019	0.029656435	0.00053505845
0.066503507	0.028885511	0.00052882834
0.066634996	0.028582996	0.00052296069
0.066766485	0.029059334	0.00053088102
0.066897973	0.027449141	0.00051848603
0.067029462	0.028780923	0.00052740033
0.067160951	0.029133392	0.00053294458
0.067292440	0.029626862	0.00053161017
0.067423928	0.028532289	0.00052127218
0.067555417	0.030108725	0.00053731513
0.067686906	0.029361736	0.00052991373
0.067818394	0.028769123	0.00052559377
0.067949883	0.029033779	0.00052672044
0.068081372	0.029792048	0.00053078441
0.068212860	0.029502591	0.00052907686
0.068344349	0.028228478	0.00052143627
0.068475838	0.028663922	0.00052438402
0.068607327	0.028263196	0.00051985492
0.068738815	0.029845850	0.00052823709
0.068870304	0.029673189	0.00053346395
0.069001793	0.029405355	0.00052839325
0.069133281	0.028745949	0.00052242884
0.069264770	0.028542280	0.00052350199
0.069396259	0.029679068	0.00052448404
0.069527747	0.028375146	0.00052199605
0.069659236	0.028952891	0.00052291473
0.069790725	0.029389003	0.00052700406
0.069922214	0.028945620	0.00052494478
0.070053702	0.027364438	0.00050739953
0.070185191	0.029368386	0.00052858867
0.070316680	0.029419978	0.00052315346
0.070448168	0.028545395	0.00051903335
0.070579657	0.030118420	0.00053235545
0.070711146	0.029116640	0.00051976906
0.070842634	0.027728341	0.00051218943
0.070974123	0.027717239	0.00050909742
0.071105612	0.027943024	0.00051227619
0.071237101	0.029270304	0.00052343589
0.071368589	0.029346128	0.00051827723
0.071500078	0.028197372	0.00051590418
0.071631567	0.028067925	0.00051352804
0.071763055	0.027595275	0.00050994329
0.071894544	0.028026899	0.00051276185
0.072026033	0.028534856	0.00051073012
0.072157521	0.028268750	0.00051588825
0.072289010	0.028817248	0.00051845331
0.072420499	0.028703652	0.00051480317
0.072551988	0.027052101	0.00050059048
0.072683476	0.027200908	0.00050187318
0.072814965	0.027552663	0.00050754820
0.072946454	0.028353554	0.00051421825
0.073077942	0.027646130	0.00050549803
0.073209431	0.028339829	0.00051202358
0.073340920	0.028001659	0.00050934803
0.073472408	0.027823660	0.00050732887
0.073603897	0.028275844	0.00051189935
0.073735386	0.027885023	0.00050562732
0.073866875	0.027422387	0.00050295563
0.073998363	0.026923021	0.00050030373
0.074129852	0.028147627	0.00050918901
0.074261341	0.027920048	0.00050900975
0.074392829	0.026866723	0.00049485629
0.074524318	0.027978867	0.00050883935
0.074655807	0.027669559	0.00050361450
0.074787295	0.027082530	0.00049974545
0.074918784	0.027055276	0.00049894507
0.075050273	0.027285454	0.00049941127
0.075181761	0.026939840	0.00049635452
0.075313250	0.027936016	0.00050679164
0.075444739	0.027549575	0.00050163519
0.075576228	0.027730741	0.00050304592
0.075707716	0.027085198	0.00049741885
0.075839205	0.027406874	0.00049933815
0.075970694	0.027091770	0.00049854860
0.076102182	0.027872146	0.00050075583
0.076233671	0.027035923	0.00049941070
0.076365160	0.026592418	0.00048985237
0.076496648	0.027167448	0.00049899745
0.076628137	0.026521145	0.00049152655
0.076759626	0.026824408	0.00049147363
0.076891115	0.026872074	0.00049570553
0.077022603	0.027164845	0.00049520460
0.077154092	0.026491506	0.00049110376
0.077285581	0.027173968	0.00049645616
0.077417069	0.027285521	0.00049649203
0.077548558	0.027228624	0.00049612718
0.077680047	0.026502780	0.00048713256
0.077811535	0.026948815	0.00049326118
0.077943024	0.027468781	0.00049800633
0.078074513	0.027690778	0.00049712607
0.078206002	0.026212212	0.00048871733
0.078337490	0.026507449	0.00048615485
0.078468979	0.026472405	0.00048529193
0.078600468	0.026757196	0.00049232658
0.078731956	0.026800817	0.00048920879
0.078863445	0.026643184	0.00049086478
0.078994934	0.026723351	0.00048870893
0.079126422	0.027004313	0.00048989717
0.079257911	0.026990352	0.00049109004
0.079389400	0.026055757	0.00048139994
0.079520889	0.026649828	0.00048814963
0.079652377	0.026573874	0.00048734644
0.079783866	0.027083882	0.00048952958
0.079915355	0.026121213	0.00048506428
0.080046843	0.026961106	0.00048782557
0.080178332	0.026306081	0.00048423526
0.080309821	0.027045692	0.00049196918
0.080441309	0.026245036	0.00048002388
0.080572798	0.026234476	0.00048343091
0.080704287	0.026525220	0.00048538037
0.080835776	0.026879622	0.00048725170
0.080967264	0.026294988	0.00048402309
0.081098753	0.026868709	0.00048294224
0.081230242	0.026362123	0.00048207673
0.081361730	0.026516222	0.00048339262
0.081493219	0.025826342	0.00047726193
0.081624708	0.026397279	0.00048302552
0.081756196	0.026963751	0.00048114963
0.081887685	0.027683872	0.00049137372
0.082019174	0.026789719	0.00048599756
0.082150663	0.026640261	0.00048372223
0.082282151	0.025901683	0.00047759644
0.082413640	0.025814808	0.00047444566
0.082545129	0.026584991	0.00048256407
0.082676617	0.025883257	0.00047849381
0.082808106	0.026137339	0.00047799210
0.082939595	0.026076398	0.00047882720
0.083071083	0.026707942	0.00048157976
0.083202572	0.025700008	0.00047380833
0.083334061	0.026756702	0.00048543327
0.083465549	0.026704251	0.00047867654
0.083597038	0.025899937	0.00047749424
0.083728527	0.026279478	0.00047534865
0.083860016	0.026020862	0.00047718870
0.083991504	0.025511345	0.00047286605
0.084122993	0.025951063	0.00047283473
0.084254482	0.026282468	0.00047775094
0.084385970	0.024999704	0.00046764693
0.084517459	0.026284390	0.00047671749
0.084648948	0.025413154	0.00047076623
0.084780436	0.025963002	0.00047220384
0.084911925	0.025909750	0.00047367917
0.085043414	0.026035565	0.00047247951
0.085174903	0.026335773	0.00047525782
0.085306391	0.026525516	0.00047895350
0.085437880	0.025688925	0.00046968357
0.085569369	0.026433349	0.00047569729
0.085700857	0.026635129	0.00047550578
0.085832346	0.025866039	0.00046996038
0.085963835	0.025414154	0.00047029229
0.086095323	0.026577054	0.00047501708
0.086226812	0.026049886	0.00047199872
0.086358301	0.026280817	0.00047325975
0.086489790	0.025295615	0.00046585106
0.086621278	0.025487982	0.00046728362
0.086752767	0.025847667	0.00047051945
0.086884256	0.025544131	0.00046733167
0.087015744	0.025064057	0.00046290576
0.087147233	0.026716142	0.00047595749
0.087278722	0.026462993	0.00047481636
0.087410210	0.025687321	0.00046698177
0.087541699	0.025941315	0.00046680658
0.087673188	0.026280081	0.00047199334
0.087804677	0.026167720	0.00046846487
0.087936165	0.026062848	0.00047182683
0.088067654	0.025949865	0.00046941515
0.088199143	0.026243184	0.00046873354
0.088330631	0.024897388	0.00046176414
0.088462120	0.025921417	0.00046657991
0.088593609	0.026814458	0.00047591770
0.088725097	0.025606923	0.00046326898
0.088856586	0.025198585	0.00045929460
0.088988075	0.025719498	0.00046680283
0.089119564	0.024538811	0.00045578922
0.089251052	0.025568144	0.00046468937
0.089382541	0.026055828	0.00046815103
0.089514030	0.025051205	0.00045827555
0.089645518	0.026014427	0.00046515118
0.089777007	0.025669160	0.00046206165
0.089908496	0.025821816	0.00046585646
0.090039984	0.025136653	0.00045932233
0.090171473	0.025265196	0.00045843424
0.090302962	0.025962077	0.00046560875
0.090434451	0.026096910	0.00046503929
0.090565939	0.025575949	0.00046421621
0.090697428	0.025677661	0.00046343510
0.090828917	0.025958374	0.00045910278
0.090960405	0.025654505	0.00046351291
0.091091894	0.025815948	0.00046187116
0.091223383	0.025159452	0.00045870960
0.091354871	0.025489539	0.00046162931
0.091486360	0.025350950	0.00046552222
0.091617849	0.026082828	0.00047906635
0.091749337	0.025747004	0.00047921446
0.091880826	0.025597095	0.00048132357
0.092012315	0.025735985	0.00048543889
0.092143804	0.024345209	0.00047592162
0.092275292	0.025065349	0.00048277278
0.092406781	0.024613533	0.00048112109
0.092538270	0.024974876	0.00048877900
0.092669758	0.024905337	0.00049199800
0.092801247	0.024979289	0.00047430522
0.092932736	0.025999372	0.00048492208
0.093064224	0.025654965	0.00047921847
0.093195713	0.025046246	0.00047293014
0.093327202	0.025255324	0.00047277919
0.093458691	0.024955992	0.00046506540
0.093590179	0.025256961	0.00046973971
0.093721668	0.025389903	0.00047216367
0.093853157	0.025048992	0.00046651362
0.093984645	0.024251232	0.00045944588
0.094116134	0.024772794	0.00046206170
0.094247623	0.025424994	0.00046680488
0.094379111	0.025319992	0.00046709909
0.094510600	0.024951742	0.00046291087
0.094642089	0.024231319	0.00045849499
0.094773578	0.024985764	0.00045897426
0.094905066	0.025561461	0.00046601382
0.095036555	0.025295349	0.00046605029
0.095168044	0.024744955	0.00045787539
0.095299532	0.024292701	0.00045648741
0.095431021	0.024482752	0.00045336426
0.095562510	0.024572616	0.00045802762
0.095693998	0.024989124	0.00046195357
0.095825487	0.025451742	0.00045976600
0.095956976	0.024660215	0.00045747216
0.096088465	0.024722651	0.00045406304
0.096219953	0.023934085	0.00045200853
0.096351442	0.024144624	0.00045208703
0.096482931	0.024672509	0.00045360111
0.096614419	0.024606341	0.00045273656
0.096745908	0.024734896	0.00045493879
0.096877397	0.024810762	0.00045281149
0.097008885	0.024874013	0.00045717642
0.097140374	0.025282734	0.00045692131
0.097271863	0.024230955	0.00045016464
0.097403352	0.024154260	0.00044646379
0.097534840	0.024670735	0.00045091021
0.097666329	0.024722421	0.00045361361
0.097797818	0.024350258	0.00044385621
0.097929306	0.024018339	0.00044470926
0.098060795	0.024503635	0.00044926991
0.098192284	0.024489361	0.00044311554
0.098323772	0.024633993	0.00044822187
0.098455261	0.024864527	0.00044524255
0.098586750	0.025076327	0.00044664019
0.098718239	0.024138244	0.00044021884
0.098849727	0.024576642	0.00044225465
0.098981216	0.025240724	0.00044788359
0.099112705	0.023291864	0.00043112439
0.099244193	0.024189617	0.00043868869
0.099375682	0.024632222	0.00044200475
0.099507171	0.024056223	0.00043875710
0.099638659	0.023839235	0.00043854072
0.099770148	0.024256749	0.00043942360
0.099901637	0.023638372	0.00043377760
0.10003313	0.024353629	0.00044255250
0.10016461	0.024485139	0.00044062164
0.10029610	0.025290533	0.00045017976
0.10042759	0.024673494	0.00044157116
0.10055908	0.024620226	0.00044221570
0.10069057	0.023698349	0.00043782926
0.10082206	0.024178613	0.00043977673
0.10095355	0.024084681	0.00044148131
0.10108504	0.024296608	0.00043743219
0.10121652	0.024379410	0.00043950129
0.10134801	0.024013547	0.00043742446
0.10147950	0.024349316	0.00044026787
0.10161099	0.024054016	0.00043722441
0.10174248	0.024783666	0.00044430844
0.10187397	0.023695613	0.00043283484
0.10200546	0.024246785	0.00043778204
0.10213694	0.024317396	0.00043610743
0.10226843	0.024111555	0.00043837170
0.10239992	0.024245418	0.00043958912
0.10253141	0.024339644	0.00043274297
0.10266290	0.024012530	0.00043534878
0.10279439	0.023905228	0.00043111698
0.10292588	0.023906839	0.00043586730
0.10305737	0.024034654	0.00043474835
0.10318885	0.024734430	0.00043894763
0.10332034	0.024349894	0.00043535274
0.10345183	0.023992168	0.00043225709
0.10358332	0.023457956	0.00042779503
0.10371481	0.023568195	0.00042922900
0.10384630	0.024115050	0.00043436616
0.10397779	0.023591623	0.00042965491
0.10410928	0.023858104	0.00043393640
0.10424076	0.024502910	0.00043571405
0.10437225	0.023948084	0.00043262550
0.10450374	0.023686129	0.00042712194
0.10463523	0.024066274	0.00043183236
0.10476672	0.023389178	0.00042722798
0.10489821	0.024710888	0.00043712057
0.10502970	0.024486530	0.00043502401
0.10516118	0.023948935	0.00042849030
0.10529267	0.023975395	0.00043323979
0.10542416	0.024003747	0.00043084075
0.10555565	0.023982047	0.00043027802
0.10568714	0.023570723	0.00042856333
0.10581863	0.023930348	0.00042937078
0.10595012	0.023584473	0.00042754419
0.10608161	0.023927640	0.00043055740
0.10621309	0.024357364	0.00043195862
0.10634458	0.024299526	0.00043073491
0.10647607	0.023886852	0.00042872646
0.10660756	0.024203848	0.00043082342
0.10673905	0.022847444	0.00042297814
0.10687054	0.023483566	0.00042905406
0.10700203	0.023833483	0.00043721512
0.10713352	0.024002758	0.00044185982
0.10726500	0.024508864	0.00045032375
0.10739649	0.024591052	0.00045709895
0.10752798	0.024775742	0.00045437218
0.10765947	0.024357505	0.00045570687
0.10779096	0.023787708	0.00045358407
0.10792245	0.023817214	0.00045635832
0.10805394	0.023706953	0.00045737861
0.10818542	0.023786978	0.00045678941
0.10831691	0.023343658	0.00045729873
0.10844840	0.024655475	0.00046661688
0.10857989	0.023961237	0.00046419281
0.10871138	0.023217047	0.00046193300
0.10884287	0.024025633	0.00046763539
0.10897436	0.023800009	0.00046651861
0.10910585	0.024292433	0.00047235595
0.10923733	0.024338404	0.00047149289
0.10936882	0.024411320	0.00047941797
0.10950031	0.024142417	0.00047410652
0.10963180	0.023871921	0.00047394506
0.10976329	0.023958246	0.00047579915
0.10989478	0.024286484	0.00048057633
0.11002627	0.023972496	0.00048517029
0.11015776	0.023746198	0.00047485546
0.11028924	0.023925322	0.00048232531
0.11042073	0.023863556	0.00048671828
0.11055222	0.023406095	0.00047474459
0.11068371	0.023527120	0.00048139929
0.11081520	0.023748706	0.00048148346
0.11094669	0.023739831	0.00048311563
0.11107818	0.023463205	0.00048380073
0.11120966	0.023423066	0.00048111298
0.11134115	0.023934351	0.00049050595
0.11147264	0.023651041	0.00048598722
0.11160413	0.023549937	0.00048706084
0.11173562	0.024142425	0.00049409608
0.11186711	0.023843289	0.00047543189
0.11199860	0.024238222	0.00047988376
0.11213009	0.024916952	0.00047815566
0.11226157	0.025389097	0.00047896838
0.11239306	0.025111328	0.00047660714
0.11252455	0.023932704	0.00046482168
0.11265604	0.023961982	0.00046428241
0.11278753	0.023797424	0.00045666894
0.11291902	0.023926776	0.00045870295
0.11305051	0.024164668	0.00046285792
0.11318200	0.023129065	0.00045034432
0.11331348	0.024252960	0.00045952165
0.11344497	0.023836573	0.00045434586
0.11357646	0.023677536	0.00045099173
0.11370795	0.024015956	0.00045571948
0.11383944	0.022610118	0.00044206211
0.11397093	0.023477688	0.00044912336
0.11410242	0.023139777	0.00044652747
0.11423390	0.024155791	0.00044789434
0.11436539	0.024135722	0.00045317115
0.11449688	0.023644310	0.00044386882
0.11462837	0.023335778	0.00044690846
0.11475986	0.023645228	0.00044494595
0.11489135	0.024616350	0.00044777670
0.11502284	0.023587059	0.00044555684
0.11515433	0.023921968	0.00044700666
0.11528581	0.023863344	0.00044619879
0.11541730	0.023733430	0.00044338324
0.11554879	0.024018863	0.00044295465
0.11568028	0.023656774	0.00044420375
0.11581177	0.023784487	0.00044343540
0.11594326	0.023675847	0.00044108349
0.11607475	0.023883643	0.00044152810
0.11620624	0.023842174	0.00043846708
0.11633772	0.023869544	0.00044087840
0.11646921	0.024058650	0.00044385300
0.11660070	0.023868279	0.00043949894
0.11673219	0.024113353	0.00043882098
0.11686368	0.022718780	0.00042812511
0.11699517	0.023762903	0.00043686596
0.11712666	0.023543212	0.00043426617
0.11725814	0.023802051	0.00043482128
0.11738963	0.023932332	0.00043499002
0.11752112	0.023985981	0.00043385212
0.11765261	0.024670407	0.00044025370
0.11778410	0.023788481	0.00043512985
0.11791559	0.024116842	0.00043399706
0.11804708	0.024043254	0.00043240399
0.11817857	0.024329681	0.00043481245
0.11831005	0.023815373	0.00042776813
0.11844154	0.023169102	0.00042755225
0.11857303	0.024539826	0.00043162338
0.11870452	0.024068764	0.00043064526
0.11883601	0.023460760	0.00042502488
0.11896750	0.023713189	0.00042645560
0.11909899	0.023753081	0.00042920288
0.11923048	0.023719133	0.00042194804
0.11936196	0.024171227	0.00042947112
0.11949345	0.024722731	0.00043051944
0.11962494	0.023823516	0.00042286521
0.11975643	0.023835630	0.00042479305
0.11988792	0.024322213	0.00042544504
0.12001941	0.023937467	0.00042233268
0.12015090	0.024433040	0.00042510520
0.12028239	0.024408989	0.00042621676
0.12041387	0.024236298	0.00042530188
0.12054536	0.023198211	0.00041341796
0.12067685	0.023109690	0.00041437123
0.12080834	0.023509482	0.00041837131
0.12093983	0.024209960	0.00041829486
0.12107132	0.024276284	0.00042437225
0.12120281	0.024544552	0.00042326440
0.12133429	0.023979166	0.00041735040
0.12146578	0.024039690	0.00041907455
0.12159727	0.023844768	0.00041487505
0.12172876	0.023181821	0.00041337550
0.12186025	0.023773140	0.00041553344
0.12199174	0.024152019	0.00041913628
0.12212323	0.023153860	0.00041323466
0.12225472	0.023498352	0.00041335794
0.12238620	0.024168725	0.00042002999
0.12251769	0.023887135	0.00041486134
0.12264918	0.024238566	0.00041958438
0.12278067	0.023862165	0.00041669002
0.12291216	0.023713791	0.00041487573
0.12304365	0.024069422	0.00041681284
0.12317514	0.023604468	0.00041179846
0.12330663	0.023494004	0.00041374080
0.12343811	0.024167008	0.00041860394
0.12356960	0.023222654	0.00040971585
0.12370109	0.023008177	0.00040963375
0.12383258	0.023661760	0.00041206969
0.12396407	0.022776649	0.00040373760
0.12409556	0.024194335	0.00041761584
0.12422705	0.023199353	0.00040829090
0.12435853	0.023139985	0.00040829462
0.12449002	0.024011776	0.00041321755
0.12462151	0.023822646	0.00041529200
0.12475300	0.023917832	0.00041354043
0.12488449	0.024208332	0.00041506620
0.12501598	0.023105261	0.00040933660
0.12514747	0.024117426	0.00041230188
0.12527896	0.023747881	0.00041004460
0.12541044	0.023781653	0.00041389177
0.12554193	0.023875480	0.00041219586
0.12567342	0.023884613	0.00041187455
0.12580491	0.023756849	0.00041371141
0.12593640	0.023345815	0.00040613791
0.12606789	0.024275250	0.00041527552
0.12619938	0.023503430	0.00040821607
0.12633087	0.023935499	0.00041310991
0.12646235	0.023275538	0.00040742508
0.12659384	0.024274310	0.00041075770
0.12672533	0.023977657	0.00041396884
0.12685682	0.023305882	0.00040582760
0.12698831	0.024323803	0.00041291990
0.12711980	0.023247427	0.00040551600
0.12725129	0.023191991	0.00040340402
0.12738277	0.023087987	0.00040391845
0.12751426	0.023637566	0.00040826987
0.12764575	0.024126603	0.00041048354
0.12777724	0.023360725	0.00040420642
0.12790873	0.023682317	0.00040764657
0.12804022	0.023931821	0.00041040449
0.12817171	0.023976402	0.00040938728
0.12830320	0.023716636	0.00040671625
0.12843468	0.023645694	0.00040656317
0.12856617	0.023446540	0.00040477402
0.12869766	0.023792095	0.00040655949
0.12882915	0.023401649	0.00040646218
0.12896064	0.023658331	0.00040335802
0.12909213	0.024123214	0.00040799256
0.12922362	0.023418912	0.00040386023
0.12935511	0.023657087	0.00040569505
0.12948659	0.023576416	0.00040610105
0.12961808	0.023213108	0.00040134765
0.12974957	0.023457225	0.00040341234
0.12988106	0.022631625	0.00039812409
0.13001255	0.023409445	0.00040210432
0.13014404	0.024263484	0.00041010504
0.13027553	0.023325007	0.00040191201
0.13040701	0.023679885	0.00040211225
0.13053850	0.024307714	0.00040960866
0.13066999	0.023642861	0.00040301010
0.13080148	0.024289196	0.00040925445
0.13093297	0.023818666	0.00040156461
0.13106446	0.023788880	0.00040426590
0.13119595	0.023988055	0.00040424524
0.13132744	0.023367555	0.00039987129
0.13145892	0.024056637	0.00040680332
0.13159041	0.023533650	0.00040137050
0.13172190	0.024255576	0.00040625167
0.13185339	0.023023674	0.00039821200
0.13198488	0.023330216	0.00039954412
0.13211637	0.024045883	0.00040597042
0.13224786	0.023644154	0.00039945370
0.13237935	0.024078429	0.00040455912
0.13251083	0.023068924	0.00039884711
0.13264232	0.023737227	0.00040166946
0.13277381	0.023525621	0.00040167228
0.13290530	0.023186784	0.00039494263
0.13303679	0.023815375	0.00040112712
0.13316828	0.023784230	0.00040216834
0.13329977	0.023498654	0.00039790024
0.13343125	0.023987963	0.00040506864
0.13356274	0.024346739	0.00040132647
0.13369423	0.023417457	0.00039663831
0.13382572	0.024220303	0.00040561240
0.13395721	0.024314474	0.00040305248
0.13408870	0.023844905	0.00040166553
0.13422019	0.024036646	0.00039926990
0.13435168	0.024277400	0.00040391666
0.13448316	0.023564851	0.00040137073
0.13461465	0.022837003	0.00039159405
0.13474614	0.023130552	0.00039595709
0.13487763	0.023809868	0.00039915921
0.13500912	0.023690527	0.00039757073
0.13514061	0.023069643	0.00039459226
0.13527210	0.024129914	0.00040123070
0.13540359	0.023519597	0.00039694807
0.13553507	0.024486447	0.00040219563
0.13566656	0.023591305	0.00039909327
0.13579805	0.023423062	0.00039713811
0.13592954	0.024006026	0.00039859209
0.13606103	0.023827435	0.00040134745
0.13619252	0.023841467	0.00039684554
0.13632401	0.023588441	0.00039556166
0.13645549	0.024249887	0.00040217987
0.13658698	0.024828913	0.00040360918
0.13671847	0.024432453	0.00040134349
0.13684996	0.023705123	0.00039732362
0.13698145	0.023342809	0.00039235695
0.13711294	0.023823301	0.00039784010
0.13724443	0.023804126	0.00039737071
0.13737592	0.024236922	0.00039826196
0.13750740	0.023546279	0.00039609548
0.13763889	0.024108027	0.00039672290
0.13777038	0.023597781	0.00039533648
0.13790187	0.023313860	0.00039256153
0.13803336	0.023832531	0.00039503308
0.13816485	0.024677706	0.00040062578
0.13829634	0.023613675	0.00039137106
0.13842783	0.023488502	0.00039344955
0.13855931	0.023415292	0.00039233423
0.13869080	0.024520810	0.00040025445
0.13882229	0.023702244	0.00039424416
0.13895378	0.022628247	0.00038525508
0.13908527	0.023697896	0.00039486369
0.13921676	0.023991539	0.00039531086
0.13934825	0.023530044	0.00039290115
0.13947973	0.023368240	0.00039132534
0.13961122	0.023733355	0.00039202043
0.13974271	0.023490813	0.00039193032
0.13987420	0.023795006	0.00039527558
0.14000569	0.023644172	0.00039009646
0.14013718	0.023692358	0.00039215928
0.14026867	0.023819091	0.00039211313
0.14040016	0.023555347	0.00039262707
0.14053164	0.023009240	0.00039052201
0.14066313	0.023423513	0.00038815822
0.14079462	0.023444649	0.00039041916
0.14092611	0.023427622	0.00038819240
0.14105760	0.023888491	0.00039255230
0.14118909	0.023407829	0.00039087653
0.14132058	0.022719029	0.00038185932
0.14145207	0.024615623	0.00039562681
0.14158355	0.023661826	0.00038892459
0.14171504	0.023778506	0.00039055012
0.14184653	0.023045880	0.00038692787
0.14197802	0.023045352	0.00038426525
0.14210951	0.023912909	0.00039043850
0.14224100	0.023395321	0.00038865844
0.14237249	0.022890289	0.00038351163
0.14250398	0.023502202	0.00039033196
0.14263546	0.023651751	0.00038731227
0.14276695	0.023473010	0.00038624127
0.14289844	0.023467153	0.00038642121
0.14302993	0.023281909	0.00038593276
0.14316142	0.023986737	0.00039056561
0.14329291	0.024083204	0.00038870611
0.14342440	0.024259141	0.00039170484
0.14355588	0.023503314	0.00038700920
0.14368737	0.023659382	0.00038700954
0.14381886	0.024039832	0.00039039095
0.14395035	0.023720477	0.00038602742
0.14408184	0.023431933	0.00038669920
0.14421333	0.023507468	0.00038687756
0.14434482	0.023287389	0.00038454252
0.14447631	0.024018288	0.00039014111
0.14460779	0.023176862	0.00038344073
0.14473928	0.023817138	0.00038713418
0.14487077	0.023860526	0.00038924661
0.14500226	0.023499867	0.00038467921
0.14513375	0.023080231	0.00038535406
0.14526524	0.024544896	0.00039042656
0.14539673	0.023855289	0.00038708676
0.14552822	0.023704114	0.00038915625
0.14565970	0.023489119	0.00038376627
0.14579119	0.024047487	0.00038955114
0.14592268	0.023841078	0.00038673366
0.14605417	0.024134962	0.00038847904
0.14618566	0.024529720	0.00039222807
0.14631715	0.023731756	0.00038546520
0.14644864	0.023740902	0.00038446875
0.14658012	0.023581582	0.00038455563
0.14671161	0.023870264	0.00038664976
0.14684310	0.023843282	0.00038918346
0.14697459	0.022882723	0.00038003316
0.14710608	0.023726136	0.00038593132
0.14723757	0.024036873	0.00038677048
0.14736906	0.023259010	0.00038040362
0.14750055	0.023680764	0.00038469085
0.14763203	0.023554862	0.00038205342
0.14776352	0.024088667	0.00038702256
0.14789501	0.023671956	0.00038347576
0.14802650	0.023270153	0.00037971671
0.14815799	0.023148941	0.00038140966
0.14828948	0.023787531	0.00038376312
0.14842097	0.023742112	0.00038563904
0.14855246	0.023304554	0.00038046273
0.14868394	0.023638769	0.00038175758
0.14881543	0.023660150	0.00038274730
0.14894692	0.023863608	0.00038532538
0.14907841	0.023763142	0.00038278275
0.14920990	0.023597047	0.00038227455
0.14934139	0.024369351	0.00038576800
0.14947288	0.023539887	0.00038201891
0.14960436	0.023598877	0.00038108464
0.14973585	0.023151050	0.00037844182
0.14986734	0.023201736	0.00037937111
0.14999883	0.023275033	0.00037876083
0.15013032	0.024027183	0.00038568142
0.15026181	0.023015780	0.00037864784
0.15039330	0.023156522	0.00037854118
0.15052479	0.022866955	0.00037576314
0.15065627	0.023740588	0.00038175907
0.15078776	0.023720410	0.00038270115
0.15091925	0.023427295	0.00038007552
0.15105074	0.023605114	0.00038011831
0.15118223	0.023616666	0.00038075256
0.15131372	0.024409528	0.00038614210
0.15144521	0.023272107	0.00037869164
0.15157670	0.023203355	0.00037818537
0.15170818	0.023172868	0.00037594242
0.15183967	0.024315378	0.00038392763
0.15197116	0.023771586	0.00038184397
0.15210265	0.024345156	0.00038387453
0.15223414	0.024153548	0.00038272541
0.15236563	0.023594429	0.00037836807
0.15249712	0.023675004	0.00037974354
0.15262860	0.023989799	0.00038109851
0.15276009	0.023718452	0.00037991258
0.15289158	0.024013189	0.00038235637
0.15302307	0.024436964	0.00038311402
0.15315456	0.022975668	0.00037400723
0.15328605	0.023927615	0.00038085604
0.15341754	0.023720223	0.00037941396
0.15354903	0.023299693	0.00037474502
0.15368051	0.022730997	0.00037313470
0.15381200	0.023062471	0.00037344173
0.15394349	0.024015896	0.00038039282
0.15407498	0.023977474	0.00038047327
0.15420647	0.023614635	0.00037566522
0.15433796	0.024170987	0.00038051324
0.15446945	0.023971717	0.00037903061
0.15460094	0.023870682	0.00038039548
0.15473242	0.023791218	0.00037934488
0.15486391	0.023711062	0.00037745633
0.15499540	0.024216943	0.00037942657
0.15512689	0.023729335	0.00037697388
0.15525838	0.023922759	0.00037783125
0.15538987	0.023869036	0.00037700781
0.15552136	0.023486838	0.00037526485
0.15565284	0.023553874	0.00037461760
0.15578433	0.023390412	0.00037461574
0.15591582	0.023540657	0.00037640410
0.15604731	0.022721497	0.00037159988
0.15617880	0.023342925	0.00037352919
0.15631029	0.023939002	0.00037685247
0.15644178	0.023985579	0.00037664433
0.15657327	0.023667229	0.00037730098
0.15670475	0.024057327	0.00037624645
0.15683624	0.023253530	0.00037381812
0.15696773	0.022982326	0.00037111547
0.15709922	0.023267296	0.00037158267
0.15723071	0.023325735	0.00037296443
0.15736220	0.023700173	0.00037507879
0.15749369	0.023155530	0.00037169072
0.15762518	0.023157908	0.00037095246
0.15775666	0.023981792	0.00037620878
0.15788815	0.023725229	0.00037671654
0.15801964	0.023383151	0.00037215287
0.15815113	0.023655888	0.00037386433
0.15828262	0.023211070	0.00036972424
0.15841411	0.023610159	0.00037318794
0.15854560	0.023680882	0.00037486346
0.15867708	0.023968798	0.00037406299
0.15880857	0.023277062	0.00037059515
0.15894006	0.023255550	0.00037026611
0.15907155	0.023165374	0.00036969479
0.15920304	0.023177065	0.00037007038
0.15933453	0.023831239	0.00037270688
0.15946602	0.023904136	0.00037392703
0.15959751	0.023548679	0.00037184594
0.15972899	0.023338763	0.00036932366
0.15986048	0.024120093	0.00037658024
0.15999197	0.023857607	0.00037214670
0.16012346	0.023100478	0.00037041623
0.16025495	0.024675777	0.00037901402
0.16038644	0.023580898	0.00037020558
0.16051793	0.023417346	0.00037093737
0.16064942	0.023290040	0.00036702931
0.16078090	0.023403895	0.00037070965
0.16091239	0.023385962	0.00037024104
0.16104388	0.023854562	0.00037100561
0.16117537	0.023779935	0.00037192907
0.16130686	0.024314291	0.00037274877
0.16143835	0.023371858	0.00036821148
0.16156984	0.023032300	0.00036805084
0.16170133	0.023458313	0.00036736282
0.16183281	0.023621479	0.00037118707
0.16196430	0.023539770	0.00036811923
0.16209579	0.024081619	0.00037274115
0.16222728	0.023877580	0.00037247077
0.16235877	0.023239359	0.00036606588
0.16249026	0.023118564	0.00036609990
0.16262175	0.023956266	0.00037254084
0.16275323	0.022485020	0.00036225439
0.16288472	0.023470238	0.00036794049
0.16301621	0.023195732	0.00036511714
0.16314770	0.023061136	0.00036722392
0.16327919	0.023180320	0.00036514541
0.16341068	0.023998147	0.00036992302
0.16354217	0.023613238	0.00036867314
0.16367366	0.023247862	0.00036511772
0.16380514	0.023467019	0.00036859683
0.16393663	0.023329652	0.00036702450
0.16406812	0.023267786	0.00036420650
0.16419961	0.023044784	0.00036380636
0.16433110	0.023512460	0.00036817377
0.16446259	0.023281706	0.00036638706
0.16459408	0.023814039	0.00037005142
0.16472557	0.023674465	0.00036556919
0.16485705	0.023444026	0.00036760816
0.16498854	0.023719322	0.00036801806
0.16512003	0.022887625	0.00036265666
0.16525152	0.023816374	0.00036974537
0.16538301	0.022974333	0.00036298517
0.16551450	0.023339441	0.00036696533
0.16564599	0.023410753	0.00036613523
0.16577747	0.023622427	0.00036753372
0.16590896	0.022765853	0.00036244456
0.16604045	0.023821573	0.00036623895
0.16617194	0.024130727	0.00036997188
0.16630343	0.023625772	0.00036527667
0.16643492	0.023324768	0.00036407897
0.16656641	0.023625294	0.00036715385
0.16669790	0.024205020	0.00036702180
0.16682938	0.023463542	0.00036568976
0.16696087	0.023365701	0.00036512696
0.16709236	0.023878942	0.00036445811
0.16722385	0.023207131	0.00036381546
0.16735534	0.023224288	0.00036160084
0.16748683	0.023574721	0.00036483437
0.16761832	0.023641554	0.00036733740
0.16774981	0.023782008	0.00036529167
0.16788129	0.023638738	0.00036580650
0.16801278	0.023296861	0.00036214112
0.16814427	0.023481018	0.00036472528
0.16827576	0.023114963	0.00036236655
0.16840725	0.024040131	0.00036587682
0.16853874	0.023319253	0.00036258278
0.16867023	0.024248737	0.00036612805
0.16880171	0.023461080	0.00036365135
0.16893320	0.023526816	0.00036498627
0.16906469	0.023833018	0.00036240562
0.16919618	0.023360591	0.00036428423
0.16932767	0.024116695	0.00036436178
0.16945916	0.023471401	0.00036336335
0.16959065	0.024173095	0.00036832102
0.16972214	0.023508474	0.00036164952
0.16985362	0.023129917	0.00036177658
0.16998511	0.023989859	0.00036373329
0.17011660	0.023998714	0.00036530353
0.17024809	0.023676500	0.00036351400
0.17037958	0.024063585	0.00036460689
0.17051107	0.023235925	0.00036204679
0.17064256	0.022914451	0.00035791902
0.17077405	0.023736338	0.00036277942
0.17090553	0.023633007	0.00036205384
0.17103702	0.023394490	0.00035977011
0.17116851	0.023888085	0.00036366668
0.17130000	0.023437206	0.00036136598
0.17143149	0.023529975	0.00036111441
0.17156298	0.023747542	0.00036318060
0.17169447	0.023126457	0.00035678089
0.17182595	0.023767288	0.00036259786
0.17195744	0.023167841	0.00035875060
0.17208893	0.023713373	0.00036092977
0.17222042	0.023662404	0.00036244484
0.17235191	0.023478044	0.00036057837
0.17248340	0.023304293	0.00035921278
0.17261489	0.023368607	0.00035989135
0.17274638	0.023524772	0.00035978926
0.17287786	0.023366065	0.00035974424
0.17300935	0.023564768	0.00035890306
0.17314084	0.023711484	0.00036015156
0.17327233	0.023716613	0.00036007888
0.17340382	0.023822613	0.00036007493
0.17353531	0.022950633	0.00035667066
0.17366680	0.023836472	0.00036149082
0.17379829	0.023803235	0.00036109846
0.17392977	0.023354695	0.00035997421
0.17406126	0.023451198	0.00035961947
0.17419275	0.023508433	0.00035954853
0.17432424	0.023893038	0.00036098444
0.17445573	0.023956585	0.00036069519
0.17458722	0.023822544	0.00036083113
0.17471871	0.023605933	0.00035901406
0.17485019	0.023035906	0.00035547021
0.17498168	0.023653968	0.00035866523
0.17511317	0.023256624	0.00035728431
0.17524466	0.023376493	0.00035951821
0.17537615	0.023605681	0.00035820749
0.17550764	0.022738306	0.00035305714
0.17563913	0.022797763	0.00035307206
0.17577062	0.023209350	0.00035513303
0.17590210	0.023822105	0.00035912444
0.17603359	0.023561691	0.00035667269
0.17616508	0.023210730	0.00035680395
0.17629657	0.023553052	0.00035803643
0.17642806	0.023438853	0.00035501475
0.17655955	0.023329517	0.00035637934
0.17669104	0.023417456	0.00035549610
0.17682253	0.023798520	0.00035732758
0.17695401	0.023633176	0.00035909231
0.17708550	0.023509969	0.00035694546
0.17721699	0.023591913	0.00035678213
0.17734848	0.023593072	0.00035629659
0.17747997	0.023395293	0.00035629703
0.17761146	0.023220260	0.00035539417
0.17774295	0.023753835	0.00035525508
0.17787443	0.023061141	0.00035280604
0.17800592	0.023398894	0.00035443809
0.17813741	0.023725224	0.00035619571
0.17826890	0.023857498	0.00035765313
0.17840039	0.023530163	0.00035522731
0.17853188	0.023268032	0.00035400602
0.17866337	0.023512002	0.00035574897
0.17879486	0.023206808	0.00035306962
0.17892634	0.023178315	0.00035398151
0.17905783	0.023642849	0.00035359772
0.17918932	0.022946133	0.00035233292
0.17932081	0.022730115	0.00034984148
0.17945230	0.023269357	0.00035289682
0.17958379	0.023286516	0.00035368694
0.17971528	0.023229031	0.00035234444
0.17984677	0.023498124	0.00035410629
0.17997825	0.023655644	0.00035533358
0.18010974	0.022650242	0.00034837296
0.18024123	0.022579766	0.00034852041
0.18037272	0.022832494	0.00034740759
0.18050421	0.023353623	0.00036028042
0.18063570	0.023724508	0.00036470379
0.18076719	0.023570474	0.00036507867
0.18089867	0.023228561	0.00036589261
0.18103016	0.023655201	0.00037013654
0.18116165	0.023790390	0.00037331770
0.18129314	0.023309780	0.00037102160
0.18142463	0.023380416	0.00037253139
0.18155612	0.023479493	0.00037549775
0.18168761	0.023682805	0.00037712970
0.18181910	0.022883517	0.00037415863
0.18195058	0.023136939	0.00037641073
0.18208207	0.023997272	0.00038123044
0.18221356	0.024376417	0.00038626542
0.18234505	0.023667883	0.00038182354
0.18247654	0.023668223	0.00038315193
0.18260803	0.023466057	0.00038357871
0.18273952	0.023618956	0.00038554416
0.18287101	0.023462795	0.00038660250
0.18300249	0.023465827	0.00038660130
0.18313398	0.023555808	0.00038687040
0.18326547	0.023782827	0.00038960523
0.18339696	0.023371546	0.00038702971
0.18352845	0.023041384	0.00038626049
0.18365994	0.023190068	0.00039049995
0.18379143	0.023411992	0.00039106246
0.18392292	0.023074285	0.00039132615
0.18405440	0.023148378	0.00038951080
0.18418589	0.023570869	0.00039501975
0.18431738	0.023618161	0.00039830450
0.18444887	0.022909501	0.00039164514
0.18458036	0.023320259	0.00039663380
0.18471185	0.023429500	0.00039735591
0.18484334	0.023809183	0.00039982447
0.18497482	0.023913898	0.00040223467
0.18510631	0.023219804	0.00039677435
0.18523780	0.023346617	0.00040115843
0.18536929	0.023168185	0.00039244895
0.18550078	0.022969281	0.00038587184
0.18563227	0.023056115	0.00038537987
0.18576376	0.023620673	0.00038239511
0.18589525	0.023401323	0.00038389236
0.18602673	0.022735207	0.00037606033
0.18615822	0.023284421	0.00037920762
0.18628971	0.023529174	0.00037985438
0.18642120	0.023574557	0.00037785628
0.18655269	0.023817642	0.00038026361
0.18668418	0.023223791	0.00037345998
0.18681567	0.023991657	0.00037684607
0.18694716	0.023731861	0.00037668966
0.18707864	0.023439164	0.00037063411
0.18721013	0.023116511	0.00036902901
0.18734162	0.023508897	0.00037125776
0.18747311	0.023414202	0.00036916363
0.18760460	0.022719953	0.00036716356
0.18773609	0.023177797	0.00036504870
0.18786758	0.023807015	0.00036931400
0.18799906	0.023571502	0.00036928195
0.18813055	0.022897944	0.00036163979
0.18826204	0.023456622	0.00036570905
0.18839353	0.023085268	0.00035898497
0.18852502	0.023132149	0.00036174498
0.18865651	0.023371151	0.00036361158
0.18878800	0.024245134	0.00036557311
0.18891949	0.023423550	0.00036151238
0.18905097	0.023581893	0.00036068783
0.18918246	0.023431300	0.00035948913
0.18931395	0.023329977	0.00036112230
0.18944544	0.023582474	0.00035816406
0.18957693	0.024065881	0.00036300463
0.18970842	0.023810280	0.00035914627
0.18983991	0.023226569	0.00035755088
0.18997140	0.023958127	0.00036096328
0.19010288	0.023233932	0.00035337668
0.19023437	0.023619660	0.00035687465
0.19036586	0.022983189	0.00035308066
0.19049735	0.023819541	0.00035762631
0.19062884	0.023501103	0.00035670309
0.19076033	0.023883636	0.00035648778
0.19089182	0.023788926	0.00035695944
0.19102330	0.023628797	0.00035531685
0.19115479	0.023648479	0.00035528353
0.19128628	0.023508671	0.00035463953
0.19141777	0.023935362	0.00035512648
0.19154926	0.023685961	0.00035392486
0.19168075	0.022792627	0.00034778342
0.19181224	0.023650147	0.00035474237
0.19194373	0.023669973	0.00035446815
0.19207521	0.024146757	0.00035557003
0.19220670	0.023559628	0.00035117249
0.19233819	0.022764002	0.00034814681
0.19246968	0.023157240	0.00034998943
0.19260117	0.024224878	0.00035699139
0.19273266	0.023713024	0.00035231215
0.19286415	0.023635787	0.00035244180
0.19299564	0.023878402	0.00035534459
0.19312712	0.023336654	0.00034942961
0.19325861	0.023395719	0.00035117306
0.19339010	0.023434546	0.00034996117
0.19352159	0.023409710	0.00035042212
0.19365308	0.023538374	0.00035137838
0.19378457	0.022925115	0.00034664575
0.19391606	0.023134191	0.00034862768
0.19404754	0.023328995	0.00034821002
0.19417903	0.022906830	0.00034767040
0.19431052	0.022984814	0.00034821793
0.19444201	0.023426060	0.00034927727
0.19457350	0.023039707	0.00034619508
0.19470499	0.023372702	0.00034872295
0.19483648	0.023810844	0.00035035920
0.19496797	0.023217368	0.00034860106
0.19509945	0.023278298	0.00034807484
0.19523094	0.023179327	0.00034721705
0.19536243	0.022841283	0.00034548659
0.19549392	0.023557206	0.00034879702
0.19562541	0.023008330	0.00034618693
0.19575690	0.023608893	0.00034840853
0.19588839	0.022844481	0.00034427946
0.19601988	0.022931384	0.00034367601
0.19615136	0.022935443	0.00034367463
0.19628285	0.023149175	0.00034758075
0.19641434	0.022846227	0.00034428443
0.19654583	0.023095178	0.00034521245
0.19667732	0.022838128	0.00034325920
0.19680881	0.023684099	0.00034841410
0.19694030	0.023367509	0.00034624158
0.19707178	0.023782212	0.00034818320
0.19720327	0.023071980	0.00034425720
0.19733476	0.023540741	0.00034568839
0.19746625	0.023441912	0.00034530406
0.19759774	0.023089333	0.00034534667
0.19772923	0.023435725	0.00034642613
0.19786072	0.023756094	0.00034738352
0.19799221	0.023463390	0.00034671296
0.19812369	0.023877235	0.00034686076
0.19825518	0.023558984	0.00034787174
0.19838667	0.022654210	0.00034023968
0.19851816	0.023131916	0.00034372324
0.19864965	0.023412524	0.00034554178
0.19878114	0.023798170	0.00034670709
0.19891263	0.023455726	0.00034691207
0.19904412	0.023259795	0.00034308691
0.19917560	0.023243818	0.00034382053
0.19930709	0.023154168	0.00034198918
0.19943858	0.023608514	0.00034429179
0.19957007	0.023280958	0.00034427679
0.19970156	0.023261679	0.00034290325
0.19983305	0.023340858	0.00034394502
0.19996454	0.023211411	0.00034183070
0.20009602	0.023270624	0.00034347811
0.20022751	0.023199975	0.00034352888
0.20035900	0.023585597	0.00034608542
0.20049049	0.023209112	0.00034250999
0.20062198	0.023393896	0.00034332039
0.20075347	0.024062655	0.00034720663
0.20088496	0.022800555	0.00034013051
0.20101645	0.023351519	0.00034335847
0.20114793	0.023744798	0.00034385765
0.20127942	0.022692804	0.00033876513
0.20141091	0.023587778	0.00034355156
0.20154240	0.023147116	0.00034107319
0.20167389	0.023172373	0.00034204385
0.20180538	0.022529903	0.00033582431
0.20193687	0.023058067	0.00034093700
0.20206836	0.023035798	0.00033930642
0.20219984	0.023144185	0.00034109097
0.20233133	0.023638684	0.00034492891
0.20246282	0.022685479	0.00033646994
0.20259431	0.023369651	0.00034124153
0.20272580	0.023146537	0.00033974629
0.20285729	0.022970920	0.00033851959
0.20298878	0.023187430	0.00034141865
0.20312027	0.023620026	0.00033932570
0.20325175	0.022949873	0.00033899740
0.20338324	0.023109379	0.00033794507
0.20351473	0.023779467	0.00034189980
0.20364622	0.023326654	0.00034063878
0.20377771	0.023109127	0.00033714512
0.20390920	0.023472520	0.00034079860
0.20404069	0.023540448	0.00034053350
0.20417217	0.023554217	0.00034260636
0.20430366	0.023375820	0.00034129074
0.20443515	0.023284692	0.00033718315
0.20456664	0.023361185	0.00033977909
0.20469813	0.023407345	0.00034001955
0.20482962	0.023134680	0.00033815556
0.20496111	0.022846402	0.00033645307
0.20509260	0.023249015	0.00033873588
0.20522408	0.022819880	0.00033565956
0.20535557	0.023227309	0.00033853251
0.20548706	0.023171617	0.00033801504
0.20561855	0.022990186	0.00033649582
0.20575004	0.022927763	0.00033385906
0.20588153	0.023583780	0.00034005827
0.20601302	0.023538715	0.00033972538
0.20614451	0.023412686	0.00033729531
0.20627599	0.023181216	0.00033771023
0.20640748	0.023388864	0.00033732261
0.20653897	0.023645324	0.00034035752
0.20667046	0.023351116	0.00033793477
0.20680195	0.023346573	0.00033661459
0.20693344	0.023035768	0.00033627955
0.20706493	0.023713795	0.00033948793
0.20719641	0.023817275	0.00034018127
0.20732790	0.023331323	0.00033873772
0.20745939	0.023154893	0.00033473575
0.20759088	0.023511856	0.00033791739
0.20772237	0.023375114	0.00033729862
0.20785386	0.023300914	0.00033552639
0.20798535	0.023490046	0.00034049215
0.20811684	0.023636026	0.00033745274
0.20824832	0.023035091	0.00033530520
0.20837981	0.022687541	0.00033364714
0.20851130	0.023177055	0.00033577098
0.20864279	0.023456107	0.00033780087
0.20877428	0.023622759	0.00033718956
0.20890577	0.023663012	0.00033745656
0.20903726	0.023265944	0.00033488965
0.20916875	0.022905754	0.00033430559
0.20930023	0.023306920	0.00033706682
0.20943172	0.022626959	0.00033201494
0.20956321	0.022820351	0.00033272077
0.20969470	0.022784105	0.00033185327
0.20982619	0.023515486	0.00033658074
0.20995768	0.022541455	0.00033166670
0.21008917	0.023126084	0.00033256844
0.21022065	0.022873151	0.00033152151
0.21035214	0.023652405	0.00033769879
0.21048363	0.023238467	0.00033348676
0.21061512	0.022958947	0.00033514578
0.21074661	0.023465733	0.00033444562
0.21087810	0.023076001	0.00033228674
0.21100959	0.022745945	0.00033343280
0.21114108	0.022860962	0.00032999712
0.21127256	0.023413665	0.00033613632
0.21140405	0.023413291	0.00033370309
0.21153554	0.023225967	0.00033416975
0.21166703	0.023234856	0.00033417040
0.21179852	0.023442702	0.00033490975
0.21193001	0.023486300	0.00033603909
0.21206150	0.023323997	0.00033250730
0.21219299	0.023552437	0.00033416632
0.21232447	0.023348530	0.00033446360
0.21245596	0.023333431	0.00033333731
0.21258745	0.023071427	0.00033391892
0.21271894	0.023131349	0.00033250282
0.21285043	0.023704972	0.00033534530
0.21298192	0.022892932	0.00033205737
0.21311341	0.023314321	0.00033254536
0.21324489	0.023250587	0.00033295343
0.21337638	0.023436580	0.00033326381
0.21350787	0.023378199	0.00033296294
0.21363936	0.023262414	0.00033369205
0.21377085	0.023304029	0.00033098716
0.21390234	0.023386920	0.00033460202
0.21403383	0.023169541	0.00033149541
0.21416532	0.022886136	0.00032993222
0.21429680	0.023161713	0.00033233597
0.21442829	0.023659032	0.00033366703
0.21455978	0.023489951	0.00033312766
0.21469127	0.022909539	0.00032911665
0.21482276	0.023888105	0.00033484771
0.21495425	0.022700202	0.00032894422
0.21508574	0.022890295	0.00033090604
0.21521723	0.023311176	0.00033108471
0.21534871	0.023558087	0.00033395610
0.21548020	0.023279458	0.00032925344
0.21561169	0.023037522	0.00033142874
0.21574318	0.022803483	0.00032895767
0.21587467	0.022514900	0.00032588030
0.21600616	0.023114867	0.00033038245
0.21613765	0.023332178	0.00033002816
0.21626913	0.022763416	0.00032875489
0.21640062	0.023355518	0.00033144924
0.21653211	0.022709065	0.00032784660
0.21666360	0.023513718	0.00033167791
0.21679509	0.023012639	0.00032704621
0.21692658	0.022964238	0.00032985746
0.21705807	0.023450028	0.00033123039
0.21718956	0.023160118	0.00032828526
0.21732104	0.023566148	0.00033167800
0.21745253	0.023141906	0.00032986449
0.21758402	0.022745850	0.00032731735
0.21771551	0.023155460	0.00032925713
0.21784700	0.023480017	0.00032921885
0.21797849	0.023317662	0.00033051055
0.21810998	0.022913046	0.00032690512
0.21824147	0.022955668	0.00032842316
0.21837295	0.023231728	0.00032993720
0.21850444	0.023198786	0.00032701290
0.21863593	0.023118346	0.00032899470
0.21876742	0.022905405	0.00032565116
0.21889891	0.023228054	0.00032898160
0.21903040	0.023384766	0.00033082512
0.21916189	0.022942235	0.00032586502
0.21929337	0.023296680	0.00032913741
0.21942486	0.023243432	0.00032724322
0.21955635	0.023618348	0.00033138567
0.21968784	0.023833503	0.00033146803
0.21981933	0.022893094	0.00032384848
0.21995082	0.022733648	0.00032409612
0.22008231	0.023537716	0.00032858193
0.22021380	0.024175352	0.00033347219
0.22034528	0.023213068	0.00032744681
0.22047677	0.023170843	0.00032510115
0.22060826	0.022903218	0.00032563852
0.22073975	0.022972313	0.00032725979
0.22087124	0.023178484	0.00032766254
0.22100273	0.023355588	0.00032844603
0.22113422	0.022955202	0.00032376764
0.22126571	0.022909802	0.00032528660
0.22139719	0.023148946	0.00032680748
0.22152868	0.023313030	0.00032714283
0.22166017	0.022716235	0.00032503074
0.22179166	0.023157674	0.00032595147
0.22192315	0.022870074	0.00032597583
0.22205464	0.023217423	0.00032668260
0.22218613	0.022907980	0.00032562183
0.22231761	0.023274217	0.00032581084
0.22244910	0.023104510	0.00032502045
0.22258059	0.023280912	0.00032645397
0.22271208	0.022460513	0.00032274628
0.22284357	0.023615882	0.00032843469
0.22297506	0.023154302	0.00032589211
0.22310655	0.023033905	0.00032398032
0.22323804	0.022754417	0.00032397262
0.22336952	0.023268649	0.00032718172
0.22350101	0.023220494	0.00032537777
0.22363250	0.023372810	0.00032673939
0.22376399	0.023366309	0.00032511590
0.22389548	0.022567868	0.00032261294
0.22402697	0.023107984	0.00032601614
0.22415846	0.023530060	0.00032618560
0.22428995	0.023068658	0.00032403254
0.22442143	0.023015124	0.00032358662
0.22455292	0.022676504	0.00032108146
0.22468441	0.023042986	0.00032534054
0.22481590	0.023236163	0.00032522094
0.22494739	0.023293194	0.00032479028
0.22507888	0.023337763	0.00032475412
0.22521037	0.023158705	0.00032416660
0.22534186	0.023418965	0.00032734238
0.22547334	0.023100191	0.00032370136
0.22560483	0.022829175	0.00032053196
0.22573632	0.023062363	0.00032456286
0.22586781	0.023131174	0.00032396575
0.22599930	0.023173578	0.00032504464
0.22613079	0.022995890	0.00032150763
0.22626228	0.022638421	0.00032121481
0.22639376	0.022329450	0.00031886309
0.22652525	0.023147365	0.00032313879
0.22665674	0.022795037	0.00032293607
0.22678823	0.023260552	0.00032257642
0.22691972	0.023437007	0.00032438227
0.22705121	0.022481564	0.00031937614
0.22718270	0.022956429	0.00032233551
0.22731419	0.022972930	0.00032287631
0.22744567	0.022959985	0.00032145231
0.22757716	0.023692887	0.00032389444
0.22770865	0.022845885	0.00032096727
0.22784014	0.023915906	0.00032581755
0.22797163	0.023506504	0.00032549359
0.22810312	0.023128483	0.00032135271
0.22823461	0.023122809	0.00032236908
0.22836610	0.022978362	0.00032225286
0.22849758	0.023117305	0.00032093080
0.22862907	0.023374890	0.00032375667
0.22876056	0.023076908	0.00031973680
0.22889205	0.023039691	0.00032122918
0.22902354	0.022994443	0.00032164830
0.22915503	0.023118598	0.00032095903
0.22928652	0.023072113	0.00032218659
0.22941800	0.022780973	0.00031908241
0.22954949	0.022472538	0.00031812942
0.22968098	0.022854380	0.00031937263
0.22981247	0.022919004	0.00031916018
0.22994396	0.022752820	0.00031942847
0.23007545	0.022992983	0.00032380587
0.23020694	0.023399978	0.00032868407
0.23033843	0.023058582	0.00033211713
0.23046991	0.022723509	0.00032970357
0.23060140	0.023252851	0.00033481300
0.23073289	0.023576719	0.00033683517
0.23086438	0.023467578	0.00033759711
0.23099587	0.023283670	0.00034078163
0.23112736	0.023137807	0.00033709156
0.23125885	0.023010858	0.00034021596
0.23139034	0.023430326	0.00034231830
0.23152182	0.023212271	0.00034194807
0.23165331	0.023548974	0.00034752916
0.23178480	0.023382483	0.00034561266
0.23191629	0.022823960	0.00034436382
0.23204778	0.022838577	0.00034303902
0.23217927	0.023018767	0.00034485612
0.23231076	0.023476884	0.00035068841
0.23244224	0.023160026	0.00034785380
0.23257373	0.022128475	0.00034159982
0.23270522	0.023367495	0.00034974904
0.23283671	0.022906022	0.00034597963
0.23296820	0.023203067	0.00034921451
0.23309969	0.023034626	0.00034813439
0.23323118	0.023150980	0.00034894321
0.23336267	0.023411231	0.00035075009
0.23349415	0.023175407	0.00034678057
0.23362564	0.023124673	0.00034968679
0.23375713	0.023469581	0.00035172343
0.23388862	0.022817326	0.00034740778
0.23402011	0.023220334	0.00035183822
0.23415160	0.023216751	0.00034942895
0.23428309	0.022768581	0.00034959946
0.23441458	0.023322621	0.00035102238
0.23454606	0.023437528	0.00035203969
0.23467755	0.023238835	0.00035126998
0.23480904	0.022936443	0.00035062220
0.23494053	0.023589994	0.00035398089
0.23507202	0.023326176	0.00035312353
0.23520351	0.023876385	0.00035581697
0.23533500	0.023669293	0.00035521124
0.23546648	0.023469039	0.00035333147
0.23559797	0.023802685	0.00035803017
0.23572946	0.023573102	0.00035528232
0.23586095	0.022995661	0.00035244088
0.23599244	0.023279876	0.00035472009
0.23612393	0.022850684	0.00035176965
0.23625542	0.023154694	0.00035546558
0.23638691	0.022905063	0.00035358990
0.23651839	0.023201681	0.00035318035
0.23664988	0.023550801	0.00035613709
0.23678137	0.023167417	0.00035453490
0.23691286	0.022343331	0.00034957179
0.23704435	0.022622069	0.00035130250
0.23717584	0.023578473	0.00035628969
0.23730733	0.023873455	0.00036078204
0.23743882	0.023265682	0.00035574576
0.23757030	0.023349194	0.00035563676
0.23770179	0.022858281	0.00035593671
0.23783328	0.022777308	0.00035180449
0.23796477	0.022607277	0.00035369175
0.23809626	0.023331090	0.00035733487
0.23822775	0.022826678	0.00035420564
0.23835924	0.022597789	0.00035597810
0.23849072	0.023270593	0.00035540818
0.23862221	0.022844521	0.00035457595
0.23875370	0.022748372	0.00035446760
0.23888519	0.023616078	0.00036016596
0.23901668	0.023139617	0.00035985980
0.23914817	0.023018724	0.00035524143
0.23927966	0.023124896	0.00035817421
0.23941115	0.023302232	0.00035794308
0.23954263	0.023568530	0.00036063449
0.23967412	0.023118196	0.00035837769
0.23980561	0.022625439	0.00035367536
0.23993710	0.023361734	0.00036124455
0.24006859	0.022311991	0.00035393349
0.24020008	0.022777793	0.00035808771
0.24033157	0.022918001	0.00035658626
0.24046306	0.023231045	0.00035818998
0.24059454	0.022610421	0.00035601378
0.24072603	0.022920576	0.00035829065
0.24085752	0.023132269	0.00035982915
0.24098901	0.022477547	0.00035791408
0.24112050	0.023236878	0.00035856500
0.24125199	0.023812176	0.00036339608
0.24138348	0.022852127	0.00035947979
0.24151496	0.022459384	0.00035505471
0.24164645	0.023188792	0.00036147555
0.24177794	0.022614844	0.00035596474
0.24190943	0.022593349	0.00035685292
0.24204092	0.022807365	0.00035846479
0.24217241	0.023198253	0.00036095233
0.24230390	0.023118682	0.00036221714
0.24243539	0.024140592	0.00036589902
0.24256687	0.023242869	0.00036085398
0.24269836	0.023017123	0.00036221418
0.24282985	0.022849284	0.00035974360
0.24296134	0.023068164	0.00036120548
0.24309283	0.023255310	0.00036067647
0.24322432	0.023158305	0.00036152225
0.24335581	0.023126388	0.00036284647
0.24348730	0.022975943	0.00035965763
0.24361878	0.023554561	0.00036370419
0.24375027	0.023007175	0.00036127392
0.24388176	0.022722016	0.00035928603
0.24401325	0.023922360	0.00036958567
0.24414474	0.023441151	0.00036293954
0.24427623	0.022695317	0.00036032162
0.24440772	0.023377193	0.00036419456
0.24453920	0.023340388	0.00036501029
0.24467069	0.022769014	0.00036200145
0.24480218	0.022732739	0.00035985580
0.24493367	0.022765278	0.00036080551
0.24506516	0.022601037	0.00035996507
0.24519665	0.022962616	0.00036218528
0.24532814	0.024020275	0.00036975282
0.24545963	0.023649195	0.00036669679
0.24559111	0.023457460	0.00036598616
0.24572260	0.023317518	0.00036519637
0.24585409	0.023739801	0.00036583953
0.24598558	0.022980448	0.00036392471
0.24611707	0.023304035	0.00036693155
0.24624856	0.022895229	0.00036145197
0.24638005	0.023173059	0.00036601224
0.24651154	0.023250543	0.00036403177
0.24664302	0.022991031	0.00036405464
0.24677451	0.023040756	0.00036304880
0.24690600	0.022627911	0.00036110987
0.24703749	0.022951921	0.00036561453
0.24716898	0.022995848	0.00036186013
0.24730047	0.023141438	0.00036602397
0.24743196	0.023137959	0.00036402025
0.24756345	0.023133221	0.00036613703
0.24769493	0.023060655	0.00036625647
0.24782642	0.023060181	0.00036421523
0.24795791	0.022414661	0.00036214393
0.24808940	0.023205868	0.00036570718
0.24822089	0.023608042	0.00036641276
0.24835238	0.023073772	0.00036714561
0.24848387	0.022952761	0.00036368874
0.24861535	0.022835706	0.00036476322
0.24874684	0.023425239	0.00036735668
0.24887833	0.023797636	0.00036854355
0.24900982	0.022872644	0.00036657058
0.24914131	0.023829734	0.00037014942
0.24927280	0.023192865	0.00036698776
0.24940429	0.023349304	0.00036720489
0.24953578	0.023279306	0.00036566123
0.24966726	0.022833814	0.00036694837
0.24979875	0.022771790	0.00036278532
0.24993024	0.022367403	0.00036107913
0.25006173	0.022380876	0.00036051316
0.25019322	0.022719999	0.00036422963
0.25032471	0.022958609	0.00036755463
0.25045620	0.023274357	0.00036728726
0.25058769	0.022715937	0.00036525642
0.25071917	0.022860171	0.00036490158
0.25085066	0.023039535	0.00036491363
0.25098215	0.022927792	0.00036674885
0.25111364	0.023592846	0.00036832884
0.25124513	0.023454722	0.00037118926
0.25137662	0.023271067	0.00036908254
0.25150811	0.022825012	0.00036544220
0.25163959	0.023065940	0.00036789201
0.25177108	0.023174853	0.00036629551
0.25190257	0.023191366	0.00036851488
0.25203406	0.023307659	0.00036962587
0.25216555	0.022800414	0.00036535692
0.25229704	0.023367806	0.00037111696
0.25242853	0.023314829	0.00036948606
0.25256002	0.023302714	0.00037008503
0.25269150	0.022921059	0.00036684936
0.25282299	0.023132438	0.00036696418
0.25295448	0.023537120	0.00037329058
0.25308597	0.023471360	0.00036907048
0.25321746	0.023253741	0.00037043558
0.25334895	0.023099297	0.00036977690
0.25348044	0.022952682	0.00036604154
0.25361193	0.023279528	0.00037008807
0.25374341	0.022918124	0.00036696408
0.25387490	0.022953520	0.00036804970
0.25400639	0.022687059	0.00037244747
0.25413788	0.022694429	0.00037632199
0.25426937	0.022947836	0.00038339360
0.25440086	0.023431150	0.00038907023
0.25453235	0.023669585	0.00039411868
0.25466383	0.023405285	0.00039449209
0.25479532	0.023462554	0.00039639052
0.25492681	0.023293189	0.00039869172
0.25505830	0.022654116	0.00039510275
0.25518979	0.023342505	0.00040157503
0.25532128	0.022742569	0.00039987983
0.25545277	0.023198833	0.00040471115
0.25558426	0.022347499	0.00039935157
0.25571574	0.022467108	0.00040301630
0.25584723	0.023090135	0.00040796930
0.25597872	0.022507611	0.00040596180
0.25611021	0.023155670	0.00041189732
0.25624170	0.023191073	0.00041371711
0.25637319	0.022157817	0.00041044320
0.25650468	0.022521536	0.00041145613
0.25663617	0.022744358	0.00041563825
0.25676765	0.023132452	0.00042030830
0.25689914	0.022790976	0.00042016997
0.25703063	0.023166833	0.00042569953
0.25716212	0.023041786	0.00042417632
0.25729361	0.023159560	0.00042729310
0.25742510	0.023818302	0.00043262124
0.25755659	0.022793461	0.00042857727
0.25768807	0.023140671	0.00043208185
0.25781956	0.023155554	0.00043328988
0.25795105	0.023417409	0.00043549821
0.25808254	0.023661324	0.00044275137
0.25821403	0.023145860	0.00043538314
0.25834552	0.022749106	0.00043425095
0.25847701	0.022931275	0.00043558544
0.25860850	0.023697520	0.00044434153
0.25873998	0.022673995	0.00043700700
0.25887147	0.022867020	0.00043990346
0.25900296	0.022513456	0.00043733314
0.25913445	0.023730283	0.00044503324
0.25926594	0.022761753	0.00044033214
0.25939743	0.022737634	0.00044287323
0.25952892	0.023291575	0.00044515487
0.25966041	0.023936226	0.00045453106
0.25979189	0.021962535	0.00043606209
0.25992338	0.022984730	0.00044720336
0.26005487	0.022844875	0.00044626341
0.26018636	0.022638146	0.00044446808
0.26031785	0.023616541	0.00045377614
0.26044934	0.022944882	0.00044660790
0.26058083	0.023638988	0.00045234740
0.26071231	0.022410243	0.00044747770
0.26084380	0.023105860	0.00045168153
0.26097529	0.022670093	0.00045017502
0.26110678	0.022969575	0.00045256482
0.26123827	0.023104425	0.00045468650
0.26136976	0.024140390	0.00046181680
0.26150125	0.023869167	0.00046161616
0.26163274	0.023010436	0.00045497715
0.26176422	0.023406131	0.00045701857
0.26189571	0.023254046	0.00046115270
0.26202720	0.023138899	0.00046004681
0.26215869	0.022495176	0.00045498564
0.26229018	0.023415176	0.00046344363
0.26242167	0.023298691	0.00046175761
0.26255316	0.023044286	0.00046067621
0.26268465	0.022333106	0.00045856440
0.26281613	0.022711598	0.00045825519
0.26294762	0.023645939	0.00046598354
0.26307911	0.022491158	0.00046081749
0.26321060	0.022473528	0.00046087220
0.26334209	0.022434812	0.00046291650
0.26347358	0.023012398	0.00046308660
0.26360507	0.023195732	0.00046878662
0.26373655	0.023019331	0.00046755748
0.26386804	0.024351766	0.00047743861
0.26399953	0.023127127	0.00047234478
0.26413102	0.022981200	0.00046673916
0.26426251	0.022231654	0.00046307967
0.26439400	0.023284511	0.00047058290
0.26452549	0.022704862	0.00047198863
0.26465698	0.023067897	0.00047535507
0.26478846	0.022297548	0.00046430242
0.26491995	0.022394516	0.00047229998
0.26505144	0.022769439	0.00046905381
0.26518293	0.023774023	0.00048106017
0.26531442	0.023440962	0.00048158778
0.26544591	0.023181786	0.00047676938
[truncated: 567 more rows]
