# Supplementary material for: Invariant surface glycoprotein 65 of Trypanosoma brucei is a complement C3 receptor
Source: Nat Commun. 2022 Aug 29;13:5085. doi: 10.1038/s41467-022-32728-9 (PMC9424271; doi:10.1038/s41467-022-32728-9)
Supplement: Supplementary file 4 — supplementary data 2 [file 41467_2022_32728_MOESM4_ESM.zip › b21-414646_00172.dat]

0.0026000000	40.264685	0.13793806
0.0027314887	29.309213	0.10810131
0.0028629774	22.592809	0.090751738
0.0029944661	17.445224	0.076533284
0.0031259548	12.484284	0.059494858
0.0032574435	10.940619	0.057650115
0.0033889322	8.8743819	0.049082199
0.0035204209	11.679803	0.049025927
0.0036519096	12.411951	0.046898361
0.0037833983	10.099410	0.039884981
0.0039148870	8.4285417	0.035157704
0.0040463757	6.8400428	0.030469786
0.0041778644	5.6039495	0.025849917
0.0043093531	4.6568261	0.023135956
0.0044408418	3.8781263	0.020305996
0.0045723305	3.1619356	0.018335377
0.0047038192	2.9328554	0.016901048
0.0048353079	2.5409178	0.015271858
0.0049667966	2.2480909	0.014313535
0.0050982853	1.8966366	0.012454714
0.0052297740	1.7544955	0.012135519
0.0053612627	1.5705000	0.011087386
0.0054927514	1.4030913	0.010201940
0.0056242401	1.2811111	0.0097201815
0.0057557288	1.2023901	0.0091559032
0.0058872175	1.0955558	0.0086226824
0.0060187062	1.0275857	0.0083287954
0.0061501949	0.91522361	0.0075289442
0.0062816836	0.89894149	0.0076302135
0.0064131723	0.83006576	0.0071875921
0.0065446610	0.78529823	0.0068909675
0.0066761496	0.75558179	0.0067275211
0.0068076383	0.75024910	0.0065517068
0.0069391270	0.69446615	0.0064047594
0.0070706157	0.66728867	0.0061788637
0.0072021044	0.64498875	0.0060077635
0.0073335931	0.63022717	0.0059127408
0.0074650818	0.58000062	0.0055071072
0.0075965705	0.57345309	0.0055213789
0.0077280592	0.55179003	0.0053936590
0.0078595479	0.52471662	0.0051339285
0.0079910366	0.51833108	0.0051329973
0.0081225253	0.47111494	0.0047536468
0.0082540140	0.46596171	0.0047544639
0.0083855027	0.45755572	0.0047294002
0.0085169914	0.42310320	0.0044549522
0.0086484801	0.41142401	0.0043610858
0.0087799688	0.39868920	0.0042173398
0.0089114575	0.38321392	0.0041565385
0.0090429462	0.37187148	0.0040659300
0.0091744349	0.34868149	0.0039032597
0.0093059236	0.33471509	0.0037792576
0.0094374123	0.31816928	0.0036602629
0.0095689010	0.29720200	0.0034806326
0.0097003897	0.29498455	0.0034956567
0.0098318784	0.27795619	0.0033447454
0.0099633671	0.27147844	0.0032696383
0.010094856	0.26018517	0.0031910751
0.010226345	0.24278989	0.0030095865
0.010357833	0.24791294	0.0031196977
0.010489322	0.22684746	0.0028964233
0.010620811	0.21755549	0.0028161491
0.010752299	0.20804410	0.0027421740
0.010883788	0.19828125	0.0026221623
0.011015277	0.19375387	0.0026391009
0.011146765	0.17784672	0.0024503209
0.011278254	0.17406875	0.0024145958
0.011409743	0.16110844	0.0022989701
0.011541231	0.15561909	0.0022251744
0.011672720	0.15054738	0.0021943257
0.011804209	0.14019874	0.0020374366
0.011935698	0.13342225	0.0019830013
0.012067186	0.13061747	0.0019506011
0.012198675	0.12377126	0.0018371293
0.012330164	0.11685529	0.0017889040
0.012461652	0.11664809	0.0017671917
0.012593141	0.10687736	0.0016536872
0.012724630	0.10646827	0.0016505217
0.012856118	0.10171072	0.0015636660
0.012987607	0.095445703	0.0015309076
0.013119096	0.095315817	0.0014962649
0.013250585	0.093602864	0.0014666668
0.013382073	0.088780075	0.0014334279
0.013513562	0.088170125	0.0014064492
0.013645051	0.084748508	0.0013880136
0.013776539	0.082056271	0.0013585760
0.013908028	0.079720923	0.0013164855
0.014039517	0.078765315	0.0013017709
0.014171005	0.076150249	0.0012711135
0.014302494	0.075362123	0.0012669912
0.014433983	0.075850049	0.0012730329
0.014565472	0.072790748	0.0012215168
0.014696960	0.069533556	0.0012002748
0.014828449	0.069883142	0.0011859801
0.014959938	0.069181227	0.0011855707
0.015091426	0.065015114	0.0011523727
0.015222915	0.062516361	0.0011034017
0.015354404	0.063266642	0.0011154244
0.015485892	0.064886172	0.0011173883
0.015617381	0.062483632	0.0011000915
0.015748870	0.061023065	0.0010862272
0.015880359	0.062134084	0.0010785082
0.016011847	0.060226241	0.0010643023
0.016143336	0.057057865	0.0010254280
0.016274825	0.053612949	0.00099776967
0.016406313	0.053985330	0.00099108462
0.016537802	0.052585726	0.00097243596
0.016669291	0.053551756	0.00097736968
0.016800779	0.054370737	0.00098318304
0.016932268	0.056917433	0.0010003735
0.017063757	0.059350409	0.0010188711
0.017195246	0.058909402	0.0010083071
0.017326734	0.059404735	0.0010126378
0.017458223	0.057760425	0.00098926101
0.017589712	0.055010103	0.00096369806
0.017721200	0.057912134	0.00099255815
0.017852689	0.054708507	0.00094265779
0.017984178	0.055475529	0.00096187089
0.018115666	0.053903411	0.00094214757
0.018247155	0.054522522	0.00094042110
0.018378644	0.052666731	0.00092763413
0.018510133	0.052519866	0.00091572442
0.018641621	0.051380808	0.00090398337
0.018773110	0.051409444	0.00089938704
0.018904599	0.050288704	0.00089057611
0.019036087	0.050111017	0.00088398852
0.019167576	0.049537208	0.00087181374
0.019299065	0.048399952	0.00085778153
0.019430553	0.049347595	0.00087040872
0.019562042	0.047268980	0.00084349987
0.019693531	0.046916486	0.00084107211
0.019825019	0.046148616	0.00082743945
0.019956508	0.043767539	0.00080217509
0.020087997	0.045220162	0.00082123542
0.020219486	0.044001712	0.00080269286
0.020350974	0.044488902	0.00081119369
0.020482463	0.042871654	0.00078261637
0.020613952	0.043914752	0.00079077795
0.020745440	0.042080321	0.00078019215
0.020876929	0.042151506	0.00076961436
0.021008418	0.040447334	0.00075814097
0.021139906	0.040853380	0.00075719332
0.021271395	0.040072502	0.00074209230
0.021402884	0.040348772	0.00074897990
0.021534373	0.039716906	0.00073827353
0.021665861	0.041040589	0.00074915583
0.021797350	0.040088121	0.00073937629
0.021928839	0.039599411	0.00072287000
0.022060327	0.039924876	0.00073495778
0.022191816	0.040999800	0.00073543687
0.022323305	0.040047491	0.00072989632
0.022454793	0.037723251	0.00070483078
0.022586282	0.036488593	0.00068616508
0.022717771	0.035787016	0.00068775074
0.022849260	0.037344845	0.00069250839
0.022980748	0.036019349	0.00068346429
0.023112237	0.036287205	0.00067987831
0.023243726	0.035572702	0.00066908941
0.023375214	0.037628374	0.00069262367
0.023506703	0.037430423	0.00068548661
0.023638192	0.039218878	0.00069984950
0.023769680	0.039216185	0.00069784243
0.023901169	0.037987528	0.00068474362
0.024032658	0.038361782	0.00068884823
0.024164147	0.037262460	0.00067453748
0.024295635	0.036978657	0.00066986317
0.024427124	0.037158812	0.00066987338
0.024558613	0.035449391	0.00064947625
0.024690101	0.038015893	0.00067777205
0.024821590	0.035688064	0.00065241688
0.024953079	0.036018691	0.00064939151
0.025084567	0.037056406	0.00066150666
0.025216056	0.035449246	0.00064314791
0.025347545	0.035676926	0.00064980194
0.025479034	0.036269009	0.00064776008
0.025610522	0.035749651	0.00064006619
0.025742011	0.035190396	0.00063496995
0.025873500	0.035087329	0.00063105504
0.026004988	0.034213355	0.00062566111
0.026136477	0.035831072	0.00063629305
0.026267966	0.036544137	0.00063738066
0.026399454	0.035270493	0.00063024926
0.026530943	0.035132977	0.00062174450
0.026662432	0.034226306	0.00061794304
0.026793920	0.034181388	0.00061461784
0.026925409	0.035659646	0.00062424734
0.027056898	0.034399101	0.00061699199
0.027188387	0.034263912	0.00060773301
0.027319875	0.035400560	0.00062149080
0.027451364	0.034959631	0.00061366375
0.027582853	0.034702601	0.00060611839
0.027714341	0.035154656	0.00061117472
0.027845830	0.033731359	0.00059653229
0.027977319	0.034398971	0.00060364263
0.028108807	0.034859272	0.00060404511
0.028240296	0.033990526	0.00059573078
0.028371785	0.034293202	0.00059670976
0.028503274	0.033773476	0.00059070710
0.028634762	0.033977699	0.00059102096
0.028766251	0.034790274	0.00059765321
0.028897740	0.033142425	0.00057910077
0.029029228	0.033467962	0.00058315455
0.029160717	0.033347221	0.00058208638
0.029292206	0.033056813	0.00057662459
0.029423694	0.033627837	0.00058311672
0.029555183	0.032799669	0.00056754288
0.029686672	0.032734548	0.00057146378
0.029818161	0.033156367	0.00057469365
0.029949649	0.032837669	0.00056730509
0.030081138	0.032407624	0.00056534284
0.030212627	0.033422575	0.00056598739
0.030344115	0.032860182	0.00056308264
0.030475604	0.032871012	0.00056469602
0.030607093	0.033075132	0.00056240549
0.030738581	0.031674030	0.00055390894
0.030870070	0.032981035	0.00055887972
0.031001559	0.032531746	0.00055415993
0.031133048	0.031344759	0.00054835894
0.031264536	0.032923363	0.00055564144
0.031396025	0.032122005	0.00055136679
0.031527514	0.032267891	0.00054902393
0.031659002	0.031871058	0.00054480030
0.031790491	0.031617823	0.00054330309
0.031921980	0.032257557	0.00054495908
0.032053468	0.030939234	0.00053626046
0.032184957	0.031183285	0.00053182160
0.032316446	0.031797690	0.00053619752
0.032447935	0.032810631	0.00054763670
0.032579423	0.031113626	0.00053127608
0.032710912	0.032090538	0.00053753839
0.032842401	0.032031920	0.00053489594
0.032973889	0.032031029	0.00053323548
0.033105378	0.031252717	0.00053029929
0.033236867	0.031564084	0.00052960684
0.033368355	0.030201543	0.00052617042
0.033499844	0.029566211	0.00051946678
0.033631333	0.030789346	0.00053096618
0.033762822	0.030373117	0.00053406648
0.033894310	0.030710046	0.00053581494
0.034025799	0.030076641	0.00053022774
0.034157288	0.030034408	0.00052887635
0.034288776	0.030715389	0.00053461385
0.034420265	0.030316941	0.00053606707
0.034551754	0.030508927	0.00053339962
0.034683242	0.030760072	0.00053749023
0.034814731	0.029822327	0.00052714916
0.034946220	0.029552526	0.00052758559
0.035077708	0.029157511	0.00052790955
0.035209197	0.030084558	0.00053352548
0.035340686	0.030963726	0.00053627173
0.035472175	0.029989939	0.00054109688
0.035603663	0.029231406	0.00053539544
0.035735152	0.029426670	0.00054455661
0.035866641	0.029356999	0.00054299601
0.035998129	0.029389409	0.00054006395
0.036129618	0.029164134	0.00054320893
0.036261107	0.029034142	0.00054068701
0.036392595	0.029755242	0.00055388045
0.036524084	0.028862937	0.00054507871
0.036655573	0.028937879	0.00053951334
0.036787062	0.029347445	0.00055057804
0.036918550	0.029422208	0.00054637156
0.037050039	0.029252148	0.00055043532
0.037181528	0.029141829	0.00054529907
0.037313016	0.029033421	0.00054558616
0.037444505	0.029453084	0.00055350061
0.037575994	0.028084397	0.00053986300
0.037707482	0.028862135	0.00055084963
0.037838971	0.028726276	0.00055217443
0.037970460	0.028658738	0.00054752867
0.038101949	0.029099439	0.00055392947
0.038233437	0.028463986	0.00054214359
0.038364926	0.030063867	0.00055201702
0.038496415	0.029933617	0.00054879627
0.038627903	0.028883999	0.00053363707
0.038759392	0.029290134	0.00054079339
0.038890881	0.029441168	0.00053506796
0.039022369	0.030208242	0.00054412578
0.039153858	0.029964572	0.00053823882
0.039285347	0.029180143	0.00052997803
0.039416836	0.030136529	0.00054062517
0.039548324	0.029414992	0.00053309642
0.039679813	0.030255722	0.00053616255
0.039811302	0.029003736	0.00052912347
0.039942790	0.029325756	0.00052862031
0.040074279	0.028957661	0.00052767618
0.040205768	0.028842703	0.00052303193
0.040337256	0.028425319	0.00051628040
0.040468745	0.029651489	0.00052921895
0.040600234	0.028863457	0.00052114334
0.040731723	0.029462926	0.00052759356
0.040863211	0.029895417	0.00052986692
0.040994700	0.028688781	0.00051612655
0.041126189	0.029487172	0.00052668429
0.041257677	0.029798709	0.00052413427
0.041389166	0.029553876	0.00052138416
0.041520655	0.028702189	0.00051625097
0.041652143	0.029657448	0.00052277984
0.041783632	0.029333610	0.00051940237
0.041915121	0.028540311	0.00051198869
0.042046610	0.030016156	0.00052575732
0.042178098	0.029289887	0.00051880631
0.042309587	0.029232178	0.00051557176
0.042441076	0.029905684	0.00052083810
0.042572564	0.029882561	0.00051922526
0.042704053	0.029963888	0.00051783797
0.042835542	0.028093605	0.00050693552
0.042967030	0.029803950	0.00051659892
0.043098519	0.029566720	0.00051620707
0.043230008	0.029528027	0.00051461420
0.043361496	0.029568970	0.00051123562
0.043492985	0.029033640	0.00051072891
0.043624474	0.029167170	0.00050869942
0.043755963	0.029261847	0.00051263621
0.043887451	0.029153864	0.00050792606
0.044018940	0.029412785	0.00050853525
0.044150429	0.028955122	0.00051139211
0.044281917	0.029410239	0.00050729193
0.044413406	0.029084386	0.00050982607
0.044544895	0.029151633	0.00050501256
0.044676383	0.028850013	0.00050361247
0.044807872	0.029358934	0.00050787879
0.044939361	0.029786397	0.00050983595
0.045070850	0.029217456	0.00050473008
0.045202338	0.028742576	0.00050117186
0.045333827	0.029435194	0.00050223417
0.045465316	0.029750027	0.00050958397
0.045596804	0.029010537	0.00050275013
0.045728293	0.029390401	0.00050441065
0.045859782	0.030242049	0.00051095366
0.045991270	0.029397746	0.00049935602
0.046122759	0.029138869	0.00050182217
0.046254248	0.029849287	0.00051381914
0.046385737	0.030067196	0.00051727477
0.046517225	0.028743873	0.00050974852
0.046648714	0.028872612	0.00051231916
0.046780203	0.030446228	0.00053072886
0.046911691	0.029784486	0.00052417429
0.047043180	0.029651468	0.00052330715
0.047174669	0.029059333	0.00052023079
0.047306157	0.029440673	0.00052436881
0.047437646	0.028809064	0.00052255794
0.047569135	0.028578863	0.00052299694
0.047700624	0.028954437	0.00052099665
0.047832112	0.029781914	0.00053470137
0.047963601	0.029273959	0.00052598811
0.048095090	0.028762568	0.00052624619
0.048226578	0.029320491	0.00053289025
0.048358067	0.029833846	0.00053458135
0.048489556	0.029748172	0.00053534482
0.048621044	0.029899354	0.00053569997
0.048752533	0.029980295	0.00054257449
0.048884022	0.029642250	0.00053670650
0.049015511	0.028602422	0.00052867133
0.049146999	0.029023385	0.00053218929
0.049278488	0.029610247	0.00053683939
0.049409977	0.028787951	0.00053450895
0.049541465	0.029502949	0.00053807973
0.049672954	0.029438456	0.00053821710
0.049804443	0.028895864	0.00053415107
0.049935931	0.030080825	0.00054601683
0.050067420	0.027886494	0.00052715073
0.050198909	0.029463462	0.00054216608
0.050330398	0.029709639	0.00054239001
0.050461886	0.030558995	0.00054883992
0.050593375	0.029514361	0.00054274296
0.050724864	0.028808556	0.00053863423
0.050856352	0.029473370	0.00054536931
0.050987841	0.030002439	0.00054505523
0.051119330	0.029172296	0.00054001235
0.051250818	0.029869741	0.00054716617
0.051382307	0.029422703	0.00054582666
0.051513796	0.030446033	0.00055260842
0.051645284	0.029394046	0.00054440604
0.051776773	0.029270468	0.00054236437
0.051908262	0.029032455	0.00054286813
0.052039751	0.029672432	0.00054692258
0.052171239	0.029954717	0.00055187718
0.052302728	0.029569081	0.00055111894
0.052434217	0.029168357	0.00054304257
0.052565705	0.029943611	0.00055365708
0.052697194	0.028951899	0.00054457732
0.052828683	0.029740375	0.00055185626
0.052960171	0.029466418	0.00054900633
0.053091660	0.029484967	0.00054629673
0.053223149	0.028263405	0.00054133059
0.053354638	0.028918012	0.00054694270
0.053486126	0.029029726	0.00054817546
0.053617615	0.029481692	0.00054962999
0.053749104	0.029025073	0.00054729954
0.053880592	0.030370204	0.00055756929
0.054012081	0.028697549	0.00054829684
0.054143570	0.029078897	0.00055153512
0.054275058	0.029024366	0.00054795280
0.054406547	0.029465157	0.00054917487
0.054538036	0.028624694	0.00054727697
0.054669525	0.029819572	0.00055331901
0.054801013	0.029397475	0.00055591983
0.054932502	0.029949730	0.00055949028
0.055063991	0.028549788	0.00054178388
0.055195479	0.029806971	0.00055942060
0.055326968	0.028640400	0.00054710531
0.055458457	0.030167553	0.00056305524
0.055589945	0.028545467	0.00054705166
0.055721434	0.029134734	0.00054939235
0.055852923	0.029800694	0.00056068479
0.055984412	0.029975178	0.00056090771
0.056115900	0.028898212	0.00055038931
0.056247389	0.028803736	0.00055151806
0.056378878	0.029385160	0.00055164913
0.056510366	0.028935819	0.00055392029
0.056641855	0.029006724	0.00055260472
0.056773344	0.029581273	0.00055754287
0.056904832	0.028195997	0.00054692279
0.057036321	0.029160377	0.00055064312
0.057167810	0.028350302	0.00054810946
0.057299299	0.029329214	0.00055594436
0.057430787	0.028110407	0.00054259426
0.057562276	0.028497084	0.00055010999
0.057693765	0.029250756	0.00054822250
0.057825253	0.029427213	0.00055633063
0.057956742	0.029202223	0.00055470010
0.058088231	0.029243418	0.00055234810
0.058219719	0.028824166	0.00055226215
0.058351208	0.028863368	0.00054459570
0.058482697	0.028465915	0.00054568944
0.058614186	0.029342545	0.00055237817
0.058745674	0.030101611	0.00055489070
0.058877163	0.029704695	0.00055366870
0.059008652	0.029501423	0.00054584250
0.059140140	0.029641875	0.00055275623
0.059271629	0.029324009	0.00054782256
0.059403118	0.029084518	0.00054277591
0.059534606	0.029662516	0.00055269963
0.059666095	0.029975663	0.00054686021
0.059797584	0.029628716	0.00054559888
0.059929072	0.029376121	0.00054781417
0.060060561	0.029097763	0.00054217056
0.060192050	0.028961752	0.00054292905
0.060323539	0.028199001	0.00053258274
0.060455027	0.029444707	0.00054456703
0.060586516	0.029262308	0.00054362647
0.060718005	0.029601726	0.00054284858
0.060849493	0.029550314	0.00054324175
0.060980982	0.029199578	0.00054102319
0.061112471	0.028648858	0.00053508743
0.061243959	0.029520582	0.00054883633
0.061375448	0.028677699	0.00053401562
0.061506937	0.029944529	0.00054714999
0.061638426	0.029370851	0.00054152425
0.061769914	0.029783854	0.00054465888
0.061901403	0.029725977	0.00054795688
0.062032892	0.028805342	0.00053373752
0.062164380	0.030060454	0.00054586001
0.062295869	0.029213184	0.00053924584
0.062427358	0.028682526	0.00053514968
0.062558846	0.028034334	0.00053291457
0.062690335	0.028765111	0.00053094035
0.062821824	0.028699198	0.00053441597
0.062953313	0.028914900	0.00053578348
0.063084801	0.029988556	0.00054307930
0.063216290	0.029108079	0.00053992629
0.063347779	0.029176301	0.00053705056
0.063479267	0.029276301	0.00053344864
0.063610756	0.028968271	0.00053793125
0.063742245	0.029576931	0.00053837109
0.063873733	0.029138290	0.00053972991
0.064005222	0.028819266	0.00053038598
0.064136711	0.028445574	0.00053044384
0.064268200	0.028015082	0.00052563405
0.064399688	0.029089589	0.00053246839
0.064531177	0.029799897	0.00054255994
0.064662666	0.028736998	0.00053064039
0.064794154	0.030170728	0.00054228265
0.064925643	0.029727549	0.00054047358
0.065057132	0.029082506	0.00053420366
0.065188620	0.029586531	0.00053853901
0.065320109	0.028985347	0.00052961466
0.065451598	0.028567440	0.00052601989
0.065583087	0.029506609	0.00053489073
0.065714575	0.028540111	0.00052522882
0.065846064	0.029066944	0.00053325260
0.065977553	0.029660388	0.00053578150
0.066109041	0.028032817	0.00052232398
0.066240530	0.030033334	0.00053995903
0.066372019	0.028829323	0.00052822735
0.066503507	0.029075788	0.00053101946
0.066634996	0.029634171	0.00053285588
0.066766485	0.028999050	0.00053128209
0.066897973	0.029146184	0.00053135409
0.067029462	0.028674610	0.00052739717
0.067160951	0.027889020	0.00052198700
0.067292440	0.029337743	0.00053065372
0.067423928	0.028636721	0.00052095147
0.067555417	0.029329421	0.00053078186
0.067686906	0.029521819	0.00053148716
0.067818394	0.028268430	0.00052131729
0.067949883	0.028873857	0.00052608151
0.068081372	0.029167481	0.00052677138
0.068212860	0.029571007	0.00053135641
0.068344349	0.029167517	0.00052830840
0.068475838	0.028650223	0.00052294970
0.068607327	0.028569921	0.00052362687
0.068738815	0.029131650	0.00052208666
0.068870304	0.028872043	0.00052522542
0.069001793	0.028294962	0.00051826286
0.069133281	0.029176696	0.00052650196
0.069264770	0.028491885	0.00052414040
0.069396259	0.027865353	0.00051074527
0.069527747	0.027979233	0.00051568495
0.069659236	0.028093906	0.00051687215
0.069790725	0.029266989	0.00052560443
0.069922214	0.028814023	0.00052274092
0.070053702	0.029269740	0.00052178858
0.070185191	0.029163881	0.00052537327
0.070316680	0.029924287	0.00052664040
0.070448168	0.028775147	0.00052066909
0.070579657	0.029044916	0.00052262874
0.070711146	0.028170027	0.00051195481
0.070842634	0.028202222	0.00051606831
0.070974123	0.028079455	0.00051409663
0.071105612	0.028393355	0.00051521300
0.071237101	0.029031648	0.00052288785
0.071368589	0.027959735	0.00050823405
0.071500078	0.028390714	0.00051652683
0.071631567	0.028627216	0.00051818121
0.071763055	0.028500457	0.00051675585
0.071894544	0.028076003	0.00051376763
0.072026033	0.028539070	0.00051147638
0.072157521	0.028855687	0.00051952901
0.072289010	0.027778209	0.00050970718
0.072420499	0.027610574	0.00050636092
0.072551988	0.028106057	0.00050921438
0.072683476	0.028474432	0.00051183064
0.072814965	0.028081455	0.00051134276
0.072946454	0.027118398	0.00050524280
0.073077942	0.028981760	0.00051421960
0.073209431	0.028264309	0.00051178795
0.073340920	0.026680704	0.00049632132
0.073472408	0.028021634	0.00050831558
0.073603897	0.027765849	0.00050858065
0.073735386	0.026989649	0.00049909171
0.073866875	0.027786623	0.00050600566
0.073998363	0.027735505	0.00050559201
0.074129852	0.026683206	0.00049874719
0.074261341	0.027244414	0.00050345885
0.074392829	0.027813468	0.00050324072
0.074524318	0.027455865	0.00050441258
0.074655807	0.027083903	0.00049804886
0.074787295	0.027235535	0.00050164936
0.074918784	0.027243116	0.00050123024
0.075050273	0.027029857	0.00049593799
0.075181761	0.026736144	0.00049460658
0.075313250	0.027748254	0.00050648511
0.075444739	0.027536494	0.00050193057
0.075576228	0.027212378	0.00050130338
0.075707716	0.028223671	0.00050526385
0.075839205	0.027437150	0.00049993444
0.075970694	0.027554320	0.00049944277
0.076102182	0.027747870	0.00049965063
0.076233671	0.027197337	0.00050092832
0.076365160	0.027210465	0.00049413171
0.076496648	0.026550082	0.00049381130
0.076628137	0.026369930	0.00049045837
0.076759626	0.026905484	0.00049265389
0.076891115	0.026522882	0.00049125687
0.077022603	0.027262870	0.00049563962
0.077154092	0.026640924	0.00049191486
0.077285581	0.026729878	0.00049472653
0.077417069	0.027400668	0.00049641274
0.077548558	0.027653951	0.00049923847
0.077680047	0.026362788	0.00048727643
0.077811535	0.027889485	0.00049938895
0.077943024	0.027549926	0.00049777985
0.078074513	0.027077864	0.00049177378
0.078206002	0.028023745	0.00050233345
0.078337490	0.026156713	0.00048548909
0.078468979	0.027430349	0.00049437709
0.078600468	0.027068969	0.00049454007
0.078731956	0.026239857	0.00048430721
0.078863445	0.026553739	0.00049026856
0.078994934	0.026887552	0.00048877607
0.079126422	0.026307909	0.00048594967
0.079257911	0.026453256	0.00048794322
0.079389400	0.026135498	0.00048227277
0.079520889	0.026232004	0.00048396769
0.079652377	0.026637151	0.00048814499
0.079783866	0.027129766	0.00048916517
0.079915355	0.026575235	0.00048861030
0.080046843	0.027231869	0.00049002156
0.080178332	0.026486102	0.00048553184
0.080309821	0.026771465	0.00048818858
0.080441309	0.027403988	0.00048754358
0.080572798	0.026314465	0.00048401297
0.080704287	0.027065993	0.00048991665
0.080835776	0.027709967	0.00049314298
0.080967264	0.026417308	0.00048775299
0.081098753	0.026074530	0.00047807438
0.081230242	0.025389731	0.00047589087
0.081361730	0.025564834	0.00047735144
0.081493219	0.026785361	0.00048471106
0.081624708	0.026033461	0.00048113482
0.081756196	0.025800776	0.00047276636
0.081887685	0.026264261	0.00048275775
0.082019174	0.026660896	0.00048506794
0.082150663	0.026586189	0.00048193144
0.082282151	0.026346492	0.00048320385
0.082413640	0.026081512	0.00047642421
0.082545129	0.026622045	0.00048418093
0.082676617	0.026507699	0.00048155272
0.082808106	0.027105331	0.00048461502
0.082939595	0.026321649	0.00048198824
0.083071083	0.026654844	0.00047971107
0.083202572	0.027509636	0.00048691389
0.083334061	0.025623214	0.00047747955
0.083465549	0.026578291	0.00047756751
0.083597038	0.026532651	0.00048155526
0.083728527	0.027059256	0.00048046712
0.083860016	0.026000271	0.00047654601
0.083991504	0.026573491	0.00047971151
0.084122993	0.025946918	0.00047296935
0.084254482	0.025753361	0.00047286238
0.084385970	0.026539158	0.00047776385
0.084517459	0.026182587	0.00047525132
0.084648948	0.026285553	0.00047776524
0.084780436	0.027336560	0.00048145415
0.084911925	0.026279290	0.00047513374
0.085043414	0.026039463	0.00047466585
0.085174903	0.026695040	0.00047730526
0.085306391	0.025662853	0.00047340234
0.085437880	0.025588262	0.00046732805
0.085569369	0.025798708	0.00047092848
0.085700857	0.025684356	0.00046840826
0.085832346	0.025950421	0.00047112386
0.085963835	0.026784713	0.00047968933
0.086095323	0.026308603	0.00047230208
0.086226812	0.025837039	0.00047014533
0.086358301	0.026380701	0.00047318417
0.086489790	0.026013046	0.00046948700
0.086621278	0.026431627	0.00047453794
0.086752767	0.026817863	0.00047516573
0.086884256	0.024958147	0.00046261031
0.087015744	0.026188237	0.00047288936
0.087147233	0.025986486	0.00046942855
0.087278722	0.026386255	0.00047569670
0.087410210	0.025810442	0.00046656853
0.087541699	0.025722749	0.00046727223
0.087673188	0.025860075	0.00046988119
0.087804677	0.026210895	0.00046938641
0.087936165	0.025643916	0.00046659853
0.088067654	0.026184265	0.00047028222
0.088199143	0.026773040	0.00047134894
0.088330631	0.026099348	0.00047051657
0.088462120	0.025076419	0.00045896501
0.088593609	0.025188946	0.00046382749
0.088725097	0.025289073	0.00046086452
0.088856586	0.026152707	0.00046582237
0.088988075	0.025484652	0.00046441671
0.089119564	0.025673675	0.00046369970
0.089251052	0.026268676	0.00046964687
0.089382541	0.025768411	0.00046482454
0.089514030	0.026189626	0.00046759354
0.089645518	0.025657723	0.00046176575
0.089777007	0.025766535	0.00046258095
0.089908496	0.025841458	0.00046672425
0.090039984	0.025759778	0.00046417368
0.090171473	0.026152276	0.00046492935
0.090302962	0.025359205	0.00046366423
0.090434451	0.025765902	0.00046195973
0.090565939	0.025807767	0.00046507368
0.090697428	0.025587381	0.00046183522
0.090828917	0.024535336	0.00045081857
0.090960405	0.025077082	0.00045916007
0.091091894	0.025299778	0.00045721271
0.091223383	0.025815558	0.00046392474
0.091354871	0.025076316	0.00045953916
0.091486360	0.024619007	0.00046284069
0.091617849	0.024847055	0.00046875290
0.091749337	0.025776433	0.00048096880
0.091880826	0.025558951	0.00048169836
0.092012315	0.025361074	0.00048321170
0.092143804	0.026133899	0.00048873440
0.092275292	0.024658965	0.00048063049
0.092406781	0.024952869	0.00048401443
0.092538270	0.025498190	0.00049317519
0.092669758	0.025823297	0.00049909149
0.092801247	0.025584248	0.00048015054
0.092932736	0.024738627	0.00047663664
0.093064224	0.025239984	0.00047516314
0.093195713	0.025283677	0.00047175401
0.093327202	0.024637227	0.00046875405
0.093458691	0.024467658	0.00045949308
0.093590179	0.024741434	0.00046777702
0.093721668	0.024943214	0.00046808623
0.093853157	0.024670578	0.00046458901
0.093984645	0.025387745	0.00046846708
0.094116134	0.025195331	0.00046506134
0.094247623	0.024265072	0.00045640068
0.094379111	0.024100074	0.00045670650
0.094510600	0.025244563	0.00046464084
0.094642089	0.025028621	0.00046378117
0.094773578	0.024769062	0.00045754646
0.094905066	0.024485824	0.00045867755
0.095036555	0.025129859	0.00046499589
0.095168044	0.025376393	0.00046128370
0.095299532	0.024288821	0.00045572558
0.095431021	0.025158375	0.00045917553
0.095562510	0.024450078	0.00045713449
0.095693998	0.024929505	0.00046003020
0.095825487	0.024567754	0.00045284846
0.095956976	0.024838038	0.00045814944
0.096088465	0.024648876	0.00045266267
0.096219953	0.024786879	0.00045824699
0.096351442	0.024833201	0.00045813721
0.096482931	0.024777653	0.00045566545
0.096614419	0.024904995	0.00045511773
0.096745908	0.024785488	0.00045479939
0.096877397	0.025216509	0.00045707422
0.097008885	0.024386066	0.00045281755
0.097140374	0.023989282	0.00044608658
0.097271863	0.024397153	0.00045042455
0.097403352	0.024150402	0.00044824036
0.097534840	0.024973596	0.00045389432
0.097666329	0.024834923	0.00045559625
0.097797818	0.024301003	0.00044430031
0.097929306	0.024510670	0.00044965520
0.098060795	0.024089239	0.00044343689
0.098192284	0.025256469	0.00044957341
0.098323772	0.024728761	0.00044840747
0.098455261	0.025525996	0.00045053891
0.098586750	0.024484748	0.00044252462
0.098718239	0.024104621	0.00044084004
0.098849727	0.024816597	0.00044298614
0.098981216	0.024561439	0.00044249329
0.099112705	0.023871640	0.00043683840
0.099244193	0.024870673	0.00044384302
0.099375682	0.024435358	0.00044062399
0.099507171	0.024442938	0.00044078631
0.099638659	0.024508745	0.00044272623
0.099770148	0.023912328	0.00043653763
0.099901637	0.024113030	0.00043601315
0.10003313	0.024156133	0.00043959016
0.10016461	0.024221815	0.00043848895
0.10029610	0.024304712	0.00044262074
0.10042759	0.023901400	0.00043665499
0.10055908	0.023987383	0.00043828999
0.10069057	0.023471171	0.00043579158
0.10082206	0.023967941	0.00043628121
0.10095355	0.023489113	0.00043783760
0.10108504	0.023844766	0.00043476521
0.10121652	0.023906334	0.00043432591
0.10134801	0.024409257	0.00044115586
0.10147950	0.024744049	0.00044340442
0.10161099	0.023968974	0.00043659329
0.10174248	0.024764919	0.00044417593
0.10187397	0.024616494	0.00043830369
0.10200546	0.024567529	0.00044074817
0.10213694	0.023318307	0.00043074121
0.10226843	0.022997529	0.00042945627
0.10239992	0.024248889	0.00043835169
0.10253141	0.024127697	0.00043243587
0.10266290	0.023654976	0.00043421751
0.10279439	0.024474638	0.00043777466
0.10292588	0.024107820	0.00043469144
0.10305737	0.023381333	0.00043197520
0.10318885	0.024158551	0.00043467765
0.10332034	0.023208887	0.00042789665
0.10345183	0.024537301	0.00043758687
0.10358332	0.024225108	0.00043659974
0.10371481	0.023853034	0.00043230276
0.10384630	0.023851162	0.00043164568
0.10397779	0.024072636	0.00043431316
0.10410928	0.023752477	0.00043319609
0.10424076	0.024651029	0.00043780470
0.10437225	0.024305627	0.00043514497
0.10450374	0.023368955	0.00042437251
0.10463523	0.023326488	0.00042788773
0.10476672	0.024315668	0.00043380337
0.10489821	0.024246474	0.00043360234
0.10502970	0.024110587	0.00043271278
0.10516118	0.023617290	0.00042788808
0.10529267	0.023834090	0.00043189968
0.10542416	0.023598361	0.00042741678
0.10555565	0.023271505	0.00042670072
0.10568714	0.023609886	0.00042921103
0.10581863	0.024431665	0.00043218129
0.10595012	0.024286629	0.00043132418
0.10608161	0.023923818	0.00043138855
0.10621309	0.024787469	0.00043632058
0.10634458	0.024522178	0.00043177017
0.10647607	0.023897274	0.00042824402
0.10660756	0.023553986	0.00042444954
0.10673905	0.023376218	0.00042541249
0.10687054	0.023660708	0.00043129814
0.10700203	0.023487125	0.00043472835
0.10713352	0.023501927	0.00043856870
0.10726500	0.024258900	0.00044788207
0.10739649	0.023828409	0.00045097236
0.10752798	0.024475677	0.00045215604
0.10765947	0.024559867	0.00045632414
0.10779096	0.023552997	0.00045126928
0.10792245	0.023642792	0.00045512662
0.10805394	0.023499531	0.00045592518
0.10818542	0.024164553	0.00045858678
0.10831691	0.023744477	0.00045997539
0.10844840	0.024750738	0.00046866152
0.10857989	0.023790343	0.00046366741
0.10871138	0.023519673	0.00046506200
0.10884287	0.024021795	0.00046718201
0.10897436	0.023897576	0.00046613804
0.10910585	0.023057773	0.00046469063
0.10923733	0.023902844	0.00046622190
0.10936882	0.024153542	0.00047854130
0.10950031	0.024647741	0.00047794266
0.10963180	0.024042838	0.00047475443
0.10976329	0.023823282	0.00047411381
0.10989478	0.023355113	0.00047354790
0.11002627	0.023409789	0.00047868532
0.11015776	0.023012276	0.00047011156
0.11028924	0.023484130	0.00047693225
0.11042073	0.024051206	0.00048672595
0.11055222	0.024536746	0.00048530692
0.11068371	0.023595937	0.00048226191
0.11081520	0.024097964	0.00048446099
0.11094669	0.024154536	0.00048653849
0.11107818	0.023440986	0.00048486837
0.11120966	0.024345462	0.00049021276
0.11134115	0.024329990	0.00049358491
0.11147264	0.023656440	0.00048452128
0.11160413	0.023018193	0.00048202455
0.11173562	0.023306531	0.00049001990
0.11186711	0.024076996	0.00047843903
0.11199860	0.023082022	0.00047129819
0.11213009	0.023237289	0.00046395798
0.11226157	0.023451828	0.00046230937
0.11239306	0.022933597	0.00045830706
0.11252455	0.023108081	0.00045744491
0.11265604	0.023991569	0.00046353130
0.11278753	0.023834352	0.00045862598
0.11291902	0.024648387	0.00046417333
0.11305051	0.024169049	0.00046293071
0.11318200	0.023229866	0.00045077434
0.11331348	0.023520156	0.00045333973
0.11344497	0.023800614	0.00045583510
0.11357646	0.025015715	0.00045961112
0.11370795	0.024523017	0.00045906035
0.11383944	0.023960190	0.00045409147
0.11397093	0.023940256	0.00045223987
0.11410242	0.023904643	0.00045280899
0.11423390	0.024492319	0.00045075327
0.11436539	0.024766917	0.00045855924
0.11449688	0.023309089	0.00044084283
0.11462837	0.023521039	0.00044960391
0.11475986	0.024090145	0.00044749045
0.11489135	0.024138808	0.00044666127
0.11502284	0.023661125	0.00044623297
0.11515433	0.023578993	0.00044319739
0.11528581	0.023520991	0.00044299817
0.11541730	0.024621789	0.00044872245
0.11554879	0.024787263	0.00044739076
0.11568028	0.023514585	0.00044393306
0.11581177	0.022997629	0.00043739285
0.11594326	0.023694900	0.00044042148
0.11607475	0.023932794	0.00044165207
0.11620624	0.023741097	0.00043833319
0.11633772	0.024508504	0.00044692748
0.11646921	0.024054808	0.00044378211
0.11660070	0.024366956	0.00044401289
0.11673219	0.024310228	0.00044151353
0.11686368	0.024081477	0.00043943459
0.11699517	0.023640089	0.00043590852
0.11712666	0.024051825	0.00043874482
0.11725814	0.023746897	0.00043351216
0.11738963	0.023818846	0.00043257926
0.11752112	0.023335554	0.00042999426
0.11765261	0.023583834	0.00043326057
0.11778410	0.023843337	0.00043462768
0.11791559	0.023802182	0.00043169458
0.11804708	0.023837826	0.00042987009
0.11817857	0.023498980	0.00042895714
0.11831005	0.023732819	0.00042919517
0.11844154	0.023963208	0.00043371424
0.11857303	0.023392885	0.00042520078
0.11870452	0.023552901	0.00042478238
0.11883601	0.023891535	0.00042781308
0.11896750	0.023951190	0.00042769016
0.11909899	0.024021034	0.00043050262
0.11923048	0.023889160	0.00042376699
0.11936196	0.024534502	0.00043073546
0.11949345	0.024150216	0.00042471633
0.11962494	0.023840569	0.00042125137
0.11975643	0.024196739	0.00042859194
0.11988792	0.024270132	0.00042504263
0.12001941	0.023753951	0.00042271746
0.12015090	0.023658416	0.00042190624
0.12028239	0.023793921	0.00042336652
0.12041387	0.023332895	0.00041468004
0.12054536	0.023255616	0.00041574304
0.12067685	0.023421019	0.00041684423
0.12080834	0.023608672	0.00041864215
0.12093983	0.023271729	0.00041328294
0.12107132	0.022519514	0.00041233073
0.12120281	0.023449184	0.00041513831
0.12133429	0.023441199	0.00041304446
0.12146578	0.023064363	0.00041268137
0.12159727	0.024772876	0.00042216632
0.12172876	0.023673002	0.00041690764
0.12186025	0.024159225	0.00041952579
0.12199174	0.022880400	0.00041046286
0.12212323	0.023318748	0.00041272819
0.12225472	0.024526003	0.00042050073
0.12238620	0.023495497	0.00041542086
0.12251769	0.024690324	0.00041975201
0.12264918	0.024066818	0.00041790197
0.12278067	0.023851610	0.00041749575
0.12291216	0.024372705	0.00041932191
0.12304365	0.023864865	0.00041577847
0.12317514	0.023860266	0.00041419978
0.12330663	0.024286418	0.00041824823
0.12343811	0.024981102	0.00042408511
0.12356960	0.024417983	0.00041755506
0.12370109	0.023811093	0.00041399272
0.12383258	0.023618131	0.00041285954
0.12396407	0.023692338	0.00040987446
0.12409556	0.023745868	0.00041673325
0.12422705	0.023697033	0.00041157034
0.12435853	0.023748290	0.00041446885
0.12449002	0.023559565	0.00040982326
0.12462151	0.024385163	0.00041916255
0.12475300	0.023524576	0.00041072561
0.12488449	0.023881036	0.00041268381
0.12501598	0.023931369	0.00041456686
0.12514747	0.023673834	0.00041019331
0.12527896	0.024005947	0.00041102312
0.12541044	0.024428758	0.00041690564
0.12554193	0.023563349	0.00040898555
0.12567342	0.023415759	0.00040772566
0.12580491	0.023415897	0.00041131433
0.12593640	0.023562969	0.00040793959
0.12606789	0.023176225	0.00040860515
0.12619938	0.024022327	0.00041293324
0.12633087	0.023701247	0.00041004223
0.12646235	0.023540367	0.00040898914
0.12659384	0.024444160	0.00041109513
0.12672533	0.023313755	0.00040839225
0.12685682	0.023523157	0.00040628307
0.12698831	0.023750073	0.00041035241
0.12711980	0.023094216	0.00040320466
0.12725129	0.024055744	0.00040927023
0.12738277	0.023906641	0.00041205036
0.12751426	0.023308794	0.00040503561
0.12764575	0.023837043	0.00040861620
0.12777724	0.023614372	0.00040465376
0.12790873	0.023691495	0.00040830203
0.12804022	0.023491167	0.00040815766
0.12817171	0.024289618	0.00041049641
0.12830320	0.023383862	0.00040547281
0.12843468	0.023635467	0.00040639586
0.12856617	0.023852948	0.00040678444
0.12869766	0.024315923	0.00040923534
0.12882915	0.024117947	0.00041082539
0.12896064	0.024420898	0.00040916675
0.12909213	0.023908404	0.00040601954
0.12922362	0.023703852	0.00040522006
0.12935511	0.023827042	0.00040705674
0.12948659	0.023765396	0.00040613784
0.12961808	0.024323096	0.00040774134
0.12974957	0.023989120	0.00040420390
0.12988106	0.024108884	0.00040766833
0.13001255	0.024430820	0.00040933507
0.13014404	0.024092479	0.00040887903
0.13027553	0.023574705	0.00040229707
0.13040701	0.023093228	0.00039838727
0.13053850	0.023715113	0.00040441179
0.13066999	0.023886051	0.00040379074
0.13080148	0.024119023	0.00040748601
0.13093297	0.023305217	0.00040016716
0.13106446	0.023518190	0.00040184679
0.13119595	0.023781985	0.00040333982
0.13132744	0.023420731	0.00040190198
0.13145892	0.023379545	0.00040149762
0.13159041	0.024159707	0.00040509401
0.13172190	0.023366283	0.00039874038
0.13185339	0.024108652	0.00040700497
0.13198488	0.023791637	0.00040179787
0.13211637	0.023783051	0.00040299512
0.13224786	0.024046355	0.00040187287
0.13237935	0.023710008	0.00040155340
0.13251083	0.023549962	0.00040116128
0.13264232	0.024010284	0.00040357205
0.13277381	0.024221656	0.00040603722
0.13290530	0.023896120	0.00040063041
0.13303679	0.023610524	0.00040086616
0.13316828	0.023225639	0.00039833027
0.13329977	0.023488725	0.00039687666
0.13343125	0.024015874	0.00040475510
0.13356274	0.023837121	0.00039912381
0.13369423	0.023805292	0.00040054905
0.13382572	0.024862290	0.00040830139
0.13395721	0.023826489	0.00039929111
0.13408870	0.023966445	0.00040174807
0.13422019	0.023208754	0.00039396135
0.13435168	0.023101009	0.00039705281
0.13448316	0.023617439	0.00039934807
0.13461465	0.023918310	0.00039860143
0.13474614	0.023307196	0.00039574730
0.13487763	0.023725576	0.00039890331
0.13500912	0.022865273	0.00039253367
0.13514061	0.023550773	0.00039726160
0.13527210	0.022371325	0.00039117106
0.13540359	0.024058847	0.00040084622
0.13553507	0.023640430	0.00039654925
0.13566656	0.023747662	0.00039822077
0.13579805	0.023512328	0.00039837966
0.13592954	0.023904174	0.00039819870
0.13606103	0.024097250	0.00040258223
0.13619252	0.022686495	0.00038958251
0.13632401	0.023450670	0.00039371208
0.13645549	0.023608287	0.00039794703
0.13658698	0.024171017	0.00039996544
0.13671847	0.023317046	0.00039383316
0.13684996	0.022910680	0.00039135333
0.13698145	0.024314591	0.00039929129
0.13711294	0.024101166	0.00039782369
0.13724443	0.024033120	0.00039890987
0.13737592	0.023308961	0.00039291902
0.13750740	0.023690044	0.00039674712
0.13763889	0.023983506	0.00039583269
0.13777038	0.024303975	0.00039979628
0.13790187	0.024033262	0.00039647705
0.13803336	0.023296510	0.00039148182
0.13816485	0.024222155	0.00039911799
0.13829634	0.024181208	0.00039585693
0.13842783	0.023039455	0.00039201280
0.13855931	0.023441878	0.00039400263
0.13869080	0.023675034	0.00039302263
0.13882229	0.023299861	0.00039167490
0.13895378	0.024106544	0.00039570328
0.13908527	0.023578708	0.00039367770
0.13921676	0.023800398	0.00039534008
0.13934825	0.023761488	0.00039260687
0.13947973	0.023828664	0.00039399299
0.13961122	0.023825514	0.00039292002
0.13974271	0.023794199	0.00039491015
0.13987420	0.023694346	0.00039405164
0.14000569	0.022963429	0.00038571571
0.14013718	0.023586675	0.00039278329
0.14026867	0.023833261	0.00039369510
0.14040016	0.023913268	0.00039464156
0.14053164	0.024669565	0.00040050451
0.14066313	0.023136183	0.00038593161
0.14079462	0.023524665	0.00039168417
0.14092611	0.023745000	0.00039193836
0.14105760	0.023294857	0.00038867276
0.14118909	0.023578165	0.00039269955
0.14132058	0.024081256	0.00039065113
0.14145207	0.023812611	0.00039151284
0.14158355	0.023882349	0.00039122966
0.14171504	0.023893256	0.00039170051
0.14184653	0.023422081	0.00038877385
0.14197802	0.023435696	0.00038671621
0.14210951	0.023903198	0.00039090932
0.14224100	0.023621898	0.00038891035
0.14237249	0.023562015	0.00038845484
0.14250398	0.023670664	0.00039094674
0.14263546	0.023244783	0.00038415201
0.14276695	0.024358114	0.00039258668
0.14289844	0.023704749	0.00038832753
0.14302993	0.023583864	0.00038685492
0.14316142	0.023635924	0.00038730161
0.14329291	0.023205651	0.00038368008
0.14342440	0.023585751	0.00038752544
0.14355588	0.023176845	0.00038386552
0.14368737	0.023116778	0.00038378783
0.14381886	0.023788986	0.00038948589
0.14395035	0.024336544	0.00039050390
0.14408184	0.023842694	0.00038760591
0.14421333	0.023615300	0.00038748396
0.14434482	0.023027613	0.00038027416
0.14447631	0.024593748	0.00039274686
0.14460779	0.023167341	0.00038315859
0.14473928	0.023371054	0.00038443858
0.14487077	0.023438383	0.00038600482
0.14500226	0.023937792	0.00038837534
0.14513375	0.023629628	0.00038771098
0.14526524	0.023430210	0.00038344384
0.14539673	0.023061465	0.00038268483
0.14552822	0.023812122	0.00038927201
0.14565970	0.023832956	0.00038636343
0.14579119	0.023804609	0.00038686195
0.14592268	0.023860464	0.00038736688
0.14605417	0.023277576	0.00038224882
0.14618566	0.023573741	0.00038496590
0.14631715	0.023652859	0.00038392849
0.14644864	0.023528839	0.00038388459
0.14658012	0.023196503	0.00038148741
0.14671161	0.023669305	0.00038584805
0.14684310	0.023757551	0.00038766664
0.14697459	0.024066543	0.00038664752
0.14710608	0.023336477	0.00038211218
0.14723757	0.023142493	0.00038192307
0.14736906	0.024059778	0.00038603023
0.14750055	0.023827606	0.00038602300
0.14763203	0.024004448	0.00038546806
0.14776352	0.023218295	0.00038013490
0.14789501	0.023466326	0.00038302396
0.14802650	0.023613527	0.00038114551
0.14815799	0.023087337	0.00038178814
0.14828948	0.023035672	0.00037805129
0.14842097	0.022960109	0.00037940921
0.14855246	0.024109252	0.00038495476
0.14868394	0.023521446	0.00038038544
0.14881543	0.023616237	0.00038328700
0.14894692	0.023308391	0.00038082819
0.14907841	0.023770742	0.00038221233
0.14920990	0.023695883	0.00038280812
0.14934139	0.023358763	0.00037983288
0.14947288	0.023341188	0.00038165655
0.14960436	0.023714707	0.00038204393
0.14973585	0.023665153	0.00038140695
0.14986734	0.023677282	0.00038196158
0.14999883	0.024036074	0.00038308144
0.15013032	0.023406337	0.00038076478
0.15026181	0.023325621	0.00037931620
0.15039330	0.023431021	0.00037962873
0.15052479	0.023402666	0.00038035030
0.15065627	0.024240751	0.00038491854
0.15078776	0.024234427	0.00038546429
0.15091925	0.023570907	0.00037929569
0.15105074	0.023578764	0.00038035094
0.15118223	0.023419858	0.00038069174
0.15131372	0.023137805	0.00037794621
0.15144521	0.023663535	0.00038160711
0.15157670	0.024018527	0.00038248583
0.15170818	0.023646246	0.00037830503
0.15183967	0.023248358	0.00037734026
0.15197116	0.024282391	0.00038353793
0.15210265	0.024037915	0.00038121442
0.15223414	0.023739421	0.00037988906
0.15236563	0.023501132	0.00037789360
0.15249712	0.023272017	0.00037696710
0.15262860	0.023554545	0.00037797705
0.15276009	0.023810333	0.00037997694
0.15289158	0.023823887	0.00038009949
0.15302307	0.023210850	0.00037520735
0.15315456	0.023491930	0.00037847533
0.15328605	0.023951820	0.00038046502
0.15341754	0.024351796	0.00038415655
0.15354903	0.024024840	0.00037830302
0.15368051	0.023565603	0.00037748542
0.15381200	0.023558016	0.00037699052
0.15394349	0.024028833	0.00038102996
0.15407498	0.023263935	0.00037599495
0.15420647	0.023423081	0.00037414055
0.15433796	0.023312145	0.00037609312
0.15446945	0.023918117	0.00037856635
0.15460094	0.023777418	0.00037926487
0.15473242	0.023181476	0.00037522942
0.15486391	0.023225938	0.00037446477
0.15499540	0.023047711	0.00037201787
0.15512689	0.023936242	0.00037805387
0.15525838	0.023530644	0.00037568816
0.15538987	0.023406808	0.00037459343
0.15552136	0.023113838	0.00037346042
0.15565284	0.023456463	0.00037512449
0.15578433	0.024219944	0.00037992400
0.15591582	0.023553488	0.00037687185
0.15604731	0.023377402	0.00037601931
0.15617880	0.023383191	0.00037326703
0.15631029	0.023282602	0.00037385873
0.15644178	0.023129356	0.00037159609
0.15657327	0.023774103	0.00037667228
0.15670475	0.024162720	0.00037630529
0.15683624	0.023963507	0.00037748948
0.15696773	0.023576287	0.00037376041
0.15709922	0.023165352	0.00037120256
0.15723071	0.023426543	0.00037424180
0.15736220	0.024104103	0.00037592402
0.15749369	0.024219620	0.00037882334
0.15762518	0.023219555	0.00037085323
0.15775666	0.023552124	0.00037276582
0.15788815	0.024100411	0.00037885241
0.15801964	0.023749396	0.00037435398
0.15815113	0.024012128	0.00037594769
0.15828262	0.022995349	0.00036994489
0.15841411	0.023257873	0.00037245220
0.15854560	0.023240151	0.00037228796
0.15867708	0.023743870	0.00037248393
0.15880857	0.023632904	0.00037404370
0.15894006	0.023933327	0.00037444972
0.15907155	0.023601452	0.00037356245
0.15920304	0.023860385	0.00037583105
0.15933453	0.023584350	0.00037221643
0.15946602	0.022958807	0.00036707059
0.15959751	0.023793613	0.00037233648
0.15972899	0.023599838	0.00037166905
0.15986048	0.023491327	0.00037174509
0.15999197	0.023284570	0.00036952085
0.16012346	0.023791756	0.00037388229
0.16025495	0.023679569	0.00037291955
0.16038644	0.022895991	0.00036592589
0.16051793	0.022643279	0.00036769046
0.16064942	0.023297003	0.00036770841
0.16078090	0.023800067	0.00037374988
0.16091239	0.023905548	0.00037397594
0.16104388	0.023419040	0.00036883444
0.16117537	0.023490197	0.00037041881
0.16130686	0.023957463	0.00037188268
0.16143835	0.023852049	0.00037194192
0.16156984	0.024030102	0.00037301459
0.16170133	0.023539489	0.00036772574
0.16183281	0.023563846	0.00036983582
0.16196430	0.023616192	0.00036856471
0.16209579	0.023826851	0.00037103368
0.16222728	0.024212516	0.00037454014
0.16235877	0.023384017	0.00036669720
0.16249026	0.023569047	0.00036903211
0.16262175	0.023206258	0.00036601897
0.16275323	0.023163653	0.00036733654
0.16288472	0.023296288	0.00036738154
0.16301621	0.022768815	0.00036186342
0.16314770	0.023769301	0.00037027294
0.16327919	0.023314448	0.00036577919
0.16341068	0.022686015	0.00036200543
0.16354217	0.024157535	0.00037201663
0.16367366	0.023778680	0.00036853388
0.16380514	0.023441961	0.00036826829
0.16393663	0.023464044	0.00036819422
0.16406812	0.023353264	0.00036490351
0.16419961	0.023210601	0.00036559470
0.16433110	0.023429516	0.00036621727
0.16446259	0.023764488	0.00036811803
0.16459408	0.023842096	0.00037094370
0.16472557	0.023916274	0.00036722490
0.16485705	0.024212980	0.00037175492
0.16498854	0.023068316	0.00036318777
0.16512003	0.022593965	0.00036121594
0.16525152	0.023080692	0.00036443739
0.16538301	0.023545453	0.00036517723
0.16551450	0.023441257	0.00036610890
0.16564599	0.023317634	0.00036471503
0.16577747	0.024013791	0.00036939613
0.16590896	0.023035953	0.00036379861
0.16604045	0.022885474	0.00036076963
0.16617194	0.023795503	0.00036882674
0.16630343	0.023804589	0.00036521833
0.16643492	0.023300142	0.00036405833
0.16656641	0.023778928	0.00036675758
0.16669790	0.023828430	0.00036505953
0.16682938	0.023339165	0.00036506667
0.16696087	0.023498222	0.00036518147
0.16709236	0.023445459	0.00036181679
0.16722385	0.024134700	0.00036946911
0.16735534	0.023262127	0.00036213946
0.16748683	0.024113297	0.00036881673
0.16761832	0.022989021	0.00036206192
0.16774981	0.023700841	0.00036384669
0.16788129	0.023650639	0.00036708946
0.16801278	0.023753315	0.00036352020
0.16814427	0.023399046	0.00036444324
0.16827576	0.023497328	0.00036425659
0.16840725	0.023015007	0.00036032256
0.16853874	0.023413928	0.00036366983
0.16867023	0.023152384	0.00036020165
0.16880171	0.023914936	0.00036674036
0.16893320	0.023050625	0.00036144002
0.16906469	0.023491644	0.00036093719
0.16919618	0.023164301	0.00036254904
0.16932767	0.023549100	0.00036104467
0.16945916	0.023979956	0.00036609550
0.16959065	0.023878975	0.00036536923
0.16972214	0.023335731	0.00036050230
0.16985362	0.023488460	0.00036315955
0.16998511	0.023113158	0.00035945947
0.17011660	0.023850395	0.00036447890
0.17024809	0.023512558	0.00036305180
0.17037958	0.023318104	0.00036003562
0.17051107	0.024119412	0.00036651766
0.17064256	0.023049334	0.00035892709
0.17077405	0.023814614	0.00036268522
0.17090553	0.024193666	0.00036572263
0.17103702	0.023130004	0.00035880314
0.17116851	0.023200257	0.00035866622
0.17130000	0.023397616	0.00036014510
0.17143149	0.023592603	0.00036148983
0.17156298	0.023861673	0.00036384581
0.17169447	0.023325329	0.00035848092
0.17182595	0.024300549	0.00036663009
0.17195744	0.023506971	0.00036149265
0.17208893	0.023567733	0.00036048074
0.17222042	0.024030520	0.00036306669
0.17235191	0.023133645	0.00035771345
0.17248340	0.023137808	0.00035828997
0.17261489	0.023303643	0.00035867428
0.17274638	0.023092260	0.00035635629
0.17287786	0.024000928	0.00036483803
0.17300935	0.023277747	0.00035752428
0.17314084	0.023104100	0.00035729673
0.17327233	0.023419450	0.00035802599
0.17340382	0.023753234	0.00035980534
0.17353531	0.022957112	0.00035661370
0.17366680	0.023640832	0.00035853053
0.17379829	0.024036419	0.00036230613
0.17392977	0.022842118	0.00035564692
0.17406126	0.022815923	0.00035531305
0.17419275	0.023484485	0.00035863939
0.17432424	0.023396246	0.00035740409
0.17445573	0.023360341	0.00035702005
0.17458722	0.023803558	0.00036087994
0.17471871	0.023817960	0.00035913209
0.17485019	0.023480286	0.00035850205
0.17498168	0.023203012	0.00035570992
0.17511317	0.023529909	0.00035857381
0.17524466	0.023347448	0.00035842555
0.17537615	0.022605564	0.00035111699
0.17550764	0.022975094	0.00035388801
0.17563913	0.023809305	0.00035930027
0.17577062	0.023519839	0.00035758916
0.17590210	0.024024063	0.00036025756
0.17603359	0.022870759	0.00035298169
0.17616508	0.023482939	0.00035731088
0.17629657	0.023679980	0.00035882521
0.17642806	0.023177581	0.00035385075
0.17655955	0.023697317	0.00035914092
0.17669104	0.023518042	0.00035557817
0.17682253	0.023740178	0.00035689184
0.17695401	0.023283385	0.00035664558
0.17708550	0.023407240	0.00035527224
0.17721699	0.023075251	0.00035393383
0.17734848	0.023569447	0.00035713780
0.17747997	0.023003604	0.00035299628
0.17761146	0.023367113	0.00035738711
0.17774295	0.022950525	0.00035011577
0.17787443	0.024067528	0.00035956204
0.17800592	0.024017974	0.00035828984
0.17813741	0.024078297	0.00035922947
0.17826890	0.023241672	0.00035467624
0.17840039	0.023015495	0.00035148217
0.17853188	0.023820950	0.00035738714
0.17866337	0.023656596	0.00035576089
0.17879486	0.024401477	0.00035980290
0.17892634	0.023566478	0.00035603901
0.17905783	0.023825323	0.00035499916
0.17918932	0.023662837	0.00035697457
0.17932081	0.024414120	0.00035910848
0.17945230	0.023576573	0.00035583083
0.17958379	0.023040679	0.00035242015
0.17971528	0.023822599	0.00035574107
0.17984677	0.023923424	0.00035695730
0.17997825	0.023828519	0.00035588627
0.18010974	0.023180466	0.00035188006
0.18024123	0.023459767	0.00035330644
0.18037272	0.023252506	0.00035057988
0.18050421	0.023570030	0.00036171133
0.18063570	0.023829624	0.00036563988
0.18076719	0.024134519	0.00036801891
0.18089867	0.024428156	0.00037403380
0.18103016	0.023550007	0.00036922960
0.18116165	0.023949031	0.00037443444
0.18129314	0.023572505	0.00037219577
0.18142463	0.023403940	0.00037147315
0.18155612	0.023281958	0.00037355506
0.18168761	0.022914289	0.00037190333
0.18181910	0.023070341	0.00037304868
0.18195058	0.023246282	0.00037884626
0.18208207	0.023606540	0.00037885291
0.18221356	0.023848139	0.00038312097
0.18234505	0.023264757	0.00038001086
0.18247654	0.022703129	0.00037738272
0.18260803	0.023311761	0.00038176502
0.18273952	0.023388952	0.00038307453
0.18287101	0.023382806	0.00038605104
0.18300249	0.023397478	0.00038627178
0.18313398	0.023211732	0.00038399477
0.18326547	0.022936558	0.00038463260
0.18339696	0.023320439	0.00038791829
0.18352845	0.023842385	0.00039127126
0.18365994	0.023644069	0.00039270692
0.18379143	0.022951624	0.00038808084
0.18392292	0.023284104	0.00039240326
0.18405440	0.023355965	0.00039168789
0.18418589	0.023053713	0.00039272780
0.18431738	0.023712885	0.00039676317
0.18444887	0.023456169	0.00039415225
0.18458036	0.023328894	0.00039531656
0.18471185	0.023741235	0.00039777372
0.18484334	0.023251622	0.00039664959
0.18497482	0.023157203	0.00039774165
0.18510631	0.023042471	0.00039432919
0.18523780	0.023147048	0.00039889929
0.18536929	0.022980688	0.00039286426
0.18550078	0.023114353	0.00038562667
0.18563227	0.023492092	0.00038864776
0.18576376	0.023342684	0.00038010816
0.18589525	0.023618427	0.00038554312
0.18602673	0.023161772	0.00037913728
0.18615822	0.023962588	0.00038291807
0.18628971	0.023853100	0.00038105228
0.18642120	0.022425765	0.00037079447
0.18655269	0.022483676	0.00037084996
0.18668418	0.023412711	0.00037311630
0.18681567	0.023224126	0.00037263707
0.18694716	0.023805056	0.00037598666
0.18707864	0.023257553	0.00036920045
0.18721013	0.023595580	0.00037234372
0.18734162	0.023104086	0.00036909557
0.18747311	0.023378393	0.00036801952
0.18760460	0.023336694	0.00036896309
0.18773609	0.023137161	0.00036334672
0.18786758	0.023469002	0.00036680807
0.18799906	0.023541113	0.00036914617
0.18813055	0.023040877	0.00036237709
0.18826204	0.023967631	0.00036813221
0.18839353	0.023726750	0.00036404938
0.18852502	0.023811771	0.00036717470
0.18865651	0.022901848	0.00036018843
0.18878800	0.023010300	0.00035765017
0.18891949	0.023327242	0.00036105199
0.18905097	0.023613867	0.00036171288
0.18918246	0.023054394	0.00035863112
0.18931395	0.023484654	0.00036063048
0.18944544	0.023951613	0.00036145949
0.18957693	0.023833648	0.00036131063
0.18970842	0.023260640	0.00035490943
0.18983991	0.023222859	0.00035742223
0.18997140	0.024014867	0.00036136414
0.19010288	0.023849627	0.00035760305
0.19023437	0.023815726	0.00036009032
0.19036586	0.023799683	0.00035702596
0.19049735	0.023815736	0.00035688235
0.19062884	0.023467537	0.00035643838
0.19076033	0.023174737	0.00035124747
0.19089182	0.023583057	0.00035557279
0.19102330	0.024003062	0.00035691854
0.19115479	0.024042381	0.00035681784
0.19128628	0.023264067	0.00035277265
0.19141777	0.022942109	0.00034937047
0.19154926	0.023173725	0.00035122421
0.19168075	0.023081653	0.00035001256
0.19181224	0.023175405	0.00035079658
0.19194373	0.023000780	0.00035064272
0.19207521	0.023085193	0.00034903120
0.19220670	0.022760158	0.00034744323
0.19233819	0.023125505	0.00034968773
0.19246968	0.022672290	0.00034633602
0.19260117	0.023446910	0.00035094068
0.19273266	0.023244159	0.00034941277
0.19286415	0.023743142	0.00035274969
0.19299564	0.023718258	0.00035434614
0.19312712	0.022875984	0.00034778090
0.19325861	0.022925309	0.00034868567
0.19339010	0.023738408	0.00035128896
0.19352159	0.024215566	0.00035510638
0.19365308	0.024637268	0.00035787654
0.19378457	0.023579923	0.00035003913
0.19391606	0.024200728	0.00035425957
0.19404754	0.023133014	0.00034768963
0.19417903	0.022980189	0.00034768152
0.19431052	0.022937673	0.00034678598
0.19444201	0.023264124	0.00034724176
0.19457350	0.024106243	0.00035308995
0.19470499	0.023325906	0.00034807579
0.19483648	0.023893039	0.00035241460
0.19496797	0.023801592	0.00035159704
0.19509945	0.023269808	0.00034742977
0.19523094	0.023132610	0.00034739182
0.19536243	0.023085611	0.00034576043
0.19549392	0.023177692	0.00034646343
0.19562541	0.023167402	0.00034745301
0.19575690	0.023338666	0.00034708325
0.19588839	0.022707455	0.00034369673
0.19601988	0.023317455	0.00034659937
0.19615136	0.023509693	0.00034728972
0.19628285	0.023537693	0.00034834716
0.19641434	0.022818858	0.00034278805
0.19654583	0.022986810	0.00034532126
0.19667732	0.023482972	0.00034632390
0.19680881	0.023343111	0.00034654070
0.19694030	0.023975990	0.00035061458
0.19707178	0.023198338	0.00034427295
0.19720327	0.022926656	0.00034313201
0.19733476	0.023414589	0.00034470229
0.19746625	0.023607635	0.00034745622
0.19759774	0.022953106	0.00034386092
0.19772923	0.023059822	0.00034470092
0.19786072	0.023592542	0.00034599057
0.19799221	0.023719413	0.00034781398
0.19812369	0.023220633	0.00034210302
0.19825518	0.023711373	0.00034852358
0.19838667	0.023614646	0.00034570938
0.19851816	0.022739078	0.00034071338
0.19864965	0.022789679	0.00034087135
0.19878114	0.023328087	0.00034410220
0.19891263	0.023437853	0.00034650484
0.19904412	0.023712538	0.00034580363
0.19917560	0.023211964	0.00034437301
0.19930709	0.023496278	0.00034552410
0.19943858	0.023618656	0.00034539066
0.19957007	0.023033793	0.00034233827
0.19970156	0.023034553	0.00034164583
0.19983305	0.023220770	0.00034227995
0.19996454	0.023230967	0.00034285117
0.20009602	0.023146113	0.00034288860
0.20022751	0.023546244	0.00034514990
0.20035900	0.023055304	0.00034259356
0.20049049	0.023103343	0.00034264378
0.20062198	0.023478529	0.00034367494
0.20075347	0.023785889	0.00034526606
0.20088496	0.022648188	0.00033940860
0.20101645	0.022688536	0.00034033998
0.20114793	0.023570836	0.00034235383
0.20127942	0.022985771	0.00034089149
0.20141091	0.023468990	0.00034201450
0.20154240	0.023495622	0.00034368480
0.20167389	0.023739306	0.00034624236
0.20180538	0.022837707	0.00033841470
0.20193687	0.023386966	0.00034281745
0.20206836	0.022765266	0.00033740650
0.20219984	0.023764533	0.00034542549
0.20233133	0.023412462	0.00034281262
0.20246282	0.023260754	0.00034013226
0.20259431	0.023246423	0.00034047432
0.20272580	0.023339547	0.00034030753
0.20285729	0.023501905	0.00034175034
0.20298878	0.023322054	0.00034217283
0.20312027	0.022749105	0.00033448810
0.20325175	0.023390742	0.00034110510
0.20338324	0.023146568	0.00033898835
0.20351473	0.023848811	0.00034291332
0.20364622	0.023098450	0.00033916412
0.20377771	0.023114489	0.00033760743
0.20390920	0.023313289	0.00034046789
0.20404069	0.022841493	0.00033682122
0.20417217	0.023564180	0.00034129693
0.20430366	0.023939348	0.00034377198
0.20443515	0.023716762	0.00033912902
0.20456664	0.023561708	0.00034093554
0.20469813	0.022957996	0.00033638865
0.20482962	0.023045080	0.00033701149
0.20496111	0.023455951	0.00033972542
0.20509260	0.023186670	0.00033723724
0.20522408	0.023314110	0.00033837194
0.20535557	0.023046389	0.00033799011
0.20548706	0.023231081	0.00033741854
0.20561855	0.023163473	0.00033751126
0.20575004	0.023273063	0.00033670132
0.20588153	0.023192273	0.00033736311
0.20601302	0.022590834	0.00033506034
0.20614451	0.023560635	0.00033791949
0.20627599	0.022779772	0.00033577552
0.20640748	0.022749833	0.00033371891
0.20653897	0.023578515	0.00033896027
0.20667046	0.023284310	0.00033776062
0.20680195	0.023289213	0.00033623425
0.20693344	0.023149232	0.00033658790
0.20706493	0.023396502	0.00033729963
0.20719641	0.023462413	0.00033842533
0.20732790	0.023246095	0.00033789577
0.20745939	0.022910779	0.00033340652
0.20759088	0.023135455	0.00033681773
0.20772237	0.023232638	0.00033662053
0.20785386	0.023047261	0.00033440233
0.20798535	0.022875025	0.00033744359
0.20811684	0.023632251	0.00033769246
0.20824832	0.022915046	0.00033456382
0.20837981	0.023103743	0.00033588805
0.20851130	0.023191299	0.00033697416
0.20864279	0.023677087	0.00033959596
0.20877428	0.023255549	0.00033558806
0.20890577	0.023507856	0.00033775499
0.20903726	0.023351304	0.00033598940
0.20916875	0.023098680	0.00033651390
0.20930023	0.022761263	0.00033459366
0.20943172	0.023537330	0.00033725669
0.20956321	0.023380575	0.00033511775
0.20969470	0.023243828	0.00033528189
0.20982619	0.023125054	0.00033422985
0.20995768	0.023041668	0.00033539861
0.21008917	0.023029795	0.00033342037
0.21022065	0.023108922	0.00033462646
0.21035214	0.023157158	0.00033521209
0.21048363	0.022984116	0.00033200974
0.21061512	0.023040201	0.00033485371
0.21074661	0.023334641	0.00033393057
0.21087810	0.023173626	0.00033345781
0.21100959	0.023050063	0.00033439241
0.21114108	0.022760903	0.00033058401
0.21127256	0.023628627	0.00033806248
0.21140405	0.023304380	0.00033243893
0.21153554	0.022903902	0.00033215037
0.21166703	0.022868573	0.00033238637
0.21179852	0.023047061	0.00033317283
0.21193001	0.023234853	0.00033467269
0.21206150	0.022630012	0.00032925259
0.21219299	0.023425889	0.00033391144
0.21232447	0.022698792	0.00033132230
0.21245596	0.023229051	0.00033262259
0.21258745	0.023376724	0.00033540850
0.21271894	0.023158299	0.00033244971
0.21285043	0.023469164	0.00033345765
0.21298192	0.022906974	0.00033253465
0.21311341	0.023179712	0.00033137405
0.21324489	0.022811983	0.00033106928
0.21337638	0.023241264	0.00033149945
0.21350787	0.023440223	0.00033357296
0.21363936	0.023346950	0.00033462939
0.21377085	0.023013240	0.00033056251
0.21390234	0.023317155	0.00033393986
0.21403383	0.023427257	0.00033287123
0.21416532	0.023580783	0.00033409660
0.21429680	0.023394499	0.00033418216
0.21442829	0.022610294	0.00032828658
0.21455978	0.023799581	0.00033426675
0.21469127	0.022398018	0.00032705390
0.21482276	0.023415971	0.00033265315
0.21495425	0.022940485	0.00033084698
0.21508574	0.023347853	0.00033236609
0.21521723	0.023277037	0.00033106035
0.21534871	0.023611082	0.00033427362
0.21548020	0.022937418	0.00032760922
0.21561169	0.023033844	0.00033049150
0.21574318	0.023130526	0.00033131388
0.21587467	0.022903517	0.00032807253
0.21600616	0.023388892	0.00033237544
0.21613765	0.022920236	0.00032874211
0.21626913	0.023497467	0.00033268818
0.21640062	0.023334513	0.00033119926
0.21653211	0.023059940	0.00033085886
0.21666360	0.022218679	0.00032479473
0.21679509	0.023163242	0.00032805938
0.21692658	0.023519211	0.00033201502
0.21705807	0.022605529	0.00032585839
0.21718956	0.023164985	0.00032870746
0.21732104	0.023363583	0.00033148419
0.21745253	0.023082310	0.00032854799
0.21758402	0.023556285	0.00033162937
0.21771551	0.023589478	0.00033104541
0.21784700	0.023006742	0.00032752937
0.21797849	0.023206402	0.00032984129
0.21810998	0.023067530	0.00032716017
0.21824147	0.023423736	0.00033018593
0.21837295	0.023616591	0.00033303383
0.21850444	0.023275591	0.00032729000
0.21863593	0.022834868	0.00032736124
0.21876742	0.023394258	0.00032846549
0.21889891	0.023331666	0.00033029884
0.21903040	0.023058741	0.00032810980
0.21916189	0.023421310	0.00032844408
0.21929337	0.023784823	0.00033212815
0.21942486	0.023861262	0.00033164722
0.21955635	0.023240968	0.00032974268
0.21968784	0.023003110	0.00032734987
0.21981933	0.023074778	0.00032557279
0.21995082	0.023643486	0.00033019914
0.22008231	0.023237239	0.00032649961
0.22021380	0.023466471	0.00033008947
0.22034528	0.022871692	0.00032608051
0.22047677	0.022562563	0.00032246305
0.22060826	0.023367854	0.00032855111
0.22073975	0.022955898	0.00032574227
0.22087124	0.023046980	0.00032755481
0.22100273	0.022965350	0.00032671381
0.22113422	0.022745673	0.00032330673
0.22126571	0.023550670	0.00032930025
0.22139719	0.023255425	0.00032661787
0.22152868	0.023228901	0.00032665228
0.22166017	0.023019131	0.00032678637
0.22179166	0.023606823	0.00032754069
0.22192315	0.023320440	0.00032796133
0.22205464	0.022959966	0.00032586291
0.22218613	0.023115499	0.00032655457
0.22231761	0.023144419	0.00032524330
0.22244910	0.022915778	0.00032521337
0.22258059	0.023353043	0.00032778610
0.22271208	0.022850239	0.00032493177
0.22284357	0.023536335	0.00032716574
0.22297506	0.023087166	0.00032668979
0.22310655	0.022403725	0.00032010940
0.22323804	0.022898707	0.00032400358
0.22336952	0.022503674	0.00032278113
0.22350101	0.023973264	0.00032887700
0.22363250	0.023079274	0.00032557837
0.22376399	0.023262434	0.00032487646
0.22389548	0.023764043	0.00032924988
0.22402697	0.023273185	0.00032681070
0.22415846	0.023091637	0.00032374127
0.22428995	0.024005974	0.00033028992
0.22442143	0.023418510	0.00032579345
0.22455292	0.022580903	0.00032184588
0.22468441	0.023412870	0.00032742094
0.22481590	0.022910418	0.00032344309
0.22494739	0.022808424	0.00032157197
0.22507888	0.023267402	0.00032454197
0.22521037	0.023334083	0.00032464950
0.22534186	0.022928805	0.00032456567
0.22547334	0.022988574	0.00032338334
0.22560483	0.023254177	0.00032204068
0.22573632	0.023797258	0.00032710298
0.22586781	0.022491745	0.00031959443
0.22599930	0.022764853	0.00032213689
0.22613079	0.023054102	0.00032129740
0.22626228	0.023188703	0.00032430738
0.22639376	0.022880513	0.00032209994
0.22652525	0.023350419	0.00032395922
0.22665674	0.022678877	0.00032167200
0.22678823	0.023219778	0.00032284018
0.22691972	0.022453260	0.00031896135
0.22705121	0.022767053	0.00032087022
0.22718270	0.022687604	0.00032046802
0.22731419	0.023343353	0.00032604654
0.22744567	0.023567716	0.00032465006
0.22757716	0.023115021	0.00032044996
0.22770865	0.023780902	0.00032559730
0.22784014	0.023168684	0.00032151752
0.22797163	0.022806249	0.00032140265
0.22810312	0.022875212	0.00031905322
0.22823461	0.022884174	0.00032134100
0.22836610	0.023501559	0.00032525828
0.22849758	0.023015292	0.00032040847
0.22862907	0.023470432	0.00032425950
0.22876056	0.023647913	0.00032335416
0.22889205	0.023134649	0.00032128304
0.22902354	0.023217911	0.00032252369
0.22915503	0.022850059	0.00031914395
0.22928652	0.022915821	0.00032155371
0.22941800	0.023324022	0.00032137061
0.22954949	0.023158533	0.00032197446
0.22968098	0.022830206	0.00032058543
0.22981247	0.022629667	0.00031767065
0.22994396	0.022868529	0.00031993375
0.23007545	0.022809870	0.00032251464
0.23020694	0.023068932	0.00032628645
0.23033843	0.023006896	0.00033010838
0.23046991	0.023271248	0.00033213931
0.23060140	0.023151564	0.00033484765
0.23073289	0.023351196	0.00033493647
0.23086438	0.023097348	0.00033552516
0.23099587	0.022845027	0.00033884583
0.23112736	0.023360828	0.00033949933
0.23125885	0.023131820	0.00034044341
0.23139034	0.022967779	0.00033923659
0.23152182	0.023380170	0.00034258485
0.23165331	0.023365911	0.00034596464
0.23178480	0.023604403	0.00034664302
0.23191629	0.022929525	0.00034561600
0.23204778	0.023531637	0.00034802290
0.23217927	0.022844152	0.00034414652
0.23231076	0.023058620	0.00034753780
0.23244224	0.022522958	0.00034340146
0.23257373	0.023083752	0.00034810919
0.23270522	0.023092823	0.00034909021
0.23283671	0.023587232	0.00035001127
0.23296820	0.023392891	0.00035083080
0.23309969	0.023811494	0.00035261776
0.23323118	0.023166512	0.00034762664
0.23336267	0.022292157	0.00034464046
0.23349415	0.022999354	0.00034662602
0.23362564	0.022940804	0.00034881611
0.23375713	0.023339750	0.00035066278
0.23388862	0.022944267	0.00034839454
0.23402011	0.023001294	0.00035072516
0.23415160	0.022821730	0.00034675809
0.23428309	0.023392808	0.00035361558
0.23441458	0.023192717	0.00034982365
0.23454606	0.023149502	0.00035198347
0.23467755	0.023264443	0.00035155365
0.23480904	0.022903303	0.00035111654
0.23494053	0.023016345	0.00035163245
0.23507202	0.022500753	0.00034833842
0.23520351	0.023995297	0.00035640308
0.23533500	0.023419305	0.00035457371
0.23546648	0.023406247	0.00035334357
0.23559797	0.023323599	0.00035460197
0.23572946	0.023075013	0.00035232460
0.23586095	0.023175172	0.00035373839
0.23599244	0.022953223	0.00035207894
0.23612393	0.022901326	0.00035112425
0.23625542	0.023196008	0.00035558471
0.23638691	0.023155478	0.00035402450
0.23651839	0.023786456	0.00035656981
0.23664988	0.022977112	0.00035382697
0.23678137	0.023198618	0.00035461850
0.23691286	0.023230352	0.00035544610
0.23704435	0.022253642	0.00034803208
0.23717584	0.023371006	0.00035512238
0.23730733	0.023496915	0.00035843139
0.23743882	0.023622772	0.00035888692
0.23757030	0.022954284	0.00035473014
0.23770179	0.023750394	0.00036056293
0.23783328	0.022983566	0.00035408365
0.23796477	0.023325650	0.00035722119
0.23809626	0.022801182	0.00035264383
0.23822775	0.022676731	0.00035375359
0.23835924	0.023402759	0.00036056349
0.23849072	0.023446930	0.00035724702
0.23862221	0.023286055	0.00035839632
0.23875370	0.023319407	0.00035673362
0.23888519	0.023185669	0.00035748420
0.23901668	0.022844099	0.00035812288
0.23914817	0.023114961	0.00035427008
0.23927966	0.022907116	0.00035706344
0.23941115	0.023724982	0.00036100535
0.23954263	0.023615739	0.00036046879
0.23967412	0.023129838	0.00035835690
0.23980561	0.022853896	0.00035480449
0.23993710	0.023029811	0.00035877624
0.24006859	0.022685931	0.00035556437
0.24020008	0.022989879	0.00035865629
0.24033157	0.023768323	0.00036224113
0.24046306	0.022708232	0.00035595654
0.24059454	0.023057717	0.00035860239
0.24072603	0.022788197	0.00035790027
0.24085752	0.023056811	0.00035918693
0.24098901	0.023472569	0.00036340774
0.24112050	0.023197626	0.00035832793
0.24125199	0.022792193	0.00035701228
0.24138348	0.022289936	0.00035695826
0.24151496	0.023289008	0.00035971421
0.24164645	0.023356101	0.00036219718
0.24177794	0.022850909	0.00035743899
0.24190943	0.023565617	0.00036345866
0.24204092	0.023407351	0.00036125547
0.24217241	0.022560986	0.00035794192
0.24230390	0.022834807	0.00035932346
0.24243539	0.023156069	0.00035966347
0.24256687	0.023088993	0.00036064769
0.24269836	0.023080981	0.00036174625
0.24282985	0.022459468	0.00035542277
0.24296134	0.022607140	0.00035799295
0.24309283	0.022522073	0.00035745008
0.24322432	0.023149424	0.00036131588
0.24335581	0.022525372	0.00035986322
0.24348730	0.023086332	0.00036045874
0.24361878	0.022801504	0.00035941469
0.24375027	0.023681292	0.00036501297
0.24388176	0.022936135	0.00035967732
0.24401325	0.023098114	0.00036534894
0.24414474	0.022904269	0.00035939474
0.24427623	0.022492826	0.00035938877
0.24440772	0.023617528	0.00036446950
0.24453920	0.023435810	0.00036427983
0.24467069	0.023445492	0.00036576332
0.24480218	0.023249463	0.00036253476
0.24493367	0.023414212	0.00036499146
0.24506516	0.022712374	0.00036036240
0.24519665	0.023204919	0.00036438934
0.24532814	0.023205179	0.00036451557
0.24545963	0.023012432	0.00036250970
0.24559111	0.022875906	0.00036164238
0.24572260	0.023329540	0.00036506260
0.24585409	0.023082629	0.00036255499
0.24598558	0.022971504	0.00036336968
0.24611707	0.022309931	0.00035949921
0.24624856	0.023345957	0.00036282551
0.24638005	0.022666826	0.00036164648
0.24651154	0.023488164	0.00036536997
0.24664302	0.023157479	0.00036550743
0.24677451	0.023614184	0.00036706272
0.24690600	0.022978132	0.00036474121
0.24703749	0.022459769	0.00036327394
0.24716898	0.023452541	0.00036571463
0.24730047	0.022679779	0.00036269650
0.24743196	0.023076362	0.00036468460
0.24756345	0.022262698	0.00035964988
0.24769493	0.023445873	0.00036824606
0.24782642	0.023045975	0.00036373868
0.24795791	0.023980708	0.00037028122
0.24808940	0.023021929	0.00036395415
0.24822089	0.023082077	0.00036429798
0.24835238	0.023278118	0.00036809322
0.24848387	0.023144744	0.00036520358
0.24861535	0.023195236	0.00036583729
0.24874684	0.022975475	0.00036467883
0.24887833	0.022925910	0.00036366469
0.24900982	0.023217604	0.00036897595
0.24914131	0.023894928	0.00037016642
0.24927280	0.023290681	0.00036747338
0.24940429	0.023404032	0.00036679994
0.24953578	0.022914066	0.00036513867
0.24966726	0.022996850	0.00036732290
0.24979875	0.023155132	0.00036489017
0.24993024	0.022686308	0.00036464391
0.25006173	0.023396381	0.00036730727
0.25019322	0.023314310	0.00036802523
0.25032471	0.022771432	0.00036642422
0.25045620	0.023063294	0.00036603360
0.25058769	0.023097990	0.00036754766
0.25071917	0.023043299	0.00036558410
0.25085066	0.022881288	0.00036524445
0.25098215	0.023505578	0.00037116850
0.25111364	0.022940179	0.00036448645
0.25124513	0.023272785	0.00037026478
0.25137662	0.023444718	0.00036988370
0.25150811	0.022778620	0.00036464075
0.25163959	0.022636574	0.00036577520
0.25177108	0.023197725	0.00036673794
0.25190257	0.023446742	0.00037023076
0.25203406	0.023573471	0.00037172290
0.25216555	0.022705821	0.00036412133
0.25229704	0.023428900	0.00037019157
0.25242853	0.023144904	0.00036755495
0.25256002	0.023493963	0.00037113403
0.25269150	0.023223896	0.00036848169
0.25282299	0.023037791	0.00036667145
0.25295448	0.022896736	0.00036952387
0.25308597	0.023451614	0.00036839459
0.25321746	0.022918814	0.00036926034
0.25334895	0.023398642	0.00037019274
0.25348044	0.023351630	0.00036904115
0.25361193	0.022815064	0.00036735925
0.25374341	0.022699103	0.00036432872
0.25387490	0.022274858	0.00036360660
0.25400639	0.022211916	0.00037039421
0.25413788	0.023274380	0.00038028573
0.25426937	0.022861977	0.00038261233
0.25440086	0.023201400	0.00038649936
0.25453235	0.023587282	0.00039173420
0.25466383	0.023254637	0.00039366838
0.25479532	0.022530049	0.00039050952
0.25492681	0.023276982	0.00039730557
0.25505830	0.022877381	0.00039689536
0.25518979	0.023046566	0.00040065571
0.25532128	0.023207317	0.00040192122
0.25545277	0.022559645	0.00040073074
0.25558426	0.022630557	0.00040061407
0.25571574	0.023060884	0.00040524464
0.25584723	0.023099686	0.00040844080
0.25597872	0.023664086	0.00041406782
0.25611021	0.022554545	0.00040637949
0.25624170	0.022956717	0.00041370666
0.25637319	0.023202675	0.00041687601
0.25650468	0.022690095	0.00041483404
0.25663617	0.023075046	0.00041836409
0.25676765	0.023282997	0.00042123418
0.25689914	0.022624569	0.00041825098
0.25703063	0.023112872	0.00042587372
0.25716212	0.023622613	0.00042673614
0.25729361	0.023467408	0.00042973635
0.25742510	0.022890158	0.00042688152
0.25755659	0.022369698	0.00042558296
0.25768807	0.022862682	0.00042843609
0.25781956	0.022959109	0.00043061224
0.25795105	0.022705294	0.00042873729
0.25808254	0.022984891	0.00043736936
0.25821403	0.022885949	0.00043374537
0.25834552	0.023081199	0.00043898226
0.25847701	0.022457069	0.00043259647
0.25860850	0.023433533	0.00044063030
0.25873998	0.023148295	0.00044180575
0.25887147	0.023664090	0.00044712393
0.25900296	0.023210376	0.00044359081
0.25913445	0.023169133	0.00044205719
0.25926594	0.022618355	0.00043820291
0.25939743	0.022631633	0.00044245227
0.25952892	0.023631586	0.00044624775
0.25966041	0.023461419	0.00045185693
0.25979189	0.024003922	0.00045091795
0.25992338	0.023148281	0.00044897171
0.26005487	0.023178189	0.00044928300
0.26018636	0.023163712	0.00044986062
0.26031785	0.023436376	0.00045214236
0.26044934	0.022613713	0.00044567839
0.26058083	0.023876964	0.00045663333
0.26071231	0.022194742	0.00044762891
0.26084380	0.022503583	0.00044636302
0.26097529	0.023222504	0.00045453774
0.26110678	0.022647615	0.00045116579
0.26123827	0.022927356	0.00045648426
0.26136976	0.023238928	0.00045620236
0.26150125	0.022682427	0.00045339011
0.26163274	0.023254768	0.00045527991
0.26176422	0.023633121	0.00045865130
0.26189571	0.022561309	0.00045615253
0.26202720	0.023093518	0.00045808059
0.26215869	0.023294557	0.00046026419
0.26229018	0.022458793	0.00045586985
0.26242167	0.023084347	0.00046022101
0.26255316	0.022956301	0.00045936654
0.26268465	0.023546735	0.00046730071
0.26281613	0.023387342	0.00046490080
0.26294762	0.023744069	0.00046590913
0.26307911	0.022189548	0.00045488438
0.26321060	0.022366031	0.00046039163
0.26334209	0.023065911	0.00046715044
0.26347358	0.022768064	0.00046301265
0.26360507	0.022612660	0.00046309440
0.26373655	0.022685493	0.00046448582
0.26386804	0.023396310	0.00047077108
0.26399953	0.023821199	0.00047670852
0.26413102	0.022699120	0.00046463262
0.26426251	0.023254420	0.00047107865
0.26439400	0.022614124	0.00046524500
0.26452549	0.022540361	0.00047115093
0.26465698	0.023279014	0.00047637341
0.26478846	0.022741974	0.00046836512
0.26491995	0.022997813	0.00047628993
0.26505144	0.023466971	0.00047565034
0.26518293	0.023447798	0.00047713207
0.26531442	0.023036115	0.00047934872
0.26544591	0.022854292	0.00047354333
[truncated: 567 more rows]
