# Supplementary material for: Invariant surface glycoprotein 65 of Trypanosoma brucei is a complement C3 receptor
Source: Nat Commun. 2022 Aug 29;13:5085. doi: 10.1038/s41467-022-32728-9 (PMC9424271; doi:10.1038/s41467-022-32728-9)
Supplement: Supplementary file 4 — supplementary data 2 [file 41467_2022_32728_MOESM4_ESM.zip › b21-414646_00173.dat]

0.0026000000	40.497950	0.13833755
0.0027314887	29.455359	0.10837089
0.0028629774	22.695776	0.090958640
0.0029944661	17.474565	0.076597899
0.0031259548	12.491465	0.059512186
0.0032574435	11.038821	0.057908483
0.0033889322	8.9719034	0.049351329
0.0035204209	11.673304	0.049012467
0.0036519096	12.478140	0.047023418
0.0037833983	10.065461	0.039818036
0.0039148870	8.4054329	0.035109604
0.0040463757	6.7920442	0.030362802
0.0041778644	5.5753731	0.025784019
0.0043093531	4.6855967	0.023207401
0.0044408418	3.9200465	0.020415524
0.0045723305	3.1620654	0.018335821
0.0047038192	2.8829131	0.016756592
0.0048353079	2.5397433	0.015268385
0.0049667966	2.2446444	0.014302612
0.0050982853	1.9065470	0.012487257
0.0052297740	1.7399869	0.012085283
0.0053612627	1.5569700	0.011039565
0.0054927514	1.4090361	0.010223567
0.0056242401	1.2727867	0.0096885863
0.0057557288	1.2058850	0.0091692340
0.0058872175	1.0844339	0.0085788343
0.0060187062	1.0433900	0.0083926305
0.0061501949	0.91547813	0.0075300189
0.0062816836	0.90121494	0.0076398842
0.0064131723	0.83791393	0.0072215178
0.0065446610	0.80568192	0.0069798535
0.0066761496	0.76780713	0.0067817536
0.0068076383	0.73080170	0.0064662590
0.0069391270	0.69777914	0.0064200421
0.0070706157	0.69000780	0.0062831922
0.0072021044	0.65193254	0.0060400384
0.0073335931	0.63228434	0.0059224050
0.0074650818	0.57393923	0.0054782754
0.0075965705	0.57340417	0.0055211639
0.0077280592	0.55580103	0.0054132470
0.0078595479	0.51688436	0.0050954871
0.0079910366	0.50237363	0.0050533856
0.0081225253	0.46915183	0.0047437499
0.0082540140	0.46261778	0.0047373907
0.0083855027	0.45247512	0.0047030871
0.0085169914	0.42174602	0.0044478178
0.0086484801	0.40259756	0.0043140680
0.0087799688	0.38642402	0.0041519778
0.0089114575	0.37419989	0.0041073774
0.0090429462	0.37085174	0.0040603664
0.0091744349	0.34881516	0.0039040222
0.0093059236	0.32639656	0.0037320139
0.0094374123	0.31998230	0.0036706902
0.0095689010	0.30221807	0.0035098951
0.0097003897	0.29672658	0.0035059763
0.0098318784	0.27976945	0.0033556499
0.0099633671	0.27124418	0.0032682394
0.010094856	0.26128295	0.0031978118
0.010226345	0.24346321	0.0030137679
0.010357833	0.24952436	0.0031298318
0.010489322	0.22988168	0.0029157405
0.010620811	0.22225966	0.0028464434
0.010752299	0.20515411	0.0027230714
0.010883788	0.19672253	0.0026116167
0.011015277	0.19601956	0.0026542501
0.011146765	0.17612660	0.0024384537
0.011278254	0.16710455	0.0023665300
0.011409743	0.16586552	0.0023324355
0.011541231	0.15514298	0.0022217761
0.011672720	0.15265899	0.0022094347
0.011804209	0.14162072	0.0020479624
0.011935698	0.13386523	0.0019860785
0.012067186	0.13291970	0.0019677237
0.012198675	0.12568056	0.0018512486
0.012330164	0.11934770	0.0018085053
0.012461652	0.11707692	0.0017702386
0.012593141	0.10531844	0.0016413982
0.012724630	0.10452582	0.0016354129
0.012856118	0.10235901	0.0015671681
0.012987607	0.099494907	0.0015636030
0.013119096	0.098435887	0.0015214313
0.013250585	0.092938075	0.0014612821
0.013382073	0.091646864	0.0014563631
0.013513562	0.088528923	0.0014085955
0.013645051	0.084090757	0.0013822563
0.013776539	0.080551865	0.0013458992
0.013908028	0.081565914	0.0013316084
0.014039517	0.076102420	0.0012801586
0.014171005	0.075493792	0.0012659885
0.014302494	0.074171848	0.0012571474
0.014433983	0.071143229	0.0012330319
0.014565472	0.070071837	0.0011988983
0.014696960	0.069265679	0.0011972615
0.014828449	0.070083957	0.0011870033
0.014959938	0.067642567	0.0011725345
0.015091426	0.066256894	0.0011641788
0.015222915	0.063058934	0.0011073098
0.015354404	0.064771610	0.0011266707
0.015485892	0.065212330	0.0011208400
0.015617381	0.063467034	0.0011085090
0.015748870	0.060869563	0.0010852119
0.015880359	0.059411144	0.0010563503
0.016011847	0.060973916	0.0010700327
0.016143336	0.055319264	0.0010099602
0.016274825	0.054239326	0.0010015071
0.016406313	0.053659969	0.00098976918
0.016537802	0.052906871	0.00097440044
0.016669291	0.052400303	0.00096785233
0.016800779	0.055129971	0.00098950503
0.016932268	0.057633473	0.0010064531
0.017063757	0.058951588	0.0010153233
0.017195246	0.058704875	0.0010055621
0.017326734	0.057031018	0.00099050834
0.017458223	0.056142807	0.00097771443
0.017589712	0.055411316	0.00096673913
0.017721200	0.054693326	0.00096484567
0.017852689	0.053871202	0.00093728083
0.017984178	0.054502099	0.00095391437
0.018115666	0.054278594	0.00094468760
0.018247155	0.052691032	0.00092534259
0.018378644	0.053797663	0.00093715264
0.018510133	0.050909591	0.00090090723
0.018641621	0.052699459	0.00091374563
0.018773110	0.051129408	0.00089804346
0.018904599	0.049324373	0.00088238949
0.019036087	0.051344141	0.00089321403
0.019167576	0.048296487	0.00086097986
0.019299065	0.047381987	0.00084911650
0.019430553	0.048207406	0.00086093134
0.019562042	0.047120450	0.00084271742
0.019693531	0.047719847	0.00084723441
0.019825019	0.044788193	0.00081532547
0.019956508	0.045834157	0.00081968897
0.020087997	0.044942172	0.00081836224
0.020219486	0.043354737	0.00079622845
0.020350974	0.045245752	0.00081795548
0.020482463	0.043054644	0.00078426037
0.020613952	0.043663255	0.00078818070
0.020745440	0.042208365	0.00078148772
0.020876929	0.041695151	0.00076500292
0.021008418	0.041741624	0.00076904843
0.021139906	0.041225706	0.00076182327
0.021271395	0.042044035	0.00075957845
0.021402884	0.040117336	0.00074824080
0.021534373	0.040834288	0.00074851305
0.021665861	0.039766331	0.00073973150
0.021797350	0.040994069	0.00074511719
0.021928839	0.038860614	0.00071703714
0.022060327	0.039699230	0.00073364015
0.022191816	0.038640199	0.00071562917
0.022323305	0.039722301	0.00072722616
0.022454793	0.038045403	0.00070589352
0.022586282	0.036628375	0.00068967761
0.022717771	0.036793556	0.00069569590
0.022849260	0.036161162	0.00068224323
0.022980748	0.036552300	0.00068886123
0.023112237	0.035827351	0.00067554775
0.023243726	0.036298192	0.00067549948
0.023375214	0.037765847	0.00069554231
0.023506703	0.038191337	0.00069248222
0.023638192	0.038399554	0.00069254641
0.023769680	0.037679531	0.00068569522
0.023901169	0.039036996	0.00069350691
0.024032658	0.038616521	0.00069172467
0.024164147	0.036451120	0.00066838989
0.024295635	0.036695657	0.00066663681
0.024427124	0.037441576	0.00067256157
0.024558613	0.037466077	0.00066692605
0.024690101	0.037280301	0.00067182742
0.024821590	0.035746377	0.00065324755
0.024953079	0.036867272	0.00065684123
0.025084567	0.036227568	0.00065455922
0.025216056	0.036637191	0.00065204324
0.025347545	0.037425959	0.00066351386
0.025479034	0.036415933	0.00064943273
0.025610522	0.037035804	0.00064789441
0.025742011	0.034722636	0.00063173971
0.025873500	0.035518044	0.00063394876
0.026004988	0.035761181	0.00063870491
0.026136477	0.035082096	0.00062987374
0.026267966	0.035862043	0.00063295262
0.026399454	0.035555020	0.00063214772
0.026530943	0.035219085	0.00062248949
0.026662432	0.035537133	0.00062988746
0.026793920	0.035521887	0.00062556058
0.026925409	0.035458562	0.00062073400
0.027056898	0.035127838	0.00061978044
0.027188387	0.034430952	0.00060737981
0.027319875	0.033797967	0.00060830178
0.027451364	0.033801863	0.00060257159
0.027582853	0.035880627	0.00061659812
0.027714341	0.034513856	0.00060555586
0.027845830	0.035028978	0.00060616798
0.027977319	0.033563742	0.00059957970
0.028108807	0.034971097	0.00060413473
0.028240296	0.034071660	0.00059564939
0.028371785	0.034646477	0.00060079200
0.028503274	0.032740553	0.00058230539
0.028634762	0.033678674	0.00058942352
0.028766251	0.034071141	0.00059211976
0.028897740	0.033357439	0.00058000946
0.029029228	0.033339828	0.00058181943
0.029160717	0.032755851	0.00057764751
0.029292206	0.033134977	0.00057613509
0.029423694	0.033156251	0.00058004737
0.029555183	0.034176463	0.00057762080
0.029686672	0.032744464	0.00057179540
0.029818161	0.032394724	0.00056876002
0.029949649	0.033122716	0.00056968729
0.030081138	0.032360220	0.00056389968
0.030212627	0.032674480	0.00056071053
0.030344115	0.032794705	0.00056441586
0.030475604	0.032015625	0.00055887758
0.030607093	0.032535599	0.00055908884
0.030738581	0.032401765	0.00055852678
0.030870070	0.033128148	0.00056084037
0.031001559	0.032969760	0.00055603709
0.031133048	0.032359093	0.00055521732
0.031264536	0.031408104	0.00054396221
0.031396025	0.032680175	0.00055492497
0.031527514	0.032268129	0.00054880549
0.031659002	0.031925055	0.00054428831
0.031790491	0.031717457	0.00054473302
0.031921980	0.032621840	0.00054727290
0.032053468	0.031011145	0.00053701246
0.032184957	0.032455059	0.00054234925
0.032316446	0.031388023	0.00053292890
0.032447935	0.031357732	0.00053685410
0.032579423	0.031035418	0.00053070782
0.032710912	0.030935613	0.00052950390
0.032842401	0.031850745	0.00053329306
0.032973889	0.031928299	0.00053220287
0.033105378	0.031408867	0.00053030321
0.033236867	0.030570975	0.00052158853
0.033368355	0.031253261	0.00053500336
0.033499844	0.030780765	0.00052965585
0.033631333	0.030543187	0.00052833864
0.033762822	0.030499672	0.00053597280
0.033894310	0.030468178	0.00053197894
0.034025799	0.030561396	0.00053393883
0.034157288	0.029837506	0.00052591178
0.034288776	0.030518492	0.00053446761
0.034420265	0.030719323	0.00053987549
0.034551754	0.030536128	0.00053461482
0.034683242	0.030714957	0.00053833506
0.034814731	0.030108873	0.00052851816
0.034946220	0.029912924	0.00052927730
0.035077708	0.029909356	0.00053573365
0.035209197	0.030011870	0.00053251652
0.035340686	0.030155262	0.00053037157
0.035472175	0.029531796	0.00053541092
0.035603663	0.029156234	0.00053556524
0.035735152	0.029765462	0.00054696111
0.035866641	0.030312001	0.00055090759
0.035998129	0.029418299	0.00054167240
0.036129618	0.029154654	0.00054312642
0.036261107	0.028928986	0.00053788354
0.036392595	0.029795056	0.00055326504
0.036524084	0.029147565	0.00054587624
0.036655573	0.029421039	0.00054527946
0.036787062	0.029258849	0.00054951990
0.036918550	0.029131115	0.00054221796
0.037050039	0.028517580	0.00054458684
0.037181528	0.028407618	0.00053955780
0.037313016	0.028551219	0.00054122005
0.037444505	0.029015039	0.00055098957
0.037575994	0.028854316	0.00054560852
0.037707482	0.029416232	0.00055634955
0.037838971	0.029606800	0.00055863049
0.037970460	0.029605941	0.00055393788
0.038101949	0.028201953	0.00054774624
0.038233437	0.029719389	0.00055143714
0.038364926	0.029324410	0.00054450556
0.038496415	0.029177002	0.00054432165
0.038627903	0.028732540	0.00053414596
0.038759392	0.029567939	0.00054366995
0.038890881	0.029244798	0.00053507192
0.039022369	0.029473971	0.00053790161
0.039153858	0.029536059	0.00053508640
0.039285347	0.029364346	0.00053070003
0.039416836	0.030314357	0.00054216242
0.039548324	0.029913773	0.00053628879
0.039679813	0.030073407	0.00053445476
0.039811302	0.029418820	0.00053073129
0.039942790	0.029699378	0.00053042560
0.040074279	0.030349992	0.00053860069
0.040205768	0.028997303	0.00052586644
0.040337256	0.029136393	0.00052275214
0.040468745	0.029769267	0.00052883643
0.040600234	0.029661703	0.00052674820
0.040731723	0.029427126	0.00052513276
0.040863211	0.029931733	0.00053132875
0.040994700	0.029454746	0.00052345173
0.041126189	0.029667356	0.00052745629
0.041257677	0.029798930	0.00052383847
0.041389166	0.029217850	0.00051867793
0.041520655	0.028231142	0.00051410627
0.041652143	0.029348826	0.00051859658
0.041783632	0.029457449	0.00052098007
0.041915121	0.029547629	0.00051920662
0.042046610	0.029090491	0.00051718743
0.042178098	0.028895477	0.00051449348
0.042309587	0.029486360	0.00051972395
0.042441076	0.028617758	0.00051115239
0.042572564	0.029133753	0.00051622542
0.042704053	0.028917253	0.00051025030
0.042835542	0.029876857	0.00052128632
0.042967030	0.029536365	0.00051530093
0.043098519	0.028446453	0.00050892492
0.043230008	0.029709295	0.00051533967
0.043361496	0.028789714	0.00050402754
0.043492985	0.029354145	0.00051496999
0.043624474	0.029329332	0.00051041407
0.043755963	0.029287875	0.00051162817
0.043887451	0.029560763	0.00051004532
0.044018940	0.029438286	0.00050867867
0.044150429	0.028808574	0.00051000950
0.044281917	0.029073567	0.00050561497
0.044413406	0.029519591	0.00051288849
0.044544895	0.029520966	0.00050737977
0.044676383	0.028808171	0.00050340543
0.044807872	0.029063788	0.00050521132
0.044939361	0.029602543	0.00050867123
0.045070850	0.029393380	0.00050549610
0.045202338	0.029836719	0.00050897617
0.045333827	0.028974712	0.00049865405
0.045465316	0.028890609	0.00050581038
0.045596804	0.028994126	0.00050192853
0.045728293	0.029025105	0.00050022431
0.045859782	0.030109705	0.00050880320
0.045991270	0.029161671	0.00049736147
0.046122759	0.028549661	0.00049789642
0.046254248	0.028980105	0.00050720555
0.046385737	0.029518242	0.00051392262
0.046517225	0.029340579	0.00051471279
0.046648714	0.029168957	0.00051630537
0.046780203	0.030285503	0.00053012985
0.046911691	0.029091625	0.00052055060
0.047043180	0.028694037	0.00051726622
0.047174669	0.029309215	0.00052122709
0.047306157	0.028884556	0.00052028771
0.047437646	0.028700529	0.00052019905
0.047569135	0.028753114	0.00052508226
0.047700624	0.029098526	0.00052332330
0.047832112	0.028891059	0.00052611385
0.047963601	0.029083730	0.00052442608
0.048095090	0.029797613	0.00053581540
0.048226578	0.028948971	0.00053037613
0.048358067	0.029751627	0.00053261977
0.048489556	0.029868420	0.00053709751
0.048621044	0.028742113	0.00052715277
0.048752533	0.029094022	0.00053623042
0.048884022	0.029866327	0.00053840983
0.049015511	0.029934505	0.00053875234
0.049146999	0.029623183	0.00053580916
0.049278488	0.029535408	0.00053798994
0.049409977	0.029576751	0.00053955559
0.049541465	0.030030514	0.00054316860
0.049672954	0.028454229	0.00053185732
0.049804443	0.029188434	0.00053606644
0.049935931	0.029271650	0.00054084836
0.050067420	0.028984227	0.00053682800
0.050198909	0.028630886	0.00053596589
0.050330398	0.029804870	0.00054289308
0.050461886	0.029427750	0.00054004331
0.050593375	0.029437943	0.00054249330
0.050724864	0.029474255	0.00054396545
0.050856352	0.029231923	0.00054348535
0.050987841	0.028865255	0.00053729401
0.051119330	0.029671023	0.00054543527
0.051250818	0.029734629	0.00054751167
0.051382307	0.030201563	0.00055195752
0.051513796	0.030137159	0.00054794975
0.051645284	0.028710004	0.00053814685
0.051776773	0.029183684	0.00054279894
0.051908262	0.029187925	0.00054356547
0.052039751	0.028863574	0.00054239063
0.052171239	0.029167163	0.00054289575
0.052302728	0.027900224	0.00053813885
0.052434217	0.027412249	0.00052783562
0.052565705	0.030396037	0.00055766129
0.052697194	0.030066785	0.00055251150
0.052828683	0.029464488	0.00054921097
0.052960171	0.028702796	0.00054118144
0.053091660	0.029971098	0.00055086305
0.053223149	0.029408370	0.00055193516
0.053354638	0.030027799	0.00055611136
0.053486126	0.030100718	0.00055663203
0.053617615	0.029422927	0.00054831378
0.053749104	0.029950789	0.00055338052
0.053880592	0.029012761	0.00054750097
0.054012081	0.030566313	0.00056285771
0.054143570	0.030205592	0.00055967747
0.054275058	0.029677931	0.00055426922
0.054406547	0.030045828	0.00055513892
0.054538036	0.028363674	0.00054783411
0.054669525	0.029829676	0.00055323482
0.054801013	0.029599116	0.00055738163
0.054932502	0.029610745	0.00055664075
0.055063991	0.028964483	0.00054653070
0.055195479	0.029616442	0.00055698714
0.055326968	0.028152136	0.00054218282
0.055458457	0.029349428	0.00055640331
0.055589945	0.029913555	0.00055698822
0.055721434	0.028648374	0.00054588529
0.055852923	0.029851753	0.00056105757
0.055984412	0.030086270	0.00056172628
0.056115900	0.029128972	0.00055257966
0.056247389	0.029531373	0.00055823649
0.056378878	0.028907243	0.00054894857
0.056510366	0.029057656	0.00055512848
0.056641855	0.028735658	0.00054931072
0.056773344	0.029743527	0.00056057393
0.056904832	0.029159053	0.00055448131
0.057036321	0.028450579	0.00054563001
0.057167810	0.028786674	0.00055157523
0.057299299	0.029642629	0.00055933481
0.057430787	0.031070680	0.00056843130
0.057562276	0.027918205	0.00054549791
0.057693765	0.029014122	0.00054582302
0.057825253	0.029750477	0.00055962238
0.057956742	0.029182265	0.00055351060
0.058088231	0.030034273	0.00055830424
0.058219719	0.029248713	0.00055512368
0.058351208	0.027216770	0.00053177106
0.058482697	0.028406219	0.00054505369
0.058614186	0.030476346	0.00056356449
0.058745674	0.028460095	0.00054042446
0.058877163	0.029121302	0.00054718439
0.059008652	0.028606177	0.00053982551
0.059140140	0.029988844	0.00055656488
0.059271629	0.029876026	0.00055232756
0.059403118	0.028929356	0.00054086535
0.059534606	0.029662736	0.00054954237
0.059666095	0.028938923	0.00053888289
0.059797584	0.029251064	0.00054327513
0.059929072	0.029366553	0.00054799299
0.060060561	0.028588330	0.00053763603
0.060192050	0.029819810	0.00054997597
0.060323539	0.029490557	0.00054102405
0.060455027	0.029551504	0.00054560440
0.060586516	0.029379147	0.00054631682
0.060718005	0.028078738	0.00053105934
0.060849493	0.029272297	0.00054137865
0.060980982	0.029671691	0.00054359253
0.061112471	0.030155912	0.00054669410
0.061243959	0.029754938	0.00054814632
0.061375448	0.028668431	0.00053393541
0.061506937	0.030368816	0.00055020133
0.061638426	0.029980980	0.00054462202
0.061769914	0.028235608	0.00053244843
0.061901403	0.028856162	0.00053997236
0.062032892	0.029107579	0.00053682021
0.062164380	0.029412160	0.00054000068
0.062295869	0.029060350	0.00053789067
0.062427358	0.029717633	0.00054135028
0.062558846	0.028044209	0.00053335674
0.062690335	0.028455008	0.00053002749
0.062821824	0.028784798	0.00053458832
0.062953313	0.029502897	0.00053963186
0.063084801	0.029714864	0.00054102601
0.063216290	0.028132597	0.00053104475
0.063347779	0.029270970	0.00053763562
0.063479267	0.029780963	0.00053760784
0.063610756	0.028730415	0.00053446819
0.063742245	0.028730206	0.00053133827
0.063873733	0.028766281	0.00053549798
0.064005222	0.029148362	0.00053412246
0.064136711	0.029179263	0.00053625062
0.064268200	0.028999762	0.00053212036
0.064399688	0.028987047	0.00053066651
0.064531177	0.029411997	0.00053800277
0.064662666	0.027708878	0.00052016512
0.064794154	0.029413169	0.00053595530
0.064925643	0.029161885	0.00053709312
0.065057132	0.029242465	0.00053618739
0.065188620	0.029050349	0.00053549220
0.065320109	0.029403488	0.00053351288
0.065451598	0.028409767	0.00052487472
0.065583087	0.029329075	0.00053374807
0.065714575	0.029058900	0.00052986541
0.065846064	0.029740747	0.00053905165
0.065977553	0.028045793	0.00052424787
0.066109041	0.029482690	0.00053387105
0.066240530	0.029902773	0.00054068982
0.066372019	0.027859312	0.00051910065
0.066503507	0.029159528	0.00053159077
0.066634996	0.029019302	0.00052785410
0.066766485	0.028387192	0.00052493479
0.066897973	0.028388150	0.00052390341
0.067029462	0.029127924	0.00052974670
0.067160951	0.029585697	0.00053692431
0.067292440	0.028255446	0.00052226506
0.067423928	0.028773169	0.00052166739
0.067555417	0.029633907	0.00053485439
0.067686906	0.029128411	0.00052785232
0.067818394	0.028342136	0.00052422727
0.067949883	0.030189435	0.00053489343
0.068081372	0.029286190	0.00052732700
0.068212860	0.028501725	0.00052255988
0.068344349	0.028792143	0.00052504593
0.068475838	0.029088264	0.00052478001
0.068607327	0.029485549	0.00053117796
0.068738815	0.029500056	0.00052524750
0.068870304	0.028982106	0.00052634495
0.069001793	0.028512687	0.00052016512
0.069133281	0.028360647	0.00052021900
0.069264770	0.029858030	0.00053391400
0.069396259	0.029041848	0.00051900053
0.069527747	0.029308327	0.00052799243
0.069659236	0.029357486	0.00052864890
0.069790725	0.028229361	0.00051717305
0.069922214	0.028387963	0.00051942975
0.070053702	0.028850539	0.00051873115
0.070185191	0.029572812	0.00052983324
0.070316680	0.029558377	0.00052436805
0.070448168	0.029352129	0.00052533161
0.070579657	0.028347758	0.00051885221
0.070711146	0.028721199	0.00051725288
0.070842634	0.029050760	0.00052203485
0.070974123	0.028634102	0.00051897720
0.071105612	0.028616504	0.00051698878
0.071237101	0.029607821	0.00052759456
0.071368589	0.028047949	0.00050930346
0.071500078	0.028453875	0.00051700016
0.071631567	0.028296320	0.00051516262
0.071763055	0.027082769	0.00050618705
0.071894544	0.027808308	0.00051011077
0.072026033	0.026758864	0.00049922690
0.072157521	0.028246521	0.00051448458
0.072289010	0.029017965	0.00052036486
0.072420499	0.028026710	0.00051075353
0.072551988	0.027541847	0.00050523143
0.072683476	0.028289571	0.00051137900
0.072814965	0.027299642	0.00050700382
0.072946454	0.027421800	0.00050736696
0.073077942	0.026748549	0.00049808241
0.073209431	0.027581200	0.00050839520
0.073340920	0.027444467	0.00050379590
0.073472408	0.028338672	0.00051052398
0.073603897	0.028431163	0.00051251236
0.073735386	0.028107875	0.00050833449
0.073866875	0.026803846	0.00049949777
0.073998363	0.027006747	0.00050061288
0.074129852	0.027079170	0.00050230515
0.074261341	0.027889301	0.00050931519
0.074392829	0.026309297	0.00049205400
0.074524318	0.027060575	0.00050072766
0.074655807	0.027604618	0.00050368723
0.074787295	0.027384327	0.00050104353
0.074918784	0.027758660	0.00050585511
0.075050273	0.028251608	0.00050627645
0.075181761	0.027022431	0.00049779105
0.075313250	0.028560226	0.00050986224
0.075444739	0.027771089	0.00050410669
0.075576228	0.027465193	0.00050296930
0.075707716	0.027444693	0.00050102188
0.075839205	0.027688595	0.00050121263
0.075970694	0.027200041	0.00049794753
0.076102182	0.027474189	0.00049789187
0.076233671	0.026831182	0.00049712028
0.076365160	0.027133945	0.00049420889
0.076496648	0.027189213	0.00049787440
0.076628137	0.026854298	0.00049501325
0.076759626	0.026641065	0.00049191747
0.076891115	0.027600901	0.00050196493
0.077022603	0.027228950	0.00049630352
0.077154092	0.026325286	0.00048805210
0.077285581	0.026704209	0.00049209322
0.077417069	0.027341118	0.00049575546
0.077548558	0.026597145	0.00049246565
0.077680047	0.028026048	0.00049968100
0.077811535	0.027566184	0.00049684638
0.077943024	0.027225105	0.00049616424
0.078074513	0.027187932	0.00049235803
0.078206002	0.027510066	0.00049933462
0.078337490	0.026706243	0.00049010502
0.078468979	0.025700317	0.00047982941
0.078600468	0.025933102	0.00048425669
0.078731956	0.026560567	0.00048680159
0.078863445	0.026852103	0.00049108568
0.078994934	0.027746946	0.00049598496
0.079126422	0.027143683	0.00049199923
0.079257911	0.026428081	0.00048559597
0.079389400	0.026915987	0.00048851263
0.079520889	0.026476965	0.00048602761
0.079652377	0.025489477	0.00047871774
0.079783866	0.026786867	0.00048701670
0.079915355	0.025429939	0.00048104036
0.080046843	0.026206805	0.00048086503
0.080178332	0.025916880	0.00048016221
0.080309821	0.026586100	0.00048797355
0.080441309	0.026571011	0.00048129587
0.080572798	0.026062120	0.00048372365
0.080704287	0.027024270	0.00048869898
0.080835776	0.027117575	0.00048995791
0.080967264	0.026510285	0.00048702675
0.081098753	0.026691827	0.00048265832
0.081230242	0.027342989	0.00049038535
0.081361730	0.026163229	0.00048088485
0.081493219	0.027225619	0.00048896289
0.081624708	0.026702685	0.00048598352
0.081756196	0.025833606	0.00047424629
0.081887685	0.025914818	0.00047894212
0.082019174	0.026868669	0.00048336302
0.082150663	0.026237657	0.00048078924
0.082282151	0.026413198	0.00048206171
0.082413640	0.027074747	0.00048448851
0.082545129	0.026291839	0.00048064873
0.082676617	0.026259771	0.00048056089
0.082808106	0.026207507	0.00047912501
0.082939595	0.026147252	0.00048084318
0.083071083	0.025971369	0.00047394936
0.083202572	0.026254169	0.00047798246
0.083334061	0.025897406	0.00047935642
0.083465549	0.025994345	0.00047314002
0.083597038	0.026119305	0.00047870933
0.083728527	0.026736165	0.00047774381
0.083860016	0.025096529	0.00047027325
0.083991504	0.026786933	0.00048153455
0.084122993	0.026557534	0.00047764172
0.084254482	0.025884780	0.00047442814
0.084385970	0.025791996	0.00047165082
0.084517459	0.025702885	0.00047056828
0.084648948	0.026662545	0.00048217227
0.084780436	0.026273264	0.00047336770
0.084911925	0.026669412	0.00047866581
0.085043414	0.025983258	0.00047178881
0.085174903	0.025475576	0.00046840956
0.085306391	0.026799444	0.00048166395
0.085437880	0.026562100	0.00047632013
0.085569369	0.025895887	0.00047328422
0.085700857	0.026406473	0.00047401020
0.085832346	0.026103501	0.00047215698
0.085963835	0.026231806	0.00047664893
0.086095323	0.026709114	0.00047575384
0.086226812	0.025604462	0.00046863906
0.086358301	0.025428141	0.00046588379
0.086489790	0.026117452	0.00047215204
0.086621278	0.025484100	0.00046790226
0.086752767	0.026075334	0.00047078661
0.086884256	0.026417090	0.00047300474
0.087015744	0.026092414	0.00047201205
0.087147233	0.026257705	0.00047152545
0.087278722	0.026064173	0.00047378593
0.087410210	0.025866294	0.00046704604
0.087541699	0.025969130	0.00046774785
0.087673188	0.025372488	0.00046447840
0.087804677	0.026179519	0.00046826050
0.087936165	0.026792706	0.00047678555
0.088067654	0.025890251	0.00046812965
0.088199143	0.025351719	0.00046109937
0.088330631	0.026019677	0.00047085882
0.088462120	0.026632596	0.00047033221
0.088593609	0.026315216	0.00047241480
0.088725097	0.025759904	0.00046512055
0.088856586	0.026145047	0.00046826903
0.088988075	0.025643972	0.00046578129
0.089119564	0.025713134	0.00046183711
0.089251052	0.024614201	0.00045741266
0.089382541	0.025446003	0.00046356096
0.089514030	0.026502814	0.00046936140
0.089645518	0.025979126	0.00046567384
0.089777007	0.025774531	0.00046251851
0.089908496	0.025722819	0.00046592022
0.090039984	0.025273931	0.00045958679
0.090171473	0.025989743	0.00046201782
0.090302962	0.024918222	0.00045807907
0.090434451	0.025322521	0.00045887218
0.090565939	0.025595644	0.00046381233
0.090697428	0.025697253	0.00046236995
0.090828917	0.025172106	0.00045607589
0.090960405	0.025242198	0.00045983466
0.091091894	0.025106006	0.00045490641
0.091223383	0.025249924	0.00045890897
0.091354871	0.025493525	0.00046142484
0.091486360	0.025864707	0.00047020522
0.091617849	0.025764752	0.00047634718
0.091749337	0.025365741	0.00047656641
0.091880826	0.024435287	0.00047365908
0.092012315	0.025076691	0.00048012760
0.092143804	0.025465087	0.00048321280
0.092275292	0.025245228	0.00048554426
0.092406781	0.026123691	0.00049446907
0.092538270	0.025543065	0.00049447285
0.092669758	0.025443864	0.00049523349
0.092801247	0.025575979	0.00048089840
0.092932736	0.025080742	0.00047817081
0.093064224	0.025240171	0.00047538857
0.093195713	0.024576216	0.00046851413
0.093327202	0.024654006	0.00046802245
0.093458691	0.025646429	0.00047008195
0.093590179	0.024353869	0.00046559288
0.093721668	0.025574566	0.00047258963
0.093853157	0.025085874	0.00046601627
0.093984645	0.024846044	0.00046299281
0.094116134	0.025308177	0.00046728733
0.094247623	0.025156235	0.00046493572
0.094379111	0.024712220	0.00046228359
0.094510600	0.024434544	0.00045900104
0.094642089	0.025349278	0.00046661322
0.094773578	0.024918933	0.00045856610
0.094905066	0.024390044	0.00045819273
0.095036555	0.024193621	0.00045722642
0.095168044	0.024270523	0.00045307683
0.095299532	0.024812197	0.00045806709
0.095431021	0.024783644	0.00045484034
0.095562510	0.023817653	0.00045066310
0.095693998	0.025636971	0.00046569598
0.095825487	0.025260978	0.00045837501
0.095956976	0.025083206	0.00046073552
0.096088465	0.023446476	0.00044359902
0.096219953	0.024291950	0.00045480052
0.096351442	0.024731093	0.00045685492
0.096482931	0.024364872	0.00045118332
0.096614419	0.024804317	0.00045406176
0.096745908	0.023959742	0.00044814626
0.096877397	0.024729678	0.00045294047
0.097008885	0.024573592	0.00045369474
0.097140374	0.024421841	0.00045100746
0.097271863	0.025000310	0.00045517908
0.097403352	0.023950799	0.00044480577
0.097534840	0.024613287	0.00045097201
0.097666329	0.025269857	0.00045652470
0.097797818	0.024573380	0.00044718934
0.097929306	0.023701711	0.00044273728
0.098060795	0.025085225	0.00045119095
0.098192284	0.025338998	0.00045001276
0.098323772	0.025116164	0.00045314248
0.098455261	0.024599048	0.00044454640
0.098586750	0.024232047	0.00044046043
0.098718239	0.023888980	0.00043844980
0.098849727	0.023900377	0.00043728119
0.098981216	0.023656328	0.00043597784
0.099112705	0.023864431	0.00043590400
0.099244193	0.024193297	0.00043886912
0.099375682	0.024368755	0.00044025219
0.099507171	0.023905178	0.00043545999
0.099638659	0.024441594	0.00044386585
0.099770148	0.024156812	0.00043829505
0.099901637	0.024635809	0.00044285892
0.10003313	0.024282902	0.00044104162
0.10016461	0.024221994	0.00044011787
0.10029610	0.024484762	0.00044483922
0.10042759	0.024440766	0.00043977058
0.10055908	0.025038219	0.00044719601
0.10069057	0.024342584	0.00044135783
0.10082206	0.024270951	0.00044014378
0.10095355	0.024118464	0.00044154114
0.10108504	0.024469156	0.00043945676
0.10121652	0.024067793	0.00043513269
0.10134801	0.024254058	0.00043985420
0.10147950	0.023791963	0.00043709509
0.10161099	0.023725547	0.00043534660
0.10174248	0.023507990	0.00043289445
0.10187397	0.024085172	0.00043496821
0.10200546	0.024228337	0.00044050437
0.10213694	0.024182934	0.00043543548
0.10226843	0.025012204	0.00044479325
0.10239992	0.023624850	0.00043402754
0.10253141	0.023582613	0.00042933311
0.10266290	0.024451025	0.00043987432
0.10279439	0.024162807	0.00043506344
0.10292588	0.024034856	0.00043530959
0.10305737	0.023804767	0.00043462087
0.10318885	0.024238366	0.00043540373
0.10332034	0.024214978	0.00043510329
0.10345183	0.024400241	0.00043657544
0.10358332	0.023556201	0.00043136233
0.10371481	0.024668520	0.00043751285
0.10384630	0.024877047	0.00043818711
0.10397779	0.024224762	0.00043533978
0.10410928	0.023665380	0.00043136396
0.10424076	0.023898282	0.00043287168
0.10437225	0.023879389	0.00043165297
0.10450374	0.024067140	0.00042960332
0.10463523	0.023752356	0.00043013579
0.10476672	0.023868759	0.00043158331
0.10489821	0.023635091	0.00042970803
0.10502970	0.024203774	0.00043093794
0.10516118	0.024280236	0.00043208433
0.10529267	0.023942801	0.00043275058
0.10542416	0.024007262	0.00042999858
0.10555565	0.024263936	0.00043269279
0.10568714	0.023717379	0.00042885628
0.10581863	0.024275323	0.00043159848
0.10595012	0.024721776	0.00043549206
0.10608161	0.024154103	0.00043270824
0.10621309	0.023770248	0.00042842139
0.10634458	0.024331221	0.00042985397
0.10647607	0.023555754	0.00042563591
0.10660756	0.023220512	0.00042290640
0.10673905	0.023563459	0.00042893003
0.10687054	0.023791126	0.00043099775
0.10700203	0.024075598	0.00043967834
0.10713352	0.023999102	0.00044050711
0.10726500	0.024389794	0.00044907183
0.10739649	0.024318593	0.00045449388
0.10752798	0.023532980	0.00044627948
0.10765947	0.024123743	0.00045480803
0.10779096	0.023839822	0.00045274542
0.10792245	0.023212356	0.00045302205
0.10805394	0.023524141	0.00045366731
0.10818542	0.023945643	0.00045708012
0.10831691	0.023356615	0.00045864315
0.10844840	0.024279712	0.00046382798
0.10857989	0.024074536	0.00046644667
0.10871138	0.024498423	0.00047263301
0.10884287	0.023020707	0.00046023894
0.10897436	0.023754146	0.00046568201
0.10910585	0.023608786	0.00046929433
0.10923733	0.024029985	0.00046967013
0.10936882	0.024967891	0.00048514577
0.10950031	0.023560514	0.00047024829
0.10963180	0.024200274	0.00047732335
0.10976329	0.023456271	0.00047063855
0.10989478	0.023567286	0.00047609850
0.11002627	0.023310806	0.00047724382
0.11015776	0.023593035	0.00047372253
0.11028924	0.024171606	0.00048233445
0.11042073	0.023467878	0.00048062854
0.11055222	0.024045653	0.00048176294
0.11068371	0.023514465	0.00048021328
0.11081520	0.024197721	0.00048480277
0.11094669	0.024009150	0.00048441092
0.11107818	0.023727477	0.00048557518
0.11120966	0.023116898	0.00048042752
0.11134115	0.023345444	0.00048521233
0.11147264	0.024858716	0.00049347918
0.11160413	0.023620453	0.00048689855
0.11173562	0.023665996	0.00049365877
0.11186711	0.023795673	0.00047633524
0.11199860	0.023507671	0.00047487252
0.11213009	0.023741879	0.00046803958
0.11226157	0.023283160	0.00046123243
0.11239306	0.023262355	0.00046155161
0.11252455	0.023795050	0.00046308755
0.11265604	0.024225650	0.00046616186
0.11278753	0.024282545	0.00046101038
0.11291902	0.023662300	0.00045740010
0.11305051	0.024836704	0.00046927150
0.11318200	0.023575675	0.00045335030
0.11331348	0.023965791	0.00045902313
0.11344497	0.024138390	0.00045682959
0.11357646	0.023744975	0.00044940035
0.11370795	0.023381656	0.00045037494
0.11383944	0.023872776	0.00045185514
0.11397093	0.023703321	0.00044947210
0.11410242	0.024055364	0.00045267367
0.11423390	0.023626057	0.00044514531
0.11436539	0.023885962	0.00045143016
0.11449688	0.023532796	0.00044313133
0.11462837	0.024119677	0.00045249421
0.11475986	0.023672572	0.00044427240
0.11489135	0.023703569	0.00044259615
0.11502284	0.023887016	0.00044711783
0.11515433	0.023340215	0.00044145446
0.11528581	0.024513716	0.00045035715
0.11541730	0.024507592	0.00044866098
0.11554879	0.023553374	0.00043983522
0.11568028	0.024160684	0.00044798035
0.11581177	0.023476761	0.00043989965
0.11594326	0.023504785	0.00044029317
0.11607475	0.023902705	0.00044184975
0.11620624	0.023965742	0.00044069293
0.11633772	0.024864103	0.00045030871
0.11646921	0.024017176	0.00044404304
0.11660070	0.023639647	0.00043853507
0.11673219	0.024407055	0.00044295405
0.11686368	0.022952943	0.00043146006
0.11699517	0.023528683	0.00043540369
0.11712666	0.023658438	0.00043553145
0.11725814	0.023710392	0.00043270767
0.11738963	0.023709359	0.00043326151
0.11752112	0.024323790	0.00043621283
0.11765261	0.023847353	0.00043474334
0.11778410	0.024415406	0.00043832575
0.11791559	0.024011975	0.00043326824
0.11804708	0.023737208	0.00043023487
0.11817857	0.024173666	0.00043383779
0.11831005	0.024212666	0.00043252920
0.11844154	0.023223596	0.00042754865
0.11857303	0.023946824	0.00042880417
0.11870452	0.023489072	0.00042490456
0.11883601	0.023599654	0.00042746028
0.11896750	0.023410896	0.00042532184
0.11909899	0.024364475	0.00043204735
0.11923048	0.023360934	0.00041981627
0.11936196	0.023510934	0.00042479553
0.11949345	0.024205865	0.00042426644
0.11962494	0.023993704	0.00042519500
0.11975643	0.023958317	0.00042640633
0.11988792	0.023588678	0.00041926258
0.12001941	0.024237918	0.00042531157
0.12015090	0.022915389	0.00041483507
0.12028239	0.023787152	0.00042217168
0.12041387	0.023710737	0.00042004939
0.12054536	0.023717509	0.00041729576
0.12067685	0.023838939	0.00042082244
0.12080834	0.024302014	0.00042390019
0.12093983	0.023823113	0.00041628185
0.12107132	0.024265712	0.00042380616
0.12120281	0.023320552	0.00041480913
0.12133429	0.023204728	0.00041254917
0.12146578	0.023390629	0.00041419149
0.12159727	0.023700342	0.00041448664
0.12172876	0.023822320	0.00041768166
0.12186025	0.024166126	0.00041877425
0.12199174	0.024310184	0.00042031848
0.12212323	0.024499028	0.00042177698
0.12225472	0.023976991	0.00041675357
0.12238620	0.023657943	0.00041613862
0.12251769	0.024330353	0.00041667060
0.12264918	0.023596937	0.00041584987
0.12278067	0.023622508	0.00041509564
0.12291216	0.023998021	0.00041616066
0.12304365	0.023885112	0.00041491937
0.12317514	0.023587562	0.00041286386
0.12330663	0.024146096	0.00041750148
0.12343811	0.023861621	0.00041757246
0.12356960	0.024219427	0.00041650583
0.12370109	0.023517962	0.00041297483
0.12383258	0.023140094	0.00040883614
0.12396407	0.023935480	0.00041140014
0.12409556	0.023550686	0.00041575513
0.12422705	0.024356930	0.00041609572
0.12435853	0.023475725	0.00041174034
0.12449002	0.024120214	0.00041441552
0.12462151	0.024425320	0.00041890081
0.12475300	0.023089106	0.00040737353
0.12488449	0.023841609	0.00041379391
0.12501598	0.023758947	0.00041265209
0.12514747	0.024606005	0.00041660482
0.12527896	0.024300719	0.00041476284
0.12541044	0.024302742	0.00041791275
0.12554193	0.023137124	0.00040724876
0.12567342	0.023167035	0.00040577743
0.12580491	0.023323517	0.00040801013
0.12593640	0.023010933	0.00040399200
0.12606789	0.023849323	0.00041268880
0.12619938	0.023591315	0.00040956321
0.12633087	0.023714590	0.00041057347
0.12646235	0.023396443	0.00040736303
0.12659384	0.023170328	0.00040177755
0.12672533	0.024825504	0.00041986308
0.12685682	0.024049827	0.00040965179
0.12698831	0.023802649	0.00040946582
0.12711980	0.023809384	0.00040742929
0.12725129	0.023764610	0.00040819670
0.12738277	0.023476065	0.00040784522
0.12751426	0.023575466	0.00040774167
0.12764575	0.024278769	0.00041067778
0.12777724	0.025010829	0.00041516120
0.12790873	0.023406541	0.00040577746
0.12804022	0.023341382	0.00040685673
0.12817171	0.023163953	0.00040464441
0.12830320	0.024467764	0.00041189051
0.12843468	0.024106549	0.00040971314
0.12856617	0.023109717	0.00040175860
0.12869766	0.023962204	0.00040659941
0.12882915	0.023677019	0.00040764088
0.12896064	0.023705817	0.00040521345
0.12909213	0.023000822	0.00040044853
0.12922362	0.023370439	0.00040349285
0.12935511	0.023351059	0.00040276511
0.12948659	0.023694898	0.00040537785
0.12961808	0.023069564	0.00039926287
0.12974957	0.023000903	0.00040001025
0.12988106	0.023355854	0.00040168067
0.13001255	0.023418614	0.00040088176
0.13014404	0.023334137	0.00040425775
0.13027553	0.022928646	0.00039889321
0.13040701	0.023764977	0.00040439041
0.13053850	0.023516915	0.00040436416
0.13066999	0.023981215	0.00040552793
0.13080148	0.024131993	0.00040824126
0.13093297	0.024463109	0.00040747372
0.13106446	0.023715356	0.00040530176
0.13119595	0.023472481	0.00040095907
0.13132744	0.024514807	0.00040733969
0.13145892	0.024243516	0.00040763301
0.13159041	0.023945747	0.00040421477
0.13172190	0.022857807	0.00039541648
0.13185339	0.023786029	0.00040349859
0.13198488	0.023496380	0.00040086556
0.13211637	0.022924125	0.00039706290
0.13224786	0.023709257	0.00040109853
0.13237935	0.023911330	0.00040302962
0.13251083	0.023663449	0.00040150984
0.13264232	0.024023046	0.00040357503
0.13277381	0.023194204	0.00039883038
0.13290530	0.024026505	0.00040116081
0.13303679	0.023730071	0.00040185261
0.13316828	0.023187984	0.00039878199
0.13329977	0.023735956	0.00039745590
0.13343125	0.023901780	0.00040465851
0.13356274	0.023707780	0.00039831587
0.13369423	0.023805468	0.00039939295
0.13382572	0.023846655	0.00040248505
0.13395721	0.024081131	0.00040136284
0.13408870	0.023540437	0.00039998725
0.13422019	0.023940739	0.00039845049
0.13435168	0.023612599	0.00039935131
0.13448316	0.023792930	0.00040228531
0.13461465	0.024590424	0.00040273020
0.13474614	0.023779984	0.00040002664
0.13487763	0.024183922	0.00040296977
0.13500912	0.023896920	0.00039928168
0.13514061	0.022345119	0.00038995215
0.13527210	0.023934022	0.00040021008
0.13540359	0.023441968	0.00039587900
0.13553507	0.023136567	0.00039363544
0.13566656	0.023766313	0.00039731785
0.13579805	0.023500101	0.00039814126
0.13592954	0.023340742	0.00039398524
0.13606103	0.023438247	0.00039794765
0.13619252	0.022888731	0.00039040259
0.13632401	0.024358421	0.00039932908
0.13645549	0.023267926	0.00039611543
0.13658698	0.023187236	0.00039261680
0.13671847	0.023605843	0.00039383607
0.13684996	0.023407312	0.00039432073
0.13698145	0.024022115	0.00039817551
0.13711294	0.023623726	0.00039631577
0.13724443	0.024039425	0.00039938296
0.13737592	0.023503680	0.00039301598
0.13750740	0.023684072	0.00039622592
0.13763889	0.022909697	0.00038803331
0.13777038	0.023569706	0.00039636459
0.13790187	0.023498688	0.00039353526
0.13803336	0.023441833	0.00039148471
0.13816485	0.024075865	0.00039795276
0.13829634	0.023970904	0.00039444125
0.13842783	0.023728924	0.00039645180
0.13855931	0.023721051	0.00039484495
0.13869080	0.024577641	0.00040074308
0.13882229	0.023813383	0.00039473891
0.13895378	0.023812738	0.00039149936
0.13908527	0.023791469	0.00039550376
0.13921676	0.023274895	0.00039041787
0.13934825	0.023960684	0.00039478083
0.13947973	0.024069961	0.00039606559
0.13961122	0.023357932	0.00039002919
0.13974271	0.023216228	0.00039052630
0.13987420	0.023918511	0.00039516901
0.14000569	0.023545557	0.00038885991
0.14013718	0.023071355	0.00038887915
0.14026867	0.023971238	0.00039460872
0.14040016	0.023774799	0.00039289111
0.14053164	0.023979939	0.00039614127
0.14066313	0.023892599	0.00039047529
0.14079462	0.023249625	0.00038967136
0.14092611	0.023911683	0.00039148987
0.14105760	0.023038844	0.00038730335
0.14118909	0.023806440	0.00039288592
0.14132058	0.023026259	0.00038296943
0.14145207	0.023688485	0.00038967689
0.14158355	0.023817596	0.00039154413
0.14171504	0.023893433	0.00039089532
0.14184653	0.024069245	0.00039364000
0.14197802	0.023841660	0.00039032441
0.14210951	0.023832673	0.00038988965
0.14224100	0.024377979	0.00039275026
0.14237249	0.023626791	0.00038925600
0.14250398	0.023718347	0.00039013694
0.14263546	0.023437787	0.00038606112
0.14276695	0.023999218	0.00039077602
0.14289844	0.023622514	0.00038712392
0.14302993	0.023842686	0.00038832881
0.14316142	0.023353807	0.00038654466
0.14329291	0.023502885	0.00038610700
0.14342440	0.023544815	0.00038650339
0.14355588	0.022731079	0.00038089713
0.14368737	0.024077471	0.00039026075
0.14381886	0.023306910	0.00038578586
0.14395035	0.023346107	0.00038405097
0.14408184	0.023451717	0.00038580193
0.14421333	0.023304204	0.00038579182
0.14434482	0.022707711	0.00038005427
0.14447631	0.023885896	0.00039030107
0.14460779	0.024273222	0.00039068884
0.14473928	0.023871706	0.00038816735
0.14487077	0.023680131	0.00038883036
0.14500226	0.023949592	0.00038742045
0.14513375	0.023635687	0.00038878389
0.14526524	0.023713863	0.00038370845
0.14539673	0.023601870	0.00038536767
0.14552822	0.023729924	0.00038918594
0.14565970	0.023502921	0.00038479958
0.14579119	0.023390839	0.00038536823
0.14592268	0.023425756	0.00038278585
0.14605417	0.023811935	0.00038711572
0.14618566	0.022726984	0.00037997358
0.14631715	0.023970796	0.00038596904
0.14644864	0.023638935	0.00038475832
0.14658012	0.023341112	0.00038306196
0.14671161	0.023356361	0.00038427921
0.14684310	0.023283743	0.00038541058
0.14697459	0.023645914	0.00038445263
0.14710608	0.022893184	0.00037963300
0.14723757	0.023657331	0.00038493478
0.14736906	0.024077195	0.00038675948
0.14750055	0.023700330	0.00038532969
0.14763203	0.023459457	0.00038113216
0.14776352	0.023017615	0.00038026764
0.14789501	0.023460733	0.00038359081
0.14802650	0.023829924	0.00038275888
0.14815799	0.023678159	0.00038472197
0.14828948	0.023601174	0.00038170231
0.14842097	0.023611675	0.00038380950
0.14855246	0.022790722	0.00037775989
0.14868394	0.023839556	0.00038262722
0.14881543	0.023421472	0.00038208722
0.14894692	0.023538318	0.00038316292
0.14907841	0.023457543	0.00037974401
0.14920990	0.023758761	0.00038361647
0.14934139	0.023205371	0.00037906844
0.14947288	0.023771378	0.00038397795
0.14960436	0.023452903	0.00038170701
0.14973585	0.023210116	0.00037915352
0.14986734	0.024036898	0.00038527372
0.14999883	0.023469761	0.00037840643
0.15013032	0.022795210	0.00037775549
0.15026181	0.023662114	0.00038289999
0.15039330	0.023266546	0.00037958909
0.15052479	0.024174985	0.00038402200
0.15065627	0.024240930	0.00038567034
0.15078776	0.023494879	0.00038132903
0.15091925	0.024001811	0.00038346743
0.15105074	0.023245887	0.00037812711
0.15118223	0.023891271	0.00038343659
0.15131372	0.023488894	0.00038014641
0.15144521	0.023759675	0.00037926463
0.15157670	0.023662914	0.00038039832
0.15170818	0.023203016	0.00037638768
0.15183967	0.024660430	0.00038608831
0.15197116	0.023304256	0.00037892721
0.15210265	0.023802150	0.00037955796
0.15223414	0.023576611	0.00037872605
0.15236563	0.023646791	0.00037901327
0.15249712	0.023592681	0.00037864346
0.15262860	0.023896498	0.00037992661
0.15276009	0.023726095	0.00038010475
0.15289158	0.023632977	0.00037960337
0.15302307	0.023439839	0.00037703195
0.15315456	0.024453703	0.00038344185
0.15328605	0.023671726	0.00038005469
0.15341754	0.023975255	0.00038159968
0.15354903	0.023468625	0.00037613104
0.15368051	0.023448423	0.00037699152
0.15381200	0.024035233	0.00037951503
0.15394349	0.023218353	0.00037578773
0.15407498	0.023789408	0.00037881114
0.15420647	0.023964514	0.00037852036
0.15433796	0.023589911	0.00037675098
0.15446945	0.023531177	0.00037528301
0.15460094	0.023313559	0.00037707739
0.15473242	0.024043315	0.00037957218
0.15486391	0.023049064	0.00037344435
0.15499540	0.023771407	0.00037658446
0.15512689	0.023304324	0.00037417403
0.15525838	0.023630666	0.00037708073
0.15538987	0.023522967	0.00037532839
0.15552136	0.023251790	0.00037346319
0.15565284	0.023340950	0.00037293660
0.15578433	0.023822801	0.00037759521
0.15591582	0.023597905	0.00037638740
0.15604731	0.023056119	0.00037397425
0.15617880	0.023207384	0.00037119798
0.15631029	0.023288305	0.00037267340
0.15644178	0.023118599	0.00037023044
0.15657327	0.023973458	0.00037833738
0.15670475	0.023425559	0.00037272372
0.15683624	0.023623306	0.00037448624
0.15696773	0.023428423	0.00037392400
0.15709922	0.023984093	0.00037575036
0.15723071	0.023976897	0.00037646228
0.15736220	0.024234751	0.00037679055
0.15749369	0.023173907	0.00037078595
0.15762518	0.023606359	0.00037388213
0.15775666	0.023224728	0.00037152714
0.15788815	0.023562336	0.00037420847
0.15801964	0.023586344	0.00037364436
0.15815113	0.024072310	0.00037642506
0.15828262	0.023647875	0.00037293129
0.15841411	0.023949634	0.00037471721
0.15854560	0.023294943	0.00037241090
0.15867708	0.023172420	0.00036883842
0.15880857	0.023861892	0.00037436372
0.15894006	0.023452129	0.00037032822
0.15907155	0.022993534	0.00036844030
0.15920304	0.022955431	0.00036981308
0.15933453	0.024724318	0.00037805309
0.15946602	0.022850756	0.00036715306
0.15959751	0.023691067	0.00037316260
0.15972899	0.024108004	0.00037487963
0.15986048	0.023149154	0.00036991636
0.15999197	0.023381405	0.00036979663
0.16012346	0.023699631	0.00037266095
0.16025495	0.023248322	0.00036888425
0.16038644	0.023614851	0.00037007147
0.16051793	0.023430054	0.00037056334
0.16064942	0.023185015	0.00036635103
0.16078090	0.024259603	0.00037581770
0.16091239	0.024008233	0.00037393979
0.16104388	0.023456523	0.00036829765
0.16117537	0.023835659	0.00037226357
0.16130686	0.023369395	0.00036755385
0.16143835	0.023524230	0.00036901823
0.16156984	0.024344259	0.00037614674
0.16170133	0.024144742	0.00037172873
0.16183281	0.023310875	0.00036885677
0.16196430	0.023493420	0.00036945793
0.16209579	0.023517378	0.00036860868
0.16222728	0.023465290	0.00036949127
0.16235877	0.023484869	0.00036738841
0.16249026	0.023510445	0.00036891877
0.16262175	0.024053885	0.00037198803
0.16275323	0.023297072	0.00036830467
0.16288472	0.023897488	0.00037018422
0.16301621	0.023842892	0.00036921594
0.16314770	0.024058500	0.00037205086
0.16327919	0.023600884	0.00036807955
0.16341068	0.023750840	0.00036727857
0.16354217	0.023391478	0.00036780959
0.16367366	0.022969115	0.00036402483
0.16380514	0.022802803	0.00036310927
0.16393663	0.023830763	0.00036995556
0.16406812	0.023311463	0.00036475530
0.16419961	0.024238361	0.00037202557
0.16433110	0.023646142	0.00036811770
0.16446259	0.023595445	0.00036758862
0.16459408	0.023417466	0.00036639572
0.16472557	0.023529775	0.00036465344
0.16485705	0.023027641	0.00036483675
0.16498854	0.023173726	0.00036421820
0.16512003	0.023711975	0.00036826949
0.16525152	0.023255878	0.00036517255
0.16538301	0.023049215	0.00036296750
0.16551450	0.023177570	0.00036504511
0.16564599	0.023228426	0.00036532357
0.16577747	0.023376476	0.00036626719
0.16590896	0.023646771	0.00036774096
0.16604045	0.023932529	0.00036629427
0.16617194	0.023427488	0.00036502175
0.16630343	0.023063964	0.00036117456
0.16643492	0.023760154	0.00036693725
0.16656641	0.023695153	0.00036630964
0.16669790	0.023668127	0.00036502552
0.16682938	0.023265910	0.00036522004
0.16696087	0.023335940	0.00036533454
0.16709236	0.023424926	0.00036226359
0.16722385	0.023988385	0.00036854460
0.16735534	0.024176379	0.00036863847
0.16748683	0.023435545	0.00036388309
0.16761832	0.022764218	0.00036077706
0.16774981	0.023180058	0.00036106009
0.16788129	0.023185741	0.00036395458
0.16801278	0.023546669	0.00036363319
0.16814427	0.023440938	0.00036414733
0.16827576	0.023805307	0.00036719886
0.16840725	0.023567088	0.00036312020
0.16853874	0.023543575	0.00036197224
0.16867023	0.023573138	0.00036246130
0.16880171	0.023244304	0.00036281423
0.16893320	0.023564765	0.00036485681
0.16906469	0.023553194	0.00036133827
0.16919618	0.023643271	0.00036486028
0.16932767	0.023713274	0.00036242691
0.16945916	0.022557057	0.00035740017
0.16959065	0.023034285	0.00036011344
0.16972214	0.023248849	0.00035995900
0.16985362	0.022836602	0.00035856130
0.16998511	0.023235838	0.00035899066
0.17011660	0.023530638	0.00036320085
0.17024809	0.022892753	0.00035850434
0.17037958	0.023282473	0.00035832667
0.17051107	0.023526402	0.00036276259
0.17064256	0.023295804	0.00036126951
0.17077405	0.023558331	0.00036232503
0.17090553	0.023280482	0.00036094251
0.17103702	0.023574986	0.00036261045
0.17116851	0.024088630	0.00036407679
0.17130000	0.023290248	0.00036058439
0.17143149	0.023541711	0.00036069809
0.17156298	0.023400404	0.00036123815
0.17169447	0.023426784	0.00035812569
0.17182595	0.024433715	0.00036695377
0.17195744	0.023988136	0.00036456059
0.17208893	0.023740158	0.00036066137
0.17222042	0.023444832	0.00036037874
0.17235191	0.023438878	0.00035959011
0.17248340	0.023392298	0.00035994956
0.17261489	0.024171267	0.00036443803
0.17274638	0.023637206	0.00035920359
0.17287786	0.022989564	0.00035684831
0.17300935	0.023697751	0.00035980964
0.17314084	0.023748451	0.00036063216
0.17327233	0.023475263	0.00035792143
0.17340382	0.023117833	0.00035568277
0.17353531	0.023657262	0.00036109729
0.17366680	0.023065505	0.00035710873
0.17379829	0.023265127	0.00035754068
0.17392977	0.023066181	0.00035771846
0.17406126	0.023230378	0.00035667801
0.17419275	0.023196906	0.00035682540
0.17432424	0.023290781	0.00035669801
0.17445573	0.023229980	0.00035610371
0.17458722	0.023591201	0.00035953192
0.17471871	0.023281149	0.00035628317
0.17485019	0.023314324	0.00035644859
0.17498168	0.023399140	0.00035744714
0.17511317	0.022709150	0.00035369765
0.17524466	0.023504554	0.00035899975
0.17537615	0.023331718	0.00035611736
0.17550764	0.022499431	0.00035179311
0.17563913	0.023739468	0.00035832713
0.17577062	0.023295585	0.00035549898
0.17590210	0.023366799	0.00035642962
0.17603359	0.023453533	0.00035595722
0.17616508	0.023237295	0.00035632608
0.17629657	0.023227765	0.00035585820
0.17642806	0.022677549	0.00035065038
0.17655955	0.024058980	0.00036050962
0.17669104	0.023259883	0.00035429441
0.17682253	0.024008102	0.00035861248
0.17695401	0.023128100	0.00035594240
0.17708550	0.023392567	0.00035423938
0.17721699	0.023722769	0.00035766495
0.17734848	0.023043425	0.00035356912
0.17747997	0.023461363	0.00035464198
0.17761146	0.023658373	0.00035781237
0.17774295	0.023769837	0.00035503159
0.17787443	0.024012973	0.00035994321
0.17800592	0.023830316	0.00035589769
0.17813741	0.023632394	0.00035717465
0.17826890	0.023913574	0.00035846305
0.17840039	0.023615006	0.00035503728
0.17853188	0.023816157	0.00035721696
0.17866337	0.023988084	0.00035781959
0.17879486	0.023583008	0.00035439106
0.17892634	0.023462485	0.00035642153
0.17905783	0.023305956	0.00035279563
0.17918932	0.023320213	0.00035618120
0.17932081	0.023425330	0.00035312893
0.17945230	0.023073329	0.00035346385
0.17958379	0.022462729	0.00034964062
0.17971528	0.023930482	0.00035554151
0.17984677	0.023765787	0.00035685772
0.17997825	0.023298732	0.00035238722
0.18010974	0.024008343	0.00035631969
0.18024123	0.023577756	0.00035385428
0.18037272	0.022682926	0.00034684227
0.18050421	0.023457576	0.00036026193
0.18063570	0.022854828	0.00035941086
0.18076719	0.023389767	0.00036248659
0.18089867	0.023965114	0.00037091605
0.18103016	0.023358022	0.00036791819
0.18116165	0.023115344	0.00036883592
0.18129314	0.023007153	0.00036824502
0.18142463	0.023038850	0.00036902759
0.18155612	0.023248909	0.00037544056
0.18168761	0.023518491	0.00037605287
0.18181910	0.022767984	0.00037439517
0.18195058	0.023336885	0.00037855382
0.18208207	0.023135702	0.00037455727
0.18221356	0.023358125	0.00037967390
0.18234505	0.023190764	0.00037907040
0.18247654	0.024015759	0.00038640934
0.18260803	0.023925711	0.00038726119
0.18273952	0.023476138	0.00038483019
0.18287101	0.022667473	0.00038247345
0.18300249	0.023086388	0.00038385620
0.18313398	0.023194301	0.00038471419
0.18326547	0.023779204	0.00039008767
0.18339696	0.023474582	0.00038810193
0.18352845	0.023204773	0.00038835756
0.18365994	0.023722536	0.00039409277
0.18379143	0.023318301	0.00039086438
0.18392292	0.023461180	0.00039349520
0.18405440	0.024086584	0.00039608545
0.18418589	0.023365588	0.00039315849
0.18431738	0.023134392	0.00039566617
0.18444887	0.023450228	0.00039505533
0.18458036	0.023285807	0.00039671782
0.18471185	0.023524905	0.00039618623
0.18484334	0.022915803	0.00039425403
0.18497482	0.023483623	0.00039912771
0.18510631	0.023650333	0.00039912969
0.18523780	0.022964013	0.00039815116
0.18536929	0.022466225	0.00038854401
0.18550078	0.022971732	0.00038530811
0.18563227	0.022933775	0.00038527537
0.18576376	0.023188608	0.00037916531
0.18589525	0.023421005	0.00038400984
0.18602673	0.023592143	0.00038225139
0.18615822	0.023224051	0.00037872381
0.18628971	0.023954972	0.00038176645
0.18642120	0.023341960	0.00037701341
0.18655269	0.024089029	0.00038218895
0.18668418	0.023765123	0.00037554667
0.18681567	0.022955079	0.00037162584
0.18694716	0.023546778	0.00037470042
0.18707864	0.023618854	0.00037171267
0.18721013	0.023796454	0.00037297811
0.18734162	0.023635389	0.00037325294
0.18747311	0.022908216	0.00036560794
0.18760460	0.023104901	0.00036817625
0.18773609	0.023448644	0.00036643952
0.18786758	0.022323303	0.00036140031
0.18799906	0.023259069	0.00036757093
0.18813055	0.023878714	0.00036722599
0.18826204	0.023337491	0.00036527589
0.18839353	0.023360467	0.00036100248
0.18852502	0.023342489	0.00036319130
0.18865651	0.024246426	0.00036863906
0.18878800	0.023362906	0.00036026929
0.18891949	0.023162847	0.00036090813
0.18905097	0.023685522	0.00036092192
0.18918246	0.023494186	0.00036030573
0.18931395	0.023372412	0.00035983584
0.18944544	0.023079991	0.00035547605
0.18957693	0.023437948	0.00035992041
0.18970842	0.022820134	0.00035331869
0.18983991	0.023733816	0.00036094954
0.18997140	0.023515363	0.00035789580
0.19010288	0.023156063	0.00035380899
0.19023437	0.023276335	0.00035545363
0.19036586	0.023601030	0.00035539856
0.19049735	0.022850001	0.00035231823
0.19062884	0.023750933	0.00035640638
0.19076033	0.023204288	0.00035169347
0.19089182	0.023563517	0.00035509690
0.19102330	0.022716914	0.00035051543
0.19115479	0.023718522	0.00035519549
0.19128628	0.023514921	0.00035441513
0.19141777	0.024126680	0.00035604121
0.19154926	0.023555239	0.00035343164
0.19168075	0.023769596	0.00035410389
0.19181224	0.023415967	0.00035302193
0.19194373	0.023490228	0.00035383955
0.19207521	0.022930103	0.00034849380
0.19220670	0.023046589	0.00034923668
0.19233819	0.023563848	0.00035252569
0.19246968	0.023756497	0.00035349704
0.19260117	0.023524981	0.00035229151
0.19273266	0.023273399	0.00035035446
0.19286415	0.023202159	0.00034916016
0.19299564	0.023733090	0.00035444978
0.19312712	0.023462968	0.00034997186
0.19325861	0.023990084	0.00035546734
0.19339010	0.022479319	0.00034351145
0.19352159	0.022562810	0.00034606713
0.19365308	0.022961598	0.00034862802
0.19378457	0.023421487	0.00034964552
0.19391606	0.023000503	0.00034797399
0.19404754	0.023916628	0.00035241080
0.19417903	0.022831136	0.00034624827
0.19431052	0.023768609	0.00035259266
0.19444201	0.023120483	0.00034757507
0.19457350	0.023040997	0.00034664105
0.19470499	0.024211274	0.00035268499
0.19483648	0.023592221	0.00034893477
0.19496797	0.023522257	0.00035054120
0.19509945	0.023136354	0.00034694035
0.19523094	0.023151899	0.00034647257
0.19536243	0.023228846	0.00034737065
0.19549392	0.023287260	0.00034662919
0.19562541	0.023631882	0.00034998519
0.19575690	0.023343597	0.00034724885
0.19588839	0.023450730	0.00034760525
0.19601988	0.023545765	0.00034822750
0.19615136	0.023192486	0.00034450274
0.19628285	0.023456553	0.00034884197
0.19641434	0.023734634	0.00034916561
0.19654583	0.022672937	0.00034252603
0.19667732	0.023752958	0.00034909737
0.19680881	0.023519012	0.00034709609
0.19694030	0.023753112	0.00034929780
0.19707178	0.023868196	0.00034828986
0.19720327	0.023398959	0.00034504563
0.19733476	0.023235880	0.00034435108
0.19746625	0.023570149	0.00034618089
0.19759774	0.023464506	0.00034739668
0.19772923	0.022442861	0.00034094884
0.19786072	0.023362475	0.00034586548
0.19799221	0.023285060	0.00034595157
0.19812369	0.023635795	0.00034558329
0.19825518	0.023418170	0.00034762557
0.19838667	0.023179589	0.00034329612
0.19851816	0.023133081	0.00034299863
0.19864965	0.023437099	0.00034548914
0.19878114	0.023342248	0.00034302892
0.19891263	0.023240237	0.00034445325
0.19904412	0.023684767	0.00034549236
0.19917560	0.022935410	0.00034216461
0.19930709	0.023501126	0.00034514724
0.19943858	0.023113343	0.00034204573
0.19957007	0.023066735	0.00034355512
0.19970156	0.023504820	0.00034445851
0.19983305	0.023593297	0.00034467919
0.19996454	0.023058988	0.00034228497
0.20009602	0.023740970	0.00034583715
0.20022751	0.023252438	0.00034398335
0.20035900	0.023055475	0.00034132627
0.20049049	0.023729813	0.00034654991
0.20062198	0.023208940	0.00034273201
0.20075347	0.023008924	0.00034099684
0.20088496	0.023345514	0.00034408850
0.20101645	0.023273680	0.00034255193
0.20114793	0.023520420	0.00034217096
0.20127942	0.023745960	0.00034449748
0.20141091	0.023584186	0.00034343761
0.20154240	0.023273350	0.00034349983
0.20167389	0.023261630	0.00034302862
0.20180538	0.023497322	0.00034150164
0.20193687	0.023507239	0.00034319323
0.20206836	0.023266937	0.00034124562
0.20219984	0.023944990	0.00034632387
0.20233133	0.023528494	0.00034412827
0.20246282	0.023183435	0.00033915597
0.20259431	0.023278767	0.00034100378
0.20272580	0.022873108	0.00033830557
0.20285729	0.023278163	0.00033926914
0.20298878	0.023372947	0.00034192673
0.20312027	0.023440287	0.00033864213
0.20325175	0.023739213	0.00034282731
0.20338324	0.022887837	0.00033731305
0.20351473	0.023295849	0.00034074558
0.20364622	0.023501770	0.00034181713
0.20377771	0.022938143	0.00033660726
0.20390920	0.023016212	0.00033930135
0.20404069	0.023500512	0.00034105721
0.20417217	0.023564354	0.00034218742
0.20430366	0.023102350	0.00033923968
0.20443515	0.023712444	0.00033954789
0.20456664	0.023643584	0.00034139097
0.20469813	0.023362856	0.00033990694
0.20482962	0.022914132	0.00033683196
0.20496111	0.023147252	0.00033808423
0.20509260	0.023786696	0.00034033195
0.20522408	0.023291651	0.00033867702
0.20535557	0.023423702	0.00034015427
0.20548706	0.023393678	0.00033790332
0.20561855	0.023268006	0.00033894423
0.20575004	0.023586408	0.00033854163
0.20588153	0.023314178	0.00033832831
0.20601302	0.023367183	0.00033949162
0.20614451	0.023377890	0.00033620949
0.20627599	0.023399157	0.00033886666
0.20640748	0.023376354	0.00033715252
0.20653897	0.023214001	0.00033743436
0.20667046	0.023572834	0.00033947165
0.20680195	0.023034637	0.00033436023
0.20693344	0.023410724	0.00033803473
0.20706493	0.022747265	0.00033317358
0.20719641	0.023111526	0.00033746877
0.20732790	0.022508219	0.00033518737
0.20745939	0.023222602	0.00033580817
0.20759088	0.022960526	0.00033511024
0.20772237	0.023523724	0.00033712843
0.20785386	0.024051628	0.00034010437
0.20798535	0.022725773	0.00033540454
0.20811684	0.022893356	0.00033421378
0.20824832	0.022982350	0.00033357694
0.20837981	0.023510343	0.00033825766
0.20851130	0.023227364	0.00033754368
0.20864279	0.023200840	0.00033628087
0.20877428	0.023583703	0.00033637986
0.20890577	0.022991566	0.00033282084
0.20903726	0.023235677	0.00033572611
0.20916875	0.022848650	0.00033461280
0.20930023	0.022815178	0.00033399608
0.20943172	0.023293478	0.00033565019
0.20956321	0.023540586	0.00033644118
0.20969470	0.023751919	0.00033916946
0.20982619	0.024169705	0.00034012039
0.20995768	0.023095341	0.00033418388
0.21008917	0.023532630	0.00033490647
0.21022065	0.023135696	0.00033407036
0.21035214	0.022857978	0.00033408118
0.21048363	0.023494364	0.00033534414
0.21061512	0.022807956	0.00033393022
0.21074661	0.022790306	0.00033045025
0.21087810	0.023151773	0.00033308185
0.21100959	0.023161739	0.00033581961
0.21114108	0.022888155	0.00033145665
0.21127256	0.023566315	0.00033768174
0.21140405	0.023563102	0.00033393992
0.21153554	0.022930601	0.00033209397
0.21166703	0.023492194	0.00033601585
0.21179852	0.023381887	0.00033451113
0.21193001	0.023597726	0.00033677309
0.21206150	0.023163169	0.00033173826
0.21219299	0.022750732	0.00033044037
0.21232447	0.023039666	0.00033411979
0.21245596	0.023535562	0.00033443383
0.21258745	0.022917834	0.00033261099
0.21271894	0.023399248	0.00033276908
0.21285043	0.022900226	0.00033100850
0.21298192	0.022823073	0.00033209524
0.21311341	0.023088263	0.00033114665
0.21324489	0.023317332	0.00033426216
0.21337638	0.023554921	0.00033378147
0.21350787	0.023054618	0.00033146591
0.21363936	0.022905862	0.00033247199
0.21377085	0.023261334	0.00033150792
0.21390234	0.023431780	0.00033455105
0.21403383	0.023714991	0.00033483538
0.21416532	0.023720618	0.00033563490
0.21429680	0.023372776	0.00033427071
0.21442829	0.023315814	0.00033259180
0.21455978	0.023077233	0.00033062213
0.21469127	0.022927753	0.00032915240
0.21482276	0.022991184	0.00032927514
0.21495425	0.023302165	0.00033110736
0.21508574	0.023561230	0.00033531746
0.21521723	0.024154939	0.00033601593
0.21534871	0.023471545	0.00033327668
0.21548020	0.022988979	0.00032758365
0.21561169	0.023216513	0.00033086507
0.21574318	0.023531002	0.00033353748
0.21587467	0.022847656	0.00032733803
0.21600616	0.023779606	0.00033472071
0.21613765	0.022959079	0.00032840736
0.21626913	0.022907488	0.00032899112
0.21640062	0.022829381	0.00032834538
0.21653211	0.023064434	0.00033029593
0.21666360	0.022821447	0.00032673081
0.21679509	0.022499153	0.00032522237
0.21692658	0.022939087	0.00032983565
0.21705807	0.022640188	0.00032697135
0.21718956	0.022993848	0.00032694751
0.21732104	0.023130377	0.00033032952
0.21745253	0.023748983	0.00033260554
0.21758402	0.023099889	0.00032961171
0.21771551	0.023598235	0.00033154814
0.21784700	0.023510588	0.00033085258
0.21797849	0.023159257	0.00032984373
0.21810998	0.023054878	0.00032707882
0.21824147	0.023140866	0.00032918425
0.21837295	0.022796439	0.00032776109
0.21850444	0.022784230	0.00032437183
0.21863593	0.023730359	0.00033205598
0.21876742	0.022791525	0.00032571227
0.21889891	0.023323253	0.00032923949
0.21903040	0.022968670	0.00032853406
0.21916189	0.023065778	0.00032724320
0.21929337	0.023027951	0.00032794572
0.21942486	0.023044062	0.00032688858
0.21955635	0.023086543	0.00032809113
0.21968784	0.022609256	0.00032487742
0.21981933	0.023251865	0.00032579313
0.21995082	0.023152775	0.00032754220
0.22008231	0.022974602	0.00032559274
0.22021380	0.022757347	0.00032630914
0.22034528	0.023393329	0.00032901125
0.22047677	0.023007770	0.00032423716
0.22060826	0.023312683	0.00032794619
0.22073975	0.023134516	0.00032685115
0.22087124	0.023064191	0.00032772340
0.22100273	0.023305309	0.00032806624
0.22113422	0.023472667	0.00032667646
0.22126571	0.023198896	0.00032746842
0.22139719	0.023344585	0.00032744391
0.22152868	0.022674690	0.00032312676
0.22166017	0.023049103	0.00032789617
0.22179166	0.022755804	0.00032305712
0.22192315	0.023354559	0.00032837524
0.22205464	0.023480324	0.00032813524
0.22218613	0.023690077	0.00032933116
0.22231761	0.023241253	0.00032549000
0.22244910	0.023576216	0.00032768090
0.22258059	0.023732464	0.00032841091
0.22271208	0.022833491	0.00032482406
0.22284357	0.023220781	0.00032594713
0.22297506	0.022791291	0.00032446726
0.22310655	0.022771441	0.00032252774
0.22323804	0.023680769	0.00032841406
0.22336952	0.023831825	0.00033001704
0.22350101	0.023304726	0.00032489837
0.22363250	0.023096245	0.00032511990
0.22376399	0.023583901	0.00032656267
0.22389548	0.023216947	0.00032606113
0.22402697	0.023345136	0.00032730371
0.22415846	0.023505579	0.00032618948
0.22428995	0.023086056	0.00032457652
0.22442143	0.022907775	0.00032260275
0.22455292	0.023233291	0.00032484855
0.22468441	0.023144411	0.00032520974
0.22481590	0.023065332	0.00032387783
0.22494739	0.023418204	0.00032495258
0.22507888	0.023255081	0.00032427706
0.22521037	0.022884478	0.00032116062
0.22534186	0.023784409	0.00032831171
0.22547334	0.022988744	0.00032271899
0.22560483	0.023382121	0.00032328033
0.22573632	0.022854384	0.00032287276
0.22586781	0.023376961	0.00032495413
0.22599930	0.023057309	0.00032392041
0.22613079	0.023433835	0.00032370121
0.22626228	0.023088922	0.00032337250
0.22639376	0.023191111	0.00032430209
0.22652525	0.023263756	0.00032298371
0.22665674	0.022954094	0.00032213298
0.22678823	0.023380542	0.00032326246
0.22691972	0.023334196	0.00032354110
0.22705121	0.023832693	0.00032703215
0.22718270	0.022894929	0.00032145979
0.22731419	0.022869672	0.00032266653
0.22744567	0.022877998	0.00032116432
0.22757716	0.023353028	0.00032272683
0.22770865	0.023239377	0.00032386204
0.22784014	0.023801368	0.00032605261
0.22797163	0.023681196	0.00032644595
0.22810312	0.023047222	0.00032096493
0.22823461	0.023358353	0.00032279402
0.22836610	0.023103468	0.00032265749
0.22849758	0.022904850	0.00031972917
0.22862907	0.023607112	0.00032578859
0.22876056	0.022987800	0.00032007760
0.22889205	0.022867674	0.00031991555
0.22902354	0.023614549	0.00032484454
0.22915503	0.023106927	0.00032026280
0.22928652	0.022792254	0.00032041662
0.22941800	0.023340514	0.00032170946
0.22954949	0.022924736	0.00031995585
0.22968098	0.022772910	0.00031987751
0.22981247	0.022862459	0.00031832771
0.22994396	0.022913966	0.00032080835
0.23007545	0.022939404	0.00032316433
0.23020694	0.022312460	0.00032328460
0.23033843	0.022832506	0.00033025503
0.23046991	0.023162021	0.00033219942
0.23060140	0.022175992	0.00032766482
0.23073289	0.022796967	0.00033269970
0.23086438	0.022896398	0.00033367702
0.23099587	0.023596020	0.00034204974
0.23112736	0.023578650	0.00033956240
0.23125885	0.023672092	0.00034421201
0.23139034	0.022692664	0.00033737241
0.23152182	0.023477742	0.00034465326
0.23165331	0.023026351	0.00034354546
0.23178480	0.023552864	0.00034705976
0.23191629	0.022777748	0.00034359030
0.23204778	0.023422801	0.00034744409
0.23217927	0.023200448	0.00034522837
0.23231076	0.022432193	0.00034539462
0.23244224	0.022916584	0.00034693918
0.23257373	0.022809287	0.00034694276
0.23270522	0.023272009	0.00035019747
0.23283671	0.023084527	0.00034625831
0.23296820	0.022909237	0.00034684061
0.23309969	0.023199756	0.00034918010
0.23323118	0.023032078	0.00034663057
0.23336267	0.023543446	0.00035246914
0.23349415	0.022717057	0.00034490504
0.23362564	0.022790014	0.00034854665
0.23375713	0.023359320	0.00034982609
0.23388862	0.023307175	0.00034873267
0.23402011	0.023251055	0.00035202285
0.23415160	0.022937844	0.00034770167
0.23428309	0.023113384	0.00035167363
0.23441458	0.022955088	0.00034932093
0.23454606	0.022737949	0.00034845326
0.23467755	0.023010517	0.00035067217
0.23480904	0.023021380	0.00035056880
0.23494053	0.023036167	0.00035094800
0.23507202	0.023721174	0.00035573394
0.23520351	0.022812392	0.00034940631
0.23533500	0.023577053	0.00035522540
0.23546648	0.022958662	0.00035121571
0.23559797	0.022551429	0.00034952214
0.23572946	0.023391553	0.00035498736
0.23586095	0.023041668	0.00035224805
0.23599244	0.023301172	0.00035449202
0.23612393	0.022891625	0.00035147357
0.23625542	0.023561276	0.00035769142
0.23638691	0.023349941	0.00035528676
0.23651839	0.023405848	0.00035464688
0.23664988	0.023307242	0.00035552087
0.23678137	0.022919586	0.00035328677
0.23691286	0.024051072	0.00036044914
0.23704435	0.023148357	0.00035471593
0.23717584	0.022919058	0.00035145681
0.23730733	0.022943031	0.00035491310
0.23743882	0.023131847	0.00035583276
0.23757030	0.023119955	0.00035395196
0.23770179	0.022728278	0.00035429566
0.23783328	0.022788832	0.00035171540
0.23796477	0.023159210	0.00035629496
0.23809626	0.023382660	0.00035759660
0.23822775	0.022520507	0.00035328826
0.23835924	0.023008875	0.00035863614
0.23849072	0.023432099	0.00035633823
0.23862221	0.022957397	0.00035481058
0.23875370	0.023773268	0.00036028031
0.23888519	0.023394081	0.00035838772
0.23901668	0.023776060	0.00036263500
0.23914817	0.023260007	0.00035476548
0.23927966	0.022581058	0.00035527882
0.23941115	0.023070215	0.00035716759
0.23954263	0.023631206	0.00036115556
0.23967412	0.023191349	0.00035799482
0.23980561	0.023479652	0.00035837599
0.23993710	0.023394072	0.00036089819
0.24006859	0.023328881	0.00035993174
0.24020008	0.022127151	0.00035403184
0.24033157	0.022883828	0.00035653195
0.24046306	0.022825453	0.00035654081
0.24059454	0.022622349	0.00035680677
0.24072603	0.023365026	0.00036173401
0.24085752	0.023369670	0.00036032170
0.24098901	0.022900617	0.00036079567
0.24112050	0.023426272	0.00035973066
0.24125199	0.022895007	0.00035918480
0.24138348	0.022822788	0.00035875468
0.24151496	0.022547975	0.00035470608
0.24164645	0.023501376	0.00036323641
0.24177794	0.023141753	0.00035864007
0.24190943	0.023354092	0.00036210179
0.24204092	0.023097969	0.00036037288
0.24217241	0.023313192	0.00036041917
0.24230390	0.023364213	0.00036312704
0.24243539	0.022760890	0.00035801316
0.24256687	0.023394672	0.00036287387
0.24269836	0.022899328	0.00036103950
0.24282985	0.022902442	0.00035691410
0.24296134	0.022674870	0.00035957650
0.24309283	0.022796459	0.00035887283
0.24322432	0.023434626	0.00036309810
0.24335581	0.023243379	0.00036366044
0.24348730	0.023527183	0.00036487122
0.24361878	0.022952573	0.00036223134
0.24375027	0.022895017	0.00035794314
0.24388176	0.023019257	0.00035923131
0.24401325	0.023050953	0.00036318765
0.24414474	0.022179778	0.00035553744
0.24427623	0.023230897	0.00036318179
0.24440772	0.023534615	0.00036391685
0.24453920	0.022861956	0.00036067642
0.24467069	0.023466754	0.00036713139
0.24480218	0.023967731	0.00036658537
0.24493367	0.023085488	0.00036259681
0.24506516	0.022733442	0.00036066796
0.24519665	0.023131822	0.00036250808
0.24532814	0.023363390	0.00036637875
0.24545963	0.023153849	0.00036251239
0.24559111	0.023065177	0.00036263555
0.24572260	0.023167009	0.00036404520
0.24585409	0.023025302	0.00036225611
0.24598558	0.023034943	0.00036383109
0.24611707	0.023300486	0.00036535964
0.24624856	0.023116325	0.00036410405
0.24638005	0.023333515	0.00036610939
0.24651154	0.023273234	0.00036405194
0.24664302	0.022870572	0.00036427085
0.24677451	0.022523093	0.00035983284
0.24690600	0.022946615	0.00036351838
0.24703749	0.023537800	0.00036778859
0.24716898	0.022919104	0.00036199406
0.24730047	0.023302994	0.00036763041
0.24743196	0.023223920	0.00036544628
0.24756345	0.023203696	0.00036608126
0.24769493	0.023211639	0.00036627818
0.24782642	0.023119809	0.00036434977
0.24795791	0.022783704	0.00036392155
0.24808940	0.023658217	0.00036894123
0.24822089	0.023024225	0.00036391860
0.24835238	0.022952906	0.00036456189
0.24848387	0.023208370	0.00036470828
0.24861535	0.022549162	0.00036298289
0.24874684	0.022832280	0.00036444951
0.24887833	0.023317708	0.00036623831
0.24900982	0.022654627	0.00036435007
0.24914131	0.023560721	0.00036891130
0.24927280	0.023119872	0.00036685405
0.24940429	0.023324490	0.00036672564
0.24953578	0.023089681	0.00036548955
0.24966726	0.022513099	0.00036460012
0.24979875	0.022688805	0.00036284625
0.24993024	0.023288439	0.00036901709
0.25006173	0.023667249	0.00036914617
0.25019322	0.022807298	0.00036499502
0.25032471	0.022436962	0.00036427404
0.25045620	0.022760417	0.00036398415
0.25058769	0.022471425	0.00036331017
0.25071917	0.023134192	0.00036733539
0.25085066	0.022716229	0.00036407860
0.25098215	0.022859694	0.00036681154
0.25111364	0.023270120	0.00036704157
0.25124513	0.023143363	0.00036849146
0.25137662	0.022617171	0.00036540756
0.25150811	0.023441366	0.00036811130
0.25163959	0.022970824	0.00036740158
0.25177108	0.023452994	0.00036797081
0.25190257	0.023225617	0.00036956404
0.25203406	0.023228639	0.00036866419
0.25216555	0.023599463	0.00036896569
0.25229704	0.023693778	0.00037251259
0.25242853	0.022882368	0.00036591170
0.25256002	0.022882141	0.00036851947
0.25269150	0.022922945	0.00036699050
0.25282299	0.023342923	0.00036908626
0.25295448	0.022777197	0.00036892519
0.25308597	0.023473118	0.00036882158
0.25321746	0.022810389	0.00036798340
0.25334895	0.022846855	0.00036677835
0.25348044	0.023255175	0.00036818392
0.25361193	0.022864018	0.00036772172
0.25374341	0.023060004	0.00036757914
0.25387490	0.023068824	0.00036858747
0.25400639	0.022969885	0.00037403709
0.25413788	0.023732262	0.00038431287
0.25426937	0.023008925	0.00038360489
0.25440086	0.023243205	0.00038705097
0.25453235	0.023321682	0.00039173709
0.25466383	0.022508010	0.00038811150
0.25479532	0.022788548	0.00039046397
0.25492681	0.022434231	0.00039157590
0.25505830	0.023085527	0.00039789779
0.25518979	0.022779933	0.00039696543
0.25532128	0.022527369	0.00039873631
0.25545277	0.022760833	0.00040204320
0.25558426	0.022506953	0.00040209729
0.25571574	0.022772217	0.00040359606
0.25584723	0.023265327	0.00040897975
0.25597872	0.022765703	0.00040871511
0.25611021	0.023622034	0.00041445221
0.25624170	0.022895832	0.00041153479
0.25637319	0.023058001	0.00041670788
0.25650468	0.023020805	0.00041523701
0.25663617	0.023082182	0.00041743851
0.25676765	0.024404911	0.00042789415
0.25689914	0.022914888	0.00042147468
0.25703063	0.023220746	0.00042587688
0.25716212	0.023123815	0.00042411171
0.25729361	0.022779276	0.00042426883
0.25742510	0.022497297	0.00042420825
0.25755659	0.023401752	0.00043160691
0.25768807	0.023129733	0.00043195243
0.25781956	0.022796185	0.00042908117
0.25795105	0.023518235	0.00043485689
0.25808254	0.023183802	0.00043977065
0.25821403	0.022765546	0.00043250302
0.25834552	0.022478584	0.00043478780
0.25847701	0.023322435	0.00043868175
0.25860850	0.023051053	0.00043769953
0.25873998	0.022770752	0.00043789135
0.25887147	0.023057888	0.00044127685
0.25900296	0.023156063	0.00044291069
0.25913445	0.022480341	0.00043646713
0.25926594	0.022843699	0.00044019660
0.25939743	0.022623926	0.00044245554
0.25952892	0.022709927	0.00043915138
0.25966041	0.022192320	0.00044079496
0.25979189	0.022187276	0.00043875360
0.25992338	0.023244008	0.00044968063
0.26005487	0.023427072	0.00045221376
0.26018636	0.023284153	0.00045072056
0.26031785	0.023348351	0.00044986500
0.26044934	0.022869495	0.00044603947
0.26058083	0.023409752	0.00045120036
0.26071231	0.022830677	0.00045073825
0.26084380	0.023215587	0.00045066997
0.26097529	0.023018251	0.00045432040
0.26110678	0.022443749	0.00044820673
0.26123827	0.023373361	0.00045842476
0.26136976	0.022621477	0.00045104817
0.26150125	0.023402284	0.00045767476
0.26163274	0.022882927	0.00045423129
0.26176422	0.023567373	0.00045858066
0.26189571	0.023132866	0.00046046953
0.26202720	0.023502206	0.00046080710
0.26215869	0.022625580	0.00045522382
0.26229018	0.023293582	0.00046168273
0.26242167	0.023421517	0.00046214827
0.26255316	0.023555041	0.00046360526
0.26268465	0.023135460	0.00046486064
0.26281613	0.023582836	0.00046637559
0.26294762	0.022623271	0.00046007139
0.26307911	0.022887931	0.00046098328
0.26321060	0.023864204	0.00047276871
0.26334209	0.022466173	0.00046202868
0.26347358	0.023902776	0.00047210110
0.26360507	0.023131668	0.00046559389
0.26373655	0.022624842	0.00046367594
0.26386804	0.023562354	0.00047190644
0.26399953	0.022664312	0.00046687336
0.26413102	0.022960299	0.00046707341
0.26426251	0.022754589	0.00046837923
0.26439400	0.023140613	0.00046952895
0.26452549	0.024068851	0.00048180000
0.26465698	0.022983833	0.00047469242
0.26478846	0.022698222	0.00046770914
0.26491995	0.023206315	0.00047749775
0.26505144	0.023183125	0.00047441010
0.26518293	0.023824142	0.00047914884
0.26531442	0.022425509	0.00047289428
0.26544591	0.022899433	0.00047474115
[truncated: 567 more rows]
