# Supplementary material for: Invariant surface glycoprotein 65 of Trypanosoma brucei is a complement C3 receptor
Source: Nat Commun. 2022 Aug 29;13:5085. doi: 10.1038/s41467-022-32728-9 (PMC9424271; doi:10.1038/s41467-022-32728-9)
Supplement: Supplementary file 4 — supplementary data 2 [file 41467_2022_32728_MOESM4_ESM.zip › b21-414646_00174.dat]

0.0026000000	40.301115	0.13799891
0.0027314887	29.125155	0.10776014
0.0028629774	22.524866	0.090614164
0.0029944661	17.431740	0.076502845
0.0031259548	12.541560	0.059630511
0.0032574435	10.967714	0.057720812
0.0033889322	8.8082196	0.048898346
0.0035204209	11.593525	0.048843969
0.0036519096	12.517462	0.047096750
0.0037833983	10.127693	0.039940345
0.0039148870	8.3783460	0.035052466
0.0040463757	6.8189877	0.030422514
0.0041778644	5.5015181	0.025612293
0.0043093531	4.6416647	0.023098005
0.0044408418	3.8562439	0.020248400
0.0045723305	3.1544225	0.018313376
0.0047038192	2.8847752	0.016761753
0.0048353079	2.5110300	0.015181604
0.0049667966	2.2271715	0.014246623
0.0050982853	1.9029735	0.012475363
0.0052297740	1.7735940	0.012201254
0.0053612627	1.5275714	0.010934681
0.0054927514	1.4038759	0.010204678
0.0056242401	1.2623504	0.0096486395
0.0057557288	1.2075224	0.0091753203
0.0058872175	1.0966850	0.0086270285
0.0060187062	1.0199346	0.0082976380
0.0061501949	0.91811406	0.0075407394
0.0062816836	0.88415525	0.0075671159
0.0064131723	0.83029615	0.0071885092
0.0065446610	0.80414628	0.0069730947
0.0066761496	0.76784417	0.0067818163
0.0068076383	0.73627239	0.0064903201
0.0069391270	0.69746304	0.0064184923
0.0070706157	0.66315443	0.0061596243
0.0072021044	0.64665307	0.0060154425
0.0073335931	0.63115610	0.0059170306
0.0074650818	0.58756954	0.0055428622
0.0075965705	0.57094173	0.0055092140
0.0077280592	0.54571478	0.0053638246
0.0078595479	0.50948513	0.0050588092
0.0079910366	0.51018659	0.0050924536
0.0081225253	0.48347917	0.0048155678
0.0082540140	0.45076725	0.0046762504
0.0083855027	0.45710554	0.0047270202
0.0085169914	0.43388216	0.0045112919
0.0086484801	0.40364878	0.0043196323
0.0087799688	0.39207800	0.0041821802
0.0089114575	0.38446767	0.0041632859
0.0090429462	0.36230541	0.0040132482
0.0091744349	0.34098365	0.0038598900
0.0093059236	0.32608816	0.0037301948
0.0094374123	0.31807795	0.0036596966
0.0095689010	0.30167917	0.0035067122
0.0097003897	0.29518508	0.0034968056
0.0098318784	0.27609859	0.0033335128
0.0099633671	0.27288998	0.0032783273
0.010094856	0.25920094	0.0031849982
0.010226345	0.24091919	0.0029979361
0.010357833	0.24555198	0.0031047725
0.010489322	0.22913522	0.0029109594
0.010620811	0.21492602	0.0027990475
0.010752299	0.21346091	0.0027776123
0.010883788	0.19838083	0.0026225620
0.011015277	0.19134160	0.0026225946
0.011146765	0.18246686	0.0024816811
0.011278254	0.17798282	0.0024413298
0.011409743	0.16602457	0.0023337493
0.011541231	0.15991087	0.0022565216
0.011672720	0.14913706	0.0021837670
0.011804209	0.13924834	0.0020304978
0.011935698	0.13615955	0.0020029961
0.012067186	0.12653649	0.0019198658
0.012198675	0.11907947	0.0018023730
0.012330164	0.11482664	0.0017737146
0.012461652	0.11308807	0.0017398161
0.012593141	0.10915054	0.0016711496
0.012724630	0.10792328	0.0016615381
0.012856118	0.10269171	0.0015702380
0.012987607	0.098338772	0.0015540949
0.013119096	0.092241320	0.0014710206
0.013250585	0.091420808	0.0014500246
0.013382073	0.089379035	0.0014384184
0.013513562	0.085705981	0.0013865057
0.013645051	0.085177951	0.0013922462
0.013776539	0.083581866	0.0013722183
0.013908028	0.078438947	0.0013058632
0.014039517	0.078935386	0.0013026275
0.014171005	0.077293000	0.0012812919
0.014302494	0.074509868	0.0012596253
0.014433983	0.073185887	0.0012498063
0.014565472	0.073647868	0.0012278048
0.014696960	0.071575845	0.0012176987
0.014828449	0.068779978	0.0011750793
0.014959938	0.068005083	0.0011752946
0.015091426	0.067109562	0.0011703520
0.015222915	0.060946765	0.0010888437
0.015354404	0.063401996	0.0011155705
0.015485892	0.061321521	0.0010879078
0.015617381	0.064852782	0.0011203085
0.015748870	0.063196236	0.0011054651
0.015880359	0.063550312	0.0010922682
0.016011847	0.060206215	0.0010639505
0.016143336	0.053413901	0.00099235897
0.016274825	0.053446054	0.00099536650
0.016406313	0.054092706	0.00099436162
0.016537802	0.054330835	0.00098908771
0.016669291	0.053798642	0.00098039528
0.016800779	0.055428324	0.00099277463
0.016932268	0.056392553	0.00099577288
0.017063757	0.060598901	0.0010294401
0.017195246	0.056636477	0.00098929991
0.017326734	0.060513591	0.0010186470
0.017458223	0.057556884	0.00098794586
0.017589712	0.055927358	0.00097102797
0.017721200	0.055079343	0.00096775668
0.017852689	0.057542526	0.00096602266
0.017984178	0.057042292	0.00097339256
0.018115666	0.053722966	0.00094015169
0.018247155	0.054167790	0.00093682387
0.018378644	0.052746304	0.00092929894
0.018510133	0.052344998	0.00091434150
0.018641621	0.051677830	0.00090614008
0.018773110	0.049928359	0.00088891750
0.018904599	0.051049984	0.00089516559
0.019036087	0.049601402	0.00088020030
0.019167576	0.048628014	0.00086493586
0.019299065	0.049312338	0.00086258531
0.019430553	0.048084316	0.00086157699
0.019562042	0.047401911	0.00084597361
0.019693531	0.045889394	0.00083020397
0.019825019	0.045767167	0.00082405059
0.019956508	0.045341521	0.00081698572
0.020087997	0.045424226	0.00082213105
0.020219486	0.045726811	0.00081672886
0.020350974	0.045273501	0.00081741346
0.020482463	0.043896444	0.00079162915
0.020613952	0.042067126	0.00077526346
0.020745440	0.042306453	0.00078146447
0.020876929	0.042095212	0.00077034324
0.021008418	0.041990824	0.00077178957
0.021139906	0.039626204	0.00074695318
0.021271395	0.042218299	0.00076123389
0.021402884	0.041288411	0.00075820920
0.021534373	0.041034951	0.00075042424
0.021665861	0.039469994	0.00073445936
0.021797350	0.038236020	0.00072286278
0.021928839	0.040532086	0.00073255701
0.022060327	0.039365792	0.00073084425
0.022191816	0.038405658	0.00071360814
0.022323305	0.038210910	0.00071177418
0.022454793	0.038765245	0.00071520368
0.022586282	0.036538507	0.00068907377
0.022717771	0.036521549	0.00069315875
0.022849260	0.036651288	0.00068593321
0.022980748	0.035612701	0.00067931794
0.023112237	0.035254258	0.00067058791
0.023243726	0.036628985	0.00067838083
0.023375214	0.037552702	0.00069272046
0.023506703	0.036767116	0.00067951727
0.023638192	0.036453414	0.00067634714
0.023769680	0.037763793	0.00068643385
0.023901169	0.036684278	0.00067348582
0.024032658	0.038518440	0.00068947191
0.024164147	0.038490951	0.00068510420
0.024295635	0.036328682	0.00066525728
0.024427124	0.036840191	0.00066716445
0.024558613	0.036642193	0.00065839475
0.024690101	0.035926174	0.00066209200
0.024821590	0.037010736	0.00066315943
0.024953079	0.036694224	0.00065792113
0.025084567	0.036422247	0.00065605734
0.025216056	0.036692656	0.00065222002
0.025347545	0.036159327	0.00065222718
0.025479034	0.037046582	0.00065293117
0.025610522	0.036380692	0.00064359365
0.025742011	0.035869332	0.00064021387
0.025873500	0.035494913	0.00063316079
0.026004988	0.036238848	0.00064323039
0.026136477	0.036502364	0.00064169325
0.026267966	0.035752667	0.00063089176
0.026399454	0.035215040	0.00062814546
0.026530943	0.035539957	0.00062634358
0.026662432	0.035590230	0.00062986872
0.026793920	0.034470108	0.00061805460
0.026925409	0.035012433	0.00061790500
0.027056898	0.035351758	0.00062373043
0.027188387	0.036264522	0.00062150888
0.027319875	0.035675749	0.00062229220
0.027451364	0.035250956	0.00061418186
0.027582853	0.034412557	0.00060381132
0.027714341	0.034181969	0.00060306119
0.027845830	0.033546731	0.00059397701
0.027977319	0.034635431	0.00060530111
0.028108807	0.034189112	0.00059847147
0.028240296	0.033524707	0.00059331051
0.028371785	0.033112372	0.00058681168
0.028503274	0.034876077	0.00059931762
0.028634762	0.033318549	0.00058576477
0.028766251	0.033550583	0.00058710755
0.028897740	0.033864066	0.00058326902
0.029029228	0.033121580	0.00058104734
0.029160717	0.034135275	0.00059044776
0.029292206	0.034059249	0.00058372407
0.029423694	0.033607426	0.00058210863
0.029555183	0.033406499	0.00057188035
0.029686672	0.032453296	0.00056964702
0.029818161	0.032528774	0.00056915177
0.029949649	0.033843212	0.00057510226
0.030081138	0.032483129	0.00056701405
0.030212627	0.032130976	0.00055740712
0.030344115	0.032211647	0.00055961561
0.030475604	0.031553962	0.00055529042
0.030607093	0.031827356	0.00055557578
0.030738581	0.031216316	0.00054948171
0.030870070	0.032438734	0.00055356548
0.031001559	0.031956459	0.00054864175
0.031133048	0.032892823	0.00055871042
0.031264536	0.033194864	0.00055703521
0.031396025	0.032715787	0.00055573696
0.031527514	0.032348378	0.00054878916
0.031659002	0.032381059	0.00054750748
0.031790491	0.032629153	0.00055142081
0.031921980	0.031928319	0.00054102688
0.032053468	0.031431337	0.00054034971
0.032184957	0.032112102	0.00054020212
0.032316446	0.030759173	0.00052652374
0.032447935	0.031844118	0.00054069953
0.032579423	0.031714272	0.00053383140
0.032710912	0.031766034	0.00053645681
0.032842401	0.031625199	0.00053089303
0.032973889	0.030889131	0.00052543479
0.033105378	0.031355961	0.00053057033
0.033236867	0.031315050	0.00052751406
0.033368355	0.030881226	0.00053220751
0.033499844	0.030366283	0.00052567818
0.033631333	0.030498282	0.00052795641
0.033762822	0.029794946	0.00052953798
0.033894310	0.030583832	0.00053309534
0.034025799	0.031027059	0.00053708005
0.034157288	0.030463814	0.00053302262
0.034288776	0.030401104	0.00053204290
0.034420265	0.029447995	0.00053080911
0.034551754	0.030921855	0.00053678727
0.034683242	0.031376023	0.00054204869
0.034814731	0.030877453	0.00053579869
0.034946220	0.029605890	0.00052680485
0.035077708	0.030256772	0.00053681436
0.035209197	0.029837819	0.00053172023
0.035340686	0.029525400	0.00052538514
0.035472175	0.029399959	0.00053555839
0.035603663	0.029504025	0.00053745267
0.035735152	0.029735556	0.00054788497
0.035866641	0.029915695	0.00054826809
0.035998129	0.029866617	0.00054325596
0.036129618	0.030036059	0.00054964777
0.036261107	0.029090965	0.00054075977
0.036392595	0.029645694	0.00055422175
0.036524084	0.029401683	0.00054823350
0.036655573	0.029825825	0.00054909926
0.036787062	0.028952077	0.00054639371
0.036918550	0.028693294	0.00053967447
0.037050039	0.028913900	0.00054727951
0.037181528	0.029953918	0.00055314318
0.037313016	0.028638973	0.00054530741
0.037444505	0.028785090	0.00054907933
0.037575994	0.029031078	0.00054764087
0.037707482	0.027814178	0.00054230243
0.037838971	0.027713812	0.00054497690
0.037970460	0.028937202	0.00054787926
0.038101949	0.029078616	0.00055428428
0.038233437	0.028769726	0.00054518576
0.038364926	0.028583880	0.00054003520
0.038496415	0.029341081	0.00054439193
0.038627903	0.029594299	0.00054139861
0.038759392	0.028916182	0.00053814892
0.038890881	0.029665175	0.00053685451
0.039022369	0.029755583	0.00053920274
0.039153858	0.029022578	0.00053181378
0.039285347	0.029299079	0.00053140132
0.039416836	0.029808698	0.00053850795
0.039548324	0.029755932	0.00053452160
0.039679813	0.029077700	0.00052706260
0.039811302	0.029205907	0.00052967355
0.039942790	0.029288671	0.00052829459
0.040074279	0.030054080	0.00053771604
0.040205768	0.030458521	0.00053548598
0.040337256	0.028829593	0.00052289145
0.040468745	0.028701349	0.00052118895
0.040600234	0.028755215	0.00052012795
0.040731723	0.029165123	0.00052364827
0.040863211	0.029885725	0.00052970139
0.040994700	0.029240177	0.00052146349
0.041126189	0.029747455	0.00052667251
0.041257677	0.029966393	0.00052546895
0.041389166	0.028978078	0.00051836051
0.041520655	0.029679605	0.00052474526
0.041652143	0.029242067	0.00051850607
0.041783632	0.028873799	0.00051622877
0.041915121	0.029073861	0.00051436828
0.042046610	0.028560563	0.00051385390
0.042178098	0.028938463	0.00051402957
0.042309587	0.029336611	0.00051845270
0.042441076	0.028634313	0.00051098896
0.042572564	0.028880314	0.00051244932
0.042704053	0.029637157	0.00051368657
0.042835542	0.028406087	0.00050796770
0.042967030	0.029043084	0.00051208954
0.043098519	0.029531317	0.00051583003
0.043230008	0.028785950	0.00050974134
0.043361496	0.029331085	0.00050911372
0.043492985	0.029967863	0.00051901292
0.043624474	0.029106855	0.00050840234
0.043755963	0.030431296	0.00052164271
0.043887451	0.029127796	0.00050699527
0.044018940	0.029412128	0.00050824448
0.044150429	0.028401974	0.00050698980
0.044281917	0.029182187	0.00050595052
0.044413406	0.029271373	0.00051074128
0.044544895	0.029226480	0.00050597577
0.044676383	0.029951195	0.00051265074
0.044807872	0.029839284	0.00051170889
0.044939361	0.029359026	0.00050638022
0.045070850	0.029844311	0.00050961876
0.045202338	0.029126050	0.00050234190
0.045333827	0.029344044	0.00050134629
0.045465316	0.029766217	0.00051040817
0.045596804	0.028361530	0.00049588917
0.045728293	0.029921384	0.00050855480
0.045859782	0.029089716	0.00050240674
0.045991270	0.028769712	0.00049554141
0.046122759	0.028897474	0.00050133006
0.046254248	0.029183802	0.00050819210
0.046385737	0.028650720	0.00050712897
0.046517225	0.029089013	0.00051068915
0.046648714	0.029525179	0.00051643690
0.046780203	0.028049246	0.00051286684
0.046911691	0.029543914	0.00052355974
0.047043180	0.029127660	0.00051869280
0.047174669	0.029352925	0.00052235434
0.047306157	0.029807902	0.00052795307
0.047437646	0.029098407	0.00052380200
0.047569135	0.029814782	0.00053276003
0.047700624	0.029628180	0.00052623513
0.047832112	0.028871827	0.00052729979
0.047963601	0.029291442	0.00052714770
0.048095090	0.029528787	0.00053364427
0.048226578	0.029784492	0.00053667341
0.048358067	0.029191999	0.00052896836
0.048489556	0.030052183	0.00053803296
0.048621044	0.029861648	0.00053616793
0.048752533	0.028621630	0.00053138285
0.048884022	0.029800148	0.00053815138
0.049015511	0.030064003	0.00053921912
0.049146999	0.030296813	0.00054246748
0.049278488	0.030585313	0.00054601293
0.049409977	0.029822890	0.00054304145
0.049541465	0.028880792	0.00053492736
0.049672954	0.029239022	0.00053687163
0.049804443	0.029395037	0.00053754159
0.049935931	0.028937507	0.00053687809
0.050067420	0.029384188	0.00053926652
0.050198909	0.029472376	0.00054240740
0.050330398	0.030127010	0.00054536530
0.050461886	0.028571166	0.00053455910
0.050593375	0.028718622	0.00053592516
0.050724864	0.030293154	0.00055175917
0.050856352	0.029743369	0.00054826206
0.050987841	0.029017320	0.00053846688
0.051119330	0.029670140	0.00054600846
0.051250818	0.029376089	0.00054535788
0.051382307	0.028964607	0.00054128336
0.051513796	0.029189674	0.00054202725
0.051645284	0.029634319	0.00054473497
0.051776773	0.029840130	0.00054809340
0.051908262	0.030011824	0.00054992091
0.052039751	0.028219372	0.00053549867
0.052171239	0.029127393	0.00054531327
0.052302728	0.030407871	0.00055910109
0.052434217	0.029332659	0.00054536605
0.052565705	0.029136860	0.00054608785
0.052697194	0.029518348	0.00054806495
0.052828683	0.029000161	0.00054662144
0.052960171	0.029602855	0.00054855720
0.053091660	0.029979924	0.00055101807
0.053223149	0.029821963	0.00055403202
0.053354638	0.028491382	0.00054332983
0.053486126	0.029346335	0.00055227203
0.053617615	0.029166463	0.00054706235
0.053749104	0.028709369	0.00054453509
0.053880592	0.030625310	0.00055764361
0.054012081	0.029386352	0.00055317927
0.054143570	0.029716234	0.00055421886
0.054275058	0.029746340	0.00055548891
0.054406547	0.029641580	0.00055188754
0.054538036	0.028965653	0.00055167378
0.054669525	0.029720069	0.00055189243
0.054801013	0.030766454	0.00056719555
0.054932502	0.029520076	0.00055528152
0.055063991	0.029378092	0.00054855981
0.055195479	0.029715952	0.00055633688
0.055326968	0.029905770	0.00055672590
0.055458457	0.030035543	0.00056186313
0.055589945	0.028704576	0.00054685718
0.055721434	0.029431977	0.00055251199
0.055852923	0.028915483	0.00055511357
0.055984412	0.029077490	0.00055332809
0.056115900	0.029899909	0.00055808129
0.056247389	0.029500185	0.00055849407
0.056378878	0.030051880	0.00055807426
0.056510366	0.028813553	0.00055288705
0.056641855	0.029890223	0.00055894943
0.056773344	0.029904671	0.00056147124
0.056904832	0.029269669	0.00055548277
0.057036321	0.029249724	0.00055090315
0.057167810	0.029992833	0.00056218179
0.057299299	0.029591232	0.00055620725
0.057430787	0.029879765	0.00055784863
0.057562276	0.029024723	0.00055644016
0.057693765	0.029388260	0.00054998382
0.057825253	0.029608263	0.00055769035
0.057956742	0.029615133	0.00055779726
0.058088231	0.029723138	0.00055676065
0.058219719	0.028823522	0.00055224980
0.058351208	0.029316322	0.00054929477
0.058482697	0.029683365	0.00055581340
0.058614186	0.029692988	0.00055617841
0.058745674	0.028832806	0.00054423954
0.058877163	0.029278699	0.00055064392
0.059008652	0.029442365	0.00054704383
0.059140140	0.028729785	0.00054577511
0.059271629	0.029008048	0.00054621293
0.059403118	0.029549987	0.00054709003
0.059534606	0.028491120	0.00054136341
0.059666095	0.029187693	0.00054014835
0.059797584	0.028717315	0.00053935713
0.059929072	0.029023194	0.00054482233
0.060060561	0.030260611	0.00054986342
0.060192050	0.029409509	0.00054579712
0.060323539	0.028351414	0.00053342912
0.060455027	0.029744399	0.00054850531
0.060586516	0.029776721	0.00054819894
0.060718005	0.029332834	0.00054182116
0.060849493	0.029424931	0.00054153254
0.060980982	0.029083362	0.00054135383
0.061112471	0.030116868	0.00054567872
0.061243959	0.029383346	0.00054786951
0.061375448	0.030089581	0.00054351191
0.061506937	0.029529445	0.00054509682
0.061638426	0.029522667	0.00054151215
0.061769914	0.029314839	0.00054026790
0.061901403	0.029058306	0.00054133903
0.062032892	0.028776384	0.00053205404
0.062164380	0.028686492	0.00053490786
0.062295869	0.028791656	0.00053608557
0.062427358	0.029327488	0.00053765840
0.062558846	0.028749050	0.00053839799
0.062690335	0.029018355	0.00053499314
0.062821824	0.029419578	0.00053876520
0.062953313	0.028819453	0.00053468006
0.063084801	0.029307845	0.00053712098
0.063216290	0.029958746	0.00054690178
0.063347779	0.029364548	0.00053678932
0.063479267	0.030349897	0.00054308256
0.063610756	0.029777041	0.00054303638
0.063742245	0.029350425	0.00053695911
0.063873733	0.027467450	0.00052569681
0.064005222	0.028658884	0.00053062377
0.064136711	0.028774053	0.00052993165
0.064268200	0.028145714	0.00052712527
0.064399688	0.029668102	0.00053694437
0.064531177	0.029155537	0.00053598432
0.064662666	0.028811141	0.00053054617
0.064794154	0.029075512	0.00053340225
0.064925643	0.029481676	0.00053831779
0.065057132	0.028414712	0.00052929343
0.065188620	0.028635433	0.00053115918
0.065320109	0.029086855	0.00052927701
0.065451598	0.029096160	0.00053082313
0.065583087	0.028364628	0.00052738144
0.065714575	0.030502603	0.00054105955
0.065846064	0.029477919	0.00053610516
0.065977553	0.029167871	0.00053116847
0.066109041	0.028826251	0.00052742875
0.066240530	0.028743547	0.00053106605
0.066372019	0.029530916	0.00053183984
0.066503507	0.030095969	0.00053921580
0.066634996	0.028210586	0.00052068501
0.066766485	0.029360070	0.00053240212
0.066897973	0.028849639	0.00052697959
0.067029462	0.028997603	0.00052900412
0.067160951	0.028690001	0.00052891988
0.067292440	0.028905929	0.00052865576
0.067423928	0.028990285	0.00052441174
0.067555417	0.028240807	0.00052310707
0.067686906	0.028889544	0.00052656510
0.067818394	0.028341293	0.00052356728
0.067949883	0.029092432	0.00052717877
0.068081372	0.029549643	0.00053021793
0.068212860	0.028875648	0.00052589145
0.068344349	0.029020297	0.00052758133
0.068475838	0.029242458	0.00052887034
0.068607327	0.029448056	0.00052886976
0.068738815	0.029211819	0.00052377129
0.068870304	0.029750171	0.00053155706
0.069001793	0.029146240	0.00052533476
0.069133281	0.029176043	0.00052563023
0.069264770	0.028922100	0.00052612902
0.069396259	0.029646932	0.00052446426
0.069527747	0.028806862	0.00052364412
0.069659236	0.028829466	0.00052439714
0.069790725	0.028228521	0.00051778719
0.069922214	0.029067321	0.00052602328
0.070053702	0.028715828	0.00051794759
0.070185191	0.028972501	0.00052465450
0.070316680	0.029155659	0.00052176078
0.070448168	0.028981774	0.00052314716
0.070579657	0.028038993	0.00051669821
0.070711146	0.029164657	0.00052020598
0.070842634	0.028959651	0.00052201931
0.070974123	0.028338154	0.00051633565
0.071105612	0.028481893	0.00051466099
0.071237101	0.028374067	0.00051727041
0.071368589	0.028513540	0.00051292504
0.071500078	0.028488999	0.00051901431
0.071631567	0.027436412	0.00050889147
0.071763055	0.026841194	0.00050278302
0.071894544	0.028137884	0.00051383374
0.072026033	0.028319175	0.00050965710
0.072157521	0.027062803	0.00050652545
0.072289010	0.027411976	0.00050758524
0.072420499	0.028185164	0.00051226932
0.072551988	0.027223552	0.00050313398
0.072683476	0.027900971	0.00050747619
0.072814965	0.028622894	0.00051464095
0.072946454	0.027742009	0.00051156620
0.073077942	0.027754954	0.00050510236
0.073209431	0.028600889	0.00051644827
0.073340920	0.027838586	0.00050667754
0.073472408	0.028337828	0.00051141825
0.073603897	0.028971256	0.00051723195
0.073735386	0.027617917	0.00050303915
0.073866875	0.027048787	0.00050133000
0.073998363	0.027286981	0.00050298051
0.074129852	0.027931433	0.00050795560
0.074261341	0.027482243	0.00050592003
0.074392829	0.027354630	0.00049800369
0.074524318	0.027235539	0.00050086699
0.074655807	0.027144022	0.00049841534
0.074787295	0.027593280	0.00050467472
0.074918784	0.027469600	0.00050311802
0.075050273	0.026890641	0.00049622948
0.075181761	0.027429075	0.00050033628
0.075313250	0.027564336	0.00050353200
0.075444739	0.026303187	0.00049206346
0.075576228	0.026950453	0.00049901666
0.075707716	0.026708000	0.00049460815
0.075839205	0.026899415	0.00049600460
0.075970694	0.028167545	0.00050412401
0.076102182	0.027849954	0.00050168777
0.076233671	0.027275231	0.00050099306
0.076365160	0.027209857	0.00049478199
0.076496648	0.026825776	0.00049583408
0.076628137	0.027571090	0.00050092775
0.076759626	0.026571985	0.00048960161
0.076891115	0.027168964	0.00049741208
0.077022603	0.027466983	0.00049738714
0.077154092	0.027980453	0.00050056662
0.077285581	0.027306978	0.00049793597
0.077417069	0.027502485	0.00049640164
0.077548558	0.027318193	0.00049692927
0.077680047	0.026497955	0.00048829867
0.077811535	0.026526768	0.00048874293
0.077943024	0.026557158	0.00048932004
0.078074513	0.026950492	0.00049001688
0.078206002	0.026567150	0.00049139766
0.078337490	0.026747705	0.00048892321
0.078468979	0.027716693	0.00049530172
0.078600468	0.027119614	0.00049401238
0.078731956	0.027048968	0.00049028188
0.078863445	0.026382769	0.00048803218
0.078994934	0.026550021	0.00048818414
0.079126422	0.026408600	0.00048747555
0.079257911	0.026562602	0.00048741904
0.079389400	0.026092963	0.00048299125
0.079520889	0.026872855	0.00049017248
0.079652377	0.026644995	0.00048893603
0.079783866	0.026936695	0.00048678648
0.079915355	0.026413428	0.00048926198
0.080046843	0.026689469	0.00048530913
0.080178332	0.027071658	0.00049019198
0.080309821	0.026408186	0.00048613324
0.080441309	0.026207262	0.00047816091
0.080572798	0.026069762	0.00048297626
0.080704287	0.026629390	0.00048485722
0.080835776	0.026524189	0.00048486976
0.080967264	0.027690320	0.00049534033
0.081098753	0.026460654	0.00048011259
0.081230242	0.027108482	0.00048894816
0.081361730	0.025771966	0.00047799104
0.081493219	0.026162054	0.00047976840
0.081624708	0.026158319	0.00048293758
0.081756196	0.026836450	0.00048154617
0.081887685	0.026546705	0.00048253159
0.082019174	0.026602180	0.00048306331
0.082150663	0.027116974	0.00048732608
0.082282151	0.026287708	0.00048161702
0.082413640	0.026762086	0.00048224469
0.082545129	0.027216158	0.00048705022
0.082676617	0.027185291	0.00048683960
0.082808106	0.027154156	0.00048607258
0.082939595	0.026528902	0.00048455184
0.083071083	0.026939102	0.00048142329
0.083202572	0.026376489	0.00047951575
0.083334061	0.025938150	0.00047754106
0.083465549	0.024435904	0.00046179151
0.083597038	0.025481692	0.00047568485
0.083728527	0.025717033	0.00047188285
0.083860016	0.025703866	0.00047419155
0.083991504	0.025875768	0.00047427150
0.084122993	0.025563817	0.00047106426
0.084254482	0.025555948	0.00047178370
0.084385970	0.026587304	0.00047782222
0.084517459	0.026401608	0.00047670009
0.084648948	0.026178482	0.00047698155
0.084780436	0.025829370	0.00047156762
0.084911925	0.025677582	0.00047051761
0.085043414	0.026151673	0.00047211860
0.085174903	0.026411748	0.00047640532
0.085306391	0.025662279	0.00047261460
0.085437880	0.026979725	0.00047908446
0.085569369	0.026056758	0.00047251041
0.085700857	0.025499295	0.00046619485
0.085832346	0.024984266	0.00046307373
0.085963835	0.026361164	0.00047712030
0.086095323	0.025307254	0.00046580040
0.086226812	0.026069222	0.00047047726
0.086358301	0.026612288	0.00047493135
0.086489790	0.026204852	0.00047247812
0.086621278	0.026037502	0.00047111685
0.086752767	0.026074558	0.00047036600
0.086884256	0.025659048	0.00046785811
0.087015744	0.026483692	0.00047396058
0.087147233	0.026376490	0.00047178085
0.087278722	0.026264814	0.00047281180
0.087410210	0.025507716	0.00046669359
0.087541699	0.025777764	0.00046665402
0.087673188	0.025587629	0.00046618215
0.087804677	0.026447078	0.00047010523
0.087936165	0.025037155	0.00046385309
0.088067654	0.025070496	0.00046295502
0.088199143	0.026450449	0.00047002803
0.088330631	0.025986959	0.00046901259
0.088462120	0.026309612	0.00046952974
0.088593609	0.025675540	0.00046758332
0.088725097	0.025241445	0.00046018621
0.088856586	0.025162583	0.00045947953
0.088988075	0.025484082	0.00046467887
0.089119564	0.026497719	0.00047114473
0.089251052	0.025072645	0.00046142367
0.089382541	0.025224940	0.00046012908
0.089514030	0.026001249	0.00046679679
0.089645518	0.025163592	0.00045888880
0.089777007	0.025953291	0.00046401717
0.089908496	0.025888411	0.00046684826
0.090039984	0.026409845	0.00046903620
0.090171473	0.025655778	0.00045867815
0.090302962	0.025413782	0.00046224631
0.090434451	0.025749763	0.00046312769
0.090565939	0.025185993	0.00046052075
0.090697428	0.025218597	0.00045976035
0.090828917	0.026406150	0.00046475000
0.090960405	0.025084375	0.00045834310
0.091091894	0.025376793	0.00045864829
0.091223383	0.024871968	0.00045801975
0.091354871	0.025115096	0.00046026925
0.091486360	0.025847762	0.00047151092
0.091617849	0.025226719	0.00047143114
0.091749337	0.026362815	0.00048409088
0.091880826	0.025490269	0.00048085924
0.092012315	0.024929352	0.00047988095
0.092143804	0.025155567	0.00048037380
0.092275292	0.025489399	0.00048929731
0.092406781	0.024943509	0.00048528235
0.092538270	0.024863083	0.00048836301
0.092669758	0.025262338	0.00049273809
0.092801247	0.025177720	0.00047655104
0.092932736	0.025131284	0.00047846211
0.093064224	0.024711153	0.00046912118
0.093195713	0.024625435	0.00046805618
0.093327202	0.024752848	0.00046903727
0.093458691	0.024394461	0.00046075738
0.093590179	0.025730846	0.00047469896
0.093721668	0.025393477	0.00047214886
0.093853157	0.024897925	0.00046529105
0.093984645	0.024287255	0.00045950461
0.094116134	0.025484455	0.00046685751
0.094247623	0.024970873	0.00046332552
0.094379111	0.024783953	0.00046297056
0.094510600	0.024506011	0.00045912755
0.094642089	0.025380569	0.00046618647
0.094773578	0.024587315	0.00045515623
0.094905066	0.024333343	0.00045685133
0.095036555	0.024943632	0.00046547573
0.095168044	0.025054216	0.00045772482
0.095299532	0.025096830	0.00046119787
0.095431021	0.024236167	0.00045193386
0.095562510	0.023729962	0.00045016380
0.095693998	0.024499823	0.00045671335
0.095825487	0.024668433	0.00045390825
0.095956976	0.025635632	0.00046497192
0.096088465	0.024710392	0.00045265255
0.096219953	0.024825619	0.00045735986
0.096351442	0.024982146	0.00045812696
0.096482931	0.025197842	0.00045897399
0.096614419	0.024912196	0.00045537200
0.096745908	0.024488855	0.00045412130
0.096877397	0.023855429	0.00044781876
0.097008885	0.024096704	0.00044997271
0.097140374	0.024652741	0.00045231389
0.097271863	0.024937724	0.00045391662
0.097403352	0.023911668	0.00044492525
0.097534840	0.025302841	0.00045569506
0.097666329	0.024655815	0.00045273303
0.097797818	0.024670940	0.00044902585
0.097929306	0.024533022	0.00044834747
0.098060795	0.024955255	0.00045117752
0.098192284	0.024402563	0.00044328774
0.098323772	0.023710836	0.00044322544
0.098455261	0.024381491	0.00044220064
0.098586750	0.025465948	0.00045013683
0.098718239	0.024223151	0.00044020160
0.098849727	0.025126427	0.00044525124
0.098981216	0.024508948	0.00044154916
0.099112705	0.023856335	0.00043601616
0.099244193	0.024192577	0.00043749449
0.099375682	0.023982178	0.00043747895
0.099507171	0.023712878	0.00043582097
0.099638659	0.024553084	0.00044473442
0.099770148	0.023319551	0.00043185764
0.099901637	0.023788636	0.00043463447
0.10003313	0.023917314	0.00043958034
0.10016461	0.024302802	0.00043991751
0.10029610	0.024416583	0.00044299137
0.10042759	0.023694060	0.00043627026
0.10055908	0.024808112	0.00044269200
0.10069057	0.023872745	0.00043749614
0.10082206	0.024787245	0.00044291068
0.10095355	0.024072806	0.00044076500
0.10108504	0.023212695	0.00043176830
0.10121652	0.024089070	0.00043592181
0.10134801	0.024401313	0.00044176602
0.10147950	0.024433464	0.00044055892
0.10161099	0.023842949	0.00043652112
0.10174248	0.023795678	0.00043540054
0.10187397	0.023866035	0.00043471146
0.10200546	0.023939895	0.00043620762
0.10213694	0.024523628	0.00043910315
0.10226843	0.024401245	0.00043866171
0.10239992	0.023954606	0.00043612180
0.10253141	0.024134332	0.00043308036
0.10266290	0.023941838	0.00043701259
0.10279439	0.024278182	0.00043553429
0.10292588	0.023895172	0.00043474325
0.10305737	0.024220010	0.00043625893
0.10318885	0.023687447	0.00043048804
0.10332034	0.024039320	0.00043612707
0.10345183	0.024406737	0.00043572509
0.10358332	0.023330053	0.00042821147
0.10371481	0.024364760	0.00043439526
0.10384630	0.024125106	0.00043404675
0.10397779	0.024788400	0.00044058632
0.10410928	0.025046449	0.00044111102
0.10424076	0.024281264	0.00043388675
0.10437225	0.023539000	0.00043018556
0.10450374	0.024771536	0.00043452177
0.10463523	0.023527986	0.00042866823
0.10476672	0.023839205	0.00043030353
0.10489821	0.023936563	0.00043191807
0.10502970	0.024811171	0.00043594394
0.10516118	0.023645267	0.00042686846
0.10529267	0.024499218	0.00043641193
0.10542416	0.024121274	0.00043135869
0.10555565	0.023877743	0.00042978491
0.10568714	0.024253250	0.00043270518
0.10581863	0.023328375	0.00042526494
0.10595012	0.023979480	0.00042912826
0.10608161	0.023470273	0.00042710266
0.10621309	0.023940289	0.00042976521
0.10634458	0.024259707	0.00043112168
0.10647607	0.024729602	0.00043527632
0.10660756	0.023908395	0.00042875159
0.10673905	0.024275037	0.00043192388
0.10687054	0.024123253	0.00043485467
0.10700203	0.024179134	0.00044098756
0.10713352	0.023749894	0.00043939848
0.10726500	0.023697071	0.00044416071
0.10739649	0.024752540	0.00045763032
0.10752798	0.022947869	0.00044202831
0.10765947	0.023115586	0.00044620413
0.10779096	0.023703754	0.00045294195
0.10792245	0.024519708	0.00046281072
0.10805394	0.023042872	0.00045321486
0.10818542	0.023774533	0.00045620140
0.10831691	0.023322896	0.00045877809
0.10844840	0.022948067	0.00045406111
0.10857989	0.024182410	0.00046605866
0.10871138	0.023527657	0.00046396048
0.10884287	0.024399877	0.00046921278
0.10897436	0.024336294	0.00047039432
0.10910585	0.023883497	0.00046888558
0.10923733	0.024350901	0.00047140704
0.10936882	0.024179265	0.00047796975
0.10950031	0.023999942	0.00047244643
0.10963180	0.024636369	0.00047954255
0.10976329	0.024452195	0.00047987149
0.10989478	0.022965937	0.00046998149
0.11002627	0.024211509	0.00048491443
0.11015776	0.024340039	0.00047817939
0.11028924	0.023483605	0.00047742247
0.11042073	0.024114488	0.00048722713
0.11055222	0.024402218	0.00048356684
0.11068371	0.023785915	0.00048318878
0.11081520	0.024160792	0.00048554840
0.11094669	0.023262436	0.00047924321
0.11107818	0.024280919	0.00049175759
0.11120966	0.023996478	0.00048675932
0.11134115	0.024171523	0.00049261131
0.11147264	0.023490742	0.00048390182
0.11160413	0.024722005	0.00049544340
0.11173562	0.023863842	0.00049319116
0.11186711	0.023583845	0.00047485671
0.11199860	0.024189489	0.00048045095
0.11213009	0.024040395	0.00047028459
0.11226157	0.024253274	0.00046865264
0.11239306	0.022840408	0.00045759930
0.11252455	0.024439243	0.00046819575
0.11265604	0.023573362	0.00045981785
0.11278753	0.023548725	0.00045752939
0.11291902	0.023563787	0.00045644140
0.11305051	0.024366273	0.00046445794
0.11318200	0.023904525	0.00045546950
0.11331348	0.023900285	0.00045671727
0.11344497	0.023446416	0.00045098012
0.11357646	0.023704800	0.00044904020
0.11370795	0.023516664	0.00045099779
0.11383944	0.023458007	0.00045015465
0.11397093	0.023362765	0.00044862407
0.11410242	0.023848646	0.00045314533
0.11423390	0.023184409	0.00044141947
0.11436539	0.023424852	0.00045071826
0.11449688	0.024110185	0.00044831658
0.11462837	0.023520513	0.00044848920
0.11475986	0.023408846	0.00044358514
0.11489135	0.023504257	0.00044106423
0.11502284	0.023933004	0.00044818710
0.11515433	0.024603616	0.00045069798
0.11528581	0.023897469	0.00044565288
0.11541730	0.023896860	0.00044363028
0.11554879	0.024120481	0.00044455328
0.11568028	0.024436782	0.00044954809
0.11581177	0.024008228	0.00044237589
0.11594326	0.023778097	0.00044290393
0.11607475	0.024355972	0.00044396936
0.11620624	0.023478695	0.00043685218
0.11633772	0.023721523	0.00044034386
0.11646921	0.023623244	0.00043949945
0.11660070	0.023721440	0.00043890663
0.11673219	0.023945411	0.00043886704
0.11686368	0.024110640	0.00043885975
0.11699517	0.023929662	0.00043830393
0.11712666	0.023137947	0.00043240556
0.11725814	0.024333240	0.00043905331
0.11738963	0.023270010	0.00042903379
0.11752112	0.023901699	0.00043261567
0.11765261	0.024643970	0.00044047734
0.11778410	0.024084751	0.00043714608
0.11791559	0.023830561	0.00043150335
0.11804708	0.023664507	0.00042937790
0.11817857	0.023868338	0.00043248910
0.11831005	0.024047286	0.00043079468
0.11844154	0.023795862	0.00043163782
0.11857303	0.024073900	0.00042885018
0.11870452	0.023723044	0.00042821144
0.11883601	0.023627444	0.00042774421
0.11896750	0.024014655	0.00042803518
0.11909899	0.024177821	0.00043049299
0.11923048	0.024152818	0.00042529462
0.11936196	0.024011504	0.00042933489
0.11949345	0.023185908	0.00041895150
0.11962494	0.023603652	0.00042255950
0.11975643	0.023515504	0.00042442575
0.11988792	0.023229956	0.00041732355
0.12001941	0.023428599	0.00041947533
0.12015090	0.023740462	0.00041953322
0.12028239	0.023737830	0.00042290110
0.12041387	0.024403547	0.00042439203
0.12054536	0.023872968	0.00041761465
0.12067685	0.023345167	0.00041621567
0.12080834	0.024328742	0.00042483097
0.12093983	0.023956842	0.00041708276
0.12107132	0.024175629	0.00042368204
0.12120281	0.023252068	0.00041268641
0.12133429	0.023846340	0.00041776710
0.12146578	0.023430694	0.00041606913
0.12159727	0.023102956	0.00041126276
0.12172876	0.024424948	0.00042286330
0.12186025	0.023452880	0.00041393236
0.12199174	0.023358660	0.00041475174
0.12212323	0.024255541	0.00041954844
0.12225472	0.023768662	0.00041431243
0.12238620	0.024049385	0.00042022557
0.12251769	0.023762738	0.00041220413
0.12264918	0.024019275	0.00041702854
0.12278067	0.023223950	0.00041398634
0.12291216	0.024111102	0.00041652495
0.12304365	0.023951305	0.00041566151
0.12317514	0.023500339	0.00041091581
0.12330663	0.023409442	0.00041214783
0.12343811	0.023646370	0.00041344924
0.12356960	0.023344289	0.00040883704
0.12370109	0.023857222	0.00041489479
0.12383258	0.023836776	0.00041386410
0.12396407	0.023416016	0.00040727970
0.12409556	0.023469150	0.00041388309
0.12422705	0.023775668	0.00041097912
0.12435853	0.023794323	0.00041387196
0.12449002	0.023341448	0.00040901766
0.12462151	0.024271356	0.00041734899
0.12475300	0.023458045	0.00040885593
0.12488449	0.023827698	0.00041092898
0.12501598	0.023725049	0.00041413218
0.12514747	0.022866036	0.00040505894
0.12527896	0.023527528	0.00040876607
0.12541044	0.023498372	0.00041108916
0.12554193	0.023175794	0.00040548940
0.12567342	0.024227400	0.00041299583
0.12580491	0.024129338	0.00041563867
0.12593640	0.023581932	0.00040679085
0.12606789	0.023393412	0.00041003147
0.12619938	0.023518750	0.00040630763
0.12633087	0.024115480	0.00041334938
0.12646235	0.022871765	0.00040428529
0.12659384	0.023948179	0.00040744436
0.12672533	0.024204311	0.00041677815
0.12685682	0.023698124	0.00040902033
0.12698831	0.023972235	0.00041081342
0.12711980	0.023633181	0.00040793530
0.12725129	0.022644002	0.00040088154
0.12738277	0.023286101	0.00040689205
0.12751426	0.023847756	0.00040907433
0.12764575	0.023336534	0.00040549974
0.12777724	0.023259958	0.00040310711
0.12790873	0.023794646	0.00040870407
0.12804022	0.023875306	0.00041022617
0.12817171	0.024056149	0.00040885223
0.12830320	0.024576696	0.00041015724
0.12843468	0.023357564	0.00040289047
0.12856617	0.023294876	0.00040271662
0.12869766	0.024321814	0.00041008522
0.12882915	0.023773614	0.00040814454
0.12896064	0.023526302	0.00040358784
0.12909213	0.023920655	0.00040636258
0.12922362	0.023427479	0.00040327681
0.12935511	0.024334825	0.00041119665
0.12948659	0.024182468	0.00040891414
0.12961808	0.023800718	0.00040414068
0.12974957	0.023599614	0.00040474776
0.12988106	0.024931743	0.00041430115
0.13001255	0.024315668	0.00040709146
0.13014404	0.023950525	0.00040836430
0.13027553	0.023244735	0.00039978595
0.13040701	0.023783276	0.00040393146
0.13053850	0.023976941	0.00040747925
0.13066999	0.024031161	0.00040581240
0.13080148	0.024150463	0.00040797853
0.13093297	0.023254362	0.00039926688
0.13106446	0.023727360	0.00040489099
0.13119595	0.024432394	0.00040771362
0.13132744	0.024223221	0.00040609882
0.13145892	0.024338064	0.00040791766
0.13159041	0.024511856	0.00040776880
0.13172190	0.023346922	0.00040026135
0.13185339	0.024158747	0.00040714348
0.13198488	0.023816248	0.00040321219
0.13211637	0.024281541	0.00040560148
0.13224786	0.023108967	0.00039707904
0.13237935	0.023426623	0.00039996703
0.13251083	0.023562026	0.00040041076
0.13264232	0.023437187	0.00039981803
0.13277381	0.022935037	0.00039707072
0.13290530	0.024596209	0.00040377563
0.13303679	0.024476994	0.00040628534
0.13316828	0.023344902	0.00040031199
0.13329977	0.023679663	0.00039859415
0.13343125	0.023926462	0.00040389883
0.13356274	0.023972268	0.00039968627
0.13369423	0.023568577	0.00039962280
0.13382572	0.023682917	0.00040105410
0.13395721	0.023397722	0.00039788094
0.13408870	0.024216598	0.00040461304
0.13422019	0.023441916	0.00039553324
0.13435168	0.023929965	0.00040113728
0.13448316	0.023792222	0.00040212714
0.13461465	0.023233530	0.00039500131
0.13474614	0.023735747	0.00040054605
0.13487763	0.024195585	0.00040200538
0.13500912	0.023593569	0.00039816955
0.13514061	0.023705632	0.00039996636
0.13527210	0.023741100	0.00039899558
0.13540359	0.023231478	0.00039697172
0.13553507	0.023646048	0.00039639744
0.13566656	0.024159749	0.00039982772
0.13579805	0.023561406	0.00039812942
0.13592954	0.023940396	0.00039790696
0.13606103	0.023512172	0.00039749827
0.13619252	0.023310542	0.00039340451
0.13632401	0.024095786	0.00039829390
0.13645549	0.023688247	0.00039841950
0.13658698	0.023082652	0.00039212918
0.13671847	0.023795504	0.00039801510
0.13684996	0.023437261	0.00039516546
0.13698145	0.023759238	0.00039507089
0.13711294	0.024070012	0.00039899114
0.13724443	0.023787540	0.00039654196
0.13737592	0.023618490	0.00039422495
0.13750740	0.023843182	0.00039859096
0.13763889	0.023747665	0.00039379538
0.13777038	0.023348676	0.00039255441
0.13790187	0.024263633	0.00039795552
0.13803336	0.024064055	0.00039690111
0.13816485	0.023483187	0.00039540594
0.13829634	0.023735661	0.00039392492
0.13842783	0.023404928	0.00039432263
0.13855931	0.023732475	0.00039469343
0.13869080	0.023965212	0.00039659078
0.13882229	0.023559027	0.00039315325
0.13895378	0.023422061	0.00039070542
0.13908527	0.023523517	0.00039535205
0.13921676	0.023654855	0.00039398996
0.13934825	0.023157887	0.00038929557
0.13947973	0.023767852	0.00039370741
0.13961122	0.022931470	0.00038761291
0.13974271	0.023950245	0.00039462571
0.13987420	0.023366921	0.00039311172
0.14000569	0.023247948	0.00038734918
0.14013718	0.023873857	0.00039341428
0.14026867	0.023419340	0.00039048219
0.14040016	0.023695729	0.00039301812
0.14053164	0.023477011	0.00039269490
0.14066313	0.022958426	0.00038470005
0.14079462	0.023889086	0.00039354434
0.14092611	0.023970437	0.00039265072
0.14105760	0.023401574	0.00038912041
0.14118909	0.023493604	0.00039140417
0.14132058	0.023078331	0.00038367519
0.14145207	0.024184974	0.00039190657
0.14158355	0.023622102	0.00038800167
0.14171504	0.023045126	0.00038449500
0.14184653	0.023611494	0.00038930850
0.14197802	0.023711572	0.00038889250
0.14210951	0.023625754	0.00038751147
0.14224100	0.023544600	0.00038714913
0.14237249	0.023432288	0.00038684467
0.14250398	0.023854222	0.00039228870
0.14263546	0.023513051	0.00038556289
0.14276695	0.023751279	0.00038956553
0.14289844	0.023557061	0.00038733610
0.14302993	0.023377599	0.00038648882
0.14316142	0.023282541	0.00038729295
0.14329291	0.024014749	0.00038968148
0.14342440	0.023379675	0.00038733873
0.14355588	0.023264338	0.00038484222
0.14368737	0.023444235	0.00038507302
0.14381886	0.024335383	0.00039389216
0.14395035	0.024011597	0.00038747572
0.14408184	0.023386801	0.00038548113
0.14421333	0.022639878	0.00038101244
0.14434482	0.023812708	0.00038710592
0.14447631	0.023481442	0.00038689729
0.14460779	0.023382139	0.00038526543
0.14473928	0.023719692	0.00038566129
0.14487077	0.023744237	0.00038917575
0.14500226	0.023977936	0.00038753965
0.14513375	0.023446704	0.00038698732
0.14526524	0.024436295	0.00039074109
0.14539673	0.024280798	0.00038962307
0.14552822	0.024264640	0.00039293673
0.14565970	0.023148848	0.00038220665
0.14579119	0.023512575	0.00038557721
0.14592268	0.023825141	0.00038609767
0.14605417	0.022911265	0.00037985153
0.14618566	0.023672506	0.00038637258
0.14631715	0.023675440	0.00038387644
0.14644864	0.023644017	0.00038400676
0.14658012	0.023317308	0.00038161010
0.14671161	0.023025161	0.00038053117
0.14684310	0.023318159	0.00038446513
0.14697459	0.024002598	0.00038633798
0.14710608	0.023163182	0.00038075582
0.14723757	0.023494714	0.00038348728
0.14736906	0.023576561	0.00038336083
0.14750055	0.023386797	0.00038304700
0.14763203	0.023200529	0.00038064531
0.14776352	0.024021159	0.00038550267
0.14789501	0.023085182	0.00038040153
0.14802650	0.023470752	0.00038134928
0.14815799	0.023758522	0.00038588534
0.14828948	0.023994479	0.00038496586
0.14842097	0.023259344	0.00038223650
0.14855246	0.023460845	0.00038078213
0.14868394	0.023844524	0.00038227873
0.14881543	0.023713176	0.00038276350
0.14894692	0.023336588	0.00038237582
0.14907841	0.023342894	0.00037926224
0.14920990	0.023142443	0.00037883218
0.14934139	0.023358240	0.00037824560
0.14947288	0.023524135	0.00038362393
0.14960436	0.024374802	0.00038713757
0.14973585	0.023510994	0.00038118614
0.14986734	0.023745216	0.00038386568
0.14999883	0.024160162	0.00038399322
0.15013032	0.024102789	0.00038527249
0.15026181	0.023707011	0.00038233660
0.15039330	0.023470239	0.00038114552
0.15052479	0.023901751	0.00038291784
0.15065627	0.023220999	0.00037725387
0.15078776	0.023585221	0.00038199633
0.15091925	0.024477151	0.00038641808
0.15105074	0.023781449	0.00038088659
0.15118223	0.023124109	0.00037745200
0.15131372	0.023561773	0.00037984004
0.15144521	0.023104171	0.00037659750
0.15157670	0.023419376	0.00037942160
0.15170818	0.023269676	0.00037729600
0.15183967	0.023557210	0.00037858751
0.15197116	0.023733329	0.00038068402
0.15210265	0.023992437	0.00038141279
0.15223414	0.023845670	0.00038104279
0.15236563	0.023271196	0.00037601637
0.15249712	0.023603224	0.00037959113
0.15262860	0.023604443	0.00037842511
0.15276009	0.024124939	0.00038200493
0.15289158	0.023980716	0.00038203881
0.15302307	0.023746082	0.00037801072
0.15315456	0.023111249	0.00037531569
0.15328605	0.023194574	0.00037571984
0.15341754	0.023176139	0.00037485990
0.15354903	0.023289887	0.00037566692
0.15368051	0.024112711	0.00038273481
0.15381200	0.023862566	0.00037771591
0.15394349	0.023787901	0.00037760193
0.15407498	0.023811053	0.00037867619
0.15420647	0.023245825	0.00037372432
0.15433796	0.022906349	0.00037308141
0.15446945	0.023453056	0.00037421094
0.15460094	0.024140276	0.00038110613
0.15473242	0.024248282	0.00038090187
0.15486391	0.023568433	0.00037515055
0.15499540	0.023941910	0.00037750362
0.15512689	0.023558679	0.00037686446
0.15525838	0.023713167	0.00037812881
0.15538987	0.024168452	0.00038016231
0.15552136	0.024000600	0.00037765739
0.15565284	0.023698320	0.00037580309
0.15578433	0.023502036	0.00037483198
0.15591582	0.023353875	0.00037499231
0.15604731	0.023859048	0.00037869702
0.15617880	0.023520149	0.00037394673
0.15631029	0.023663665	0.00037824207
0.15644178	0.023139766	0.00037130647
0.15657327	0.024420886	0.00038042392
0.15670475	0.023610557	0.00037427002
0.15683624	0.023973950	0.00037644169
0.15696773	0.024189826	0.00037854701
0.15709922	0.023666875	0.00037446898
0.15723071	0.023299481	0.00037399071
0.15736220	0.022864139	0.00036841203
0.15749369	0.023726264	0.00037563550
0.15762518	0.023469523	0.00037224158
0.15775666	0.023557058	0.00037283744
0.15788815	0.023665987	0.00037592648
0.15801964	0.023846798	0.00037485924
0.15815113	0.023869769	0.00037510734
0.15828262	0.023185100	0.00036981677
0.15841411	0.023257354	0.00037160696
0.15854560	0.023206862	0.00037139718
0.15867708	0.023344292	0.00037059717
0.15880857	0.022815212	0.00036791532
0.15894006	0.023775944	0.00037169700
0.15907155	0.023405472	0.00037260599
0.15920304	0.023947091	0.00037514966
0.15933453	0.023772882	0.00037279559
0.15946602	0.023650885	0.00037346719
0.15959751	0.023933645	0.00037432457
0.15972899	0.022880577	0.00036751239
0.15986048	0.023925515	0.00037572663
0.15999197	0.024041211	0.00037397289
0.16012346	0.023183141	0.00037086579
0.16025495	0.023549617	0.00037154402
0.16038644	0.023748228	0.00037134074
0.16051793	0.023646346	0.00037320325
0.16064942	0.023259096	0.00036770019
0.16078090	0.023550948	0.00037087847
0.16091239	0.023770140	0.00037240775
0.16104388	0.022976155	0.00036592672
0.16117537	0.023538227	0.00037119546
0.16130686	0.023919495	0.00037145120
0.16143835	0.023394487	0.00036794806
0.16156984	0.023168852	0.00036862034
0.16170133	0.023454042	0.00036660502
0.16183281	0.023267095	0.00036994519
0.16196430	0.024000528	0.00037152921
0.16209579	0.023110942	0.00036592035
0.16222728	0.023443084	0.00036987129
0.16235877	0.023452378	0.00036707165
0.16249026	0.023354795	0.00036774514
0.16262175	0.023434918	0.00036879417
0.16275323	0.023413634	0.00036852503
0.16288472	0.023354273	0.00036798882
0.16301621	0.023440140	0.00036726705
0.16314770	0.023094402	0.00036664959
0.16327919	0.023472958	0.00036715130
0.16341068	0.023003306	0.00036439188
0.16354217	0.022997033	0.00036478417
0.16367366	0.023645841	0.00036806935
0.16380514	0.023201695	0.00036737264
0.16393663	0.023739749	0.00036895161
0.16406812	0.023415702	0.00036493307
0.16419961	0.023453730	0.00036738548
0.16433110	0.023634879	0.00036799316
0.16446259	0.023467833	0.00036765375
0.16459408	0.023661025	0.00036994594
0.16472557	0.023978442	0.00036795945
0.16485705	0.023757298	0.00036856858
0.16498854	0.024241185	0.00036978998
0.16512003	0.023094365	0.00036431170
0.16525152	0.023971138	0.00037009627
0.16538301	0.023330692	0.00036438315
0.16551450	0.024227017	0.00037059894
0.16564599	0.023196190	0.00036504778
0.16577747	0.023428464	0.00036583925
0.16590896	0.023793460	0.00036788069
0.16604045	0.024067230	0.00036765086
0.16617194	0.023416271	0.00036444202
0.16630343	0.023960559	0.00036792000
0.16643492	0.023252593	0.00036375007
0.16656641	0.023489824	0.00036611081
0.16669790	0.023522478	0.00036324845
0.16682938	0.023511716	0.00036618698
0.16696087	0.023335245	0.00036419438
0.16709236	0.023377639	0.00036291797
0.16722385	0.023302309	0.00036423800
0.16735534	0.024393786	0.00036884695
0.16748683	0.023174112	0.00036301182
0.16761832	0.023056521	0.00036194041
0.16774981	0.023679679	0.00036398476
0.16788129	0.022871527	0.00036153499
0.16801278	0.023561480	0.00036373263
0.16814427	0.024431040	0.00037039315
0.16827576	0.024002840	0.00036815022
0.16840725	0.023654070	0.00036303611
0.16853874	0.023511802	0.00036366170
0.16867023	0.023644241	0.00036295820
0.16880171	0.023488008	0.00036347357
0.16893320	0.023688660	0.00036473513
0.16906469	0.022964320	0.00035754312
0.16919618	0.023262663	0.00036212983
0.16932767	0.023087340	0.00035888419
0.16945916	0.023798306	0.00036495182
0.16959065	0.023354950	0.00036385061
0.16972214	0.023714144	0.00036281441
0.16985362	0.023420664	0.00036337257
0.16998511	0.023255564	0.00035897997
0.17011660	0.023803422	0.00036428807
0.17024809	0.023522365	0.00036363137
0.17037958	0.023675606	0.00036165871
0.17051107	0.023097586	0.00035965822
0.17064256	0.023556796	0.00036235028
0.17077405	0.024167984	0.00036657309
0.17090553	0.023613311	0.00036307727
0.17103702	0.023339104	0.00035959559
0.17116851	0.023306932	0.00035960137
0.17130000	0.023642893	0.00036184412
0.17143149	0.023694205	0.00036277790
0.17156298	0.022338416	0.00035543214
0.17169447	0.023451407	0.00035972262
0.17182595	0.023404931	0.00036039684
0.17195744	0.023296659	0.00036006947
0.17208893	0.023420291	0.00035775695
0.17222042	0.023729417	0.00036216394
0.17235191	0.023072118	0.00035723543
0.17248340	0.023289878	0.00035900329
0.17261489	0.023655195	0.00036141415
0.17274638	0.023666767	0.00035986518
0.17287786	0.023167683	0.00035902511
0.17300935	0.023317691	0.00035851673
0.17314084	0.023108655	0.00035685645
0.17327233	0.023454332	0.00035926637
0.17340382	0.023021307	0.00035581523
0.17353531	0.023078331	0.00035732643
0.17366680	0.023569630	0.00035937445
0.17379829	0.023425783	0.00035820493
0.17392977	0.024123872	0.00036373702
0.17406126	0.022936664	0.00035562822
0.17419275	0.023559682	0.00035927033
0.17432424	0.022585852	0.00035244118
0.17445573	0.023711245	0.00035901846
0.17458722	0.023352671	0.00035880831
0.17471871	0.023566506	0.00035863283
0.17485019	0.024179522	0.00036218650
0.17498168	0.023830538	0.00036004017
0.17511317	0.023690544	0.00035987205
0.17524466	0.023716467	0.00036105326
0.17537615	0.023606390	0.00035712597
0.17550764	0.023225012	0.00035540095
0.17563913	0.022728601	0.00035258246
0.17577062	0.023040549	0.00035426191
0.17590210	0.023110160	0.00035595941
0.17603359	0.023447855	0.00035594663
0.17616508	0.023607827	0.00035765488
0.17629657	0.023699556	0.00035923940
0.17642806	0.024058583	0.00035907199
0.17655955	0.024143612	0.00036091815
0.17669104	0.023691389	0.00035685193
0.17682253	0.023546279	0.00035650481
0.17695401	0.023618844	0.00035797479
0.17708550	0.023085060	0.00035308634
0.17721699	0.023343625	0.00035556843
0.17734848	0.023315758	0.00035442871
0.17747997	0.023460665	0.00035515420
0.17761146	0.023793171	0.00035938204
0.17774295	0.024181141	0.00035795666
0.17787443	0.024071966	0.00035910617
0.17800592	0.023033804	0.00035108343
0.17813741	0.023230229	0.00035422890
0.17826890	0.022838127	0.00035045512
0.17840039	0.023452192	0.00035369874
0.17853188	0.023636534	0.00035682583
0.17866337	0.023779688	0.00035702221
0.17879486	0.023375184	0.00035338404
0.17892634	0.023630434	0.00035651445
0.17905783	0.023555224	0.00035360129
0.17918932	0.023607660	0.00035603199
0.17932081	0.023542715	0.00035469165
0.17945230	0.022988742	0.00035155312
0.17958379	0.023178514	0.00035376060
0.17971528	0.023626242	0.00035441689
0.17984677	0.023543161	0.00035561824
0.17997825	0.023803451	0.00035570914
0.18010974	0.023679495	0.00035499398
0.18024123	0.023508331	0.00035340083
0.18037272	0.023183812	0.00034969163
0.18050421	0.023728204	0.00036325773
0.18063570	0.023134184	0.00036119157
0.18076719	0.023128613	0.00036138869
0.18089867	0.022910201	0.00036508911
0.18103016	0.023250575	0.00036678267
0.18116165	0.023656110	0.00037289611
0.18129314	0.023718793	0.00037381247
0.18142463	0.023523350	0.00037330043
0.18155612	0.023148558	0.00037366978
0.18168761	0.024099641	0.00037897001
0.18181910	0.022985792	0.00037534684
0.18195058	0.022997084	0.00037600255
0.18208207	0.023202298	0.00037638830
0.18221356	0.023363130	0.00037953422
0.18234505	0.023829014	0.00038421836
0.18247654	0.023186145	0.00038108761
0.18260803	0.022946459	0.00038043690
0.18273952	0.023550848	0.00038473128
0.18287101	0.023059728	0.00038367417
0.18300249	0.022850791	0.00038271998
0.18313398	0.023222948	0.00038573047
0.18326547	0.023404733	0.00038804051
0.18339696	0.023876563	0.00039106085
0.18352845	0.023579591	0.00038907718
0.18365994	0.023035289	0.00038912618
0.18379143	0.022903045	0.00038732730
0.18392292	0.023100584	0.00039054098
0.18405440	0.023301114	0.00039107393
0.18418589	0.022851513	0.00039023826
0.18431738	0.023047522	0.00039257757
0.18444887	0.023119341	0.00039200327
0.18458036	0.021944119	0.00038730510
0.18471185	0.023041720	0.00039394681
0.18484334	0.022734688	0.00039325916
0.18497482	0.022987293	0.00039505172
0.18510631	0.022948945	0.00039324632
0.18523780	0.023310780	0.00040028859
0.18536929	0.023108830	0.00039218614
0.18550078	0.022810412	0.00038534257
0.18563227	0.023105388	0.00038530971
0.18576376	0.023056526	0.00037751509
0.18589525	0.023757375	0.00038675898
0.18602673	0.023459517	0.00038038500
0.18615822	0.024007510	0.00038442432
0.18628971	0.023479693	0.00037949095
0.18642120	0.023380363	0.00037708493
0.18655269	0.023555137	0.00037845055
0.18668418	0.023797437	0.00037557582
0.18681567	0.023855430	0.00037625636
0.18694716	0.023161158	0.00037201664
0.18707864	0.023429507	0.00037044902
0.18721013	0.022944155	0.00036772377
0.18734162	0.023407065	0.00037150655
0.18747311	0.023126668	0.00036696189
0.18760460	0.023551949	0.00037229174
0.18773609	0.023553473	0.00036680830
0.18786758	0.023489697	0.00036817825
0.18799906	0.023657731	0.00037028824
0.18813055	0.023401595	0.00036481886
0.18826204	0.023011143	0.00036359955
0.18839353	0.022688811	0.00035732036
0.18852502	0.022387259	0.00035770804
0.18865651	0.023408744	0.00036519753
0.18878800	0.023397964	0.00035938855
0.18891949	0.023218726	0.00036001697
0.18905097	0.022827079	0.00035618558
0.18918246	0.023212342	0.00036065744
0.18931395	0.023770272	0.00036264394
0.18944544	0.023452202	0.00035721137
0.18957693	0.023219017	0.00035861918
0.18970842	0.022784402	0.00035302416
0.18983991	0.023328540	0.00035877119
0.18997140	0.023085656	0.00035638727
0.19010288	0.023190061	0.00035359021
0.19023437	0.024040006	0.00036042867
0.19036586	0.023804121	0.00035784745
0.19049735	0.023522963	0.00035487506
0.19062884	0.023243423	0.00035431158
0.19076033	0.023198701	0.00035082985
0.19089182	0.022749625	0.00034981428
0.19102330	0.023000988	0.00035012658
0.19115479	0.022937205	0.00035078057
0.19128628	0.023524051	0.00035542563
0.19141777	0.023633694	0.00035362045
0.19154926	0.023002097	0.00035005755
0.19168075	0.022905541	0.00034969870
0.19181224	0.023768486	0.00035501690
0.19194373	0.023587381	0.00035365984
0.19207521	0.023608667	0.00035197843
0.19220670	0.023807631	0.00035427883
0.19233819	0.022832883	0.00034777687
0.19246968	0.023741207	0.00035325249
0.19260117	0.022389935	0.00034535023
0.19273266	0.023180662	0.00034913618
0.19286415	0.023394734	0.00035041784
0.19299564	0.023595597	0.00035285337
0.19312712	0.023625803	0.00035144566
0.19325861	0.023148406	0.00035033431
0.19339010	0.024016637	0.00035305211
0.19352159	0.023289794	0.00034883054
0.19365308	0.023689525	0.00035335685
0.19378457	0.023497690	0.00035026220
0.19391606	0.023134800	0.00034823068
0.19404754	0.023824598	0.00035161283
0.19417903	0.023451399	0.00034953475
0.19431052	0.023420150	0.00035142241
0.19444201	0.023201287	0.00034720091
0.19457350	0.023501022	0.00034947608
0.19470499	0.023368447	0.00034727785
0.19483648	0.023056434	0.00034721943
0.19496797	0.023150494	0.00034986764
0.19509945	0.023006816	0.00034564758
0.19523094	0.023337605	0.00034863116
0.19536243	0.023876693	0.00035094246
0.19549392	0.023148636	0.00034625974
0.19562541	0.023985383	0.00035160758
0.19575690	0.023476127	0.00034730371
0.19588839	0.023264261	0.00034641795
0.19601988	0.023654378	0.00034873571
0.19615136	0.023457062	0.00034673233
0.19628285	0.023001469	0.00034659462
0.19641434	0.023321205	0.00034656741
0.19654583	0.023433555	0.00034828382
0.19667732	0.023468247	0.00034634850
0.19680881	0.022967398	0.00034473836
0.19694030	0.023334780	0.00034673109
0.19707178	0.023777882	0.00034805592
0.19720327	0.023483244	0.00034638933
0.19733476	0.023141043	0.00034376119
0.19746625	0.022740964	0.00034104377
0.19759774	0.023165599	0.00034427652
0.19772923	0.023224184	0.00034524001
0.19786072	0.023028174	0.00034322800
0.19799221	0.022840405	0.00034237644
0.19812369	0.023164162	0.00034203181
0.19825518	0.023743965	0.00034983028
0.19838667	0.022888753	0.00034203962
0.19851816	0.023643424	0.00034659037
0.19864965	0.023136236	0.00034349939
0.19878114	0.023224986	0.00034365194
0.19891263	0.023974169	0.00034955560
0.19904412	0.023427892	0.00034308768
0.19917560	0.023544444	0.00034576777
0.19930709	0.023547156	0.00034482047
0.19943858	0.022523709	0.00033833742
0.19957007	0.023356306	0.00034364058
0.19970156	0.023201592	0.00034293558
0.19983305	0.022824636	0.00034062278
0.19996454	0.023388636	0.00034350582
0.20009602	0.023870348	0.00034638812
0.20022751	0.023167754	0.00034273654
0.20035900	0.023380948	0.00034350355
0.20049049	0.023130661	0.00034207035
0.20062198	0.023036164	0.00034161549
0.20075347	0.022633558	0.00033843575
0.20088496	0.022880060	0.00034102000
0.20101645	0.023110499	0.00034175432
0.20114793	0.023446134	0.00034188249
0.20127942	0.023328182	0.00034373834
0.20141091	0.023404054	0.00034216154
0.20154240	0.023249487	0.00034286383
0.20167389	0.023525372	0.00034386440
0.20180538	0.022992894	0.00033828317
0.20193687	0.023908400	0.00034470283
0.20206836	0.023592902	0.00034253565
0.20219984	0.023597594	0.00034377461
0.20233133	0.023527794	0.00034377461
0.20246282	0.023529164	0.00034088737
0.20259431	0.022579502	0.00033760088
0.20272580	0.023293281	0.00033993076
0.20285729	0.023483101	0.00034143705
0.20298878	0.023529020	0.00034284796
0.20312027	0.023931866	0.00034073370
0.20325175	0.023683514	0.00034226531
0.20338324	0.023123340	0.00033818869
0.20351473	0.023286012	0.00034018304
0.20364622	0.023377381	0.00034177625
0.20377771	0.023353847	0.00033917378
0.20390920	0.023481966	0.00034076724
0.20404069	0.023672472	0.00034107733
0.20417217	0.023545355	0.00034061415
0.20430366	0.023399011	0.00034052260
0.20443515	0.022979452	0.00033613247
0.20456664	0.023438632	0.00033992941
0.20469813	0.023234846	0.00033855600
0.20482962	0.023293230	0.00033797305
0.20496111	0.022774111	0.00033571651
0.20509260	0.023344003	0.00033783233
0.20522408	0.023091813	0.00033681703
0.20535557	0.023291237	0.00033901940
0.20548706	0.023740380	0.00034095173
0.20561855	0.023126657	0.00033780857
0.20575004	0.023849658	0.00034024177
0.20588153	0.022731887	0.00033542194
0.20601302	0.023321099	0.00033890450
0.20614451	0.022667849	0.00033280795
0.20627599	0.023258350	0.00033840414
0.20640748	0.023572505	0.00033820939
0.20653897	0.023330368	0.00033853383
0.20667046	0.023162144	0.00033694076
0.20680195	0.023302100	0.00033693883
0.20693344	0.023387500	0.00033862464
0.20706493	0.023422850	0.00033696486
0.20719641	0.023133341	0.00033646686
0.20732790	0.023105215	0.00033758472
0.20745939	0.023671568	0.00033750559
0.20759088	0.023476148	0.00033925499
0.20772237	0.022914361	0.00033446400
0.20785386	0.023336838	0.00033718275
0.20798535	0.022924320	0.00033685837
0.20811684	0.023386857	0.00033586037
0.20824832	0.023872290	0.00033999036
0.20837981	0.023174684	0.00033510765
0.20851130	0.023868244	0.00034065008
0.20864279	0.023388915	0.00033752997
0.20877428	0.023139796	0.00033376105
0.20890577	0.022790535	0.00033373282
0.20903726	0.023297337	0.00033630643
0.20916875	0.023160712	0.00033612060
0.20930023	0.022926466	0.00033332484
0.20943172	0.022857985	0.00033251735
0.20956321	0.023384492	0.00033590343
0.20969470	0.023127470	0.00033530399
0.20982619	0.023835651	0.00033798374
0.20995768	0.023067904	0.00033426315
0.21008917	0.023474610	0.00033620011
0.21022065	0.022257136	0.00032958771
0.21035214	0.022727731	0.00033266411
0.21048363	0.023458488	0.00033417903
0.21061512	0.022650849	0.00033305175
0.21074661	0.023549282	0.00033455767
0.21087810	0.022952873	0.00033263478
0.21100959	0.023178889	0.00033628317
0.21114108	0.023487816	0.00033412991
0.21127256	0.022945232	0.00033408360
0.21140405	0.022773628	0.00032967629
0.21153554	0.022876861	0.00033261349
0.21166703	0.023089138	0.00033326004
0.21179852	0.023693821	0.00033603367
0.21193001	0.022752220	0.00033208314
0.21206150	0.023005209	0.00033190094
0.21219299	0.023662162	0.00033582768
0.21232447	0.023025706	0.00033346468
0.21245596	0.023521733	0.00033511034
0.21258745	0.023023087	0.00033227876
0.21271894	0.023634945	0.00033462564
0.21285043	0.023897651	0.00033662476
0.21298192	0.023627682	0.00033697203
0.21311341	0.023070126	0.00033145279
0.21324489	0.022684083	0.00032989410
0.21337638	0.023284283	0.00033174927
0.21350787	0.023501071	0.00033419862
0.21363936	0.023108154	0.00033295950
0.21377085	0.023482462	0.00033340429
0.21390234	0.023232999	0.00033396140
0.21403383	0.023191464	0.00033197870
0.21416532	0.023100183	0.00033131251
0.21429680	0.023201289	0.00033233318
0.21442829	0.023419614	0.00033346420
0.21455978	0.023359453	0.00033283942
0.21469127	0.023582502	0.00033346463
0.21482276	0.023285361	0.00033094564
0.21495425	0.023536664	0.00033403508
0.21508574	0.022516295	0.00032742351
0.21521723	0.023393834	0.00033122399
0.21534871	0.023911798	0.00033611427
0.21548020	0.022876950	0.00032785371
0.21561169	0.023341830	0.00033159623
0.21574318	0.023447633	0.00033247581
0.21587467	0.023256420	0.00033096836
0.21600616	0.023206122	0.00033103405
0.21613765	0.023624417	0.00033247653
0.21626913	0.024013310	0.00033521796
0.21640062	0.023027363	0.00032839240
0.21653211	0.022666021	0.00032753023
0.21666360	0.022954198	0.00032813559
0.21679509	0.023317000	0.00032956009
0.21692658	0.022916752	0.00032954143
0.21705807	0.023497497	0.00033055207
0.21718956	0.023785441	0.00033250023
0.21732104	0.023445172	0.00033243326
0.21745253	0.023012996	0.00032806195
0.21758402	0.022638337	0.00032626421
0.21771551	0.022863731	0.00032726162
0.21784700	0.023027569	0.00032696532
0.21797849	0.023429554	0.00033070223
0.21810998	0.023011452	0.00032737613
0.21824147	0.023483249	0.00033059602
0.21837295	0.023072073	0.00032917006
0.21850444	0.023359814	0.00032802242
0.21863593	0.024185910	0.00033537718
0.21876742	0.023049834	0.00032639365
0.21889891	0.023309680	0.00032950944
0.21903040	0.022585545	0.00032538990
0.21916189	0.023145546	0.00032624567
0.21929337	0.023258222	0.00032913307
0.21942486	0.023422253	0.00032812390
0.21955635	0.023231860	0.00032939958
0.21968784	0.022621431	0.00032579800
0.21981933	0.023996727	0.00032968127
0.21995082	0.023668568	0.00033043997
0.22008231	0.022948486	0.00032580372
0.22021380	0.023307855	0.00032852980
0.22034528	0.023166100	0.00032769396
0.22047677	0.023334559	0.00032625980
0.22060826	0.022698964	0.00032477110
0.22073975	0.023061601	0.00032659280
0.22087124	0.023285024	0.00032818401
0.22100273	0.022765216	0.00032568342
0.22113422	0.023745045	0.00032908911
0.22126571	0.023126122	0.00032688165
0.22139719	0.023737969	0.00032994705
0.22152868	0.023803908	0.00033092072
0.22166017	0.022818529	0.00032577922
0.22179166	0.023098949	0.00032429680
0.22192315	0.023273245	0.00032737707
0.22205464	0.023314693	0.00032738882
0.22218613	0.023017843	0.00032572688
0.22231761	0.022669003	0.00032338436
0.22244910	0.023436736	0.00032650866
0.22258059	0.023546353	0.00032867135
0.22271208	0.023598275	0.00032845565
0.22284357	0.023241138	0.00032588306
0.22297506	0.023247356	0.00032640863
0.22310655	0.023150833	0.00032392134
0.22323804	0.022868612	0.00032405147
0.22336952	0.022765377	0.00032476261
0.22350101	0.022815049	0.00032232486
0.22363250	0.023465154	0.00032713855
0.22376399	0.023253568	0.00032508349
0.22389548	0.023856124	0.00032929633
0.22402697	0.023099555	0.00032590209
0.22415846	0.023985509	0.00032937716
0.22428995	0.023127190	0.00032343323
0.22442143	0.023114774	0.00032299401
0.22455292	0.023420735	0.00032553764
0.22468441	0.023299021	0.00032671338
0.22481590	0.023729610	0.00032730627
0.22494739	0.023239191	0.00032409504
0.22507888	0.022971205	0.00032327646
0.22521037	0.023008732	0.00032247141
0.22534186	0.022932486	0.00032412473
0.22547334	0.022905041	0.00032236214
0.22560483	0.022890963	0.00032095030
0.22573632	0.022891258	0.00032345581
0.22586781	0.023413661	0.00032584642
0.22599930	0.022868729	0.00032310240
0.22613079	0.023280492	0.00032300730
0.22626228	0.022276149	0.00031920630
0.22639376	0.023347700	0.00032416035
0.22652525	0.023511159	0.00032429484
0.22665674	0.023532664	0.00032696601
0.22678823	0.023198671	0.00032314792
0.22691972	0.023114350	0.00032234021
0.22705121	0.023113431	0.00032218904
0.22718270	0.022985394	0.00032201041
0.22731419	0.022802488	0.00032110040
0.22744567	0.022749257	0.00032064957
0.22757716	0.023635267	0.00032404309
0.22770865	0.023759695	0.00032635059
0.22784014	0.022856026	0.00032016966
0.22797163	0.023452476	0.00032427036
0.22810312	0.023132455	0.00032108574
0.22823461	0.022619874	0.00031977039
0.22836610	0.023335094	0.00032493337
0.22849758	0.023711201	0.00032448700
0.22862907	0.023420271	0.00032451598
0.22876056	0.023349856	0.00032182784
0.22889205	0.023084813	0.00032156488
0.22902354	0.022957218	0.00032127139
0.22915503	0.022967708	0.00031973447
0.22928652	0.023142152	0.00032199589
0.22941800	0.022776825	0.00031876336
0.22954949	0.022985622	0.00032128628
0.22968098	0.023424861	0.00032296061
0.22981247	0.022963804	0.00031912817
0.22994396	0.022592301	0.00031883962
0.23007545	0.022437967	0.00032110051
0.23020694	0.022753866	0.00032519751
0.23033843	0.022775096	0.00032917667
0.23046991	0.023148204	0.00033167035
0.23060140	0.022366040	0.00032948096
0.23073289	0.023009173	0.00033331003
0.23086438	0.023002978	0.00033411575
0.23099587	0.022501162	0.00033591852
0.23112736	0.023469127	0.00033949174
0.23125885	0.023505208	0.00034330294
0.23139034	0.023141608	0.00033984895
0.23152182	0.023291527	0.00034194872
0.23165331	0.023700394	0.00034788212
0.23178480	0.023495751	0.00034564566
0.23191629	0.023441818	0.00034713788
0.23204778	0.023175655	0.00034610586
0.23217927	0.022563497	0.00034345025
0.23231076	0.022855671	0.00034682744
0.23244224	0.023285358	0.00034934259
0.23257373	0.022558070	0.00034545726
0.23270522	0.023072954	0.00034921649
0.23283671	0.022537874	0.00034352134
0.23296820	0.022802116	0.00034696525
0.23309969	0.023064159	0.00034787086
0.23323118	0.023247717	0.00034897903
0.23336267	0.022965694	0.00034829773
0.23349415	0.023142463	0.00034714685
0.23362564	0.023300635	0.00035121333
0.23375713	0.023188903	0.00034998370
0.23388862	0.023200082	0.00034848745
0.23402011	0.022819710	0.00034941748
0.23415160	0.023362282	0.00035049910
0.23428309	0.023230418	0.00035193673
0.23441458	0.023488227	0.00035206396
0.23454606	0.023188195	0.00035057364
0.23467755	0.022745969	0.00034792749
0.23480904	0.022922441	0.00035021397
0.23494053	0.023340067	0.00035354119
0.23507202	0.023036556	0.00035185725
0.23520351	0.023356602	0.00035245166
0.23533500	0.023049477	0.00035219867
0.23546648	0.023164630	0.00035127418
0.23559797	0.022763641	0.00035115585
0.23572946	0.023203018	0.00035283649
0.23586095	0.022838000	0.00035140157
0.23599244	0.022853348	0.00035315604
0.23612393	0.022930427	0.00035115108
0.23625542	0.023115470	0.00035487265
0.23638691	0.023075253	0.00035342021
0.23651839	0.022717783	0.00035113682
0.23664988	0.023146573	0.00035498265
0.23678137	0.023372596	0.00035566045
0.23691286	0.022924637	0.00035420356
0.23704435	0.022752878	0.00035304696
0.23717584	0.023390356	0.00035501016
0.23730733	0.022922201	0.00035536687
0.23743882	0.023050981	0.00035543381
0.23757030	0.023410139	0.00035768770
0.23770179	0.023749863	0.00036151252
0.23783328	0.023332870	0.00035615037
0.23796477	0.023582614	0.00036005617
0.23809626	0.022935973	0.00035430545
0.23822775	0.023216014	0.00035657612
0.23835924	0.023366414	0.00035935497
0.23849072	0.023161328	0.00035506180
0.23862221	0.023725648	0.00035952900
0.23875370	0.022890415	0.00035411616
0.23888519	0.023936827	0.00036249216
0.23901668	0.023268513	0.00036008556
0.23914817	0.023049502	0.00035398027
0.23927966	0.022988159	0.00035665503
0.23941115	0.022856298	0.00035675982
0.23954263	0.023207437	0.00035803798
0.23967412	0.023267331	0.00036042082
0.23980561	0.022570871	0.00035361096
0.23993710	0.023049808	0.00035961010
0.24006859	0.023450617	0.00036064333
0.24020008	0.022676060	0.00035680468
0.24033157	0.023537682	0.00036190804
0.24046306	0.022926557	0.00035714713
0.24059454	0.023195545	0.00035983683
0.24072603	0.023791664	0.00036420634
0.24085752	0.023384352	0.00036067540
0.24098901	0.023622872	0.00036484824
0.24112050	0.022603091	0.00035426852
0.24125199	0.022406775	0.00035448702
0.24138348	0.022734192	0.00035945155
0.24151496	0.022859113	0.00035759345
0.24164645	0.023143113	0.00036081482
0.24177794	0.022753510	0.00035688494
0.24190943	0.023652866	0.00036227503
0.24204092	0.022808372	0.00035854803
0.24217241	0.023693656	0.00036366946
0.24230390	0.023026269	0.00036032543
0.24243539	0.023093940	0.00035895846
0.24256687	0.023352552	0.00036160479
0.24269836	0.023651892	0.00036300416
0.24282985	0.023277621	0.00035989915
0.24296134	0.022622225	0.00035836197
0.24309283	0.022971690	0.00036098176
0.24322432	0.023527208	0.00036341997
0.24335581	0.023075022	0.00036323417
0.24348730	0.023899755	0.00036574326
0.24361878	0.023222463	0.00036225793
0.24375027	0.023240984	0.00036068900
0.24388176	0.022686772	0.00035981870
0.24401325	0.022634804	0.00036084667
0.24414474	0.022608725	0.00035856576
0.24427623	0.023136007	0.00036351016
0.24440772	0.023289852	0.00036275565
0.24453920	0.023644017	0.00036568923
0.24467069	0.022938848	0.00036400310
0.24480218	0.023087637	0.00036219041
0.24493367	0.023580743	0.00036494597
0.24506516	0.023088046	0.00036250686
0.24519665	0.023047401	0.00036162741
0.24532814	0.023294213	0.00036625421
0.24545963	0.023168852	0.00036355691
0.24559111	0.023489958	0.00036558007
0.24572260	0.023628175	0.00036761097
0.24585409	0.022622143	0.00035887342
0.24598558	0.023234601	0.00036507869
0.24611707	0.023752829	0.00036788450
0.24624856	0.023209645	0.00036304287
0.24638005	0.022475891	0.00036132878
0.24651154	0.022978749	0.00036328426
0.24664302	0.023507824	0.00036804202
0.24677451	0.023393311	0.00036487345
0.24690600	0.023104362	0.00036492416
0.24703749	0.023653909	0.00036869633
0.24716898	0.022803333	0.00036088540
0.24730047	0.023515301	0.00036792787
0.24743196	0.022965310	0.00036219887
0.24756345	0.023224147	0.00036645173
0.24769493	0.022374565	0.00036186295
0.24782642	0.023334843	0.00036562835
0.24795791	0.022995852	0.00036511451
0.24808940	0.022947204	0.00036410040
0.24822089	0.023329466	0.00036645994
0.24835238	0.023528296	0.00036931966
0.24848387	0.023530228	0.00036756114
0.24861535	0.023616634	0.00036997692
0.24874684	0.022890007	0.00036490253
0.24887833	0.022644916	0.00036226766
0.24900982	0.023651499	0.00037157005
0.24914131	0.023416718	0.00036748493
0.24927280	0.023113841	0.00036633695
0.24940429	0.023026204	0.00036509397
0.24953578	0.023381395	0.00036702209
0.24966726	0.022985583	0.00036680276
0.24979875	0.023287139	0.00036568975
0.24993024	0.023330742	0.00036943639
0.25006173	0.022737718	0.00036247384
0.25019322	0.023046857	0.00036541339
0.25032471	0.023073168	0.00036962176
0.25045620	0.023450879	0.00036768191
0.25058769	0.023381371	0.00036936946
0.25071917	0.023144177	0.00036720815
0.25085066	0.023419085	0.00036868108
0.25098215	0.023295090	0.00036786581
0.25111364	0.023136459	0.00036556329
0.25124513	0.023164274	0.00036990199
0.25137662	0.023019596	0.00036689567
0.25150811	0.023248313	0.00036732393
0.25163959	0.023541295	0.00037143817
0.25177108	0.023154691	0.00036646010
0.25190257	0.022728366	0.00036559032
0.25203406	0.022758968	0.00036679621
0.25216555	0.023780659	0.00037096621
0.25229704	0.022720716	0.00036641974
0.25242853	0.022731573	0.00036483881
0.25256002	0.023108921	0.00036894601
0.25269150	0.023250261	0.00036866956
0.25282299	0.022924925	0.00036576442
0.25295448	0.023494747	0.00037318295
0.25308597	0.023429762	0.00036857926
0.25321746	0.023635008	0.00037270886
0.25334895	0.022478212	0.00036616817
0.25348044	0.023184697	0.00036821209
0.25361193	0.023275289	0.00037013977
0.25374341	0.023624629	0.00037094369
0.25387490	0.023062738	0.00036746729
0.25400639	0.022615570	0.00037178690
0.25413788	0.022856211	0.00037781614
0.25426937	0.022761660	0.00038201776
0.25440086	0.022760773	0.00038442600
0.25453235	0.023103542	0.00038901514
0.25466383	0.022746064	0.00038930485
0.25479532	0.022910881	0.00039132335
0.25492681	0.022783210	0.00039399587
0.25505830	0.022643689	0.00039513134
0.25518979	0.023331904	0.00040195393
0.25532128	0.023290207	0.00040221939
0.25545277	0.022766640	0.00040145560
0.25558426	0.022916673	0.00040298136
0.25571574	0.022909389	0.00040427744
0.25584723	0.023039600	0.00040676578
0.25597872	0.022959484	0.00040985647
0.25611021	0.023312554	0.00041269668
0.25624170	0.023390364	0.00041486378
0.25637319	0.022850400	0.00041555228
0.25650468	0.023681182	0.00041954174
0.25663617	0.023046670	0.00041800673
0.25676765	0.022861835	0.00041958802
0.25689914	0.023480338	0.00042524745
0.25703063	0.023327754	0.00042725404
0.25716212	0.023066103	0.00042325965
0.25729361	0.023401676	0.00042789054
0.25742510	0.022882367	0.00042556702
0.25755659	0.023091498	0.00042989151
0.25768807	0.022862172	0.00042977126
0.25781956	0.023292188	0.00043454093
0.25795105	0.023167084	0.00043317861
0.25808254	0.022862079	0.00043722598
0.25821403	0.023427996	0.00043738605
0.25834552	0.022378724	0.00043336661
0.25847701	0.022585585	0.00043212054
0.25860850	0.023486579	0.00044260971
0.25873998	0.023355899	0.00044333979
0.25887147	0.023780169	0.00044704635
0.25900296	0.022773991	0.00043939575
0.25913445	0.023106688	0.00044048567
0.25926594	0.023029366	0.00044209676
0.25939743	0.023300454	0.00044669639
0.25952892	0.022795183	0.00044204701
0.25966041	0.023021851	0.00044674105
0.25979189	0.022792206	0.00044260061
0.25992338	0.023107949	0.00044619923
0.26005487	0.023867626	0.00045532092
0.26018636	0.024349816	0.00045771282
0.26031785	0.023291532	0.00045206115
0.26044934	0.023507832	0.00045100511
0.26058083	0.023022261	0.00045003410
0.26071231	0.023196776	0.00045263687
0.26084380	0.022891343	0.00045065656
0.26097529	0.022943975	0.00045246354
0.26110678	0.023585637	0.00045680408
0.26123827	0.022679164	0.00045362810
0.26136976	0.023238408	0.00045582039
0.26150125	0.022872177	0.00045466102
0.26163274	0.022865713	0.00045354024
0.26176422	0.021959852	0.00044694444
0.26189571	0.022359144	0.00045373686
0.26202720	0.023976705	0.00046402494
0.26215869	0.023252215	0.00046116499
0.26229018	0.023663822	0.00046435514
0.26242167	0.022317178	0.00045524873
0.26255316	0.022896774	0.00045819441
0.26268465	0.023494779	0.00046666092
0.26281613	0.023284915	0.00046372556
0.26294762	0.022724501	0.00045825154
0.26307911	0.022921308	0.00046034003
0.26321060	0.022391507	0.00046208812
0.26334209	0.022839350	0.00046551911
0.26347358	0.023360594	0.00046729017
0.26360507	0.022906155	0.00046324548
0.26373655	0.023110710	0.00046682600
0.26386804	0.024172737	0.00047695240
0.26399953	0.023635189	0.00047604283
0.26413102	0.022724713	0.00046388856
0.26426251	0.023087238	0.00046967770
0.26439400	0.022604846	0.00046754428
0.26452549	0.022816913	0.00047342359
0.26465698	0.022714654	0.00047197066
0.26478846	0.024173238	0.00047781401
0.26491995	0.022689340	0.00047420775
0.26505144	0.022925050	0.00046980750
0.26518293	0.022094891	0.00046554898
0.26531442	0.022588927	0.00047454668
0.26544591	0.023213542	0.00047727614
[truncated: 567 more rows]
