# Supplementary material for: Invariant surface glycoprotein 65 of Trypanosoma brucei is a complement C3 receptor
Source: Nat Commun. 2022 Aug 29;13:5085. doi: 10.1038/s41467-022-32728-9 (PMC9424271; doi:10.1038/s41467-022-32728-9)
Supplement: Supplementary file 4 — supplementary data 2 [file 41467_2022_32728_MOESM4_ESM.zip › b21-414646_00175.dat]

0.0026000000	40.643229	0.13860838
0.0027314887	29.498604	0.10846835
0.0028629774	22.620869	0.090823430
0.0029944661	17.342973	0.076321564
0.0031259548	12.563099	0.059692451
0.0032574435	11.019073	0.057866230
0.0033889322	8.8947623	0.049146834
0.0035204209	11.741187	0.049162896
0.0036519096	12.471454	0.047018592
0.0037833983	10.033022	0.039760395
0.0039148870	8.3176980	0.034931664
0.0040463757	6.8268772	0.030445594
0.0041778644	5.5737580	0.025784547
0.0043093531	4.6575959	0.023141780
0.0044408418	3.8409358	0.020211813
0.0045723305	3.1550279	0.018318434
0.0047038192	2.9131925	0.016847145
0.0048353079	2.5394815	0.015270122
0.0049667966	2.2340824	0.014271282
0.0050982853	1.8968689	0.012457582
0.0052297740	1.7764165	0.012213160
0.0053612627	1.5298447	0.010944787
0.0054927514	1.4066824	0.010216714
0.0056242401	1.2782244	0.0097108658
0.0057557288	1.1974962	0.0091387960
0.0058872175	1.1005427	0.0086437461
0.0060187062	1.0230711	0.0083118842
0.0061501949	0.91088635	0.0075123529
0.0062816836	0.88654719	0.0075787106
0.0064131723	0.83227647	0.0071983739
0.0065446610	0.80594840	0.0069821620
0.0066761496	0.76794124	0.0067834674
0.0068076383	0.73447742	0.0064835722
0.0069391270	0.70149614	0.0064381833
0.0070706157	0.67833145	0.0062308333
0.0072021044	0.64268782	0.0059980518
0.0073335931	0.62960791	0.0059108343
0.0074650818	0.57580291	0.0054880700
0.0075965705	0.56093711	0.0054617159
0.0077280592	0.55229306	0.0053970292
0.0078595479	0.50740764	0.0050493947
0.0079910366	0.50126857	0.0050486593
0.0081225253	0.46618821	0.0047295251
0.0082540140	0.46548841	0.0047528519
0.0083855027	0.44705009	0.0046755810
0.0085169914	0.42498243	0.0044655894
0.0086484801	0.41156314	0.0043625605
0.0087799688	0.38989879	0.0041712932
0.0089114575	0.38383959	0.0041606336
0.0090429462	0.36586027	0.0040336156
0.0091744349	0.34390397	0.0038770822
0.0093059236	0.33273666	0.0037687089
0.0094374123	0.32876535	0.0037213420
0.0095689010	0.30712967	0.0035388864
0.0097003897	0.29263942	0.0034823224
0.0098318784	0.27889569	0.0033509597
0.0099633671	0.27149146	0.0032702695
0.010094856	0.26168257	0.0032007855
0.010226345	0.24891767	0.0030483014
0.010357833	0.23766848	0.0030553292
0.010489322	0.22877389	0.0029091876
0.010620811	0.22269783	0.0028499523
0.010752299	0.20659590	0.0027330751
0.010883788	0.19415174	0.0025949251
0.011015277	0.18975677	0.0026121838
0.011146765	0.17824451	0.0024532416
0.011278254	0.17322314	0.0024091321
0.011409743	0.16752807	0.0023447131
0.011541231	0.15392117	0.0022136048
0.011672720	0.15744366	0.0022443909
0.011804209	0.14323704	0.0020597389
0.011935698	0.13273046	0.0019779697
0.012067186	0.13331334	0.0019711765
0.012198675	0.12484944	0.0018452223
0.012330164	0.11788079	0.0017974558
0.012461652	0.11561725	0.0017590604
0.012593141	0.10742505	0.0016578018
0.012724630	0.10599272	0.0016471127
0.012856118	0.098578320	0.0015391571
0.012987607	0.095502523	0.0015314253
0.013119096	0.091899189	0.0014691175
0.013250585	0.091889917	0.0014530881
0.013382073	0.090521095	0.0014478263
0.013513562	0.088065591	0.0014060336
0.013645051	0.086412300	0.0014016074
0.013776539	0.083252474	0.0013692142
0.013908028	0.080116883	0.0013194326
0.014039517	0.077073009	0.0012877724
0.014171005	0.073377438	0.0012496139
0.014302494	0.074324012	0.0012584625
0.014433983	0.073467960	0.0012524337
0.014565472	0.071138154	0.0012091957
0.014696960	0.069474459	0.0011994368
0.014828449	0.068123540	0.0011707119
0.014959938	0.070764561	0.0011992211
0.015091426	0.067805501	0.0011769513
0.015222915	0.063583344	0.0011112260
0.015354404	0.064636669	0.0011258563
0.015485892	0.062819249	0.0010992127
0.015617381	0.063603703	0.0011113869
0.015748870	0.061216956	0.0010876172
0.015880359	0.061072838	0.0010701238
0.016011847	0.062059237	0.0010810989
0.016143336	0.056601059	0.0010208597
0.016274825	0.053704747	0.00099827697
0.016406313	0.052754424	0.00098161911
0.016537802	0.052300472	0.00096900103
0.016669291	0.054668915	0.00098602118
0.016800779	0.055059939	0.00098967487
0.016932268	0.057163658	0.0010048159
0.017063757	0.060325546	0.0010273193
0.017195246	0.060142422	0.0010170067
0.017326734	0.059732369	0.0010134125
0.017458223	0.057392172	0.00098858962
0.017589712	0.057584683	0.00098549704
0.017721200	0.057004405	0.00098426726
0.017852689	0.055403843	0.00094969994
0.017984178	0.054701749	0.00095522929
0.018115666	0.054899661	0.00095018740
0.018247155	0.052788833	0.00092536946
0.018378644	0.054316290	0.00094052031
0.018510133	0.053516980	0.00092362939
0.018641621	0.052057536	0.00090958807
0.018773110	0.050382708	0.00089182872
0.018904599	0.050103366	0.00088842642
0.019036087	0.049095191	0.00087646054
0.019167576	0.049629660	0.00087329054
0.019299065	0.048446279	0.00085584572
0.019430553	0.048588449	0.00086483607
0.019562042	0.047567929	0.00084784966
0.019693531	0.046233200	0.00083515301
0.019825019	0.046559413	0.00083159255
0.019956508	0.045762590	0.00081957778
0.020087997	0.045982783	0.00082672417
0.020219486	0.045326009	0.00081257637
0.020350974	0.044707692	0.00081172896
0.020482463	0.042014653	0.00077629141
0.020613952	0.041382553	0.00076792946
0.020745440	0.044493869	0.00080072431
0.020876929	0.043411629	0.00078173092
0.021008418	0.042562701	0.00077669589
0.021139906	0.041487439	0.00076307175
0.021271395	0.040963948	0.00075138016
0.021402884	0.039653346	0.00074362832
0.021534373	0.041480572	0.00075370697
0.021665861	0.039927113	0.00073924557
0.021797350	0.039821897	0.00073625889
0.021928839	0.038380577	0.00071433633
0.022060327	0.038568985	0.00072369623
0.022191816	0.038990219	0.00071891461
0.022323305	0.040191271	0.00073107177
0.022454793	0.039835314	0.00072318650
0.022586282	0.036335999	0.00068815365
0.022717771	0.036663768	0.00069544721
0.022849260	0.036135323	0.00068177070
0.022980748	0.035676289	0.00068145513
0.023112237	0.035926280	0.00067680089
0.023243726	0.036814335	0.00068007201
0.023375214	0.037903101	0.00069599604
0.023506703	0.036915367	0.00068131144
0.023638192	0.038351069	0.00069115241
0.023769680	0.037472358	0.00068320333
0.023901169	0.037855610	0.00068369921
0.024032658	0.037344478	0.00068082326
0.024164147	0.036773603	0.00067148306
0.024295635	0.037546088	0.00067403081
0.024427124	0.036971215	0.00066771648
0.024558613	0.037327767	0.00066543225
0.024690101	0.037197648	0.00067183984
0.024821590	0.036327265	0.00065829616
0.024953079	0.036397831	0.00065485324
0.025084567	0.035248895	0.00064733658
0.025216056	0.037011389	0.00065548962
0.025347545	0.036908930	0.00065932841
0.025479034	0.036698818	0.00065052907
0.025610522	0.037292010	0.00064953010
0.025742011	0.035726206	0.00064102646
0.025873500	0.035562914	0.00063521481
0.026004988	0.034269473	0.00062656595
0.026136477	0.034586693	0.00062728018
0.026267966	0.035050462	0.00062438707
0.026399454	0.034877755	0.00062665635
0.026530943	0.035509832	0.00062601743
0.026662432	0.034887966	0.00062297584
0.026793920	0.036177167	0.00062989014
0.026925409	0.035247672	0.00061921762
0.027056898	0.035493102	0.00062542602
0.027188387	0.035036713	0.00061239364
0.027319875	0.034913464	0.00061687621
0.027451364	0.035336718	0.00061599661
0.027582853	0.035065717	0.00060983626
0.027714341	0.034907966	0.00060822359
0.027845830	0.034693121	0.00060300093
0.027977319	0.034627282	0.00060648557
0.028108807	0.033663712	0.00059255201
0.028240296	0.034335770	0.00059901377
0.028371785	0.033860854	0.00059314766
0.028503274	0.033192883	0.00058766055
0.028634762	0.033530145	0.00058758822
0.028766251	0.033782565	0.00058961095
0.028897740	0.034452435	0.00058901003
0.029029228	0.034654857	0.00059272846
0.029160717	0.034029219	0.00058686001
0.029292206	0.033486944	0.00057985614
0.029423694	0.032862390	0.00057689680
0.029555183	0.033342570	0.00057153451
0.029686672	0.032668204	0.00057173891
0.029818161	0.033456999	0.00057634319
0.029949649	0.033323603	0.00057042933
0.030081138	0.032799866	0.00056825872
0.030212627	0.032236134	0.00055847107
0.030344115	0.032777376	0.00056335134
0.030475604	0.032496496	0.00056229699
0.030607093	0.032322929	0.00055779963
0.030738581	0.032897643	0.00056406112
0.030870070	0.032257599	0.00055376505
0.031001559	0.032825569	0.00055599649
0.031133048	0.033393456	0.00056421258
0.031264536	0.031500193	0.00054376338
0.031396025	0.031785188	0.00054896699
0.031527514	0.032098272	0.00054720313
0.031659002	0.032285176	0.00054821801
0.031790491	0.032360699	0.00054969060
0.031921980	0.031060507	0.00053594874
0.032053468	0.032105941	0.00054461634
0.032184957	0.031579805	0.00053668178
0.032316446	0.031354784	0.00053138916
0.032447935	0.031323786	0.00053549341
0.032579423	0.030853881	0.00052794015
0.032710912	0.032293980	0.00054084647
0.032842401	0.029830523	0.00051935456
0.032973889	0.031758608	0.00053161721
0.033105378	0.031748525	0.00053393499
0.033236867	0.031129319	0.00052505560
0.033368355	0.031696710	0.00053903503
0.033499844	0.029937109	0.00052527800
0.033631333	0.031169460	0.00053216591
0.033762822	0.030374361	0.00053317843
0.033894310	0.030720431	0.00053607117
0.034025799	0.029961151	0.00052842875
0.034157288	0.030385165	0.00053246091
0.034288776	0.029748789	0.00052639122
0.034420265	0.030107762	0.00053499980
0.034551754	0.030348343	0.00053221359
0.034683242	0.030743259	0.00053920034
0.034814731	0.029760806	0.00052801063
0.034946220	0.030175027	0.00053220357
0.035077708	0.029616664	0.00053229031
0.035209197	0.030915248	0.00054097595
0.035340686	0.030048386	0.00053008995
0.035472175	0.029878433	0.00053933513
0.035603663	0.030513880	0.00054601051
0.035735152	0.029814014	0.00054833870
0.035866641	0.030293084	0.00055032927
0.035998129	0.029083842	0.00054041574
0.036129618	0.029862610	0.00054933245
0.036261107	0.029302682	0.00054171801
0.036392595	0.029250401	0.00054971508
0.036524084	0.029500578	0.00055035824
0.036655573	0.029227866	0.00054237033
0.036787062	0.029189556	0.00054765930
0.036918550	0.029053327	0.00054465405
0.037050039	0.029281905	0.00055035262
0.037181528	0.029710032	0.00055064823
0.037313016	0.029141723	0.00054719054
0.037444505	0.029353442	0.00055189183
0.037575994	0.028853989	0.00054578897
0.037707482	0.029164039	0.00055507284
0.037838971	0.029272449	0.00055568977
0.037970460	0.029097209	0.00055006880
0.038101949	0.029169819	0.00055273712
0.038233437	0.028552705	0.00054295737
0.038364926	0.030385581	0.00055434518
0.038496415	0.029662258	0.00054898184
0.038627903	0.028248943	0.00053086146
0.038759392	0.029012783	0.00053851321
0.038890881	0.029067182	0.00053418291
0.039022369	0.029672113	0.00053898573
0.039153858	0.029918764	0.00053922745
0.039285347	0.029797369	0.00053421493
0.039416836	0.029024634	0.00053011241
0.039548324	0.029397232	0.00053167477
0.039679813	0.030293343	0.00053533269
0.039811302	0.030332342	0.00053996110
0.039942790	0.028971254	0.00052359376
0.040074279	0.030415365	0.00053933106
0.040205768	0.029806332	0.00053018157
0.040337256	0.029695105	0.00052839681
0.040468745	0.028268447	0.00051743831
0.040600234	0.030093086	0.00052867541
0.040731723	0.028400984	0.00051650594
0.040863211	0.029156308	0.00052456045
0.040994700	0.029544651	0.00052415489
0.041126189	0.028723034	0.00051997399
0.041257677	0.028665362	0.00051600416
0.041389166	0.030510976	0.00052983204
0.041520655	0.029503518	0.00052319837
0.041652143	0.029173166	0.00051831733
0.041783632	0.028142229	0.00051109948
0.041915121	0.030450957	0.00052635018
0.042046610	0.029011904	0.00051622930
0.042178098	0.030291072	0.00052531912
0.042309587	0.029373468	0.00051834359
0.042441076	0.030769041	0.00052809531
0.042572564	0.030014641	0.00052195212
0.042704053	0.029879600	0.00051651748
0.042835542	0.029712725	0.00051825510
0.042967030	0.028448633	0.00050854316
0.043098519	0.028516683	0.00050983418
0.043230008	0.029607006	0.00051731047
0.043361496	0.029638296	0.00051189987
0.043492985	0.029052117	0.00051295226
0.043624474	0.029611874	0.00051335184
0.043755963	0.029159854	0.00051252057
0.043887451	0.030146865	0.00051476927
0.044018940	0.028638687	0.00050393447
0.044150429	0.029241263	0.00051396489
0.044281917	0.030911413	0.00051860112
0.044413406	0.029614675	0.00051334182
0.044544895	0.029144707	0.00050378741
0.044676383	0.029810542	0.00051062207
0.044807872	0.029360420	0.00050812066
0.044939361	0.029126886	0.00050427580
0.045070850	0.028775367	0.00050204838
0.045202338	0.029370445	0.00050529252
0.045333827	0.029083049	0.00049956516
0.045465316	0.028638815	0.00050301912
0.045596804	0.029436111	0.00050600409
0.045728293	0.028860197	0.00050107929
0.045859782	0.029862726	0.00050748465
0.045991270	0.029146865	0.00049732564
0.046122759	0.028343188	0.00049597977
0.046254248	0.030089593	0.00051765727
0.046385737	0.028515126	0.00050629412
0.046517225	0.029298397	0.00051386533
0.046648714	0.029178605	0.00051500427
0.046780203	0.029052214	0.00052056002
0.046911691	0.029190133	0.00052102613
0.047043180	0.029617144	0.00052295780
0.047174669	0.028293149	0.00051464174
0.047306157	0.028346566	0.00051696491
0.047437646	0.029353663	0.00052626006
0.047569135	0.029422359	0.00053082108
0.047700624	0.029108150	0.00052372818
0.047832112	0.029286569	0.00052956694
0.047963601	0.028412963	0.00051900049
0.048095090	0.028938662	0.00052731591
0.048226578	0.029748747	0.00053630317
0.048358067	0.029953890	0.00053374061
0.048489556	0.029721288	0.00053313117
0.048621044	0.028770145	0.00052757113
0.048752533	0.029075343	0.00053549445
0.048884022	0.029680265	0.00053721220
0.049015511	0.029003402	0.00053220428
0.049146999	0.029089428	0.00053245173
0.049278488	0.029920592	0.00053865869
0.049409977	0.029805129	0.00054398498
0.049541465	0.031123749	0.00055016471
0.049672954	0.029760886	0.00054022784
0.049804443	0.028726390	0.00053283053
0.049935931	0.029500417	0.00054069173
0.050067420	0.029986687	0.00054559280
0.050198909	0.028649931	0.00053605764
0.050330398	0.029425055	0.00053965207
0.050461886	0.030455193	0.00054762314
0.050593375	0.029821405	0.00054461523
0.050724864	0.030091821	0.00054874458
0.050856352	0.029657394	0.00054726501
0.050987841	0.029362423	0.00054052460
0.051119330	0.029441089	0.00054087552
0.051250818	0.029377009	0.00054340781
0.051382307	0.029111357	0.00054340081
0.051513796	0.028427194	0.00053555236
0.051645284	0.028652015	0.00053694186
0.051776773	0.029686500	0.00054624066
0.051908262	0.030110003	0.00055071829
0.052039751	0.029097397	0.00054458166
0.052171239	0.029887016	0.00055069051
0.052302728	0.029519803	0.00055236652
0.052434217	0.028935554	0.00054244514
0.052565705	0.030061908	0.00055454227
0.052697194	0.028590010	0.00054114936
0.052828683	0.028063653	0.00054028456
0.052960171	0.029593935	0.00054858007
0.053091660	0.029397722	0.00054604895
0.053223149	0.030474384	0.00055852311
0.053354638	0.028501654	0.00054523960
0.053486126	0.029535437	0.00055282711
0.053617615	0.030543881	0.00055802121
0.053749104	0.029980393	0.00055522577
0.053880592	0.028845212	0.00054386665
0.054012081	0.030426490	0.00056108855
0.054143570	0.028849399	0.00054792346
0.054275058	0.029865992	0.00055347896
0.054406547	0.028983048	0.00054484629
0.054538036	0.030051518	0.00055932706
0.054669525	0.028969470	0.00054648536
0.054801013	0.029357044	0.00055592527
0.054932502	0.029760258	0.00055682486
0.055063991	0.028292901	0.00054124734
0.055195479	0.029063841	0.00055180552
0.055326968	0.030235662	0.00055933197
0.055458457	0.029429880	0.00055704593
0.055589945	0.028954632	0.00054932899
0.055721434	0.028876384	0.00054714895
0.055852923	0.029475134	0.00055893444
0.055984412	0.029219045	0.00055563556
0.056115900	0.028757578	0.00054938716
0.056247389	0.029056031	0.00055456673
0.056378878	0.029803639	0.00055515433
0.056510366	0.030030430	0.00056367140
0.056641855	0.028534096	0.00054829615
0.056773344	0.029591276	0.00055929329
0.056904832	0.029929091	0.00056056359
0.057036321	0.029500354	0.00055418006
0.057167810	0.029039714	0.00055408517
0.057299299	0.029005618	0.00055484522
0.057430787	0.028430022	0.00054571964
0.057562276	0.029675445	0.00055950936
0.057693765	0.029803608	0.00055362546
0.057825253	0.028851450	0.00055191859
0.057956742	0.030140427	0.00056208898
0.058088231	0.028772760	0.00055044487
0.058219719	0.028662102	0.00055022575
0.058351208	0.029504450	0.00055161372
0.058482697	0.028505505	0.00054596533
0.058614186	0.028760400	0.00054881623
0.058745674	0.028744861	0.00054470212
0.058877163	0.028933034	0.00054834831
0.059008652	0.029530872	0.00054646095
0.059140140	0.029671719	0.00055125314
0.059271629	0.029442350	0.00055048429
0.059403118	0.028404637	0.00053675399
0.059534606	0.029072207	0.00054583411
0.059666095	0.029140588	0.00054221780
0.059797584	0.028999050	0.00054336839
0.059929072	0.029572042	0.00055000658
0.060060561	0.029367319	0.00054235390
0.060192050	0.029888181	0.00055145267
0.060323539	0.028868777	0.00053687160
0.060455027	0.028650209	0.00053903048
0.060586516	0.028640289	0.00054023572
0.060718005	0.029055917	0.00053972430
0.060849493	0.029829036	0.00054655225
0.060980982	0.029074580	0.00053888612
0.061112471	0.028067058	0.00052954158
0.061243959	0.029462252	0.00054798014
0.061375448	0.028933966	0.00053554136
0.061506937	0.028701322	0.00053843187
0.061638426	0.028865999	0.00053698946
0.061769914	0.028962067	0.00053791931
0.061901403	0.029320208	0.00054489111
0.062032892	0.029202179	0.00053575135
0.062164380	0.028687294	0.00053365299
0.062295869	0.029127375	0.00053823871
0.062427358	0.029641984	0.00054061240
0.062558846	0.028846447	0.00054006591
0.062690335	0.028831278	0.00053220169
0.062821824	0.029098016	0.00053661467
0.062953313	0.029635941	0.00053997692
0.063084801	0.028779852	0.00053373054
0.063216290	0.029452830	0.00054171696
0.063347779	0.029469619	0.00053781344
0.063479267	0.028417147	0.00052836661
0.063610756	0.028825651	0.00053498431
0.063742245	0.028231375	0.00052825290
0.063873733	0.029606417	0.00054353011
0.064005222	0.029402396	0.00053718524
0.064136711	0.030223648	0.00054331185
0.064268200	0.028831152	0.00053196574
0.064399688	0.028435951	0.00052671346
0.064531177	0.029393316	0.00053851385
0.064662666	0.029139481	0.00053254688
0.064794154	0.028842675	0.00053087946
0.064925643	0.029586649	0.00053917261
0.065057132	0.029759726	0.00054054905
0.065188620	0.028626929	0.00053101701
0.065320109	0.029171664	0.00052995664
0.065451598	0.029849877	0.00053795828
0.065583087	0.027485800	0.00052046844
0.065714575	0.029355676	0.00053318825
0.065846064	0.028468473	0.00052848446
0.065977553	0.028704922	0.00052802445
0.066109041	0.027525047	0.00051766139
0.066240530	0.028286670	0.00052572214
0.066372019	0.028663450	0.00052719189
0.066503507	0.028964933	0.00053006207
0.066634996	0.028239124	0.00052095368
0.066766485	0.030391114	0.00054013531
0.066897973	0.029970041	0.00053745678
0.067029462	0.028887807	0.00052830482
0.067160951	0.027795883	0.00052249642
0.067292440	0.028292323	0.00052380618
0.067423928	0.029482265	0.00052992365
0.067555417	0.028472348	0.00052297044
0.067686906	0.029064788	0.00052929583
0.067818394	0.029187811	0.00052921030
0.067949883	0.028856208	0.00052467045
0.068081372	0.029970603	0.00053205231
0.068212860	0.028593449	0.00052456897
0.068344349	0.028911631	0.00052641735
0.068475838	0.029490236	0.00052937565
0.068607327	0.028909241	0.00052739359
0.068738815	0.028611493	0.00051869717
0.068870304	0.028826863	0.00052548282
0.069001793	0.029818577	0.00053011805
0.069133281	0.028796440	0.00052197039
0.069264770	0.027841253	0.00051875464
0.069396259	0.029024710	0.00052062421
0.069527747	0.029381756	0.00052801008
0.069659236	0.028639835	0.00052166280
0.069790725	0.029358135	0.00052593715
0.069922214	0.028587878	0.00052118329
0.070053702	0.028869008	0.00051913302
0.070185191	0.028955689	0.00052358389
0.070316680	0.028308604	0.00051579724
0.070448168	0.028802908	0.00052341341
0.070579657	0.027958504	0.00051553295
0.070711146	0.028961824	0.00051963372
0.070842634	0.028717314	0.00052064448
0.070974123	0.028464662	0.00051636685
0.071105612	0.028465400	0.00051492381
0.071237101	0.027907174	0.00051549549
0.071368589	0.028242103	0.00050985209
0.071500078	0.027689631	0.00051182313
0.071631567	0.028350438	0.00051439916
0.071763055	0.028135431	0.00051182536
0.071894544	0.027531648	0.00050832093
0.072026033	0.027636284	0.00050628051
0.072157521	0.027323564	0.00050916033
0.072289010	0.028251472	0.00051454033
0.072420499	0.026451376	0.00049739907
0.072551988	0.028009698	0.00050816282
0.072683476	0.027699449	0.00050435688
0.072814965	0.028322079	0.00051359705
0.072946454	0.027859058	0.00051050512
0.073077942	0.027948950	0.00050725557
0.073209431	0.027270744	0.00050600013
0.073340920	0.027444765	0.00050335037
0.073472408	0.027661353	0.00050542979
0.073603897	0.026976845	0.00050284032
0.073735386	0.027662824	0.00050526444
0.073866875	0.027286806	0.00050189483
0.073998363	0.028017237	0.00050926100
0.074129852	0.027105721	0.00050123747
0.074261341	0.026953262	0.00049989615
0.074392829	0.026733137	0.00049569964
0.074524318	0.028608066	0.00051293900
0.074655807	0.027865413	0.00050377909
0.074787295	0.027262232	0.00050090410
0.074918784	0.027173690	0.00050033276
0.075050273	0.027532979	0.00050152613
0.075181761	0.027993987	0.00050619435
0.075313250	0.026954333	0.00049831142
0.075444739	0.028448946	0.00050955469
0.075576228	0.027718260	0.00050546936
0.075707716	0.028640258	0.00050920473
0.075839205	0.027992410	0.00050503516
0.075970694	0.027209038	0.00049856253
0.076102182	0.027260671	0.00049643493
0.076233671	0.027398497	0.00050231176
0.076365160	0.026605689	0.00048956856
0.076496648	0.026602246	0.00049329824
0.076628137	0.026992912	0.00049721211
0.076759626	0.027503766	0.00049716584
0.076891115	0.028067179	0.00050412721
0.077022603	0.027246490	0.00049470454
0.077154092	0.026641393	0.00049059724
0.077285581	0.026678539	0.00049534461
0.077417069	0.026897598	0.00049304408
0.077548558	0.027027167	0.00049494821
0.077680047	0.026023702	0.00048499640
0.077811535	0.026493750	0.00048899329
0.077943024	0.026618069	0.00049098973
0.078074513	0.026359966	0.00048572615
0.078206002	0.027596273	0.00049839639
0.078337490	0.027044788	0.00049070428
0.078468979	0.026570000	0.00048647872
0.078600468	0.026514173	0.00049152396
0.078731956	0.026721224	0.00048907778
0.078863445	0.027244469	0.00049522350
0.078994934	0.027166284	0.00049176490
0.079126422	0.027093560	0.00049288563
0.079257911	0.026902110	0.00049059448
0.079389400	0.026757028	0.00048766409
0.079520889	0.027735287	0.00049684800
0.079652377	0.026080476	0.00048383712
0.079783866	0.027180795	0.00049061773
0.079915355	0.026227728	0.00048618920
0.080046843	0.026732445	0.00048634260
0.080178332	0.027357844	0.00049243913
0.080309821	0.026611768	0.00048798908
0.080441309	0.026348743	0.00047911564
0.080572798	0.027771738	0.00049582604
0.080704287	0.026446076	0.00048553941
0.080835776	0.025648736	0.00047838792
0.080967264	0.026046553	0.00048263663
0.081098753	0.026667733	0.00048197535
0.081230242	0.026608952	0.00048461429
0.081361730	0.026969755	0.00048746286
0.081493219	0.026512022	0.00048416307
0.081624708	0.026401988	0.00048390777
0.081756196	0.027009373	0.00048316980
0.081887685	0.026664533	0.00048535603
0.082019174	0.026910779	0.00048580032
0.082150663	0.025590176	0.00047611883
0.082282151	0.026355401	0.00048257959
0.082413640	0.026599331	0.00048052876
0.082545129	0.027531694	0.00049036856
0.082676617	0.026268457	0.00048036372
0.082808106	0.025804101	0.00047765097
0.082939595	0.027062416	0.00048721725
0.083071083	0.026899964	0.00048345140
0.083202572	0.025540399	0.00047225443
0.083334061	0.026304653	0.00048252676
0.083465549	0.026286994	0.00047697010
0.083597038	0.025234398	0.00047311529
0.083728527	0.026356931	0.00047488317
0.083860016	0.026691349	0.00048164288
0.083991504	0.026016368	0.00047635399
0.084122993	0.024986832	0.00046734974
0.084254482	0.026656358	0.00048085536
0.084385970	0.026499375	0.00047813261
0.084517459	0.026533174	0.00047853498
0.084648948	0.026040428	0.00047659033
0.084780436	0.026169120	0.00047283789
0.084911925	0.026865134	0.00048047620
0.085043414	0.026249756	0.00047530491
0.085174903	0.027075742	0.00047992152
0.085306391	0.027159973	0.00048369362
0.085437880	0.026723823	0.00047661364
0.085569369	0.026155088	0.00047454403
0.085700857	0.025733162	0.00046897870
0.085832346	0.025291099	0.00046637708
0.085963835	0.026110297	0.00047416112
0.086095323	0.025460539	0.00046651864
0.086226812	0.025885922	0.00046996149
0.086358301	0.026341568	0.00047239464
0.086489790	0.026454871	0.00047366776
0.086621278	0.026062957	0.00047114972
0.086752767	0.026211782	0.00047019635
0.086884256	0.026138764	0.00046999258
0.087015744	0.025676832	0.00046739523
0.087147233	0.027079738	0.00047684314
0.087278722	0.026024436	0.00047263880
0.087410210	0.026097565	0.00046983379
0.087541699	0.025064130	0.00046268049
0.087673188	0.026284769	0.00047309298
0.087804677	0.024988117	0.00045981987
0.087936165	0.025724398	0.00046866200
0.088067654	0.025954494	0.00046781137
0.088199143	0.025878620	0.00046418643
0.088330631	0.026259966	0.00047196214
0.088462120	0.025682345	0.00046400709
0.088593609	0.025644851	0.00046761542
0.088725097	0.025886124	0.00046580341
0.088856586	0.025863011	0.00046471985
0.088988075	0.025429596	0.00046375488
0.089119564	0.025933760	0.00046505252
0.089251052	0.026491390	0.00047073929
0.089382541	0.026225765	0.00046889561
0.089514030	0.025447046	0.00046128868
0.089645518	0.026081764	0.00046655248
0.089777007	0.025392640	0.00046049203
0.089908496	0.025406417	0.00046343940
0.090039984	0.025611650	0.00046340264
0.090171473	0.026153368	0.00046450484
0.090302962	0.024831897	0.00045836609
0.090434451	0.025463233	0.00045803276
0.090565939	0.025580512	0.00046209490
0.090697428	0.026418931	0.00046872266
0.090828917	0.025893954	0.00045944100
0.090960405	0.026004764	0.00046796861
0.091091894	0.025711900	0.00046143172
0.091223383	0.025030299	0.00045811743
0.091354871	0.025667248	0.00046378678
0.091486360	0.025298839	0.00046714910
0.091617849	0.025285425	0.00047225304
0.091749337	0.025441235	0.00047724033
0.091880826	0.025857167	0.00048216223
0.092012315	0.024964218	0.00047912301
0.092143804	0.024787124	0.00047677913
0.092275292	0.025691097	0.00048923902
0.092406781	0.025683291	0.00049109358
0.092538270	0.025381647	0.00049228772
0.092669758	0.025497488	0.00049556228
0.092801247	0.025635201	0.00047941791
0.092932736	0.024892362	0.00047664443
0.093064224	0.024938156	0.00047354412
0.093195713	0.025275571	0.00047462465
0.093327202	0.025492257	0.00047431849
0.093458691	0.024524383	0.00046148904
0.093590179	0.024667273	0.00046706110
0.093721668	0.025419031	0.00047082203
0.093853157	0.023889130	0.00045842664
0.093984645	0.025032254	0.00046434572
0.094116134	0.024463271	0.00045869603
0.094247623	0.024642636	0.00046014196
0.094379111	0.024180718	0.00045842044
0.094510600	0.024217939	0.00045831063
0.094642089	0.024387915	0.00045787592
0.094773578	0.025478835	0.00046269468
0.094905066	0.024998065	0.00046299763
0.095036555	0.024976851	0.00046388970
0.095168044	0.025518373	0.00046157311
0.095299532	0.024804544	0.00045849298
0.095431021	0.024385545	0.00045304105
0.095562510	0.024426705	0.00045550680
0.095693998	0.024985633	0.00046046034
0.095825487	0.023680262	0.00044672974
0.095956976	0.025399810	0.00046203903
0.096088465	0.024781390	0.00045467427
0.096219953	0.025510660	0.00046202786
0.096351442	0.025148577	0.00045896758
0.096482931	0.024006597	0.00044937653
0.096614419	0.024602969	0.00045361477
0.096745908	0.023952078	0.00044998527
0.096877397	0.024567732	0.00045130502
0.097008885	0.024355268	0.00045297067
0.097140374	0.023526251	0.00044395898
0.097271863	0.024822986	0.00045381680
0.097403352	0.024696621	0.00045213161
0.097534840	0.024483321	0.00045053356
0.097666329	0.024462788	0.00045182966
0.097797818	0.024959685	0.00044950601
0.097929306	0.023877541	0.00044354149
0.098060795	0.024690505	0.00044973592
0.098192284	0.024935530	0.00044697403
0.098323772	0.024205469	0.00044416516
0.098455261	0.024913838	0.00044632581
0.098586750	0.025251924	0.00044838963
0.098718239	0.025274115	0.00044747643
0.098849727	0.024056138	0.00043705083
0.098981216	0.023560232	0.00043498350
0.099112705	0.024869775	0.00044411120
0.099244193	0.023958181	0.00043690749
0.099375682	0.024666308	0.00044289300
0.099507171	0.023470796	0.00043366619
0.099638659	0.024232647	0.00044262294
0.099770148	0.024646173	0.00044149408
0.099901637	0.024246355	0.00043752573
0.10003313	0.024052568	0.00043910745
0.10016461	0.024378292	0.00044045069
0.10029610	0.024935186	0.00044769375
0.10042759	0.023791265	0.00043435871
0.10055908	0.023877072	0.00043743748
0.10069057	0.024052677	0.00043936210
0.10082206	0.024559746	0.00044078504
0.10095355	0.023729329	0.00043958496
0.10108504	0.023977713	0.00043528432
0.10121652	0.024229757	0.00043737197
0.10134801	0.024099247	0.00043918965
0.10147950	0.023984441	0.00043692776
0.10161099	0.024109998	0.00043717769
0.10174248	0.024359048	0.00044086443
0.10187397	0.024442736	0.00043820986
0.10200546	0.024081368	0.00043848166
0.10213694	0.024299934	0.00043679012
0.10226843	0.023770188	0.00043454643
0.10239992	0.025101900	0.00044576248
0.10253141	0.024702830	0.00043584423
0.10266290	0.023920983	0.00043654819
0.10279439	0.023844166	0.00043247493
0.10292588	0.023362348	0.00043119128
0.10305737	0.024542642	0.00043866940
0.10318885	0.024630211	0.00043699035
0.10332034	0.023471944	0.00043132045
0.10345183	0.024458891	0.00043516290
0.10358332	0.023614917	0.00043217908
0.10371481	0.024077626	0.00043281017
0.10384630	0.023996516	0.00043317995
0.10397779	0.023957731	0.00043276857
0.10410928	0.023738683	0.00043107712
0.10424076	0.024116207	0.00043506908
0.10437225	0.024451212	0.00043661100
0.10450374	0.023854227	0.00042915438
0.10463523	0.023558120	0.00042967229
0.10476672	0.023335642	0.00042864161
0.10489821	0.023765262	0.00043129382
0.10502970	0.023911190	0.00043078332
0.10516118	0.023618147	0.00042737924
0.10529267	0.024015863	0.00043265160
0.10542416	0.023764147	0.00042936259
0.10555565	0.023222247	0.00042600794
0.10568714	0.023696596	0.00042875926
0.10581863	0.023265615	0.00042434532
0.10595012	0.024351906	0.00043247120
0.10608161	0.023622599	0.00042852634
0.10621309	0.023386672	0.00042530040
0.10634458	0.024162231	0.00042941263
0.10647607	0.024275649	0.00043086748
0.10660756	0.024080343	0.00042925874
0.10673905	0.023499280	0.00042737835
0.10687054	0.025203194	0.00044134835
0.10700203	0.023755793	0.00043811718
0.10713352	0.023464678	0.00043774588
0.10726500	0.024374786	0.00044902278
0.10739649	0.024516379	0.00045738552
0.10752798	0.024000666	0.00044995192
0.10765947	0.023671465	0.00045099648
0.10779096	0.024198175	0.00045721719
0.10792245	0.023285053	0.00045266144
0.10805394	0.023865997	0.00045796788
0.10818542	0.024099671	0.00045917253
0.10831691	0.023430411	0.00045760394
0.10844840	0.023923881	0.00046154305
0.10857989	0.024517019	0.00046876581
0.10871138	0.023944723	0.00046917403
0.10884287	0.023979418	0.00046665736
0.10897436	0.023567648	0.00046453128
0.10910585	0.023272204	0.00046540557
0.10923733	0.024131070	0.00046875612
0.10936882	0.023207151	0.00046874675
0.10950031	0.023551041	0.00046992827
0.10963180	0.024549117	0.00047971544
0.10976329	0.024662156	0.00048044264
0.10989478	0.024988879	0.00048623397
0.11002627	0.023607067	0.00048020369
0.11015776	0.023072856	0.00046944650
0.11028924	0.023000979	0.00047365543
0.11042073	0.023694527	0.00048475035
0.11055222	0.023999995	0.00048117621
0.11068371	0.023440567	0.00047994331
0.11081520	0.023435996	0.00048088772
0.11094669	0.023744066	0.00048405810
0.11107818	0.023411956	0.00048608713
0.11120966	0.023124544	0.00048014853
0.11134115	0.023836398	0.00048891832
0.11147264	0.024463046	0.00049098954
0.11160413	0.023220562	0.00048387617
0.11173562	0.023938652	0.00049355024
0.11186711	0.023548348	0.00047445700
0.11199860	0.024278014	0.00048135975
0.11213009	0.023544477	0.00046764729
0.11226157	0.024338021	0.00046927772
0.11239306	0.023674599	0.00046400628
0.11252455	0.024489945	0.00047060733
0.11265604	0.023439801	0.00046134788
0.11278753	0.024135756	0.00045964860
0.11291902	0.024159347	0.00046073691
0.11305051	0.023674388	0.00045844188
0.11318200	0.023671921	0.00045371404
0.11331348	0.023633435	0.00045479390
0.11344497	0.024307189	0.00045860482
0.11357646	0.023689657	0.00045051889
0.11370795	0.023589026	0.00045151360
0.11383944	0.024055913	0.00045508233
0.11397093	0.024059040	0.00045177058
0.11410242	0.023793836	0.00045205972
0.11423390	0.024686329	0.00045209944
0.11436539	0.024100324	0.00045436359
0.11449688	0.023856715	0.00044481764
0.11462837	0.024316706	0.00045442244
0.11475986	0.023618492	0.00044408233
0.11489135	0.023780182	0.00044320390
0.11502284	0.023155257	0.00044406921
0.11515433	0.024142135	0.00044708640
0.11528581	0.023290345	0.00044187619
0.11541730	0.023615619	0.00044050040
0.11554879	0.024992556	0.00044894962
0.11568028	0.024068678	0.00044620990
0.11581177	0.023621418	0.00044070183
0.11594326	0.024289204	0.00044606304
0.11607475	0.023857627	0.00044160686
0.11620624	0.023517098	0.00043745812
0.11633772	0.022875278	0.00043343106
0.11646921	0.024509252	0.00044656681
0.11660070	0.023422394	0.00043816658
0.11673219	0.024720038	0.00044260100
0.11686368	0.023279947	0.00043396144
0.11699517	0.023514142	0.00043605593
0.11712666	0.024557648	0.00044283570
0.11725814	0.023835651	0.00043545574
0.11738963	0.024799577	0.00043947100
0.11752112	0.024033865	0.00043429451
0.11765261	0.023540586	0.00043117748
0.11778410	0.024012756	0.00043681136
0.11791559	0.023680080	0.00042904701
0.11804708	0.024263604	0.00043308038
0.11817857	0.022984550	0.00042491092
0.11831005	0.023103458	0.00042471618
0.11844154	0.023775420	0.00043142756
0.11857303	0.022939171	0.00042141328
0.11870452	0.023952124	0.00042883811
0.11883601	0.024897212	0.00043630033
0.11896750	0.024051768	0.00043060550
0.11909899	0.023921852	0.00043052935
0.11923048	0.023799868	0.00042288207
0.11936196	0.023829468	0.00042616680
0.11949345	0.023534135	0.00042036335
0.11962494	0.023779081	0.00042294064
0.11975643	0.023790742	0.00042666288
0.11988792	0.023382968	0.00041900518
0.12001941	0.023526922	0.00041974046
0.12015090	0.024698982	0.00042701600
0.12028239	0.023044695	0.00041788788
0.12041387	0.023924648	0.00042181338
0.12054536	0.024323072	0.00042183142
0.12067685	0.023668709	0.00041883809
0.12080834	0.023142950	0.00041663986
0.12093983	0.023609090	0.00041446042
0.12107132	0.023936793	0.00042210199
0.12120281	0.024359050	0.00042176180
0.12133429	0.024274275	0.00042118871
0.12146578	0.024193489	0.00042156645
0.12159727	0.023319193	0.00041146569
0.12172876	0.024189619	0.00042083581
0.12186025	0.024127048	0.00041858881
0.12199174	0.023643655	0.00041555880
0.12212323	0.024068660	0.00041910296
0.12225472	0.023502543	0.00041256220
0.12238620	0.023415515	0.00041539618
0.12251769	0.023851366	0.00041514984
0.12264918	0.024296628	0.00041949791
0.12278067	0.024338624	0.00042013550
0.12291216	0.024347466	0.00041967744
0.12304365	0.023832778	0.00041494868
0.12317514	0.023249156	0.00041068636
0.12330663	0.024080463	0.00041704927
0.12343811	0.023534173	0.00041370703
0.12356960	0.024359973	0.00041643273
0.12370109	0.023685779	0.00041343421
0.12383258	0.024616076	0.00041867839
0.12396407	0.023818588	0.00041185063
0.12409556	0.023551736	0.00041589264
0.12422705	0.024615764	0.00041790413
0.12435853	0.024375183	0.00041806569
0.12449002	0.023910524	0.00041397496
0.12462151	0.023073766	0.00040976732
0.12475300	0.023988127	0.00041393030
0.12488449	0.024489971	0.00041629385
0.12501598	0.023720321	0.00041252141
0.12514747	0.023859108	0.00041017440
0.12527896	0.024007516	0.00041319100
0.12541044	0.023247724	0.00040935452
0.12554193	0.023472885	0.00040822821
0.12567342	0.023993708	0.00041153097
0.12580491	0.023496560	0.00041044240
0.12593640	0.023369476	0.00040641825
0.12606789	0.023910007	0.00041303624
0.12619938	0.024716661	0.00041718827
0.12633087	0.024255892	0.00041512110
0.12646235	0.024452520	0.00041589206
0.12659384	0.023564184	0.00040728621
0.12672533	0.023493315	0.00040964940
0.12685682	0.024519431	0.00041322899
0.12698831	0.023928461	0.00041106598
0.12711980	0.023687216	0.00040730463
0.12725129	0.023778946	0.00040833171
0.12738277	0.024469667	0.00041420127
0.12751426	0.024181461	0.00041138566
0.12764575	0.023124099	0.00040413494
0.12777724	0.023957061	0.00040866135
0.12790873	0.023304083	0.00040404397
0.12804022	0.023205616	0.00040463282
0.12817171	0.023825338	0.00040781999
0.12830320	0.024566197	0.00041278401
0.12843468	0.024011276	0.00040867860
0.12856617	0.024271305	0.00040969003
0.12869766	0.024266216	0.00040977835
0.12882915	0.023834097	0.00040782733
0.12896064	0.023605056	0.00040479334
0.12909213	0.023289801	0.00040200763
0.12922362	0.023525767	0.00040530629
0.12935511	0.024201991	0.00040871776
0.12948659	0.023606330	0.00040530816
0.12961808	0.023631047	0.00040293081
0.12974957	0.023671911	0.00040398822
0.12988106	0.023848857	0.00040474540
0.13001255	0.023668394	0.00040373653
0.13014404	0.023457599	0.00040587135
0.13027553	0.023810835	0.00040362905
0.13040701	0.022948932	0.00039816906
0.13053850	0.023710330	0.00040500409
0.13066999	0.024071497	0.00040620574
0.13080148	0.023685711	0.00040515592
0.13093297	0.023936207	0.00040335864
0.13106446	0.024072819	0.00040653065
0.13119595	0.023132530	0.00039949411
0.13132744	0.023378048	0.00040124097
0.13145892	0.023806786	0.00040413830
0.13159041	0.023941067	0.00040311951
0.13172190	0.023625452	0.00040168475
0.13185339	0.023920527	0.00040497063
0.13198488	0.023214908	0.00039758197
0.13211637	0.024340847	0.00040687786
0.13224786	0.023817065	0.00040050084
0.13237935	0.024101589	0.00040424025
0.13251083	0.023551629	0.00040100037
0.13264232	0.023118343	0.00039996218
0.13277381	0.024072182	0.00040499777
0.13290530	0.023383195	0.00039627713
0.13303679	0.023285410	0.00039892781
0.13316828	0.023321785	0.00039846497
0.13329977	0.023787055	0.00039830680
0.13343125	0.023592160	0.00040264463
0.13356274	0.023314603	0.00039658044
0.13369423	0.023962564	0.00040092562
0.13382572	0.023979993	0.00040212926
0.13395721	0.024933456	0.00040650464
0.13408870	0.024081130	0.00040295834
0.13422019	0.023948657	0.00039905673
0.13435168	0.024094564	0.00040312065
0.13448316	0.024045071	0.00040319749
0.13461465	0.024062064	0.00039992655
0.13474614	0.024708508	0.00040729964
0.13487763	0.023888437	0.00040086052
0.13500912	0.024578286	0.00040364449
0.13514061	0.024342162	0.00040333439
0.13527210	0.023972952	0.00040225981
0.13540359	0.022844806	0.00039165645
0.13553507	0.023285643	0.00039496402
0.13566656	0.023731049	0.00039830779
0.13579805	0.023588508	0.00039807971
0.13592954	0.023728411	0.00039625376
0.13606103	0.023837906	0.00039929256
0.13619252	0.023625210	0.00039568558
0.13632401	0.024110566	0.00039792468
0.13645549	0.023579109	0.00039793703
0.13658698	0.023531151	0.00039469272
0.13671847	0.023607508	0.00039611565
0.13684996	0.022955214	0.00039282769
0.13698145	0.024505783	0.00039975212
0.13711294	0.024335954	0.00040035515
0.13724443	0.023593883	0.00039592680
0.13737592	0.023900676	0.00039689119
0.13750740	0.023790289	0.00039859239
0.13763889	0.023876938	0.00039550627
0.13777038	0.023963215	0.00039701532
0.13790187	0.023828633	0.00039665770
0.13803336	0.023231788	0.00039063159
0.13816485	0.023680905	0.00039648960
0.13829634	0.023684060	0.00039273307
0.13842783	0.023456080	0.00039526631
0.13855931	0.023565082	0.00039432261
0.13869080	0.024040497	0.00039608558
0.13882229	0.022522357	0.00038551548
0.13895378	0.023514529	0.00039167483
0.13908527	0.024103134	0.00039833137
0.13921676	0.023542497	0.00039352903
0.13934825	0.024312482	0.00039766663
0.13947973	0.023945262	0.00039536974
0.13961122	0.023701595	0.00039080331
0.13974271	0.023603441	0.00039237039
0.13987420	0.023781083	0.00039451037
0.14000569	0.024373109	0.00039528762
0.14013718	0.023564670	0.00039195415
0.14026867	0.023140105	0.00038947184
0.14040016	0.023939445	0.00039587876
0.14053164	0.023443104	0.00039250990
0.14066313	0.024219647	0.00039212170
0.14079462	0.023807925	0.00039291210
0.14092611	0.023348520	0.00038853498
0.14105760	0.023719919	0.00039176195
0.14118909	0.023502073	0.00039085403
0.14132058	0.023579229	0.00038649194
0.14145207	0.023714083	0.00038962585
0.14158355	0.022898435	0.00038321472
0.14171504	0.022786612	0.00038445077
0.14184653	0.023495315	0.00038799771
0.14197802	0.023555398	0.00038867669
0.14210951	0.023369049	0.00038765117
0.14224100	0.023641701	0.00038993786
0.14237249	0.023757979	0.00038774149
0.14250398	0.023441050	0.00038795334
0.14263546	0.023001295	0.00038276740
0.14276695	0.023936495	0.00039023945
0.14289844	0.023524335	0.00038671436
0.14302993	0.023027328	0.00038407080
0.14316142	0.023037965	0.00038469831
0.14329291	0.023697113	0.00038741954
0.14342440	0.023811099	0.00038947741
0.14355588	0.023824462	0.00038934122
0.14368737	0.022937114	0.00038297767
0.14381886	0.022655715	0.00038190163
0.14395035	0.023075669	0.00038066544
0.14408184	0.023950037	0.00038953602
0.14421333	0.023094538	0.00038426128
0.14434482	0.023291543	0.00038359649
0.14447631	0.023870383	0.00038946364
0.14460779	0.023204282	0.00038222568
0.14473928	0.023163563	0.00038403947
0.14487077	0.024289150	0.00039220534
0.14500226	0.023788922	0.00038615075
0.14513375	0.024185004	0.00039108880
0.14526524	0.023507580	0.00038344251
0.14539673	0.023754949	0.00038645745
0.14552822	0.024020295	0.00039131173
0.14565970	0.023893171	0.00038736202
0.14579119	0.023812658	0.00038795838
0.14592268	0.024059945	0.00038793175
0.14605417	0.023790769	0.00038593475
0.14618566	0.023581712	0.00038651187
0.14631715	0.024128989	0.00038657221
0.14644864	0.023785648	0.00038540733
0.14658012	0.024001906	0.00038735010
0.14671161	0.023538098	0.00038493109
0.14684310	0.023396809	0.00038482640
0.14697459	0.023463444	0.00038388748
0.14710608	0.024035712	0.00038630100
0.14723757	0.024232056	0.00038766038
0.14736906	0.023504586	0.00038272282
0.14750055	0.023354662	0.00038353552
0.14763203	0.022985013	0.00037982939
0.14776352	0.023472988	0.00038238072
0.14789501	0.023906940	0.00038596621
0.14802650	0.023837805	0.00038356180
0.14815799	0.023384775	0.00038332039
0.14828948	0.023671816	0.00038178582
0.14842097	0.023757880	0.00038488796
0.14855246	0.023744603	0.00038465758
0.14868394	0.023506683	0.00038051407
0.14881543	0.024002761	0.00038670560
0.14894692	0.023333510	0.00038186581
0.14907841	0.023983966	0.00038513521
0.14920990	0.023567044	0.00038166181
0.14934139	0.023525967	0.00038030195
0.14947288	0.023159810	0.00037832342
0.14960436	0.024144312	0.00038517624
0.14973585	0.023587775	0.00038140852
0.14986734	0.023850800	0.00038391924
0.14999883	0.023857199	0.00038195194
0.15013032	0.023877165	0.00038452056
0.15026181	0.023595811	0.00038085577
0.15039330	0.023308318	0.00037962968
0.15052479	0.023206120	0.00037796972
0.15065627	0.024226291	0.00038546510
0.15078776	0.023707566	0.00038298098
0.15091925	0.023096982	0.00037700194
0.15105074	0.023439920	0.00037905218
0.15118223	0.023087010	0.00037681845
0.15131372	0.023819388	0.00038300205
0.15144521	0.024179752	0.00038352785
0.15157670	0.023625546	0.00037943225
0.15170818	0.024013576	0.00038253409
0.15183967	0.023818916	0.00038097461
0.15197116	0.023623091	0.00038170255
0.15210265	0.023377317	0.00037730563
0.15223414	0.023269576	0.00037696949
0.15236563	0.022831794	0.00037364478
0.15249712	0.023662354	0.00037935290
0.15262860	0.023254247	0.00037539500
0.15276009	0.023863421	0.00038114619
0.15289158	0.023297847	0.00037659460
0.15302307	0.022727416	0.00037275114
0.15315456	0.023566984	0.00037827273
0.15328605	0.023376762	0.00037827347
0.15341754	0.023173246	0.00037697237
0.15354903	0.023398467	0.00037518361
0.15368051	0.023623883	0.00037777855
0.15381200	0.023832327	0.00037866607
0.15394349	0.023891551	0.00037918431
0.15407498	0.023903489	0.00038029471
0.15420647	0.023596748	0.00037597587
0.15433796	0.023664358	0.00037785640
0.15446945	0.023046606	0.00037299449
0.15460094	0.023567346	0.00037885687
0.15473242	0.023489608	0.00037622037
0.15486391	0.023582465	0.00037540822
0.15499540	0.023574847	0.00037484069
0.15512689	0.023228834	0.00037487268
0.15525838	0.023017000	0.00037285404
0.15538987	0.023044552	0.00037214524
0.15552136	0.023700523	0.00037585778
0.15565284	0.024379165	0.00038123262
0.15578433	0.023615393	0.00037488584
0.15591582	0.023461874	0.00037390172
0.15604731	0.023507278	0.00037549215
0.15617880	0.023275574	0.00037363633
0.15631029	0.023130042	0.00037283771
0.15644178	0.023142643	0.00037135990
0.15657327	0.023295098	0.00037369769
0.15670475	0.023629996	0.00037444480
0.15683624	0.023444399	0.00037408642
0.15696773	0.023331963	0.00037267797
0.15709922	0.023910142	0.00037520013
0.15723071	0.023522523	0.00037473227
0.15736220	0.023601078	0.00037221761
0.15749369	0.023493800	0.00037469141
0.15762518	0.023848402	0.00037463996
0.15775666	0.023210565	0.00037116820
0.15788815	0.023229488	0.00037255393
0.15801964	0.023234927	0.00037026429
0.15815113	0.023791068	0.00037420962
0.15828262	0.023090135	0.00036951018
0.15841411	0.023309317	0.00037130164
0.15854560	0.023193374	0.00037112911
0.15867708	0.023611643	0.00037116225
0.15880857	0.023744441	0.00037377310
0.15894006	0.023849441	0.00037340224
0.15907155	0.023696333	0.00037368878
0.15920304	0.024353895	0.00037816735
0.15933453	0.024024617	0.00037531046
0.15946602	0.023735190	0.00037214820
0.15959751	0.023282468	0.00037021755
0.15972899	0.023223995	0.00036891455
0.15986048	0.023455784	0.00037127437
0.15999197	0.022943272	0.00036753196
0.16012346	0.023006837	0.00036820609
0.16025495	0.023342324	0.00037018733
0.16038644	0.023370500	0.00036871356
0.16051793	0.023388963	0.00037191524
0.16064942	0.023171313	0.00036736684
0.16078090	0.023132363	0.00036923557
0.16091239	0.024210462	0.00037519082
0.16104388	0.024146723	0.00037294388
0.16117537	0.024070213	0.00037406457
0.16130686	0.023917419	0.00037170061
0.16143835	0.023123226	0.00036741201
0.16156984	0.023442552	0.00037077556
0.16170133	0.023839469	0.00036979913
0.16183281	0.023437118	0.00037035299
0.16196430	0.023763206	0.00036981215
0.16209579	0.023295512	0.00036780122
0.16222728	0.023225627	0.00036835895
0.16235877	0.022967869	0.00036397610
0.16249026	0.023780129	0.00037174047
0.16262175	0.023613981	0.00036904269
0.16275323	0.023805956	0.00037073399
0.16288472	0.023522310	0.00036819838
0.16301621	0.023390379	0.00036594834
0.16314770	0.023798755	0.00037028205
0.16327919	0.023391270	0.00036705389
0.16341068	0.023949443	0.00036953345
0.16354217	0.022978710	0.00036596234
0.16367366	0.023887310	0.00036994871
0.16380514	0.023524501	0.00036858553
0.16393663	0.023344443	0.00036743597
0.16406812	0.023439889	0.00036623237
0.16419961	0.023430394	0.00036667666
0.16433110	0.023384627	0.00036546455
0.16446259	0.023386366	0.00036683402
0.16459408	0.022936522	0.00036458725
0.16472557	0.023527104	0.00036469914
0.16485705	0.023744686	0.00036854938
0.16498854	0.023044534	0.00036376787
0.16512003	0.023788388	0.00036907036
0.16525152	0.024298096	0.00037193627
0.16538301	0.024013402	0.00036776068
0.16551450	0.023327768	0.00036615660
0.16564599	0.023630565	0.00036703051
0.16577747	0.024116776	0.00036948346
0.16590896	0.023296508	0.00036506281
0.16604045	0.023643468	0.00036552534
0.16617194	0.023398405	0.00036624021
0.16630343	0.023473427	0.00036399756
0.16643492	0.023647788	0.00036635076
0.16656641	0.023624260	0.00036654355
0.16669790	0.024209338	0.00036697768
0.16682938	0.023053251	0.00036223858
0.16696087	0.023306963	0.00036406158
0.16709236	0.023784811	0.00036544156
0.16722385	0.023425850	0.00036512028
0.16735534	0.023986952	0.00036644748
0.16748683	0.023490245	0.00036426500
0.16761832	0.023138105	0.00036410777
0.16774981	0.023760452	0.00036393315
0.16788129	0.023773637	0.00036725079
0.16801278	0.023766520	0.00036481830
0.16814427	0.023323492	0.00036374446
0.16827576	0.023823618	0.00036746857
0.16840725	0.024003141	0.00036532317
0.16853874	0.023256064	0.00036216608
0.16867023	0.023534758	0.00036178167
0.16880171	0.023699346	0.00036675372
0.16893320	0.023198640	0.00036193503
0.16906469	0.023003298	0.00035763543
0.16919618	0.023364759	0.00036226038
0.16932767	0.023977451	0.00036290908
0.16945916	0.024070890	0.00036720577
0.16959065	0.022575258	0.00035798669
0.16972214	0.023661223	0.00036164148
0.16985362	0.023926056	0.00036636730
0.16998511	0.023197567	0.00035863714
0.17011660	0.023848137	0.00036500388
0.17024809	0.023479164	0.00036218032
0.17037958	0.023346455	0.00036059322
0.17051107	0.024282364	0.00036740328
0.17064256	0.023339439	0.00036073226
0.17077405	0.023304448	0.00035960098
0.17090553	0.022969939	0.00035871921
0.17103702	0.023316832	0.00035983429
0.17116851	0.023049807	0.00035780507
0.17130000	0.023846078	0.00036226444
0.17143149	0.023447330	0.00036085355
0.17156298	0.023628686	0.00036135764
0.17169447	0.023930984	0.00036134681
0.17182595	0.023208707	0.00036045415
0.17195744	0.024062613	0.00036439368
0.17208893	0.023535160	0.00035967555
0.17222042	0.023258932	0.00035883715
0.17235191	0.023360167	0.00035956518
0.17248340	0.023415300	0.00035949296
0.17261489	0.023648410	0.00036143634
0.17274638	0.022741811	0.00035447128
0.17287786	0.023681973	0.00036212371
0.17300935	0.023386816	0.00035978636
0.17314084	0.023289501	0.00035853230
0.17327233	0.023346410	0.00035950273
0.17340382	0.024023654	0.00036098656
0.17353531	0.023761492	0.00036217765
0.17366680	0.023820524	0.00036113185
0.17379829	0.023086195	0.00035637624
0.17392977	0.023384312	0.00035910167
0.17406126	0.023526137	0.00035890162
0.17419275	0.023916623	0.00036131063
0.17432424	0.023816788	0.00035918548
0.17445573	0.023684638	0.00035876143
0.17458722	0.023659748	0.00036011364
0.17471871	0.024704554	0.00036492621
0.17485019	0.022803320	0.00035431886
0.17498168	0.023974836	0.00036205880
0.17511317	0.023568095	0.00035848272
0.17524466	0.023213550	0.00035783081
0.17537615	0.023785188	0.00035925028
0.17550764	0.023569084	0.00035886746
0.17563913	0.023297087	0.00035550119
0.17577062	0.023537770	0.00035631577
0.17590210	0.024283202	0.00036222794
0.17603359	0.024034124	0.00035878226
0.17616508	0.023701650	0.00035862748
0.17629657	0.024055048	0.00036101845
0.17642806	0.023135877	0.00035303310
0.17655955	0.023258344	0.00035598265
0.17669104	0.023615447	0.00035632274
0.17682253	0.023847404	0.00035783847
0.17695401	0.023421685	0.00035690722
0.17708550	0.023053780	0.00035324832
0.17721699	0.023381928	0.00035587097
0.17734848	0.023875363	0.00035860198
0.17747997	0.023528828	0.00035688120
0.17761146	0.023294688	0.00035828263
0.17774295	0.023267406	0.00035348428
0.17787443	0.023558017	0.00035719539
0.17800592	0.023516796	0.00035525917
0.17813741	0.023714582	0.00035681084
0.17826890	0.023224644	0.00035458663
0.17840039	0.023583503	0.00035484858
0.17853188	0.022675588	0.00035168767
0.17866337	0.023258973	0.00035422721
0.17879486	0.023551343	0.00035529687
0.17892634	0.023534751	0.00035588278
0.17905783	0.023607843	0.00035488220
0.17918932	0.023168895	0.00035494472
0.17932081	0.023649640	0.00035512662
0.17945230	0.023268571	0.00035389084
0.17958379	0.023656440	0.00035653618
0.17971528	0.023913910	0.00035511921
0.17984677	0.023522049	0.00035506166
0.17997825	0.023468425	0.00035410646
0.18010974	0.023428370	0.00035295243
0.18024123	0.023241813	0.00035205868
0.18037272	0.023143458	0.00034971593
0.18050421	0.022866154	0.00035789818
0.18063570	0.023344847	0.00036187999
0.18076719	0.023955083	0.00036681324
0.18089867	0.023323249	0.00036684824
0.18103016	0.022639573	0.00036289113
0.18116165	0.023274652	0.00036931556
0.18129314	0.023330257	0.00037184450
0.18142463	0.023984471	0.00037617258
0.18155612	0.022785817	0.00037087975
0.18168761	0.022955298	0.00037273053
0.18181910	0.024019650	0.00038116878
0.18195058	0.023632948	0.00037998519
0.18208207	0.023143353	0.00037585491
0.18221356	0.023611027	0.00038086795
0.18234505	0.023632157	0.00038240301
0.18247654	0.023182988	0.00038105100
0.18260803	0.023516581	0.00038360341
0.18273952	0.023338833	0.00038403793
0.18287101	0.023613649	0.00038622615
0.18300249	0.023681508	0.00038893971
0.18313398	0.022926109	0.00038237175
0.18326547	0.023715851	0.00038904147
0.18339696	0.022966967	0.00038368412
0.18352845	0.023838522	0.00039181210
0.18365994	0.024007508	0.00039592266
0.18379143	0.023440210	0.00039067016
0.18392292	0.023255364	0.00039300996
0.18405440	0.023273283	0.00039042181
0.18418589	0.023238811	0.00039333605
0.18431738	0.023985701	0.00039984830
0.18444887	0.022925822	0.00039166725
0.18458036	0.023528422	0.00039785889
0.18471185	0.023718324	0.00039814873
0.18484334	0.022736660	0.00039325320
0.18497482	0.023265451	0.00039812356
0.18510631	0.023893868	0.00040041646
0.18523780	0.023723636	0.00040147874
0.18536929	0.023380692	0.00039471368
0.18550078	0.022949571	0.00038515974
0.18563227	0.022578816	0.00038232009
0.18576376	0.023464873	0.00038109463
0.18589525	0.022998547	0.00038232893
0.18602673	0.023003206	0.00037891810
0.18615822	0.022902043	0.00037585214
0.18628971	0.023951592	0.00038134868
0.18642120	0.023992229	0.00037977777
0.18655269	0.023243608	0.00037645784
0.18668418	0.023156362	0.00037202233
0.18681567	0.024039905	0.00037783382
0.18694716	0.022987981	0.00037056184
0.18707864	0.022774768	0.00036778718
0.18721013	0.023543872	0.00037155948
0.18734162	0.022976361	0.00036810419
0.18747311	0.023594818	0.00036845444
0.18760460	0.023382360	0.00037062319
0.18773609	0.023393061	0.00036652272
0.18786758	0.023455712	0.00036758389
0.18799906	0.022643545	0.00036307214
0.18813055	0.023273866	0.00036419805
0.18826204	0.022924860	0.00036331293
0.18839353	0.023197811	0.00036023497
0.18852502	0.023699811	0.00036659397
0.18865651	0.023427649	0.00036401512
0.18878800	0.022977206	0.00035663829
0.18891949	0.023016175	0.00036003652
0.18905097	0.023443092	0.00036039044
0.18918246	0.023604228	0.00036136681
0.18931395	0.023150123	0.00035802616
0.18944544	0.023788319	0.00035904279
0.18957693	0.023963556	0.00036321135
0.18970842	0.023328618	0.00035587660
0.18983991	0.023630369	0.00036039492
0.18997140	0.023048537	0.00035640848
0.19010288	0.023173636	0.00035465422
0.19023437	0.023349003	0.00035655325
0.19036586	0.023693366	0.00035666176
0.19049735	0.023630544	0.00035638353
0.19062884	0.023023161	0.00035328734
0.19076033	0.023143390	0.00035061437
0.19089182	0.023467777	0.00035380878
0.19102330	0.023745971	0.00035531235
0.19115479	0.023132102	0.00035344118
0.19128628	0.023203096	0.00035182844
0.19141777	0.024042022	0.00035565802
0.19154926	0.023489671	0.00035354854
0.19168075	0.023435898	0.00035223260
0.19181224	0.023281393	0.00035235352
0.19194373	0.023219017	0.00035222656
0.19207521	0.023748223	0.00035327417
0.19220670	0.023680316	0.00035274094
0.19233819	0.023557031	0.00035341492
0.19246968	0.023584432	0.00035207257
0.19260117	0.023557113	0.00035351681
0.19273266	0.023140557	0.00034922843
0.19286415	0.023345168	0.00035071074
0.19299564	0.023046989	0.00034958123
0.19312712	0.023182036	0.00034829755
0.19325861	0.023409618	0.00035153854
0.19339010	0.023655084	0.00035094697
0.19352159	0.023365680	0.00035048463
0.19365308	0.022959475	0.00034877718
0.19378457	0.023510969	0.00035055338
0.19391606	0.023779709	0.00035214101
0.19404754	0.023261037	0.00034943178
0.19417903	0.022901286	0.00034729873
0.19431052	0.022771491	0.00034710507
0.19444201	0.023319945	0.00034841680
0.19457350	0.023663120	0.00035095094
0.19470499	0.022984385	0.00034657774
0.19483648	0.023107760	0.00034675227
0.19496797	0.023366132	0.00034902965
0.19509945	0.023368381	0.00034800598
0.19523094	0.023269522	0.00034842898
0.19536243	0.023217448	0.00034781285
0.19549392	0.023409153	0.00034811218
0.19562541	0.023716311	0.00035026463
0.19575690	0.024060521	0.00035090022
0.19588839	0.023372715	0.00034772023
0.19601988	0.023781767	0.00034941176
0.19615136	0.023053261	0.00034559267
0.19628285	0.023177228	0.00034744514
0.19641434	0.023600115	0.00034882945
0.19654583	0.023375366	0.00034671459
0.19667732	0.023003196	0.00034452650
0.19680881	0.023522039	0.00034802255
0.19694030	0.024074299	0.00035115059
0.19707178	0.023470371	0.00034612986
0.19720327	0.023222506	0.00034490116
0.19733476	0.023502560	0.00034558968
0.19746625	0.022716199	0.00034132917
0.19759774	0.023292330	0.00034625113
0.19772923	0.023571855	0.00034706428
0.19786072	0.023826137	0.00034985350
0.19799221	0.023717984	0.00034802782
0.19812369	0.023592305	0.00034465761
0.19825518	0.023596321	0.00034728923
0.19838667	0.023271522	0.00034321816
0.19851816	0.023576907	0.00034693730
0.19864965	0.022872453	0.00034159935
0.19878114	0.023210037	0.00034314237
0.19891263	0.023408091	0.00034614150
0.19904412	0.022998363	0.00034317975
0.19917560	0.022999298	0.00034298450
0.19930709	0.023265816	0.00034370723
0.19943858	0.023515306	0.00034388417
0.19957007	0.023589522	0.00034605372
0.19970156	0.022427756	0.00033886300
0.19983305	0.022879425	0.00034068196
0.19996454	0.024062630	0.00034779654
0.20009602	0.024106682	0.00034834698
0.20022751	0.023423505	0.00034419209
0.20035900	0.023589805	0.00034545605
0.20049049	0.023319991	0.00034310506
0.20062198	0.023104953	0.00034208686
0.20075347	0.022933241	0.00034085843
0.20088496	0.023887900	0.00034692331
0.20101645	0.023601828	0.00034414122
0.20114793	0.023942265	0.00034542357
0.20127942	0.023943881	0.00034666325
0.20141091	0.023279022	0.00034135536
0.20154240	0.023503567	0.00034445674
0.20167389	0.022758828	0.00033894244
0.20180538	0.024077718	0.00034573628
0.20193687	0.021957820	0.00033455020
0.20206836	0.023711866	0.00034361599
0.20219984	0.023596853	0.00034448872
0.20233133	0.023401836	0.00034252094
0.20246282	0.023136385	0.00033856264
0.20259431	0.023337040	0.00034055843
0.20272580	0.023365744	0.00034162003
0.20285729	0.023285862	0.00034054920
0.20298878	0.024109450	0.00034627434
0.20312027	0.023782367	0.00034118574
0.20325175	0.023137343	0.00034029532
0.20338324	0.023454275	0.00034047003
0.20351473	0.023962053	0.00034385127
0.20364622	0.023504961	0.00034266644
0.20377771	0.023516203	0.00033980921
0.20390920	0.022950632	0.00033789964
0.20404069	0.023176478	0.00033864764
0.20417217	0.023768926	0.00034294238
0.20430366	0.023695750	0.00034245414
0.20443515	0.022969759	0.00033562236
0.20456664	0.023074761	0.00033743496
0.20469813	0.023470652	0.00034132509
0.20482962	0.023654409	0.00033966435
0.20496111	0.023777401	0.00034165797
0.20509260	0.023704330	0.00034020527
0.20522408	0.023226912	0.00033742484
0.20535557	0.023076910	0.00033822659
0.20548706	0.023130618	0.00033741192
0.20561855	0.023706901	0.00034105561
0.20575004	0.022784165	0.00033445802
0.20588153	0.023448173	0.00033904071
0.20601302	0.023433940	0.00034033163
0.20614451	0.023024127	0.00033486661
0.20627599	0.023217001	0.00033707375
0.20640748	0.023464643	0.00033809444
0.20653897	0.022951450	0.00033634195
0.20667046	0.022661203	0.00033406580
0.20680195	0.023198732	0.00033616963
0.20693344	0.023504100	0.00033874673
0.20706493	0.023480576	0.00033785956
0.20719641	0.022952585	0.00033610603
0.20732790	0.022973133	0.00033712881
0.20745939	0.023069951	0.00033429150
0.20759088	0.022761524	0.00033431727
0.20772237	0.023397192	0.00033738849
0.20785386	0.022930047	0.00033451541
0.20798535	0.023231528	0.00033871050
0.20811684	0.023689233	0.00033833470
0.20824832	0.023012337	0.00033551440
0.20837981	0.023661085	0.00033831054
0.20851130	0.022629149	0.00033408691
0.20864279	0.023460291	0.00033833943
0.20877428	0.023600371	0.00033687063
0.20890577	0.023653872	0.00033719337
0.20903726	0.022927035	0.00033391069
0.20916875	0.023356774	0.00033692426
0.20930023	0.023243874	0.00033596387
0.20943172	0.023092581	0.00033470350
0.20956321	0.023148645	0.00033422925
0.20969470	0.022890678	0.00033391133
0.20982619	0.023204011	0.00033534646
0.20995768	0.023334902	0.00033642974
0.21008917	0.023355160	0.00033475581
0.21022065	0.023147784	0.00033432799
0.21035214	0.023853279	0.00033902819
0.21048363	0.022899516	0.00033191805
0.21061512	0.022788674	0.00033323181
0.21074661	0.023505061	0.00033488001
0.21087810	0.022348674	0.00032905829
0.21100959	0.023245247	0.00033590105
0.21114108	0.022886958	0.00033098621
0.21127256	0.023038335	0.00033474043
0.21140405	0.023404317	0.00033353224
0.21153554	0.024070499	0.00033885088
0.21166703	0.023517657	0.00033627247
0.21179852	0.023261881	0.00033363460
0.21193001	0.022800244	0.00033158350
0.21206150	0.023205791	0.00033227935
0.21219299	0.023543478	0.00033416835
0.21232447	0.023534170	0.00033595504
0.21245596	0.023276306	0.00033287903
0.21258745	0.023645145	0.00033691365
0.21271894	0.022763241	0.00033007316
0.21285043	0.022842111	0.00033059630
0.21298192	0.023237837	0.00033481918
0.21311341	0.022999885	0.00033068068
0.21324489	0.023092145	0.00033266473
0.21337638	0.023471248	0.00033366454
0.21350787	0.023224499	0.00033290682
0.21363936	0.023103243	0.00033246476
0.21377085	0.023443066	0.00033261508
0.21390234	0.023465951	0.00033524061
0.21403383	0.023413387	0.00033389529
0.21416532	0.022658828	0.00032912351
0.21429680	0.023822970	0.00033658371
0.21442829	0.023432412	0.00033324304
0.21455978	0.023245964	0.00033133279
0.21469127	0.023074286	0.00033051865
0.21482276	0.023410875	0.00033185969
0.21495425	0.023296801	0.00033216121
0.21508574	0.023085890	0.00033187966
0.21521723	0.023341415	0.00033202694
0.21534871	0.022985788	0.00033091755
0.21548020	0.022718121	0.00032606378
0.21561169	0.022724326	0.00032839567
0.21574318	0.023281983	0.00033168305
0.21587467	0.022600835	0.00032662211
0.21600616	0.023049539	0.00033007053
0.21613765	0.023736096	0.00033267971
0.21626913	0.022645935	0.00032918580
0.21640062	0.022780769	0.00032782829
0.21653211	0.022855829	0.00032827561
0.21666360	0.022781632	0.00032723569
0.21679509	0.023325406	0.00032951162
0.21692658	0.023002990	0.00032951788
0.21705807	0.023531846	0.00033117716
0.21718956	0.023159966	0.00032879070
0.21732104	0.023276371	0.00033083448
0.21745253	0.022926661	0.00032724865
0.21758402	0.023292803	0.00033084491
0.21771551	0.023322716	0.00033032159
0.21784700	0.022920584	0.00032655324
0.21797849	0.023321822	0.00033048548
0.21810998	0.023032575	0.00032780102
0.21824147	0.023616124	0.00033154887
0.21837295	0.023171088	0.00033061725
0.21850444	0.023304655	0.00032792160
0.21863593	0.023686538	0.00033194246
0.21876742	0.023597541	0.00033024677
0.21889891	0.023816224	0.00033235823
0.21903040	0.023410430	0.00033080035
0.21916189	0.023310622	0.00032757062
0.21929337	0.023621725	0.00033116431
0.21942486	0.022753584	0.00032468692
0.21955635	0.023107066	0.00032864915
0.21968784	0.022989467	0.00032729236
0.21981933	0.023192137	0.00032590089
0.21995082	0.023258642	0.00032809542
0.22008231	0.023266298	0.00032666506
0.22021380	0.023841996	0.00033224194
0.22034528	0.022486060	0.00032501167
0.22047677	0.023246374	0.00032575532
0.22060826	0.023303358	0.00032868980
0.22073975	0.022793654	0.00032501982
0.22087124	0.023664170	0.00033017773
0.22100273	0.023334262	0.00032798217
0.22113422	0.022761770	0.00032286947
0.22126571	0.023011449	0.00032611795
0.22139719	0.023284483	0.00032810032
0.22152868	0.023173256	0.00032657072
0.22166017	0.023171712	0.00032814283
0.22179166	0.022843026	0.00032327284
0.22192315	0.023226456	0.00032733002
0.22205464	0.023356943	0.00032737020
0.22218613	0.023317665	0.00032685620
0.22231761	0.023480168	0.00032657331
0.22244910	0.023398909	0.00032657219
0.22258059	0.023365155	0.00032770723
0.22271208	0.023594092	0.00032914553
0.22284357	0.023460073	0.00032757426
0.22297506	0.023217661	0.00032595025
0.22310655	0.023618769	0.00032674731
0.22323804	0.023219311	0.00032677695
0.22336952	0.022989347	0.00032565007
0.22350101	0.023580009	0.00032706990
0.22363250	0.022771968	0.00032389492
0.22376399	0.023028205	0.00032431549
0.22389548	0.022748764	0.00032310988
0.22402697	0.023576714	0.00032801078
0.22415846	0.023333575	0.00032592216
0.22428995	0.023737971	0.00032899479
0.22442143	0.023405654	0.00032542649
0.22455292	0.023023497	0.00032414758
0.22468441	0.023219246	0.00032618323
0.22481590	0.023704696	0.00032801176
0.22494739	0.023127266	0.00032293545
0.22507888	0.022858673	0.00032250630
0.22521037	0.023454455	0.00032558655
0.22534186	0.023230187	0.00032535214
0.22547334	0.022713980	0.00032151446
0.22560483	0.023393978	0.00032406989
0.22573632	0.023158309	0.00032443284
0.22586781	0.022723803	0.00032083534
0.22599930	0.023365673	0.00032520993
0.22613079	0.023433331	0.00032420254
0.22626228	0.023171548	0.00032455076
0.22639376	0.023579700	0.00032506923
0.22652525	0.023271451	0.00032367254
0.22665674	0.023224320	0.00032513877
0.22678823	0.023384156	0.00032279169
0.22691972	0.023387414	0.00032393874
0.22705121	0.023456383	0.00032457405
0.22718270	0.022997825	0.00032183309
0.22731419	0.022794077	0.00032183453
0.22744567	0.023431049	0.00032370645
0.22757716	0.023352548	0.00032288569
0.22770865	0.023668985	0.00032523426
0.22784014	0.023012175	0.00032083800
0.22797163	0.023340661	0.00032433424
0.22810312	0.023169444	0.00032120150
0.22823461	0.023065086	0.00032168756
0.22836610	0.023169209	0.00032335062
0.22849758	0.023301745	0.00032250179
0.22862907	0.022729412	0.00032097308
0.22876056	0.023044330	0.00031992377
0.22889205	0.023163028	0.00032170708
0.22902354	0.022990282	0.00032157302
0.22915503	0.023465099	0.00032246207
0.22928652	0.023092732	0.00032256087
0.22941800	0.023352316	0.00032142747
0.22954949	0.023396303	0.00032281534
0.22968098	0.023100715	0.00032153390
0.22981247	0.023739588	0.00032449892
0.22994396	0.022900962	0.00032149482
0.23007545	0.023197459	0.00032386364
0.23020694	0.022791835	0.00032470279
0.23033843	0.023158736	0.00033076781
0.23046991	0.023427950	0.00033317311
0.23060140	0.023279183	0.00033499027
0.23073289	0.023785013	0.00033785795
0.23086438	0.023073862	0.00033623362
0.23099587	0.022907709	0.00033725451
0.23112736	0.022915142	0.00033748715
0.23125885	0.022797927	0.00033898956
0.23139034	0.022824089	0.00033776475
0.23152182	0.022599350	0.00033824349
0.23165331	0.022868765	0.00034265276
0.23178480	0.023203248	0.00034490572
0.23191629	0.022452789	0.00034156390
0.23204778	0.023018072	0.00034346036
0.23217927	0.023645114	0.00034888495
0.23231076	0.022362467	0.00034429560
0.23244224	0.023389751	0.00034963331
0.23257373	0.022792732	0.00034682316
0.23270522	0.023812090	0.00035350831
0.23283671	0.022977181	0.00034667091
0.23296820	0.023565357	0.00035161626
0.23309969	0.023192969	0.00034879642
0.23323118	0.023438838	0.00035006406
0.23336267	0.022605303	0.00034666289
0.23349415	0.022609632	0.00034458675
0.23362564	0.023825390	0.00035433270
0.23375713	0.023139052	0.00035024427
0.23388862	0.023455190	0.00035115530
0.23402011	0.022651698	0.00034834150
0.23415160	0.023414198	0.00034999211
0.23428309	0.023454693	0.00035359900
0.23441458	0.022899568	0.00034798336
0.23454606	0.022912175	0.00034987647
0.23467755	0.023154995	0.00035112856
0.23480904	0.022748872	0.00034951200
0.23494053	0.023510657	0.00035431679
0.23507202	0.022936576	0.00035119169
0.23520351	0.022986900	0.00035076156
0.23533500	0.022929716	0.00035180876
0.23546648	0.023340331	0.00035407938
0.23559797	0.022905566	0.00035163140
0.23572946	0.022825681	0.00035014675
0.23586095	0.022885854	0.00035198150
0.23599244	0.023279059	0.00035419110
0.23612393	0.023901468	0.00035682026
0.23625542	0.022858645	0.00035379994
0.23638691	0.023223110	0.00035449468
0.23651839	0.022983211	0.00035300080
0.23664988	0.022829848	0.00035341625
0.23678137	0.023715179	0.00035746264
0.23691286	0.023348317	0.00035581279
0.23704435	0.023585939	0.00035679988
0.23717584	0.023503159	0.00035621459
0.23730733	0.023514937	0.00035844637
0.23743882	0.023059291	0.00035485450
0.23757030	0.022736289	0.00035282288
0.23770179	0.023363549	0.00035847532
0.23783328	0.022886355	0.00035324956
0.23796477	0.023050707	0.00035641280
0.23809626	0.023385381	0.00035683566
0.23822775	0.023305129	0.00035731104
0.23835924	0.023226377	0.00035908334
0.23849072	0.022924523	0.00035413111
0.23862221	0.022904263	0.00035572075
0.23875370	0.023140715	0.00035681862
0.23888519	0.023772712	0.00036133921
0.23901668	0.023102773	0.00035795100
0.23914817	0.024077272	0.00036019134
0.23927966	0.022838378	0.00035729336
0.23941115	0.023494303	0.00036073437
0.23954263	0.023424863	0.00036102304
0.23967412	0.022774616	0.00035661338
0.23980561	0.022922185	0.00035564135
0.23993710	0.022591313	0.00035561990
0.24006859	0.022647675	0.00035498837
0.24020008	0.022997652	0.00035833581
0.24033157	0.023285283	0.00035964545
0.24046306	0.023550830	0.00036020191
0.24059454	0.022788727	0.00035674072
0.24072603	0.023439710	0.00036148693
0.24085752	0.023049224	0.00035835580
0.24098901	0.022580412	0.00035835582
0.24112050	0.022829633	0.00035617505
0.24125199	0.023123340	0.00035974347
0.24138348	0.022680307	0.00035864953
0.24151496	0.022841786	0.00035764926
0.24164645	0.023789081	0.00036531118
0.24177794	0.023715644	0.00036215179
0.24190943	0.022731672	0.00035829672
0.24204092	0.022971424	0.00035953027
0.24217241	0.023119949	0.00035969053
0.24230390	0.023044951	0.00036082882
0.24243539	0.022932774	0.00035849968
0.24256687	0.023153778	0.00036192054
0.24269836	0.023130359	0.00036198050
0.24282985	0.022910017	0.00035895887
0.24296134	0.023301027	0.00036250223
0.24309283	0.022845404	0.00035865558
0.24322432	0.023038019	0.00036047015
0.24335581	0.023403070	0.00036464817
0.24348730	0.022938553	0.00035972179
0.24361878	0.022975780	0.00036130281
0.24375027	0.023425338	0.00036200497
0.24388176	0.023405465	0.00036192320
0.24401325	0.022385180	0.00035997864
0.24414474	0.023207152	0.00036111603
0.24427623	0.023489864	0.00036537052
0.24440772	0.023656682	0.00036492565
0.24453920	0.023287130	0.00036256627
0.24467069	0.023553626	0.00036683603
0.24480218	0.023137603	0.00036183458
0.24493367	0.022873786	0.00036185101
0.24506516	0.023436099	0.00036474068
0.24519665	0.023280823	0.00036473806
0.24532814	0.022891574	0.00036318897
0.24545963	0.023177205	0.00036474062
0.24559111	0.023818955	0.00036845724
0.24572260	0.023347930	0.00036443044
0.24585409	0.022902197	0.00036154505
0.24598558	0.023053111	0.00036330120
0.24611707	0.023123750	0.00036407207
0.24624856	0.022690330	0.00035924416
0.24638005	0.022981404	0.00036404492
0.24651154	0.023333414	0.00036473915
0.24664302	0.023271670	0.00036740576
0.24677451	0.023013377	0.00036220217
0.24690600	0.022700625	0.00036190764
0.24703749	0.022408938	0.00036098215
0.24716898	0.023062748	0.00036275608
0.24730047	0.023252105	0.00036767483
0.24743196	0.023705501	0.00036768464
0.24756345	0.023338266	0.00036654571
0.24769493	0.023512422	0.00036883287
0.24782642	0.023206407	0.00036382361
0.24795791	0.023057368	0.00036536247
0.24808940	0.023411511	0.00036696205
0.24822089	0.023242899	0.00036526057
0.24835238	0.023195278	0.00036713355
0.24848387	0.023290100	0.00036578631
0.24861535	0.022925262	0.00036611695
0.24874684	0.022648614	0.00036216311
0.24887833	0.022711314	0.00036297783
0.24900982	0.023257645	0.00036835912
0.24914131	0.023950793	0.00037184896
0.24927280	0.022651820	0.00036369107
0.24940429	0.022922868	0.00036545765
0.24953578	0.023198366	0.00036630603
0.24966726	0.023359619	0.00036890079
0.24979875	0.022404651	0.00036102422
0.24993024	0.022984308	0.00036721561
0.25006173	0.023160055	0.00036539263
0.25019322	0.022692009	0.00036307905
0.25032471	0.022687346	0.00036710441
0.25045620	0.023347648	0.00036677484
0.25058769	0.023373725	0.00036794518
0.25071917	0.022688083	0.00036441968
0.25085066	0.022958338	0.00036552354
0.25098215	0.022592589	0.00036503082
0.25111364	0.023064990	0.00036623656
0.25124513	0.022945760	0.00036805886
0.25137662	0.023291348	0.00036820747
0.25150811	0.023256695	0.00036765069
0.25163959	0.022978422	0.00036700888
0.25177108	0.022790899	0.00036357303
0.25190257	0.022882342	0.00036814534
0.25203406	0.023371134	0.00037016345
0.25216555	0.023082781	0.00036741543
0.25229704	0.022799159	0.00036627291
0.25242853	0.022847031	0.00036579691
0.25256002	0.023063075	0.00036903924
0.25269150	0.022102166	0.00036063141
0.25282299	0.023259660	0.00036878140
0.25295448	0.022545235	0.00036687324
0.25308597	0.023566228	0.00036952152
0.25321746	0.023621803	0.00037410711
0.25334895	0.023341597	0.00037047615
0.25348044	0.023595807	0.00037099708
0.25361193	0.023332482	0.00037098719
0.25374341	0.023347695	0.00036990300
0.25387490	0.023405964	0.00037009173
0.25400639	0.023314395	0.00037672228
0.25413788	0.023270803	0.00038062953
0.25426937	0.023327807	0.00038552532
0.25440086	0.022156173	0.00037974808
0.25453235	0.022682867	0.00038685003
0.25466383	0.023495187	0.00039631662
0.25479532	0.022549973	0.00039093219
0.25492681	0.023434755	0.00039842028
0.25505830	0.022727506	0.00039592686
0.25518979	0.022838304	0.00039851783
0.25532128	0.023420552	0.00040450871
0.25545277	0.022859175	0.00040196687
0.25558426	0.022937968	0.00040244137
0.25571574	0.023147482	0.00040628482
0.25584723	0.022776444	0.00040793463
0.25597872	0.022826896	0.00040846493
0.25611021	0.023461973	0.00041333667
0.25624170	0.022801611	0.00041144710
0.25637319	0.023120825	0.00041621711
0.25650468	0.022821762	0.00041468834
0.25663617	0.022755383	0.00041471863
0.25676765	0.022947222	0.00041774247
0.25689914	0.022363210	0.00041767313
0.25703063	0.023048862	0.00042389325
0.25716212	0.023644862	0.00042705907
0.25729361	0.022438920	0.00042292130
0.25742510	0.021900438	0.00042001676
0.25755659	0.022627947	0.00042897067
0.25768807	0.022907493	0.00043050143
0.25781956	0.022640575	0.00042864612
0.25795105	0.023727410	0.00043742414
0.25808254	0.024307841	0.00044762353
0.25821403	0.023677667	0.00044045620
0.25834552	0.022676836	0.00043452956
0.25847701	0.023246638	0.00043843264
0.25860850	0.022905565	0.00043724153
0.25873998	0.022755150	0.00043701694
0.25887147	0.022964418	0.00044094304
0.25900296	0.022930137	0.00044134349
0.25913445	0.023633848	0.00044450598
0.25926594	0.023363892	0.00044429764
0.25939743	0.023442768	0.00044692686
0.25952892	0.022998769	0.00044227542
0.25966041	0.022479152	0.00044332052
0.25979189	0.023099393	0.00044513050
0.25992338	0.022893242	0.00044678635
0.26005487	0.022616207	0.00044619869
0.26018636	0.023019153	0.00044865264
0.26031785	0.023532527	0.00045229524
0.26044934	0.023412429	0.00045017598
0.26058083	0.022385674	0.00044336048
0.26071231	0.023123604	0.00045243286
0.26084380	0.022915780	0.00044841621
0.26097529	0.022993146	0.00045410246
0.26110678	0.023406367	0.00045528833
0.26123827	0.023224172	0.00045671331
0.26136976	0.023246786	0.00045576144
0.26150125	0.022640448	0.00045240967
0.26163274	0.023303980	0.00045790479
0.26176422	0.022907478	0.00045404252
0.26189571	0.023090083	0.00046039169
0.26202720	0.023601717	0.00046095951
0.26215869	0.022783672	0.00045652598
0.26229018	0.023866320	0.00046681349
0.26242167	0.023690526	0.00046360522
0.26255316	0.022162893	0.00045226766
0.26268465	0.023434652	0.00046800891
0.26281613	0.023157390	0.00045998719
0.26294762	0.022987546	0.00046061542
0.26307911	0.023048819	0.00046152891
0.26321060	0.022919292	0.00046476369
0.26334209	0.023752094	0.00047213943
0.26347358	0.023480788	0.00046619181
0.26360507	0.023234471	0.00046879045
0.26373655	0.022858300	0.00046448029
0.26386804	0.023238296	0.00046922679
0.26399953	0.022866188	0.00047044194
0.26413102	0.022541434	0.00046258443
0.26426251	0.023429008	0.00047107453
0.26439400	0.023350090	0.00047181064
0.26452549	0.023057592	0.00047350987
0.26465698	0.022284144	0.00046753445
0.26478846	0.023478990	0.00047376772
0.26491995	0.023159624	0.00047765566
0.26505144	0.023022101	0.00047240270
0.26518293	0.023079432	0.00047501757
0.26531442	0.023691359	0.00048331102
0.26544591	0.023698765	0.00048141611
[truncated: 567 more rows]
