# Supplementary material for: Invariant surface glycoprotein 65 of Trypanosoma brucei is a complement C3 receptor
Source: Nat Commun. 2022 Aug 29;13:5085. doi: 10.1038/s41467-022-32728-9 (PMC9424271; doi:10.1038/s41467-022-32728-9)
Supplement: Supplementary file 4 — supplementary data 2 [file 41467_2022_32728_MOESM4_ESM.zip › b21-414646_00176.dat]

0.0026000000	40.079422	0.13763979
0.0027314887	29.153973	0.10782986
0.0028629774	22.493444	0.090564738
0.0029944661	17.368875	0.076376408
0.0031259548	12.403295	0.059309937
0.0032574435	11.068597	0.057994504
0.0033889322	8.7981418	0.048877811
0.0035204209	11.716654	0.049110140
0.0036519096	12.538471	0.047143438
0.0037833983	10.096117	0.039884110
0.0039148870	8.3756186	0.035052101
0.0040463757	6.8209302	0.030431483
0.0041778644	5.5758329	0.025788628
0.0043093531	4.6337663	0.023081861
0.0044408418	3.8780516	0.020308668
0.0045723305	3.2240879	0.018517318
0.0047038192	2.9280332	0.016889533
0.0048353079	2.5397991	0.015270652
0.0049667966	2.2367839	0.014279510
0.0050982853	1.9051896	0.012484528
0.0052297740	1.7936139	0.012271793
0.0053612627	1.5387636	0.010976338
0.0054927514	1.4258217	0.010285697
0.0056242401	1.2912844	0.0097600772
0.0057557288	1.2147946	0.0092043102
0.0058872175	1.0750925	0.0085429794
0.0060187062	1.0282135	0.0083325157
0.0061501949	0.92483701	0.0075694511
0.0062816836	0.90807071	0.0076699429
0.0064131723	0.83565415	0.0072127649
0.0065446610	0.81806100	0.0070342379
0.0066761496	0.77508851	0.0068147714
0.0068076383	0.74370781	0.0065240037
0.0069391270	0.69088084	0.0063891071
0.0070706157	0.66244086	0.0061572475
0.0072021044	0.65496657	0.0060549093
0.0073335931	0.62763073	0.0059013816
0.0074650818	0.59653582	0.0055858450
0.0075965705	0.57159433	0.0055132017
0.0077280592	0.55769420	0.0054232040
0.0078595479	0.51597135	0.0050916848
0.0079910366	0.50495240	0.0050670356
0.0081225253	0.47398278	0.0047687666
0.0082540140	0.46386111	0.0047444047
0.0083855027	0.45871180	0.0047360398
0.0085169914	0.42608484	0.0044712530
0.0086484801	0.40617631	0.0043337956
0.0087799688	0.39367007	0.0041913012
0.0089114575	0.37993989	0.0041393289
0.0090429462	0.36868585	0.0040490488
0.0091744349	0.34939186	0.0039077854
0.0093059236	0.33318764	0.0037711570
0.0094374123	0.32255538	0.0036859260
0.0095689010	0.30519616	0.0035276311
0.0097003897	0.29796840	0.0035137881
0.0098318784	0.28950876	0.0034140278
0.0099633671	0.26974317	0.0032596321
0.010094856	0.26092417	0.0031962947
0.010226345	0.24367943	0.0030155205
0.010357833	0.24951444	0.0031302000
0.010489322	0.23168355	0.0029275478
0.010620811	0.21933074	0.0028280149
0.010752299	0.20864517	0.0027465202
0.010883788	0.19407156	0.0025943170
0.011015277	0.19082471	0.0026192030
0.011146765	0.17884231	0.0024575155
0.011278254	0.17525681	0.0024231624
0.011409743	0.16794524	0.0023473354
0.011541231	0.16081892	0.0022623641
0.011672720	0.15423629	0.0022213552
0.011804209	0.14322906	0.0020596242
0.011935698	0.13914848	0.0020258133
0.012067186	0.12782798	0.0019301524
0.012198675	0.12623326	0.0018555690
0.012330164	0.11787423	0.0017975643
0.012461652	0.11654725	0.0017664755
0.012593141	0.11010454	0.0016784928
0.012724630	0.10598682	0.0016470210
0.012856118	0.10269902	0.0015701669
0.012987607	0.098000597	0.0015516597
0.013119096	0.091729846	0.0014675362
0.013250585	0.093009542	0.0014618642
0.013382073	0.090469811	0.0014470070
0.013513562	0.087971124	0.0014043498
0.013645051	0.086021433	0.0013985826
0.013776539	0.080866116	0.0013496402
0.013908028	0.082239489	0.0013377977
0.014039517	0.077476940	0.0012918167
0.014171005	0.076404956	0.0012739444
0.014302494	0.072724567	0.0012452000
0.014433983	0.073953910	0.0012568867
0.014565472	0.070500159	0.0012028850
0.014696960	0.068128261	0.0011877574
0.014828449	0.068159814	0.0011715036
0.014959938	0.067316786	0.0011688262
0.015091426	0.067740659	0.0011763575
0.015222915	0.065632637	0.0011299079
0.015354404	0.066313879	0.0011406250
0.015485892	0.062949888	0.0011014876
0.015617381	0.062269935	0.0010975275
0.015748870	0.060097071	0.0010795201
0.015880359	0.060472362	0.0010651728
0.016011847	0.061121486	0.0010724453
0.016143336	0.056744389	0.0010221157
0.016274825	0.054051663	0.0010021210
0.016406313	0.053548007	0.00098871646
0.016537802	0.054846484	0.00099179468
0.016669291	0.054205003	0.00098277437
0.016800779	0.055162784	0.00099119280
0.016932268	0.059866604	0.0010263701
0.017063757	0.059558173	0.0010213752
0.017195246	0.058840614	0.0010069988
0.017326734	0.058088884	0.0010000180
0.017458223	0.059209776	0.0010033748
0.017589712	0.057982390	0.00098841097
0.017721200	0.056158265	0.00097812893
0.017852689	0.053918246	0.00093684592
0.017984178	0.055507707	0.00096214254
0.018115666	0.053706741	0.00093987307
0.018247155	0.053026996	0.00092880153
0.018378644	0.052083868	0.00092338488
0.018510133	0.052092434	0.00091216187
0.018641621	0.050469135	0.00089506252
0.018773110	0.050099406	0.00088782191
0.018904599	0.050941031	0.00089543842
0.019036087	0.049601106	0.00087938856
0.019167576	0.048143236	0.00085935166
0.019299065	0.046990572	0.00084551068
0.019430553	0.046608238	0.00084939945
0.019562042	0.047058949	0.00084373809
0.019693531	0.047018984	0.00084393546
0.019825019	0.046264101	0.00082741428
0.019956508	0.046251462	0.00082423444
0.020087997	0.046390497	0.00082978885
0.020219486	0.044431403	0.00080664960
0.020350974	0.045098117	0.00081636656
0.020482463	0.043980101	0.00079324141
0.020613952	0.042849617	0.00078128620
0.020745440	0.044406212	0.00080005018
0.020876929	0.042467939	0.00077194441
0.021008418	0.042087128	0.00077114614
0.021139906	0.041829688	0.00076712589
0.021271395	0.040056808	0.00074328408
0.021402884	0.039992016	0.00074695465
0.021534373	0.041330172	0.00075354472
0.021665861	0.041307162	0.00075068808
0.021797350	0.038300962	0.00072283760
0.021928839	0.039117732	0.00071934213
0.022060327	0.039457556	0.00073058332
0.022191816	0.038196872	0.00071146510
0.022323305	0.038561154	0.00071579223
0.022454793	0.039420983	0.00071946721
0.022586282	0.038604847	0.00070737588
0.022717771	0.036906911	0.00069612649
0.022849260	0.036385286	0.00068486874
0.022980748	0.037158616	0.00069324230
0.023112237	0.036894533	0.00068392730
0.023243726	0.036578672	0.00067925560
0.023375214	0.037052646	0.00068797235
0.023506703	0.039036316	0.00069948759
0.023638192	0.037186473	0.00068217341
0.023769680	0.037250646	0.00068185651
0.023901169	0.038480774	0.00068917289
0.024032658	0.036433381	0.00067166143
0.024164147	0.036723798	0.00066963882
0.024295635	0.036764781	0.00066619275
0.024427124	0.036922061	0.00066799062
0.024558613	0.037047483	0.00066266336
0.024690101	0.036233928	0.00066569019
0.024821590	0.036975565	0.00066325989
0.024953079	0.037485154	0.00066210548
0.025084567	0.036583090	0.00065857819
0.025216056	0.036681210	0.00064976449
0.025347545	0.035698510	0.00065079998
0.025479034	0.035466777	0.00064102774
0.025610522	0.036192191	0.00064226016
0.025742011	0.036593634	0.00064677946
0.025873500	0.034578342	0.00062794204
0.026004988	0.035158498	0.00063586443
0.026136477	0.034750085	0.00062811607
0.026267966	0.035817735	0.00063089801
0.026399454	0.034908621	0.00062776560
0.026530943	0.034810147	0.00061866953
0.026662432	0.034409319	0.00062058131
0.026793920	0.034898886	0.00062056423
0.026925409	0.035765119	0.00062316272
0.027056898	0.036637727	0.00063378117
0.027188387	0.034586399	0.00060861961
0.027319875	0.033839115	0.00060985711
0.027451364	0.034625132	0.00060840200
0.027582853	0.034350707	0.00060355315
0.027714341	0.033644233	0.00059888487
0.027845830	0.034772935	0.00060443746
0.027977319	0.033923766	0.00060001077
0.028108807	0.034818391	0.00060344866
0.028240296	0.034091143	0.00059426630
0.028371785	0.034343243	0.00059832609
0.028503274	0.032970295	0.00058574026
0.028634762	0.034835481	0.00059913487
0.028766251	0.034380340	0.00059514266
0.028897740	0.033884152	0.00058344679
0.029029228	0.033497170	0.00058390445
0.029160717	0.033376365	0.00058383581
0.029292206	0.032169836	0.00056983395
0.029423694	0.033362021	0.00058137213
0.029555183	0.031716883	0.00055914051
0.029686672	0.032685736	0.00057162517
0.029818161	0.032741271	0.00057136481
0.029949649	0.032666517	0.00056667020
0.030081138	0.033055390	0.00056934514
0.030212627	0.033244877	0.00056467621
0.030344115	0.033000940	0.00056566355
0.030475604	0.033538654	0.00056930109
0.030607093	0.033084473	0.00056333401
0.030738581	0.031673646	0.00055367250
0.030870070	0.030805071	0.00054405789
0.031001559	0.031391464	0.00054439345
0.031133048	0.032294219	0.00055422042
0.031264536	0.032587721	0.00055245261
0.031396025	0.032185971	0.00055341635
0.031527514	0.031175831	0.00054035565
0.031659002	0.031700806	0.00054207215
0.031790491	0.031834645	0.00054652968
0.031921980	0.031884761	0.00054104600
0.032053468	0.031835273	0.00054347858
0.032184957	0.031735935	0.00053758301
0.032316446	0.032373711	0.00053974360
0.032447935	0.031446123	0.00053765960
0.032579423	0.031401381	0.00053185497
0.032710912	0.031661919	0.00053519047
0.032842401	0.032464377	0.00053685813
0.032973889	0.032048658	0.00053276421
0.033105378	0.031417505	0.00053143883
0.033236867	0.030682170	0.00052187258
0.033368355	0.030881800	0.00053178243
0.033499844	0.029609768	0.00052154819
0.033631333	0.030850853	0.00053126199
0.033762822	0.030905206	0.00053877296
0.033894310	0.030880160	0.00053656628
0.034025799	0.030839059	0.00053596772
0.034157288	0.030114592	0.00053039055
0.034288776	0.029845721	0.00052643819
0.034420265	0.030334646	0.00053723071
0.034551754	0.030463577	0.00053385342
0.034683242	0.030886682	0.00053962793
0.034814731	0.030018702	0.00052851196
0.034946220	0.030209374	0.00053064731
0.035077708	0.030265994	0.00053744743
0.035209197	0.031050271	0.00054102262
0.035340686	0.030675869	0.00053400821
0.035472175	0.029951624	0.00053898029
0.035603663	0.030219972	0.00054369700
0.035735152	0.029744619	0.00054728264
0.035866641	0.028911883	0.00054040096
0.035998129	0.029254305	0.00054047019
0.036129618	0.029686378	0.00054707135
0.036261107	0.029875955	0.00054523548
0.036392595	0.029129954	0.00054941686
0.036524084	0.028429635	0.00054062397
0.036655573	0.030289009	0.00055113285
0.036787062	0.029020126	0.00054736185
0.036918550	0.029848178	0.00055013902
0.037050039	0.028078471	0.00054092023
0.037181528	0.029267599	0.00054501315
0.037313016	0.030085504	0.00055577728
0.037444505	0.028644414	0.00054634730
0.037575994	0.029474242	0.00055214815
0.037707482	0.029343734	0.00055440167
0.037838971	0.029250575	0.00055602740
0.037970460	0.027968856	0.00054055717
0.038101949	0.028926050	0.00055261423
0.038233437	0.028343505	0.00054364671
0.038364926	0.029468769	0.00054699941
0.038496415	0.029524726	0.00054637118
0.038627903	0.028683549	0.00053286055
0.038759392	0.029489899	0.00054136963
0.038890881	0.029861494	0.00053921787
0.039022369	0.029397304	0.00053705926
0.039153858	0.028574603	0.00052738129
0.039285347	0.029501248	0.00053251819
0.039416836	0.029537277	0.00053623206
0.039548324	0.030217525	0.00053984376
0.039679813	0.030109066	0.00053405579
0.039811302	0.029482242	0.00053247677
0.039942790	0.029734876	0.00053025855
0.040074279	0.030183124	0.00053882773
0.040205768	0.029323218	0.00052804654
0.040337256	0.029729454	0.00052729298
0.040468745	0.029804590	0.00052944568
0.040600234	0.029777490	0.00052719834
0.040731723	0.029390183	0.00052504545
0.040863211	0.028224984	0.00051788786
0.040994700	0.028331715	0.00051434807
0.041126189	0.029369489	0.00052614059
0.041257677	0.029328509	0.00052052287
0.041389166	0.029075419	0.00051844295
0.041520655	0.029439615	0.00052377369
0.041652143	0.028491901	0.00051330407
0.041783632	0.029209405	0.00051827114
0.041915121	0.029231640	0.00051653448
0.042046610	0.029345463	0.00051995477
0.042178098	0.029438509	0.00051672396
0.042309587	0.028425766	0.00051033269
0.042441076	0.029748714	0.00051938239
0.042572564	0.029934561	0.00052170485
0.042704053	0.029302864	0.00051140001
0.042835542	0.029371763	0.00051712960
0.042967030	0.029544488	0.00051464524
0.043098519	0.029270979	0.00051466890
0.043230008	0.029389762	0.00051475953
0.043361496	0.029797667	0.00051236221
0.043492985	0.029137087	0.00051460193
0.043624474	0.029030468	0.00050855729
0.043755963	0.029743459	0.00051745417
0.043887451	0.028297659	0.00050195396
0.044018940	0.028569651	0.00050249410
0.044150429	0.029187821	0.00051393625
0.044281917	0.030016688	0.00051348334
0.044413406	0.029075537	0.00051025543
0.044544895	0.029008822	0.00050501577
0.044676383	0.029606958	0.00050955280
0.044807872	0.029088663	0.00050577309
0.044939361	0.028514302	0.00050083281
0.045070850	0.029535372	0.00050639645
0.045202338	0.028040697	0.00049543351
0.045333827	0.029443507	0.00050325141
0.045465316	0.030104065	0.00051375522
0.045596804	0.029376267	0.00050460765
0.045728293	0.030321046	0.00051229398
0.045859782	0.028601312	0.00049706274
0.045991270	0.029275644	0.00049883167
0.046122759	0.028939498	0.00050168907
0.046254248	0.028638513	0.00050547900
0.046385737	0.029406195	0.00051262883
0.046517225	0.029020054	0.00051157615
0.046648714	0.028933039	0.00051342566
0.046780203	0.028710718	0.00051791178
0.046911691	0.029526255	0.00052205743
0.047043180	0.030529060	0.00053091618
0.047174669	0.029781072	0.00052532257
0.047306157	0.029700304	0.00052658631
0.047437646	0.029651168	0.00053035261
0.047569135	0.029906331	0.00053402398
0.047700624	0.029790118	0.00052877238
0.047832112	0.028908193	0.00052770056
0.047963601	0.029581580	0.00052972169
0.048095090	0.028262375	0.00052338426
0.048226578	0.029468211	0.00053409347
0.048358067	0.028889371	0.00052642545
0.048489556	0.028805323	0.00052731021
0.048621044	0.030185666	0.00053944146
0.048752533	0.028894488	0.00053446655
0.048884022	0.029958510	0.00053952681
0.049015511	0.029355807	0.00053412816
0.049146999	0.028712965	0.00053027352
0.049278488	0.029252600	0.00053452509
0.049409977	0.028891118	0.00053550388
0.049541465	0.028917853	0.00053426067
0.049672954	0.029247933	0.00053745244
0.049804443	0.030517141	0.00054770782
0.049935931	0.028908227	0.00053788572
0.050067420	0.029221309	0.00053976866
0.050198909	0.029021759	0.00053884248
0.050330398	0.029147809	0.00053769373
0.050461886	0.028865197	0.00053556717
0.050593375	0.029417292	0.00054111750
0.050724864	0.028372913	0.00053445032
0.050856352	0.029259300	0.00054466573
0.050987841	0.029504197	0.00054285694
0.051119330	0.029142177	0.00054152505
0.051250818	0.029655783	0.00054560978
0.051382307	0.029372598	0.00054710807
0.051513796	0.029710657	0.00054724816
0.051645284	0.029363787	0.00054327837
0.051776773	0.028785598	0.00053888631
0.051908262	0.029749200	0.00054751358
0.052039751	0.029281037	0.00054516204
0.052171239	0.029924263	0.00054893847
0.052302728	0.028994577	0.00054834579
0.052434217	0.030486921	0.00055426957
0.052565705	0.030020900	0.00055424975
0.052697194	0.029439320	0.00054744625
0.052828683	0.030311002	0.00055692522
0.052960171	0.028945782	0.00054468767
0.053091660	0.028589247	0.00053887617
0.053223149	0.029120319	0.00054952176
0.053354638	0.029055004	0.00054700741
0.053486126	0.030218086	0.00055749124
0.053617615	0.029883349	0.00055364094
0.053749104	0.029614329	0.00054992888
0.053880592	0.029227399	0.00054703228
0.054012081	0.029065474	0.00055126778
0.054143570	0.029446087	0.00055340044
0.054275058	0.028973151	0.00054801810
0.054406547	0.029916318	0.00055371976
0.054538036	0.028642828	0.00054872156
0.054669525	0.029323775	0.00054913144
0.054801013	0.029335260	0.00055424882
0.054932502	0.029898312	0.00055759812
0.055063991	0.029357431	0.00054979146
0.055195479	0.030096571	0.00056083869
0.055326968	0.029176984	0.00055097194
0.055458457	0.029276652	0.00055673980
0.055589945	0.030371207	0.00056008760
0.055721434	0.029182693	0.00055044444
0.055852923	0.028425952	0.00055079404
0.055984412	0.028874632	0.00054999647
0.056115900	0.030340161	0.00056255673
0.056247389	0.029994259	0.00056158162
0.056378878	0.028895265	0.00054873781
0.056510366	0.028842611	0.00055091427
0.056641855	0.028954615	0.00055138860
0.056773344	0.030085995	0.00056301101
0.056904832	0.029309004	0.00055823565
0.057036321	0.029338663	0.00055188752
0.057167810	0.028754006	0.00055200672
0.057299299	0.027973197	0.00054412682
0.057430787	0.028518465	0.00054623905
0.057562276	0.029287626	0.00055558837
0.057693765	0.028814801	0.00054624078
0.057825253	0.029001312	0.00055336396
0.057956742	0.029038941	0.00055311091
0.058088231	0.029872349	0.00055800897
0.058219719	0.028892942	0.00055140034
0.058351208	0.027904861	0.00053656137
0.058482697	0.029362829	0.00055319500
0.058614186	0.028538039	0.00054676366
0.058745674	0.028920262	0.00054573593
0.058877163	0.029218361	0.00054920977
0.059008652	0.028283021	0.00053706968
0.059140140	0.028034942	0.00053906260
0.059271629	0.030308062	0.00055720683
0.059403118	0.028811033	0.00053970445
0.059534606	0.029857874	0.00055259289
0.059666095	0.028485883	0.00053413188
0.059797584	0.029133117	0.00054247306
0.059929072	0.028464319	0.00053897795
0.060060561	0.028653904	0.00053709531
0.060192050	0.029155199	0.00054552792
0.060323539	0.028819327	0.00053590293
0.060455027	0.029375489	0.00054661431
0.060586516	0.029494160	0.00054612109
0.060718005	0.029322609	0.00054096880
0.060849493	0.028598962	0.00053614332
0.060980982	0.028889929	0.00053928645
0.061112471	0.029315181	0.00053964109
0.061243959	0.028416462	0.00053980804
0.061375448	0.030895316	0.00055049897
0.061506937	0.028381587	0.00053476457
0.061638426	0.028530754	0.00053347909
0.061769914	0.029524556	0.00054186843
0.061901403	0.029154189	0.00054193553
0.062032892	0.029446014	0.00053854242
0.062164380	0.029238995	0.00053837723
0.062295869	0.028943955	0.00053676089
0.062427358	0.028168288	0.00053047705
0.062558846	0.029192951	0.00054124647
0.062690335	0.027757377	0.00052269441
0.062821824	0.029400075	0.00053759086
0.062953313	0.028723924	0.00053366476
0.063084801	0.029156163	0.00053528734
0.063216290	0.028523065	0.00053402704
0.063347779	0.028438157	0.00053051411
0.063479267	0.028966868	0.00053130353
0.063610756	0.029005029	0.00053639427
0.063742245	0.028860477	0.00053306582
0.063873733	0.028736005	0.00053615547
0.064005222	0.028865002	0.00053261321
0.064136711	0.029177881	0.00053482883
0.064268200	0.028942088	0.00053292728
0.064399688	0.029424851	0.00053564295
0.064531177	0.028984513	0.00053531087
0.064662666	0.029343581	0.00053456583
0.064794154	0.029365111	0.00053610270
0.064925643	0.029151037	0.00053591389
0.065057132	0.029466690	0.00053880001
0.065188620	0.028954794	0.00053306925
0.065320109	0.029188619	0.00053090333
0.065451598	0.028863492	0.00052911253
0.065583087	0.028420063	0.00052862007
0.065714575	0.028307336	0.00052365956
0.065846064	0.029290386	0.00053545145
0.065977553	0.028731172	0.00052799503
0.066109041	0.029749408	0.00053393800
0.066240530	0.029154111	0.00053245922
0.066372019	0.028587910	0.00052570200
0.066503507	0.029037584	0.00053068249
0.066634996	0.028522221	0.00052575858
0.066766485	0.028469210	0.00052696043
0.066897973	0.028719689	0.00052681551
0.067029462	0.028580964	0.00052673463
0.067160951	0.030218529	0.00054070169
0.067292440	0.028887210	0.00052586280
0.067423928	0.029271669	0.00052590726
0.067555417	0.029577496	0.00053468341
0.067686906	0.028742686	0.00052465217
0.067818394	0.029075909	0.00052814250
0.067949883	0.029146984	0.00052789324
0.068081372	0.028400738	0.00052033190
0.068212860	0.029140468	0.00052740089
0.068344349	0.029890487	0.00053383243
0.068475838	0.029324362	0.00052918886
0.068607327	0.028101843	0.00051927323
0.068738815	0.029202757	0.00052339163
0.068870304	0.028147662	0.00052136871
0.069001793	0.029436159	0.00052830252
0.069133281	0.029438954	0.00052860050
0.069264770	0.028655819	0.00052516978
0.069396259	0.027739516	0.00050972176
0.069527747	0.028906686	0.00052404104
0.069659236	0.028629147	0.00052147525
0.069790725	0.029004438	0.00052240979
0.069922214	0.028967315	0.00052351778
0.070053702	0.027965851	0.00051090435
0.070185191	0.028745119	0.00052086778
0.070316680	0.028744718	0.00051785273
0.070448168	0.027989998	0.00051445826
0.070579657	0.029687269	0.00053079975
0.070711146	0.027875758	0.00050993471
0.070842634	0.028336569	0.00051881226
0.070974123	0.028552526	0.00051749900
0.071105612	0.027812651	0.00051101726
0.071237101	0.029741989	0.00052858349
0.071368589	0.028390183	0.00051050724
0.071500078	0.028866497	0.00052197045
0.071631567	0.028187735	0.00051514878
0.071763055	0.028544186	0.00051659383
0.071894544	0.028503762	0.00051639092
0.072026033	0.027985661	0.00050723952
0.072157521	0.027868841	0.00051314063
0.072289010	0.027589812	0.00050781829
0.072420499	0.027698040	0.00050580727
0.072551988	0.028413924	0.00051187280
0.072683476	0.028323797	0.00050946456
0.072814965	0.027556043	0.00050573907
0.072946454	0.028258911	0.00051335218
0.073077942	0.027710848	0.00050563594
0.073209431	0.028556346	0.00051431269
0.073340920	0.028365033	0.00051016642
0.073472408	0.026330521	0.00049588169
0.073603897	0.027365646	0.00050577693
0.073735386	0.027993288	0.00050689552
0.073866875	0.026618078	0.00049747086
0.073998363	0.027453429	0.00050458895
0.074129852	0.028001527	0.00050879535
0.074261341	0.027146103	0.00050329103
0.074392829	0.027613766	0.00050211835
0.074524318	0.027868013	0.00050707610
0.074655807	0.028141545	0.00050740008
0.074787295	0.027601690	0.00050452560
0.074918784	0.027364391	0.00050220849
0.075050273	0.026985496	0.00049660761
0.075181761	0.027576183	0.00050086427
0.075313250	0.026891714	0.00049958236
0.075444739	0.028108702	0.00050521639
0.075576228	0.026906388	0.00049863614
0.075707716	0.026846040	0.00049491046
0.075839205	0.027522892	0.00050060096
0.075970694	0.026204320	0.00049013761
0.076102182	0.027550236	0.00049935158
0.076233671	0.026786210	0.00049679750
0.076365160	0.027056137	0.00049353519
0.076496648	0.026678493	0.00049364865
0.076628137	0.027605438	0.00050137886
0.076759626	0.027322926	0.00049611053
0.076891115	0.026840871	0.00049479005
0.077022603	0.026673279	0.00048964723
0.077154092	0.026332525	0.00048818631
0.077285581	0.027151426	0.00049636722
0.077417069	0.026605792	0.00048967811
0.077548558	0.026802167	0.00049372481
0.077680047	0.026684266	0.00049102157
0.077811535	0.026194225	0.00048651284
0.077943024	0.027574818	0.00049865493
0.078074513	0.027136233	0.00049256598
0.078206002	0.025701399	0.00048455451
0.078337490	0.026417710	0.00048658180
0.078468979	0.026484094	0.00048637835
0.078600468	0.027170600	0.00049460594
0.078731956	0.026829415	0.00048963238
0.078863445	0.026757231	0.00048922103
0.078994934	0.026440152	0.00048607431
0.079126422	0.026340666	0.00048572019
0.079257911	0.026782181	0.00048976419
0.079389400	0.026680004	0.00048611791
0.079520889	0.025699090	0.00047944408
0.079652377	0.026205661	0.00048594166
0.079783866	0.027170910	0.00048908847
0.079915355	0.026412991	0.00048815837
0.080046843	0.026347416	0.00048280052
0.080178332	0.026954267	0.00048739938
0.080309821	0.026036570	0.00048290288
0.080441309	0.026264759	0.00047965710
0.080572798	0.026237694	0.00048510063
0.080704287	0.027232992	0.00049062885
0.080835776	0.026565667	0.00048487381
0.080967264	0.025462947	0.00047913102
0.081098753	0.026197118	0.00047785514
0.081230242	0.026824537	0.00048766998
0.081361730	0.027550002	0.00049194908
0.081493219	0.027424129	0.00049036500
0.081624708	0.026166291	0.00048185195
0.081756196	0.026020273	0.00047521855
0.081887685	0.025347381	0.00047529582
0.082019174	0.026302990	0.00048092111
0.082150663	0.026817941	0.00048449395
0.082282151	0.025896544	0.00048075789
0.082413640	0.025965740	0.00047556785
0.082545129	0.025795066	0.00047635886
0.082676617	0.025505870	0.00047474728
0.082808106	0.026799827	0.00048292713
0.082939595	0.026279186	0.00048169383
0.083071083	0.026768207	0.00047915542
0.083202572	0.026975594	0.00048448485
0.083334061	0.027250002	0.00048676986
0.083465549	0.027007793	0.00048154713
0.083597038	0.026540144	0.00048339335
0.083728527	0.026290786	0.00047677978
0.083860016	0.026254210	0.00047837849
0.083991504	0.025850839	0.00047533731
0.084122993	0.026165918	0.00047700947
0.084254482	0.025801654	0.00047512559
0.084385970	0.026424767	0.00047776059
0.084517459	0.026979179	0.00048209166
0.084648948	0.025678463	0.00047472893
0.084780436	0.025700239	0.00047136700
0.084911925	0.025986060	0.00047352816
0.085043414	0.026594832	0.00047548336
0.085174903	0.026322845	0.00047620796
0.085306391	0.025621034	0.00047275864
0.085437880	0.025925494	0.00047022364
0.085569369	0.026379999	0.00047575564
0.085700857	0.025932318	0.00047018648
0.085832346	0.027100696	0.00048058155
0.085963835	0.025693900	0.00047112340
0.086095323	0.025939632	0.00047032652
0.086226812	0.026872008	0.00047701469
0.086358301	0.026940741	0.00047817109
0.086489790	0.025675592	0.00046961958
0.086621278	0.025852627	0.00046995757
0.086752767	0.026497908	0.00047240439
0.086884256	0.025778497	0.00046800071
0.087015744	0.026035561	0.00047030671
0.087147233	0.025762591	0.00046834095
0.087278722	0.025966572	0.00047151176
0.087410210	0.025587074	0.00046642912
0.087541699	0.025928609	0.00046962657
0.087673188	0.025331474	0.00046481264
0.087804677	0.026163035	0.00046912057
0.087936165	0.025180421	0.00046358270
0.088067654	0.026096215	0.00046927055
0.088199143	0.026167844	0.00046773668
0.088330631	0.025132111	0.00046258019
0.088462120	0.025555143	0.00046358154
0.088593609	0.025387787	0.00046553763
0.088725097	0.025241292	0.00046052703
0.088856586	0.025594470	0.00046436182
0.088988075	0.025523685	0.00046556938
0.089119564	0.025036742	0.00045861214
0.089251052	0.026109790	0.00046877720
0.089382541	0.025925227	0.00046655178
0.089514030	0.025226472	0.00045993293
0.089645518	0.025492563	0.00046136402
0.089777007	0.025976817	0.00046428992
0.089908496	0.024992942	0.00046137658
0.090039984	0.026166967	0.00046523086
0.090171473	0.025322552	0.00045849047
0.090302962	0.026154386	0.00046832531
0.090434451	0.026395908	0.00046639731
0.090565939	0.024894775	0.00045776448
0.090697428	0.025430036	0.00046063434
0.090828917	0.026130339	0.00046222531
0.090960405	0.026262562	0.00046754670
0.091091894	0.025764791	0.00046179742
0.091223383	0.025154677	0.00046024511
0.091354871	0.025358867	0.00046242329
0.091486360	0.026292500	0.00047504215
0.091617849	0.025895860	0.00047683673
0.091749337	0.024827518	0.00047277031
0.091880826	0.025591718	0.00048378728
0.092012315	0.025066336	0.00048219228
0.092143804	0.025008806	0.00047844783
0.092275292	0.025225921	0.00048599296
0.092406781	0.025091979	0.00048670603
0.092538270	0.025389173	0.00049234147
0.092669758	0.024438251	0.00048746854
0.092801247	0.024407074	0.00047027202
0.092932736	0.024523296	0.00047384861
0.093064224	0.024567705	0.00046888920
0.093195713	0.025482352	0.00047503636
0.093327202	0.025631945	0.00047480022
0.093458691	0.024296924	0.00046054401
0.093590179	0.025953246	0.00047706137
0.093721668	0.025237232	0.00047108130
0.093853157	0.024799671	0.00046414930
0.093984645	0.025370645	0.00046720057
0.094116134	0.024751684	0.00046288887
0.094247623	0.024978484	0.00046242234
0.094379111	0.025186173	0.00046520815
0.094510600	0.024569648	0.00046003789
0.094642089	0.024667046	0.00046169180
0.094773578	0.025642905	0.00046320549
0.094905066	0.025308630	0.00046552153
0.095036555	0.024999683	0.00046456614
0.095168044	0.024763683	0.00045678731
0.095299532	0.024795232	0.00045908416
0.095431021	0.024540445	0.00045456275
0.095562510	0.023745105	0.00045002304
0.095693998	0.025278359	0.00046153128
0.095825487	0.024644795	0.00045277541
0.095956976	0.023856942	0.00045175569
0.096088465	0.025012831	0.00045517852
0.096219953	0.024369381	0.00045404178
0.096351442	0.024588349	0.00045480639
0.096482931	0.024761269	0.00045425890
0.096614419	0.024617120	0.00045265905
0.096745908	0.024543082	0.00045359059
0.096877397	0.024651421	0.00045405376
0.097008885	0.024166514	0.00044977109
0.097140374	0.025038692	0.00045422801
0.097271863	0.024295787	0.00044968831
0.097403352	0.024487722	0.00044928830
0.097534840	0.024535662	0.00045031242
0.097666329	0.024104211	0.00044932846
0.097797818	0.024761653	0.00044916271
0.097929306	0.025181881	0.00045358987
0.098060795	0.024392586	0.00044777828
0.098192284	0.024342610	0.00044329639
0.098323772	0.025161045	0.00045275781
0.098455261	0.024486149	0.00044441701
0.098586750	0.024194072	0.00044120926
0.098718239	0.024706956	0.00044440694
0.098849727	0.024749681	0.00044471160
0.098981216	0.024924654	0.00044565736
0.099112705	0.024284728	0.00043932879
0.099244193	0.023824244	0.00043495347
0.099375682	0.024271542	0.00044068592
0.099507171	0.024405614	0.00043986211
0.099638659	0.023602690	0.00043712367
0.099770148	0.023919081	0.00043678648
0.099901637	0.024384894	0.00043947932
0.10003313	0.023693699	0.00043851402
0.10016461	0.024599351	0.00044297721
0.10029610	0.023381994	0.00043486925
0.10042759	0.024344053	0.00043920850
0.10055908	0.024423418	0.00044028388
0.10069057	0.024177962	0.00043996858
0.10082206	0.023398430	0.00043314013
0.10095355	0.024259958	0.00044223415
0.10108504	0.024556688	0.00043988439
0.10121652	0.023619763	0.00043413902
0.10134801	0.024260728	0.00043872841
0.10147950	0.024108632	0.00043733998
0.10161099	0.024359709	0.00043902019
0.10174248	0.024823690	0.00044430137
0.10187397	0.024077230	0.00043533158
0.10200546	0.024065266	0.00043839511
0.10213694	0.023898932	0.00043336772
0.10226843	0.023540882	0.00043158728
0.10239992	0.024292466	0.00043792136
0.10253141	0.024622513	0.00043398441
0.10266290	0.024575689	0.00044073560
0.10279439	0.023218641	0.00042810448
0.10292588	0.023273251	0.00043104309
0.10305737	0.024329586	0.00043900923
0.10318885	0.024592631	0.00043678594
0.10332034	0.023981026	0.00043418343
0.10345183	0.022925771	0.00042340310
0.10358332	0.024181027	0.00043642000
0.10371481	0.024184541	0.00043482722
0.10384630	0.023828997	0.00043146520
0.10397779	0.023898495	0.00043322837
0.10410928	0.023999250	0.00043465979
0.10424076	0.023318276	0.00042836358
0.10437225	0.023481110	0.00043001293
0.10450374	0.023917019	0.00043037064
0.10463523	0.024386781	0.00043602634
0.10476672	0.023911389	0.00043140059
0.10489821	0.024397258	0.00043420220
0.10502970	0.023845449	0.00042998580
0.10516118	0.024757397	0.00043519098
0.10529267	0.024000049	0.00043299059
0.10542416	0.024645053	0.00043386818
0.10555565	0.024170642	0.00043056770
0.10568714	0.023337449	0.00042783850
0.10581863	0.024111199	0.00043042478
0.10595012	0.024543128	0.00043332851
0.10608161	0.023729175	0.00043061022
0.10621309	0.024018752	0.00042966050
0.10634458	0.023282821	0.00042345040
0.10647607	0.023612076	0.00042581250
0.10660756	0.023596143	0.00042534065
0.10673905	0.023123730	0.00042394733
0.10687054	0.023276552	0.00042678089
0.10700203	0.024231197	0.00044162481
0.10713352	0.023636615	0.00043713782
0.10726500	0.024488796	0.00044912949
0.10739649	0.024032776	0.00045255210
0.10752798	0.023726521	0.00044592561
0.10765947	0.023693952	0.00044971302
0.10779096	0.023647261	0.00045167771
0.10792245	0.023275628	0.00045285504
0.10805394	0.023766895	0.00045728956
0.10818542	0.023919761	0.00045857265
0.10831691	0.023965902	0.00046224963
0.10844840	0.023963893	0.00046402921
0.10857989	0.024206492	0.00046672456
0.10871138	0.023577386	0.00046783342
0.10884287	0.022606223	0.00045595926
0.10897436	0.024293013	0.00046939828
0.10910585	0.023666935	0.00046966018
0.10923733	0.024426055	0.00047382546
0.10936882	0.024125336	0.00047723247
0.10950031	0.024292132	0.00047487139
0.10963180	0.023927283	0.00047633365
0.10976329	0.023366528	0.00047149842
0.10989478	0.023759318	0.00047713022
0.11002627	0.024516439	0.00048673543
0.11015776	0.023625921	0.00047409784
0.11028924	0.023535405	0.00047589582
0.11042073	0.024149197	0.00048771681
0.11055222	0.025544364	0.00049351692
0.11068371	0.023284996	0.00047974496
0.11081520	0.025363434	0.00049365023
0.11094669	0.024352465	0.00048888305
0.11107818	0.024676342	0.00049450330
0.11120966	0.024315648	0.00048777083
0.11134115	0.024271814	0.00049258618
0.11147264	0.023415291	0.00048343973
0.11160413	0.023247065	0.00048508962
0.11173562	0.023625216	0.00049188886
0.11186711	0.023388648	0.00047131951
0.11199860	0.023487536	0.00047475479
0.11213009	0.023457646	0.00046652518
0.11226157	0.023973558	0.00046719561
0.11239306	0.023420450	0.00046306105
0.11252455	0.023667547	0.00046093641
0.11265604	0.024282448	0.00046651462
0.11278753	0.024134411	0.00045976741
0.11291902	0.024247687	0.00046114390
0.11305051	0.024497340	0.00046511105
0.11318200	0.023815327	0.00045461400
0.11331348	0.023348565	0.00045158224
0.11344497	0.023855577	0.00045653061
0.11357646	0.024501636	0.00045613292
0.11370795	0.023787337	0.00045303923
0.11383944	0.024070503	0.00045338089
0.11397093	0.023915393	0.00045188374
0.11410242	0.023840064	0.00045182605
0.11423390	0.023593863	0.00044459481
0.11436539	0.023138198	0.00044621693
0.11449688	0.024387391	0.00044878449
0.11462837	0.024441378	0.00045521561
0.11475986	0.023261216	0.00044257177
0.11489135	0.024191472	0.00044646060
0.11502284	0.024384070	0.00045303100
0.11515433	0.024025136	0.00044659583
0.11528581	0.023689256	0.00044419137
0.11541730	0.023568539	0.00044093788
0.11554879	0.024036955	0.00044210184
0.11568028	0.024105795	0.00044625133
0.11581177	0.024023149	0.00044433658
0.11594326	0.023701592	0.00044192534
0.11607475	0.024136337	0.00044326547
0.11620624	0.023306226	0.00043570158
0.11633772	0.023993498	0.00044222819
0.11646921	0.023297620	0.00043767685
0.11660070	0.023848701	0.00043993679
0.11673219	0.024532750	0.00044301346
0.11686368	0.023991717	0.00043811287
0.11699517	0.023631884	0.00043748941
0.11712666	0.023664944	0.00043628398
0.11725814	0.023995762	0.00043789783
0.11738963	0.023672001	0.00043350405
0.11752112	0.024097930	0.00043481722
0.11765261	0.023641714	0.00043504754
0.11778410	0.023278021	0.00042920960
0.11791559	0.024033038	0.00043230045
0.11804708	0.023916574	0.00043185698
0.11817857	0.024281882	0.00043547052
0.11831005	0.024140551	0.00043140175
0.11844154	0.024310953	0.00043583389
0.11857303	0.024216166	0.00043109179
0.11870452	0.023851201	0.00042828288
0.11883601	0.023770026	0.00042722147
0.11896750	0.023922387	0.00042804744
0.11909899	0.023219499	0.00042434000
0.11923048	0.023735951	0.00042320151
0.11936196	0.024244815	0.00042940767
0.11949345	0.024004451	0.00042347534
0.11962494	0.024250668	0.00042650432
0.11975643	0.023417377	0.00042345107
0.11988792	0.023326568	0.00041818863
0.12001941	0.023836705	0.00042227132
0.12015090	0.023644447	0.00041994325
0.12028239	0.022869734	0.00041717104
0.12041387	0.024101898	0.00042251628
0.12054536	0.023255392	0.00041346867
0.12067685	0.023756443	0.00041892678
0.12080834	0.023429987	0.00041785910
0.12093983	0.023513639	0.00041329028
0.12107132	0.023653542	0.00041830908
0.12120281	0.024330568	0.00042184732
0.12133429	0.023880660	0.00041789443
0.12146578	0.023974684	0.00042066566
0.12159727	0.023478845	0.00041231631
0.12172876	0.023571189	0.00041558946
0.12186025	0.022935556	0.00040922584
0.12199174	0.023925641	0.00041739292
0.12212323	0.024566473	0.00042129941
0.12225472	0.023816102	0.00041460111
0.12238620	0.024219032	0.00042078868
0.12251769	0.023656568	0.00041238373
0.12264918	0.023569842	0.00041438850
0.12278067	0.023413153	0.00041427729
0.12291216	0.023810441	0.00041481856
0.12304365	0.023965297	0.00041756174
0.12317514	0.024033441	0.00041570511
0.12330663	0.023557117	0.00041362916
0.12343811	0.024055963	0.00041720246
0.12356960	0.023662844	0.00041126356
0.12370109	0.023591108	0.00041330361
0.12383258	0.023903834	0.00041542706
0.12396407	0.024585772	0.00041630817
0.12409556	0.023934508	0.00041706873
0.12422705	0.024383426	0.00041673297
0.12435853	0.024094354	0.00041565250
0.12449002	0.024245569	0.00041468687
0.12462151	0.023618969	0.00041303739
0.12475300	0.022943599	0.00040689675
0.12488449	0.023273749	0.00040892770
0.12501598	0.023307303	0.00041040873
0.12514747	0.024363296	0.00041630547
0.12527896	0.023770439	0.00041166035
0.12541044	0.023890871	0.00041495430
0.12554193	0.024062140	0.00041287262
0.12567342	0.023219269	0.00040662864
0.12580491	0.023872180	0.00041381500
0.12593640	0.024609364	0.00041467607
0.12606789	0.023677705	0.00041121682
0.12619938	0.024107531	0.00041258433
0.12633087	0.023707941	0.00041142493
0.12646235	0.023533912	0.00040926201
0.12659384	0.022693986	0.00040008017
0.12672533	0.023973995	0.00041317640
0.12685682	0.023484288	0.00040561692
0.12698831	0.024215406	0.00041286659
0.12711980	0.023412822	0.00040728194
0.12725129	0.022987623	0.00040251705
0.12738277	0.023789354	0.00040915703
0.12751426	0.023835519	0.00040976680
0.12764575	0.023629434	0.00040847348
0.12777724	0.023994343	0.00040813139
0.12790873	0.023633366	0.00040779962
0.12804022	0.023543453	0.00040628873
0.12817171	0.024076425	0.00040979541
0.12830320	0.024571281	0.00041210483
0.12843468	0.023480829	0.00040435406
0.12856617	0.023564804	0.00040512809
0.12869766	0.023614797	0.00040574244
0.12882915	0.023982008	0.00040971013
0.12896064	0.023935918	0.00040547588
0.12909213	0.023857607	0.00040588244
0.12922362	0.023120190	0.00040150690
0.12935511	0.023814462	0.00040696817
0.12948659	0.023412216	0.00040472470
0.12961808	0.022617573	0.00039647033
0.12974957	0.024136222	0.00040792453
0.12988106	0.023751755	0.00040497459
0.13001255	0.023533327	0.00040431645
0.13014404	0.023842087	0.00040783036
0.13027553	0.024189751	0.00040648206
0.13040701	0.023644765	0.00040211163
0.13053850	0.024278691	0.00040940879
0.13066999	0.023696435	0.00040286039
0.13080148	0.023070209	0.00040020336
0.13093297	0.023758651	0.00040250054
0.13106446	0.023009968	0.00039969230
0.13119595	0.023731806	0.00040300773
0.13132744	0.023674015	0.00040291006
0.13145892	0.023328969	0.00040156076
0.13159041	0.023813734	0.00040285082
0.13172190	0.023963328	0.00040274145
0.13185339	0.023849551	0.00040460147
0.13198488	0.023779494	0.00040151770
0.13211637	0.023284274	0.00040037595
0.13224786	0.023203476	0.00039700348
0.13237935	0.023075372	0.00039716328
0.13251083	0.023329926	0.00039964085
0.13264232	0.023803076	0.00040191589
0.13277381	0.024089760	0.00040595601
0.13290530	0.024616109	0.00040508740
0.13303679	0.024031969	0.00040465613
0.13316828	0.023768229	0.00040325451
0.13329977	0.023297659	0.00039597792
0.13343125	0.023603546	0.00040342264
0.13356274	0.023732808	0.00039756478
0.13369423	0.024054487	0.00040099968
0.13382572	0.023564691	0.00040004701
0.13395721	0.023404853	0.00039601206
0.13408870	0.023716178	0.00040088233
0.13422019	0.024304103	0.00040059609
0.13435168	0.023519277	0.00039989933
0.13448316	0.023887156	0.00040117560
0.13461465	0.024177882	0.00040113840
0.13474614	0.023232915	0.00039624985
0.13487763	0.023335913	0.00039597644
0.13500912	0.022902622	0.00039259592
0.13514061	0.023986419	0.00040124598
0.13527210	0.023320382	0.00039699112
0.13540359	0.023713822	0.00039785948
0.13553507	0.023745482	0.00039742295
0.13566656	0.023390907	0.00039464821
0.13579805	0.023798071	0.00040075430
0.13592954	0.023629043	0.00039627906
0.13606103	0.023401150	0.00039795987
0.13619252	0.023844391	0.00039887422
0.13632401	0.024462605	0.00039929947
0.13645549	0.023169039	0.00039472103
0.13658698	0.023328103	0.00039305769
0.13671847	0.023667619	0.00039699752
0.13684996	0.024376295	0.00040076313
0.13698145	0.023510336	0.00039547355
0.13711294	0.023746598	0.00039727557
0.13724443	0.024554655	0.00040160219
0.13737592	0.023698663	0.00039382897
0.13750740	0.024612877	0.00040398739
0.13763889	0.023664373	0.00039386916
0.13777038	0.023863926	0.00039746496
0.13790187	0.023681423	0.00039425309
0.13803336	0.024059290	0.00039545190
0.13816485	0.023288894	0.00039259483
0.13829634	0.023219553	0.00039007628
0.13842783	0.023869686	0.00039674855
0.13855931	0.023733641	0.00039532613
0.13869080	0.022869914	0.00038881541
0.13882229	0.024291135	0.00039852740
0.13895378	0.023777277	0.00039330479
0.13908527	0.023834465	0.00039598557
0.13921676	0.023408219	0.00039248464
0.13934825	0.023575158	0.00039327335
0.13947973	0.023829364	0.00039484160
0.13961122	0.023616295	0.00039188492
0.13974271	0.024126217	0.00039685474
0.13987420	0.024149141	0.00039735945
0.14000569	0.023391653	0.00038878539
0.14013718	0.024264862	0.00039576592
0.14026867	0.024115668	0.00039448970
0.14040016	0.023702950	0.00039369240
0.14053164	0.024186270	0.00039588022
0.14066313	0.023822342	0.00039062738
0.14079462	0.023256019	0.00038872040
0.14092611	0.023400754	0.00038864991
0.14105760	0.024105961	0.00039390995
0.14118909	0.023722922	0.00039262686
0.14132058	0.023941464	0.00038983647
0.14145207	0.023949593	0.00039117559
0.14158355	0.023700154	0.00038942016
0.14171504	0.023562048	0.00038960677
0.14184653	0.023583066	0.00038965339
0.14197802	0.023824687	0.00039003270
0.14210951	0.022636952	0.00038226092
0.14224100	0.023374562	0.00038713194
0.14237249	0.023621540	0.00038816467
0.14250398	0.023273420	0.00038770427
0.14263546	0.023321488	0.00038452713
0.14276695	0.023740854	0.00038857056
0.14289844	0.023417038	0.00038691689
0.14302993	0.023743404	0.00038963538
0.14316142	0.024077920	0.00039110049
0.14329291	0.022909234	0.00038179311
0.14342440	0.024403107	0.00039294035
0.14355588	0.023952257	0.00038927529
0.14368737	0.023691576	0.00038745583
0.14381886	0.023519216	0.00038727949
0.14395035	0.023775538	0.00038559612
0.14408184	0.022792438	0.00038191072
0.14421333	0.023163747	0.00038594263
0.14434482	0.022655745	0.00038033702
0.14447631	0.023459334	0.00038577392
0.14460779	0.023546436	0.00038538285
0.14473928	0.024064547	0.00038888453
0.14487077	0.024158136	0.00039227205
0.14500226	0.024066629	0.00038870243
0.14513375	0.023136031	0.00038414096
0.14526524	0.023587286	0.00038581550
0.14539673	0.023782678	0.00038717785
0.14552822	0.023383316	0.00038795596
0.14565970	0.023103751	0.00038311279
0.14579119	0.023408936	0.00038494446
0.14592268	0.023223397	0.00038249555
0.14605417	0.024068226	0.00038748343
0.14618566	0.023749832	0.00038737254
0.14631715	0.023688435	0.00038408040
0.14644864	0.023494976	0.00038438525
0.14658012	0.023185717	0.00038181389
0.14671161	0.024099396	0.00038830328
0.14684310	0.023688169	0.00038667016
0.14697459	0.023986849	0.00038752964
0.14710608	0.023371872	0.00038261062
0.14723757	0.023883643	0.00038582192
0.14736906	0.023095173	0.00038075411
0.14750055	0.024263156	0.00038950895
0.14763203	0.024074369	0.00038583320
0.14776352	0.023643887	0.00038309120
0.14789501	0.023547947	0.00038503828
0.14802650	0.023216092	0.00037878105
0.14815799	0.023574617	0.00038487136
0.14828948	0.023533409	0.00038180728
0.14842097	0.023727725	0.00038343843
0.14855246	0.024247968	0.00038804158
0.14868394	0.023675743	0.00038100109
0.14881543	0.023978483	0.00038651389
0.14894692	0.023320719	0.00038106571
0.14907841	0.022717386	0.00037680050
0.14920990	0.024449517	0.00038701216
0.14934139	0.023422251	0.00038015306
0.14947288	0.023192930	0.00038098813
0.14960436	0.023356810	0.00038015090
0.14973585	0.023421401	0.00037985525
0.14986734	0.023478517	0.00038147226
0.14999883	0.023736873	0.00038218278
0.15013032	0.024310148	0.00038594033
0.15026181	0.023731342	0.00038236811
0.15039330	0.024357652	0.00038555179
0.15052479	0.023267297	0.00037914147
0.15065627	0.023262060	0.00037745385
0.15078776	0.023928224	0.00038372024
0.15091925	0.023146716	0.00037749209
0.15105074	0.023647535	0.00038041645
0.15118223	0.023914878	0.00038274233
0.15131372	0.023370800	0.00038012449
0.15144521	0.023111212	0.00037666996
0.15157670	0.023257042	0.00037768295
0.15170818	0.023815738	0.00037970075
0.15183967	0.023266177	0.00037794975
0.15197116	0.023457735	0.00037852458
0.15210265	0.022965810	0.00037463903
0.15223414	0.023138980	0.00037665492
0.15236563	0.023082391	0.00037525543
0.15249712	0.024330316	0.00038405546
0.15262860	0.023443503	0.00037824991
0.15276009	0.023558115	0.00037933318
0.15289158	0.023021083	0.00037590161
0.15302307	0.023189493	0.00037510567
0.15315456	0.023593632	0.00037804489
0.15328605	0.023358639	0.00037742033
0.15341754	0.023413798	0.00037749643
0.15354903	0.023341509	0.00037450162
0.15368051	0.022772914	0.00037217436
0.15381200	0.023492538	0.00037615695
0.15394349	0.023985289	0.00038023392
0.15407498	0.023656204	0.00037908021
0.15420647	0.023998727	0.00037789828
0.15433796	0.023540864	0.00037619933
0.15446945	0.023996785	0.00037802624
0.15460094	0.023185755	0.00037651719
0.15473242	0.023393768	0.00037615831
0.15486391	0.023188224	0.00037334202
0.15499540	0.023739272	0.00037685004
0.15512689	0.023454935	0.00037616247
0.15525838	0.023714845	0.00037795906
0.15538987	0.023717274	0.00037709453
0.15552136	0.023396002	0.00037441911
0.15565284	0.024421889	0.00037933494
0.15578433	0.023409841	0.00037458037
0.15591582	0.022625258	0.00037001405
0.15604731	0.023367372	0.00037543030
0.15617880	0.023219268	0.00037199214
0.15631029	0.023178540	0.00037375968
0.15644178	0.023698845	0.00037470270
0.15657327	0.022812318	0.00037223973
0.15670475	0.023229860	0.00037254592
0.15683624	0.023300314	0.00037257116
0.15696773	0.023182584	0.00037277826
0.15709922	0.023188270	0.00037170841
0.15723071	0.023152489	0.00037301017
0.15736220	0.023317001	0.00037160056
0.15749369	0.023070732	0.00037100924
0.15762518	0.023411311	0.00037323050
0.15775666	0.023198350	0.00037219064
0.15788815	0.023816041	0.00037567969
0.15801964	0.023777873	0.00037461786
0.15815113	0.023980715	0.00037629130
0.15828262	0.023306359	0.00037283562
0.15841411	0.023046559	0.00036991992
0.15854560	0.023694713	0.00037479000
0.15867708	0.023275888	0.00036917638
0.15880857	0.024451542	0.00037899914
0.15894006	0.023225941	0.00036995566
0.15907155	0.024232671	0.00037692943
0.15920304	0.023305352	0.00037227951
0.15933453	0.023526171	0.00037130074
0.15946602	0.023089779	0.00036991663
0.15959751	0.023611055	0.00037224527
0.15972899	0.024125446	0.00037455389
0.15986048	0.023742562	0.00037434455
0.15999197	0.023366348	0.00036892197
0.16012346	0.023793044	0.00037501175
0.16025495	0.023411149	0.00037004877
0.16038644	0.023471130	0.00036841969
0.16051793	0.023545025	0.00037165692
0.16064942	0.023335636	0.00036839377
0.16078090	0.023547314	0.00037248506
0.16091239	0.023642470	0.00037056163
0.16104388	0.024017427	0.00037208379
0.16117537	0.023782852	0.00037267867
0.16130686	0.023359774	0.00036920818
0.16143835	0.023740459	0.00037212470
0.16156984	0.023739066	0.00037245136
0.16170133	0.023625774	0.00036786790
0.16183281	0.023495075	0.00037060658
0.16196430	0.024104088	0.00037294794
0.16209579	0.022957778	0.00036673242
0.16222728	0.023498636	0.00037006220
0.16235877	0.023115000	0.00036445721
0.16249026	0.023415360	0.00036917502
0.16262175	0.024012518	0.00037247208
0.16275323	0.024044542	0.00037086664
0.16288472	0.024217957	0.00037283805
0.16301621	0.023849449	0.00036844452
0.16314770	0.024027640	0.00037257653
0.16327919	0.023214979	0.00036592092
0.16341068	0.023481862	0.00036730316
0.16354217	0.023536297	0.00036902557
0.16367366	0.023488938	0.00036787693
0.16380514	0.023256729	0.00036802519
0.16393663	0.023104024	0.00036622240
0.16406812	0.023816455	0.00036673807
0.16419961	0.023704600	0.00036860340
0.16433110	0.023774102	0.00036844607
0.16446259	0.023004215	0.00036359586
0.16459408	0.023636367	0.00036810949
0.16472557	0.023483978	0.00036516543
0.16485705	0.023372786	0.00036685197
0.16498854	0.023390636	0.00036560880
0.16512003	0.023618285	0.00036712263
0.16525152	0.023681366	0.00036895263
0.16538301	0.023552103	0.00036513075
0.16551450	0.023870172	0.00036897906
0.16564599	0.023071781	0.00036360298
0.16577747	0.023477765	0.00036738987
0.16590896	0.023274147	0.00036447235
0.16604045	0.022798161	0.00036064582
0.16617194	0.024002154	0.00036938082
0.16630343	0.023858277	0.00036640071
0.16643492	0.023615109	0.00036539693
0.16656641	0.023365773	0.00036497923
0.16669790	0.022939335	0.00035987415
0.16682938	0.023377234	0.00036460406
0.16696087	0.023934697	0.00036843043
0.16709236	0.022706419	0.00035883115
0.16722385	0.023298944	0.00036355887
0.16735534	0.023331038	0.00036328329
0.16748683	0.023650641	0.00036517728
0.16761832	0.022592543	0.00035943139
0.16774981	0.023139998	0.00036075377
0.16788129	0.023751404	0.00036700707
0.16801278	0.023423845	0.00036222246
0.16814427	0.023796878	0.00036581286
0.16827576	0.023363066	0.00036368617
0.16840725	0.023202087	0.00036108842
0.16853874	0.023482705	0.00036428858
0.16867023	0.023548838	0.00036143394
0.16880171	0.024015317	0.00036647498
0.16893320	0.024495609	0.00037023922
0.16906469	0.023503394	0.00036103913
0.16919618	0.023259341	0.00036179104
0.16932767	0.024032505	0.00036563041
0.16945916	0.023608862	0.00036491623
0.16959065	0.023356884	0.00036248138
0.16972214	0.023316710	0.00036038576
0.16985362	0.023857432	0.00036539485
0.16998511	0.023364770	0.00036021295
0.17011660	0.022835125	0.00035928176
0.17024809	0.023638061	0.00036341164
0.17037958	0.023120042	0.00035871721
0.17051107	0.023192339	0.00036120786
0.17064256	0.023353537	0.00036166034
0.17077405	0.023113317	0.00035939788
0.17090553	0.023512722	0.00036246184
0.17103702	0.023100737	0.00035835749
0.17116851	0.023615290	0.00036209486
0.17130000	0.022938086	0.00035838467
0.17143149	0.023236593	0.00035949320
0.17156298	0.023586340	0.00036141029
0.17169447	0.023954978	0.00036153966
0.17182595	0.023417181	0.00036126828
0.17195744	0.023677397	0.00036184823
0.17208893	0.024000066	0.00036211053
0.17222042	0.023069088	0.00035870858
0.17235191	0.023424981	0.00035886109
0.17248340	0.024172075	0.00036508194
0.17261489	0.024244267	0.00036496679
0.17274638	0.023729482	0.00036011628
0.17287786	0.023215626	0.00035953424
0.17300935	0.023446228	0.00035826891
0.17314084	0.022922898	0.00035537516
0.17327233	0.023248976	0.00035719662
0.17340382	0.022907228	0.00035456204
0.17353531	0.022714984	0.00035432494
0.17366680	0.023294033	0.00035720694
0.17379829	0.023135345	0.00035599927
0.17392977	0.023744392	0.00036166967
0.17406126	0.023772456	0.00036040841
0.17419275	0.023198236	0.00035653039
0.17432424	0.023463235	0.00035800043
0.17445573	0.023130908	0.00035588289
0.17458722	0.023552134	0.00035895336
0.17471871	0.023769467	0.00035993432
0.17485019	0.023330808	0.00035647549
0.17498168	0.023139203	0.00035545524
0.17511317	0.023047889	0.00035547668
0.17524466	0.023819907	0.00036141170
0.17537615	0.023212930	0.00035575732
0.17550764	0.023457547	0.00035821735
0.17563913	0.023700976	0.00035853038
0.17577062	0.023137366	0.00035479100
0.17590210	0.023845107	0.00035962427
0.17603359	0.023549638	0.00035525291
0.17616508	0.023494589	0.00035762309
0.17629657	0.023812367	0.00035941924
0.17642806	0.023734006	0.00035640354
0.17655955	0.023056167	0.00035468518
0.17669104	0.023345789	0.00035456600
0.17682253	0.023206279	0.00035311291
0.17695401	0.023049186	0.00035458858
0.17708550	0.023240598	0.00035416388
0.17721699	0.023644616	0.00035699968
0.17734848	0.023625758	0.00035685886
0.17747997	0.023587219	0.00035710400
0.17761146	0.023790382	0.00035980691
0.17774295	0.023472178	0.00035250982
0.17787443	0.023671178	0.00035783375
0.17800592	0.023634150	0.00035678442
0.17813741	0.023475285	0.00035582517
0.17826890	0.022705727	0.00035207792
0.17840039	0.023562533	0.00035503291
0.17853188	0.024021560	0.00035842016
0.17866337	0.022965843	0.00035171205
0.17879486	0.023658556	0.00035493443
0.17892634	0.023101770	0.00035364225
0.17905783	0.023993841	0.00035645064
0.17918932	0.023217299	0.00035405413
0.17932081	0.024076502	0.00035714730
0.17945230	0.023232716	0.00035311270
0.17958379	0.022987876	0.00035331571
0.17971528	0.023001716	0.00035027161
0.17984677	0.023392479	0.00035425278
0.17997825	0.022760306	0.00034877367
0.18010974	0.023672015	0.00035398523
0.18024123	0.023495854	0.00035330386
0.18037272	0.022791455	0.00034748434
0.18050421	0.023469148	0.00036159599
0.18063570	0.023447295	0.00036319592
0.18076719	0.023453518	0.00036426726
0.18089867	0.023412490	0.00036806292
0.18103016	0.023129520	0.00036697215
0.18116165	0.023051291	0.00036861917
0.18129314	0.023443181	0.00037214192
0.18142463	0.023416003	0.00037277657
0.18155612	0.022956235	0.00037172650
0.18168761	0.022881958	0.00037258607
0.18181910	0.022779850	0.00037386870
0.18195058	0.022896676	0.00037637200
0.18208207	0.023534682	0.00037862770
0.18221356	0.023911888	0.00038369541
0.18234505	0.023368339	0.00037994680
0.18247654	0.022985924	0.00037963501
0.18260803	0.023098251	0.00038160921
0.18273952	0.023302717	0.00038410419
0.18287101	0.023266215	0.00038553572
0.18300249	0.023292470	0.00038441089
0.18313398	0.023212419	0.00038517788
0.18326547	0.023103269	0.00038656768
0.18339696	0.022876833	0.00038430240
0.18352845	0.023384060	0.00038896735
0.18365994	0.023054357	0.00038789056
0.18379143	0.023613193	0.00039221708
0.18392292	0.022997792	0.00039246665
0.18405440	0.023906017	0.00039614836
0.18418589	0.023537079	0.00039535192
0.18431738	0.023479430	0.00039582288
0.18444887	0.023144737	0.00039293287
0.18458036	0.024268901	0.00040251563
0.18471185	0.024242946	0.00040133517
0.18484334	0.024104621	0.00040262481
0.18497482	0.023408497	0.00039968116
0.18510631	0.023073789	0.00039444055
0.18523780	0.023501141	0.00040130714
0.18536929	0.023710316	0.00039654282
0.18550078	0.023448204	0.00038911808
0.18563227	0.023320436	0.00038698185
0.18576376	0.023309275	0.00037957082
0.18589525	0.023857628	0.00038748783
0.18602673	0.022697833	0.00037689338
0.18615822	0.023241805	0.00037874267
0.18628971	0.023899395	0.00038132744
0.18642120	0.023772996	0.00037889255
0.18655269	0.023393893	0.00037727321
0.18668418	0.022411863	0.00036889267
0.18681567	0.022856972	0.00037018104
0.18694716	0.023580757	0.00037456121
0.18707864	0.022962200	0.00036780620
0.18721013	0.023217012	0.00037062644
0.18734162	0.023506359	0.00037304059
0.18747311	0.023368956	0.00036959580
0.18760460	0.023375661	0.00037028814
0.18773609	0.023745378	0.00036835975
0.18786758	0.024043418	0.00037095679
0.18799906	0.023254813	0.00036689959
0.18813055	0.023042148	0.00036210094
0.18826204	0.022897312	0.00036230350
0.18839353	0.023511450	0.00036250153
0.18852502	0.023448043	0.00036374051
0.18865651	0.022955410	0.00036104930
0.18878800	0.023742300	0.00036368515
0.18891949	0.023138352	0.00035997971
0.18905097	0.023186428	0.00035826525
0.18918246	0.023071131	0.00035749123
0.18931395	0.023767294	0.00036261040
0.18944544	0.023565204	0.00035813705
0.18957693	0.023424087	0.00036037716
0.18970842	0.024264018	0.00036148815
0.18983991	0.023917397	0.00036115511
0.18997140	0.023592511	0.00035923807
0.19010288	0.023519311	0.00035577571
0.19023437	0.023352700	0.00035660342
0.19036586	0.022906455	0.00035273871
0.19049735	0.023163480	0.00035387498
0.19062884	0.023280328	0.00035354725
0.19076033	0.023098020	0.00035110763
0.19089182	0.023323501	0.00035323906
0.19102330	0.023729915	0.00035434094
0.19115479	0.023499139	0.00035369435
0.19128628	0.023899972	0.00035662018
0.19141777	0.023460507	0.00035275252
0.19154926	0.023410116	0.00035247873
0.19168075	0.023624879	0.00035356219
0.19181224	0.023147600	0.00035075836
0.19194373	0.022640216	0.00034765507
0.19207521	0.022703454	0.00034713386
0.19220670	0.023392655	0.00035040987
0.19233819	0.023745644	0.00035419962
0.19246968	0.023388618	0.00035168338
0.19260117	0.023341524	0.00035184957
0.19273266	0.023614168	0.00035098647
0.19286415	0.024078498	0.00035344462
0.19299564	0.023646769	0.00035407547
0.19312712	0.023151876	0.00034797892
0.19325861	0.023349963	0.00035182151
0.19339010	0.023990303	0.00035355219
0.19352159	0.023402941	0.00035039880
0.19365308	0.022958195	0.00034831746
0.19378457	0.023346197	0.00034868266
0.19391606	0.023382962	0.00034943656
0.19404754	0.023399164	0.00034934615
0.19417903	0.023237058	0.00034937595
0.19431052	0.023064935	0.00034933139
0.19444201	0.023313850	0.00034876018
0.19457350	0.023162546	0.00034723449
0.19470499	0.023634021	0.00034942192
0.19483648	0.023374096	0.00034798220
0.19496797	0.023360010	0.00035100190
0.19509945	0.023572347	0.00034997818
0.19523094	0.023980567	0.00035219390
0.19536243	0.023454659	0.00034808774
0.19549392	0.023150933	0.00034620185
0.19562541	0.023001577	0.00034579874
0.19575690	0.023526118	0.00034858126
0.19588839	0.023838364	0.00034978408
0.19601988	0.023138627	0.00034467034
0.19615136	0.023350491	0.00034674089
0.19628285	0.024123260	0.00035278720
0.19641434	0.023171715	0.00034533886
0.19654583	0.023374064	0.00034653188
0.19667732	0.023143960	0.00034512497
0.19680881	0.023648998	0.00034839206
0.19694030	0.023602987	0.00034800436
0.19707178	0.023303954	0.00034514477
0.19720327	0.022937853	0.00034254593
0.19733476	0.023482415	0.00034576285
0.19746625	0.023181098	0.00034563520
0.19759774	0.023111105	0.00034506432
0.19772923	0.023122881	0.00034460501
0.19786072	0.023524003	0.00034605637
0.19799221	0.023711938	0.00034816873
0.19812369	0.023451068	0.00034457528
0.19825518	0.023055421	0.00034458222
0.19838667	0.023031485	0.00034265588
0.19851816	0.023289516	0.00034414907
0.19864965	0.023513918	0.00034580700
0.19878114	0.023544561	0.00034423097
0.19891263	0.023237207	0.00034490200
0.19904412	0.022838674	0.00034093950
0.19917560	0.023363958	0.00034529993
0.19930709	0.023521611	0.00034483053
0.19943858	0.022901676	0.00034024776
0.19957007	0.023180788	0.00034297888
0.19970156	0.023362301	0.00034414408
0.19983305	0.022943330	0.00034075841
0.19996454	0.022990865	0.00034174589
0.20009602	0.022971407	0.00034093283
0.20022751	0.023025451	0.00034236406
0.20035900	0.023080459	0.00034138833
0.20049049	0.023870915	0.00034583667
0.20062198	0.023178104	0.00034225758
0.20075347	0.023385421	0.00034231244
0.20088496	0.023347285	0.00034327138
0.20101645	0.023215065	0.00034195309
0.20114793	0.023145047	0.00034012501
0.20127942	0.023363105	0.00034252821
0.20141091	0.023392779	0.00034127429
0.20154240	0.023562519	0.00034434396
0.20167389	0.023411887	0.00034337392
0.20180538	0.022757123	0.00033736157
0.20193687	0.023194889	0.00034176056
0.20206836	0.023466629	0.00034226896
0.20219984	0.023715758	0.00034508963
0.20233133	0.023089946	0.00034118175
0.20246282	0.023385871	0.00034041159
0.20259431	0.023312753	0.00034122146
0.20272580	0.023373594	0.00034034212
0.20285729	0.022694908	0.00033679768
0.20298878	0.022978112	0.00033971168
0.20312027	0.023342827	0.00033807185
0.20325175	0.023232320	0.00034061584
0.20338324	0.022721482	0.00033485724
0.20351473	0.022639220	0.00033698335
0.20364622	0.023379923	0.00034157317
0.20377771	0.024021953	0.00034222457
0.20390920	0.023329021	0.00034087110
0.20404069	0.023202457	0.00033865926
0.20417217	0.023158997	0.00034034902
0.20430366	0.023387839	0.00034130193
0.20443515	0.023305524	0.00033719456
0.20456664	0.023600143	0.00034075971
0.20469813	0.023264670	0.00033905601
0.20482962	0.023915401	0.00034150717
0.20496111	0.022608399	0.00033458714
0.20509260	0.023084944	0.00033672859
0.20522408	0.023397660	0.00033873991
0.20535557	0.022689288	0.00033618602
0.20548706	0.022912703	0.00033524323
0.20561855	0.022643527	0.00033567905
0.20575004	0.023722673	0.00033957965
0.20588153	0.022856073	0.00033616006
0.20601302	0.022992222	0.00033736197
0.20614451	0.023469110	0.00033733668
0.20627599	0.023685899	0.00034067414
0.20640748	0.022742832	0.00033399309
0.20653897	0.022891625	0.00033475159
0.20667046	0.023426088	0.00033896634
0.20680195	0.023058854	0.00033552606
0.20693344	0.022614958	0.00033413963
0.20706493	0.023851102	0.00033944090
0.20719641	0.024049800	0.00034227210
0.20732790	0.023143961	0.00033802155
0.20745939	0.023206721	0.00033525041
0.20759088	0.023258754	0.00033760058
0.20772237	0.023888339	0.00034032706
0.20785386	0.022946627	0.00033416891
0.20798535	0.023565394	0.00034035315
0.20811684	0.023741354	0.00033805194
0.20824832	0.022899134	0.00033516698
0.20837981	0.023297902	0.00033645780
0.20851130	0.023776785	0.00034004388
0.20864279	0.023580370	0.00033790212
0.20877428	0.023009412	0.00033353882
0.20890577	0.023282913	0.00033534611
0.20903726	0.023014859	0.00033469361
0.20916875	0.023538705	0.00033800044
0.20930023	0.023009615	0.00033582564
0.20943172	0.023295445	0.00033539032
0.20956321	0.023613678	0.00033752859
0.20969470	0.023009732	0.00033416031
0.20982619	0.023705095	0.00033776506
0.20995768	0.023289004	0.00033652922
0.21008917	0.023089226	0.00033383517
0.21022065	0.023417032	0.00033551334
0.21035214	0.023275427	0.00033646633
0.21048363	0.023659169	0.00033540752
0.21061512	0.022921527	0.00033372272
0.21074661	0.023011801	0.00033251973
0.21087810	0.023122891	0.00033346466
0.21100959	0.022998574	0.00033380181
0.21114108	0.022828699	0.00033082260
0.21127256	0.022898650	0.00033367806
0.21140405	0.023236443	0.00033235943
0.21153554	0.022932485	0.00033250902
0.21166703	0.022534471	0.00033059214
0.21179852	0.023234157	0.00033373229
0.21193001	0.023046741	0.00033286135
0.21206150	0.023571575	0.00033426639
0.21219299	0.023169316	0.00033325600
0.21232447	0.023231892	0.00033432889
0.21245596	0.023384445	0.00033297560
0.21258745	0.022999197	0.00033317088
0.21271894	0.022972164	0.00033069323
0.21285043	0.023427624	0.00033360931
0.21298192	0.022860332	0.00033254022
0.21311341	0.023229899	0.00033198434
0.21324489	0.023451172	0.00033539191
0.21337638	0.022956032	0.00033059055
0.21350787	0.023740641	0.00033622184
0.21363936	0.023203473	0.00033314871
0.21377085	0.023176366	0.00033119926
0.21390234	0.023191645	0.00033307509
0.21403383	0.023734588	0.00033427467
0.21416532	0.023473936	0.00033370585
0.21429680	0.023729650	0.00033530826
0.21442829	0.023413686	0.00033288276
0.21455978	0.022552422	0.00032705324
0.21469127	0.023012213	0.00033035760
0.21482276	0.023422584	0.00033223783
0.21495425	0.022964391	0.00033073962
0.21508574	0.023062843	0.00033103247
0.21521723	0.022696848	0.00032831791
0.21534871	0.022748680	0.00032957078
0.21548020	0.023642151	0.00033112773
0.21561169	0.023188127	0.00033126986
0.21574318	0.022814984	0.00032865237
0.21587467	0.023254885	0.00033031045
0.21600616	0.023208854	0.00033122027
0.21613765	0.023068550	0.00032841331
0.21626913	0.023239329	0.00033093704
0.21640062	0.023492304	0.00033055966
0.21653211	0.022845907	0.00032794383
0.21666360	0.022022596	0.00032317020
0.21679509	0.022942587	0.00032787192
0.21692658	0.022789452	0.00032887250
0.21705807	0.023349398	0.00033048402
0.21718956	0.023604199	0.00033119159
0.21732104	0.023011371	0.00032917370
0.21745253	0.023222166	0.00033021323
0.21758402	0.023071774	0.00032905425
0.21771551	0.023540337	0.00033208350
0.21784700	0.023512784	0.00033033709
0.21797849	0.023251680	0.00032968184
0.21810998	0.023390420	0.00032942370
0.21824147	0.023546173	0.00033119720
0.21837295	0.023316632	0.00033079622
0.21850444	0.022739634	0.00032495897
0.21863593	0.023353685	0.00033041254
0.21876742	0.022891227	0.00032546951
0.21889891	0.022462265	0.00032586849
0.21903040	0.023017971	0.00032772361
0.21916189	0.022513003	0.00032327947
0.21929337	0.023367990	0.00032998306
0.21942486	0.023075950	0.00032703393
0.21955635	0.023681382	0.00033195480
0.21968784	0.022962481	0.00032660049
0.21981933	0.022942250	0.00032407999
0.21995082	0.022766325	0.00032500649
0.22008231	0.023065721	0.00032598575
0.22021380	0.023255122	0.00032812927
0.22034528	0.023233017	0.00032849017
0.22047677	0.023505457	0.00032738443
0.22060826	0.023310577	0.00032751078
0.22073975	0.022885882	0.00032602822
0.22087124	0.022827642	0.00032542294
0.22100273	0.023485909	0.00032939173
0.22113422	0.023092496	0.00032432508
0.22126571	0.023731222	0.00032963892
0.22139719	0.023071250	0.00032649007
0.22152868	0.023311657	0.00032734722
0.22166017	0.023634596	0.00032999830
0.22179166	0.023592520	0.00032779423
0.22192315	0.023280339	0.00032720168
0.22205464	0.022628025	0.00032435887
0.22218613	0.023117802	0.00032645550
0.22231761	0.022936555	0.00032432863
0.22244910	0.023288231	0.00032655399
0.22258059	0.022895987	0.00032493947
0.22271208	0.023000525	0.00032571107
0.22284357	0.023164004	0.00032535625
0.22297506	0.023013309	0.00032582225
0.22310655	0.022940640	0.00032296792
0.22323804	0.022643063	0.00032412266
0.22336952	0.023766462	0.00032972809
0.22350101	0.023185717	0.00032506838
0.22363250	0.023442897	0.00032669844
0.22376399	0.023035270	0.00032308650
0.22389548	0.023105426	0.00032508891
0.22402697	0.023630306	0.00032801969
0.22415846	0.022746982	0.00032288680
0.22428995	0.023397793	0.00032560774
0.22442143	0.022997173	0.00032295885
0.22455292	0.023478058	0.00032649506
0.22468441	0.022722524	0.00032418639
0.22481590	0.022983823	0.00032329093
0.22494739	0.022702865	0.00032118098
0.22507888	0.022619953	0.00032108620
0.22521037	0.023394827	0.00032490145
0.22534186	0.022838809	0.00032321809
0.22547334	0.023157004	0.00032328807
0.22560483	0.023256622	0.00032321150
0.22573632	0.023503455	0.00032636900
0.22586781	0.023192200	0.00032384550
0.22599930	0.022821402	0.00032279582
0.22613079	0.023159656	0.00032228772
0.22626228	0.023099438	0.00032287073
0.22639376	0.023495582	0.00032441769
0.22652525	0.023183294	0.00032320489
0.22665674	0.022964575	0.00032302948
0.22678823	0.022913301	0.00032016140
0.22691972	0.023663237	0.00032589527
0.22705121	0.023211355	0.00032323888
0.22718270	0.022926091	0.00032290737
0.22731419	0.022884277	0.00032251416
0.22744567	0.023272719	0.00032339815
0.22757716	0.023207686	0.00032182383
0.22770865	0.023282994	0.00032297260
0.22784014	0.022772608	0.00031955497
0.22797163	0.023024187	0.00032288125
0.22810312	0.022439672	0.00031745946
0.22823461	0.022696858	0.00031978813
0.22836610	0.023163768	0.00032386475
0.22849758	0.023234881	0.00032224941
0.22862907	0.023489474	0.00032493117
0.22876056	0.023047123	0.00031941196
0.22889205	0.023408402	0.00032320917
0.22902354	0.023294695	0.00032356550
0.22915503	0.022832059	0.00031923408
0.22928652	0.023202839	0.00032301750
0.22941800	0.023297963	0.00032223754
0.22954949	0.023678302	0.00032474985
0.22968098	0.022812019	0.00032028145
0.22981247	0.022929980	0.00031922543
0.22994396	0.022776193	0.00031928196
0.23007545	0.022845531	0.00032295661
0.23020694	0.022862848	0.00032596288
0.23033843	0.022834420	0.00032950840
0.23046991	0.023107110	0.00033188692
0.23060140	0.022785443	0.00033276093
0.23073289	0.022954076	0.00033394248
0.23086438	0.023126223	0.00033573899
0.23099587	0.023391854	0.00034017673
0.23112736	0.022900258	0.00033636930
0.23125885	0.023179911	0.00034060216
0.23139034	0.022643833	0.00033643380
0.23152182	0.022964596	0.00034044461
0.23165331	0.023112921	0.00034515997
0.23178480	0.022933914	0.00034276411
0.23191629	0.023168733	0.00034646321
0.23204778	0.023177978	0.00034614643
0.23217927	0.023591550	0.00034779691
0.23231076	0.023720830	0.00035208746
0.23244224	0.023215662	0.00034822738
0.23257373	0.023663793	0.00035152700
0.23270522	0.023423597	0.00035079488
0.23283671	0.023066923	0.00034850041
0.23296820	0.023607601	0.00035156336
0.23309969	0.023442294	0.00035066991
0.23323118	0.023076882	0.00034809038
0.23336267	0.023554771	0.00035082665
0.23349415	0.023096839	0.00034685617
0.23362564	0.022888831	0.00034881261
0.23375713	0.023292984	0.00035096299
0.23388862	0.022950747	0.00034798887
0.23402011	0.023100800	0.00035085836
0.23415160	0.023026303	0.00034826696
0.23428309	0.023934230	0.00035649504
0.23441458	0.023184704	0.00034995612
0.23454606	0.023685545	0.00035490489
0.23467755	0.022933752	0.00034977962
0.23480904	0.023199706	0.00035258818
0.23494053	0.023155528	0.00035190336
0.23507202	0.022605542	0.00034868003
0.23520351	0.023236050	0.00035245648
0.23533500	0.022805299	0.00035071857
0.23546648	0.023358717	0.00035395701
0.23559797	0.022785435	0.00035171641
0.23572946	0.023012305	0.00035214649
0.23586095	0.023667042	0.00035639361
0.23599244	0.023546122	0.00035584101
0.23612393	0.022720187	0.00035025049
0.23625542	0.023487713	0.00035656359
0.23638691	0.022628812	0.00035134368
0.23651839	0.022972037	0.00035166157
0.23664988	0.022128467	0.00034969746
0.23678137	0.023499411	0.00035671137
0.23691286	0.023782427	0.00035953954
0.23704435	0.023729592	0.00035775921
0.23717584	0.023148999	0.00035438735
0.23730733	0.023105527	0.00035590337
0.23743882	0.022521657	0.00035099010
0.23757030	0.023803548	0.00035909556
0.23770179	0.023731790	0.00036119726
0.23783328	0.022685123	0.00035237991
0.23796477	0.022640351	0.00035387931
0.23809626	0.022847723	0.00035409425
0.23822775	0.023440081	0.00035899761
0.23835924	0.023004965	0.00035928220
0.23849072	0.022588052	0.00035180675
0.23862221	0.022665152	0.00035436662
0.23875370	0.023537772	0.00035839850
0.23888519	0.023314147	0.00035870222
0.23901668	0.023111729	0.00035902844
0.23914817	0.023686159	0.00035843382
0.23927966	0.023382667	0.00035916034
0.23941115	0.023269541	0.00035870670
0.23954263	0.023112536	0.00035742049
0.23967412	0.022962528	0.00035769151
0.23980561	0.023662734	0.00035960940
0.23993710	0.022923468	0.00035810693
0.24006859	0.023008715	0.00035705311
0.24020008	0.023047748	0.00035996954
0.24033157	0.023483475	0.00036122246
0.24046306	0.023294983	0.00035884829
0.24059454	0.023187237	0.00035936217
0.24072603	0.022923387	0.00035933249
0.24085752	0.023335077	0.00036027487
0.24098901	0.022880902	0.00036134460
0.24112050	0.023254964	0.00035806916
0.24125199	0.023234992	0.00036041876
0.24138348	0.022347963	0.00035698411
0.24151496	0.023484772	0.00036101271
0.24164645	0.023450818	0.00036381668
0.24177794	0.022592113	0.00035465371
0.24190943	0.023143592	0.00036139033
0.24204092	0.023223017	0.00036161536
0.24217241	0.023736944	0.00036407208
0.24230390	0.023194178	0.00036300437
0.24243539	0.023455352	0.00035994829
0.24256687	0.022764024	0.00035843679
0.24269836	0.023362907	0.00036422853
0.24282985	0.023042649	0.00036022981
0.24296134	0.022899443	0.00035948750
0.24309283	0.023579035	0.00036419387
0.24322432	0.023555113	0.00036467467
0.24335581	0.023291701	0.00036425097
0.24348730	0.022392754	0.00035594379
0.24361878	0.023718803	0.00036512404
0.24375027	0.023035875	0.00035972087
0.24388176	0.022584782	0.00035876833
0.24401325	0.022668006	0.00036099498
0.24414474	0.023304233	0.00036087313
0.24427623	0.022425891	0.00036021371
0.24440772	0.023780031	0.00036704339
0.24453920	0.023296272	0.00036400863
0.24467069	0.023636692	0.00036776211
0.24480218	0.022647042	0.00035876901
0.24493367	0.022825513	0.00035979022
0.24506516	0.022264099	0.00035791668
0.24519665	0.022693218	0.00036192696
0.24532814	0.023148500	0.00036435189
0.24545963	0.023149751	0.00036302717
0.24559111	0.022467279	0.00035975479
0.24572260	0.022905631	0.00036255233
0.24585409	0.023549258	0.00036614582
0.24598558	0.023094016	0.00036370179
0.24611707	0.023085576	0.00036405179
0.24624856	0.023138354	0.00036319109
0.24638005	0.022969540	0.00036559793
0.24651154	0.023515789	0.00036558617
0.24664302	0.023956360	0.00037075656
0.24677451	0.022702468	0.00036054340
0.24690600	0.022234491	0.00035979942
0.24703749	0.023321205	0.00036765964
0.24716898	0.022935873	0.00036179099
0.24730047	0.022755431	0.00036443756
0.24743196	0.023003901	0.00036299726
0.24756345	0.022919290	0.00036407666
0.24769493	0.023106116	0.00036665009
0.24782642	0.022720907	0.00036124360
0.24795791	0.023215752	0.00036739102
0.24808940	0.023134480	0.00036540595
0.24822089	0.023457929	0.00036584947
0.24835238	0.022788478	0.00036446692
0.24848387	0.022955576	0.00036515352
0.24861535	0.023062886	0.00036597960
0.24874684	0.023359066	0.00036613265
0.24887833	0.023054141	0.00036461382
0.24900982	0.023331456	0.00036935297
0.24914131	0.022770832	0.00036343270
0.24927280	0.023259845	0.00036637064
0.24940429	0.023043853	0.00036501175
0.24953578	0.023042851	0.00036528051
0.24966726	0.022438615	0.00036454172
0.24979875	0.023697232	0.00036809993
0.24993024	0.023665798	0.00037142132
0.25006173	0.023360515	0.00036683516
0.25019322	0.023491782	0.00036890303
0.25032471	0.023247565	0.00036934003
0.25045620	0.023266576	0.00036636863
0.25058769	0.022627634	0.00036471129
0.25071917	0.023257992	0.00036732007
0.25085066	0.023127664	0.00036721005
0.25098215	0.023280648	0.00036872590
0.25111364	0.023388247	0.00036729668
0.25124513	0.023219944	0.00036914642
0.25137662	0.022666401	0.00036499367
0.25150811	0.023618849	0.00036952912
0.25163959	0.023327485	0.00036955220
0.25177108	0.023087324	0.00036676446
0.25190257	0.024041858	0.00037417229
0.25203406	0.023100222	0.00036777868
0.25216555	0.023108253	0.00036794023
0.25229704	0.022976208	0.00036780384
0.25242853	0.023087087	0.00036679726
0.25256002	0.023549354	0.00037230454
0.25269150	0.022988415	0.00036634198
0.25282299	0.023226254	0.00036763295
0.25295448	0.023262426	0.00037102811
0.25308597	0.023644923	0.00037046212
0.25321746	0.023539018	0.00037203040
0.25334895	0.023042588	0.00036934659
0.25348044	0.022794406	0.00036549524
0.25361193	0.023092610	0.00036842181
0.25374341	0.023502576	0.00036980397
0.25387490	0.022945533	0.00036678469
0.25400639	0.023234487	0.00037632449
0.25413788	0.023177939	0.00037909941
0.25426937	0.023091597	0.00038442877
0.25440086	0.023380480	0.00038961789
0.25453235	0.023104542	0.00038913370
0.25466383	0.022734628	0.00038937537
0.25479532	0.022911711	0.00039202239
0.25492681	0.022752681	0.00039495635
0.25505830	0.022770368	0.00039515121
0.25518979	0.023161096	0.00040006302
0.25532128	0.022854464	0.00039956823
0.25545277	0.023558428	0.00040626520
0.25558426	0.023360237	0.00040666969
0.25571574	0.022863842	0.00040461384
0.25584723	0.023371037	0.00040812677
0.25597872	0.023160999	0.00041173345
0.25611021	0.023380091	0.00041271324
0.25624170	0.022739268	0.00041086419
0.25637319	0.022381312	0.00041043556
0.25650468	0.023027135	0.00041609305
0.25663617	0.022872553	0.00041708807
0.25676765	0.022434008	0.00041541704
0.25689914	0.023161870	0.00042170945
0.25703063	0.023097852	0.00042459918
0.25716212	0.023044612	0.00042338865
0.25729361	0.023379820	0.00042887909
0.25742510	0.022831099	0.00042582122
0.25755659	0.022516096	0.00042608603
0.25768807	0.022883970	0.00043060516
0.25781956	0.023328950	0.00043277164
0.25795105	0.023606749	0.00043784470
0.25808254	0.022899631	0.00043722555
0.25821403	0.023013018	0.00043419514
0.25834552	0.022980865	0.00043617795
0.25847701	0.023154243	0.00043728938
0.25860850	0.022345461	0.00043290685
0.25873998	0.023108569	0.00044044820
0.25887147	0.022846496	0.00044132972
0.25900296	0.023216930	0.00044433041
0.25913445	0.023423462	0.00044367111
0.25926594	0.022795613	0.00043880808
0.25939743	0.023433585	0.00044835733
0.25952892	0.022864645	0.00044287168
0.25966041	0.023364239	0.00044957997
0.25979189	0.023027301	0.00044406158
0.25992338	0.023377844	0.00044931036
0.26005487	0.023481667	0.00045333370
0.26018636	0.023194314	0.00044912918
0.26031785	0.022376310	0.00044365459
0.26044934	0.022100741	0.00044192075
0.26058083	0.023037339	0.00044995472
0.26071231	0.022551595	0.00044775533
0.26084380	0.023812635	0.00045613578
0.26097529	0.023163628	0.00045400349
0.26110678	0.022833611	0.00045062819
0.26123827	0.023132034	0.00045609009
0.26136976	0.023344338	0.00045685132
0.26150125	0.023541113	0.00045936832
0.26163274	0.023790567	0.00046196791
0.26176422	0.023409002	0.00045766881
0.26189571	0.023492243	0.00046228026
0.26202720	0.023233470	0.00046032992
0.26215869	0.022933003	0.00045848967
0.26229018	0.023342152	0.00046111623
0.26242167	0.022821192	0.00045717744
0.26255316	0.022870022	0.00045872179
0.26268465	0.023339030	0.00046727538
0.26281613	0.022170734	0.00045538943
0.26294762	0.023767763	0.00046743210
0.26307911	0.023797048	0.00046728295
0.26321060	0.023281792	0.00047027391
0.26334209	0.022707163	0.00046728237
0.26347358	0.021966340	0.00045744273
0.26360507	0.022722842	0.00046095842
0.26373655	0.022518082	0.00046453571
0.26386804	0.023044888	0.00046765413
0.26399953	0.022635205	0.00046991768
0.26413102	0.023262507	0.00046865858
0.26426251	0.024208626	0.00047786366
0.26439400	0.022699480	0.00046818038
0.26452549	0.023816209	0.00048002155
0.26465698	0.023894361	0.00047935879
0.26478846	0.023363456	0.00047129050
0.26491995	0.022723436	0.00047633829
0.26505144	0.022736720	0.00047028601
0.26518293	0.023105022	0.00047634099
0.26531442	0.022987909	0.00047800781
0.26544591	0.022689808	0.00047213665
[truncated: 567 more rows]
