# Supplementary material for: Invariant surface glycoprotein 65 of Trypanosoma brucei is a complement C3 receptor
Source: Nat Commun. 2022 Aug 29;13:5085. doi: 10.1038/s41467-022-32728-9 (PMC9424271; doi:10.1038/s41467-022-32728-9)
Supplement: Supplementary file 4 — supplementary data 2 [file 41467_2022_32728_MOESM4_ESM.zip › b21-414646_00177.dat]

0.0026000000	40.508740	0.13841076
0.0027314887	29.357780	0.10823407
0.0028629774	22.379568	0.090358537
0.0029944661	17.456481	0.076588563
0.0031259548	12.585916	0.059760405
0.0032574435	11.135426	0.058184345
0.0033889322	8.9518406	0.049315635
0.0035204209	11.700879	0.049089746
0.0036519096	12.485539	0.047055979
0.0037833983	10.081945	0.039866403
0.0039148870	8.3500060	0.035007507
0.0040463757	6.8239118	0.030445997
0.0041778644	5.5639167	0.025767712
0.0043093531	4.6842458	0.023213242
0.0044408418	3.9095307	0.020396194
0.0045723305	3.1977688	0.018446347
0.0047038192	2.9305211	0.016901072
0.0048353079	2.5435919	0.015285998
0.0049667966	2.2486110	0.014320911
0.0050982853	1.9054375	0.012488566
0.0052297740	1.7496815	0.012123701
0.0053612627	1.5048555	0.010857532
0.0054927514	1.4079248	0.010223581
0.0056242401	1.2709900	0.0096855782
0.0057557288	1.2080959	0.0091812691
0.0058872175	1.0937147	0.0086188768
0.0060187062	1.0350956	0.0083625148
0.0061501949	0.90733924	0.0074994398
0.0062816836	0.90056749	0.0076401629
0.0064131723	0.82599541	0.0071728128
0.0065446610	0.79821077	0.0069501662
0.0066761496	0.76403896	0.0067677699
0.0068076383	0.72370762	0.0064373451
0.0069391270	0.70122839	0.0064384382
0.0070706157	0.67807158	0.0062310755
0.0072021044	0.65698517	0.0060657995
0.0073335931	0.63156369	0.0059213722
0.0074650818	0.58172021	0.0055174687
0.0075965705	0.57603963	0.0055360282
0.0077280592	0.54806272	0.0053775592
0.0078595479	0.51664017	0.0050963000
0.0079910366	0.50328020	0.0050599455
0.0081225253	0.48022818	0.0048013216
0.0082540140	0.46963566	0.0047750780
0.0083855027	0.45327375	0.0047090994
0.0085169914	0.41968583	0.0044386975
0.0086484801	0.41429742	0.0043780371
0.0087799688	0.39561474	0.0042027262
0.0089114575	0.37977527	0.0041395013
0.0090429462	0.37292508	0.0040733128
0.0091744349	0.34375641	0.0038771438
0.0093059236	0.33301818	0.0037711719
0.0094374123	0.32149996	0.0036808415
0.0095689010	0.30339570	0.0035183556
0.0097003897	0.29978069	0.0035253682
0.0098318784	0.27701023	0.0033403833
0.0099633671	0.27311422	0.0032810212
0.010094856	0.26525005	0.0032232724
0.010226345	0.25351277	0.0030765569
0.010357833	0.24441793	0.0030991162
0.010489322	0.22899040	0.0029112347
0.010620811	0.21506615	0.0028013475
0.010752299	0.21255113	0.0027728254
0.010883788	0.19736410	0.0026171374
0.011015277	0.19538348	0.0026509892
0.011146765	0.17312450	0.0024183079
0.011278254	0.17648687	0.0024320470
0.011409743	0.16514342	0.0023282741
0.011541231	0.15415134	0.0022155409
0.011672720	0.15460402	0.0022248060
0.011804209	0.14093296	0.0020433652
0.011935698	0.13385328	0.0019869950
0.012067186	0.12958491	0.0019438708
0.012198675	0.12605293	0.0018551239
0.012330164	0.11607185	0.0017834007
0.012461652	0.11521548	0.0017566109
0.012593141	0.10987996	0.0016776047
0.012724630	0.10509479	0.0016405044
0.012856118	0.10128798	0.0015597536
0.012987607	0.096381449	0.0015397866
0.013119096	0.092645731	0.0014761535
0.013250585	0.090003150	0.0014380728
0.013382073	0.090562828	0.0014484938
0.013513562	0.087277327	0.0013995285
0.013645051	0.088837809	0.0014214497
0.013776539	0.080795502	0.0013488398
0.013908028	0.083519802	0.0013479683
0.014039517	0.080075082	0.0013135853
0.014171005	0.076083853	0.0012719527
0.014302494	0.074634940	0.0012619172
0.014433983	0.073970811	0.0012580782
0.014565472	0.071457436	0.0012100993
0.014696960	0.070725539	0.0012118492
0.014828449	0.067393215	0.0011648875
0.014959938	0.067594793	0.0011729378
0.015091426	0.065209640	0.0011563465
0.015222915	0.062779473	0.0011056428
0.015354404	0.063454095	0.0011166584
0.015485892	0.061832055	0.0010911625
0.015617381	0.064018798	0.0011135710
0.015748870	0.062285191	0.0010974530
0.015880359	0.062053073	0.0010795317
0.016011847	0.059545257	0.0010595599
0.016143336	0.056737074	0.0010233001
0.016274825	0.053895339	0.00099941685
0.016406313	0.053086652	0.00098390716
0.016537802	0.055837857	0.0010012414
0.016669291	0.053647766	0.00097879381
0.016800779	0.054184602	0.00098158855
0.016932268	0.057941134	0.0010093685
0.017063757	0.061517340	0.0010365652
0.017195246	0.059759899	0.0010140236
0.017326734	0.058734280	0.0010063586
0.017458223	0.057317424	0.00098717370
0.017589712	0.056892554	0.00097984108
0.017721200	0.055192075	0.00096972626
0.017852689	0.054832851	0.00094575039
0.017984178	0.055156458	0.00095937440
0.018115666	0.055153282	0.00095202324
0.018247155	0.053649432	0.00093358537
0.018378644	0.052191600	0.00092258866
0.018510133	0.052245781	0.00091359055
0.018641621	0.050400980	0.00089456043
0.018773110	0.050499483	0.00089278460
0.018904599	0.051076361	0.00089725347
0.019036087	0.049626738	0.00088159825
0.019167576	0.049773719	0.00087421821
0.019299065	0.049083090	0.00086329411
0.019430553	0.047956414	0.00085919023
0.019562042	0.047947454	0.00085085374
0.019693531	0.046522399	0.00083712702
0.019825019	0.046361226	0.00083042808
0.019956508	0.045986143	0.00082072040
0.020087997	0.044875141	0.00081717133
0.020219486	0.046484178	0.00082409130
0.020350974	0.043854704	0.00080581382
0.020482463	0.043862200	0.00079165536
0.020613952	0.042787753	0.00078168995
0.020745440	0.041943513	0.00077952284
0.020876929	0.040994153	0.00076070779
0.021008418	0.042651948	0.00077667957
0.021139906	0.041051511	0.00075905217
0.021271395	0.040631514	0.00074868436
0.021402884	0.040367382	0.00074982683
0.021534373	0.040583766	0.00074716576
0.021665861	0.040227489	0.00074250581
0.021797350	0.040253454	0.00073948696
0.021928839	0.039137947	0.00072111637
0.022060327	0.038520261	0.00072329643
0.022191816	0.040708153	0.00073384799
0.022323305	0.039245599	0.00072241694
0.022454793	0.038655363	0.00071358447
0.022586282	0.037875910	0.00070076394
0.022717771	0.037080918	0.00070078115
0.022849260	0.035862061	0.00068021885
0.022980748	0.036835107	0.00069267080
0.023112237	0.036540231	0.00068224047
0.023243726	0.037507901	0.00068603384
0.023375214	0.036897045	0.00068753521
0.023506703	0.036932386	0.00068140434
0.023638192	0.037266904	0.00068515611
0.023769680	0.038930134	0.00069690497
0.023901169	0.036931667	0.00067533463
0.024032658	0.036755371	0.00067560948
0.024164147	0.035524388	0.00066108779
0.024295635	0.036464845	0.00066444033
0.024427124	0.037329871	0.00067071923
0.024558613	0.036219988	0.00065709601
0.024690101	0.037048501	0.00066983652
0.024821590	0.037203814	0.00066624205
0.024953079	0.036173683	0.00065193272
0.025084567	0.036060341	0.00065365681
0.025216056	0.035975672	0.00064574908
0.025347545	0.036638092	0.00065882795
0.025479034	0.035496395	0.00064245119
0.025610522	0.035767133	0.00063797873
0.025742011	0.036133002	0.00064277481
0.025873500	0.036109520	0.00063924062
0.026004988	0.035577795	0.00063794698
0.026136477	0.035065771	0.00063114365
0.026267966	0.036031360	0.00063215410
0.026399454	0.035079848	0.00062847114
0.026530943	0.035214758	0.00062390746
0.026662432	0.035413520	0.00062692851
0.026793920	0.035356870	0.00062375277
0.026925409	0.034521524	0.00061421512
0.027056898	0.035498744	0.00062580621
0.027188387	0.034739894	0.00060982713
0.027319875	0.035407611	0.00062153381
0.027451364	0.034830962	0.00061157509
0.027582853	0.033996237	0.00060235838
0.027714341	0.034013447	0.00060195790
0.027845830	0.034402408	0.00060102238
0.027977319	0.035004543	0.00061000549
0.028108807	0.033993896	0.00059646379
0.028240296	0.034189707	0.00059706494
0.028371785	0.034058162	0.00059539248
0.028503274	0.034653766	0.00059838026
0.028634762	0.032996494	0.00058394625
0.028766251	0.033678146	0.00058920436
0.028897740	0.032543642	0.00057526565
0.029029228	0.032338361	0.00057476658
0.029160717	0.033314669	0.00058246808
0.029292206	0.033843547	0.00058420372
0.029423694	0.033812120	0.00058664281
0.029555183	0.033842491	0.00057557437
0.029686672	0.033612647	0.00057916706
0.029818161	0.034090139	0.00058143551
0.029949649	0.032806911	0.00056696304
0.030081138	0.032404920	0.00056378195
0.030212627	0.032634825	0.00056170094
0.030344115	0.032811280	0.00056384599
0.030475604	0.033584216	0.00057083760
0.030607093	0.033250593	0.00056531562
0.030738581	0.032567440	0.00055935864
0.030870070	0.032254098	0.00055302933
0.031001559	0.032402583	0.00055317398
0.031133048	0.032006437	0.00055165943
0.031264536	0.031914326	0.00054801729
0.031396025	0.033090510	0.00055762294
0.031527514	0.031824089	0.00054603838
0.031659002	0.032703587	0.00054949607
0.031790491	0.032393705	0.00055150331
0.031921980	0.032043416	0.00054270960
0.032053468	0.031941397	0.00054560483
0.032184957	0.032744048	0.00054589169
0.032316446	0.032119867	0.00053776064
0.032447935	0.031639726	0.00054012568
0.032579423	0.031260608	0.00053148608
0.032710912	0.031503118	0.00053460686
0.032842401	0.032152625	0.00053567245
0.032973889	0.031584328	0.00053102975
0.033105378	0.030870256	0.00052774117
0.033236867	0.030912278	0.00052452810
0.033368355	0.030667839	0.00053029059
0.033499844	0.030752302	0.00052912344
0.033631333	0.030805151	0.00053000230
0.033762822	0.030578010	0.00053380632
0.033894310	0.030501280	0.00053308042
0.034025799	0.030459880	0.00053269911
0.034157288	0.030829604	0.00053526641
0.034288776	0.029780439	0.00052724431
0.034420265	0.030039318	0.00053477728
0.034551754	0.030821279	0.00053685138
0.034683242	0.030584995	0.00053623288
0.034814731	0.030401359	0.00053173393
0.034946220	0.030729636	0.00053662686
0.035077708	0.030483451	0.00053788165
0.035209197	0.029752885	0.00053043470
0.035340686	0.029999291	0.00052804214
0.035472175	0.029274329	0.00053575314
0.035603663	0.029113307	0.00053540826
0.035735152	0.029227525	0.00054309687
0.035866641	0.029534896	0.00054531250
0.035998129	0.029546813	0.00054302883
0.036129618	0.030021927	0.00055121083
0.036261107	0.029153217	0.00054145879
0.036392595	0.029779026	0.00055538443
0.036524084	0.028090981	0.00053849357
0.036655573	0.028893344	0.00054020412
0.036787062	0.029341275	0.00055075257
0.036918550	0.029144466	0.00054455841
0.037050039	0.028927722	0.00054853994
0.037181528	0.029027921	0.00054520673
0.037313016	0.028810302	0.00054664421
0.037444505	0.029755743	0.00055546573
0.037575994	0.027356277	0.00053311634
0.037707482	0.028794498	0.00055101349
0.037838971	0.029336577	0.00055686746
0.037970460	0.029140552	0.00055122590
0.038101949	0.028648257	0.00055003574
0.038233437	0.029030756	0.00054679800
0.038364926	0.029561920	0.00054650144
0.038496415	0.028782548	0.00054066952
0.038627903	0.029817846	0.00054209259
0.038759392	0.029121955	0.00053859112
0.038890881	0.029464701	0.00053778552
0.039022369	0.029120350	0.00053667526
0.039153858	0.029167687	0.00053274095
0.039285347	0.028733929	0.00052623026
0.039416836	0.030029648	0.00054186547
0.039548324	0.029540144	0.00053352254
0.039679813	0.029220339	0.00052781194
0.039811302	0.030244833	0.00053855283
0.039942790	0.029230707	0.00052691866
0.040074279	0.028962355	0.00052825915
0.040205768	0.029038444	0.00052659672
0.040337256	0.030051001	0.00053162344
0.040468745	0.029611841	0.00052832590
0.040600234	0.029577508	0.00052540571
0.040731723	0.029549559	0.00052701460
0.040863211	0.029765789	0.00052836451
0.040994700	0.029798873	0.00052568211
0.041126189	0.029609802	0.00052625841
0.041257677	0.030531955	0.00052865982
0.041389166	0.029878588	0.00052397558
0.041520655	0.029873070	0.00052713299
0.041652143	0.029062981	0.00051735175
0.041783632	0.029410080	0.00052041815
0.041915121	0.029588557	0.00051954388
0.042046610	0.028504607	0.00051283549
0.042178098	0.028769161	0.00051370279
0.042309587	0.029378246	0.00051828622
0.042441076	0.029668271	0.00051957778
0.042572564	0.028651266	0.00051079220
0.042704053	0.029567047	0.00051475378
0.042835542	0.029221553	0.00051615055
0.042967030	0.029983397	0.00051845562
0.043098519	0.029338263	0.00051588784
0.043230008	0.028637039	0.00050840606
0.043361496	0.028829472	0.00050656018
0.043492985	0.029065511	0.00051340807
0.043624474	0.029983797	0.00051704801
0.043755963	0.029621057	0.00051571267
0.043887451	0.028363158	0.00050249960
0.044018940	0.029225434	0.00050508315
0.044150429	0.029462102	0.00051470970
0.044281917	0.029147165	0.00050594517
0.044413406	0.029389321	0.00051158841
0.044544895	0.029275683	0.00050673941
0.044676383	0.029563334	0.00050912070
0.044807872	0.028352033	0.00050072068
0.044939361	0.028855610	0.00050214002
0.045070850	0.029349668	0.00050617354
0.045202338	0.029233556	0.00050421125
0.045333827	0.028437794	0.00049646143
0.045465316	0.029065309	0.00050501497
0.045596804	0.030689231	0.00051625480
0.045728293	0.029206051	0.00050406024
0.045859782	0.029312630	0.00050459416
0.045991270	0.028353012	0.00049170706
0.046122759	0.028464263	0.00049641705
0.046254248	0.028260918	0.00050314371
0.046385737	0.029000595	0.00051087674
0.046517225	0.029303253	0.00051497508
0.046648714	0.028869541	0.00051243221
0.046780203	0.028430245	0.00051515704
0.046911691	0.029950577	0.00052632400
0.047043180	0.029258084	0.00052033121
0.047174669	0.029484130	0.00052384876
0.047306157	0.030155685	0.00053059534
0.047437646	0.029748117	0.00052954045
0.047569135	0.030196802	0.00053626242
0.047700624	0.029823511	0.00052889253
0.047832112	0.029033456	0.00052789321
0.047963601	0.029642247	0.00052859477
0.048095090	0.028683844	0.00052772107
0.048226578	0.029018401	0.00053006227
0.048358067	0.029023475	0.00052709624
0.048489556	0.030039917	0.00053768167
0.048621044	0.029923254	0.00053748799
0.048752533	0.029466278	0.00053740152
0.048884022	0.029805966	0.00053745987
0.049015511	0.030032780	0.00053845337
0.049146999	0.029712274	0.00053942075
0.049278488	0.029342835	0.00053578956
0.049409977	0.029276882	0.00053712893
0.049541465	0.029469986	0.00053760193
0.049672954	0.028704123	0.00053387784
0.049804443	0.029456945	0.00053881058
0.049935931	0.029561667	0.00054026903
0.050067420	0.028883014	0.00053827098
0.050198909	0.029630713	0.00054344450
0.050330398	0.029010734	0.00053527582
0.050461886	0.030307467	0.00054787561
0.050593375	0.028866854	0.00053705055
0.050724864	0.030356656	0.00055263419
0.050856352	0.029758136	0.00054751731
0.050987841	0.028639409	0.00053430538
0.051119330	0.029099671	0.00053984753
0.051250818	0.029864594	0.00054734711
0.051382307	0.029076074	0.00054295278
0.051513796	0.030074022	0.00055127307
0.051645284	0.029851571	0.00054790596
0.051776773	0.029419631	0.00054469129
0.051908262	0.029842263	0.00054857068
0.052039751	0.029822973	0.00055099904
0.052171239	0.029579595	0.00054835900
0.052302728	0.029572949	0.00055262118
0.052434217	0.029580118	0.00054719469
0.052565705	0.029514983	0.00054980320
0.052697194	0.029571961	0.00054834070
0.052828683	0.028352916	0.00054224263
0.052960171	0.028647122	0.00054205320
0.053091660	0.029965655	0.00055026883
0.053223149	0.029382278	0.00055113474
0.053354638	0.029605415	0.00055274123
0.053486126	0.029747503	0.00055512534
0.053617615	0.028944471	0.00054467593
0.053749104	0.030013922	0.00055548175
0.053880592	0.029882490	0.00055382981
0.054012081	0.030910525	0.00056596014
0.054143570	0.029301676	0.00055152499
0.054275058	0.029622177	0.00055337952
0.054406547	0.030020392	0.00055435577
0.054538036	0.028325805	0.00054577267
0.054669525	0.028854233	0.00054503449
0.054801013	0.029098442	0.00055205656
0.054932502	0.029783963	0.00055528915
0.055063991	0.029767661	0.00055290557
0.055195479	0.029860939	0.00055887517
0.055326968	0.029860507	0.00055816503
0.055458457	0.030131001	0.00056386805
0.055589945	0.029567525	0.00055464597
0.055721434	0.029177898	0.00055081856
0.055852923	0.028990121	0.00055454373
0.055984412	0.029938615	0.00056035826
0.056115900	0.030044859	0.00055979968
0.056247389	0.029938981	0.00056168985
0.056378878	0.029787472	0.00055594682
0.056510366	0.029476254	0.00055981126
0.056641855	0.029401960	0.00055541808
0.056773344	0.030071138	0.00056211539
0.056904832	0.029232861	0.00055714085
0.057036321	0.029483930	0.00055407412
0.057167810	0.028139483	0.00054600561
0.057299299	0.029635770	0.00055904674
0.057430787	0.029694147	0.00055578969
0.057562276	0.029872141	0.00056142698
0.057693765	0.029363026	0.00054874960
0.057825253	0.029380013	0.00055613330
0.057956742	0.029255851	0.00055560225
0.058088231	0.028625768	0.00054859969
0.058219719	0.028746095	0.00055214839
0.058351208	0.029350281	0.00054814932
0.058482697	0.028488669	0.00054511912
0.058614186	0.029677229	0.00055609194
0.058745674	0.029250041	0.00054787622
0.058877163	0.029570046	0.00055171845
0.059008652	0.028180745	0.00053646358
0.059140140	0.028723648	0.00054631356
0.059271629	0.029071330	0.00054755051
0.059403118	0.029535393	0.00054563870
0.059534606	0.028760686	0.00054501953
0.059666095	0.029173241	0.00053999405
0.059797584	0.029555433	0.00054663735
0.059929072	0.028518202	0.00054103211
0.060060561	0.029419353	0.00054422302
0.060192050	0.029853181	0.00055041151
0.060323539	0.030212749	0.00054776286
0.060455027	0.028488877	0.00053735766
0.060586516	0.028206086	0.00053635587
0.060718005	0.029519925	0.00054260530
0.060849493	0.029477915	0.00054350638
0.060980982	0.028798839	0.00053861740
0.061112471	0.028709936	0.00053543008
0.061243959	0.028353039	0.00053920378
0.061375448	0.028321110	0.00053190996
0.061506937	0.029823783	0.00054733243
0.061638426	0.029136818	0.00053833645
0.061769914	0.029138041	0.00053986500
0.061901403	0.028317881	0.00053500369
0.062032892	0.029281762	0.00053658064
0.062164380	0.029654977	0.00054303483
0.062295869	0.029590743	0.00054230265
0.062427358	0.028325374	0.00052998513
0.062558846	0.029575677	0.00054668696
0.062690335	0.029597446	0.00054029032
0.062821824	0.029890014	0.00054428351
0.062953313	0.030209388	0.00054454110
0.063084801	0.029123967	0.00053614760
0.063216290	0.029045187	0.00053933929
0.063347779	0.029634450	0.00054087719
0.063479267	0.028692019	0.00052927118
0.063610756	0.028362422	0.00053191153
0.063742245	0.028583436	0.00053192583
0.063873733	0.028454750	0.00053353335
0.064005222	0.028691838	0.00053164232
0.064136711	0.028731820	0.00053045059
0.064268200	0.029792163	0.00053944111
0.064399688	0.029935555	0.00053949585
0.064531177	0.028961596	0.00053500065
0.064662666	0.027553060	0.00052225580
0.064794154	0.028987051	0.00053244296
0.064925643	0.028646964	0.00053160187
0.065057132	0.029228007	0.00053380294
0.065188620	0.028640127	0.00053192924
0.065320109	0.029045694	0.00053093368
0.065451598	0.028580980	0.00052709636
0.065583087	0.029717450	0.00053760598
0.065714575	0.028970701	0.00052931233
0.065846064	0.029202532	0.00053433548
0.065977553	0.028458095	0.00052745076
0.066109041	0.027962816	0.00052044947
0.066240530	0.029178526	0.00053404533
0.066372019	0.028510208	0.00052629875
0.066503507	0.029275500	0.00053249798
0.066634996	0.029510856	0.00053066359
0.066766485	0.029022230	0.00053194972
0.066897973	0.028512428	0.00052668140
0.067029462	0.027568509	0.00051857025
0.067160951	0.028610961	0.00052828485
0.067292440	0.029811068	0.00053376932
0.067423928	0.028332385	0.00051922412
0.067555417	0.028337833	0.00052353692
0.067686906	0.029407997	0.00053041087
0.067818394	0.028787521	0.00052673295
0.067949883	0.030112784	0.00053555114
0.068081372	0.029418849	0.00052790227
0.068212860	0.028945117	0.00052664151
0.068344349	0.028604081	0.00052546174
0.068475838	0.028125405	0.00051921140
0.068607327	0.028491983	0.00052284284
0.068738815	0.028543797	0.00051753356
0.068870304	0.029673842	0.00053191496
0.069001793	0.029006924	0.00052404235
0.069133281	0.029717394	0.00052972976
0.069264770	0.028762374	0.00052584151
0.069396259	0.027736015	0.00051060863
0.069527747	0.029377083	0.00052746753
0.069659236	0.028352864	0.00052118940
0.069790725	0.029687786	0.00052795948
0.069922214	0.029672122	0.00052871986
0.070053702	0.029060935	0.00051983286
0.070185191	0.028659987	0.00052240377
0.070316680	0.029626471	0.00052470721
0.070448168	0.028266018	0.00051653835
0.070579657	0.028723703	0.00052233920
0.070711146	0.027934632	0.00051112756
0.070842634	0.029173118	0.00052478515
0.070974123	0.027887108	0.00051240164
0.071105612	0.027104129	0.00050430133
0.071237101	0.028793667	0.00052081979
0.071368589	0.028431278	0.00051274170
0.071500078	0.027936401	0.00051324415
0.071631567	0.027978402	0.00051252793
0.071763055	0.028014532	0.00051307139
0.071894544	0.028438057	0.00051549701
0.072026033	0.028702321	0.00051383812
0.072157521	0.028107457	0.00051465764
0.072289010	0.027006116	0.00050525104
0.072420499	0.027668071	0.00050630111
0.072551988	0.027457746	0.00050347005
0.072683476	0.027888618	0.00050689664
0.072814965	0.027943816	0.00051121025
0.072946454	0.026783086	0.00050137552
0.073077942	0.027357019	0.00050231549
0.073209431	0.028340190	0.00051450183
0.073340920	0.027518903	0.00050465372
0.073472408	0.027656490	0.00050619948
0.073603897	0.028435928	0.00051422191
0.073735386	0.027771733	0.00050564852
0.073866875	0.027132498	0.00050135738
0.073998363	0.027186348	0.00050124058
0.074129852	0.028394473	0.00051179028
0.074261341	0.027628562	0.00050687543
0.074392829	0.027757826	0.00050207968
0.074524318	0.026624628	0.00049623734
0.074655807	0.027313923	0.00050093602
0.074787295	0.027782157	0.00050592196
0.074918784	0.026854039	0.00049941718
0.075050273	0.025785594	0.00048801004
0.075181761	0.027286765	0.00049931724
0.075313250	0.026984231	0.00049976420
0.075444739	0.028218797	0.00050704300
0.075576228	0.027591556	0.00050359404
0.075707716	0.025759524	0.00048898736
0.075839205	0.027242323	0.00049965747
0.075970694	0.026520708	0.00049282765
0.076102182	0.027187582	0.00049540652
0.076233671	0.027280184	0.00050110066
0.076365160	0.026780052	0.00049046253
0.076496648	0.026960153	0.00049586520
0.076628137	0.027896593	0.00050379748
0.076759626	0.027234532	0.00049548396
0.076891115	0.027260324	0.00049819463
0.077022603	0.026798046	0.00049234886
0.077154092	0.027670275	0.00049849531
0.077285581	0.026742615	0.00049467058
0.077417069	0.025884856	0.00048521622
0.077548558	0.026652610	0.00049180399
0.077680047	0.027207560	0.00049493124
0.077811535	0.026148121	0.00048750934
0.077943024	0.027674668	0.00049883918
0.078074513	0.026727355	0.00048939737
0.078206002	0.026820412	0.00049351648
0.078337490	0.027784648	0.00049607660
0.078468979	0.027494510	0.00049484436
0.078600468	0.025782666	0.00048607059
0.078731956	0.026843280	0.00048952165
0.078863445	0.027146194	0.00049412963
0.078994934	0.026765731	0.00048967499
0.079126422	0.026252916	0.00048457441
0.079257911	0.026660602	0.00048921260
0.079389400	0.026147992	0.00048287735
0.079520889	0.027401751	0.00049369236
0.079652377	0.026396589	0.00048626615
0.079783866	0.026364211	0.00048473285
0.079915355	0.027836288	0.00049856640
0.080046843	0.027186900	0.00048913447
0.080178332	0.027370457	0.00049238097
0.080309821	0.026995457	0.00049126952
0.080441309	0.026633333	0.00048224270
0.080572798	0.026074335	0.00048300591
0.080704287	0.026693230	0.00048648753
0.080835776	0.026537631	0.00048526819
0.080967264	0.026227389	0.00048344907
0.081098753	0.027198806	0.00048528141
0.081230242	0.026512630	0.00048498161
0.081361730	0.026208894	0.00048090638
0.081493219	0.026831700	0.00048502734
0.081624708	0.025627426	0.00047889372
0.081756196	0.026719677	0.00047979234
0.081887685	0.026010322	0.00048011721
0.082019174	0.026532633	0.00048395988
0.082150663	0.026840110	0.00048637970
0.082282151	0.026941664	0.00048594647
0.082413640	0.026907279	0.00048389729
0.082545129	0.026353993	0.00048138440
0.082676617	0.026628215	0.00048300270
0.082808106	0.026533337	0.00048155588
0.082939595	0.026034831	0.00047949450
0.083071083	0.026839058	0.00048298793
0.083202572	0.026472085	0.00048103303
0.083334061	0.025976083	0.00047872743
0.083465549	0.026453384	0.00047705182
0.083597038	0.026471085	0.00048215338
0.083728527	0.025479328	0.00047046618
0.083860016	0.026662534	0.00048298653
0.083991504	0.025995530	0.00047678562
0.084122993	0.026293476	0.00047795057
0.084254482	0.026200776	0.00047805646
0.084385970	0.026397774	0.00047676141
0.084517459	0.025112720	0.00046924943
0.084648948	0.027118141	0.00048443055
0.084780436	0.026366639	0.00047545494
0.084911925	0.025560473	0.00047097442
0.085043414	0.026173163	0.00047518211
0.085174903	0.026465786	0.00047768679
0.085306391	0.025658820	0.00047427504
0.085437880	0.025334912	0.00046700779
0.085569369	0.026328922	0.00047496948
0.085700857	0.026106275	0.00047152412
0.085832346	0.025898687	0.00047136289
0.085963835	0.026114195	0.00047653997
0.086095323	0.024598896	0.00046029283
0.086226812	0.025672936	0.00046852841
0.086358301	0.026097306	0.00047104759
0.086489790	0.026531250	0.00047531013
0.086621278	0.026484907	0.00047600434
0.086752767	0.026327771	0.00047258094
0.086884256	0.025273271	0.00046476369
0.087015744	0.026024993	0.00047095839
0.087147233	0.026063102	0.00047068350
0.087278722	0.025657458	0.00047085875
0.087410210	0.025512761	0.00046503891
0.087541699	0.026013540	0.00046852293
0.087673188	0.026040801	0.00047120914
0.087804677	0.026168657	0.00046856476
0.087936165	0.025816085	0.00046881011
0.088067654	0.026221111	0.00047112883
0.088199143	0.025639033	0.00046420084
0.088330631	0.026208130	0.00047075699
0.088462120	0.026291908	0.00046846541
0.088593609	0.025736601	0.00046803579
0.088725097	0.025968711	0.00046634865
0.088856586	0.025906374	0.00046573068
0.088988075	0.024955586	0.00046163958
0.089119564	0.025937856	0.00046387062
0.089251052	0.025029861	0.00046207463
0.089382541	0.025647268	0.00046352692
0.089514030	0.024973253	0.00045836798
0.089645518	0.025497897	0.00046013513
0.089777007	0.025771507	0.00046498943
0.089908496	0.025552911	0.00046446577
0.090039984	0.025615613	0.00046235329
0.090171473	0.025382169	0.00045957879
0.090302962	0.025718499	0.00046436964
0.090434451	0.025272481	0.00045877308
0.090565939	0.025072904	0.00045995760
0.090697428	0.026164525	0.00046709977
0.090828917	0.025145986	0.00045462632
0.090960405	0.026166094	0.00046752411
0.091091894	0.026220681	0.00046502746
0.091223383	0.025906977	0.00046582516
0.091354871	0.025135733	0.00045862381
0.091486360	0.026136109	0.00047411452
0.091617849	0.024411933	0.00046700765
0.091749337	0.026073973	0.00048040131
0.091880826	0.025528257	0.00048178210
0.092012315	0.026252994	0.00049032765
0.092143804	0.026206292	0.00048867293
0.092275292	0.025422800	0.00048640170
0.092406781	0.025783220	0.00049289676
0.092538270	0.025509627	0.00049251468
0.092669758	0.025120272	0.00049198011
0.092801247	0.024775191	0.00047407990
0.092932736	0.025305927	0.00047977145
0.093064224	0.025243375	0.00047465353
0.093195713	0.025220569	0.00047381900
0.093327202	0.025728239	0.00047620565
0.093458691	0.024414506	0.00046106522
0.093590179	0.024480490	0.00046566891
0.093721668	0.025119018	0.00046960822
0.093853157	0.025032427	0.00046716719
0.093984645	0.025124738	0.00046758216
0.094116134	0.025038294	0.00046501484
0.094247623	0.025545686	0.00046848292
0.094379111	0.025416770	0.00046774503
0.094510600	0.023980231	0.00045570196
0.094642089	0.024647721	0.00046095511
0.094773578	0.024954436	0.00045960605
0.094905066	0.024817516	0.00046161822
0.095036555	0.024091596	0.00045801623
0.095168044	0.025169011	0.00045877314
0.095299532	0.024966716	0.00046062134
0.095431021	0.024388971	0.00045331732
0.095562510	0.024833659	0.00045845716
0.095693998	0.024718787	0.00045867732
0.095825487	0.023644421	0.00044679979
0.095956976	0.024976527	0.00046069324
0.096088465	0.024342460	0.00045095695
0.096219953	0.024437030	0.00045454868
0.096351442	0.025136546	0.00046012357
0.096482931	0.023822716	0.00044721050
0.096614419	0.024785137	0.00045607680
0.096745908	0.025772247	0.00046383096
0.096877397	0.023712563	0.00044523899
0.097008885	0.024491493	0.00045365062
0.097140374	0.024649817	0.00045235569
0.097271863	0.024788011	0.00045448719
0.097403352	0.023977456	0.00044708011
0.097534840	0.025208490	0.00045412741
0.097666329	0.024948009	0.00045562933
0.097797818	0.024539872	0.00044632638
0.097929306	0.023659366	0.00044262666
0.098060795	0.024222609	0.00044587305
0.098192284	0.024812177	0.00044661496
0.098323772	0.025280428	0.00045299178
0.098455261	0.023481137	0.00043676945
0.098586750	0.024348004	0.00044275322
0.098718239	0.024094097	0.00044056332
0.098849727	0.024414850	0.00044067937
0.098981216	0.024232035	0.00044103753
0.099112705	0.024482076	0.00044259092
0.099244193	0.024647323	0.00044223665
0.099375682	0.024001885	0.00043909622
0.099507171	0.024624723	0.00044150837
0.099638659	0.024086587	0.00044079684
0.099770148	0.024042579	0.00043789062
0.099901637	0.024507991	0.00044038466
0.10003313	0.024771631	0.00044490002
0.10016461	0.024137328	0.00043940332
0.10029610	0.024009118	0.00044042723
0.10042759	0.024260538	0.00043924892
0.10055908	0.024569327	0.00044150607
0.10069057	0.024033957	0.00043988042
0.10082206	0.024260604	0.00044080236
0.10095355	0.024272495	0.00044271660
0.10108504	0.023937321	0.00043523686
0.10121652	0.023881422	0.00043597145
0.10134801	0.024332505	0.00044113576
0.10147950	0.023921621	0.00043644194
0.10161099	0.024239318	0.00043912279
0.10174248	0.024370279	0.00044125391
0.10187397	0.024402998	0.00043725985
0.10200546	0.024262291	0.00043831083
0.10213694	0.023991253	0.00043377448
0.10226843	0.023729640	0.00043530681
0.10239992	0.024062484	0.00043771596
0.10253141	0.024369570	0.00043515751
0.10266290	0.023142881	0.00043186522
0.10279439	0.023579209	0.00043096462
0.10292588	0.023277958	0.00043020843
0.10305737	0.024166878	0.00043686168
0.10318885	0.023482304	0.00043004906
0.10332034	0.023490060	0.00043195073
0.10345183	0.024007511	0.00043313720
0.10358332	0.023283718	0.00042998253
0.10371481	0.023973193	0.00043252778
0.10384630	0.024050953	0.00043404237
0.10397779	0.024707391	0.00043898182
0.10410928	0.023691400	0.00043335903
0.10424076	0.024054871	0.00043436417
0.10437225	0.024115294	0.00043507212
0.10450374	0.024250148	0.00043071103
0.10463523	0.024486034	0.00043613213
0.10476672	0.023476303	0.00042883923
0.10489821	0.023891427	0.00043185299
0.10502970	0.023915053	0.00043056537
0.10516118	0.023736019	0.00042977158
0.10529267	0.023606934	0.00043060406
0.10542416	0.023832514	0.00042968041
0.10555565	0.024533198	0.00043315330
0.10568714	0.025082285	0.00043818032
0.10581863	0.023468589	0.00042626904
0.10595012	0.024348860	0.00043302354
0.10608161	0.024273983	0.00043388727
0.10621309	0.023618184	0.00042573471
0.10634458	0.024329236	0.00043089389
0.10647607	0.024785544	0.00043528432
0.10660756	0.024091445	0.00042875088
0.10673905	0.023877347	0.00043065650
0.10687054	0.023744794	0.00043127828
0.10700203	0.023982874	0.00043850920
0.10713352	0.023905063	0.00044137098
0.10726500	0.024632270	0.00045015156
0.10739649	0.023966100	0.00045512881
0.10752798	0.022990122	0.00044266640
0.10765947	0.024007882	0.00045322541
0.10779096	0.024344801	0.00045742798
0.10792245	0.024442282	0.00046118833
0.10805394	0.024423179	0.00046258157
0.10818542	0.024200111	0.00046174685
0.10831691	0.024259218	0.00046484440
0.10844840	0.023297859	0.00045751160
0.10857989	0.023416439	0.00046033324
0.10871138	0.024177181	0.00047039356
0.10884287	0.024015735	0.00046694844
0.10897436	0.024330929	0.00047100852
0.10910585	0.023481049	0.00046816279
0.10923733	0.023989718	0.00046912522
0.10936882	0.024339317	0.00047908407
0.10950031	0.023717366	0.00047077918
0.10963180	0.023817239	0.00047529479
0.10976329	0.023142367	0.00046979070
0.10989478	0.023886520	0.00047794943
0.11002627	0.024853878	0.00048948734
0.11015776	0.024016693	0.00047686878
0.11028924	0.023663697	0.00047806522
0.11042073	0.024663524	0.00049306084
0.11055222	0.023698183	0.00047798294
0.11068371	0.023987043	0.00048579671
0.11081520	0.023048168	0.00047794279
0.11094669	0.024274000	0.00048871180
0.11107818	0.022701765	0.00048038955
0.11120966	0.023291214	0.00048229453
0.11134115	0.023893874	0.00049081964
0.11147264	0.023372290	0.00048325345
0.11160413	0.023898726	0.00048886881
0.11173562	0.024025389	0.00049649037
0.11186711	0.024122654	0.00047646852
0.11199860	0.023721453	0.00047500013
0.11213009	0.023247307	0.00046464406
0.11226157	0.024070434	0.00046736069
0.11239306	0.023997498	0.00046651191
0.11252455	0.024417414	0.00046835550
0.11265604	0.023651254	0.00046246827
0.11278753	0.022956659	0.00045243000
0.11291902	0.024039966	0.00045993767
0.11305051	0.024287332	0.00046432721
0.11318200	0.024969945	0.00046260782
0.11331348	0.023644331	0.00045572499
0.11344497	0.024077061	0.00045690819
0.11357646	0.024024486	0.00045300562
0.11370795	0.023847564	0.00045397686
0.11383944	0.024258265	0.00045661537
0.11397093	0.024014762	0.00045343006
0.11410242	0.023622424	0.00045157244
0.11423390	0.024078332	0.00044911601
0.11436539	0.023491767	0.00045045856
0.11449688	0.023667145	0.00044542370
0.11462837	0.023713217	0.00045085957
0.11475986	0.023652607	0.00044657479
0.11489135	0.024181038	0.00044675674
0.11502284	0.024007197	0.00044950128
0.11515433	0.024238122	0.00045054030
0.11528581	0.023932507	0.00044588612
0.11541730	0.023771502	0.00044208883
0.11554879	0.023776605	0.00044271952
0.11568028	0.023564164	0.00044388784
0.11581177	0.024195344	0.00044677444
0.11594326	0.024216608	0.00044581335
0.11607475	0.023732321	0.00044109603
0.11620624	0.025048046	0.00044904263
0.11633772	0.023733447	0.00044103049
0.11646921	0.023771313	0.00043914383
0.11660070	0.024514032	0.00044481132
0.11673219	0.023994849	0.00044054903
0.11686368	0.024078431	0.00043827627
0.11699517	0.023577095	0.00043549406
0.11712666	0.023402204	0.00043536923
0.11725814	0.023259285	0.00043130417
0.11738963	0.023552533	0.00043212052
0.11752112	0.023906798	0.00043303220
0.11765261	0.024203002	0.00043705414
0.11778410	0.024618185	0.00044014329
0.11791559	0.024566299	0.00043613833
0.11804708	0.024058630	0.00043214022
0.11817857	0.024345240	0.00043557462
0.11831005	0.023909418	0.00043061253
0.11844154	0.024541274	0.00043690408
0.11857303	0.023603424	0.00042530333
0.11870452	0.023514791	0.00042536016
0.11883601	0.023782310	0.00042631121
0.11896750	0.024568170	0.00043355829
0.11909899	0.023861312	0.00043019236
0.11923048	0.023831715	0.00042376311
0.11936196	0.023550751	0.00042348459
0.11949345	0.024114006	0.00042431881
0.11962494	0.023525633	0.00042256313
0.11975643	0.023794687	0.00042477450
0.11988792	0.023820968	0.00042027301
0.12001941	0.022956760	0.00041627235
0.12015090	0.023877048	0.00041999090
0.12028239	0.023486260	0.00042015539
0.12041387	0.024217436	0.00042451833
0.12054536	0.024864326	0.00042562138
0.12067685	0.023905794	0.00042093258
0.12080834	0.023785519	0.00041970804
0.12093983	0.023223056	0.00041306582
0.12107132	0.024161096	0.00042330406
0.12120281	0.023956419	0.00041911034
0.12133429	0.024346366	0.00042165445
0.12146578	0.023409153	0.00041468674
0.12159727	0.023712402	0.00041551976
0.12172876	0.023773340	0.00041834267
0.12186025	0.023001229	0.00040916088
0.12199174	0.023026917	0.00041222981
0.12212323	0.023654582	0.00041586038
0.12225472	0.023788193	0.00041616700
0.12238620	0.024339815	0.00042144095
0.12251769	0.023628744	0.00041286670
0.12264918	0.023561861	0.00041536448
0.12278067	0.024160877	0.00041978704
0.12291216	0.024365390	0.00041831813
0.12304365	0.023689762	0.00041373364
0.12317514	0.023266535	0.00041011912
0.12330663	0.024171914	0.00041847543
0.12343811	0.024115364	0.00041709436
0.12356960	0.024391093	0.00041688839
0.12370109	0.023696699	0.00041389373
0.12383258	0.023025478	0.00040861963
0.12396407	0.023671845	0.00041109606
0.12409556	0.024573865	0.00042301779
0.12422705	0.023702770	0.00041142279
0.12435853	0.023128153	0.00040953093
0.12449002	0.024271297	0.00041526836
0.12462151	0.024531346	0.00041870195
0.12475300	0.023589621	0.00041052277
0.12488449	0.024322902	0.00041538417
0.12501598	0.023671463	0.00041361966
0.12514747	0.023416878	0.00040931075
0.12527896	0.022832724	0.00040472416
0.12541044	0.023112204	0.00041045927
0.12554193	0.023444315	0.00040762414
0.12567342	0.023264043	0.00040741926
0.12580491	0.024374116	0.00041629578
0.12593640	0.023763853	0.00040929978
0.12606789	0.023637121	0.00041127037
0.12619938	0.023472693	0.00040774387
0.12633087	0.023581825	0.00040999955
0.12646235	0.023644401	0.00041015504
0.12659384	0.023980736	0.00040970673
0.12672533	0.023774993	0.00041222708
0.12685682	0.023971296	0.00041023416
0.12698831	0.022910330	0.00040446003
0.12711980	0.023294819	0.00040593173
0.12725129	0.023556674	0.00040563286
0.12738277	0.023337895	0.00040617739
0.12751426	0.024374753	0.00041280727
0.12764575	0.024070548	0.00041023164
0.12777724	0.023826435	0.00040651026
0.12790873	0.023723403	0.00040852545
0.12804022	0.023379442	0.00040655106
0.12817171	0.023260003	0.00040351263
0.12830320	0.023195965	0.00040451104
0.12843468	0.023428404	0.00040528353
0.12856617	0.023609051	0.00040665464
0.12869766	0.023833068	0.00040697235
0.12882915	0.023072539	0.00040307898
0.12896064	0.023085458	0.00040077213
0.12909213	0.024093857	0.00040694802
0.12922362	0.023761321	0.00040681249
0.12935511	0.023279397	0.00040323836
0.12948659	0.024028731	0.00040823866
0.12961808	0.023788430	0.00040382035
0.12974957	0.024461403	0.00041007660
0.12988106	0.023732088	0.00040548591
0.13001255	0.023271482	0.00040261368
0.13014404	0.023693577	0.00040677130
0.13027553	0.024164208	0.00040609856
0.13040701	0.023682347	0.00040351682
0.13053850	0.023388241	0.00040316129
0.13066999	0.024260046	0.00040614586
0.13080148	0.023248558	0.00040184022
0.13093297	0.023928352	0.00040398652
0.13106446	0.023460673	0.00040211772
0.13119595	0.023800995	0.00040376132
0.13132744	0.023907734	0.00040529784
0.13145892	0.024078377	0.00040686490
0.13159041	0.023895376	0.00040482941
0.13172190	0.023988281	0.00040373295
0.13185339	0.023146083	0.00039967323
0.13198488	0.023967925	0.00040300380
0.13211637	0.023365848	0.00039953388
0.13224786	0.023227969	0.00039745448
0.13237935	0.023672343	0.00040093778
0.13251083	0.023997196	0.00040404420
0.13264232	0.024275061	0.00040575569
0.13277381	0.023553284	0.00040202818
0.13290530	0.022978221	0.00039368206
0.13303679	0.023453339	0.00040138363
0.13316828	0.023711107	0.00040143507
0.13329977	0.023915467	0.00039963937
0.13343125	0.023240890	0.00040177671
0.13356274	0.023047596	0.00039445202
0.13369423	0.023998493	0.00040086922
0.13382572	0.024022426	0.00040285267
0.13395721	0.023802055	0.00039941715
0.13408870	0.024117322	0.00040304652
0.13422019	0.023030360	0.00039201208
0.13435168	0.023674991	0.00040025202
0.13448316	0.023379401	0.00039996191
0.13461465	0.023369841	0.00039542216
0.13474614	0.023400509	0.00039767396
0.13487763	0.023217848	0.00039569621
0.13500912	0.024503078	0.00040340457
0.13514061	0.023849522	0.00040154971
0.13527210	0.023704759	0.00039845461
0.13540359	0.023590217	0.00039710589
0.13553507	0.023819270	0.00039710454
0.13566656	0.024580232	0.00040435886
0.13579805	0.023549739	0.00039855320
0.13592954	0.023770006	0.00039662604
0.13606103	0.023693306	0.00039942816
0.13619252	0.024016044	0.00039761912
0.13632401	0.022981739	0.00039189907
0.13645549	0.023899803	0.00039942036
0.13658698	0.024141407	0.00039911521
0.13671847	0.023421725	0.00039529625
0.13684996	0.023830695	0.00039686728
0.13698145	0.023906899	0.00039563087
0.13711294	0.023476975	0.00039558674
0.13724443	0.023684465	0.00039771936
0.13737592	0.023211989	0.00039243206
0.13750740	0.023745891	0.00039768329
0.13763889	0.023519604	0.00039245014
0.13777038	0.023649624	0.00039596848
0.13790187	0.023967331	0.00039805031
0.13803336	0.024035407	0.00039676584
0.13816485	0.023783438	0.00039742403
0.13829634	0.023947758	0.00039434048
0.13842783	0.024413140	0.00040069145
0.13855931	0.023994777	0.00039636793
0.13869080	0.024033396	0.00039724051
0.13882229	0.024219070	0.00039781609
0.13895378	0.023609432	0.00039291206
0.13908527	0.023646185	0.00039357012
0.13921676	0.023589634	0.00039380333
0.13934825	0.024474582	0.00039881024
0.13947973	0.023624496	0.00039217926
0.13961122	0.023910577	0.00039446874
0.13974271	0.023849382	0.00039508793
0.13987420	0.024294909	0.00039807228
0.14000569	0.023891072	0.00039129485
0.14013718	0.023809490	0.00039474164
0.14026867	0.023738387	0.00039263869
0.14040016	0.023582477	0.00039227555
0.14053164	0.023799090	0.00039501863
0.14066313	0.023710483	0.00038970946
0.14079462	0.023759025	0.00039208871
0.14092611	0.023496167	0.00038839505
0.14105760	0.023647379	0.00038994192
0.14118909	0.023837308	0.00039342646
0.14132058	0.023836502	0.00038893332
0.14145207	0.024157457	0.00039298835
0.14158355	0.024273607	0.00039265491
0.14171504	0.023645410	0.00038994351
0.14184653	0.023892273	0.00039224611
0.14197802	0.023395573	0.00038635345
0.14210951	0.022913995	0.00038422712
0.14224100	0.024326362	0.00039239421
0.14237249	0.023721911	0.00038796477
0.14250398	0.024040233	0.00039355456
0.14263546	0.023485588	0.00038596833
0.14276695	0.023747231	0.00038970757
0.14289844	0.023747262	0.00038886113
0.14302993	0.023702726	0.00038827996
0.14316142	0.024090363	0.00039041630
0.14329291	0.023469034	0.00038504727
0.14342440	0.023910241	0.00038908026
0.14355588	0.023042693	0.00038318373
0.14368737	0.023229040	0.00038543401
0.14381886	0.023078164	0.00038532794
0.14395035	0.023526930	0.00038418017
0.14408184	0.023984450	0.00038839944
0.14421333	0.024274845	0.00039191433
0.14434482	0.023383819	0.00038310987
0.14447631	0.023594436	0.00038694942
0.14460779	0.023931349	0.00038908499
0.14473928	0.023348966	0.00038328841
0.14487077	0.023899372	0.00039029816
0.14500226	0.023834786	0.00038659137
0.14513375	0.023789842	0.00038891351
0.14526524	0.023703693	0.00038623193
0.14539673	0.023527544	0.00038409222
0.14552822	0.023707496	0.00038762007
0.14565970	0.024414390	0.00039030632
0.14579119	0.023963673	0.00038931959
0.14592268	0.023450111	0.00038401088
0.14605417	0.023400781	0.00038422781
0.14618566	0.023463983	0.00038629222
0.14631715	0.023070431	0.00037972794
0.14644864	0.023675025	0.00038554154
0.14658012	0.023220827	0.00038078400
0.14671161	0.024204700	0.00038833055
0.14684310	0.023700410	0.00038757853
0.14697459	0.023531952	0.00038302316
0.14710608	0.024219709	0.00038755212
0.14723757	0.023809175	0.00038589113
0.14736906	0.024245786	0.00038753543
0.14750055	0.023690110	0.00038611398
0.14763203	0.023305741	0.00038095809
0.14776352	0.023414892	0.00038216882
0.14789501	0.023565888	0.00038376440
0.14802650	0.023512817	0.00038136515
0.14815799	0.022781256	0.00038041959
0.14828948	0.023436986	0.00038174801
0.14842097	0.023757295	0.00038532462
0.14855246	0.023503075	0.00038359234
0.14868394	0.023835708	0.00038263504
0.14881543	0.023434282	0.00038187283
0.14894692	0.024315748	0.00038813433
0.14907841	0.023407693	0.00038068588
0.14920990	0.024308122	0.00038695993
0.14934139	0.023707576	0.00038145531
0.14947288	0.023767251	0.00038308061
0.14960436	0.023631068	0.00038294361
0.14973585	0.023308222	0.00038017952
0.14986734	0.023679078	0.00038243743
0.14999883	0.023380628	0.00037896064
0.15013032	0.023116296	0.00038063996
0.15026181	0.023338561	0.00038013345
0.15039330	0.023188377	0.00037814346
0.15052479	0.023637290	0.00038133225
0.15065627	0.023914445	0.00038212929
0.15078776	0.023650159	0.00038073771
0.15091925	0.023306150	0.00037904760
0.15105074	0.023733197	0.00038036139
0.15118223	0.023819278	0.00038171566
0.15131372	0.023303575	0.00037901100
0.15144521	0.023145753	0.00037669520
0.15157670	0.023297321	0.00037821613
0.15170818	0.024226865	0.00038394514
0.15183967	0.023886192	0.00038094231
0.15197116	0.023645301	0.00037994453
0.15210265	0.023669202	0.00037910891
0.15223414	0.023156562	0.00037626146
0.15236563	0.023010319	0.00037478054
0.15249712	0.023853331	0.00038123429
0.15262860	0.024083644	0.00038121852
0.15276009	0.023536497	0.00037844113
0.15289158	0.023758561	0.00038073585
0.15302307	0.022950137	0.00037380031
0.15315456	0.023695347	0.00037886050
0.15328605	0.023421199	0.00037765704
0.15341754	0.024433160	0.00038540961
0.15354903	0.023960519	0.00038036210
0.15368051	0.024126932	0.00038219096
0.15381200	0.023415856	0.00037708760
0.15394349	0.023382215	0.00037741485
0.15407498	0.024009586	0.00038096298
0.15420647	0.023591045	0.00037582417
0.15433796	0.023536361	0.00037647575
0.15446945	0.023145785	0.00037374062
0.15460094	0.023415950	0.00037741749
0.15473242	0.023172188	0.00037416687
0.15486391	0.024147041	0.00038028638
0.15499540	0.023768122	0.00037749021
0.15512689	0.023450409	0.00037598851
0.15525838	0.023416216	0.00037479804
0.15538987	0.023701892	0.00037688428
0.15552136	0.023617684	0.00037595015
0.15565284	0.023453160	0.00037493825
0.15578433	0.024184077	0.00038018757
0.15591582	0.023909932	0.00037911730
0.15604731	0.023756625	0.00037729966
0.15617880	0.024056827	0.00037887931
0.15631029	0.023533672	0.00037517958
0.15644178	0.024006386	0.00037664709
0.15657327	0.023233856	0.00037460732
0.15670475	0.023269196	0.00037169493
0.15683624	0.023312356	0.00037243963
0.15696773	0.023935342	0.00037650626
0.15709922	0.023719091	0.00037433870
0.15723071	0.023637985	0.00037518796
0.15736220	0.023660924	0.00037456869
0.15749369	0.023586834	0.00037474396
0.15762518	0.023423410	0.00037210872
0.15775666	0.023702082	0.00037434195
0.15788815	0.024696833	0.00038232947
0.15801964	0.023283756	0.00037175335
0.15815113	0.023747445	0.00037474019
0.15828262	0.023459859	0.00037167688
0.15841411	0.023826903	0.00037426080
0.15854560	0.023854546	0.00037570014
0.15867708	0.023028862	0.00036818240
0.15880857	0.023182903	0.00037111261
0.15894006	0.023362442	0.00037066103
0.15907155	0.023158453	0.00036973162
0.15920304	0.023126404	0.00037038745
0.15933453	0.023954601	0.00037579470
0.15946602	0.023881515	0.00037428370
0.15959751	0.024196794	0.00037591935
0.15972899	0.023716054	0.00037310467
0.15986048	0.023885352	0.00037422200
0.15999197	0.023485911	0.00037036254
0.16012346	0.023674929	0.00037433893
0.16025495	0.023455630	0.00037075103
0.16038644	0.023805316	0.00037203330
0.16051793	0.023557193	0.00037315462
0.16064942	0.024133436	0.00037232465
0.16078090	0.023943487	0.00037373569
0.16091239	0.023660088	0.00037243989
0.16104388	0.023427093	0.00036924487
0.16117537	0.023449581	0.00036988824
0.16130686	0.023243400	0.00036663599
0.16143835	0.023946452	0.00037286105
0.16156984	0.023507537	0.00037288006
0.16170133	0.023483939	0.00036882385
0.16183281	0.023636585	0.00037122883
0.16196430	0.024260987	0.00037360059
0.16209579	0.023268851	0.00036793199
0.16222728	0.023634549	0.00037146374
0.16235877	0.024065599	0.00037102958
0.16249026	0.023234951	0.00036761975
0.16262175	0.023571526	0.00036867299
0.16275323	0.023838268	0.00037059793
0.16288472	0.023176511	0.00036620805
0.16301621	0.023184093	0.00036638492
0.16314770	0.023531188	0.00037033656
0.16327919	0.023471024	0.00036768272
0.16341068	0.023812057	0.00037023550
0.16354217	0.024086315	0.00037204731
0.16367366	0.023855950	0.00037011927
0.16380514	0.022868849	0.00036425638
0.16393663	0.023493433	0.00036810481
0.16406812	0.023371932	0.00036508193
0.16419961	0.023091327	0.00036504113
0.16433110	0.023722986	0.00036837134
0.16446259	0.023619423	0.00036810806
0.16459408	0.023967440	0.00037196221
0.16472557	0.023443820	0.00036494222
0.16485705	0.023686776	0.00036887143
0.16498854	0.023313199	0.00036572191
0.16512003	0.023171389	0.00036449649
0.16525152	0.023714835	0.00036826461
0.16538301	0.023203436	0.00036438248
0.16551450	0.023148392	0.00036518147
0.16564599	0.023178417	0.00036466506
0.16577747	0.023331716	0.00036549388
0.16590896	0.023870963	0.00036923687
0.16604045	0.023174818	0.00036293443
0.16617194	0.023930333	0.00036889628
0.16630343	0.022852504	0.00036130973
0.16643492	0.024056139	0.00036886262
0.16656641	0.024039486	0.00036937222
0.16669790	0.023868201	0.00036535134
0.16682938	0.023662260	0.00036705128
0.16696087	0.023322953	0.00036513453
0.16709236	0.023303593	0.00036173518
0.16722385	0.023174847	0.00036227401
0.16735534	0.023660157	0.00036473244
0.16748683	0.023365381	0.00036364732
0.16761832	0.023839936	0.00036798232
0.16774981	0.023745596	0.00036432042
0.16788129	0.023857812	0.00036693595
0.16801278	0.023472173	0.00036233576
0.16814427	0.023689139	0.00036663394
0.16827576	0.023369918	0.00036402392
0.16840725	0.023023079	0.00036053667
0.16853874	0.023328982	0.00036207346
0.16867023	0.023324884	0.00036213041
0.16880171	0.023720681	0.00036496153
0.16893320	0.023152182	0.00036206462
0.16906469	0.023408047	0.00036064496
0.16919618	0.023604702	0.00036548339
0.16932767	0.022783181	0.00035804203
0.16945916	0.023186033	0.00036070736
0.16959065	0.023431202	0.00036266870
0.16972214	0.023159637	0.00035929499
0.16985362	0.023942266	0.00036521667
0.16998511	0.023320651	0.00035938389
0.17011660	0.023409837	0.00036290103
0.17024809	0.023262482	0.00036186739
0.17037958	0.024565262	0.00036705968
0.17051107	0.023988987	0.00036582854
0.17064256	0.023678858	0.00036420813
0.17077405	0.023037997	0.00035918035
0.17090553	0.023581361	0.00036210336
0.17103702	0.023987651	0.00036422988
0.17116851	0.023407822	0.00036007811
0.17130000	0.023836572	0.00036420269
0.17143149	0.024270742	0.00036569234
0.17156298	0.023434330	0.00036119635
0.17169447	0.023070292	0.00035733267
0.17182595	0.023168217	0.00035974733
0.17195744	0.023955924	0.00036477741
0.17208893	0.023581502	0.00035923362
0.17222042	0.023636748	0.00036080826
0.17235191	0.023294612	0.00035850529
0.17248340	0.023329377	0.00035897360
0.17261489	0.024180196	0.00036454785
0.17274638	0.024155698	0.00036294509
0.17287786	0.023186720	0.00035942924
0.17300935	0.022992620	0.00035551086
0.17314084	0.023569283	0.00036177353
0.17327233	0.023514103	0.00035977534
0.17340382	0.023176527	0.00035696535
0.17353531	0.023777523	0.00036234462
0.17366680	0.023725409	0.00036087421
0.17379829	0.023757902	0.00036037671
0.17392977	0.023221947	0.00035811040
0.17406126	0.023269000	0.00035653049
0.17419275	0.023579042	0.00035935252
0.17432424	0.023933490	0.00036086429
0.17445573	0.023449357	0.00035719943
0.17458722	0.023766878	0.00036052874
0.17471871	0.023842021	0.00036012033
0.17485019	0.023483939	0.00035885935
0.17498168	0.023462927	0.00035808346
0.17511317	0.023337022	0.00035747727
0.17524466	0.023406642	0.00035860471
0.17537615	0.023174818	0.00035569420
0.17550764	0.023695243	0.00035899791
0.17563913	0.023513028	0.00035710596
0.17577062	0.023398885	0.00035585053
0.17590210	0.023852407	0.00036079034
0.17603359	0.023003661	0.00035400124
0.17616508	0.022788776	0.00035391202
0.17629657	0.023794489	0.00035964016
0.17642806	0.023121761	0.00035336971
0.17655955	0.023027885	0.00035504628
0.17669104	0.023636279	0.00035697209
0.17682253	0.023893134	0.00035810659
0.17695401	0.022960722	0.00035502023
0.17708550	0.023376424	0.00035448532
0.17721699	0.023537230	0.00035662748
0.17734848	0.023295173	0.00035440670
0.17747997	0.024062337	0.00036039576
0.17761146	0.023541495	0.00035774331
0.17774295	0.023155410	0.00035187114
0.17787443	0.023733208	0.00035715184
0.17800592	0.023705727	0.00035645427
0.17813741	0.023353486	0.00035472813
0.17826890	0.023733323	0.00035750056
0.17840039	0.023235470	0.00035255248
0.17853188	0.023461974	0.00035573082
0.17866337	0.023734892	0.00035717846
0.17879486	0.023473361	0.00035480905
0.17892634	0.023962601	0.00035870176
0.17905783	0.023805126	0.00035551988
0.17918932	0.023443094	0.00035566485
0.17932081	0.023360170	0.00035364864
0.17945230	0.023249662	0.00035419178
0.17958379	0.023256902	0.00035374034
0.17971528	0.023802444	0.00035578934
0.17984677	0.023750059	0.00035611573
0.17997825	0.023552909	0.00035352008
0.18010974	0.023600922	0.00035359109
0.18024123	0.023478519	0.00035427079
0.18037272	0.022847095	0.00034793707
0.18050421	0.023112380	0.00035916120
0.18063570	0.023661827	0.00036416115
0.18076719	0.023491705	0.00036273619
0.18089867	0.023286044	0.00036736534
0.18103016	0.023312416	0.00036716180
0.18116165	0.023177002	0.00036984330
0.18129314	0.023444412	0.00037269200
0.18142463	0.023340807	0.00037284947
0.18155612	0.023189745	0.00037418203
0.18168761	0.022793956	0.00037083457
0.18181910	0.023677496	0.00037853134
0.18195058	0.023253551	0.00037805047
0.18208207	0.023428998	0.00037786616
0.18221356	0.022674982	0.00037623089
0.18234505	0.023477476	0.00038121355
0.18247654	0.023942602	0.00038611412
0.18260803	0.023562193	0.00038360523
0.18273952	0.023036097	0.00038113240
0.18287101	0.023096285	0.00038412399
0.18300249	0.023380915	0.00038711634
0.18313398	0.023071738	0.00038483970
0.18326547	0.023103333	0.00038590052
0.18339696	0.023238327	0.00038741324
0.18352845	0.023294734	0.00038930549
0.18365994	0.023566533	0.00039228067
0.18379143	0.023270624	0.00038992409
0.18392292	0.023894899	0.00039748073
0.18405440	0.023996912	0.00039690524
0.18418589	0.024381112	0.00039983670
0.18431738	0.023337540	0.00039477950
0.18444887	0.024111361	0.00039904524
0.18458036	0.023316617	0.00039582587
0.18471185	0.023134943	0.00039436772
0.18484334	0.022516744	0.00039279337
0.18497482	0.022830370	0.00039587461
0.18510631	0.023141566	0.00039542432
0.18523780	0.023873668	0.00040444081
0.18536929	0.023465048	0.00039413331
0.18550078	0.022144399	0.00038014984
0.18563227	0.023362218	0.00038854917
0.18576376	0.023767279	0.00038302389
0.18589525	0.023299963	0.00038228403
0.18602673	0.023341021	0.00038095716
0.18615822	0.023043400	0.00037787006
0.18628971	0.023374594	0.00037841133
0.18642120	0.023444294	0.00037652440
0.18655269	0.023625045	0.00037946890
0.18668418	0.023205594	0.00037268260
0.18681567	0.023528619	0.00037370433
0.18694716	0.023526903	0.00037414815
0.18707864	0.022353729	0.00036362137
0.18721013	0.023630727	0.00037382573
0.18734162	0.023664955	0.00037323337
0.18747311	0.023504063	0.00036850786
0.18760460	0.023474122	0.00037134391
0.18773609	0.022675116	0.00036156075
0.18786758	0.023339106	0.00036617872
0.18799906	0.023394729	0.00036851764
0.18813055	0.023572772	0.00036549439
0.18826204	0.023797545	0.00036831395
0.18839353	0.022867584	0.00035847098
0.18852502	0.023481043	0.00036445230
0.18865651	0.023846804	0.00036740487
0.18878800	0.023606328	0.00036171231
0.18891949	0.023103988	0.00035950320
0.18905097	0.023310826	0.00035928709
0.18918246	0.023661154	0.00036160580
0.18931395	0.023467630	0.00036095497
0.18944544	0.022982274	0.00035446833
0.18957693	0.023583493	0.00036042025
0.18970842	0.022918393	0.00035352746
0.18983991	0.023317342	0.00035742136
0.18997140	0.023513780	0.00035860639
0.19010288	0.023615772	0.00035627035
0.19023437	0.023249769	0.00035482037
0.19036586	0.023301341	0.00035439049
0.19049735	0.024102468	0.00035881514
0.19062884	0.022924375	0.00035253953
0.19076033	0.023570588	0.00035360559
0.19089182	0.023069200	0.00035256007
0.19102330	0.023275393	0.00035216680
0.19115479	0.023354049	0.00035326258
0.19128628	0.023936919	0.00035605767
0.19141777	0.024023838	0.00035535358
0.19154926	0.022688282	0.00034877000
0.19168075	0.023334424	0.00035185357
0.19181224	0.023105554	0.00035227655
0.19194373	0.022779229	0.00034890155
0.19207521	0.023098790	0.00034880358
0.19220670	0.023171667	0.00034985039
0.19233819	0.023007563	0.00035013680
0.19246968	0.023566115	0.00035233567
0.19260117	0.023538739	0.00035294065
0.19273266	0.023616674	0.00035176980
0.19286415	0.023592875	0.00035289916
0.19299564	0.023575872	0.00035439338
0.19312712	0.023014614	0.00034799231
0.19325861	0.022880389	0.00034896438
0.19339010	0.022617374	0.00034542847
0.19352159	0.023757459	0.00035226767
0.19365308	0.022950614	0.00034842965
0.19378457	0.023339021	0.00034899547
0.19391606	0.023346799	0.00035014939
0.19404754	0.023310243	0.00034922867
0.19417903	0.023258701	0.00034879216
0.19431052	0.023608580	0.00035191043
0.19444201	0.023268328	0.00034854441
0.19457350	0.023145699	0.00034840854
0.19470499	0.024201716	0.00035312667
0.19483648	0.023400520	0.00034944017
0.19496797	0.023217747	0.00034905730
0.19509945	0.022806019	0.00034504024
0.19523094	0.023060219	0.00034743909
0.19536243	0.023643366	0.00034921467
0.19549392	0.023600831	0.00034892268
0.19562541	0.023703292	0.00035052433
0.19575690	0.023200178	0.00034582318
0.19588839	0.023264309	0.00034722663
0.19601988	0.023359877	0.00034668068
0.19615136	0.023651746	0.00034808425
0.19628285	0.024011266	0.00035131016
0.19641434	0.023022264	0.00034499500
0.19654583	0.023024232	0.00034566290
0.19667732	0.023378574	0.00034695667
0.19680881	0.023865605	0.00035031772
0.19694030	0.023615185	0.00034818420
0.19707178	0.023396235	0.00034654666
0.19720327	0.023185961	0.00034518955
0.19733476	0.023287259	0.00034517078
0.19746625	0.023895042	0.00034926246
0.19759774	0.023317280	0.00034747809
0.19772923	0.023587438	0.00034732030
0.19786072	0.023254008	0.00034530786
0.19799221	0.023171148	0.00034570888
0.19812369	0.023612515	0.00034582548
0.19825518	0.022693220	0.00034286868
0.19838667	0.023057437	0.00034276896
0.19851816	0.022926174	0.00034256400
0.19864965	0.023145860	0.00034281895
0.19878114	0.023010742	0.00034161545
0.19891263	0.023739367	0.00034822002
0.19904412	0.023377221	0.00034412815
0.19917560	0.023568485	0.00034627466
0.19930709	0.023421523	0.00034497703
0.19943858	0.023270882	0.00034222220
0.19957007	0.023694106	0.00034687841
0.19970156	0.023667835	0.00034542296
0.19983305	0.023160143	0.00034249020
0.19996454	0.023333352	0.00034350416
0.20009602	0.023025125	0.00034091883
0.20022751	0.023042020	0.00034209501
0.20035900	0.023250937	0.00034381744
0.20049049	0.023163597	0.00034231995
0.20062198	0.022864247	0.00034183282
0.20075347	0.023434542	0.00034383213
0.20088496	0.023498893	0.00034508276
0.20101645	0.024421172	0.00034934188
0.20114793	0.023511429	0.00034225628
0.20127942	0.023500403	0.00034430205
0.20141091	0.023602863	0.00034287582
0.20154240	0.023148005	0.00034154332
0.20167389	0.023349697	0.00034330028
0.20180538	0.023465516	0.00034103379
0.20193687	0.023285465	0.00034159326
0.20206836	0.022898578	0.00033864803
0.20219984	0.023866802	0.00034511297
0.20233133	0.023468281	0.00034365046
0.20246282	0.022887024	0.00033696315
0.20259431	0.022956829	0.00033915951
0.20272580	0.023294108	0.00034079488
0.20285729	0.023104517	0.00033873608
0.20298878	0.023197644	0.00034020036
0.20312027	0.023834011	0.00034200079
0.20325175	0.023102145	0.00034001941
0.20338324	0.023178707	0.00033871070
0.20351473	0.023465272	0.00034202666
0.20364622	0.023135253	0.00034020846
0.20377771	0.023273385	0.00033860522
0.20390920	0.023103090	0.00033919975
0.20404069	0.023246280	0.00033816229
0.20417217	0.023482292	0.00034163110
0.20430366	0.023491492	0.00034135552
0.20443515	0.023227643	0.00033694909
0.20456664	0.022880984	0.00033673371
0.20469813	0.023026405	0.00033813062
0.20482962	0.022868929	0.00033646035
0.20496111	0.023406513	0.00034048286
0.20509260	0.023101388	0.00033672113
0.20522408	0.023314627	0.00033897550
0.20535557	0.023273995	0.00033908459
0.20548706	0.023935987	0.00034164989
0.20561855	0.023004888	0.00033625138
0.20575004	0.022960335	0.00033437248
0.20588153	0.023070933	0.00033678749
0.20601302	0.023449286	0.00033942626
0.20614451	0.023061532	0.00033508049
0.20627599	0.023141760	0.00033834978
0.20640748	0.023170991	0.00033697360
0.20653897	0.023687480	0.00034021731
0.20667046	0.023465248	0.00033860153
0.20680195	0.023102080	0.00033522235
0.20693344	0.023889191	0.00034129420
0.20706493	0.023370381	0.00033727154
0.20719641	0.023517203	0.00033911491
0.20732790	0.023418748	0.00033907549
0.20745939	0.022951372	0.00033388121
0.20759088	0.023589798	0.00033917680
0.20772237	0.023466208	0.00033775201
0.20785386	0.023427481	0.00033722327
0.20798535	0.022770959	0.00033612866
0.20811684	0.023138729	0.00033539723
0.20824832	0.022458571	0.00033248617
0.20837981	0.023077512	0.00033553191
0.20851130	0.023587014	0.00033906204
0.20864279	0.022994308	0.00033558389
0.20877428	0.023469309	0.00033711349
0.20890577	0.023165727	0.00033424474
0.20903726	0.023878109	0.00033955066
0.20916875	0.023041130	0.00033526564
0.20930023	0.023496638	0.00033856070
0.20943172	0.023644952	0.00033670746
0.20956321	0.022786066	0.00033245877
0.20969470	0.023405094	0.00033631929
0.20982619	0.023530525	0.00033644332
0.20995768	0.023689241	0.00033829596
0.21008917	0.023118809	0.00033321970
0.21022065	0.023131831	0.00033409927
0.21035214	0.023180140	0.00033553963
0.21048363	0.023622988	0.00033592693
0.21061512	0.023367259	0.00033672953
0.21074661	0.023423608	0.00033373485
0.21087810	0.022389835	0.00032918048
0.21100959	0.023108661	0.00033540309
0.21114108	0.023090479	0.00033267448
0.21127256	0.023290166	0.00033635128
0.21140405	0.023906302	0.00033598375
0.21153554	0.023621382	0.00033607744
0.21166703	0.023209889	0.00033412047
0.21179852	0.023307860	0.00033480505
0.21193001	0.023753641	0.00033793977
0.21206150	0.023417612	0.00033306448
0.21219299	0.023620164	0.00033380350
0.21232447	0.023629156	0.00033657633
0.21245596	0.023484124	0.00033346420
0.21258745	0.023271719	0.00033413246
0.21271894	0.023566742	0.00033449916
0.21285043	0.023264480	0.00033242751
0.21298192	0.023013851	0.00033385940
0.21311341	0.023141479	0.00033138014
0.21324489	0.022922541	0.00033206228
0.21337638	0.023625864	0.00033418788
0.21350787	0.023520382	0.00033432933
0.21363936	0.023612914	0.00033637853
0.21377085	0.023105636	0.00033071217
0.21390234	0.023177197	0.00033260597
0.21403383	0.023201800	0.00033222287
0.21416532	0.023180316	0.00033201601
0.21429680	0.023211589	0.00033266401
0.21442829	0.023591370	0.00033430667
0.21455978	0.022777520	0.00032987888
0.21469127	0.023341230	0.00033109879
0.21482276	0.023026751	0.00033047756
0.21495425	0.023686774	0.00033484907
0.21508574	0.023262007	0.00033148968
0.21521723	0.023230414	0.00033178127
0.21534871	0.023892122	0.00033585085
0.21548020	0.023067188	0.00032806713
0.21561169	0.023047907	0.00033066990
0.21574318	0.023523510	0.00033249247
0.21587467	0.023202201	0.00033081878
0.21600616	0.023446673	0.00033187483
0.21613765	0.022564418	0.00032615386
0.21626913	0.023229625	0.00033110807
0.21640062	0.023819969	0.00033427022
0.21653211	0.023485078	0.00033244923
0.21666360	0.023054906	0.00032868763
0.21679509	0.023323293	0.00032966353
0.21692658	0.023282304	0.00033134636
0.21705807	0.023080989	0.00032941365
0.21718956	0.023419237	0.00033016864
0.21732104	0.022910806	0.00032789213
0.21745253	0.023776398	0.00033233998
0.21758402	0.023027658	0.00032947819
0.21771551	0.022865339	0.00032696690
0.21784700	0.023046491	0.00032703876
0.21797849	0.023082890	0.00032931804
0.21810998	0.023594998	0.00033114472
0.21824147	0.022944597	0.00032731331
0.21837295	0.023721887	0.00033231830
0.21850444	0.023501990	0.00032870256
0.21863593	0.023163285	0.00033010579
0.21876742	0.023434204	0.00032804077
0.21889891	0.023315946	0.00033086983
0.21903040	0.023399720	0.00033053346
0.21916189	0.023100997	0.00032692604
0.21929337	0.023097553	0.00032764669
0.21942486	0.023083615	0.00032681437
0.21955635	0.023611962	0.00033064929
0.21968784	0.023167229	0.00032761153
0.21981933	0.023839389	0.00033032900
0.21995082	0.023196742	0.00032766238
0.22008231	0.022937648	0.00032618180
0.22021380	0.023314179	0.00032813170
0.22034528	0.023133804	0.00032843715
0.22047677	0.023030193	0.00032492892
0.22060826	0.023663473	0.00033038339
0.22073975	0.023369695	0.00032832376
0.22087124	0.022869283	0.00032623250
0.22100273	0.023132483	0.00032747193
0.22113422	0.023129658	0.00032468331
0.22126571	0.023200293	0.00032739788
0.22139719	0.023358831	0.00032830638
0.22152868	0.023137351	0.00032628177
0.22166017	0.022517728	0.00032479177
0.22179166	0.022933289	0.00032380279
0.22192315	0.023211685	0.00032679187
0.22205464	0.022783624	0.00032499536
0.22218613	0.022351994	0.00032135773
0.22231761	0.023419490	0.00032675094
0.22244910	0.022858336	0.00032419177
0.22258059	0.022368017	0.00032050704
0.22271208	0.022741528	0.00032447455
0.22284357	0.023163336	0.00032590585
0.22297506	0.023092923	0.00032717002
0.22310655	0.023429018	0.00032590764
0.22323804	0.022929701	0.00032475877
0.22336952	0.023304693	0.00032755508
0.22350101	0.023306451	0.00032547836
0.22363250	0.022971620	0.00032412602
0.22376399	0.022738153	0.00032244324
0.22389548	0.023580809	0.00032846095
0.22402697	0.022983316	0.00032559457
0.22415846	0.023093364	0.00032486290
0.22428995	0.023016441	0.00032421274
0.22442143	0.022792893	0.00032218849
0.22455292	0.023067585	0.00032456684
0.22468441	0.022998912	0.00032462583
0.22481590	0.023598427	0.00032733446
0.22494739	0.023308091	0.00032449409
0.22507888	0.023298504	0.00032546924
0.22521037	0.022985960	0.00032340851
0.22534186	0.023085622	0.00032452677
0.22547334	0.023198051	0.00032356184
0.22560483	0.023087145	0.00032169041
0.22573632	0.023290093	0.00032586938
0.22586781	0.023362206	0.00032531781
0.22599930	0.022991992	0.00032382660
0.22613079	0.023885932	0.00032660430
0.22626228	0.023115543	0.00032421851
0.22639376	0.022679259	0.00032083679
0.22652525	0.023195275	0.00032289493
0.22665674	0.023251710	0.00032534214
0.22678823	0.023217733	0.00032267747
0.22691972	0.023331983	0.00032414093
0.22705121	0.022909241	0.00032163164
0.22718270	0.023091356	0.00032328703
0.22731419	0.023066659	0.00032409886
0.22744567	0.023565883	0.00032422494
0.22757716	0.023223782	0.00032193783
0.22770865	0.023319857	0.00032335144
0.22784014	0.023018674	0.00032101224
0.22797163	0.023421957	0.00032480194
0.22810312	0.022864834	0.00031983291
0.22823461	0.022923092	0.00032098879
0.22836610	0.022922475	0.00032248567
0.22849758	0.023218188	0.00032171132
0.22862907	0.023004838	0.00032197383
0.22876056	0.022977452	0.00032069448
0.22889205	0.023025633	0.00032185540
0.22902354	0.022769426	0.00032097704
0.22915503	0.022945803	0.00031895622
0.22928652	0.022537868	0.00031864484
0.22941800	0.022926198	0.00031952134
0.22954949	0.023012726	0.00032118272
0.22968098	0.023842582	0.00032567057
0.22981247	0.022843805	0.00031886767
0.22994396	0.023121566	0.00032211732
0.23007545	0.023496324	0.00032524872
0.23020694	0.023049084	0.00032599257
0.23033843	0.023077696	0.00033074733
0.23046991	0.023640205	0.00033513431
0.23060140	0.022877115	0.00033370132
0.23073289	0.022353394	0.00032963287
0.23086438	0.023276834	0.00033525671
0.23099587	0.022927433	0.00033837300
0.23112736	0.023692619	0.00034052747
0.23125885	0.023519902	0.00034311882
0.23139034	0.023105523	0.00033925926
0.23152182	0.022062047	0.00033484717
0.23165331	0.022680973	0.00034140930
0.23178480	0.023289223	0.00034512888
0.23191629	0.022710249	0.00034300759
0.23204778	0.022763059	0.00034312728
0.23217927	0.023632254	0.00034859262
0.23231076	0.022816566	0.00034637425
0.23244224	0.023093201	0.00034784430
0.23257373	0.023275796	0.00034915412
0.23270522	0.023551912	0.00035270874
0.23283671	0.023361637	0.00034841685
0.23296820	0.022748221	0.00034748659
0.23309969	0.022875763	0.00034695248
0.23323118	0.024103964	0.00035364558
0.23336267	0.023202957	0.00034929267
0.23349415	0.023271681	0.00034865238
0.23362564	0.023110220	0.00035140056
0.23375713	0.023610773	0.00035208218
0.23388862	0.023253028	0.00035008128
0.23402011	0.023093148	0.00035131292
0.23415160	0.023589379	0.00035165235
0.23428309	0.022964778	0.00034996077
0.23441458	0.022657566	0.00034678597
0.23454606	0.022672565	0.00034845310
0.23467755	0.023522667	0.00035336077
0.23480904	0.023187112	0.00035177537
0.23494053	0.023339579	0.00035383170
0.23507202	0.022715710	0.00035038606
0.23520351	0.022427596	0.00034774493
0.23533500	0.023231045	0.00035286682
0.23546648	0.023178741	0.00035287091
0.23559797	0.023104410	0.00035370743
0.23572946	0.022870834	0.00035149390
0.23586095	0.023124329	0.00035363953
0.23599244	0.023245042	0.00035470307
0.23612393	0.022944330	0.00035175192
0.23625542	0.022849163	0.00035307722
0.23638691	0.023443220	0.00035689395
0.23651839	0.022686959	0.00035086731
0.23664988	0.022855384	0.00035315413
0.23678137	0.023346894	0.00035553277
0.23691286	0.023188833	0.00035541290
0.23704435	0.023286723	0.00035556010
0.23717584	0.022972014	0.00035327815
0.23730733	0.023666923	0.00036023768
0.23743882	0.022834208	0.00035366943
0.23757030	0.023850984	0.00035980664
0.23770179	0.023571849	0.00035956925
0.23783328	0.023512092	0.00035707409
0.23796477	0.023308926	0.00035811325
0.23809626	0.022774271	0.00035239078
0.23822775	0.022694858	0.00035421632
0.23835924	0.023313911	0.00036016046
0.23849072	0.022804950	0.00035287720
0.23862221	0.023152780	0.00035692761
0.23875370	0.023227058	0.00035691182
0.23888519	0.023453273	0.00035957088
0.23901668	0.023328624	0.00035976170
0.23914817	0.023158436	0.00035501123
0.23927966	0.023211102	0.00035869358
0.23941115	0.023317134	0.00035853221
0.23954263	0.023507082	0.00036064870
0.23967412	0.023465498	0.00036111579
0.23980561	0.023215499	0.00035630649
0.23993710	0.023238108	0.00035953951
0.24006859	0.023505625	0.00036130058
0.24020008	0.022643290	0.00035628301
0.24033157	0.023357431	0.00036061108
0.24046306	0.022604144	0.00035511055
0.24059454	0.022588985	0.00035605687
0.24072603	0.022816718	0.00035811222
0.24085752	0.023162452	0.00035958384
0.24098901	0.023397637	0.00036358647
0.24112050	0.022885889	0.00035666515
0.24125199	0.022753912	0.00035674345
0.24138348	0.023922607	0.00036631448
0.24151496	0.023220656	0.00035945610
0.24164645	0.023483682	0.00036359805
0.24177794	0.023619402	0.00036195914
0.24190943	0.023320912	0.00036179858
0.24204092	0.022217840	0.00035525862
0.24217241	0.023238863	0.00036092555
0.24230390	0.023522918	0.00036397066
0.24243539	0.023025563	0.00035947384
0.24256687	0.023117813	0.00036078713
0.24269836	0.023224208	0.00036177400
0.24282985	0.023734754	0.00036440912
0.24296134	0.022713632	0.00036004915
0.24309283	0.023156264	0.00036150097
0.24322432	0.023199047	0.00036071092
0.24335581	0.023476785	0.00036549403
0.24348730	0.023234500	0.00036190174
0.24361878	0.022903051	0.00036034225
0.24375027	0.022954573	0.00036016742
0.24388176	0.022420041	0.00035692297
0.24401325	0.022821830	0.00036213902
0.24414474	0.022648024	0.00035814931
0.24427623	0.022825056	0.00036157770
0.24440772	0.023142682	0.00036234627
0.24453920	0.022733829	0.00036175459
0.24467069	0.023226794	0.00036578940
0.24480218	0.023382617	0.00036316075
0.24493367	0.023464277	0.00036505896
0.24506516	0.022631178	0.00035977753
0.24519665	0.023192042	0.00036290857
0.24532814	0.023218456	0.00036537793
0.24545963	0.023229775	0.00036359190
0.24559111	0.023551315	0.00036731279
0.24572260	0.023726381	0.00036599574
0.24585409	0.023043537	0.00036231647
0.24598558	0.023121781	0.00036480673
0.24611707	0.023629998	0.00036773355
0.24624856	0.022836693	0.00036107829
0.24638005	0.022462595	0.00036170318
0.24651154	0.022640590	0.00036084273
0.24664302	0.022601378	0.00036296404
0.24677451	0.022635441	0.00036019435
0.24690600	0.023176201	0.00036545341
0.24703749	0.023620207	0.00036903755
0.24716898	0.022759244	0.00036186435
0.24730047	0.022868449	0.00036482059
0.24743196	0.023242312	0.00036516615
0.24756345	0.023158594	0.00036526206
0.24769493	0.023176704	0.00036571422
0.24782642	0.023275030	0.00036509429
0.24795791	0.022711222	0.00036393716
0.24808940	0.022775074	0.00036436096
0.24822089	0.023037180	0.00036378573
0.24835238	0.022826947	0.00036539696
0.24848387	0.023147369	0.00036568701
0.24861535	0.023539827	0.00036896691
0.24874684	0.022898188	0.00036423454
0.24887833	0.023267319	0.00036603053
0.24900982	0.023762183	0.00037253333
0.24914131	0.023175678	0.00036563248
0.24927280	0.022865464	0.00036589631
0.24940429	0.022683466	0.00036314203
0.24953578	0.022932382	0.00036453854
0.24966726	0.023015232	0.00036773465
0.24979875	0.023200168	0.00036691193
0.24993024	0.022881947	0.00036691208
0.25006173	0.022411124	0.00036183711
0.25019322	0.022841389	0.00036450171
0.25032471	0.023264981	0.00036937295
0.25045620	0.023512716	0.00036817634
0.25058769	0.023084287	0.00036658922
0.25071917	0.023926934	0.00037194601
0.25085066	0.023384987	0.00036751596
0.25098215	0.023378889	0.00036950618
0.25111364	0.023001100	0.00036438919
0.25124513	0.023388661	0.00037115135
0.25137662	0.022645840	0.00036474625
0.25150811	0.023251374	0.00036747015
0.25163959	0.022762522	0.00036717808
0.25177108	0.022875869	0.00036455634
0.25190257	0.023211599	0.00036871097
0.25203406	0.022939520	0.00036618468
0.25216555	0.022991690	0.00036684313
0.25229704	0.022788045	0.00036680055
0.25242853	0.023383396	0.00036925485
0.25256002	0.022856901	0.00036733471
0.25269150	0.023097160	0.00036783266
0.25282299	0.023591650	0.00037100493
0.25295448	0.023541281	0.00037297316
0.25308597	0.022995403	0.00036636439
0.25321746	0.023496842	0.00037281717
0.25334895	0.023417346	0.00037096334
0.25348044	0.023397158	0.00037046759
0.25361193	0.022713953	0.00036761287
0.25374341	0.022851955	0.00036680320
0.25387490	0.023000625	0.00036673540
0.25400639	0.023055489	0.00037609963
0.25413788	0.023556376	0.00038226585
0.25426937	0.024190548	0.00039108098
0.25440086	0.022803284	0.00038529402
0.25453235	0.023255519	0.00039055309
0.25466383	0.023610163	0.00039569397
0.25479532	0.023065131	0.00039357515
0.25492681	0.023670517	0.00040016828
0.25505830	0.023513788	0.00040020598
0.25518979	0.022283016	0.00039349755
0.25532128	0.022827747	0.00040008402
0.25545277	0.022882693	0.00040194269
0.25558426	0.022290077	0.00039928775
0.25571574	0.022744264	0.00040407593
0.25584723	0.022773696	0.00040596673
0.25597872	0.023360875	0.00041167281
0.25611021	0.023385455	0.00041401806
0.25624170	0.023755839	0.00041763992
0.25637319	0.022662090	0.00041278873
0.25650468	0.023183762	0.00041710594
0.25663617	0.022954079	0.00041881453
0.25676765	0.023336690	0.00042215438
0.25689914	0.023202169	0.00042240264
0.25703063	0.023742146	0.00043097309
0.25716212	0.022828239	0.00042258504
0.25729361	0.023304889	0.00042781222
0.25742510	0.023447477	0.00043154759
0.25755659	0.023080967	0.00042999174
0.25768807	0.023778686	0.00043540298
0.25781956	0.022599079	0.00042794430
0.25795105	0.023984613	0.00043946712
0.25808254	0.022727867	0.00043624584
0.25821403	0.023334122	0.00043605307
0.25834552	0.023962544	0.00044474176
0.25847701	0.022756053	0.00043394051
0.25860850	0.023207172	0.00043904939
0.25873998	0.023336518	0.00044249527
0.25887147	0.022585995	0.00043915221
0.25900296	0.022987447	0.00044250789
0.25913445	0.022707321	0.00043866384
0.25926594	0.022877331	0.00044095623
0.25939743	0.022980721	0.00044560234
0.25952892	0.023111011	0.00044241024
0.25966041	0.023480173	0.00045179449
0.25979189	0.022803063	0.00044338370
0.25992338	0.023421802	0.00045024839
0.26005487	0.022698898	0.00044654880
0.26018636	0.023110009	0.00044936128
0.26031785	0.022716871	0.00044828635
0.26044934	0.022615801	0.00044416808
0.26058083	0.023089568	0.00045040391
0.26071231	0.023444244	0.00045622895
0.26084380	0.023039681	0.00045262241
0.26097529	0.022692774	0.00045113141
0.26110678	0.023408991	0.00045520521
0.26123827	0.023210091	0.00045647539
0.26136976	0.023100915	0.00045544990
0.26150125	0.023097943	0.00045721346
0.26163274	0.022934144	0.00045383752
0.26176422	0.022843819	0.00045417700
0.26189571	0.022932540	0.00045922005
0.26202720	0.023370632	0.00046026539
0.26215869	0.023053676	0.00045895568
0.26229018	0.022923917	0.00045849111
0.26242167	0.023246138	0.00046112880
0.26255316	0.023160270	0.00045996593
0.26268465	0.023145203	0.00046601903
0.26281613	0.023423034	0.00046496182
0.26294762	0.023584570	0.00046666866
0.26307911	0.022335109	0.00045779307
0.26321060	0.022981853	0.00046683159
0.26334209	0.023180062	0.00047026879
0.26347358	0.023569031	0.00046941126
0.26360507	0.023141332	0.00046716654
0.26373655	0.023103614	0.00046898637
0.26386804	0.022707319	0.00046552422
0.26399953	0.022646903	0.00046882910
0.26413102	0.022830459	0.00046614394
0.26426251	0.023571493	0.00047276118
0.26439400	0.023352075	0.00047219139
0.26452549	0.023112946	0.00047474042
0.26465698	0.022652704	0.00047074213
0.26478846	0.023437068	0.00047284342
0.26491995	0.022771439	0.00047407767
0.26505144	0.022597465	0.00046775404
0.26518293	0.022821166	0.00047269382
0.26531442	0.024204062	0.00048892611
0.26544591	0.023745697	0.00048012162
[truncated: 567 more rows]
