# Supplementary material for: Invariant surface glycoprotein 65 of Trypanosoma brucei is a complement C3 receptor
Source: Nat Commun. 2022 Aug 29;13:5085. doi: 10.1038/s41467-022-32728-9 (PMC9424271; doi:10.1038/s41467-022-32728-9)
Supplement: Supplementary file 4 — supplementary data 2 [file 41467_2022_32728_MOESM4_ESM.zip › b21-414646_00178.dat]

0.0026000000	40.297116	0.13806132
0.0027314887	29.376697	0.10827879
0.0028629774	22.470854	0.090550883
0.0029944661	17.383705	0.076435710
0.0031259548	12.565788	0.059718039
0.0032574435	11.074206	0.058029468
0.0033889322	8.9029297	0.049185205
0.0035204209	11.683029	0.049056757
0.0036519096	12.556992	0.047194730
0.0037833983	10.065018	0.039836552
0.0039148870	8.4018782	0.035119274
0.0040463757	6.7809989	0.030352879
0.0041778644	5.5102645	0.025645509
0.0043093531	4.6678407	0.023174668
0.0044408418	3.8467059	0.020233493
0.0045723305	3.1568447	0.018329600
0.0047038192	2.9266679	0.016891495
0.0048353079	2.5288951	0.015243161
0.0049667966	2.2348810	0.014278422
0.0050982853	1.8944870	0.012453762
0.0052297740	1.7641158	0.012174715
0.0053612627	1.5303588	0.010950146
0.0054927514	1.4330556	0.010315360
0.0056242401	1.2687115	0.0096777743
0.0057557288	1.1989644	0.0091473374
0.0058872175	1.0846752	0.0085839671
0.0060187062	1.0280538	0.0083347803
0.0061501949	0.91060435	0.0075136055
0.0062816836	0.90150949	0.0076448539
0.0064131723	0.84115992	0.0072390157
0.0065446610	0.79769038	0.0069485330
0.0066761496	0.76327876	0.0067650183
0.0068076383	0.73724071	0.0064978462
0.0069391270	0.69822244	0.0064252087
0.0070706157	0.66702740	0.0061806853
0.0072021044	0.64612603	0.0060160085
0.0073335931	0.63578776	0.0059416822
0.0074650818	0.59009611	0.0055575545
0.0075965705	0.58104022	0.0055605118
0.0077280592	0.55692303	0.0054213470
0.0078595479	0.51346604	0.0050810834
0.0079910366	0.51278498	0.0051079675
0.0081225253	0.48069976	0.0048041160
0.0082540140	0.46180592	0.0047355371
0.0083855027	0.44978428	0.0046913654
0.0085169914	0.42614793	0.0044731467
0.0086484801	0.40428543	0.0043252072
0.0087799688	0.39256097	0.0041868555
0.0089114575	0.38589164	0.0041730820
0.0090429462	0.37174703	0.0040672445
0.0091744349	0.34701186	0.0038958140
0.0093059236	0.33512909	0.0037836909
0.0094374123	0.32079984	0.0036771664
0.0095689010	0.30120681	0.0035057244
0.0097003897	0.29655955	0.0035066963
0.0098318784	0.27826934	0.0033485136
0.0099633671	0.27083834	0.0032673839
0.010094856	0.26016635	0.0031930062
0.010226345	0.24306557	0.0030130037
0.010357833	0.25204664	0.0031471427
0.010489322	0.22166548	0.0028645550
0.010620811	0.21517831	0.0028020954
0.010752299	0.21407320	0.0027829892
0.010883788	0.19642832	0.0026111646
0.011015277	0.19264895	0.0026331039
0.011146765	0.18062287	0.0024705797
0.011278254	0.17554692	0.0024260145
0.011409743	0.16533766	0.0023298552
0.011541231	0.15624959	0.0022312263
0.011672720	0.14752634	0.0021732682
0.011804209	0.14229207	0.0020542364
0.011935698	0.13316979	0.0019818776
0.012067186	0.12777155	0.0019304009
0.012198675	0.12321054	0.0018342698
0.012330164	0.11828550	0.0018004903
0.012461652	0.11617356	0.0017642599
0.012593141	0.10956725	0.0016755663
0.012724630	0.10498597	0.0016404040
0.012856118	0.098905803	0.0015410824
0.012987607	0.096865651	0.0015430019
0.013119096	0.093554723	0.0014831267
0.013250585	0.092086848	0.0014551110
0.013382073	0.091504785	0.0014559448
0.013513562	0.084290841	0.0013749970
0.013645051	0.084081783	0.0013836030
0.013776539	0.080540404	0.0013470228
0.013908028	0.079429942	0.0013143725
0.014039517	0.076950584	0.0012878831
0.014171005	0.076203788	0.0012721844
0.014302494	0.073243687	0.0012498824
0.014433983	0.073003514	0.0012496068
0.014565472	0.069464696	0.0011944683
0.014696960	0.067349261	0.0011821025
0.014828449	0.067084704	0.0011607791
0.014959938	0.065052836	0.0011514066
0.015091426	0.067747274	0.0011759456
0.015222915	0.065271539	0.0011273712
0.015354404	0.062292175	0.0011056749
0.015485892	0.062150139	0.0010942216
0.015617381	0.063162316	0.0011072385
0.015748870	0.061140758	0.0010886577
0.015880359	0.062269764	0.0010815028
0.016011847	0.058920340	0.0010532995
0.016143336	0.053980584	0.00099824417
0.016274825	0.053739295	0.00099840902
0.016406313	0.055632482	0.0010082990
0.016537802	0.052494650	0.00097175488
0.016669291	0.052398139	0.00097009347
0.016800779	0.056013909	0.00099784490
0.016932268	0.058842716	0.0010184326
0.017063757	0.060764001	0.0010317914
0.017195246	0.059770785	0.0010137759
0.017326734	0.058266266	0.0010018847
0.017458223	0.056383086	0.00097866697
0.017589712	0.056117243	0.00097372633
0.017721200	0.054679126	0.00096431096
0.017852689	0.053939811	0.00093666834
0.017984178	0.054637806	0.00095527244
0.018115666	0.054282543	0.00094546728
0.018247155	0.053787884	0.00093555472
0.018378644	0.051214962	0.00091379149
0.018510133	0.051354345	0.00090579320
0.018641621	0.053332034	0.00092015021
0.018773110	0.050337149	0.00089021984
0.018904599	0.053141552	0.00091442029
0.019036087	0.050283604	0.00088566254
0.019167576	0.048222340	0.00086115260
0.019299065	0.048882172	0.00085940831
0.019430553	0.047995595	0.00085921192
0.019562042	0.046778893	0.00083918313
0.019693531	0.047215589	0.00084413178
0.019825019	0.045593427	0.00082201244
0.019956508	0.043940677	0.00080465423
0.020087997	0.043754268	0.00080699573
0.020219486	0.044419267	0.00080708505
0.020350974	0.042624868	0.00079456556
0.020482463	0.043026263	0.00078527640
0.020613952	0.042683517	0.00078183235
0.020745440	0.041567585	0.00077577233
0.020876929	0.044256818	0.00078955825
0.021008418	0.042631863	0.00077769453
0.021139906	0.042079602	0.00076914746
0.021271395	0.041882274	0.00075935695
0.021402884	0.040975103	0.00075404843
0.021534373	0.039446038	0.00073616848
0.021665861	0.040637703	0.00074687889
0.021797350	0.039474235	0.00073201331
0.021928839	0.040131491	0.00072810529
0.022060327	0.038966297	0.00072854772
0.022191816	0.039430634	0.00072229830
0.022323305	0.038105921	0.00071225041
0.022454793	0.038546418	0.00071289952
0.022586282	0.037717771	0.00070043154
0.022717771	0.036893970	0.00069936063
0.022849260	0.037368897	0.00069261470
0.022980748	0.036359395	0.00068789423
0.023112237	0.036098765	0.00067803658
0.023243726	0.036924145	0.00068295218
0.023375214	0.037702765	0.00069408996
0.023506703	0.037405765	0.00068604962
0.023638192	0.038498190	0.00069408576
0.023769680	0.037496463	0.00068396985
0.023901169	0.037252251	0.00067911520
0.024032658	0.037623204	0.00068449252
0.024164147	0.036498579	0.00067031989
0.024295635	0.036695964	0.00066571558
0.024427124	0.036818270	0.00066606521
0.024558613	0.036052587	0.00065547311
0.024690101	0.035843440	0.00066169106
0.024821590	0.036606297	0.00066015319
0.024953079	0.035296708	0.00064565917
0.025084567	0.037012096	0.00066095102
0.025216056	0.036287927	0.00064952829
0.025347545	0.036564153	0.00065652832
0.025479034	0.035333478	0.00064018244
0.025610522	0.035607208	0.00063625925
0.025742011	0.035659954	0.00063969077
0.025873500	0.036071906	0.00063954795
0.026004988	0.036520411	0.00064532129
0.026136477	0.036329463	0.00064195869
0.026267966	0.035398262	0.00062704226
0.026399454	0.036377622	0.00063888557
0.026530943	0.035296363	0.00062448318
0.026662432	0.035701856	0.00062928817
0.026793920	0.034751563	0.00061895435
0.026925409	0.035387031	0.00062179132
0.027056898	0.035430147	0.00062656289
0.027188387	0.034944474	0.00061225434
0.027319875	0.035254682	0.00061937277
0.027451364	0.034242065	0.00060667406
0.027582853	0.034416085	0.00060618435
0.027714341	0.033522855	0.00059858815
0.027845830	0.033948529	0.00059790534
0.027977319	0.034948972	0.00061011661
0.028108807	0.033299579	0.00059084355
0.028240296	0.033275003	0.00058888403
0.028371785	0.032893215	0.00058679318
0.028503274	0.033374885	0.00058838137
0.028634762	0.034070967	0.00059235912
0.028766251	0.033494257	0.00058914194
0.028897740	0.033272677	0.00057950450
0.029029228	0.033787486	0.00058756462
0.029160717	0.033320737	0.00058282496
0.029292206	0.032962522	0.00057653155
0.029423694	0.032322679	0.00057542011
0.029555183	0.032641812	0.00056642854
0.029686672	0.032108250	0.00056716898
0.029818161	0.032609702	0.00057111189
0.029949649	0.032024162	0.00056194743
0.030081138	0.031714534	0.00055975535
0.030212627	0.033502201	0.00056862829
0.030344115	0.033024009	0.00056621498
0.030475604	0.033195043	0.00056720584
0.030607093	0.032865395	0.00056210911
0.030738581	0.031088946	0.00054884363
0.030870070	0.032949093	0.00055995629
0.031001559	0.032645844	0.00055530457
0.031133048	0.031144826	0.00054609752
0.031264536	0.032437911	0.00055044555
0.031396025	0.032501441	0.00055410583
0.031527514	0.031251818	0.00054133655
0.031659002	0.031086175	0.00053716093
0.031790491	0.032761411	0.00055330684
0.031921980	0.032653621	0.00054722898
0.032053468	0.031534647	0.00054193228
0.032184957	0.032012677	0.00053924630
0.032316446	0.031645578	0.00053508850
0.032447935	0.031991391	0.00054131507
0.032579423	0.032042726	0.00053777465
0.032710912	0.032104520	0.00053941916
0.032842401	0.032461130	0.00053744214
0.032973889	0.031186402	0.00052722314
0.033105378	0.032081089	0.00053652511
0.033236867	0.032229371	0.00053468081
0.033368355	0.030125054	0.00052779974
0.033499844	0.031163077	0.00053389037
0.033631333	0.030863611	0.00053134142
0.033762822	0.031848111	0.00054464473
0.033894310	0.029914471	0.00052953909
0.034025799	0.030231908	0.00053211439
0.034157288	0.029983171	0.00052947149
0.034288776	0.031391305	0.00054000195
0.034420265	0.030429042	0.00053659331
0.034551754	0.029638821	0.00052712820
0.034683242	0.030218397	0.00053409825
0.034814731	0.031006975	0.00053745721
0.034946220	0.030482863	0.00053452538
0.035077708	0.030204575	0.00053641255
0.035209197	0.030250932	0.00053506119
0.035340686	0.029752918	0.00052675798
0.035472175	0.029223481	0.00053503202
0.035603663	0.029618542	0.00053865342
0.035735152	0.029687948	0.00054715137
0.035866641	0.029945731	0.00054856380
0.035998129	0.029647865	0.00054287492
0.036129618	0.030163267	0.00055096945
0.036261107	0.029072232	0.00054002736
0.036392595	0.030349226	0.00055874568
0.036524084	0.029774796	0.00055167391
0.036655573	0.030290846	0.00055033041
0.036787062	0.029346621	0.00054952287
0.036918550	0.028226392	0.00053556185
0.037050039	0.029390194	0.00055133414
0.037181528	0.028621530	0.00054239114
0.037313016	0.029042212	0.00054629954
0.037444505	0.029681402	0.00055404395
0.037575994	0.028437931	0.00054282494
0.037707482	0.029001352	0.00055258695
0.037838971	0.028997557	0.00055419928
0.037970460	0.028746739	0.00054733903
0.038101949	0.028552512	0.00054883735
0.038233437	0.028907436	0.00054680813
0.038364926	0.029547821	0.00054781509
0.038496415	0.030302938	0.00055344095
0.038627903	0.028770021	0.00053373935
0.038759392	0.030219532	0.00054898628
0.038890881	0.028495542	0.00052708267
0.039022369	0.029191635	0.00053586191
0.039153858	0.029648799	0.00053528260
0.039285347	0.029936245	0.00053527191
0.039416836	0.029857341	0.00053734059
0.039548324	0.028796953	0.00052774543
0.039679813	0.028841955	0.00052489553
0.039811302	0.029179861	0.00053004471
0.039942790	0.029163101	0.00052748752
0.040074279	0.029429046	0.00053132889
0.040205768	0.030289115	0.00053494340
0.040337256	0.028849532	0.00052108635
0.040468745	0.029617235	0.00052826707
0.040600234	0.028658431	0.00051910062
0.040731723	0.029077232	0.00052355371
0.040863211	0.029355715	0.00052691465
0.040994700	0.028271305	0.00051509331
0.041126189	0.029471083	0.00052781648
0.041257677	0.029295794	0.00052231951
0.041389166	0.029432316	0.00052084271
0.041520655	0.029362291	0.00052338360
0.041652143	0.029050610	0.00051827457
0.041783632	0.029601052	0.00052238572
0.041915121	0.028673520	0.00051286600
0.042046610	0.029339497	0.00052069244
0.042178098	0.030723125	0.00052909060
0.042309587	0.030321558	0.00052493569
0.042441076	0.029586554	0.00051930716
0.042572564	0.029205727	0.00051599238
0.042704053	0.029280403	0.00051298138
0.042835542	0.029313939	0.00051455329
0.042967030	0.028605290	0.00050872333
0.043098519	0.028717610	0.00051090248
0.043230008	0.029487975	0.00051641890
0.043361496	0.029911786	0.00051489011
0.043492985	0.029755335	0.00051881094
0.043624474	0.029895409	0.00051446086
0.043755963	0.028903017	0.00050936738
0.043887451	0.029072233	0.00050849539
0.044018940	0.028792086	0.00050404690
0.044150429	0.028681094	0.00051036008
0.044281917	0.028553913	0.00050173536
0.044413406	0.029223925	0.00051046935
0.044544895	0.028793979	0.00050376167
0.044676383	0.030452750	0.00051660725
0.044807872	0.029294836	0.00050886837
0.044939361	0.028885993	0.00050223149
0.045070850	0.028634749	0.00050244115
0.045202338	0.029272316	0.00050541024
0.045333827	0.029109993	0.00049961514
0.045465316	0.028960935	0.00050567024
0.045596804	0.029455047	0.00050585079
0.045728293	0.028928654	0.00050215950
0.045859782	0.028380790	0.00049623339
0.045991270	0.029287953	0.00049957999
0.046122759	0.028660574	0.00049907379
0.046254248	0.029750611	0.00051510137
0.046385737	0.029641482	0.00051535465
0.046517225	0.030944057	0.00052699703
0.046648714	0.028744027	0.00051126346
0.046780203	0.028560730	0.00051641565
0.046911691	0.029751464	0.00052544217
0.047043180	0.029733830	0.00052382085
0.047174669	0.029659084	0.00052485566
0.047306157	0.029038443	0.00052234136
0.047437646	0.029572112	0.00052769128
0.047569135	0.029441286	0.00053163715
0.047700624	0.030035965	0.00053036546
0.047832112	0.029875517	0.00053459398
0.047963601	0.028694493	0.00052163003
0.048095090	0.028208143	0.00052317821
0.048226578	0.029209736	0.00053121874
0.048358067	0.028772032	0.00052503507
0.048489556	0.028797734	0.00052800245
0.048621044	0.028529128	0.00052562729
0.048752533	0.029839806	0.00054171063
0.048884022	0.028831064	0.00052947006
0.049015511	0.029133934	0.00053197510
0.049146999	0.028667393	0.00053047846
0.049278488	0.029451486	0.00053703802
0.049409977	0.029500952	0.00054116870
0.049541465	0.029145442	0.00053471723
0.049672954	0.028766202	0.00053431124
0.049804443	0.029622792	0.00053923936
0.049935931	0.030825225	0.00055085776
0.050067420	0.029910446	0.00054552571
0.050198909	0.029367824	0.00054185179
0.050330398	0.029215736	0.00053781740
0.050461886	0.029075723	0.00053947916
0.050593375	0.029552923	0.00054293715
0.050724864	0.029638127	0.00054415295
0.050856352	0.029976430	0.00054975002
0.050987841	0.029381312	0.00054061840
0.051119330	0.030160543	0.00054874257
0.051250818	0.029512020	0.00054547650
0.051382307	0.028847551	0.00054156399
0.051513796	0.030127845	0.00054890953
0.051645284	0.029519370	0.00054400039
0.051776773	0.029270173	0.00054289679
0.051908262	0.029634015	0.00054798240
0.052039751	0.028803878	0.00054212935
0.052171239	0.030461142	0.00055558371
0.052302728	0.029281762	0.00054828367
0.052434217	0.030284836	0.00055295352
0.052565705	0.029687641	0.00055139803
0.052697194	0.029205429	0.00054590211
0.052828683	0.028950314	0.00054565468
0.052960171	0.029456135	0.00054980748
0.053091660	0.028482772	0.00053951602
0.053223149	0.029782758	0.00055282601
0.053354638	0.028420823	0.00054531991
0.053486126	0.029028451	0.00054871358
0.053617615	0.029776317	0.00055122451
0.053749104	0.029901125	0.00055444544
0.053880592	0.028716051	0.00054332479
0.054012081	0.029735921	0.00055607835
0.054143570	0.029965599	0.00055799662
0.054275058	0.029736571	0.00055392364
0.054406547	0.028814585	0.00054359352
0.054538036	0.030151307	0.00055977722
0.054669525	0.029680654	0.00055191476
0.054801013	0.028196456	0.00054558414
0.054932502	0.029459838	0.00055359176
0.055063991	0.028913675	0.00054634920
0.055195479	0.029816133	0.00055987958
0.055326968	0.029606503	0.00055423909
0.055458457	0.028902714	0.00055242816
0.055589945	0.030062628	0.00055994423
0.055721434	0.028964538	0.00054984183
0.055852923	0.030338818	0.00056473087
0.055984412	0.029580866	0.00055745565
0.056115900	0.028595475	0.00054891589
0.056247389	0.030015226	0.00056042517
0.056378878	0.028157679	0.00054274770
0.056510366	0.029826556	0.00056101507
0.056641855	0.029336915	0.00055387814
0.056773344	0.029296063	0.00055753753
0.056904832	0.029167171	0.00055594793
0.057036321	0.028508326	0.00054698653
0.057167810	0.029698045	0.00056017577
0.057299299	0.029499587	0.00055630629
0.057430787	0.030039895	0.00055760068
0.057562276	0.028687768	0.00055140073
0.057693765	0.028676890	0.00054384855
0.057825253	0.028738645	0.00055069980
0.057956742	0.029039047	0.00055386582
0.058088231	0.028871411	0.00054888250
0.058219719	0.028761444	0.00055132223
0.058351208	0.029029893	0.00054691469
0.058482697	0.029533270	0.00055556297
0.058614186	0.028909441	0.00055081926
0.058745674	0.028999520	0.00054567397
0.058877163	0.029308096	0.00054914756
0.059008652	0.028945815	0.00054359155
0.059140140	0.028421460	0.00054479087
0.059271629	0.028751141	0.00054569277
0.059403118	0.029326922	0.00054617077
0.059534606	0.028509878	0.00054244358
0.059666095	0.028025253	0.00053320759
0.059797584	0.029512324	0.00054751055
0.059929072	0.029757583	0.00055018603
0.060060561	0.028760563	0.00053910585
0.060192050	0.029097517	0.00054389983
0.060323539	0.028370305	0.00053482248
0.060455027	0.028377685	0.00053657979
0.060586516	0.028931097	0.00054189460
0.060718005	0.028729395	0.00053751150
0.060849493	0.028743802	0.00053660405
0.060980982	0.029825917	0.00054744231
0.061112471	0.029192480	0.00053942735
0.061243959	0.028289848	0.00053770827
0.061375448	0.029199307	0.00053865142
0.061506937	0.029115322	0.00054084715
0.061638426	0.029542770	0.00054071121
0.061769914	0.029765253	0.00054544535
0.061901403	0.029290687	0.00054360775
0.062032892	0.030392448	0.00054721864
0.062164380	0.028839397	0.00053629524
0.062295869	0.029749333	0.00054366765
0.062427358	0.029537504	0.00054087668
0.062558846	0.028845651	0.00053867789
0.062690335	0.029103966	0.00053412220
0.062821824	0.028081599	0.00052926263
0.062953313	0.029417765	0.00054082404
0.063084801	0.028023097	0.00052776023
0.063216290	0.030103725	0.00054912301
0.063347779	0.029148215	0.00053591239
0.063479267	0.029473353	0.00053495388
0.063610756	0.029311268	0.00054031230
0.063742245	0.029266858	0.00053725056
0.063873733	0.029042698	0.00053865245
0.064005222	0.029703484	0.00053991200
0.064136711	0.028934721	0.00053279691
0.064268200	0.029450343	0.00053610018
0.064399688	0.028192424	0.00052572344
0.064531177	0.028303581	0.00052885326
0.064662666	0.028755850	0.00053099642
0.064794154	0.029217078	0.00053533201
0.064925643	0.029832256	0.00054207389
0.065057132	0.028480865	0.00053132555
0.065188620	0.028993874	0.00053202615
0.065320109	0.028567577	0.00052645388
0.065451598	0.028511816	0.00052686442
0.065583087	0.028130902	0.00052566363
0.065714575	0.028614474	0.00052688716
0.065846064	0.029722899	0.00053754144
0.065977553	0.029057813	0.00053080838
0.066109041	0.028624130	0.00052633780
0.066240530	0.027725117	0.00052046245
0.066372019	0.028644891	0.00052744994
0.066503507	0.029485204	0.00053461653
0.066634996	0.028542160	0.00052492096
0.066766485	0.028554091	0.00052700187
0.066897973	0.028600926	0.00052702125
0.067029462	0.029646868	0.00053404613
0.067160951	0.030025055	0.00054011345
0.067292440	0.028576823	0.00052446479
0.067423928	0.030337629	0.00053422440
0.067555417	0.028333766	0.00052298121
0.067686906	0.028707800	0.00052461897
0.067818394	0.028664021	0.00052610607
0.067949883	0.028600470	0.00052261394
0.068081372	0.028511829	0.00052356538
0.068212860	0.028959540	0.00052402845
0.068344349	0.029590444	0.00053065234
0.068475838	0.028221831	0.00052010800
0.068607327	0.029706700	0.00053319353
0.068738815	0.029402950	0.00052452829
0.068870304	0.028478883	0.00052197450
0.069001793	0.029620031	0.00053014868
0.069133281	0.029632024	0.00052935939
0.069264770	0.028730908	0.00052561700
0.069396259	0.029239621	0.00052050073
0.069527747	0.028516906	0.00052139122
0.069659236	0.029167739	0.00052626224
0.069790725	0.027859389	0.00051506934
0.069922214	0.028905858	0.00052278132
0.070053702	0.029879083	0.00052731792
0.070185191	0.028710665	0.00052218247
0.070316680	0.028764812	0.00051875410
0.070448168	0.028731228	0.00052008611
0.070579657	0.028892116	0.00052400511
0.070711146	0.028944874	0.00051920658
0.070842634	0.028049236	0.00051530957
0.070974123	0.030488060	0.00053092486
0.071105612	0.028742573	0.00051679913
0.071237101	0.028069256	0.00051582710
0.071368589	0.028436457	0.00051245665
0.071500078	0.029273752	0.00052334273
0.071631567	0.028637403	0.00051845779
0.071763055	0.028546287	0.00051703201
0.071894544	0.028353850	0.00051489307
0.072026033	0.028610980	0.00051378174
0.072157521	0.027197618	0.00050758915
0.072289010	0.028010783	0.00051277787
0.072420499	0.027770552	0.00050747687
0.072551988	0.027851163	0.00050749259
0.072683476	0.028520028	0.00051324364
0.072814965	0.028144602	0.00051338829
0.072946454	0.026841523	0.00050218136
0.073077942	0.026923649	0.00049964565
0.073209431	0.027883441	0.00051059326
0.073340920	0.027945604	0.00050718626
0.073472408	0.027758431	0.00050682790
0.073603897	0.027606694	0.00050776254
0.073735386	0.026937456	0.00049858608
0.073866875	0.027849041	0.00050764392
0.073998363	0.028219876	0.00050989184
0.074129852	0.028258792	0.00051112596
0.074261341	0.027315358	0.00050573314
0.074392829	0.028602346	0.00050898558
0.074524318	0.027729142	0.00050597957
0.074655807	0.026867347	0.00049687118
0.074787295	0.026676080	0.00049723975
0.074918784	0.027803190	0.00050612143
0.075050273	0.027923583	0.00050401690
0.075181761	0.027682238	0.00050226500
0.075313250	0.027146416	0.00050054201
0.075444739	0.027189871	0.00049857614
0.075576228	0.027805845	0.00050391214
0.075707716	0.026448835	0.00049267179
0.075839205	0.027880338	0.00050297344
0.075970694	0.026560157	0.00049322122
0.076102182	0.027569494	0.00049984751
0.076233671	0.027730447	0.00050543300
0.076365160	0.027365171	0.00049703976
0.076496648	0.027103347	0.00049723406
0.076628137	0.027295870	0.00049978494
0.076759626	0.027145505	0.00049432044
0.076891115	0.026989099	0.00049581250
0.077022603	0.027639719	0.00049861818
0.077154092	0.027068663	0.00049358247
0.077285581	0.026868321	0.00049513696
0.077417069	0.027051612	0.00049350920
0.077548558	0.026433814	0.00049083947
0.077680047	0.026711412	0.00049011537
0.077811535	0.028002079	0.00050082256
0.077943024	0.026532453	0.00048996096
0.078074513	0.027569721	0.00049667083
0.078206002	0.026430935	0.00049039456
0.078337490	0.027155241	0.00049240259
0.078468979	0.026933476	0.00048905906
0.078600468	0.026967289	0.00049243434
0.078731956	0.026881942	0.00049070151
0.078863445	0.027739528	0.00049868701
0.078994934	0.027301803	0.00049301944
0.079126422	0.027034953	0.00049073630
0.079257911	0.026072893	0.00048451860
0.079389400	0.026589475	0.00048645773
0.079520889	0.027212429	0.00049233467
0.079652377	0.027347624	0.00049327647
0.079783866	0.026503036	0.00048547197
0.079915355	0.026856125	0.00049115052
0.080046843	0.026883139	0.00048758439
0.080178332	0.026445047	0.00048521273
0.080309821	0.027118575	0.00049179404
0.080441309	0.025878509	0.00047778552
0.080572798	0.027385146	0.00049269850
0.080704287	0.027805966	0.00049497281
0.080835776	0.026475629	0.00048506889
0.080967264	0.026232167	0.00048449442
0.081098753	0.025424768	0.00047269626
0.081230242	0.026642779	0.00048693700
0.081361730	0.025914274	0.00047825409
0.081493219	0.026952944	0.00048547153
0.081624708	0.026854265	0.00048696090
0.081756196	0.026446845	0.00047820865
0.081887685	0.026190050	0.00048236874
0.082019174	0.026512533	0.00048283354
0.082150663	0.026753576	0.00048561560
0.082282151	0.025873037	0.00047777155
0.082413640	0.026287844	0.00047809322
0.082545129	0.026474548	0.00048182692
0.082676617	0.026260518	0.00048102908
0.082808106	0.027107199	0.00048663050
0.082939595	0.025972997	0.00047943742
0.083071083	0.026167756	0.00047531960
0.083202572	0.025984008	0.00047583152
0.083334061	0.025232807	0.00047278975
0.083465549	0.026117122	0.00047554653
0.083597038	0.025772201	0.00047731261
0.083728527	0.025904657	0.00047131628
0.083860016	0.026395947	0.00048019465
0.083991504	0.025286017	0.00047268463
0.084122993	0.026493792	0.00047727339
0.084254482	0.026394374	0.00047884784
0.084385970	0.025833386	0.00047413670
0.084517459	0.026631660	0.00047870436
0.084648948	0.026032582	0.00047583848
0.084780436	0.026710158	0.00047683907
0.084911925	0.026085539	0.00047413816
0.085043414	0.025419851	0.00046761200
0.085174903	0.026891032	0.00047900360
0.085306391	0.026506396	0.00047969624
0.085437880	0.025838908	0.00047069019
0.085569369	0.025726950	0.00047277722
0.085700857	0.026512492	0.00047596427
0.085832346	0.025395969	0.00046792656
0.085963835	0.025809563	0.00047376706
0.086095323	0.025941737	0.00046949394
0.086226812	0.025396413	0.00046619697
0.086358301	0.025693339	0.00046887867
0.086489790	0.025765758	0.00046871315
0.086621278	0.025854621	0.00047124712
0.086752767	0.026244632	0.00047280221
0.086884256	0.026426869	0.00047198408
0.087015744	0.026366118	0.00047470679
0.087147233	0.025341748	0.00046430092
0.087278722	0.025589549	0.00046852142
0.087410210	0.026066598	0.00047006865
0.087541699	0.025906987	0.00046867570
0.087673188	0.025269140	0.00046499981
0.087804677	0.025328100	0.00046322505
0.087936165	0.025309802	0.00046596340
0.088067654	0.025851800	0.00046811230
0.088199143	0.025769485	0.00046461806
0.088330631	0.026228893	0.00047226575
0.088462120	0.025620204	0.00046410563
0.088593609	0.026005098	0.00047036821
0.088725097	0.026939202	0.00047358218
0.088856586	0.026296301	0.00046727265
0.088988075	0.026266279	0.00047097267
0.089119564	0.025698878	0.00046501955
0.089251052	0.026159741	0.00046943947
0.089382541	0.026289891	0.00046846956
0.089514030	0.025338096	0.00046012113
0.089645518	0.025855436	0.00046474013
0.089777007	0.025940282	0.00046481153
0.089908496	0.026437767	0.00047013420
0.090039984	0.025282860	0.00046003454
0.090171473	0.025580703	0.00046005499
0.090302962	0.025731070	0.00046512318
0.090434451	0.026087198	0.00046516064
0.090565939	0.024801982	0.00045584743
0.090697428	0.026357504	0.00046849940
0.090828917	0.026033447	0.00046140018
0.090960405	0.024802963	0.00045657526
0.091091894	0.025169295	0.00045700218
0.091223383	0.024668816	0.00045624724
0.091354871	0.025990925	0.00046601924
0.091486360	0.026327071	0.00047537422
0.091617849	0.025856045	0.00047630848
0.091749337	0.024895234	0.00047317525
0.091880826	0.024987477	0.00047831470
0.092012315	0.025221966	0.00048252936
0.092143804	0.025258092	0.00048208083
0.092275292	0.025129727	0.00048506990
0.092406781	0.025268105	0.00048768333
0.092538270	0.025031184	0.00048885335
0.092669758	0.025866741	0.00050023639
0.092801247	0.025177601	0.00047890390
0.092932736	0.025370433	0.00048176230
0.093064224	0.025449421	0.00047666533
0.093195713	0.025400165	0.00047492997
0.093327202	0.025001971	0.00047009564
0.093458691	0.025970389	0.00047261677
0.093590179	0.024906107	0.00046939990
0.093721668	0.024508222	0.00046472257
0.093853157	0.024768123	0.00046611439
0.093984645	0.025275039	0.00046675550
0.094116134	0.024543448	0.00046005007
0.094247623	0.024947737	0.00046351224
0.094379111	0.024792716	0.00046287434
0.094510600	0.025293434	0.00046530486
0.094642089	0.024972995	0.00046520519
0.094773578	0.024722404	0.00045588613
0.094905066	0.024790019	0.00046093843
0.095036555	0.025671678	0.00047172277
0.095168044	0.025369896	0.00046306987
0.095299532	0.025923457	0.00046775796
0.095431021	0.025659995	0.00046254289
0.095562510	0.024964828	0.00045990497
0.095693998	0.024325553	0.00045599390
0.095825487	0.024732174	0.00045429712
0.095956976	0.024720033	0.00045989360
0.096088465	0.024649774	0.00045383855
0.096219953	0.025039342	0.00045923616
0.096351442	0.023928176	0.00045087905
0.096482931	0.024193626	0.00045000368
0.096614419	0.024455706	0.00045217588
0.096745908	0.024341856	0.00045155633
0.096877397	0.024250803	0.00044820159
0.097008885	0.024824131	0.00045380053
0.097140374	0.024151946	0.00044959067
0.097271863	0.025481208	0.00045915709
0.097403352	0.025004782	0.00045437959
0.097534840	0.023892544	0.00044417147
0.097666329	0.024633944	0.00045312096
0.097797818	0.024604889	0.00044794481
0.097929306	0.024519450	0.00044866752
0.098060795	0.023930271	0.00044335014
0.098192284	0.024134838	0.00044100408
0.098323772	0.024418639	0.00044807489
0.098455261	0.024832571	0.00044617374
0.098586750	0.024464113	0.00044239558
0.098718239	0.024091037	0.00043982424
0.098849727	0.024308335	0.00044057337
0.098981216	0.024793524	0.00044435777
0.099112705	0.023281432	0.00043128862
0.099244193	0.024121032	0.00043725070
0.099375682	0.024912434	0.00044485532
0.099507171	0.025108664	0.00044361713
0.099638659	0.024075997	0.00044068630
0.099770148	0.024847289	0.00044351494
0.099901637	0.024320895	0.00043904532
0.10003313	0.024507810	0.00044316699
0.10016461	0.023333044	0.00043285808
0.10029610	0.023345826	0.00043601303
0.10042759	0.023947043	0.00043720867
0.10055908	0.024640459	0.00044233117
0.10069057	0.024001066	0.00043951835
0.10082206	0.023614407	0.00043576972
0.10095355	0.024141961	0.00044127124
0.10108504	0.024081348	0.00043606028
0.10121652	0.024091241	0.00043746872
0.10134801	0.023907375	0.00043809706
0.10147950	0.024280657	0.00043976144
0.10161099	0.024509742	0.00044137293
0.10174248	0.024374718	0.00044139636
0.10187397	0.024443884	0.00043703578
0.10200546	0.024274096	0.00043994295
0.10213694	0.023559340	0.00043159304
0.10226843	0.024631806	0.00044156211
0.10239992	0.023375883	0.00043038914
0.10253141	0.024654087	0.00043594718
0.10266290	0.023560175	0.00043470635
0.10279439	0.023881294	0.00043360561
0.10292588	0.024124164	0.00043622549
0.10305737	0.023411591	0.00043097780
0.10318885	0.024030085	0.00043310831
0.10332034	0.024026975	0.00043368977
0.10345183	0.023831127	0.00043140221
0.10358332	0.024037776	0.00043471825
0.10371481	0.024085892	0.00043375049
0.10384630	0.023650435	0.00042988600
0.10397779	0.024067297	0.00043407536
0.10410928	0.024358177	0.00043751476
0.10424076	0.023494006	0.00042860177
0.10437225	0.024365659	0.00043527163
0.10450374	0.024126234	0.00042954879
0.10463523	0.024071607	0.00043315167
0.10476672	0.023689905	0.00043000920
0.10489821	0.023931789	0.00043163135
0.10502970	0.024478007	0.00043408379
0.10516118	0.024225422	0.00043150405
0.10529267	0.023843001	0.00043244498
0.10542416	0.024705347	0.00043647919
0.10555565	0.024008900	0.00043175652
0.10568714	0.023740486	0.00042909484
0.10581863	0.023779095	0.00042848259
0.10595012	0.023496791	0.00042634497
0.10608161	0.023558618	0.00042765265
0.10621309	0.024177975	0.00043060914
0.10634458	0.023908502	0.00042840149
0.10647607	0.024091748	0.00043008344
0.10660756	0.023484733	0.00042522258
0.10673905	0.023471185	0.00042747131
0.10687054	0.024009860	0.00043372179
0.10700203	0.023420732	0.00043458013
0.10713352	0.024308913	0.00044465732
0.10726500	0.023844009	0.00044646806
0.10739649	0.024073309	0.00045127640
0.10752798	0.024062905	0.00044915905
0.10765947	0.023472298	0.00044869438
0.10779096	0.024070276	0.00045381686
0.10792245	0.023560276	0.00045579111
0.10805394	0.023979191	0.00045840753
0.10818542	0.024618758	0.00046254466
0.10831691	0.024850394	0.00046967897
0.10844840	0.023782047	0.00046139495
0.10857989	0.023796974	0.00046532614
0.10871138	0.023108362	0.00046074065
0.10884287	0.023826399	0.00046436798
0.10897436	0.024174705	0.00047094253
0.10910585	0.023588711	0.00046801025
0.10923733	0.024587162	0.00047294400
0.10936882	0.024781903	0.00048228626
0.10950031	0.024075870	0.00047284188
0.10963180	0.023917774	0.00047368919
0.10976329	0.024643016	0.00048178601
0.10989478	0.023466460	0.00047384780
0.11002627	0.023477885	0.00047991922
0.11015776	0.024144343	0.00047946874
0.11028924	0.024168352	0.00048181128
0.11042073	0.023645887	0.00048360050
0.11055222	0.024033316	0.00048156875
0.11068371	0.023528293	0.00048128117
0.11081520	0.024411587	0.00048906734
0.11094669	0.024105394	0.00048599331
0.11107818	0.024203602	0.00049190394
0.11120966	0.023405601	0.00048168329
0.11134115	0.024232988	0.00049214050
0.11147264	0.023238769	0.00048150517
0.11160413	0.024181238	0.00049263628
0.11173562	0.023480838	0.00049013557
0.11186711	0.024083021	0.00047850376
0.11199860	0.024364613	0.00048281215
0.11213009	0.024535212	0.00047432140
0.11226157	0.023441048	0.00046314880
0.11239306	0.024263309	0.00046842251
0.11252455	0.023885302	0.00046406911
0.11265604	0.024173995	0.00046699048
0.11278753	0.023604984	0.00045522232
0.11291902	0.023195818	0.00045360970
0.11305051	0.024168029	0.00046272395
0.11318200	0.023349220	0.00045114510
0.11331348	0.023429744	0.00045421907
0.11344497	0.023848115	0.00045493273
0.11357646	0.023831322	0.00045025437
0.11370795	0.023228643	0.00044861305
0.11383944	0.024294566	0.00045662899
0.11397093	0.024042871	0.00045185346
0.11410242	0.024126386	0.00045498493
0.11423390	0.024369233	0.00045013130
0.11436539	0.024290637	0.00045555762
0.11449688	0.024034090	0.00044710546
0.11462837	0.024458463	0.00045635141
0.11475986	0.024129281	0.00044813049
0.11489135	0.023650198	0.00044282935
0.11502284	0.023660979	0.00044626316
0.11515433	0.024057362	0.00044757356
0.11528581	0.023667307	0.00044436842
0.11541730	0.023531586	0.00044051935
0.11554879	0.024182590	0.00044441847
0.11568028	0.023553062	0.00044423551
0.11581177	0.023788813	0.00044203467
0.11594326	0.024015304	0.00044485184
0.11607475	0.022933809	0.00043568109
0.11620624	0.023704487	0.00043741906
0.11633772	0.023276035	0.00043627838
0.11646921	0.023889185	0.00044214921
0.11660070	0.024293282	0.00044235154
0.11673219	0.023351799	0.00043570025
0.11686368	0.023346953	0.00043436781
0.11699517	0.023529268	0.00043519136
0.11712666	0.024082868	0.00043917552
0.11725814	0.023623343	0.00043511665
0.11738963	0.023695867	0.00043188935
0.11752112	0.024027509	0.00043347725
0.11765261	0.024551557	0.00043964094
0.11778410	0.023668587	0.00043524000
0.11791559	0.023514433	0.00043005398
0.11804708	0.023745920	0.00042986942
0.11817857	0.024335156	0.00043607720
0.11831005	0.023526796	0.00042667777
0.11844154	0.023645516	0.00043091078
0.11857303	0.024183349	0.00042945719
0.11870452	0.024423107	0.00043386998
0.11883601	0.023808034	0.00043030568
0.11896750	0.024003175	0.00042988175
0.11909899	0.024094723	0.00043080630
0.11923048	0.023926529	0.00042384030
0.11936196	0.024014410	0.00042889345
0.11949345	0.023382701	0.00042126315
0.11962494	0.024385931	0.00042838825
0.11975643	0.023496967	0.00042380530
0.11988792	0.024011389	0.00042299667
0.12001941	0.023784188	0.00042086421
0.12015090	0.023571429	0.00041989795
0.12028239	0.024303913	0.00042741591
0.12041387	0.023953785	0.00042152471
0.12054536	0.023910531	0.00041974326
0.12067685	0.023587965	0.00041725343
0.12080834	0.023508193	0.00041877148
0.12093983	0.023617548	0.00041510894
0.12107132	0.024027881	0.00042231747
0.12120281	0.024245788	0.00042165106
0.12133429	0.023619872	0.00041648538
0.12146578	0.023950641	0.00042030008
0.12159727	0.023421437	0.00041364021
0.12172876	0.023363733	0.00041449360
0.12186025	0.023543715	0.00041325383
0.12199174	0.023841116	0.00041763015
0.12212323	0.023584640	0.00041478434
0.12225472	0.023551182	0.00041369763
0.12238620	0.024053228	0.00041802593
0.12251769	0.023546260	0.00041342731
0.12264918	0.023122523	0.00041139657
0.12278067	0.023314768	0.00041506117
0.12291216	0.024396631	0.00042149478
0.12304365	0.023580228	0.00041429645
0.12317514	0.023903675	0.00041562212
0.12330663	0.023868254	0.00041489236
0.12343811	0.024233847	0.00041900170
0.12356960	0.023878316	0.00041352289
0.12370109	0.023881176	0.00041504327
0.12383258	0.023461812	0.00041101269
0.12396407	0.023452673	0.00040816524
0.12409556	0.024005183	0.00041893697
0.12422705	0.023647655	0.00041091447
0.12435853	0.023432009	0.00041251784
0.12449002	0.023998508	0.00041334640
0.12462151	0.023815546	0.00041579376
0.12475300	0.022873746	0.00040589264
0.12488449	0.023693052	0.00041208377
0.12501598	0.023728935	0.00041390841
0.12514747	0.023342307	0.00040832965
0.12527896	0.023950878	0.00041267714
0.12541044	0.024372958	0.00041715599
0.12554193	0.023271294	0.00040690444
0.12567342	0.023943579	0.00041262993
0.12580491	0.023749902	0.00041219644
0.12593640	0.023735667	0.00040854711
0.12606789	0.024110293	0.00041425049
0.12619938	0.023287321	0.00040634738
0.12633087	0.023935398	0.00041292385
0.12646235	0.024265004	0.00041372514
0.12659384	0.023553579	0.00040566081
0.12672533	0.023290391	0.00040868635
0.12685682	0.023325035	0.00040563966
0.12698831	0.023517690	0.00040886718
0.12711980	0.023181950	0.00040464797
0.12725129	0.023690564	0.00040565500
0.12738277	0.023544667	0.00040959938
0.12751426	0.022707068	0.00040102392
0.12764575	0.024081432	0.00041123200
0.12777724	0.023779250	0.00040632916
0.12790873	0.023507183	0.00040663867
0.12804022	0.023997172	0.00041110454
0.12817171	0.022972790	0.00040207624
0.12830320	0.023523043	0.00040545973
0.12843468	0.023761982	0.00040746046
0.12856617	0.023946928	0.00040819314
0.12869766	0.023708594	0.00040694456
0.12882915	0.022985837	0.00040330924
0.12896064	0.023677773	0.00040510418
0.12909213	0.024040655	0.00040827770
0.12922362	0.023932607	0.00040713987
0.12935511	0.023270756	0.00040403119
0.12948659	0.024431837	0.00041088788
0.12961808	0.022958265	0.00040000708
0.12974957	0.023431821	0.00040374386
0.12988106	0.024273116	0.00040856842
0.13001255	0.024123385	0.00040640221
0.13014404	0.024682356	0.00041255490
0.13027553	0.024048116	0.00040597445
0.13040701	0.023014429	0.00039923194
0.13053850	0.023770420	0.00040632626
0.13066999	0.023529178	0.00040299248
0.13080148	0.023771372	0.00040501195
0.13093297	0.023365883	0.00040041142
0.13106446	0.023515833	0.00040274388
0.13119595	0.023122106	0.00040040130
0.13132744	0.024045005	0.00040517399
0.13145892	0.024209917	0.00040634263
0.13159041	0.024069945	0.00040451033
0.13172190	0.023665792	0.00040233615
0.13185339	0.023441737	0.00040129942
0.13198488	0.023519272	0.00040071310
0.13211637	0.023679936	0.00040170226
0.13224786	0.023763615	0.00040134324
0.13237935	0.023720699	0.00040253811
0.13251083	0.023283221	0.00040036675
0.13264232	0.024185010	0.00040440984
0.13277381	0.023608060	0.00040229945
0.13290530	0.023640288	0.00039953209
0.13303679	0.023891546	0.00040239158
0.13316828	0.023822707	0.00040269668
0.13329977	0.024167121	0.00040123926
0.13343125	0.023772556	0.00040470367
0.13356274	0.024255624	0.00040156138
0.13369423	0.023449144	0.00039847280
0.13382572	0.024114675	0.00040317042
0.13395721	0.024079742	0.00040228189
0.13408870	0.023789219	0.00040209351
0.13422019	0.023471609	0.00039640860
0.13435168	0.023616875	0.00039954533
0.13448316	0.023678227	0.00040028018
0.13461465	0.024034348	0.00039980305
0.13474614	0.023336301	0.00039701512
0.13487763	0.023748867	0.00039871732
0.13500912	0.023543067	0.00039784941
0.13514061	0.023592556	0.00040002940
0.13527210	0.023727697	0.00039939618
0.13540359	0.023650104	0.00039794592
0.13553507	0.023694401	0.00039765317
0.13566656	0.023715491	0.00039765715
0.13579805	0.023864359	0.00040108246
0.13592954	0.023866318	0.00039740858
0.13606103	0.023274339	0.00039521034
0.13619252	0.023891705	0.00039811641
0.13632401	0.023437108	0.00039433431
0.13645549	0.023612870	0.00039862686
0.13658698	0.024659675	0.00040240929
0.13671847	0.023991511	0.00039931467
0.13684996	0.024331983	0.00040109020
0.13698145	0.023410815	0.00039490207
0.13711294	0.023407700	0.00039385061
0.13724443	0.024289737	0.00040118053
0.13737592	0.023289244	0.00039212597
0.13750740	0.023448724	0.00039589538
0.13763889	0.023801705	0.00039363517
0.13777038	0.023476267	0.00039542414
0.13790187	0.023874374	0.00039653982
0.13803336	0.023676555	0.00039429025
0.13816485	0.023745009	0.00039650944
0.13829634	0.024018337	0.00039510077
0.13842783	0.023019331	0.00039111286
0.13855931	0.023750232	0.00039424919
0.13869080	0.023407275	0.00039186391
0.13882229	0.023903081	0.00039493846
0.13895378	0.023553677	0.00039201880
0.13908527	0.023595774	0.00039495427
0.13921676	0.023642316	0.00039354987
0.13934825	0.024297938	0.00039865442
0.13947973	0.023628800	0.00039220430
0.13961122	0.023296650	0.00038906860
0.13974271	0.023907981	0.00039456169
0.13987420	0.024129664	0.00039754486
0.14000569	0.024032139	0.00039334729
0.14013718	0.023681828	0.00039371786
0.14026867	0.023826671	0.00039362498
0.14040016	0.022542896	0.00038485162
0.14053164	0.023718629	0.00039388165
0.14066313	0.023844909	0.00039143691
0.14079462	0.023535780	0.00039124451
0.14092611	0.023036152	0.00038599527
0.14105760	0.023472778	0.00038900859
0.14118909	0.023613328	0.00039244163
0.14132058	0.023377289	0.00038607227
0.14145207	0.024535128	0.00039501991
0.14158355	0.023817166	0.00038897504
0.14171504	0.024219305	0.00039396598
0.14184653	0.023795620	0.00039006156
0.14197802	0.023276213	0.00038530122
0.14210951	0.023637680	0.00038870671
0.14224100	0.023503216	0.00039000956
0.14237249	0.023796776	0.00038865837
0.14250398	0.023105417	0.00038541678
0.14263546	0.023191564	0.00038381669
0.14276695	0.022926646	0.00038390003
0.14289844	0.024382057	0.00039442763
0.14302993	0.023877684	0.00038990775
0.14316142	0.023400107	0.00038615919
0.14329291	0.023671544	0.00038591101
0.14342440	0.023644176	0.00038835106
0.14355588	0.023340556	0.00038500468
0.14368737	0.023350523	0.00038643921
0.14381886	0.023088255	0.00038625144
0.14395035	0.023009331	0.00038046868
0.14408184	0.023503783	0.00038675217
0.14421333	0.023914784	0.00038857651
0.14434482	0.023644387	0.00038556324
0.14447631	0.024278172	0.00039129553
0.14460779	0.023527945	0.00038622375
0.14473928	0.023597878	0.00038530064
0.14487077	0.024062965	0.00039205860
0.14500226	0.023088701	0.00038252626
0.14513375	0.023317115	0.00038710714
0.14526524	0.023991765	0.00038634569
0.14539673	0.023252728	0.00038350155
0.14552822	0.023476228	0.00038697423
0.14565970	0.023804162	0.00038609005
0.14579119	0.023979710	0.00038978390
0.14592268	0.023918711	0.00038644174
0.14605417	0.023916502	0.00038565784
0.14618566	0.023409791	0.00038414439
0.14631715	0.024225474	0.00038699377
0.14644864	0.023505608	0.00038378113
0.14658012	0.023959515	0.00038669221
0.14671161	0.024441275	0.00039142526
0.14684310	0.024284606	0.00039082230
0.14697459	0.023374676	0.00038309294
0.14710608	0.023728339	0.00038538708
0.14723757	0.023593553	0.00038339196
0.14736906	0.023778543	0.00038400430
0.14750055	0.023102934	0.00038162947
0.14763203	0.023407638	0.00038171964
0.14776352	0.023781043	0.00038391805
0.14789501	0.023564409	0.00038405131
0.14802650	0.023118409	0.00037823192
0.14815799	0.024025822	0.00038740186
0.14828948	0.023132593	0.00037919866
0.14842097	0.023582747	0.00038396670
0.14855246	0.024247701	0.00038627175
0.14868394	0.023584317	0.00038024958
0.14881543	0.023134378	0.00037899901
0.14894692	0.023153039	0.00038111531
0.14907841	0.023959472	0.00038496072
0.14920990	0.022886093	0.00037822394
0.14934139	0.024173038	0.00038520254
0.14947288	0.023696972	0.00038413774
0.14960436	0.023082399	0.00037806004
0.14973585	0.023261207	0.00037982196
0.14986734	0.023974651	0.00038446324
0.14999883	0.023413239	0.00037953832
0.15013032	0.023497938	0.00038191000
0.15026181	0.023257224	0.00038050229
0.15039330	0.023874569	0.00038237378
0.15052479	0.023959848	0.00038300727
0.15065627	0.023414352	0.00037962656
0.15078776	0.023614597	0.00038140295
0.15091925	0.022794151	0.00037651861
0.15105074	0.023392844	0.00037820015
0.15118223	0.023243939	0.00037923881
0.15131372	0.023857373	0.00038224209
0.15144521	0.023189523	0.00037811727
0.15157670	0.023454195	0.00037946585
0.15170818	0.023944750	0.00038087886
0.15183967	0.023682213	0.00037967805
0.15197116	0.023394886	0.00037857765
0.15210265	0.023746614	0.00038096665
0.15223414	0.023717720	0.00037951221
0.15236563	0.024218726	0.00038275781
0.15249712	0.023711345	0.00037980549
0.15262860	0.023790786	0.00037963450
0.15276009	0.023980168	0.00038143297
0.15289158	0.023605370	0.00037951483
0.15302307	0.023518539	0.00037814276
0.15315456	0.024046624	0.00038086673
0.15328605	0.023554516	0.00037847522
0.15341754	0.024550175	0.00038613666
0.15354903	0.023174037	0.00037401778
0.15368051	0.023510424	0.00037789739
0.15381200	0.023264653	0.00037411962
0.15394349	0.023386475	0.00037527863
0.15407498	0.023762241	0.00037979859
0.15420647	0.023871764	0.00037719134
0.15433796	0.023490633	0.00037658535
0.15446945	0.023703564	0.00037687025
0.15460094	0.024349190	0.00038280002
0.15473242	0.023816334	0.00037822665
0.15486391	0.023049368	0.00037187506
0.15499540	0.023081392	0.00037348945
0.15512689	0.023421380	0.00037712035
0.15525838	0.024231148	0.00038037725
0.15538987	0.022821650	0.00037106907
0.15552136	0.023202727	0.00037333827
0.15565284	0.024251478	0.00037899888
0.15578433	0.023194208	0.00037349672
0.15591582	0.023460359	0.00037475604
0.15604731	0.023416993	0.00037602029
0.15617880	0.023351098	0.00037371455
0.15631029	0.024025104	0.00037825745
0.15644178	0.023616961	0.00037380604
0.15657327	0.023575916	0.00037553412
0.15670475	0.023918552	0.00037592011
0.15683624	0.023382546	0.00037339816
0.15696773	0.023791520	0.00037505203
0.15709922	0.023401128	0.00037348927
0.15723071	0.023372439	0.00037343339
0.15736220	0.023665235	0.00037317187
0.15749369	0.022779912	0.00036797666
0.15762518	0.022937102	0.00036880832
0.15775666	0.023859415	0.00037552518
0.15788815	0.023348889	0.00037412898
0.15801964	0.022656236	0.00036668006
0.15815113	0.023183912	0.00037169331
0.15828262	0.023747096	0.00037495670
0.15841411	0.023177138	0.00037069986
0.15854560	0.024400145	0.00037838444
0.15867708	0.023459496	0.00037014362
0.15880857	0.023405255	0.00037257962
0.15894006	0.023410010	0.00037136051
0.15907155	0.023575709	0.00037198892
0.15920304	0.023256149	0.00037221977
0.15933453	0.023731866	0.00037148160
0.15946602	0.024005025	0.00037458691
0.15959751	0.023833205	0.00037438763
0.15972899	0.023677099	0.00037356450
0.15986048	0.024020249	0.00037551341
0.15999197	0.023629948	0.00037101456
0.16012346	0.023695546	0.00037294482
0.16025495	0.023594854	0.00037183871
0.16038644	0.023616383	0.00037070423
0.16051793	0.023089060	0.00037004888
0.16064942	0.024282178	0.00037346544
0.16078090	0.023915392	0.00037345133
0.16091239	0.023491586	0.00037113513
0.16104388	0.022935204	0.00036489279
0.16117537	0.023702270	0.00037270451
0.16130686	0.023675866	0.00037039575
0.16143835	0.023498709	0.00037031764
0.16156984	0.023419701	0.00037045967
0.16170133	0.023913247	0.00037049442
0.16183281	0.023112542	0.00036775684
0.16196430	0.023767792	0.00037205618
0.16209579	0.023251714	0.00036792141
0.16222728	0.023294390	0.00036973373
0.16235877	0.023481229	0.00036759330
0.16249026	0.022886183	0.00036467908
0.16262175	0.023090326	0.00036688290
0.16275323	0.023586525	0.00036943476
0.16288472	0.023441610	0.00036751088
0.16301621	0.023712556	0.00036900616
0.16314770	0.023026512	0.00036650903
0.16327919	0.023241820	0.00036690650
0.16341068	0.023927735	0.00037094764
0.16354217	0.023669927	0.00036966744
0.16367366	0.023404704	0.00036672106
0.16380514	0.022947677	0.00036568630
0.16393663	0.023518983	0.00036836382
0.16406812	0.024016921	0.00036905549
0.16419961	0.023466674	0.00036725715
0.16433110	0.023172438	0.00036474387
0.16446259	0.023332598	0.00036645886
0.16459408	0.023838924	0.00037069864
0.16472557	0.023793299	0.00036661659
0.16485705	0.024252642	0.00037264741
0.16498854	0.023291111	0.00036438275
0.16512003	0.023428953	0.00036608794
0.16525152	0.024175701	0.00037115187
0.16538301	0.023892856	0.00036810875
0.16551450	0.023617457	0.00036692485
0.16564599	0.023687869	0.00036719119
0.16577747	0.023483629	0.00036730612
0.16590896	0.024054469	0.00036998017
0.16604045	0.023132118	0.00036210092
0.16617194	0.023455577	0.00036560491
0.16630343	0.023368422	0.00036468065
0.16643492	0.023976833	0.00036841035
0.16656641	0.023917816	0.00036876692
0.16669790	0.023546095	0.00036405596
0.16682938	0.023908065	0.00036824254
0.16696087	0.023405885	0.00036527639
0.16709236	0.023670566	0.00036582347
0.16722385	0.023273335	0.00036351135
0.16735534	0.023258969	0.00036323975
0.16748683	0.023635854	0.00036610301
0.16761832	0.023655745	0.00036531929
0.16774981	0.023858345	0.00036420385
0.16788129	0.023522168	0.00036584546
0.16801278	0.023719702	0.00036497960
0.16814427	0.023474215	0.00036457685
0.16827576	0.023917275	0.00036851986
0.16840725	0.023719124	0.00036380384
0.16853874	0.022908143	0.00036050313
0.16867023	0.023555032	0.00036212360
0.16880171	0.023782258	0.00036528770
0.16893320	0.022932942	0.00036063601
0.16906469	0.023443029	0.00036103750
0.16919618	0.023072434	0.00036133115
0.16932767	0.023443968	0.00036063369
0.16945916	0.023785942	0.00036487730
0.16959065	0.023809027	0.00036569109
0.16972214	0.023122848	0.00035826204
0.16985362	0.024190083	0.00036784508
0.16998511	0.023554827	0.00036050097
0.17011660	0.024049427	0.00036483670
0.17024809	0.023690785	0.00036344499
0.17037958	0.023474108	0.00036100675
0.17051107	0.023461548	0.00036300587
0.17064256	0.023955393	0.00036398468
0.17077405	0.022826558	0.00035854804
0.17090553	0.022907672	0.00035858230
0.17103702	0.023173181	0.00035871754
0.17116851	0.023693113	0.00036151844
0.17130000	0.024061331	0.00036516958
0.17143149	0.023712884	0.00036206125
0.17156298	0.023926155	0.00036449215
0.17169447	0.023895688	0.00036296238
0.17182595	0.023167318	0.00036014055
0.17195744	0.022787371	0.00035706719
0.17208893	0.023874851	0.00036136873
0.17222042	0.022835341	0.00035597674
0.17235191	0.023405731	0.00036091058
0.17248340	0.023231800	0.00035809920
0.17261489	0.023362273	0.00035964348
0.17274638	0.023443122	0.00035930529
0.17287786	0.023973351	0.00036318565
0.17300935	0.023234777	0.00035805428
0.17314084	0.023578653	0.00036037600
0.17327233	0.024318366	0.00036338549
0.17340382	0.022978782	0.00035570692
0.17353531	0.023060885	0.00035718035
0.17366680	0.023628667	0.00035991268
0.17379829	0.023277698	0.00035714085
0.17392977	0.023908701	0.00036306759
0.17406126	0.024107677	0.00036253466
0.17419275	0.023750093	0.00036005682
0.17432424	0.023454461	0.00035892240
0.17445573	0.023835561	0.00036078166
0.17458722	0.023168443	0.00035766531
0.17471871	0.023067728	0.00035599287
0.17485019	0.023488217	0.00035821651
0.17498168	0.022924025	0.00035463543
0.17511317	0.022937968	0.00035579662
0.17524466	0.023547722	0.00036020595
0.17537615	0.023574963	0.00035744941
0.17550764	0.023559177	0.00035730886
0.17563913	0.023397172	0.00035657418
0.17577062	0.023507983	0.00035602037
0.17590210	0.023615623	0.00035861121
0.17603359	0.023466413	0.00035752215
0.17616508	0.023676725	0.00035776737
0.17629657	0.022837814	0.00035545787
0.17642806	0.023190418	0.00035444087
0.17655955	0.023097412	0.00035560847
0.17669104	0.023138334	0.00035334725
0.17682253	0.022840339	0.00035189280
0.17695401	0.022538235	0.00035234234
0.17708550	0.023435172	0.00035486120
0.17721699	0.023132794	0.00035393046
0.17734848	0.023518050	0.00035537562
0.17747997	0.023633579	0.00035749233
0.17761146	0.023349862	0.00035685503
0.17774295	0.023267644	0.00035234598
0.17787443	0.022567091	0.00035034536
0.17800592	0.023690254	0.00035586626
0.17813741	0.023685185	0.00035652295
0.17826890	0.023035379	0.00035372940
0.17840039	0.023047924	0.00035148339
0.17853188	0.023197607	0.00035405236
0.17866337	0.023392730	0.00035542146
0.17879486	0.023038295	0.00035183934
0.17892634	0.023733603	0.00035739014
0.17905783	0.023049012	0.00035125992
0.17918932	0.023342933	0.00035520786
0.17932081	0.023753505	0.00035470602
0.17945230	0.023663941	0.00035590594
0.17958379	0.022796212	0.00035130681
0.17971528	0.022944287	0.00035017373
0.17984677	0.023295292	0.00035429413
0.17997825	0.023267401	0.00035221717
0.18010974	0.023173807	0.00035113204
0.18024123	0.023477883	0.00035348254
0.18037272	0.023250959	0.00035031413
0.18050421	0.023085843	0.00035940934
0.18063570	0.023307954	0.00036211278
0.18076719	0.022677327	0.00036047153
0.18089867	0.023380889	0.00036797301
0.18103016	0.023060201	0.00036598278
0.18116165	0.023674442	0.00037311308
0.18129314	0.023181973	0.00037168537
0.18142463	0.023263204	0.00037163754
0.18155612	0.023288186	0.00037498811
0.18168761	0.023818753	0.00037796913
0.18181910	0.023104203	0.00037568185
0.18195058	0.023766958	0.00038186756
0.18208207	0.023321011	0.00037743453
0.18221356	0.023871549	0.00038302993
0.18234505	0.023561701	0.00038192392
0.18247654	0.023025041	0.00037955066
0.18260803	0.022917334	0.00038015669
0.18273952	0.023034488	0.00038226172
0.18287101	0.023570134	0.00038745426
0.18300249	0.023614441	0.00038678501
0.18313398	0.022635448	0.00038117251
0.18326547	0.023576700	0.00039046771
0.18339696	0.023568585	0.00038992454
0.18352845	0.023543602	0.00038997022
0.18365994	0.024053094	0.00039626907
0.18379143	0.023389132	0.00039092147
0.18392292	0.023954207	0.00039699004
0.18405440	0.022955910	0.00038851739
0.18418589	0.023951189	0.00039836231
0.18431738	0.023434223	0.00039480333
0.18444887	0.023742388	0.00039572433
0.18458036	0.023710577	0.00039845109
0.18471185	0.023176309	0.00039526491
0.18484334	0.023044008	0.00039453984
0.18497482	0.023537903	0.00040143697
0.18510631	0.023269921	0.00039646928
0.18523780	0.023941253	0.00040377239
0.18536929	0.023279213	0.00039363228
0.18550078	0.022940513	0.00038568349
0.18563227	0.023336738	0.00038674971
0.18576376	0.022776598	0.00037793739
0.18589525	0.022815552	0.00038097933
0.18602673	0.023643836	0.00038279607
0.18615822	0.023292180	0.00038020062
0.18628971	0.023067813	0.00037648926
0.18642120	0.023510066	0.00037704924
0.18655269	0.023005750	0.00037455739
0.18668418	0.023661567	0.00037603363
0.18681567	0.023554904	0.00037458074
0.18694716	0.023624763	0.00037474221
0.18707864	0.023269594	0.00037019246
0.18721013	0.023683898	0.00037278833
0.18734162	0.023696391	0.00037199825
0.18747311	0.023272940	0.00036697951
0.18760460	0.023251606	0.00037062567
0.18773609	0.022726781	0.00036174230
0.18786758	0.023364598	0.00036736010
0.18799906	0.022498210	0.00036197390
0.18813055	0.023891497	0.00036803176
0.18826204	0.023013216	0.00036331844
0.18839353	0.023124905	0.00036135419
0.18852502	0.023057175	0.00036143936
0.18865651	0.023531736	0.00036571417
0.18878800	0.023109580	0.00035851202
0.18891949	0.022758151	0.00035731385
0.18905097	0.023458172	0.00036033245
0.18918246	0.024187383	0.00036552414
0.18931395	0.022858126	0.00035723267
0.18944544	0.023203361	0.00035692902
0.18957693	0.022962914	0.00035710505
0.18970842	0.023428839	0.00035666955
0.18983991	0.023291216	0.00035755814
0.18997140	0.022881484	0.00035423201
0.19010288	0.023674635	0.00035647331
0.19023437	0.023894114	0.00035971455
0.19036586	0.023345390	0.00035501335
0.19049735	0.023457332	0.00035530057
0.19062884	0.023774073	0.00035720404
0.19076033	0.023780733	0.00035499201
0.19089182	0.023788742	0.00035626359
0.19102330	0.023707187	0.00035523511
0.19115479	0.022527764	0.00034837062
0.19128628	0.023336105	0.00035308467
0.19141777	0.023472028	0.00035208761
0.19154926	0.023475419	0.00035262327
0.19168075	0.024144298	0.00035686194
0.19181224	0.023571369	0.00035418384
0.19194373	0.023229056	0.00035204458
0.19207521	0.023345830	0.00035115834
0.19220670	0.023899528	0.00035366882
0.19233819	0.023455225	0.00035290279
0.19246968	0.023453627	0.00035159267
0.19260117	0.023357840	0.00035172435
0.19273266	0.023572483	0.00035236817
0.19286415	0.023079670	0.00034933297
0.19299564	0.023844234	0.00035503092
0.19312712	0.023562861	0.00035027973
0.19325861	0.023366285	0.00035085481
0.19339010	0.023761710	0.00035202852
0.19352159	0.023752139	0.00035117421
0.19365308	0.023100663	0.00034954305
0.19378457	0.023603070	0.00035081187
0.19391606	0.023741925	0.00035180536
0.19404754	0.023439577	0.00035054909
0.19417903	0.023629132	0.00035111111
0.19431052	0.024439621	0.00035741140
0.19444201	0.024481780	0.00035479466
0.19457350	0.023428540	0.00034929882
0.19470499	0.023162014	0.00034812108
0.19483648	0.023093931	0.00034634857
0.19496797	0.023376339	0.00035018569
0.19509945	0.022528331	0.00034354566
0.19523094	0.023528483	0.00034878438
0.19536243	0.023380360	0.00034780737
0.19549392	0.023195683	0.00034628025
0.19562541	0.023238058	0.00034818990
0.19575690	0.023566378	0.00034814145
0.19588839	0.023120734	0.00034643779
0.19601988	0.023759006	0.00034934510
0.19615136	0.023049124	0.00034457748
0.19628285	0.023369286	0.00034753675
0.19641434	0.023724517	0.00034915074
0.19654583	0.023528526	0.00034808000
0.19667732	0.023382832	0.00034643713
0.19680881	0.023256684	0.00034655495
0.19694030	0.023082680	0.00034587425
0.19707178	0.023353290	0.00034557955
0.19720327	0.022604168	0.00034183932
0.19733476	0.023093597	0.00034481537
0.19746625	0.023343376	0.00034587682
0.19759774	0.023648465	0.00034850902
0.19772923	0.023638889	0.00034728754
0.19786072	0.023230024	0.00034440864
0.19799221	0.023719059	0.00034770572
0.19812369	0.023145413	0.00034294738
0.19825518	0.023109430	0.00034505073
0.19838667	0.023614405	0.00034569980
0.19851816	0.023732866	0.00034677961
0.19864965	0.022976368	0.00034268850
0.19878114	0.022510856	0.00034020810
0.19891263	0.023522141	0.00034687702
0.19904412	0.023810413	0.00034677050
0.19917560	0.023507051	0.00034586010
0.19930709	0.023224650	0.00034513499
0.19943858	0.023135861	0.00034237896
0.19957007	0.023136071	0.00034398561
0.19970156	0.022866148	0.00034070943
0.19983305	0.023611623	0.00034636497
0.19996454	0.023682241	0.00034586340
0.20009602	0.023931518	0.00034629900
0.20022751	0.023270420	0.00034358902
0.20035900	0.023147898	0.00034315182
0.20049049	0.023093516	0.00034153096
0.20062198	0.023147750	0.00034214859
0.20075347	0.022841496	0.00033950257
0.20088496	0.023503174	0.00034454939
0.20101645	0.023087231	0.00034165526
0.20114793	0.022977078	0.00033883375
0.20127942	0.024246888	0.00034812470
0.20141091	0.023639400	0.00034392640
0.20154240	0.023356329	0.00034320808
0.20167389	0.022643441	0.00033916047
0.20180538	0.023034316	0.00033908790
0.20193687	0.023174114	0.00034221819
0.20206836	0.022488262	0.00033692034
0.20219984	0.023681439	0.00034415088
0.20233133	0.023634915	0.00034430732
0.20246282	0.023520850	0.00034144311
0.20259431	0.022767791	0.00033847177
0.20272580	0.022941183	0.00033857324
0.20285729	0.024238547	0.00034585715
0.20298878	0.022971097	0.00033903932
0.20312027	0.023508332	0.00033990533
0.20325175	0.023165988	0.00033958596
0.20338324	0.023242034	0.00033868086
0.20351473	0.023689188	0.00034312792
0.20364622	0.023946552	0.00034356083
0.20377771	0.023458844	0.00033915140
0.20390920	0.023748151	0.00034343571
0.20404069	0.022595570	0.00033595329
0.20417217	0.023394987	0.00034117132
0.20430366	0.023248496	0.00033984796
0.20443515	0.023159921	0.00033586837
0.20456664	0.023816551	0.00034208582
0.20469813	0.023267278	0.00033987257
0.20482962	0.023158217	0.00033846371
0.20496111	0.023769963	0.00034254224
0.20509260	0.023778268	0.00034063360
0.20522408	0.022834102	0.00033581317
0.20535557	0.023100851	0.00033868857
0.20548706	0.023312596	0.00033832296
0.20561855	0.023940161	0.00034233117
0.20575004	0.023224256	0.00033646607
0.20588153	0.023792708	0.00034054712
0.20601302	0.023162774	0.00033799503
0.20614451	0.023682010	0.00033836911
0.20627599	0.022960482	0.00033716920
0.20640748	0.023533476	0.00033825264
0.20653897	0.023385339	0.00033788335
0.20667046	0.023627370	0.00034010153
0.20680195	0.023710228	0.00033860960
0.20693344	0.023221566	0.00033767208
0.20706493	0.023486715	0.00033852246
0.20719641	0.023381826	0.00033848782
0.20732790	0.023237189	0.00033822747
0.20745939	0.023356639	0.00033631254
0.20759088	0.023598589	0.00033885137
0.20772237	0.023528722	0.00033858500
0.20785386	0.023159234	0.00033514771
0.20798535	0.023083308	0.00033820029
0.20811684	0.022871094	0.00033370720
0.20824832	0.023040581	0.00033546111
0.20837981	0.023238187	0.00033648517
0.20851130	0.022809873	0.00033403021
0.20864279	0.023061482	0.00033573546
0.20877428	0.023540132	0.00033697053
0.20890577	0.022608413	0.00033263796
0.20903726	0.023396518	0.00033738129
0.20916875	0.023412049	0.00033722997
0.20930023	0.022393568	0.00033199882
0.20943172	0.023058583	0.00033397521
0.20956321	0.022781329	0.00033168669
0.20969470	0.023360300	0.00033726632
0.20982619	0.022849677	0.00033366935
0.20995768	0.023782815	0.00033871059
0.21008917	0.023153916	0.00033433084
0.21022065	0.022519143	0.00033021701
0.21035214	0.023595814	0.00033839031
0.21048363	0.023235557	0.00033413790
0.21061512	0.023510206	0.00033836211
0.21074661	0.022939978	0.00033193832
0.21087810	0.022336596	0.00032814628
0.21100959	0.023028045	0.00033501827
0.21114108	0.023524557	0.00033492529
0.21127256	0.023263135	0.00033555114
0.21140405	0.023489556	0.00033397732
0.21153554	0.023298165	0.00033532180
0.21166703	0.022966263	0.00033330091
0.21179852	0.023391444	0.00033393650
0.21193001	0.023009721	0.00033353512
0.21206150	0.023605545	0.00033381332
0.21219299	0.023194292	0.00033395086
0.21232447	0.023208271	0.00033488493
0.21245596	0.023313182	0.00033260313
0.21258745	0.023218519	0.00033495186
0.21271894	0.023229235	0.00033297797
0.21285043	0.023378270	0.00033349722
0.21298192	0.023677980	0.00033748479
0.21311341	0.023377151	0.00033341978
0.21324489	0.022759625	0.00033139427
0.21337638	0.022754169	0.00032909471
0.21350787	0.023287709	0.00033366966
0.21363936	0.023436122	0.00033446244
0.21377085	0.023693251	0.00033473151
0.21390234	0.023000762	0.00033316227
0.21403383	0.023755540	0.00033501969
0.21416532	0.023756834	0.00033490930
0.21429680	0.022751150	0.00032979511
0.21442829	0.023434411	0.00033285877
0.21455978	0.023273988	0.00033174625
0.21469127	0.023784323	0.00033442099
0.21482276	0.023304400	0.00033122104
0.21495425	0.022880169	0.00033030971
0.21508574	0.023288021	0.00033266385
0.21521723	0.023382526	0.00033215510
0.21534871	0.023044277	0.00033150513
0.21548020	0.023037096	0.00032798685
0.21561169	0.023217385	0.00033110173
0.21574318	0.023349224	0.00033241041
0.21587467	0.022559288	0.00032603395
0.21600616	0.023155581	0.00033091061
0.21613765	0.023119086	0.00032948621
0.21626913	0.023212138	0.00033094042
0.21640062	0.024075045	0.00033441494
0.21653211	0.023870171	0.00033352201
0.21666360	0.023128042	0.00032936805
0.21679509	0.023640692	0.00033144917
0.21692658	0.022393577	0.00032678182
0.21705807	0.022701088	0.00032785851
0.21718956	0.022750463	0.00032706943
0.21732104	0.023031783	0.00032982963
0.21745253	0.023384742	0.00033038799
0.21758402	0.023872589	0.00033371418
0.21771551	0.023178784	0.00032891120
0.21784700	0.023392498	0.00032912907
0.21797849	0.023160291	0.00032940618
0.21810998	0.023847440	0.00033230851
0.21824147	0.023545462	0.00033106713
0.21837295	0.023553340	0.00033229454
0.21850444	0.022865808	0.00032573889
0.21863593	0.022861592	0.00032745590
0.21876742	0.023132476	0.00032793533
0.21889891	0.022606880	0.00032629441
0.21903040	0.023373873	0.00033109699
0.21916189	0.023270514	0.00032679322
0.21929337	0.023598389	0.00033151559
0.21942486	0.023407418	0.00032917128
0.21955635	0.022588909	0.00032609580
0.21968784	0.023647311	0.00033093615
0.21981933	0.022966721	0.00032395002
0.21995082	0.022692512	0.00032489671
0.22008231	0.023480686	0.00032893407
0.22021380	0.023630650	0.00033066255
0.22034528	0.023167967	0.00032788343
0.22047677	0.023223505	0.00032588358
0.22060826	0.023292781	0.00032821036
0.22073975	0.023191078	0.00032766676
0.22087124	0.023235910	0.00032831973
0.22100273	0.023017655	0.00032733837
0.22113422	0.022889959	0.00032348747
0.22126571	0.023145097	0.00032652090
0.22139719	0.023609103	0.00033044171
0.22152868	0.023933709	0.00033041226
0.22166017	0.022820132	0.00032585563
0.22179166	0.022593299	0.00032189764
0.22192315	0.023118225	0.00032712725
0.22205464	0.022787774	0.00032494428
0.22218613	0.022550540	0.00032382620
0.22231761	0.023255483	0.00032637696
0.22244910	0.023679168	0.00032878260
0.22258059	0.023101800	0.00032533071
0.22271208	0.022758371	0.00032467168
0.22284357	0.022737746	0.00032366928
0.22297506	0.022826196	0.00032530715
0.22310655	0.023090461	0.00032384201
0.22323804	0.023420393	0.00032832543
0.22336952	0.023109970	0.00032665605
0.22350101	0.022791938	0.00032167059
0.22363250	0.023421447	0.00032703493
0.22376399	0.023222618	0.00032481964
0.22389548	0.023028872	0.00032482454
0.22402697	0.023680636	0.00032976917
0.22415846	0.022984614	0.00032389700
0.22428995	0.023531367	0.00032781939
0.22442143	0.022855253	0.00032165654
0.22455292	0.022569590	0.00032188989
0.22468441	0.022931676	0.00032395016
0.22481590	0.022819876	0.00032357109
0.22494739	0.023113086	0.00032284978
0.22507888	0.022698295	0.00032233660
0.22521037	0.023006822	0.00032352114
0.22534186	0.023379447	0.00032637217
0.22547334	0.022911417	0.00032190906
0.22560483	0.023173864	0.00032327953
0.22573632	0.023223329	0.00032442651
0.22586781	0.023803180	0.00032757603
0.22599930	0.022912589	0.00032261561
0.22613079	0.023146938	0.00032288296
0.22626228	0.023374046	0.00032526750
0.22639376	0.023400144	0.00032443291
0.22652525	0.023290560	0.00032475236
0.22665674	0.023401947	0.00032566868
0.22678823	0.022826275	0.00032011996
0.22691972	0.022988549	0.00032213246
0.22705121	0.023355727	0.00032335916
0.22718270	0.022751347	0.00032158584
0.22731419	0.023212324	0.00032466483
0.22744567	0.022681126	0.00032065172
0.22757716	0.023363466	0.00032340611
0.22770865	0.023543480	0.00032531184
0.22784014	0.022924198	0.00032088642
0.22797163	0.022542294	0.00032002751
0.22810312	0.022836235	0.00031970761
0.22823461	0.023290341	0.00032292406
0.22836610	0.023312845	0.00032462279
0.22849758	0.022886158	0.00031962004
0.22862907	0.022785439	0.00032112617
0.22876056	0.022549176	0.00031751920
0.22889205	0.022667800	0.00031930099
0.22902354	0.022810779	0.00032172677
0.22915503	0.023337445	0.00032070452
0.22928652	0.023239701	0.00032308507
0.22941800	0.023110060	0.00032129703
0.22954949	0.022881331	0.00032010939
0.22968098	0.023086814	0.00032087382
0.22981247	0.022937839	0.00031986623
0.22994396	0.022672654	0.00031974405
0.23007545	0.022882387	0.00032291230
0.23020694	0.023049028	0.00032735422
0.23033843	0.023178001	0.00033190173
0.23046991	0.022400525	0.00032740613
0.23060140	0.023409586	0.00033620384
0.23073289	0.022739266	0.00033263892
0.23086438	0.023182653	0.00033540730
0.23099587	0.022977437	0.00033747146
0.23112736	0.023106895	0.00033816146
0.23125885	0.023260805	0.00034143485
0.23139034	0.022967363	0.00033851205
0.23152182	0.022989934	0.00034058768
0.23165331	0.023251879	0.00034520745
0.23178480	0.022785245	0.00034193683
0.23191629	0.022581303	0.00034277363
0.23204778	0.023872595	0.00034894552
0.23217927	0.023275333	0.00034716267
0.23231076	0.023134327	0.00034891456
0.23244224	0.022679551	0.00034544563
0.23257373	0.022894206	0.00034761550
0.23270522	0.023454500	0.00035070588
0.23283671	0.023490537	0.00034989538
0.23296820	0.022921870	0.00034856070
0.23309969	0.023251295	0.00034942044
0.23323118	0.022746545	0.00034630025
0.23336267	0.023202330	0.00035006374
0.23349415	0.023788691	0.00035026013
0.23362564	0.023163174	0.00035153217
0.23375713	0.022920941	0.00034875100
0.23388862	0.023373454	0.00035031235
0.23402011	0.023014077	0.00035024825
0.23415160	0.023380903	0.00034998348
0.23428309	0.023027882	0.00034992120
0.23441458	0.023234916	0.00035073942
0.23454606	0.022936727	0.00034948219
0.23467755	0.023409562	0.00035274756
0.23480904	0.023392957	0.00035375871
0.23494053	0.022586521	0.00034928785
0.23507202	0.022813426	0.00035031143
0.23520351	0.023684711	0.00035617718
0.23533500	0.022885318	0.00035165529
0.23546648	0.023734587	0.00035526438
0.23559797	0.022900478	0.00035227614
0.23572946	0.023013547	0.00035176680
0.23586095	0.023569604	0.00035602244
0.23599244	0.023338792	0.00035466309
0.23612393	0.023081903	0.00035150365
0.23625542	0.023183735	0.00035579292
0.23638691	0.022993700	0.00035433694
0.23651839	0.023413801	0.00035540629
0.23664988	0.022964638	0.00035374981
0.23678137	0.022802178	0.00035183041
0.23691286	0.022792400	0.00035367381
0.23704435	0.023406019	0.00035671387
0.23717584	0.023612769	0.00035599243
0.23730733	0.023565357	0.00035888951
0.23743882	0.023314899	0.00035511821
0.23757030	0.023820188	0.00035955692
0.23770179	0.022801080	0.00035658923
0.23783328	0.024031624	0.00036031315
0.23796477	0.023171665	0.00035771469
0.23809626	0.023189746	0.00035590058
0.23822775	0.023304972	0.00035775480
0.23835924	0.023190092	0.00036015321
0.23849072	0.023139525	0.00035534777
0.23862221	0.023319041	0.00035742335
0.23875370	0.022867985	0.00035540424
0.23888519	0.023228765	0.00035834039
0.23901668	0.023071513	0.00035825458
0.23914817	0.023292669	0.00035623599
0.23927966	0.022929604	0.00035726825
0.23941115	0.023016461	0.00035784049
0.23954263	0.023128692	0.00035825216
0.23967412	0.022845549	0.00035779525
0.23980561	0.022411735	0.00035259446
0.23993710	0.023406598	0.00036099443
0.24006859	0.023821398	0.00036280668
0.24020008	0.023130696	0.00035919238
0.24033157	0.023249075	0.00036064045
0.24046306	0.023372399	0.00036007344
0.24059454	0.023352186	0.00036107344
0.24072603	0.022743568	0.00035710056
0.24085752	0.023099968	0.00035964935
0.24098901	0.022730298	0.00036017018
0.24112050	0.023474506	0.00036018871
0.24125199	0.023045744	0.00035872638
0.24138348	0.023352345	0.00036185485
0.24151496	0.023045799	0.00035897500
0.24164645	0.022549065	0.00035927231
0.24177794	0.023103044	0.00035749845
0.24190943	0.023624930	0.00036399896
0.24204092	0.023017186	0.00035939070
0.24217241	0.023047170	0.00036047544
0.24230390	0.023641464	0.00036444428
0.24243539	0.022988642	0.00035994316
0.24256687	0.022645175	0.00035864989
0.24269836	0.023098439	0.00036202668
0.24282985	0.023192760	0.00036037108
0.24296134	0.023149547	0.00036210072
0.24309283	0.023020649	0.00036112144
0.24322432	0.023156587	0.00036107486
0.24335581	0.023040497	0.00036367451
0.24348730	0.023700601	0.00036570568
0.24361878	0.023339534	0.00036374213
0.24375027	0.022844815	0.00036012132
0.24388176	0.022709551	0.00036040422
0.24401325	0.023089202	0.00036338898
0.24414474	0.022937115	0.00036127404
0.24427623	0.022928744	0.00036080793
0.24440772	0.024264478	0.00036909786
0.24453920	0.023558063	0.00036579542
0.24467069	0.023278522	0.00036517027
0.24480218	0.022704543	0.00036018919
0.24493367	0.022574959	0.00035852160
0.24506516	0.023513935	0.00036576137
0.24519665	0.023044349	0.00036316364
0.24532814	0.022985397	0.00036353735
0.24545963	0.024014233	0.00036860099
0.24559111	0.023024553	0.00036454683
0.24572260	0.022890121	0.00036196797
0.24585409	0.023293647	0.00036445400
0.24598558	0.022677405	0.00036299821
0.24611707	0.023275728	0.00036601960
0.24624856	0.023008147	0.00036208883
0.24638005	0.023017368	0.00036504796
0.24651154	0.022986066	0.00036334553
0.24664302	0.022935425	0.00036532403
0.24677451	0.023385289	0.00036512651
0.24690600	0.023132846	0.00036525231
0.24703749	0.023667028	0.00036967831
0.24716898	0.022883831	0.00036211964
0.24730047	0.023235080	0.00036713826
0.24743196	0.022851376	0.00036210281
0.24756345	0.023178685	0.00036552010
0.24769493	0.023666196	0.00037022409
0.24782642	0.023021197	0.00036340942
0.24795791	0.023626104	0.00036949494
0.24808940	0.022497998	0.00036069988
0.24822089	0.023099455	0.00036412005
0.24835238	0.023311648	0.00036783505
0.24848387	0.022950451	0.00036410305
0.24861535	0.023453233	0.00036930509
0.24874684	0.022822634	0.00036406819
0.24887833	0.023181502	0.00036640370
0.24900982	0.023235026	0.00036867426
0.24914131	0.023636804	0.00036965270
0.24927280	0.022554075	0.00036361049
0.24940429	0.022389707	0.00036192041
0.24953578	0.023128142	0.00036665755
0.24966726	0.022615764	0.00036618353
0.24979875	0.023066430	0.00036520982
0.24993024	0.023483284	0.00036929824
0.25006173	0.023631865	0.00036839646
0.25019322	0.023048621	0.00036714405
0.25032471	0.023236803	0.00037011119
0.25045620	0.023277518	0.00036647021
0.25058769	0.022932996	0.00036669521
0.25071917	0.022996476	0.00036563094
0.25085066	0.023261204	0.00036688533
0.25098215	0.022838852	0.00036602020
0.25111364	0.023047883	0.00036523251
0.25124513	0.023403732	0.00037058884
0.25137662	0.022843648	0.00036572399
0.25150811	0.023105850	0.00036656287
0.25163959	0.023111864	0.00036854972
0.25177108	0.023225817	0.00036678946
0.25190257	0.023075355	0.00036850100
0.25203406	0.022851968	0.00036744195
0.25216555	0.023129762	0.00036640153
0.25229704	0.022992270	0.00036786229
0.25242853	0.023564753	0.00037033449
0.25256002	0.023858559	0.00037394271
0.25269150	0.022848393	0.00036679557
0.25282299	0.022840834	0.00036515118
0.25295448	0.023627267	0.00037359733
0.25308597	0.022924866	0.00036538001
0.25321746	0.023582648	0.00037355784
0.25334895	0.022771614	0.00036697581
0.25348044	0.022622269	0.00036507909
0.25361193	0.023049069	0.00036851961
0.25374341	0.023411219	0.00036990548
0.25387490	0.023566962	0.00037119662
0.25400639	0.023486720	0.00037784299
0.25413788	0.022867706	0.00037893190
0.25426937	0.023319305	0.00038568378
0.25440086	0.022712184	0.00038448947
0.25453235	0.023114647	0.00038949960
0.25466383	0.023283592	0.00039391189
0.25479532	0.022712241	0.00038972746
0.25492681	0.023168583	0.00039612094
0.25505830	0.022306840	0.00039254863
0.25518979	0.022407891	0.00039356924
0.25532128	0.022677766	0.00039881461
0.25545277	0.022737572	0.00040227783
0.25558426	0.023343963	0.00040611726
0.25571574	0.023293790	0.00040739492
0.25584723	0.023500004	0.00041092999
0.25597872	0.023002672	0.00041098115
0.25611021	0.023040315	0.00041042475
0.25624170	0.023264456	0.00041427977
0.25637319	0.023335917	0.00041808408
0.25650468	0.023401667	0.00041831928
0.25663617	0.023390515	0.00042120517
0.25676765	0.023249710	0.00042024374
0.25689914	0.022859292	0.00042003767
0.25703063	0.022682767	0.00042153949
0.25716212	0.023538775	0.00042602129
0.25729361	0.022627411	0.00042319335
0.25742510	0.023072907	0.00042866475
0.25755659	0.023808197	0.00043685116
0.25768807	0.022937070	0.00043192728
0.25781956	0.022054070	0.00042608811
0.25795105	0.023026139	0.00043264888
0.25808254	0.023328809	0.00044073074
0.25821403	0.022553889	0.00043141032
0.25834552	0.022721974	0.00043614860
0.25847701	0.022881748	0.00043627423
0.25860850	0.023096492	0.00043999715
0.25873998	0.023587680	0.00044425421
0.25887147	0.023531688	0.00044641135
0.25900296	0.022547540	0.00043983692
0.25913445	0.023424338	0.00044431921
0.25926594	0.023557684	0.00044709009
0.25939743	0.023796789	0.00045088096
0.25952892	0.022864989	0.00044186854
0.25966041	0.023388562	0.00045145269
0.25979189	0.023515760	0.00044819119
0.25992338	0.023442010	0.00045011873
0.26005487	0.022148909	0.00044096258
0.26018636	0.022151126	0.00044229204
0.26031785	0.023210582	0.00045008866
0.26044934	0.022891776	0.00044640242
0.26058083	0.023972999	0.00045622669
0.26071231	0.023016097	0.00045169348
0.26084380	0.023335367	0.00045386193
0.26097529	0.022770573	0.00045047061
0.26110678	0.022718863	0.00045160868
0.26123827	0.022553178	0.00045227505
0.26136976	0.023344171	0.00045969037
0.26150125	0.022547367	0.00045141148
0.26163274	0.023434822	0.00045662749
0.26176422	0.022856228	0.00045290978
0.26189571	0.022760088	0.00045768359
0.26202720	0.023166259	0.00045875804
0.26215869	0.023074621	0.00045635908
0.26229018	0.023409102	0.00046390123
0.26242167	0.023157607	0.00046282907
0.26255316	0.022337487	0.00045499108
0.26268465	0.022703248	0.00046197903
0.26281613	0.023529307	0.00046551242
0.26294762	0.023605867	0.00046535828
0.26307911	0.022560780	0.00045716197
0.26321060	0.023384742	0.00046892350
0.26334209	0.022905796	0.00046631146
0.26347358	0.023298015	0.00046688821
0.26360507	0.022591578	0.00046152422
0.26373655	0.023586156	0.00047260597
0.26386804	0.023174598	0.00046879620
0.26399953	0.023093085	0.00047082759
0.26413102	0.022703985	0.00046459925
0.26426251	0.023856765	0.00047658272
0.26439400	0.023163157	0.00047072401
0.26452549	0.023501845	0.00047776756
0.26465698	0.023328741	0.00047658849
0.26478846	0.022834641	0.00046882490
0.26491995	0.023818259	0.00048249917
0.26505144	0.022956952	0.00047036312
0.26518293	0.022681880	0.00047175879
0.26531442	0.022821480	0.00047773234
0.26544591	0.023750022	0.00048365691
[truncated: 567 more rows]
