# Supplementary material for: Invariant surface glycoprotein 65 of Trypanosoma brucei is a complement C3 receptor
Source: Nat Commun. 2022 Aug 29;13:5085. doi: 10.1038/s41467-022-32728-9 (PMC9424271; doi:10.1038/s41467-022-32728-9)
Supplement: Supplementary file 4 — supplementary data 2 [file 41467_2022_32728_MOESM4_ESM.zip › b21-414646_00179.dat]

0.0026000000	40.581946	0.13855740
0.0027314887	29.155797	0.10787794
0.0028629774	22.658074	0.090933239
0.0029944661	17.416220	0.076512139
0.0031259548	12.556921	0.059700852
0.0032574435	11.087812	0.058068885
0.0033889322	8.8385934	0.049010356
0.0035204209	11.649115	0.048988692
0.0036519096	12.510195	0.047109774
0.0037833983	10.120732	0.039949254
0.0039148870	8.4244069	0.035168616
0.0040463757	6.8282175	0.030460357
0.0041778644	5.6277287	0.025919101
0.0043093531	4.6693688	0.023179970
0.0044408418	3.9012787	0.020377839
0.0045723305	3.2007900	0.018457941
0.0047038192	2.9441119	0.016942863
0.0048353079	2.5230675	0.015226579
0.0049667966	2.2402811	0.014296593
0.0050982853	1.9109454	0.012508555
0.0052297740	1.7935888	0.012276794
0.0053612627	1.5303229	0.010950730
0.0054927514	1.3910617	0.010163758
0.0056242401	1.2881468	0.0097522538
0.0057557288	1.1989809	0.0091479956
0.0058872175	1.0880096	0.0085977106
0.0060187062	1.0502193	0.0084247008
0.0061501949	0.91655132	0.0075385911
0.0062816836	0.89682888	0.0076254784
0.0064131723	0.83647177	0.0072192843
0.0065446610	0.81395713	0.0070194806
0.0066761496	0.76739590	0.0067836806
0.0068076383	0.72433463	0.0064411388
0.0069391270	0.70251184	0.0064453340
0.0070706157	0.67541950	0.0062198493
0.0072021044	0.65976739	0.0060795790
0.0073335931	0.61976551	0.0058667192
0.0074650818	0.58095965	0.0055147218
0.0075965705	0.57446328	0.0055293116
0.0077280592	0.55810392	0.0054274449
0.0078595479	0.52323831	0.0051295408
0.0079910366	0.50730492	0.0050809307
0.0081225253	0.47461595	0.0047739290
0.0082540140	0.46915099	0.0047733587
0.0083855027	0.45664528	0.0047273187
0.0085169914	0.43301251	0.0045093239
0.0086484801	0.39896971	0.0042969579
0.0087799688	0.39980244	0.0042255710
0.0089114575	0.38765697	0.0041828886
0.0090429462	0.37357563	0.0040775008
0.0091744349	0.34228904	0.0038694641
0.0093059236	0.32726971	0.0037390656
0.0094374123	0.31485559	0.0036431762
0.0095689010	0.30328643	0.0035180348
0.0097003897	0.29634933	0.0035056814
0.0098318784	0.27544474	0.0033314512
0.0099633671	0.27674758	0.0033030510
0.010094856	0.25800608	0.0031801746
0.010226345	0.24283577	0.0030115438
0.010357833	0.24583052	0.0031082944
0.010489322	0.22850658	0.0029088474
0.010620811	0.22170229	0.0028444417
0.010752299	0.21221950	0.0027710941
0.010883788	0.19784226	0.0026204847
0.011015277	0.19285393	0.0026344297
0.011146765	0.18541090	0.0025030400
0.011278254	0.16712150	0.0023672456
0.011409743	0.16535918	0.0023303898
0.011541231	0.15556917	0.0022260540
0.011672720	0.15314773	0.0022144219
0.011804209	0.13961374	0.0020345285
0.011935698	0.13501605	0.0019963525
0.012067186	0.12959623	0.0019449153
0.012198675	0.12450933	0.0018434199
0.012330164	0.11991808	0.0018142337
0.012461652	0.11407324	0.0017481589
0.012593141	0.10922315	0.0016728495
0.012724630	0.10845525	0.0016665710
0.012856118	0.10215995	0.0015666930
0.012987607	0.095650088	0.0015333971
0.013119096	0.095163526	0.0014957188
0.013250585	0.090444778	0.0014440146
0.013382073	0.088184610	0.0014305373
0.013513562	0.088178531	0.0014065858
0.013645051	0.086660965	0.0014050833
0.013776539	0.080708302	0.0013498232
0.013908028	0.081351888	0.0013309537
0.014039517	0.077734722	0.0012934243
0.014171005	0.074792126	0.0012615122
0.014302494	0.072018497	0.0012409485
0.014433983	0.074889520	0.0012649582
0.014565472	0.069903599	0.0011983009
0.014696960	0.069404191	0.0011996526
0.014828449	0.069519709	0.0011818681
0.014959938	0.068994583	0.0011848091
0.015091426	0.066554166	0.0011668881
0.015222915	0.062992908	0.0011061580
0.015354404	0.065351726	0.0011338360
0.015485892	0.061621225	0.0010898171
0.015617381	0.062012862	0.0010969115
0.015748870	0.060320300	0.0010816171
0.015880359	0.061904389	0.0010797075
0.016011847	0.060330613	0.0010659780
0.016143336	0.056351630	0.0010183569
0.016274825	0.053009029	0.00099308058
0.016406313	0.053121352	0.00098471465
0.016537802	0.053910799	0.00098473084
0.016669291	0.052653325	0.00097119240
0.016800779	0.054519528	0.00098491029
0.016932268	0.057155457	0.0010042260
0.017063757	0.062092662	0.0010431323
0.017195246	0.060171845	0.0010176498
0.017326734	0.058684230	0.0010068182
0.017458223	0.056913496	0.00098459468
0.017589712	0.056208141	0.00097528712
0.017721200	0.056002358	0.00097690216
0.017852689	0.054817723	0.00094522065
0.017984178	0.055553740	0.00096279866
0.018115666	0.054713746	0.00094952214
0.018247155	0.053392711	0.00093068471
0.018378644	0.052450430	0.00092669302
0.018510133	0.051598154	0.00090825286
0.018641621	0.051673606	0.00090675971
0.018773110	0.051950083	0.00090537097
0.018904599	0.049815007	0.00088624355
0.019036087	0.049966195	0.00088416439
0.019167576	0.048971062	0.00086724163
0.019299065	0.050432699	0.00087416957
0.019430553	0.047179737	0.00085350511
0.019562042	0.048305233	0.00085437578
0.019693531	0.046656027	0.00083884289
0.019825019	0.047122758	0.00083506700
0.019956508	0.046926304	0.00082947138
0.020087997	0.046560953	0.00083202930
0.020219486	0.045130665	0.00081294989
0.020350974	0.044844227	0.00081405240
0.020482463	0.044776208	0.00079973546
0.020613952	0.044691875	0.00079610481
0.020745440	0.043775256	0.00079400454
0.020876929	0.043168136	0.00077864708
0.021008418	0.041453427	0.00076787913
0.021139906	0.040816044	0.00075778423
0.021271395	0.040495524	0.00074610755
0.021402884	0.040775740	0.00075278721
0.021534373	0.039680227	0.00073934004
0.021665861	0.039662511	0.00073725261
0.021797350	0.039466040	0.00073295798
0.021928839	0.040772776	0.00073396215
0.022060327	0.040448263	0.00073997365
0.022191816	0.038695859	0.00071829875
0.022323305	0.038684370	0.00071792556
0.022454793	0.037352745	0.00070160062
0.022586282	0.036668833	0.00069043939
0.022717771	0.036330503	0.00069310323
0.022849260	0.037020703	0.00069040580
0.022980748	0.036173674	0.00068587159
0.023112237	0.036526746	0.00068086198
0.023243726	0.036239840	0.00067534931
0.023375214	0.037969879	0.00069631056
0.023506703	0.037447480	0.00068789545
0.023638192	0.036666216	0.00067932570
0.023769680	0.038282876	0.00069067563
0.023901169	0.037558923	0.00068027575
0.024032658	0.037264194	0.00068016109
0.024164147	0.037698202	0.00067876706
0.024295635	0.037126120	0.00067206383
0.024427124	0.036740579	0.00066615191
0.024558613	0.035419201	0.00064854029
0.024690101	0.036572910	0.00066782968
0.024821590	0.035379071	0.00064972082
0.024953079	0.035370161	0.00064645669
0.025084567	0.037282061	0.00066444603
0.025216056	0.035794406	0.00064436076
0.025347545	0.035762669	0.00065133969
0.025479034	0.036094757	0.00064651049
0.025610522	0.035711721	0.00063740563
0.025742011	0.035564195	0.00063860585
0.025873500	0.035745116	0.00063714496
0.026004988	0.035310260	0.00063746452
0.026136477	0.035341454	0.00063220743
0.026267966	0.034296869	0.00061805929
0.026399454	0.035386330	0.00063142457
0.026530943	0.036203356	0.00063081579
0.026662432	0.034589659	0.00062166361
0.026793920	0.035539655	0.00062634352
0.026925409	0.034542917	0.00061468169
0.027056898	0.035080840	0.00062092829
0.027188387	0.034761181	0.00061028535
0.027319875	0.034536658	0.00061570491
0.027451364	0.035290943	0.00061603059
0.027582853	0.034430907	0.00060635148
0.027714341	0.035390417	0.00061351566
0.027845830	0.034597236	0.00060312065
0.027977319	0.034086137	0.00060298908
0.028108807	0.033933439	0.00059535275
0.028240296	0.034412937	0.00059827971
0.028371785	0.033018666	0.00058782432
0.028503274	0.034172539	0.00059544236
0.028634762	0.034894331	0.00059721503
0.028766251	0.033098514	0.00058521464
0.028897740	0.033140186	0.00057735093
0.029029228	0.033851202	0.00058764110
0.029160717	0.033354688	0.00058381950
0.029292206	0.033064319	0.00057701867
0.029423694	0.032523702	0.00057532671
0.029555183	0.032722093	0.00056690074
0.029686672	0.033787776	0.00058031840
0.029818161	0.032604292	0.00057134941
0.029949649	0.033339876	0.00057158215
0.030081138	0.033454842	0.00057474675
0.030212627	0.032036319	0.00055544039
0.030344115	0.032257585	0.00056056568
0.030475604	0.032342788	0.00056020706
0.030607093	0.032552902	0.00056055870
0.030738581	0.032157437	0.00055664332
0.030870070	0.033651780	0.00056416063
0.031001559	0.032567920	0.00055500147
0.031133048	0.032644027	0.00055812457
0.031264536	0.032832784	0.00055417814
0.031396025	0.032523985	0.00055493390
0.031527514	0.032213436	0.00054911453
0.031659002	0.032121778	0.00054680580
0.031790491	0.031743444	0.00054488432
0.031921980	0.031128979	0.00053658424
0.032053468	0.032175626	0.00054584896
0.032184957	0.031577896	0.00053530025
0.032316446	0.032156092	0.00053927318
0.032447935	0.031587517	0.00053839786
0.032579423	0.031139498	0.00053150889
0.032710912	0.031591806	0.00053606401
0.032842401	0.031712962	0.00053283040
0.032973889	0.030872630	0.00052532897
0.033105378	0.031114035	0.00052883110
0.033236867	0.030107522	0.00051785413
0.033368355	0.031022406	0.00053339833
0.033499844	0.031739735	0.00053664182
0.033631333	0.031105479	0.00053330562
0.033762822	0.029584838	0.00052759267
0.033894310	0.030905769	0.00053611023
0.034025799	0.030307705	0.00053278979
0.034157288	0.029619300	0.00052733256
0.034288776	0.030659842	0.00053468187
0.034420265	0.030963704	0.00054225031
0.034551754	0.031479030	0.00054197558
0.034683242	0.030930453	0.00053961743
0.034814731	0.030706454	0.00053445834
0.034946220	0.030405701	0.00053459496
0.035077708	0.030153448	0.00053569701
0.035209197	0.029588824	0.00052879308
0.035340686	0.029190081	0.00052366841
0.035472175	0.029236650	0.00053436365
0.035603663	0.029301645	0.00053698612
0.035735152	0.029536865	0.00054533413
0.035866641	0.028955170	0.00054076293
0.035998129	0.028991521	0.00053794840
0.036129618	0.027798855	0.00053225605
0.036261107	0.027973199	0.00052969614
0.036392595	0.028817185	0.00054592942
0.036524084	0.028629940	0.00054373814
0.036655573	0.029888667	0.00054938184
0.036787062	0.029192377	0.00054763760
0.036918550	0.029532693	0.00054732453
0.037050039	0.029662413	0.00055515640
0.037181528	0.029291871	0.00054757526
0.037313016	0.028848870	0.00054521374
0.037444505	0.029595522	0.00055375707
0.037575994	0.029508564	0.00055030536
0.037707482	0.029216843	0.00055412823
0.037838971	0.028677181	0.00055204542
0.037970460	0.028401204	0.00054631764
0.038101949	0.028990429	0.00055307251
0.038233437	0.029940208	0.00055469988
0.038364926	0.029727048	0.00054944363
0.038496415	0.029850337	0.00054794474
0.038627903	0.029846140	0.00054309170
0.038759392	0.029408947	0.00054283450
0.038890881	0.029183383	0.00053590882
0.039022369	0.030251259	0.00054399619
0.039153858	0.029130145	0.00053339724
0.039285347	0.029976980	0.00053510388
0.039416836	0.028410745	0.00052862080
0.039548324	0.029604829	0.00053368920
0.039679813	0.029677182	0.00053160123
0.039811302	0.030411182	0.00054132377
0.039942790	0.029641007	0.00053054163
0.040074279	0.029829745	0.00053539058
0.040205768	0.029747564	0.00053051379
0.040337256	0.028718165	0.00052060892
0.040468745	0.029430979	0.00052755967
0.040600234	0.029865021	0.00052824606
0.040731723	0.029270323	0.00052400970
0.040863211	0.028546503	0.00051894675
0.040994700	0.029932976	0.00052697838
0.041126189	0.029501944	0.00052626862
0.041257677	0.029645561	0.00052208615
0.041389166	0.029728471	0.00052391463
0.041520655	0.029748878	0.00052601880
0.041652143	0.029231068	0.00051901907
0.041783632	0.029145229	0.00051990478
0.041915121	0.029343553	0.00051948427
0.042046610	0.029334488	0.00051873609
0.042178098	0.029796532	0.00052241645
0.042309587	0.030141396	0.00052405153
0.042441076	0.028841061	0.00051305055
0.042572564	0.028738689	0.00051273415
0.042704053	0.029292804	0.00051347946
0.042835542	0.028795312	0.00051218357
0.042967030	0.029344130	0.00051536239
0.043098519	0.029851768	0.00051969911
0.043230008	0.029094792	0.00051250447
0.043361496	0.029686668	0.00051215539
0.043492985	0.029594553	0.00051706611
0.043624474	0.028730292	0.00050603798
0.043755963	0.029087662	0.00051277236
0.043887451	0.029534041	0.00051131268
0.044018940	0.029673293	0.00051077586
0.044150429	0.030050360	0.00051906059
0.044281917	0.029544120	0.00051009082
0.044413406	0.028792259	0.00050558494
0.044544895	0.029780327	0.00051070979
0.044676383	0.029631511	0.00050941893
0.044807872	0.030565891	0.00051714264
0.044939361	0.028780861	0.00050292504
0.045070850	0.029953551	0.00051012807
0.045202338	0.028356545	0.00049823468
0.045333827	0.029336150	0.00050259023
0.045465316	0.028905645	0.00050573606
0.045596804	0.029059439	0.00050296506
0.045728293	0.029431398	0.00050510847
0.045859782	0.029197366	0.00050338685
0.045991270	0.029520162	0.00050064278
0.046122759	0.029187892	0.00050320442
0.046254248	0.028807323	0.00050690467
0.046385737	0.028193569	0.00050339816
0.046517225	0.029078738	0.00051170774
0.046648714	0.028887278	0.00051340739
0.046780203	0.029325331	0.00052226846
0.046911691	0.028750149	0.00051746850
0.047043180	0.029347116	0.00052034232
0.047174669	0.028939894	0.00052065624
0.047306157	0.028548155	0.00051829980
0.047437646	0.029004402	0.00052533707
0.047569135	0.028216328	0.00052196995
0.047700624	0.028995635	0.00052219708
0.047832112	0.029906995	0.00053339659
0.047963601	0.028970593	0.00052469124
0.048095090	0.029451285	0.00053208323
0.048226578	0.028887910	0.00053063580
0.048358067	0.030022911	0.00053556846
0.048489556	0.030003085	0.00053625882
0.048621044	0.029348596	0.00053219405
0.048752533	0.030419604	0.00054636843
0.048884022	0.029049584	0.00053380291
0.049015511	0.029286911	0.00053408300
0.049146999	0.030181118	0.00054219126
0.049278488	0.029314430	0.00053595692
0.049409977	0.028886543	0.00053561027
0.049541465	0.029526328	0.00053834798
0.049672954	0.029480666	0.00053939857
0.049804443	0.029721060	0.00054071261
0.049935931	0.029475573	0.00054161356
0.050067420	0.028997132	0.00053784542
0.050198909	0.028902083	0.00053783999
0.050330398	0.028363498	0.00053281766
0.050461886	0.029098545	0.00053896132
0.050593375	0.030093817	0.00054806545
0.050724864	0.029728884	0.00054721334
0.050856352	0.028838409	0.00054063220
0.050987841	0.029222470	0.00054128112
0.051119330	0.028820840	0.00053822223
0.051250818	0.029883600	0.00054786007
0.051382307	0.029367726	0.00054704138
0.051513796	0.030015726	0.00054829923
0.051645284	0.029330250	0.00054338641
0.051776773	0.029332047	0.00054374307
0.051908262	0.028481889	0.00053867570
0.052039751	0.029246768	0.00054456590
0.052171239	0.029715407	0.00054947997
0.052302728	0.029562412	0.00055111129
0.052434217	0.028083662	0.00053480888
0.052565705	0.028727049	0.00054342001
0.052697194	0.030315344	0.00055588654
0.052828683	0.029773444	0.00055449473
0.052960171	0.028783517	0.00054478665
0.053091660	0.029887454	0.00055069859
0.053223149	0.029865670	0.00055395615
0.053354638	0.028900579	0.00054683183
0.053486126	0.029191038	0.00055138186
0.053617615	0.029730986	0.00055068103
0.053749104	0.029244623	0.00054888248
0.053880592	0.029074354	0.00054624427
0.054012081	0.029019555	0.00055063566
0.054143570	0.028891675	0.00054997956
0.054275058	0.029829633	0.00055310865
0.054406547	0.030000222	0.00055435397
0.054538036	0.029451141	0.00055658775
0.054669525	0.028734613	0.00054520474
0.054801013	0.028653828	0.00054964589
0.054932502	0.028634695	0.00054750376
0.055063991	0.029095271	0.00054802561
0.055195479	0.028282278	0.00054782472
0.055326968	0.030678206	0.00056384215
0.055458457	0.028117566	0.00054598122
0.055589945	0.028537226	0.00054802470
0.055721434	0.028809251	0.00054964377
0.055852923	0.029711687	0.00056130825
0.055984412	0.029372821	0.00055542416
0.056115900	0.030004070	0.00055952480
0.056247389	0.029553877	0.00055784540
0.056378878	0.028759673	0.00054665199
0.056510366	0.028805652	0.00055323515
0.056641855	0.028988686	0.00055166250
0.056773344	0.029350568	0.00055751793
0.056904832	0.028947746	0.00055360805
0.057036321	0.029643308	0.00055605256
0.057167810	0.028757543	0.00055227783
0.057299299	0.028795426	0.00055213359
0.057430787	0.028482048	0.00054494763
0.057562276	0.029311914	0.00055772089
0.057693765	0.029727866	0.00055220083
0.057825253	0.028388664	0.00054807594
0.057956742	0.029537645	0.00055724175
0.058088231	0.029015437	0.00055214477
0.058219719	0.029351820	0.00055647267
0.058351208	0.029586505	0.00055168722
0.058482697	0.029357193	0.00055293146
0.058614186	0.028933290	0.00055089097
0.058745674	0.028993453	0.00054485688
0.058877163	0.029401035	0.00055109062
0.059008652	0.028403917	0.00053883824
0.059140140	0.029585573	0.00055087659
0.059271629	0.029080411	0.00054781036
0.059403118	0.028659933	0.00053910115
0.059534606	0.029350776	0.00054873691
0.059666095	0.028240367	0.00053405608
0.059797584	0.028391002	0.00053726144
0.059929072	0.028860188	0.00054385450
0.060060561	0.029245637	0.00054294414
0.060192050	0.029042751	0.00054467050
0.060323539	0.028565520	0.00053574861
0.060455027	0.028749969	0.00053997041
0.060586516	0.028467858	0.00053881211
0.060718005	0.029931947	0.00054606923
0.060849493	0.029035692	0.00053984470
0.060980982	0.029174200	0.00054256786
0.061112471	0.028375194	0.00053261063
0.061243959	0.028938119	0.00054368760
0.061375448	0.029032273	0.00053452517
0.061506937	0.028298991	0.00053459891
0.061638426	0.029040974	0.00053858911
0.061769914	0.029539471	0.00054383525
0.061901403	0.028820291	0.00054091520
0.062032892	0.029451536	0.00054014726
0.062164380	0.029272791	0.00053975337
0.062295869	0.029552105	0.00054340101
0.062427358	0.028676400	0.00053447851
0.062558846	0.028955861	0.00053996356
0.062690335	0.028429955	0.00052810174
0.062821824	0.028883077	0.00053610508
0.062953313	0.028909089	0.00053679891
0.063084801	0.029208710	0.00053723120
0.063216290	0.028872311	0.00053865720
0.063347779	0.029757175	0.00054112876
0.063479267	0.030066359	0.00054087627
0.063610756	0.028895616	0.00053692374
0.063742245	0.029760553	0.00053954578
0.063873733	0.029132472	0.00053973839
0.064005222	0.028672579	0.00053130896
0.064136711	0.029089111	0.00053419511
0.064268200	0.029041180	0.00053303878
0.064399688	0.029851386	0.00053982640
0.064531177	0.030088907	0.00054308056
0.064662666	0.028600494	0.00052933096
0.064794154	0.029529948	0.00053572926
0.064925643	0.029382932	0.00053892842
0.065057132	0.029143066	0.00053438383
0.065188620	0.029789007	0.00054119170
0.065320109	0.029008280	0.00053118090
0.065451598	0.029147760	0.00053158791
0.065583087	0.029061768	0.00053269350
0.065714575	0.028581117	0.00052760772
0.065846064	0.028696540	0.00053021839
0.065977553	0.029665496	0.00053565259
0.066109041	0.028683318	0.00052656861
0.066240530	0.029524313	0.00053486662
0.066372019	0.028750375	0.00052630059
0.066503507	0.028513507	0.00052655230
0.066634996	0.028463160	0.00052482837
0.066766485	0.029031295	0.00053130535
0.066897973	0.030280197	0.00054033638
0.067029462	0.027901121	0.00052210787
0.067160951	0.029039818	0.00053361519
0.067292440	0.029140766	0.00052861759
0.067423928	0.029214112	0.00052720657
0.067555417	0.029288190	0.00053193296
0.067686906	0.030003694	0.00053286676
0.067818394	0.028768922	0.00052617456
0.067949883	0.029344902	0.00052912182
0.068081372	0.029172539	0.00052759391
0.068212860	0.027801117	0.00051701830
0.068344349	0.028126962	0.00052080351
0.068475838	0.028837316	0.00052369045
0.068607327	0.028500883	0.00052316671
0.068738815	0.028813428	0.00052010945
0.068870304	0.028510083	0.00052164010
0.069001793	0.028435302	0.00052050247
0.069133281	0.029127422	0.00052497168
0.069264770	0.028184000	0.00051988547
0.069396259	0.028949030	0.00052041557
0.069527747	0.029021779	0.00052660845
0.069659236	0.028116046	0.00051816640
0.069790725	0.028938144	0.00052182726
0.069922214	0.029036735	0.00052410925
0.070053702	0.029007477	0.00052007197
0.070185191	0.028168847	0.00051827769
0.070316680	0.028956294	0.00052043658
0.070448168	0.028148540	0.00051646334
0.070579657	0.028206801	0.00051768147
0.070711146	0.028503826	0.00051690635
0.070842634	0.028242617	0.00051680012
0.070974123	0.027895820	0.00051349903
0.071105612	0.029165903	0.00052299789
0.071237101	0.028144984	0.00051675885
0.071368589	0.028334433	0.00051267479
0.071500078	0.028809409	0.00052084948
0.071631567	0.028721760	0.00051976207
0.071763055	0.028880319	0.00051978956
0.071894544	0.028026762	0.00051200276
0.072026033	0.028395199	0.00051219565
0.072157521	0.027443384	0.00050963316
0.072289010	0.028246543	0.00051369865
0.072420499	0.028465198	0.00051330933
0.072551988	0.027086685	0.00050199959
0.072683476	0.027738521	0.00050644055
0.072814965	0.028005923	0.00051337804
0.072946454	0.028318056	0.00051439804
0.073077942	0.028207311	0.00050931113
0.073209431	0.028357926	0.00051281897
0.073340920	0.028854231	0.00051495553
0.073472408	0.027779666	0.00050796472
0.073603897	0.028142962	0.00051453574
0.073735386	0.028663575	0.00051301120
0.073866875	0.027808735	0.00050626343
0.073998363	0.029146749	0.00051710874
0.074129852	0.028024749	0.00050860801
0.074261341	0.028026199	0.00051033745
0.074392829	0.027930949	0.00050380031
0.074524318	0.027486395	0.00050451335
0.074655807	0.026975062	0.00049754262
0.074787295	0.027388323	0.00050235960
0.074918784	0.027736855	0.00050641385
0.075050273	0.027935891	0.00050385862
0.075181761	0.027529620	0.00050105419
0.075313250	0.026695557	0.00049601013
0.075444739	0.027636639	0.00050353977
0.075576228	0.026344432	0.00049368750
0.075707716	0.027310330	0.00049924847
0.075839205	0.027458986	0.00050161631
0.075970694	0.026442438	0.00049161198
0.076102182	0.027667335	0.00049954530
0.076233671	0.027559409	0.00050353392
0.076365160	0.028094128	0.00050300308
0.076496648	0.026985862	0.00049632126
0.076628137	0.026676228	0.00049412174
0.076759626	0.027465222	0.00049703645
0.076891115	0.026940819	0.00049437209
0.077022603	0.027387123	0.00049773161
0.077154092	0.027465280	0.00049637591
0.077285581	0.027415643	0.00049939685
0.077417069	0.026798767	0.00049305533
0.077548558	0.026841600	0.00049540578
0.077680047	0.027751206	0.00049712204
0.077811535	0.026838108	0.00049225741
0.077943024	0.026553032	0.00049151873
0.078074513	0.027226423	0.00049391741
0.078206002	0.027480432	0.00049737970
0.078337490	0.027251843	0.00049253936
0.078468979	0.026810240	0.00048883071
0.078600468	0.027329954	0.00049671202
0.078731956	0.027316081	0.00049141873
0.078863445	0.028109863	0.00050115240
0.078994934	0.026984911	0.00048866515
0.079126422	0.027055371	0.00049268760
0.079257911	0.025619105	0.00048116751
0.079389400	0.026802924	0.00048702834
0.079520889	0.027173723	0.00049225375
0.079652377	0.026514678	0.00048905289
0.079783866	0.026640527	0.00048618519
0.079915355	0.028048851	0.00050009474
0.080046843	0.027737798	0.00049325604
0.080178332	0.026750279	0.00048744329
0.080309821	0.025956834	0.00048381943
0.080441309	0.027368393	0.00048717659
0.080572798	0.026529126	0.00048674472
0.080704287	0.025904130	0.00048110600
0.080835776	0.026671255	0.00048477211
0.080967264	0.026345354	0.00048441032
0.081098753	0.026449484	0.00047988018
0.081230242	0.027540304	0.00049454020
0.081361730	0.026025776	0.00048098469
0.081493219	0.026981389	0.00048667182
0.081624708	0.026933110	0.00048623208
0.081756196	0.026466625	0.00047854985
0.081887685	0.026568484	0.00048437117
0.082019174	0.026424550	0.00048296793
0.082150663	0.026216764	0.00048017053
0.082282151	0.026683742	0.00048445664
0.082413640	0.026011921	0.00047617492
0.082545129	0.026552417	0.00048167675
0.082676617	0.026288776	0.00048016452
0.082808106	0.026401411	0.00048022119
0.082939595	0.025751655	0.00047877693
0.083071083	0.026782258	0.00048038271
0.083202572	0.026316032	0.00048090263
0.083334061	0.026474622	0.00048297155
0.083465549	0.026542868	0.00047713171
0.083597038	0.026736033	0.00048379423
0.083728527	0.025819026	0.00047221021
0.083860016	0.025798836	0.00047522815
0.083991504	0.026496299	0.00048010452
0.084122993	0.026236505	0.00047670923
0.084254482	0.025412510	0.00047196189
0.084385970	0.026170179	0.00047503451
0.084517459	0.025812703	0.00047410449
0.084648948	0.026609992	0.00048054071
0.084780436	0.026181298	0.00047334111
0.084911925	0.026560617	0.00047905648
0.085043414	0.026124878	0.00047244764
0.085174903	0.025988884	0.00047281506
0.085306391	0.026820861	0.00048198754
0.085437880	0.026236994	0.00047322622
0.085569369	0.025916399	0.00047193791
0.085700857	0.025873521	0.00047085039
0.085832346	0.026116222	0.00047309018
0.085963835	0.026382924	0.00047689742
0.086095323	0.026874874	0.00047755902
0.086226812	0.026090758	0.00047162740
0.086358301	0.026049352	0.00047133106
0.086489790	0.026009870	0.00047240096
0.086621278	0.025857986	0.00046993478
0.086752767	0.025872276	0.00046851799
0.086884256	0.026262726	0.00047271959
0.087015744	0.026033122	0.00047130976
0.087147233	0.026949062	0.00047714527
0.087278722	0.025375103	0.00046816571
0.087410210	0.025656055	0.00046756191
0.087541699	0.025838806	0.00046765667
0.087673188	0.026609299	0.00047494547
0.087804677	0.026516584	0.00047143370
0.087936165	0.026542818	0.00047436413
0.088067654	0.024923807	0.00046183662
0.088199143	0.026126646	0.00046726545
0.088330631	0.025528728	0.00046688235
0.088462120	0.026142776	0.00046748773
0.088593609	0.026312302	0.00047212493
0.088725097	0.025427132	0.00046244498
0.088856586	0.025969503	0.00046574345
0.088988075	0.025441302	0.00046615968
0.089119564	0.026401978	0.00047030104
0.089251052	0.025560784	0.00046546930
0.089382541	0.025615894	0.00046534141
0.089514030	0.025404063	0.00046071410
0.089645518	0.025380371	0.00046114675
0.089777007	0.025709228	0.00046164257
0.089908496	0.025751231	0.00046629998
0.090039984	0.025458807	0.00046223130
0.090171473	0.025165131	0.00045742585
0.090302962	0.025040386	0.00046108748
0.090434451	0.025467349	0.00046069833
0.090565939	0.025679021	0.00046485818
0.090697428	0.025568774	0.00046288066
0.090828917	0.024992598	0.00045392490
0.090960405	0.025678929	0.00046355430
0.091091894	0.025607519	0.00045975938
0.091223383	0.025702651	0.00046417398
0.091354871	0.025387774	0.00046132966
0.091486360	0.024589705	0.00046278907
0.091617849	0.024916059	0.00047000316
0.091749337	0.026006566	0.00048135724
0.091880826	0.025655558	0.00048223399
0.092012315	0.026252561	0.00048972049
0.092143804	0.025896779	0.00048640638
0.092275292	0.024511241	0.00047948853
0.092406781	0.025553363	0.00048949473
0.092538270	0.025437070	0.00049331806
0.092669758	0.025716281	0.00049751155
0.092801247	0.025333285	0.00047911589
0.092932736	0.025587679	0.00048326681
0.093064224	0.025058182	0.00047219727
0.093195713	0.024611696	0.00046873533
0.093327202	0.024623086	0.00046942232
0.093458691	0.025052485	0.00046592888
0.093590179	0.024950644	0.00046931568
0.093721668	0.025249955	0.00046839112
0.093853157	0.025553600	0.00047218956
0.093984645	0.025723655	0.00047114972
0.094116134	0.024828603	0.00046285228
0.094247623	0.025497415	0.00046752562
0.094379111	0.025215121	0.00046629126
0.094510600	0.025417187	0.00046757751
0.094642089	0.024503028	0.00045942186
0.094773578	0.024544222	0.00045587725
0.094905066	0.025393664	0.00046686950
0.095036555	0.024406220	0.00045972469
0.095168044	0.024823485	0.00045777276
0.095299532	0.025299890	0.00046383044
0.095431021	0.025319280	0.00045935346
0.095562510	0.024184362	0.00045475804
0.095693998	0.024360543	0.00045736983
0.095825487	0.025460383	0.00046013770
0.095956976	0.024106158	0.00045323646
0.096088465	0.024466571	0.00045209973
0.096219953	0.025687746	0.00046405560
0.096351442	0.024010064	0.00045217451
0.096482931	0.024454188	0.00045248921
0.096614419	0.024155969	0.00044868564
0.096745908	0.024493232	0.00045208642
0.096877397	0.024733776	0.00045244906
0.097008885	0.023811448	0.00044769542
0.097140374	0.024688435	0.00045282697
0.097271863	0.024834449	0.00045383804
0.097403352	0.024954190	0.00045228514
0.097534840	0.023934046	0.00044363162
0.097666329	0.024178605	0.00045070736
0.097797818	0.024623231	0.00044620905
0.097929306	0.023529203	0.00044064957
0.098060795	0.024336715	0.00044614215
0.098192284	0.024355304	0.00044296727
0.098323772	0.025295925	0.00045377033
0.098455261	0.025307369	0.00044935980
0.098586750	0.025055526	0.00044582358
0.098718239	0.024787047	0.00044589724
0.098849727	0.024096942	0.00043720115
0.098981216	0.024365891	0.00044267377
0.099112705	0.024312262	0.00044087285
0.099244193	0.024721378	0.00044317281
0.099375682	0.023140230	0.00043265084
0.099507171	0.024669301	0.00044336811
0.099638659	0.024917968	0.00044806465
0.099770148	0.024368781	0.00044071529
0.099901637	0.025164091	0.00044646019
0.10003313	0.024585547	0.00044497656
0.10016461	0.024693952	0.00044272320
0.10029610	0.024069138	0.00044107561
0.10042759	0.023979738	0.00043638943
0.10055908	0.024080721	0.00043965178
0.10069057	0.025077670	0.00044728305
0.10082206	0.024001986	0.00043770420
0.10095355	0.024040125	0.00044069120
0.10108504	0.024459424	0.00044024919
0.10121652	0.023698064	0.00043387879
0.10134801	0.024488250	0.00044220510
0.10147950	0.024712442	0.00044371288
0.10161099	0.024623784	0.00044211032
0.10174248	0.024488935	0.00044151588
0.10187397	0.023973285	0.00043428802
0.10200546	0.023634687	0.00043400844
0.10213694	0.023511500	0.00042993047
0.10226843	0.023921061	0.00043600228
0.10239992	0.024437594	0.00043840783
0.10253141	0.023852864	0.00043046696
0.10266290	0.023762430	0.00043513833
0.10279439	0.023862610	0.00043305323
0.10292588	0.024032113	0.00043695768
0.10305737	0.023809144	0.00043282564
0.10318885	0.023888260	0.00043176787
0.10332034	0.024059292	0.00043680470
0.10345183	0.024347648	0.00043537942
0.10358332	0.023618623	0.00043091717
0.10371481	0.024204597	0.00043386708
0.10384630	0.023884915	0.00043212565
0.10397779	0.024171840	0.00043582063
0.10410928	0.023946346	0.00043611557
0.10424076	0.023605779	0.00043097960
0.10437225	0.024701659	0.00043736788
0.10450374	0.024214940	0.00043114049
0.10463523	0.023590790	0.00042915448
0.10476672	0.023902342	0.00043212031
0.10489821	0.023819659	0.00043072502
0.10502970	0.024366594	0.00043414029
0.10516118	0.023871853	0.00042990582
0.10529267	0.023809886	0.00043189425
0.10542416	0.023983529	0.00043131068
0.10555565	0.024683790	0.00043364207
0.10568714	0.023478565	0.00042717372
0.10581863	0.023468798	0.00042675896
0.10595012	0.023685450	0.00042824882
0.10608161	0.024029607	0.00043246781
0.10621309	0.024302206	0.00043184155
0.10634458	0.024230530	0.00042910150
0.10647607	0.024052125	0.00042877944
0.10660756	0.023935515	0.00042929677
0.10673905	0.023798370	0.00042849668
0.10687054	0.023788430	0.00043220285
0.10700203	0.024549494	0.00044330940
0.10713352	0.024523159	0.00044592757
0.10726500	0.023654673	0.00044386430
0.10739649	0.024226773	0.00045499589
0.10752798	0.024518495	0.00045272603
0.10765947	0.022887675	0.00044387759
0.10779096	0.024200950	0.00045492471
0.10792245	0.024498719	0.00046190565
0.10805394	0.023786604	0.00045701451
0.10818542	0.023931475	0.00045808944
0.10831691	0.023374148	0.00045818162
0.10844840	0.023818247	0.00046241877
0.10857989	0.023549193	0.00046222026
0.10871138	0.022600245	0.00045756079
0.10884287	0.024048507	0.00046641024
0.10897436	0.023924149	0.00046879700
0.10910585	0.023083412	0.00046536691
0.10923733	0.023183747	0.00046163580
0.10936882	0.024662430	0.00048099356
0.10950031	0.024001247	0.00047250865
0.10963180	0.023955872	0.00047504085
0.10976329	0.024016065	0.00047673442
0.10989478	0.023867452	0.00047760778
0.11002627	0.023183142	0.00047819689
0.11015776	0.023733580	0.00047547070
0.11028924	0.023134938	0.00047469514
0.11042073	0.023566818	0.00048546865
0.11055222	0.023365785	0.00047536482
0.11068371	0.023821978	0.00048518405
0.11081520	0.024469140	0.00048862700
0.11094669	0.023744217	0.00048443253
0.11107818	0.023947857	0.00048830498
0.11120966	0.024060417	0.00048661926
0.11134115	0.023678134	0.00048752562
0.11147264	0.024178815	0.00048895896
0.11160413	0.024295663	0.00049348516
0.11173562	0.023597481	0.00049129479
0.11186711	0.023927636	0.00047710527
0.11199860	0.024083820	0.00047943813
0.11213009	0.024435698	0.00047314616
0.11226157	0.023545516	0.00046421029
0.11239306	0.023718216	0.00046589474
0.11252455	0.023368551	0.00046025062
0.11265604	0.024060061	0.00046690150
0.11278753	0.024407224	0.00046173567
0.11291902	0.024316755	0.00046253513
0.11305051	0.025161121	0.00047058590
0.11318200	0.023472964	0.00045406501
0.11331348	0.024121994	0.00045874260
0.11344497	0.023835126	0.00045492079
0.11357646	0.023889742	0.00045045165
0.11370795	0.023591290	0.00045242787
0.11383944	0.024170182	0.00045452649
0.11397093	0.023856102	0.00045177372
0.11410242	0.023867767	0.00045233987
0.11423390	0.024163299	0.00044885559
0.11436539	0.023443476	0.00044954687
0.11449688	0.023682254	0.00044348654
0.11462837	0.023302813	0.00044788930
0.11475986	0.024767485	0.00045384086
0.11489135	0.023530919	0.00044129958
0.11502284	0.023656267	0.00044638926
0.11515433	0.023883011	0.00044716599
0.11528581	0.023316064	0.00044094156
0.11541730	0.023885799	0.00044472354
0.11554879	0.023344429	0.00043770395
0.11568028	0.023825561	0.00044495974
0.11581177	0.024005017	0.00044431413
0.11594326	0.024414674	0.00044692808
0.11607475	0.023815483	0.00043980101
0.11620624	0.023647648	0.00043696268
0.11633772	0.023793854	0.00044330656
0.11646921	0.023967999	0.00044240112
0.11660070	0.024439100	0.00044514026
0.11673219	0.023652542	0.00043613815
0.11686368	0.024019047	0.00043942045
0.11699517	0.023375945	0.00043275629
0.11712666	0.024353626	0.00044086530
0.11725814	0.023523598	0.00043262494
0.11738963	0.023252492	0.00042964517
0.11752112	0.023557879	0.00043169951
0.11765261	0.023485564	0.00043070242
0.11778410	0.023598268	0.00043480130
0.11791559	0.023285937	0.00042895186
0.11804708	0.023741804	0.00043016698
0.11817857	0.023859108	0.00043096596
0.11831005	0.023687536	0.00042919393
0.11844154	0.023423508	0.00042906658
0.11857303	0.023895093	0.00042809944
0.11870452	0.024490360	0.00043386805
0.11883601	0.023746951	0.00042727832
0.11896750	0.023956464	0.00042781045
0.11909899	0.023675467	0.00042817748
0.11923048	0.023351936	0.00042022233
0.11936196	0.023452085	0.00042461812
0.11949345	0.023628695	0.00042131799
0.11962494	0.023720911	0.00042240848
0.11975643	0.023233061	0.00042246082
0.11988792	0.023835302	0.00042187088
0.12001941	0.023282201	0.00041869536
0.12015090	0.024228961	0.00042433719
0.12028239	0.023876002	0.00042355205
0.12041387	0.025029292	0.00042946440
0.12054536	0.023913644	0.00041902672
0.12067685	0.023837847	0.00042089659
0.12080834	0.023621183	0.00041854412
0.12093983	0.023950369	0.00041733890
0.12107132	0.023762621	0.00042113727
0.12120281	0.023685647	0.00041808609
0.12133429	0.022817464	0.00041178277
0.12146578	0.023722518	0.00041919777
0.12159727	0.023243265	0.00041183867
0.12172876	0.023712898	0.00041803284
0.12186025	0.023391999	0.00041264967
0.12199174	0.023520175	0.00041489280
0.12212323	0.023553956	0.00041478340
0.12225472	0.023554248	0.00041369715
0.12238620	0.022709366	0.00040972288
0.12251769	0.023262220	0.00041099384
0.12264918	0.023199481	0.00041134028
0.12278067	0.024080661	0.00041888583
0.12291216	0.024004424	0.00041683585
0.12304365	0.023683766	0.00041494544
0.12317514	0.023073913	0.00040948902
0.12330663	0.023369017	0.00041245222
0.12343811	0.024257137	0.00042093338
0.12356960	0.024213019	0.00041617402
0.12370109	0.023857591	0.00041504364
0.12383258	0.024442291	0.00041768123
0.12396407	0.024244595	0.00041488638
0.12409556	0.024352247	0.00042018382
0.12422705	0.023663942	0.00041011798
0.12435853	0.024467294	0.00041849507
0.12449002	0.023730986	0.00041192189
0.12462151	0.023585196	0.00041246411
0.12475300	0.023623422	0.00041229585
0.12488449	0.023583801	0.00041171341
0.12501598	0.022788325	0.00040658826
0.12514747	0.022997104	0.00040551842
0.12527896	0.024150608	0.00041397778
0.12541044	0.024017071	0.00041497892
0.12554193	0.024029556	0.00041237918
0.12567342	0.023586053	0.00041017554
0.12580491	0.023885359	0.00041368198
0.12593640	0.024168006	0.00041071700
0.12606789	0.023875666	0.00041277493
0.12619938	0.023244570	0.00040692623
0.12633087	0.023569418	0.00041102697
0.12646235	0.023881288	0.00041164328
0.12659384	0.023176595	0.00040330305
0.12672533	0.024278024	0.00041541545
0.12685682	0.023796584	0.00041005263
0.12698831	0.023605994	0.00040855221
0.12711980	0.023770610	0.00040865716
0.12725129	0.023479782	0.00040653515
0.12738277	0.023188374	0.00040598893
0.12751426	0.023516913	0.00040793262
0.12764575	0.023493016	0.00040725879
0.12777724	0.024387854	0.00041079966
0.12790873	0.023743789	0.00040824091
0.12804022	0.023693521	0.00040855938
0.12817171	0.023474549	0.00040529846
0.12830320	0.023797337	0.00040756419
0.12843468	0.024023391	0.00040955516
0.12856617	0.023943629	0.00040698399
0.12869766	0.023383157	0.00040413276
0.12882915	0.024475960	0.00041490637
0.12896064	0.023840688	0.00040636574
0.12909213	0.023557406	0.00040414687
0.12922362	0.023441209	0.00040673680
0.12935511	0.023718261	0.00040648983
0.12948659	0.023650319	0.00040623317
0.12961808	0.024458450	0.00040874128
0.12974957	0.023683839	0.00040485473
0.12988106	0.023451943	0.00040420069
0.13001255	0.023278751	0.00040183044
0.13014404	0.023495050	0.00040541993
0.13027553	0.023696059	0.00040274440
0.13040701	0.024013219	0.00040597823
0.13053850	0.023357109	0.00040369407
0.13066999	0.024388074	0.00040790168
0.13080148	0.024395560	0.00040869218
0.13093297	0.023961022	0.00040322812
0.13106446	0.023073581	0.00040022604
0.13119595	0.023549024	0.00040254718
0.13132744	0.023408793	0.00040065225
0.13145892	0.023125769	0.00039992728
0.13159041	0.023934365	0.00040357912
0.13172190	0.023184809	0.00039933224
0.13185339	0.023501817	0.00040195144
0.13198488	0.023830678	0.00040298231
0.13211637	0.023720962	0.00040334409
0.13224786	0.023985555	0.00040295090
0.13237935	0.023063045	0.00039823912
0.13251083	0.023576149	0.00040200273
0.13264232	0.022707893	0.00039453064
0.13277381	0.024128672	0.00040496692
0.13290530	0.023196445	0.00039507491
0.13303679	0.022825403	0.00039545302
0.13316828	0.023579661	0.00040284799
0.13329977	0.023459194	0.00039582365
0.13343125	0.023883693	0.00040515532
0.13356274	0.024024158	0.00039956762
0.13369423	0.024404222	0.00040498166
0.13382572	0.024155478	0.00040531859
0.13395721	0.024505383	0.00040558357
0.13408870	0.024476219	0.00040667241
0.13422019	0.023727080	0.00039874804
0.13435168	0.023557512	0.00039866947
0.13448316	0.024257985	0.00040482177
0.13461465	0.023321598	0.00039669943
0.13474614	0.023320662	0.00039740827
0.13487763	0.023882123	0.00039953924
0.13500912	0.023317349	0.00039529831
0.13514061	0.023166276	0.00039780067
0.13527210	0.023544565	0.00039799862
0.13540359	0.024135018	0.00040114928
0.13553507	0.023519031	0.00039722858
0.13566656	0.023589104	0.00039742207
0.13579805	0.024202665	0.00040319461
0.13592954	0.023617974	0.00039689211
0.13606103	0.023078151	0.00039565381
0.13619252	0.023520884	0.00039485129
0.13632401	0.024348739	0.00039935138
0.13645549	0.023151063	0.00039480517
0.13658698	0.023604418	0.00039476104
0.13671847	0.022894188	0.00039109492
0.13684996	0.023322720	0.00039423136
0.13698145	0.024146308	0.00039782009
0.13711294	0.024367038	0.00040089925
0.13724443	0.024513688	0.00040212236
0.13737592	0.023876561	0.00039621776
0.13750740	0.023833306	0.00039818810
0.13763889	0.023677958	0.00039405694
0.13777038	0.023620248	0.00039689700
0.13790187	0.023847065	0.00039621800
0.13803336	0.023407179	0.00039215090
0.13816485	0.023063822	0.00039134977
0.13829634	0.023937177	0.00039478513
0.13842783	0.023687959	0.00039571345
0.13855931	0.023917266	0.00039728133
0.13869080	0.022822184	0.00038913785
0.13882229	0.022775576	0.00038873978
0.13895378	0.023688882	0.00039211584
0.13908527	0.023744780	0.00039654713
0.13921676	0.023155428	0.00039028700
0.13934825	0.023727535	0.00039433969
0.13947973	0.023456870	0.00039095341
0.13961122	0.023539824	0.00039184216
0.13974271	0.023718164	0.00039332135
0.13987420	0.023314641	0.00039210841
0.14000569	0.023850975	0.00039137193
0.14013718	0.023510889	0.00038990943
0.14026867	0.023307953	0.00038958847
0.14040016	0.024229527	0.00039687381
0.14053164	0.023630852	0.00039360675
0.14066313	0.023788866	0.00039050366
0.14079462	0.023053692	0.00038751828
0.14092611	0.023277282	0.00038732867
0.14105760	0.023738267	0.00039147477
0.14118909	0.023784661	0.00039309029
0.14132058	0.023392069	0.00038594409
0.14145207	0.024319071	0.00039529347
0.14158355	0.023619351	0.00038947423
0.14171504	0.024169051	0.00039383848
0.14184653	0.023596681	0.00039065503
0.14197802	0.023285130	0.00038633958
0.14210951	0.024018253	0.00039103271
0.14224100	0.024038359	0.00039224955
0.14237249	0.023441229	0.00038714958
0.14250398	0.023964512	0.00039349790
0.14263546	0.023808815	0.00038873881
0.14276695	0.024402878	0.00039302322
0.14289844	0.023978614	0.00039089735
0.14302993	0.023633627	0.00038786589
0.14316142	0.024080225	0.00039129197
0.14329291	0.023266442	0.00038317608
0.14342440	0.023382678	0.00038688563
0.14355588	0.022826675	0.00038325840
0.14368737	0.023476691	0.00038626707
0.14381886	0.023173688	0.00038571801
0.14395035	0.023760459	0.00038617727
0.14408184	0.023313972	0.00038534263
0.14421333	0.023541608	0.00038679930
0.14434482	0.023729027	0.00038684374
0.14447631	0.024175889	0.00039121492
0.14460779	0.024084472	0.00038977296
0.14473928	0.023845640	0.00038776544
0.14487077	0.023417257	0.00038710872
0.14500226	0.023498968	0.00038482561
0.14513375	0.023308369	0.00038581089
0.14526524	0.022546971	0.00037841373
0.14539673	0.024209479	0.00038976146
0.14552822	0.023815039	0.00039019424
0.14565970	0.023523081	0.00038504994
0.14579119	0.023410839	0.00038420115
0.14592268	0.023532899	0.00038461299
0.14605417	0.023535971	0.00038377598
0.14618566	0.023360212	0.00038432787
0.14631715	0.023499860	0.00038370207
0.14644864	0.023398625	0.00038387478
0.14658012	0.024095663	0.00038773602
0.14671161	0.023567916	0.00038514137
0.14684310	0.023672665	0.00038809771
0.14697459	0.024024054	0.00038767925
0.14710608	0.023691068	0.00038496259
0.14723757	0.022635624	0.00037833846
0.14736906	0.023442230	0.00038159058
0.14750055	0.023308930	0.00038334991
0.14763203	0.024146039	0.00038704958
0.14776352	0.022928139	0.00037785949
0.14789501	0.023521288	0.00038362369
0.14802650	0.024032831	0.00038377396
0.14815799	0.023924602	0.00038680122
0.14828948	0.023907362	0.00038374544
0.14842097	0.023655069	0.00038432010
0.14855246	0.023470238	0.00038259434
0.14868394	0.023166792	0.00037799861
0.14881543	0.023590839	0.00038358438
0.14894692	0.023276807	0.00038060065
0.14907841	0.024110895	0.00038437651
0.14920990	0.023568154	0.00038118895
0.14934139	0.023726369	0.00038280446
0.14947288	0.024228127	0.00038743277
0.14960436	0.023940629	0.00038374152
0.14973585	0.023469306	0.00038098027
0.14986734	0.024303340	0.00038696594
0.14999883	0.024369045	0.00038518103
0.15013032	0.023958548	0.00038447783
0.15026181	0.023631183	0.00038183329
0.15039330	0.023548016	0.00038119668
0.15052479	0.023781085	0.00038195918
0.15065627	0.023162309	0.00037797947
0.15078776	0.024204410	0.00038517748
0.15091925	0.024346052	0.00038502138
0.15105074	0.023407191	0.00037808048
0.15118223	0.023241281	0.00037954362
0.15131372	0.023939806	0.00038354953
0.15144521	0.023695499	0.00038090122
0.15157670	0.023615553	0.00038039858
0.15170818	0.022784749	0.00037466068
0.15183967	0.023533250	0.00037834702
0.15197116	0.023556446	0.00038107379
0.15210265	0.024002781	0.00038225937
0.15223414	0.023433862	0.00037814112
0.15236563	0.022799040	0.00037376594
0.15249712	0.022937647	0.00037557686
0.15262860	0.023075916	0.00037572725
0.15276009	0.024208643	0.00038380522
0.15289158	0.024232975	0.00038334026
0.15302307	0.023057873	0.00037495915
0.15315456	0.023680361	0.00037930932
0.15328605	0.023647368	0.00037889866
0.15341754	0.023731548	0.00038010876
0.15354903	0.022675747	0.00037140285
0.15368051	0.023423973	0.00037798798
0.15381200	0.023495361	0.00037585405
0.15394349	0.023865257	0.00037935378
0.15407498	0.024335971	0.00038255746
0.15420647	0.023642647	0.00037577889
0.15433796	0.023860519	0.00037929064
0.15446945	0.023883813	0.00037748812
0.15460094	0.023714306	0.00037976909
0.15473242	0.023479951	0.00037535797
0.15486391	0.023938571	0.00037895076
0.15499540	0.023300036	0.00037492685
0.15512689	0.023363370	0.00037483400
0.15525838	0.023151423	0.00037417409
0.15538987	0.023880702	0.00037866077
0.15552136	0.023790581	0.00037675498
0.15565284	0.023421881	0.00037416228
0.15578433	0.023451352	0.00037517583
0.15591582	0.023956156	0.00037903360
0.15604731	0.023514365	0.00037647831
0.15617880	0.023144931	0.00037250411
0.15631029	0.023546559	0.00037656061
0.15644178	0.023767729	0.00037545203
0.15657327	0.023390662	0.00037586878
0.15670475	0.023856051	0.00037457486
0.15683624	0.023792296	0.00037550367
0.15696773	0.022713293	0.00036906840
0.15709922	0.023912248	0.00037553011
0.15723071	0.023722478	0.00037611261
0.15736220	0.023924100	0.00037563306
0.15749369	0.023396853	0.00037248858
0.15762518	0.023567015	0.00037401709
0.15775666	0.023523658	0.00037366029
0.15788815	0.023236460	0.00037219285
0.15801964	0.024053597	0.00037579798
0.15815113	0.024016985	0.00037585035
0.15828262	0.024120263	0.00037610962
0.15841411	0.023943378	0.00037679116
0.15854560	0.023730767	0.00037474196
0.15867708	0.023359975	0.00036983734
0.15880857	0.023277408	0.00037066722
0.15894006	0.023218129	0.00036954913
0.15907155	0.023959255	0.00037657575
0.15920304	0.023160921	0.00037126636
0.15933453	0.022637166	0.00036701583
0.15946602	0.023455615	0.00037168682
0.15959751	0.023100218	0.00036919703
0.15972899	0.023750513	0.00037357396
0.15986048	0.023876493	0.00037516808
0.15999197	0.023649152	0.00037094600
0.16012346	0.024089984	0.00037654089
0.16025495	0.023862464	0.00037352935
0.16038644	0.022975144	0.00036735442
0.16051793	0.023553689	0.00037212369
0.16064942	0.023782736	0.00037117225
0.16078090	0.023972607	0.00037349994
0.16091239	0.023834911	0.00037290842
0.16104388	0.023626495	0.00036936020
0.16117537	0.023251665	0.00036917502
0.16130686	0.023122174	0.00036706298
0.16143835	0.024567583	0.00037737972
0.16156984	0.023482363	0.00037137884
0.16170133	0.023645368	0.00036882424
0.16183281	0.023476816	0.00037063948
0.16196430	0.023160827	0.00036691201
0.16209579	0.023377669	0.00036684193
0.16222728	0.023286656	0.00036946829
0.16235877	0.023494895	0.00036852036
0.16249026	0.023071035	0.00036668263
0.16262175	0.024011088	0.00037182507
0.16275323	0.023536237	0.00036913593
0.16288472	0.023524531	0.00036944374
0.16301621	0.023869228	0.00036981341
0.16314770	0.023361718	0.00036893789
0.16327919	0.023159933	0.00036533890
0.16341068	0.023458915	0.00036680375
0.16354217	0.023278814	0.00036728991
0.16367366	0.023190521	0.00036538851
0.16380514	0.023089339	0.00036674368
0.16393663	0.023809222	0.00037047872
0.16406812	0.023237413	0.00036421253
0.16419961	0.023718956	0.00036879473
0.16433110	0.023624693	0.00036727152
0.16446259	0.023076232	0.00036489722
0.16459408	0.023756972	0.00037017478
0.16472557	0.023581920	0.00036651502
0.16485705	0.023524628	0.00036734730
0.16498854	0.023467979	0.00036674525
0.16512003	0.024171016	0.00037033527
0.16525152	0.023695696	0.00036815000
0.16538301	0.023205453	0.00036238806
0.16551450	0.023092226	0.00036498979
0.16564599	0.023669898	0.00036720127
0.16577747	0.023433943	0.00036530356
0.16590896	0.023124808	0.00036450803
0.16604045	0.023557475	0.00036495240
0.16617194	0.023211143	0.00036493141
0.16630343	0.022943205	0.00036138485
0.16643492	0.023765474	0.00036652217
0.16656641	0.023080492	0.00036312281
0.16669790	0.024025948	0.00036627295
0.16682938	0.023564639	0.00036633906
0.16696087	0.024143412	0.00037052308
0.16709236	0.023181310	0.00036158829
0.16722385	0.023124471	0.00036446304
0.16735534	0.023859925	0.00036680465
0.16748683	0.023732902	0.00036589005
0.16761832	0.024077843	0.00036880461
0.16774981	0.023814978	0.00036439764
0.16788129	0.023666475	0.00036563121
0.16801278	0.022749653	0.00035918156
0.16814427	0.023378078	0.00036410069
0.16827576	0.023486897	0.00036518486
0.16840725	0.024439971	0.00036749709
0.16853874	0.023802891	0.00036558467
0.16867023	0.023147320	0.00035972373
0.16880171	0.023316831	0.00036358785
0.16893320	0.023195795	0.00036277389
0.16906469	0.023118378	0.00035919170
0.16919618	0.023372412	0.00036355000
0.16932767	0.023277709	0.00036071712
0.16945916	0.023846024	0.00036565950
0.16959065	0.023168695	0.00036166699
0.16972214	0.023197630	0.00036039305
0.16985362	0.022970618	0.00036041236
0.16998511	0.023333045	0.00036076511
0.17011660	0.023034870	0.00036069125
0.17024809	0.023362848	0.00036186956
0.17037958	0.023763908	0.00036391083
0.17051107	0.023190916	0.00036121225
0.17064256	0.022956815	0.00035906908
0.17077405	0.023538138	0.00036279792
0.17090553	0.022638397	0.00035689567
0.17103702	0.023201789	0.00035869121
0.17116851	0.023716638	0.00036192645
0.17130000	0.023628699	0.00036243591
0.17143149	0.023629061	0.00036124123
0.17156298	0.023780417	0.00036414188
0.17169447	0.023741636	0.00036116405
0.17182595	0.023656783	0.00036232850
0.17195744	0.023850710	0.00036298063
0.17208893	0.023654800	0.00036066768
0.17222042	0.023312624	0.00036012733
0.17235191	0.023744715	0.00036131625
0.17248340	0.023438505	0.00035984311
0.17261489	0.023074142	0.00035863682
0.17274638	0.023532020	0.00035928109
0.17287786	0.023378082	0.00036012306
0.17300935	0.023506183	0.00035881623
0.17314084	0.023617268	0.00036092335
0.17327233	0.023020130	0.00035677484
0.17340382	0.023385760	0.00035746943
0.17353531	0.024094703	0.00036338144
0.17366680	0.023535720	0.00035917817
0.17379829	0.023740084	0.00036034789
0.17392977	0.023193541	0.00035847571
0.17406126	0.023124533	0.00035671358
0.17419275	0.023106289	0.00035696919
0.17432424	0.022651760	0.00035316427
0.17445573	0.023240561	0.00035699272
0.17458722	0.023703379	0.00036039220
0.17471871	0.023794203	0.00035949632
0.17485019	0.023587034	0.00035953709
0.17498168	0.023485346	0.00035854831
0.17511317	0.023556074	0.00035847647
0.17524466	0.023292322	0.00035814346
0.17537615	0.023708353	0.00035830320
0.17550764	0.023542187	0.00035826888
0.17563913	0.023360166	0.00035679626
0.17577062	0.023511042	0.00035721999
0.17590210	0.023166520	0.00035526358
0.17603359	0.023414633	0.00035544267
0.17616508	0.023062073	0.00035608272
0.17629657	0.023756633	0.00035873042
0.17642806	0.023243017	0.00035403598
0.17655955	0.023296440	0.00035657697
0.17669104	0.023404937	0.00035548682
0.17682253	0.022858204	0.00035186859
0.17695401	0.023434783	0.00035718331
0.17708550	0.023002254	0.00035206059
0.17721699	0.023051059	0.00035401164
0.17734848	0.024003162	0.00035918891
0.17747997	0.023626697	0.00035753886
0.17761146	0.023543825	0.00035806662
0.17774295	0.023560390	0.00035460871
0.17787443	0.023606128	0.00035757580
0.17800592	0.023173747	0.00035346168
0.17813741	0.023593992	0.00035539358
0.17826890	0.023152947	0.00035402085
0.17840039	0.023557483	0.00035447544
0.17853188	0.023285210	0.00035476198
0.17866337	0.023187857	0.00035301178
0.17879486	0.024191631	0.00035894892
0.17892634	0.023786351	0.00035733316
0.17905783	0.023527969	0.00035407040
0.17918932	0.023878144	0.00035868424
0.17932081	0.023490609	0.00035581069
0.17945230	0.022881414	0.00035087511
0.17958379	0.023585699	0.00035595372
0.17971528	0.023765769	0.00035637263
0.17984677	0.023574804	0.00035537061
0.17997825	0.023800977	0.00035519660
0.18010974	0.023397461	0.00035151986
0.18024123	0.023308935	0.00035253659
0.18037272	0.023307612	0.00035096971
0.18050421	0.024211259	0.00036644002
0.18063570	0.023201961	0.00036193657
0.18076719	0.023572054	0.00036453205
0.18089867	0.023431905	0.00036697720
0.18103016	0.024158651	0.00037237243
0.18116165	0.023373966	0.00037027638
0.18129314	0.023272091	0.00037065597
0.18142463	0.022987889	0.00037124488
0.18155612	0.023030701	0.00037384718
0.18168761	0.023949451	0.00037789619
0.18181910	0.023180122	0.00037568889
0.18195058	0.023085411	0.00037693901
0.18208207	0.023638402	0.00037948182
0.18221356	0.023326863	0.00037996475
0.18234505	0.023621881	0.00038197364
0.18247654	0.023512111	0.00038356001
0.18260803	0.022868147	0.00038055953
0.18273952	0.022764544	0.00037947819
0.18287101	0.024025291	0.00039060585
0.18300249	0.023100128	0.00038567194
0.18313398	0.023266913	0.00038612334
0.18326547	0.023235279	0.00038738944
0.18339696	0.023215943	0.00038689888
0.18352845	0.022794796	0.00038455044
0.18365994	0.023332729	0.00039035991
0.18379143	0.023572626	0.00039143478
0.18392292	0.023566483	0.00039530018
0.18405440	0.023732454	0.00039370364
0.18418589	0.023483175	0.00039354519
0.18431738	0.023498901	0.00039667810
0.18444887	0.023512860	0.00039482788
0.18458036	0.022934138	0.00039318484
0.18471185	0.023371301	0.00039657549
0.18484334	0.023464345	0.00039967156
0.18497482	0.024225589	0.00040540056
0.18510631	0.022894275	0.00039202482
0.18523780	0.022780671	0.00039642753
0.18536929	0.023177976	0.00039435182
0.18550078	0.022740986	0.00038416698
0.18563227	0.023738289	0.00039062264
0.18576376	0.023162749	0.00038014381
0.18589525	0.023010519	0.00038102893
0.18602673	0.023308116	0.00038033995
0.18615822	0.022732031	0.00037592773
0.18628971	0.023924871	0.00038248098
0.18642120	0.024385432	0.00038310332
0.18655269	0.023817843	0.00037983686
0.18668418	0.023648118	0.00037616330
0.18681567	0.023299454	0.00037313251
0.18694716	0.024073750	0.00037837219
0.18707864	0.023564003	0.00037130078
0.18721013	0.023741284	0.00037358746
0.18734162	0.023270845	0.00037014280
0.18747311	0.023500703	0.00036974747
0.18760460	0.022881997	0.00036763215
0.18773609	0.023263252	0.00036539625
0.18786758	0.023601315	0.00036794489
0.18799906	0.023151491	0.00036639039
0.18813055	0.022982638	0.00036247702
0.18826204	0.023946956	0.00036857907
0.18839353	0.023768635	0.00036478370
0.18852502	0.023587595	0.00036576095
0.18865651	0.023775698	0.00036583676
0.18878800	0.023286443	0.00035983256
0.18891949	0.023414961	0.00036134345
0.18905097	0.023911027	0.00036387844
0.18918246	0.023868128	0.00036305572
0.18931395	0.023444267	0.00036153850
0.18944544	0.023085305	0.00035554672
0.18957693	0.023280922	0.00035772933
0.18970842	0.023045870	0.00035491481
0.18983991	0.023071481	0.00035771219
0.18997140	0.023303851	0.00035846922
0.19010288	0.023608266	0.00035586336
0.19023437	0.023917231	0.00035885631
0.19036586	0.023741551	0.00035690296
0.19049735	0.024194298	0.00035968005
0.19062884	0.022971331	0.00035345563
0.19076033	0.023391680	0.00035344422
0.19089182	0.023969464	0.00035695845
0.19102330	0.022766581	0.00035031692
0.19115479	0.023307278	0.00035258587
0.19128628	0.023196441	0.00035230684
0.19141777	0.023743454	0.00035408882
0.19154926	0.023664462	0.00035439704
0.19168075	0.023048721	0.00035057185
0.19181224	0.023687398	0.00035429803
0.19194373	0.023437803	0.00035314503
0.19207521	0.023174007	0.00034975675
0.19220670	0.023110903	0.00035063319
0.19233819	0.023316934	0.00035180267
0.19246968	0.022843497	0.00034947657
0.19260117	0.023165923	0.00035082342
0.19273266	0.023561002	0.00035294760
0.19286415	0.024117815	0.00035515698
0.19299564	0.023324027	0.00035176080
0.19312712	0.023744093	0.00035233823
0.19325861	0.023281728	0.00035083298
0.19339010	0.023432799	0.00035029435
0.19352159	0.023031574	0.00034762304
0.19365308	0.023842833	0.00035412515
0.19378457	0.023293383	0.00034980014
0.19391606	0.023436137	0.00035002594
0.19404754	0.022870035	0.00034637594
0.19417903	0.023651484	0.00035145427
0.19431052	0.023533753	0.00035165486
0.19444201	0.023074034	0.00034696472
0.19457350	0.023787123	0.00035250168
0.19470499	0.022930313	0.00034631619
0.19483648	0.023388698	0.00034892703
0.19496797	0.023480696	0.00035072936
0.19509945	0.023797333	0.00035007286
0.19523094	0.023081776	0.00034738289
0.19536243	0.024075644	0.00035224757
0.19549392	0.023012998	0.00034606335
0.19562541	0.023634025	0.00035056832
0.19575690	0.023202662	0.00034668469
0.19588839	0.023543395	0.00034854423
0.19601988	0.023624113	0.00034796210
0.19615136	0.023056867	0.00034455707
0.19628285	0.022725890	0.00034413459
0.19641434	0.023722856	0.00034977705
0.19654583	0.022774196	0.00034409340
0.19667732	0.023229497	0.00034570362
0.19680881	0.022884094	0.00034509665
0.19694030	0.023085685	0.00034585401
0.19707178	0.023219411	0.00034517278
0.19720327	0.023060860	0.00034432553
0.19733476	0.022922236	0.00034373141
0.19746625	0.023459517	0.00034614647
0.19759774	0.023575722	0.00034877981
0.19772923	0.023500483	0.00034739678
0.19786072	0.023449432	0.00034557584
0.19799221	0.022828487	0.00034312337
0.19812369	0.022807665	0.00034079324
0.19825518	0.024088286	0.00035077131
0.19838667	0.023589368	0.00034634739
0.19851816	0.023379235	0.00034427453
0.19864965	0.024064000	0.00034976899
0.19878114	0.023620103	0.00034568457
0.19891263	0.023284764	0.00034554199
0.19904412	0.023487108	0.00034470905
0.19917560	0.023782447	0.00034806546
0.19930709	0.023583223	0.00034654045
0.19943858	0.022934596	0.00034056158
0.19957007	0.023551527	0.00034581360
0.19970156	0.022831848	0.00034119950
0.19983305	0.023591399	0.00034559431
0.19996454	0.023643403	0.00034562605
0.20009602	0.023134642	0.00034304923
0.20022751	0.023549069	0.00034480662
0.20035900	0.023108929	0.00034249835
0.20049049	0.023040789	0.00034103823
0.20062198	0.022768952	0.00033993650
0.20075347	0.022983398	0.00034127924
0.20088496	0.023459704	0.00034497098
0.20101645	0.023248262	0.00034258366
0.20114793	0.022947840	0.00033972134
0.20127942	0.023238659	0.00034271808
0.20141091	0.023135820	0.00034037512
0.20154240	0.022941823	0.00034048251
0.20167389	0.023078323	0.00034189663
0.20180538	0.023353648	0.00034095543
0.20193687	0.023496209	0.00034276221
0.20206836	0.022974821	0.00034078314
0.20219984	0.022522971	0.00033829654
0.20233133	0.023238999	0.00034291145
0.20246282	0.023309435	0.00034032696
0.20259431	0.023281474	0.00034178327
0.20272580	0.024134885	0.00034551512
0.20285729	0.023866571	0.00034365622
0.20298878	0.023084873	0.00034130698
0.20312027	0.023470699	0.00033964875
0.20325175	0.022866201	0.00033935116
0.20338324	0.023072268	0.00033838905
0.20351473	0.023687695	0.00034210289
0.20364622	0.024036808	0.00034470567
0.20377771	0.023602361	0.00033970964
0.20390920	0.023178978	0.00034069271
0.20404069	0.023644739	0.00034128239
0.20417217	0.023952184	0.00034491457
0.20430366	0.023233203	0.00034026225
0.20443515	0.023621697	0.00033989318
0.20456664	0.023328899	0.00033964695
0.20469813	0.022933452	0.00033746958
0.20482962	0.022753862	0.00033534578
0.20496111	0.023154631	0.00033857983
0.20509260	0.023167301	0.00033749144
0.20522408	0.022886917	0.00033576518
0.20535557	0.023408634	0.00033970866
0.20548706	0.023125926	0.00033715898
0.20561855	0.023348216	0.00033940981
0.20575004	0.023285505	0.00033680780
0.20588153	0.023200007	0.00033846132
0.20601302	0.023156701	0.00033855784
0.20614451	0.023327784	0.00033661048
0.20627599	0.023809613	0.00034101671
0.20640748	0.023088652	0.00033582678
0.20653897	0.023365846	0.00033795739
0.20667046	0.023702613	0.00034005607
0.20680195	0.023431439	0.00033752868
0.20693344	0.023075742	0.00033599475
0.20706493	0.023722921	0.00033984073
0.20719641	0.024006664	0.00034154695
0.20732790	0.023013568	0.00033760268
0.20745939	0.023631563	0.00033827038
0.20759088	0.023282537	0.00033755155
0.20772237	0.023424252	0.00033717350
0.20785386	0.022943316	0.00033426691
0.20798535	0.023403619	0.00033954788
0.20811684	0.022718071	0.00033288642
0.20824832	0.023545404	0.00033848339
0.20837981	0.023062365	0.00033548777
0.20851130	0.023212595	0.00033630068
0.20864279	0.023010490	0.00033508507
0.20877428	0.023272534	0.00033581469
0.20890577	0.023520624	0.00033780725
0.20903726	0.023560079	0.00033707151
0.20916875	0.023200402	0.00033531071
0.20930023	0.023248402	0.00033765577
0.20943172	0.023532410	0.00033657825
0.20956321	0.023473246	0.00033716456
0.20969470	0.023608660	0.00033869343
0.20982619	0.023159667	0.00033563536
0.20995768	0.023759130	0.00033904861
0.21008917	0.023907345	0.00033762192
0.21022065	0.022983702	0.00033373167
0.21035214	0.023759909	0.00033905450
0.21048363	0.023432273	0.00033562795
0.21061512	0.022931587	0.00033498707
0.21074661	0.023470490	0.00033519671
0.21087810	0.023922583	0.00033767997
0.21100959	0.023294484	0.00033630912
0.21114108	0.023396009	0.00033358709
0.21127256	0.023373401	0.00033770018
0.21140405	0.023400486	0.00033390554
0.21153554	0.023221521	0.00033431213
0.21166703	0.022894002	0.00033201910
0.21179852	0.022997748	0.00033225908
0.21193001	0.023096850	0.00033398975
0.21206150	0.023180006	0.00033149936
0.21219299	0.023254382	0.00033321441
0.21232447	0.023982049	0.00033900464
0.21245596	0.023447649	0.00033434427
0.21258745	0.023941829	0.00033746372
0.21271894	0.023013128	0.00033273281
0.21285043	0.023499644	0.00033471907
0.21298192	0.023579180	0.00033715064
0.21311341	0.023681564	0.00033543104
0.21324489	0.023321098	0.00033295110
0.21337638	0.022922764	0.00033043376
0.21350787	0.023229299	0.00033339550
0.21363936	0.023346406	0.00033526351
0.21377085	0.023321862	0.00033247342
0.21390234	0.022783414	0.00033183316
0.21403383	0.023134897	0.00033135200
0.21416532	0.023388542	0.00033326734
0.21429680	0.023306523	0.00033297003
0.21442829	0.023075678	0.00033112813
0.21455978	0.023263945	0.00033144591
0.21469127	0.023700509	0.00033375804
0.21482276	0.023229293	0.00033109344
0.21495425	0.023153489	0.00033193163
0.21508574	0.023574187	0.00033407305
0.21521723	0.023085421	0.00033114288
0.21534871	0.023396942	0.00033310040
0.21548020	0.023644608	0.00033231624
0.21561169	0.023211707	0.00033123053
0.21574318	0.022881821	0.00033030648
0.21587467	0.023123152	0.00033027448
0.21600616	0.023384490	0.00033237617
0.21613765	0.023040361	0.00032840403
0.21626913	0.023575725	0.00033291643
0.21640062	0.023031865	0.00033015504
0.21653211	0.023159157	0.00033000864
0.21666360	0.023915302	0.00033397327
0.21679509	0.023116064	0.00032876027
0.21692658	0.023241888	0.00033159161
0.21705807	0.022980290	0.00032875237
0.21718956	0.022676251	0.00032632433
0.21732104	0.023740016	0.00033323193
0.21745253	0.023323215	0.00032986971
0.21758402	0.023397062	0.00033087612
0.21771551	0.023250539	0.00033035370
0.21784700	0.023955326	0.00033319677
0.21797849	0.022836031	0.00032880111
0.21810998	0.023191595	0.00032811040
0.21824147	0.023325277	0.00032968765
0.21837295	0.023716330	0.00033320797
0.21850444	0.023246325	0.00032693918
0.21863593	0.023459236	0.00033054614
0.21876742	0.022608425	0.00032434986
0.21889891	0.023030990	0.00032791776
0.21903040	0.022387462	0.00032553167
0.21916189	0.022908967	0.00032504381
0.21929337	0.023100486	0.00032825210
0.21942486	0.022741352	0.00032544078
0.21955635	0.023572048	0.00033170117
0.21968784	0.023375983	0.00032964350
0.21981933	0.023964910	0.00033078180
0.21995082	0.023135615	0.00032726292
0.22008231	0.023288539	0.00032702790
0.22021380	0.023223077	0.00032887465
0.22034528	0.022747359	0.00032565690
0.22047677	0.023192903	0.00032581758
0.22060826	0.022988953	0.00032647753
0.22073975	0.023398263	0.00032839878
0.22087124	0.023511882	0.00033026795
0.22100273	0.022608201	0.00032502539
0.22113422	0.022943409	0.00032448503
0.22126571	0.023313666	0.00032815976
0.22139719	0.022937664	0.00032518740
0.22152868	0.023068320	0.00032635619
0.22166017	0.022976535	0.00032561924
0.22179166	0.022730567	0.00032379511
0.22192315	0.022573257	0.00032409436
0.22205464	0.022833079	0.00032454502
0.22218613	0.022980528	0.00032560256
0.22231761	0.023578272	0.00032812328
0.22244910	0.023703301	0.00032944473
0.22258059	0.023104808	0.00032597414
0.22271208	0.022964560	0.00032507258
0.22284357	0.023474005	0.00032671512
0.22297506	0.023328767	0.00032751861
0.22310655	0.023427973	0.00032592898
0.22323804	0.022924170	0.00032508057
0.22336952	0.023722663	0.00032978418
0.22350101	0.022974820	0.00032393588
0.22363250	0.023172213	0.00032596752
0.22376399	0.023225641	0.00032472761
0.22389548	0.023002369	0.00032503080
0.22402697	0.023569590	0.00032804671
0.22415846	0.022966685	0.00032402021
0.22428995	0.023279030	0.00032579706
0.22442143	0.022463189	0.00032086419
0.22455292	0.022409293	0.00032084160
0.22468441	0.023472521	0.00032797350
0.22481590	0.023057314	0.00032464081
0.22494739	0.023062124	0.00032302523
0.22507888	0.022988924	0.00032340139
0.22521037	0.022809695	0.00032181257
0.22534186	0.023264948	0.00032592839
0.22547334	0.022955957	0.00032235301
0.22560483	0.022557950	0.00031974742
0.22573632	0.023080143	0.00032355315
0.22586781	0.023132398	0.00032368668
0.22599930	0.023270884	0.00032500482
0.22613079	0.023137560	0.00032287215
0.22626228	0.022735022	0.00032125019
0.22639376	0.023556504	0.00032539984
0.22652525	0.023413640	0.00032447792
0.22665674	0.022983620	0.00032388904
0.22678823	0.023212619	0.00032312028
0.22691972	0.023906402	0.00032731937
0.22705121	0.023164455	0.00032350694
0.22718270	0.023505044	0.00032508588
0.22731419	0.023377632	0.00032529316
0.22744567	0.023482260	0.00032501106
0.22757716	0.023485556	0.00032352635
0.22770865	0.023289884	0.00032358487
0.22784014	0.022289859	0.00031777825
0.22797163	0.023163645	0.00032352195
0.22810312	0.023314342	0.00032223189
0.22823461	0.024040246	0.00032765061
0.22836610	0.022751049	0.00032213158
0.22849758	0.023069592	0.00032052869
0.22862907	0.023127974	0.00032358830
0.22876056	0.023282495	0.00032157221
0.22889205	0.023473074	0.00032350337
0.22902354	0.023194115	0.00032367545
0.22915503	0.023218110	0.00032209220
0.22928652	0.023193177	0.00032236114
0.22941800	0.023145743	0.00032063727
0.22954949	0.023796560	0.00032600479
0.22968098	0.023192551	0.00032241171
0.22981247	0.023357559	0.00032154730
0.22994396	0.023001073	0.00032066024
0.23007545	0.023090073	0.00032435639
0.23020694	0.022511581	0.00032347378
0.23033843	0.022604333	0.00032833155
0.23046991	0.022863425	0.00033094661
0.23060140	0.022697777	0.00033211809
0.23073289	0.022777746	0.00033250440
0.23086438	0.023203567	0.00033518230
0.23099587	0.023214173	0.00034005756
0.23112736	0.022951025	0.00033670946
0.23125885	0.023236105	0.00034079064
0.23139034	0.022616680	0.00033730751
0.23152182	0.023150794	0.00034221063
0.23165331	0.023670593	0.00034769963
0.23178480	0.022882338	0.00034330653
0.23191629	0.022080363	0.00033950655
0.23204778	0.022760681	0.00034372604
0.23217927	0.023016915	0.00034521717
0.23231076	0.022838169	0.00034648245
0.23244224	0.023148450	0.00034712303
0.23257373	0.023258949	0.00034972918
0.23270522	0.023341306	0.00035151988
0.23283671	0.022961393	0.00034634222
0.23296820	0.023142817	0.00034978182
0.23309969	0.023804206	0.00035188762
0.23323118	0.023245212	0.00034788005
0.23336267	0.023880150	0.00035359240
0.23349415	0.023648002	0.00035027294
0.23362564	0.023375816	0.00035188198
0.23375713	0.023064711	0.00034869503
0.23388862	0.023231241	0.00034972170
0.23402011	0.022899488	0.00035019103
0.23415160	0.023001872	0.00034835441
0.23428309	0.023841134	0.00035601259
0.23441458	0.023048461	0.00034926776
0.23454606	0.023165429	0.00035151971
0.23467755	0.023339231	0.00035208052
0.23480904	0.022687777	0.00034936719
0.23494053	0.023273095	0.00035243549
0.23507202	0.022698176	0.00035032239
0.23520351	0.022965366	0.00035117047
0.23533500	0.023050975	0.00035266710
0.23546648	0.022762358	0.00035025537
0.23559797	0.023200843	0.00035381792
0.23572946	0.023768750	0.00035630856
0.23586095	0.023037380	0.00035270679
0.23599244	0.022844455	0.00035355664
0.23612393	0.022966321	0.00035168828
0.23625542	0.022906369	0.00035336491
0.23638691	0.022767275	0.00035258871
0.23651839	0.023718842	0.00035662283
0.23664988	0.023458110	0.00035668690
0.23678137	0.022894989	0.00035402902
0.23691286	0.023005739	0.00035481754
0.23704435	0.022793696	0.00035238357
0.23717584	0.023516366	0.00035596929
0.23730733	0.022953245	0.00035537668
0.23743882	0.023021944	0.00035427754
0.23757030	0.023185657	0.00035657675
0.23770179	0.023163764	0.00035717504
0.23783328	0.023124194	0.00035602747
0.23796477	0.023376860	0.00035786835
0.23809626	0.023338252	0.00035718216
0.23822775	0.023737297	0.00035954372
0.23835924	0.022568070	0.00035565341
0.23849072	0.022706925	0.00035213411
0.23862221	0.022790303	0.00035534688
0.23875370	0.023093010	0.00035602324
0.23888519	0.022641969	0.00035505313
0.23901668	0.023423042	0.00036104013
0.23914817	0.023070646	0.00035459348
0.23927966	0.022657030	0.00035651221
0.23941115	0.023034705	0.00035738143
0.23954263	0.023417469	0.00036072527
0.23967412	0.023237434	0.00035853634
0.23980561	0.022849005	0.00035552203
0.23993710	0.022572852	0.00035648690
0.24006859	0.023329113	0.00036014830
0.24020008	0.023529639	0.00036158665
0.24033157	0.022832314	0.00035721934
0.24046306	0.022580635	0.00035459979
0.24059454	0.023165430	0.00035859778
0.24072603	0.022983633	0.00035937182
0.24085752	0.022841258	0.00035808185
0.24098901	0.023259153	0.00036246798
0.24112050	0.022674476	0.00035528901
0.24125199	0.022786710	0.00035759387
0.24138348	0.023376095	0.00036260493
0.24151496	0.022823634	0.00035664323
0.24164645	0.022982600	0.00035995521
0.24177794	0.022539376	0.00035494782
0.24190943	0.023178293	0.00036102455
0.24204092	0.023113152	0.00036110353
0.24217241	0.023369881	0.00036192102
0.24230390	0.022922531	0.00036017277
0.24243539	0.022554727	0.00035778147
0.24256687	0.023327203	0.00036308970
0.24269836	0.023361479	0.00036430792
0.24282985	0.022963821	0.00035942139
0.24296134	0.023303443	0.00036289455
0.24309283	0.023489816	0.00036283599
0.24322432	0.023164789	0.00036182925
0.24335581	0.023531328	0.00036598430
0.24348730	0.022582601	0.00035835004
0.24361878	0.023254015	0.00036308015
0.24375027	0.022998001	0.00035927319
0.24388176	0.023044683	0.00036149592
0.24401325	0.022765780	0.00036167778
0.24414474	0.022826100	0.00036031641
0.24427623	0.023377056	0.00036527762
0.24440772	0.023732168	0.00036616872
0.24453920	0.023503663	0.00036505889
0.24467069	0.023323776	0.00036624610
0.24480218	0.022691870	0.00035997232
0.24493367	0.023027366	0.00036179134
0.24506516	0.023496074	0.00036595854
0.24519665	0.023094501	0.00036287067
0.24532814	0.023484124	0.00036735170
0.24545963	0.022729032	0.00036082849
0.24559111	0.022722550	0.00036093529
0.24572260	0.023980746	0.00036911410
0.24585409	0.022987940	0.00036205168
0.24598558	0.023308461	0.00036591180
0.24611707	0.023315674	0.00036671249
0.24624856	0.023141858	0.00036285244
0.24638005	0.023020363	0.00036490338
0.24651154	0.023388228	0.00036566310
0.24664302	0.023247095	0.00036738169
0.24677451	0.023073197	0.00036445568
0.24690600	0.022897944	0.00036372784
0.24703749	0.023367123	0.00036715738
0.24716898	0.023871414	0.00036705657
0.24730047	0.023376712	0.00036830664
0.24743196	0.022833271	0.00036165120
0.24756345	0.023181702	0.00036526119
0.24769493	0.022922611	0.00036423104
0.24782642	0.022982054	0.00036402883
0.24795791	0.022942037	0.00036572268
0.24808940	0.022936086	0.00036536229
0.24822089	0.023192231	0.00036622901
0.24835238	0.023314682	0.00036757274
0.24848387	0.023376934	0.00036603099
0.24861535	0.023434899	0.00036877221
0.24874684	0.023516646	0.00036820559
0.24887833	0.023248097	0.00036652798
0.24900982	0.022953481	0.00036632983
0.24914131	0.022943809	0.00036462566
0.24927280	0.022225369	0.00036231779
0.24940429	0.023062963	0.00036504318
0.24953578	0.023232278	0.00036728419
0.24966726	0.023130078	0.00036784952
0.24979875	0.023180880	0.00036671947
0.24993024	0.023561670	0.00037211855
0.25006173	0.023055758	0.00036633099
0.25019322	0.023110413	0.00036703622
0.25032471	0.022856189	0.00036718965
0.25045620	0.022950554	0.00036426955
0.25058769	0.023359629	0.00036920472
0.25071917	0.023907695	0.00037167842
0.25085066	0.023088149	0.00036600080
0.25098215	0.023477817	0.00037083778
0.25111364	0.022630228	0.00036278770
0.25124513	0.023314881	0.00037075533
0.25137662	0.022410781	0.00036422481
0.25150811	0.023328177	0.00036913856
0.25163959	0.023740619	0.00037209419
0.25177108	0.022744684	0.00036416532
0.25190257	0.023483621	0.00037123280
0.25203406	0.023335247	0.00037005649
0.25216555	0.023743362	0.00037196589
0.25229704	0.022692409	0.00036739308
0.25242853	0.022827133	0.00036580433
0.25256002	0.023097181	0.00036896636
0.25269150	0.023292785	0.00036955854
0.25282299	0.023106257	0.00036700101
0.25295448	0.023728395	0.00037503315
0.25308597	0.022708981	0.00036382541
0.25321746	0.023362852	0.00037094760
0.25334895	0.023099619	0.00036929545
0.25348044	0.023001405	0.00036705945
0.25361193	0.022677636	0.00036640400
0.25374341	0.023187885	0.00036770871
0.25387490	0.023202424	0.00036776494
0.25400639	0.023102027	0.00037592321
0.25413788	0.022635847	0.00037637532
0.25426937	0.023122502	0.00038470267
0.25440086	0.023179566	0.00038743274
0.25453235	0.022827400	0.00038804551
0.25466383	0.023170190	0.00039267422
0.25479532	0.023250905	0.00039408313
0.25492681	0.022959072	0.00039567907
0.25505830	0.022581044	0.00039542859
0.25518979	0.022525277	0.00039607870
0.25532128	0.022796338	0.00039984800
0.25545277	0.023993435	0.00040866976
0.25558426	0.022486162	0.00040201280
0.25571574	0.022909089	0.00040505602
0.25584723	0.023496437	0.00041076977
0.25597872	0.023582990	0.00041512574
0.25611021	0.023023153	0.00041130248
0.25624170	0.022561175	0.00041025040
0.25637319	0.022710599	0.00041320624
0.25650468	0.023480546	0.00041905475
0.25663617	0.023051895	0.00041778324
0.25676765	0.022733358	0.00041700378
0.25689914	0.021983767	0.00041328658
0.25703063	0.022153799	0.00041827225
0.25716212	0.023063724	0.00042271704
0.25729361	0.022760917	0.00042523262
0.25742510	0.022099538	0.00042135088
0.25755659	0.023302161	0.00043227260
0.25768807	0.023348242	0.00043281149
0.25781956	0.022554187	0.00042981148
0.25795105	0.023305336	0.00043520919
0.25808254	0.022398266	0.00043355499
0.25821403	0.023152808	0.00043729692
0.25834552	0.022786042	0.00043620539
0.25847701	0.023143053	0.00043745413
0.25860850	0.022915622	0.00043811599
0.25873998	0.023343808	0.00044169071
0.25887147	0.022912138	0.00044080346
0.25900296	0.022784240	0.00044037700
0.25913445	0.022419925	0.00043708666
0.25926594	0.022791198	0.00043937832
0.25939743	0.022475481	0.00044146859
0.25952892	0.023266825	0.00044365274
0.25966041	0.022408633	0.00044423890
0.25979189	0.023684169	0.00044900957
0.25992338	0.023317514	0.00044982428
0.26005487	0.023324440	0.00045107157
0.26018636	0.022539297	0.00044467397
0.26031785	0.023125309	0.00044857005
0.26044934	0.023446532	0.00045038223
0.26058083	0.022838626	0.00044895282
0.26071231	0.023296529	0.00045410440
0.26084380	0.023087368	0.00044978482
0.26097529	0.022855397	0.00045156922
0.26110678	0.022215257	0.00044683825
0.26123827	0.023027238	0.00045459372
0.26136976	0.022786613	0.00045297401
0.26150125	0.022268734	0.00045109031
0.26163274	0.022577160	0.00045299754
0.26176422	0.022677716	0.00045401918
0.26189571	0.023023824	0.00045897822
0.26202720	0.023778554	0.00046297414
0.26215869	0.023111119	0.00045940439
0.26229018	0.022475326	0.00045559568
0.26242167	0.023287136	0.00046219723
0.26255316	0.023327862	0.00046150083
0.26268465	0.022525996	0.00045884052
0.26281613	0.023285824	0.00046331653
0.26294762	0.023268877	0.00046339564
0.26307911	0.022359135	0.00045833259
0.26321060	0.022980363	0.00046633330
0.26334209	0.023596389	0.00047146133
0.26347358	0.022888030	0.00046320792
0.26360507	0.022984080	0.00046626892
0.26373655	0.023232604	0.00047034084
0.26386804	0.023299970	0.00046967108
0.26399953	0.023343677	0.00047329034
0.26413102	0.022820171	0.00046514928
0.26426251	0.022972919	0.00047021047
0.26439400	0.022121148	0.00046260571
0.26452549	0.023487010	0.00047699130
0.26465698	0.023009219	0.00047454051
0.26478846	0.022521034	0.00046599076
0.26491995	0.023277287	0.00047914195
0.26505144	0.022640065	0.00046773138
0.26518293	0.024101514	0.00048542593
0.26531442	0.023198622	0.00048022871
0.26544591	0.022807672	0.00047372774
[truncated: 567 more rows]
