# Supplementary material for: Invariant surface glycoprotein 65 of Trypanosoma brucei is a complement C3 receptor
Source: Nat Commun. 2022 Aug 29;13:5085. doi: 10.1038/s41467-022-32728-9 (PMC9424271; doi:10.1038/s41467-022-32728-9)
Supplement: Supplementary file 4 — supplementary data 2 [file 41467_2022_32728_MOESM4_ESM.zip › b21-414646_00180.dat]

0.0026000000	40.172615	0.13787043
0.0027314887	29.236201	0.10803724
0.0028629774	22.525296	0.090675345
0.0029944661	17.399145	0.076482161
0.0031259548	12.498926	0.059568696
0.0032574435	11.058059	0.057996638
0.0033889322	9.0316956	0.049547726
0.0035204209	11.689944	0.049079304
0.0036519096	12.599783	0.047282813
0.0037833983	10.195752	0.040100995
0.0039148870	8.3950834	0.035110816
0.0040463757	6.8449212	0.030500597
0.0041778644	5.6584485	0.025992308
0.0043093531	4.6933081	0.023241605
0.0044408418	3.8497748	0.020244876
0.0045723305	3.1892843	0.018426552
0.0047038192	2.9480080	0.016955741
0.0048353079	2.5166717	0.015208766
0.0049667966	2.2579696	0.014354337
0.0050982853	1.9326964	0.012580782
0.0052297740	1.7736865	0.012209694
0.0053612627	1.5477891	0.011014131
0.0054927514	1.4139901	0.010248189
0.0056242401	1.2810161	0.0097261823
0.0057557288	1.2223945	0.0092377951
0.0058872175	1.0916898	0.0086130879
0.0060187062	1.0367045	0.0083711436
0.0061501949	0.91921267	0.0075502720
0.0062816836	0.90660348	0.0076676767
0.0064131723	0.82005973	0.0071488147
0.0065446610	0.80200815	0.0069684535
0.0066761496	0.76568784	0.0067767947
0.0068076383	0.73020632	0.0064678305
0.0069391270	0.69744551	0.0064226839
0.0070706157	0.67039663	0.0061972894
0.0072021044	0.65076411	0.0060385502
0.0073335931	0.62016541	0.0058691901
0.0074650818	0.58280200	0.0055240035
0.0075965705	0.56920018	0.0055044667
0.0077280592	0.54865874	0.0053818530
0.0078595479	0.51811055	0.0051048472
0.0079910366	0.50974624	0.0050936436
0.0081225253	0.48172161	0.0048100065
0.0082540140	0.45996547	0.0047268647
0.0083855027	0.45252576	0.0047064110
0.0085169914	0.42314052	0.0044580642
0.0086484801	0.40589897	0.0043345390
0.0087799688	0.38433627	0.0041434411
0.0089114575	0.38439281	0.0041656514
0.0090429462	0.36701671	0.0040419460
0.0091744349	0.34121898	0.0038637918
0.0093059236	0.33058150	0.0037583070
0.0094374123	0.31314680	0.0036338793
0.0095689010	0.30518295	0.0035293650
0.0097003897	0.29607592	0.0035044092
0.0098318784	0.28372048	0.0033817010
0.0099633671	0.27546150	0.0032959278
0.010094856	0.26385686	0.0032156152
0.010226345	0.24878577	0.0030485156
0.010357833	0.24285217	0.0030897123
0.010489322	0.23225467	0.0029326580
0.010620811	0.21557725	0.0028053883
0.010752299	0.21186323	0.0027690400
0.010883788	0.20010308	0.0026359032
0.011015277	0.19465533	0.0026467188
0.011146765	0.17895831	0.0024595740
0.011278254	0.17560438	0.0024270402
0.011409743	0.16545746	0.0023310805
0.011541231	0.15805298	0.0022439754
0.011672720	0.15151294	0.0022025580
0.011804209	0.14224972	0.0020534117
0.011935698	0.13398050	0.0019882264
0.012067186	0.13516366	0.0019859835
0.012198675	0.12379683	0.0018383190
0.012330164	0.11736468	0.0017943904
0.012461652	0.11289049	0.0017396607
0.012593141	0.11121606	0.0016883885
0.012724630	0.10335619	0.0016279070
0.012856118	0.098121698	0.0015359654
0.012987607	0.098396024	0.0015563584
0.013119096	0.094078518	0.0014878810
0.013250585	0.091565529	0.0014514101
0.013382073	0.091719890	0.0014584428
0.013513562	0.086694230	0.0013952100
0.013645051	0.086859907	0.0014066466
0.013776539	0.076923044	0.0013174699
0.013908028	0.078891037	0.0013106672
0.014039517	0.080653575	0.0013175941
0.014171005	0.074573430	0.0012587233
0.014302494	0.073799976	0.0012546353
0.014433983	0.071790381	0.0012388670
0.014565472	0.072619896	0.0012210582
0.014696960	0.068611649	0.0011931030
0.014828449	0.067928950	0.0011689272
0.014959938	0.068257874	0.0011777329
0.015091426	0.066322778	0.0011646255
0.015222915	0.062733918	0.0011070553
0.015354404	0.064777678	0.0011293243
0.015485892	0.062247212	0.0010947478
0.015617381	0.062604039	0.0011032210
0.015748870	0.061045155	0.0010857701
0.015880359	0.062831800	0.0010862013
0.016011847	0.060828837	0.0010699553
0.016143336	0.053595007	0.00099486313
0.016274825	0.052447989	0.00098864646
0.016406313	0.054309712	0.00099585069
0.016537802	0.054688674	0.00099088693
0.016669291	0.053639615	0.00097913180
0.016800779	0.053523074	0.00097810652
0.016932268	0.057393922	0.0010050319
0.017063757	0.059654079	0.0010225715
0.017195246	0.058678687	0.0010052722
0.017326734	0.058302441	0.0010019208
0.017458223	0.056654690	0.00098189232
0.017589712	0.057406480	0.00098404138
0.017721200	0.056367806	0.00098029594
0.017852689	0.056796485	0.00096164360
0.017984178	0.054060709	0.00094999477
0.018115666	0.054512421	0.00094788551
0.018247155	0.053290606	0.00093156322
0.018378644	0.051587501	0.00091865680
0.018510133	0.052715121	0.00091937396
0.018641621	0.051998075	0.00090843472
0.018773110	0.051289566	0.00090015922
0.018904599	0.050401287	0.00089337387
0.019036087	0.050531506	0.00088702665
0.019167576	0.049814236	0.00087413835
0.019299065	0.048778214	0.00086047388
0.019430553	0.048117895	0.00086178317
0.019562042	0.048270033	0.00085324293
0.019693531	0.047290604	0.00084506425
0.019825019	0.045579049	0.00082436720
0.019956508	0.045835954	0.00081973527
0.020087997	0.044751329	0.00081706126
0.020219486	0.044116936	0.00080464669
0.020350974	0.045537735	0.00082096133
0.020482463	0.044039321	0.00079293306
0.020613952	0.042641455	0.00077894557
0.020745440	0.042504901	0.00078340790
0.020876929	0.040585493	0.00075806214
0.021008418	0.040848591	0.00076245029
0.021139906	0.039499618	0.00074680181
0.021271395	0.040936121	0.00075089359
0.021402884	0.039296016	0.00074033484
0.021534373	0.040334917	0.00074413745
0.021665861	0.039885272	0.00073862063
0.021797350	0.040060593	0.00073829970
0.021928839	0.039209824	0.00072031466
0.022060327	0.039817454	0.00073447472
0.022191816	0.040780830	0.00073376261
0.022323305	0.039148269	0.00072137290
0.022454793	0.038662168	0.00071371526
0.022586282	0.037374532	0.00069650529
0.022717771	0.035459257	0.00068634539
0.022849260	0.036800990	0.00069054189
0.022980748	0.037387255	0.00069534700
0.023112237	0.036334716	0.00068008486
0.023243726	0.038622423	0.00069624417
0.023375214	0.037440360	0.00069217992
0.023506703	0.037172323	0.00068561420
0.023638192	0.037408383	0.00068594284
0.023769680	0.037789655	0.00068832393
0.023901169	0.037554252	0.00068094540
0.024032658	0.036859029	0.00067725909
0.024164147	0.036020532	0.00066615840
0.024295635	0.036341605	0.00066477890
0.024427124	0.036170323	0.00066199571
0.024558613	0.035785898	0.00065352791
0.024690101	0.036152282	0.00066297370
0.024821590	0.036374157	0.00065852495
0.024953079	0.036524996	0.00065579043
0.025084567	0.036528402	0.00065672859
0.025216056	0.037976052	0.00066293346
0.025347545	0.036357240	0.00065573207
0.025479034	0.036700558	0.00065125859
0.025610522	0.034786388	0.00063073127
0.025742011	0.036709306	0.00064782791
0.025873500	0.036448418	0.00064185393
0.026004988	0.035027370	0.00063416987
0.026136477	0.034874020	0.00063030766
0.026267966	0.034791667	0.00062282525
0.026399454	0.035393306	0.00063040940
0.026530943	0.034727689	0.00062004990
0.026662432	0.036266652	0.00063600025
0.026793920	0.034644843	0.00061841188
0.026925409	0.035441058	0.00062154213
0.027056898	0.035581194	0.00062520554
0.027188387	0.035550862	0.00061679751
0.027319875	0.034437178	0.00061417306
0.027451364	0.035057635	0.00061295583
0.027582853	0.035575618	0.00061523043
0.027714341	0.034776205	0.00060872603
0.027845830	0.034235820	0.00060037089
0.027977319	0.034051544	0.00060266563
0.028108807	0.034793201	0.00060321387
0.028240296	0.034186882	0.00059633894
0.028371785	0.034459295	0.00059851443
0.028503274	0.034410284	0.00059640607
0.028634762	0.033712531	0.00058798899
0.028766251	0.034395625	0.00059575364
0.028897740	0.032824147	0.00057506053
0.029029228	0.033798545	0.00058692454
0.029160717	0.032936720	0.00058041839
0.029292206	0.033714504	0.00058344275
0.029423694	0.032963192	0.00057896480
0.029555183	0.033565056	0.00057335156
0.029686672	0.032951755	0.00057409441
0.029818161	0.032002346	0.00056563942
0.029949649	0.032890169	0.00056765004
0.030081138	0.032450056	0.00056463382
0.030212627	0.033681764	0.00056827434
0.030344115	0.032790395	0.00056436824
0.030475604	0.033252982	0.00056871782
0.030607093	0.032671143	0.00055997180
0.030738581	0.032985615	0.00056414511
0.030870070	0.032776053	0.00055809982
0.031001559	0.033012683	0.00055848089
0.031133048	0.032133519	0.00055278902
0.031264536	0.032121408	0.00054942479
0.031396025	0.031532138	0.00054720556
0.031527514	0.030882566	0.00053818690
0.031659002	0.032567730	0.00054882357
0.031790491	0.030537259	0.00053742834
0.031921980	0.032050854	0.00054334995
0.032053468	0.031733377	0.00054277743
0.032184957	0.031373385	0.00053367493
0.032316446	0.032345817	0.00054022712
0.032447935	0.032330133	0.00054439184
0.032579423	0.031704146	0.00053575191
0.032710912	0.032193893	0.00054087490
0.032842401	0.031580815	0.00053293543
0.032973889	0.031273935	0.00052732573
0.033105378	0.030660478	0.00052601165
0.033236867	0.031108093	0.00052521549
0.033368355	0.030506514	0.00052863928
0.033499844	0.030776783	0.00053093061
0.033631333	0.030512463	0.00052821875
0.033762822	0.031180887	0.00054053566
0.033894310	0.029960175	0.00053077655
0.034025799	0.030071098	0.00053137789
0.034157288	0.030692792	0.00053373244
0.034288776	0.031706624	0.00054166681
0.034420265	0.029725159	0.00053269652
0.034551754	0.029990655	0.00053128274
0.034683242	0.030736784	0.00053819397
0.034814731	0.031052961	0.00053837912
0.034946220	0.029906786	0.00052965949
0.035077708	0.031123098	0.00054321918
0.035209197	0.029959685	0.00053360012
0.035340686	0.031058250	0.00053772710
0.035472175	0.030235269	0.00054221000
0.035603663	0.029930180	0.00054212435
0.035735152	0.029348965	0.00054561362
0.035866641	0.029965190	0.00054738214
0.035998129	0.028968526	0.00053694690
0.036129618	0.028872239	0.00054296629
0.036261107	0.029225622	0.00054096994
0.036392595	0.029814023	0.00055398533
0.036524084	0.030147888	0.00055490415
0.036655573	0.028859710	0.00053970003
0.036787062	0.029692178	0.00055174148
0.036918550	0.028274523	0.00053828976
0.037050039	0.028972289	0.00054935954
0.037181528	0.028983882	0.00054513194
0.037313016	0.027829318	0.00053742280
0.037444505	0.030558812	0.00056339256
0.037575994	0.030275214	0.00055842636
0.037707482	0.028960426	0.00055157085
0.037838971	0.028642307	0.00055159623
0.037970460	0.029514728	0.00055420982
0.038101949	0.029258735	0.00055575706
0.038233437	0.028659595	0.00054438475
0.038364926	0.029011756	0.00054329498
0.038496415	0.029729918	0.00054856922
0.038627903	0.029035720	0.00053769746
0.038759392	0.029577680	0.00054353336
0.038890881	0.030304585	0.00054285540
0.039022369	0.029644347	0.00054049680
0.039153858	0.029453190	0.00053586429
0.039285347	0.029402575	0.00053210898
0.039416836	0.028575462	0.00052955282
0.039548324	0.029767824	0.00053603120
0.039679813	0.028979340	0.00052482869
0.039811302	0.029466351	0.00053174286
0.039942790	0.029427987	0.00052781776
0.040074279	0.029401753	0.00053206367
0.040205768	0.029262388	0.00052710041
0.040337256	0.028786896	0.00052187949
0.040468745	0.029491109	0.00052673057
0.040600234	0.029951713	0.00052850274
0.040731723	0.029519534	0.00052689756
0.040863211	0.029880346	0.00053063761
0.040994700	0.029457430	0.00052420904
0.041126189	0.028660819	0.00051891673
0.041257677	0.029713512	0.00052391979
0.041389166	0.030026713	0.00052611100
0.041520655	0.029861582	0.00052619782
0.041652143	0.029448884	0.00052226987
0.041783632	0.028921091	0.00051600802
0.041915121	0.028972277	0.00051565008
0.042046610	0.030205557	0.00052577889
0.042178098	0.029082371	0.00051732895
0.042309587	0.029375678	0.00051713970
0.042441076	0.029413223	0.00051632410
0.042572564	0.029058309	0.00051542401
0.042704053	0.029521970	0.00051393991
0.042835542	0.029262571	0.00051516360
0.042967030	0.029419116	0.00051640666
0.043098519	0.029761983	0.00051827134
0.043230008	0.029385403	0.00051470917
0.043361496	0.029421046	0.00050965051
0.043492985	0.029583051	0.00051716804
0.043624474	0.029862521	0.00051363754
0.043755963	0.028878017	0.00051004367
0.043887451	0.028683020	0.00050568178
0.044018940	0.028894337	0.00050548142
0.044150429	0.029572202	0.00051627625
0.044281917	0.028301830	0.00049976958
0.044413406	0.029318894	0.00051106476
0.044544895	0.029341001	0.00050887295
0.044676383	0.029982659	0.00051250369
0.044807872	0.029034026	0.00050593962
0.044939361	0.029431635	0.00050795353
0.045070850	0.029347867	0.00050573801
0.045202338	0.028629702	0.00049875360
0.045333827	0.029350171	0.00050208150
0.045465316	0.030447206	0.00051732004
0.045596804	0.030180497	0.00051119245
0.045728293	0.029553651	0.00050596071
0.045859782	0.029568160	0.00050539633
0.045991270	0.028791707	0.00049546298
0.046122759	0.029010770	0.00050144678
0.046254248	0.029179992	0.00050879728
0.046385737	0.028998188	0.00051128146
0.046517225	0.029638460	0.00051676219
0.046648714	0.028866810	0.00051410071
0.046780203	0.027728465	0.00051041839
0.046911691	0.030464083	0.00052988905
0.047043180	0.029716927	0.00052496928
0.047174669	0.028954527	0.00051960955
0.047306157	0.027493572	0.00051063551
0.047437646	0.029064564	0.00052520552
0.047569135	0.029570157	0.00053133641
0.047700624	0.029055374	0.00052097902
0.047832112	0.029259811	0.00053032043
0.047963601	0.029966093	0.00053135291
0.048095090	0.030039941	0.00053691166
0.048226578	0.029303047	0.00053326330
0.048358067	0.029331765	0.00052903710
0.048489556	0.030027489	0.00053684236
0.048621044	0.028649727	0.00052661618
0.048752533	0.028395339	0.00052999150
0.048884022	0.028438901	0.00052799390
0.049015511	0.029749654	0.00053880846
0.049146999	0.029924409	0.00053928784
0.049278488	0.029714777	0.00053844454
0.049409977	0.028578294	0.00053368469
0.049541465	0.028985257	0.00053447654
0.049672954	0.029865603	0.00054249387
0.049804443	0.029509728	0.00053908514
0.049935931	0.030167884	0.00054548319
0.050067420	0.028448593	0.00053463099
0.050198909	0.029933355	0.00054540842
0.050330398	0.029529729	0.00054184887
0.050461886	0.029361336	0.00053915163
0.050593375	0.029802397	0.00054455292
0.050724864	0.029493312	0.00054475924
0.050856352	0.029269979	0.00054488110
0.050987841	0.029639761	0.00054316135
0.051119330	0.029968831	0.00054909003
0.051250818	0.030073397	0.00055120698
0.051382307	0.028340472	0.00053857624
0.051513796	0.030118363	0.00055087514
0.051645284	0.030281733	0.00055131887
0.051776773	0.028360225	0.00053543007
0.051908262	0.029255073	0.00054548590
0.052039751	0.029203730	0.00054537244
0.052171239	0.028698744	0.00054045323
0.052302728	0.029874800	0.00055572552
0.052434217	0.029148251	0.00054488089
0.052565705	0.030199369	0.00055542963
0.052697194	0.028314258	0.00053928047
0.052828683	0.029700324	0.00055346025
0.052960171	0.029455971	0.00054788557
0.053091660	0.029494379	0.00054605909
0.053223149	0.029061281	0.00054750604
0.053354638	0.029471704	0.00055213249
0.053486126	0.029524400	0.00055238337
0.053617615	0.029579353	0.00055105340
0.053749104	0.028856045	0.00054526024
0.053880592	0.029306658	0.00054900975
0.054012081	0.029075302	0.00055110761
0.054143570	0.029236752	0.00055225724
0.054275058	0.029865250	0.00055268463
0.054406547	0.030350921	0.00055655953
0.054538036	0.029366402	0.00055533222
0.054669525	0.029343982	0.00055076324
0.054801013	0.029708240	0.00055737796
0.054932502	0.028440546	0.00054542050
0.055063991	0.030000222	0.00055503758
0.055195479	0.028589430	0.00054857782
0.055326968	0.029795867	0.00055764599
0.055458457	0.028456944	0.00054851966
0.055589945	0.029542601	0.00055402729
0.055721434	0.029550716	0.00055405133
0.055852923	0.029727725	0.00056067995
0.055984412	0.029550180	0.00055672411
0.056115900	0.029779138	0.00055909482
0.056247389	0.029863190	0.00055942078
0.056378878	0.029822599	0.00055623010
0.056510366	0.029623203	0.00056018844
0.056641855	0.028913916	0.00055204633
0.056773344	0.029538881	0.00055827286
0.056904832	0.028841820	0.00055204067
0.057036321	0.029809363	0.00055679280
0.057167810	0.029088220	0.00055369236
0.057299299	0.029893662	0.00055969742
0.057430787	0.028848139	0.00054826479
0.057562276	0.028239387	0.00054705998
0.057693765	0.029111185	0.00054956252
0.057825253	0.028758160	0.00055162149
0.057956742	0.029129354	0.00055561001
0.058088231	0.029782762	0.00055723182
0.058219719	0.028821440	0.00055224445
0.058351208	0.029957675	0.00055645850
0.058482697	0.028653150	0.00054649537
0.058614186	0.029290560	0.00055492262
0.058745674	0.028142778	0.00053951407
0.058877163	0.029416735	0.00055173294
0.059008652	0.029091734	0.00054376949
0.059140140	0.029680685	0.00055267929
0.059271629	0.029747192	0.00055198952
0.059403118	0.029569891	0.00054842234
0.059534606	0.028469954	0.00054145739
0.059666095	0.029755332	0.00054452940
0.059797584	0.029619001	0.00054768977
0.059929072	0.028121204	0.00053792737
0.060060561	0.028606292	0.00053678383
0.060192050	0.028472583	0.00053924074
0.060323539	0.029308657	0.00054130488
0.060455027	0.029483258	0.00054614241
0.060586516	0.029067072	0.00054355483
0.060718005	0.029323935	0.00054118422
0.060849493	0.028253656	0.00053307029
0.060980982	0.027858849	0.00053089496
0.061112471	0.029268881	0.00054002624
0.061243959	0.029979276	0.00055120199
0.061375448	0.029446180	0.00053974674
0.061506937	0.029105551	0.00054171229
0.061638426	0.029237545	0.00053818796
0.061769914	0.029277310	0.00054081802
0.061901403	0.028835652	0.00054041535
0.062032892	0.028824156	0.00053343271
0.062164380	0.029297660	0.00054036628
0.062295869	0.028446875	0.00053448733
0.062427358	0.028558464	0.00053272090
0.062558846	0.028584062	0.00053824529
0.062690335	0.029254729	0.00053545729
0.062821824	0.028679776	0.00053477828
0.062953313	0.029152106	0.00053707254
0.063084801	0.029195553	0.00053766993
0.063216290	0.029826236	0.00054570018
0.063347779	0.029441483	0.00053841863
0.063479267	0.028641163	0.00052921032
0.063610756	0.029749948	0.00054375954
0.063742245	0.029351820	0.00053726118
0.063873733	0.028478806	0.00053431824
0.064005222	0.028913453	0.00053266163
0.064136711	0.029264330	0.00053719637
0.064268200	0.029206503	0.00053380471
0.064399688	0.029277337	0.00053431303
0.064531177	0.029383937	0.00053928661
0.064662666	0.029944704	0.00053967996
0.064794154	0.028880044	0.00053114709
0.064925643	0.028765442	0.00053271048
0.065057132	0.028857135	0.00053291336
0.065188620	0.029012787	0.00053469694
0.065320109	0.029395271	0.00053372160
0.065451598	0.029395289	0.00053445055
0.065583087	0.029301685	0.00053542719
0.065714575	0.029411993	0.00053289980
0.065846064	0.029217412	0.00053468982
0.065977553	0.028714204	0.00052853706
0.066109041	0.029539564	0.00053384603
0.066240530	0.028772471	0.00053053783
0.066372019	0.028811556	0.00052932342
0.066503507	0.028231056	0.00052303643
0.066634996	0.028349270	0.00052315814
0.066766485	0.029185593	0.00053124779
0.066897973	0.028582511	0.00052727505
0.067029462	0.029147327	0.00053108246
0.067160951	0.028000202	0.00052450058
0.067292440	0.029716029	0.00053404130
0.067423928	0.029892846	0.00053199502
0.067555417	0.028860047	0.00052834027
0.067686906	0.028423884	0.00052447041
0.067818394	0.028838986	0.00052627828
0.067949883	0.029039711	0.00052669090
0.068081372	0.029269557	0.00052785575
0.068212860	0.028941560	0.00052690987
0.068344349	0.028233405	0.00052235785
0.068475838	0.029126134	0.00052744386
0.068607327	0.028799816	0.00052439257
0.068738815	0.028252616	0.00051529279
0.068870304	0.029120665	0.00052878086
0.069001793	0.028812981	0.00052218459
0.069133281	0.028869803	0.00052405324
0.069264770	0.028740313	0.00052514765
0.069396259	0.028829816	0.00051944635
0.069527747	0.029975336	0.00053306078
0.069659236	0.027921370	0.00051658780
0.069790725	0.029088433	0.00052380421
0.069922214	0.028234211	0.00051772199
0.070053702	0.028655780	0.00051817529
0.070185191	0.028610930	0.00052195740
0.070316680	0.028738461	0.00051930894
0.070448168	0.028722585	0.00052017809
0.070579657	0.028248635	0.00051944855
0.070711146	0.029354762	0.00052332506
0.070842634	0.028121673	0.00051737571
0.070974123	0.029011640	0.00052073177
0.071105612	0.028823414	0.00051889254
0.071237101	0.028051410	0.00051623194
0.071368589	0.027969906	0.00050744777
0.071500078	0.027131207	0.00050746983
0.071631567	0.027822409	0.00051271080
0.071763055	0.028350259	0.00051573467
0.071894544	0.029373545	0.00052337704
0.072026033	0.027996828	0.00050684810
0.072157521	0.028687086	0.00051896953
0.072289010	0.027591348	0.00050802582
0.072420499	0.027655586	0.00050787494
0.072551988	0.027621856	0.00050542656
0.072683476	0.028088141	0.00050845838
0.072814965	0.027877972	0.00050945432
0.072946454	0.027689660	0.00050873325
0.073077942	0.028221642	0.00050993970
0.073209431	0.027732624	0.00050928968
0.073340920	0.027726262	0.00050590411
0.073472408	0.027943763	0.00050928617
0.073603897	0.027242785	0.00050652971
0.073735386	0.028258166	0.00050831958
0.073866875	0.027691183	0.00050491221
0.073998363	0.027631113	0.00050480065
0.074129852	0.027836536	0.00050687562
0.074261341	0.027094386	0.00050326418
0.074392829	0.028014369	0.00050419699
0.074524318	0.027104605	0.00050184272
0.074655807	0.027353900	0.00049870096
0.074787295	0.027279946	0.00050215365
0.074918784	0.027042643	0.00050074211
0.075050273	0.026058976	0.00049033494
0.075181761	0.027248585	0.00050047588
0.075313250	0.027268922	0.00050123953
0.075444739	0.026233905	0.00049110590
0.075576228	0.027370117	0.00050082176
0.075707716	0.027159674	0.00049836770
0.075839205	0.027629220	0.00050216496
0.075970694	0.027313367	0.00049919670
0.076102182	0.027441397	0.00049846640
0.076233671	0.027206743	0.00050317857
0.076365160	0.027126592	0.00049323007
0.076496648	0.026852854	0.00049581646
0.076628137	0.026958517	0.00049663957
0.076759626	0.027282598	0.00049639914
0.076891115	0.027256947	0.00049904633
0.077022603	0.027008155	0.00049400474
0.077154092	0.027615996	0.00049838300
0.077285581	0.026989355	0.00049657665
0.077417069	0.027180127	0.00049514836
0.077548558	0.026803867	0.00049318186
0.077680047	0.026286856	0.00048732230
0.077811535	0.027482730	0.00049566406
0.077943024	0.026986488	0.00049599750
0.078074513	0.026453255	0.00048678650
0.078206002	0.027117085	0.00049607130
0.078337490	0.026690238	0.00048979367
0.078468979	0.026122530	0.00048422997
0.078600468	0.026120817	0.00048579150
0.078731956	0.026721829	0.00048933398
0.078863445	0.026622627	0.00049061394
0.078994934	0.026501033	0.00048774155
0.079126422	0.027179021	0.00049220463
0.079257911	0.026758867	0.00048902218
0.079389400	0.026278933	0.00048407207
0.079520889	0.025657863	0.00048067978
0.079652377	0.026317076	0.00048614678
0.079783866	0.025992202	0.00048061712
0.079915355	0.025921839	0.00048293879
0.080046843	0.026733358	0.00048667163
0.080178332	0.026688474	0.00048674563
0.080309821	0.027127452	0.00049209999
0.080441309	0.026473443	0.00048107226
0.080572798	0.026298345	0.00048640266
0.080704287	0.026412981	0.00048390321
0.080835776	0.026358935	0.00048219541
0.080967264	0.026358993	0.00048553527
0.081098753	0.025342464	0.00047256380
0.081230242	0.026693286	0.00048537265
0.081361730	0.026396953	0.00048337584
0.081493219	0.026171952	0.00048184393
0.081624708	0.026352255	0.00048329061
0.081756196	0.025434211	0.00047161939
0.081887685	0.026823788	0.00048597022
0.082019174	0.026770628	0.00048499097
0.082150663	0.026413151	0.00048163050
0.082282151	0.027221783	0.00049038091
0.082413640	0.026633372	0.00048141627
0.082545129	0.026814047	0.00048488542
0.082676617	0.026467871	0.00048211209
0.082808106	0.026225127	0.00047967784
0.082939595	0.025823329	0.00047836453
0.083071083	0.026494154	0.00047978577
0.083202572	0.026781410	0.00048246934
0.083334061	0.026513096	0.00048342434
0.083465549	0.025662622	0.00047159192
0.083597038	0.024762000	0.00046957505
0.083728527	0.026333962	0.00047685738
0.083860016	0.026429272	0.00048056321
0.083991504	0.026739683	0.00048404614
0.084122993	0.026502464	0.00047840240
0.084254482	0.026197702	0.00047724133
0.084385970	0.026500699	0.00047873502
0.084517459	0.026583366	0.00048003702
0.084648948	0.026877699	0.00048293932
0.084780436	0.026008978	0.00047205776
0.084911925	0.026102211	0.00047512961
0.085043414	0.026017086	0.00047274732
0.085174903	0.026519710	0.00047690261
0.085306391	0.026883451	0.00048194353
0.085437880	0.026524167	0.00047612287
0.085569369	0.026253316	0.00047528041
0.085700857	0.026248087	0.00047244761
0.085832346	0.025355938	0.00046676031
0.085963835	0.025532954	0.00047062146
0.086095323	0.026655702	0.00047630576
0.086226812	0.026369157	0.00047567473
0.086358301	0.026254906	0.00047258134
0.086489790	0.024955454	0.00046222350
0.086621278	0.026675326	0.00047787369
0.086752767	0.026301202	0.00047309216
0.086884256	0.026579190	0.00047529898
0.087015744	0.025757842	0.00046873993
0.087147233	0.025908765	0.00046848189
0.087278722	0.026186847	0.00047220260
0.087410210	0.026043283	0.00046812827
0.087541699	0.026146074	0.00047024317
0.087673188	0.026190185	0.00047185701
0.087804677	0.025747337	0.00046458812
0.087936165	0.025757359	0.00046898100
0.088067654	0.025669177	0.00046602647
0.088199143	0.025329677	0.00046109654
0.088330631	0.025541757	0.00046635773
0.088462120	0.025534165	0.00046178363
0.088593609	0.025309891	0.00046505398
0.088725097	0.025714898	0.00046406740
0.088856586	0.024999493	0.00045914956
0.088988075	0.025804828	0.00046828910
0.089119564	0.026517278	0.00047111627
0.089251052	0.025843281	0.00046589840
0.089382541	0.025550037	0.00046235564
0.089514030	0.025808658	0.00046399117
0.089645518	0.024695043	0.00045499126
0.089777007	0.026097275	0.00046660307
0.089908496	0.025716646	0.00046632444
0.090039984	0.025550170	0.00046198912
0.090171473	0.025837363	0.00046144664
0.090302962	0.025573838	0.00046460625
0.090434451	0.026048985	0.00046518240
0.090565939	0.025329766	0.00046240946
0.090697428	0.025746398	0.00046443176
0.090828917	0.025604224	0.00045950213
0.090960405	0.024803218	0.00045753642
0.091091894	0.025123154	0.00045668949
0.091223383	0.025172632	0.00046011240
0.091354871	0.024896426	0.00045831608
0.091486360	0.025485366	0.00046844338
0.091617849	0.024589905	0.00046717230
0.091749337	0.025037724	0.00047295763
0.091880826	0.025319611	0.00048134863
0.092012315	0.025377010	0.00048353608
0.092143804	0.025008715	0.00048009261
0.092275292	0.025908733	0.00049119997
0.092406781	0.025699412	0.00049188626
0.092538270	0.025701606	0.00049519747
0.092669758	0.025585594	0.00049802098
0.092801247	0.025101156	0.00047545413
0.092932736	0.024625507	0.00047502960
0.093064224	0.024550945	0.00047087015
0.093195713	0.024491506	0.00046830867
0.093327202	0.025001846	0.00047134934
0.093458691	0.025518157	0.00046895565
0.093590179	0.025277730	0.00047273995
0.093721668	0.025008703	0.00046848345
0.093853157	0.024816980	0.00046690758
0.093984645	0.024578748	0.00046267512
0.094116134	0.025010764	0.00046413406
0.094247623	0.024971978	0.00046261787
0.094379111	0.024139691	0.00045680667
0.094510600	0.024498484	0.00045784052
0.094642089	0.023513104	0.00045259783
0.094773578	0.024698942	0.00045787380
0.094905066	0.024854183	0.00046268561
0.095036555	0.025526502	0.00046875143
0.095168044	0.023940809	0.00045025407
0.095299532	0.023590369	0.00044957598
0.095431021	0.024417040	0.00045348087
0.095562510	0.024624613	0.00045684189
0.095693998	0.025161078	0.00046227911
0.095825487	0.024498558	0.00045250188
0.095956976	0.024712298	0.00045806632
0.096088465	0.024385938	0.00045085220
0.096219953	0.024244884	0.00045389439
0.096351442	0.024779048	0.00045785662
0.096482931	0.024966133	0.00045825883
0.096614419	0.024448173	0.00045319034
0.096745908	0.024747722	0.00045572890
0.096877397	0.024413551	0.00045161051
0.097008885	0.024926051	0.00045629820
0.097140374	0.025141708	0.00045449710
0.097271863	0.024808382	0.00045465289
0.097403352	0.023728081	0.00044491943
0.097534840	0.024476369	0.00044972670
0.097666329	0.024991815	0.00045639141
0.097797818	0.024809786	0.00044911360
0.097929306	0.024114735	0.00044423519
0.098060795	0.024524187	0.00044772067
0.098192284	0.024412573	0.00044362485
0.098323772	0.024981609	0.00045136971
0.098455261	0.024668506	0.00044594288
0.098586750	0.024248700	0.00044059349
0.098718239	0.023674173	0.00043711926
0.098849727	0.023864894	0.00043753771
0.098981216	0.024719908	0.00044450321
0.099112705	0.024509343	0.00044219842
0.099244193	0.023929820	0.00043658493
0.099375682	0.024504502	0.00044344748
0.099507171	0.024607756	0.00044241071
0.099638659	0.024068896	0.00044172073
0.099770148	0.024744229	0.00044372203
0.099901637	0.024181453	0.00043894161
0.10003313	0.024351796	0.00044312390
0.10016461	0.023852767	0.00043786970
0.10029610	0.023901283	0.00044058775
0.10042759	0.024124984	0.00043810153
0.10055908	0.024204006	0.00043942629
0.10069057	0.024590505	0.00044325135
0.10082206	0.024457861	0.00044115097
0.10095355	0.024382362	0.00044515898
0.10108504	0.024206882	0.00043824352
0.10121652	0.024774461	0.00044299661
0.10134801	0.024278226	0.00044023986
0.10147950	0.024732097	0.00044361565
0.10161099	0.023845134	0.00043559992
0.10174248	0.024279035	0.00044079520
0.10187397	0.024830984	0.00044123275
0.10200546	0.024104746	0.00043797383
0.10213694	0.022999697	0.00042729983
0.10226843	0.023358920	0.00043297016
0.10239992	0.024287992	0.00043991005
0.10253141	0.023929405	0.00043007209
0.10266290	0.024268872	0.00044001411
0.10279439	0.023598489	0.00043173478
0.10292588	0.024183328	0.00043765704
0.10305737	0.024383791	0.00043933840
0.10318885	0.023421779	0.00042861625
0.10332034	0.024100528	0.00043511916
0.10345183	0.023940185	0.00043251209
0.10358332	0.023907283	0.00043418932
0.10371481	0.023508590	0.00042972236
0.10384630	0.024106604	0.00043432376
0.10397779	0.023930274	0.00043300691
0.10410928	0.023980195	0.00043339635
0.10424076	0.023798910	0.00043325333
0.10437225	0.023686136	0.00043063684
0.10450374	0.023970099	0.00043175593
0.10463523	0.023718258	0.00043021076
0.10476672	0.024166992	0.00043431134
0.10489821	0.024170157	0.00043369163
0.10502970	0.023397115	0.00042647442
0.10516118	0.023519767	0.00042737734
0.10529267	0.023684169	0.00043137140
0.10542416	0.023334880	0.00042689093
0.10555565	0.023737993	0.00042928745
0.10568714	0.024099287	0.00043144156
0.10581863	0.023865242	0.00042856364
0.10595012	0.024803940	0.00043523991
0.10608161	0.024804768	0.00043826829
0.10621309	0.024036286	0.00043033752
0.10634458	0.024384163	0.00043175400
0.10647607	0.024178041	0.00043004704
0.10660756	0.023542177	0.00042518356
0.10673905	0.024422633	0.00043303875
0.10687054	0.024090171	0.00043307662
0.10700203	0.023443311	0.00043670029
0.10713352	0.023396976	0.00043797619
0.10726500	0.023543850	0.00044361788
0.10739649	0.024326512	0.00045584182
0.10752798	0.024523328	0.00045368834
0.10765947	0.024997124	0.00046049780
0.10779096	0.024165856	0.00045626999
0.10792245	0.023022923	0.00045193084
0.10805394	0.023636328	0.00045739557
0.10818542	0.023976818	0.00045897151
0.10831691	0.024213711	0.00046493430
0.10844840	0.023450450	0.00045991007
0.10857989	0.023545471	0.00046276515
0.10871138	0.024070214	0.00047032463
0.10884287	0.023631999	0.00046467275
0.10897436	0.023531319	0.00046544362
0.10910585	0.023656759	0.00046911435
0.10923733	0.023484951	0.00046420921
0.10936882	0.024378017	0.00047940834
0.10950031	0.023850432	0.00047062255
0.10963180	0.024546706	0.00047962304
0.10976329	0.023836966	0.00047505729
0.10989478	0.023571433	0.00047416791
0.11002627	0.023512647	0.00047846146
0.11015776	0.023174529	0.00047047978
0.11028924	0.023720443	0.00047889299
0.11042073	0.024027921	0.00048779054
0.11055222	0.023450886	0.00047839374
0.11068371	0.024099186	0.00048740049
0.11081520	0.023875711	0.00048331356
0.11094669	0.023256976	0.00047962194
0.11107818	0.023656639	0.00048840124
0.11120966	0.023091903	0.00048035149
0.11134115	0.023422347	0.00048593307
0.11147264	0.024642996	0.00049360879
0.11160413	0.024615803	0.00049480095
0.11173562	0.024435260	0.00049845457
0.11186711	0.023588826	0.00047557065
0.11199860	0.024203951	0.00048092699
0.11213009	0.023704304	0.00046857073
0.11226157	0.023550158	0.00046522425
0.11239306	0.023140787	0.00045983671
0.11252455	0.023549274	0.00046095208
0.11265604	0.023939336	0.00046669380
0.11278753	0.023213048	0.00045464027
0.11291902	0.024239933	0.00046205000
0.11305051	0.023953158	0.00046162350
0.11318200	0.024322688	0.00045827231
0.11331348	0.024151079	0.00046033565
0.11344497	0.023799581	0.00045379871
0.11357646	0.024099961	0.00045247766
0.11370795	0.023500022	0.00045159838
0.11383944	0.023648711	0.00045159955
0.11397093	0.024509755	0.00045600206
0.11410242	0.023832803	0.00045228989
0.11423390	0.023865962	0.00044599400
0.11436539	0.023440149	0.00045089832
0.11449688	0.023424507	0.00044195949
0.11462837	0.023480872	0.00044672684
0.11475986	0.024439280	0.00045161113
0.11489135	0.023749726	0.00044330436
0.11502284	0.023738865	0.00044844547
0.11515433	0.024312218	0.00044944641
0.11528581	0.024075673	0.00044730916
0.11541730	0.024211185	0.00044605452
0.11554879	0.023750816	0.00044125521
0.11568028	0.023861056	0.00044564649
0.11581177	0.024078261	0.00044472759
0.11594326	0.024084138	0.00044506271
0.11607475	0.024039893	0.00044462515
0.11620624	0.024296623	0.00044190222
0.11633772	0.024252860	0.00044532933
0.11646921	0.023230675	0.00043688121
0.11660070	0.023903222	0.00044147557
0.11673219	0.024193177	0.00044077352
0.11686368	0.024284021	0.00044113929
0.11699517	0.024155187	0.00044071671
0.11712666	0.024061010	0.00044032487
0.11725814	0.023616384	0.00043164897
0.11738963	0.023659701	0.00043227873
0.11752112	0.024180866	0.00043477700
0.11765261	0.023973621	0.00043567892
0.11778410	0.023962653	0.00043569184
0.11791559	0.024180750	0.00043413407
0.11804708	0.023688812	0.00042952643
0.11817857	0.023733090	0.00043196759
0.11831005	0.023943107	0.00043083195
0.11844154	0.023776715	0.00043257855
0.11857303	0.023814498	0.00042918584
0.11870452	0.023797359	0.00042795312
0.11883601	0.023844357	0.00042813563
0.11896750	0.024288740	0.00043208098
0.11909899	0.023508279	0.00042730300
0.11923048	0.024477375	0.00042767800
0.11936196	0.023880880	0.00042734139
0.11949345	0.023681953	0.00042237221
0.11962494	0.023586352	0.00042140056
0.11975643	0.023378177	0.00042400226
0.11988792	0.024274332	0.00042347197
0.12001941	0.023203748	0.00041688672
0.12015090	0.023000346	0.00041520365
0.12028239	0.024555265	0.00042891098
0.12041387	0.023803486	0.00042054005
0.12054536	0.024183513	0.00042141909
0.12067685	0.023945404	0.00042131451
0.12080834	0.023364704	0.00041794924
0.12093983	0.023524316	0.00041365980
0.12107132	0.023436917	0.00041845557
0.12120281	0.023018298	0.00041256642
0.12133429	0.023790085	0.00041755577
0.12146578	0.023645565	0.00041734454
0.12159727	0.024040005	0.00041697628
0.12172876	0.023751513	0.00041706699
0.12186025	0.023571614	0.00041628322
0.12199174	0.023997468	0.00041847562
0.12212323	0.023653130	0.00041645564
0.12225472	0.023458298	0.00041170843
0.12238620	0.024677185	0.00042414848
0.12251769	0.023507221	0.00041242878
0.12264918	0.022874585	0.00041032101
0.12278067	0.023741042	0.00041733286
0.12291216	0.023975642	0.00041713348
0.12304365	0.022924724	0.00040854246
0.12317514	0.023778213	0.00041420632
0.12330663	0.024291419	0.00041761538
0.12343811	0.023731567	0.00041714486
0.12356960	0.023720302	0.00041296628
0.12370109	0.023989114	0.00041539368
0.12383258	0.022538426	0.00040524204
0.12396407	0.023861437	0.00041193573
0.12409556	0.024046768	0.00041950815
0.12422705	0.023695031	0.00041232092
0.12435853	0.023399713	0.00041168407
0.12449002	0.022982989	0.00040705344
0.12462151	0.023202907	0.00041103228
0.12475300	0.023522330	0.00041179410
0.12488449	0.023687589	0.00041174153
0.12501598	0.023989291	0.00041601339
0.12514747	0.024243725	0.00041455071
0.12527896	0.024030823	0.00041296832
0.12541044	0.024487344	0.00041940703
0.12554193	0.023627044	0.00041088839
0.12567342	0.023669404	0.00041015154
0.12580491	0.023353882	0.00040950549
0.12593640	0.023372649	0.00040613614
0.12606789	0.024065338	0.00041475450
0.12619938	0.023746320	0.00040967880
0.12633087	0.023508141	0.00040909456
0.12646235	0.024115543	0.00041349664
0.12659384	0.023239149	0.00040307373
0.12672533	0.023469858	0.00040935404
0.12685682	0.023931443	0.00040956502
0.12698831	0.023486036	0.00040710357
0.12711980	0.023586552	0.00040899673
0.12725129	0.023750174	0.00040800790
0.12738277	0.024565309	0.00041439732
0.12751426	0.024335106	0.00041281245
0.12764575	0.023640688	0.00040749471
0.12777724	0.023651733	0.00040610456
0.12790873	0.023787401	0.00040780550
0.12804022	0.023450111	0.00040665342
0.12817171	0.023071012	0.00040298979
0.12830320	0.023601794	0.00040631186
0.12843468	0.023362832	0.00040543860
0.12856617	0.023614664	0.00040417090
0.12869766	0.023819441	0.00040707777
0.12882915	0.024259945	0.00041187576
0.12896064	0.023378583	0.00040179135
0.12909213	0.024631015	0.00041066239
0.12922362	0.023722041	0.00040777939
0.12935511	0.023961325	0.00040941883
0.12948659	0.023442684	0.00040447564
0.12961808	0.023195183	0.00040110091
0.12974957	0.024371707	0.00040909142
0.12988106	0.023788921	0.00040533995
0.13001255	0.023608490	0.00040231399
0.13014404	0.023229349	0.00040345134
0.13027553	0.023948141	0.00040536341
0.13040701	0.023821292	0.00040342327
0.13053850	0.023643643	0.00040565038
0.13066999	0.024329474	0.00040669896
0.13080148	0.023068276	0.00040117691
0.13093297	0.023953145	0.00040379939
0.13106446	0.023727143	0.00040397962
0.13119595	0.023306865	0.00039968160
0.13132744	0.024217491	0.00040629444
0.13145892	0.023149407	0.00040051136
0.13159041	0.023699440	0.00040311643
0.13172190	0.023422027	0.00039921293
0.13185339	0.024387387	0.00040798113
0.13198488	0.023822788	0.00040350378
0.13211637	0.024162073	0.00040619087
0.13224786	0.023571266	0.00040040153
0.13237935	0.024030576	0.00040404484
0.13251083	0.023580796	0.00040148864
0.13264232	0.024205527	0.00040562008
0.13277381	0.024051363	0.00040583306
0.13290530	0.024591712	0.00040531311
0.13303679	0.023559655	0.00040020610
0.13316828	0.023868381	0.00040302629
0.13329977	0.023358683	0.00039532161
0.13343125	0.023977394	0.00040558403
0.13356274	0.024282090	0.00040221465
0.13369423	0.023873802	0.00040063867
0.13382572	0.024467894	0.00040680604
0.13395721	0.023596674	0.00039933064
0.13408870	0.023527155	0.00040036046
0.13422019	0.023522396	0.00039572475
0.13435168	0.024342774	0.00040442914
0.13448316	0.023924217	0.00040300415
0.13461465	0.024134804	0.00040150276
0.13474614	0.023356392	0.00039802274
0.13487763	0.024091415	0.00040096222
0.13500912	0.023458005	0.00039687287
0.13514061	0.023786990	0.00039986984
0.13527210	0.023474703	0.00039754414
0.13540359	0.023806131	0.00039831585
0.13553507	0.024052981	0.00040077191
0.13566656	0.023328586	0.00039591875
0.13579805	0.023276142	0.00039686678
0.13592954	0.023751447	0.00039711250
0.13606103	0.023674245	0.00039953466
0.13619252	0.023580702	0.00039616463
0.13632401	0.023560661	0.00039441624
0.13645549	0.023347815	0.00039556374
0.13658698	0.023633549	0.00039531280
0.13671847	0.023857938	0.00039854514
0.13684996	0.023272083	0.00039411799
0.13698145	0.023217015	0.00039280791
0.13711294	0.023918127	0.00039725780
0.13724443	0.023917366	0.00039730688
0.13737592	0.023674292	0.00039503146
0.13750740	0.023493329	0.00039659850
0.13763889	0.023851787	0.00039478234
0.13777038	0.023912938	0.00039825040
0.13790187	0.023851766	0.00039727583
0.13803336	0.024423115	0.00039802899
0.13816485	0.024039990	0.00039898595
0.13829634	0.023526405	0.00039265288
0.13842783	0.024187371	0.00039931050
0.13855931	0.023387546	0.00039287906
0.13869080	0.023069261	0.00039086468
0.13882229	0.023215470	0.00039120743
0.13895378	0.023212953	0.00038937638
0.13908527	0.024163024	0.00039820753
0.13921676	0.023105541	0.00038975396
0.13934825	0.023647670	0.00039381601
0.13947973	0.023877970	0.00039349171
0.13961122	0.023706591	0.00039256288
0.13974271	0.023897716	0.00039496714
0.13987420	0.023713245	0.00039484684
0.14000569	0.023552427	0.00038968385
0.14013718	0.024145726	0.00039503398
0.14026867	0.023534515	0.00039150811
0.14040016	0.023860075	0.00039529654
0.14053164	0.023762746	0.00039470872
0.14066313	0.024118927	0.00039285887
0.14079462	0.023819057	0.00039315664
0.14092611	0.022847196	0.00038708457
0.14105760	0.023021113	0.00038532190
0.14118909	0.024077851	0.00039481821
0.14132058	0.023420159	0.00038682262
0.14145207	0.023494104	0.00038846990
0.14158355	0.023281202	0.00038703194
0.14171504	0.022856215	0.00038496129
0.14184653	0.023470578	0.00038851080
0.14197802	0.023413383	0.00038789360
0.14210951	0.023663115	0.00038825169
0.14224100	0.023812482	0.00039125592
0.14237249	0.023316478	0.00038516640
0.14250398	0.023457860	0.00038855753
0.14263546	0.023439045	0.00038634226
0.14276695	0.023718073	0.00039021787
0.14289844	0.023458760	0.00038735894
0.14302993	0.024020878	0.00039070100
0.14316142	0.024143860	0.00039216574
0.14329291	0.023935915	0.00038924029
0.14342440	0.023281436	0.00038530505
0.14355588	0.023213065	0.00038526512
0.14368737	0.024014986	0.00038966714
0.14381886	0.024544454	0.00039410885
0.14395035	0.023347498	0.00038385035
0.14408184	0.024166197	0.00039166309
0.14421333	0.023769714	0.00038892606
0.14434482	0.023343291	0.00038542525
0.14447631	0.023588881	0.00038612551
0.14460779	0.023162712	0.00038401411
0.14473928	0.023827032	0.00038819191
0.14487077	0.023392375	0.00038772403
0.14500226	0.023573430	0.00038591189
0.14513375	0.022770939	0.00038331479
0.14526524	0.023663636	0.00038516753
0.14539673	0.023458101	0.00038485976
0.14552822	0.023254140	0.00038642780
0.14565970	0.024171598	0.00038890786
0.14579119	0.023853290	0.00038807165
0.14592268	0.023514314	0.00038385544
0.14605417	0.024151074	0.00038796836
0.14618566	0.024359064	0.00039154486
0.14631715	0.023099542	0.00038088916
0.14644864	0.023675503	0.00038521568
0.14658012	0.023435135	0.00038421450
0.14671161	0.023015181	0.00038077241
0.14684310	0.023161715	0.00038439704
0.14697459	0.023694014	0.00038430351
0.14710608	0.023978311	0.00038633187
0.14723757	0.023983436	0.00038769096
0.14736906	0.023751804	0.00038486188
0.14750055	0.024102438	0.00038830897
0.14763203	0.023535968	0.00038296703
0.14776352	0.024053147	0.00038601604
0.14789501	0.023710713	0.00038521720
0.14802650	0.023245622	0.00037882731
0.14815799	0.023343697	0.00038259569
0.14828948	0.023123011	0.00037979653
0.14842097	0.023463481	0.00038278905
0.14855246	0.023084478	0.00038081349
0.14868394	0.023563612	0.00037986394
0.14881543	0.023704568	0.00038318722
0.14894692	0.023292898	0.00038084942
0.14907841	0.023841801	0.00038254263
0.14920990	0.023652708	0.00038258622
0.14934139	0.023269751	0.00037956194
0.14947288	0.024261608	0.00038738154
0.14960436	0.023990970	0.00038529705
0.14973585	0.023792996	0.00038381407
0.14986734	0.024222438	0.00038674698
0.14999883	0.024328471	0.00038629949
0.15013032	0.023768773	0.00038429825
0.15026181	0.023521686	0.00038118277
0.15039330	0.023632247	0.00038135659
0.15052479	0.023780088	0.00038190756
0.15065627	0.023575101	0.00038106067
0.15078776	0.023371632	0.00038076124
0.15091925	0.023613118	0.00038161102
0.15105074	0.023428763	0.00037904106
0.15118223	0.023569907	0.00038135972
0.15131372	0.024023868	0.00038391806
0.15144521	0.023180157	0.00037692954
0.15157670	0.024242238	0.00038427860
0.15170818	0.023559185	0.00037863355
0.15183967	0.023723759	0.00038084499
0.15197116	0.023408206	0.00038005378
0.15210265	0.023298762	0.00037670725
0.15223414	0.023888680	0.00038109346
0.15236563	0.023391832	0.00037655879
0.15249712	0.023409457	0.00037779641
0.15262860	0.024140798	0.00038277195
0.15276009	0.023480871	0.00037821443
0.15289158	0.023556821	0.00037888754
0.15302307	0.023677118	0.00037888519
0.15315456	0.023567472	0.00037768699
0.15328605	0.023332104	0.00037843264
0.15341754	0.022666519	0.00037468293
0.15354903	0.022964347	0.00037368366
0.15368051	0.023456568	0.00037756526
0.15381200	0.023322257	0.00037444811
0.15394349	0.023791589	0.00037930465
0.15407498	0.023921100	0.00037955187
0.15420647	0.024084196	0.00037909384
0.15433796	0.023287076	0.00037551721
0.15446945	0.023368001	0.00037417698
0.15460094	0.023758167	0.00037901803
0.15473242	0.023562510	0.00037769474
0.15486391	0.024236903	0.00038060113
0.15499540	0.023359932	0.00037487840
0.15512689	0.023512325	0.00037654863
0.15525838	0.023994690	0.00037895814
0.15538987	0.023691849	0.00037654874
0.15552136	0.023486241	0.00037492534
0.15565284	0.023796071	0.00037711123
0.15578433	0.023627268	0.00037524979
0.15591582	0.023883353	0.00037736528
0.15604731	0.024140550	0.00038037714
0.15617880	0.023166013	0.00037294360
0.15631029	0.024547960	0.00038172965
0.15644178	0.024346892	0.00037846392
0.15657327	0.022990855	0.00037340352
0.15670475	0.023199019	0.00037192453
0.15683624	0.023527628	0.00037440924
0.15696773	0.023640096	0.00037420950
0.15709922	0.023736642	0.00037452944
0.15723071	0.023605957	0.00037533872
0.15736220	0.024157436	0.00037708470
0.15749369	0.023938799	0.00037725305
0.15762518	0.024035133	0.00037678330
0.15775666	0.023932824	0.00037620455
0.15788815	0.023571013	0.00037509903
0.15801964	0.023840419	0.00037488370
0.15815113	0.023639382	0.00037377560
0.15828262	0.023488143	0.00037333744
0.15841411	0.024258899	0.00037706261
0.15854560	0.024517512	0.00038020345
0.15867708	0.024336529	0.00037593052
0.15880857	0.024045698	0.00037584209
0.15894006	0.023921337	0.00037505731
0.15907155	0.024137946	0.00037598241
0.15920304	0.023503988	0.00037274167
0.15933453	0.023782905	0.00037372284
0.15946602	0.023145991	0.00036886666
0.15959751	0.023911382	0.00037372685
0.15972899	0.024377483	0.00037711875
0.15986048	0.023424144	0.00037159498
0.15999197	0.023368828	0.00036886986
0.16012346	0.023040045	0.00036920453
0.16025495	0.022976199	0.00036754436
0.16038644	0.023146153	0.00036746608
0.16051793	0.022482808	0.00036652529
0.16064942	0.024097602	0.00037259114
0.16078090	0.023993567	0.00037431747
0.16091239	0.024104314	0.00037555506
0.16104388	0.023348305	0.00036819745
0.16117537	0.023186020	0.00036794142
0.16130686	0.023881737	0.00037105829
0.16143835	0.023786367	0.00037246782
0.16156984	0.022890738	0.00036763566
0.16170133	0.023458703	0.00036755459
0.16183281	0.023190218	0.00036803531
0.16196430	0.023363433	0.00036834795
0.16209579	0.023601453	0.00036904986
0.16222728	0.022887446	0.00036757484
0.16235877	0.023085671	0.00036525552
0.16249026	0.023006029	0.00036589536
0.16262175	0.023428768	0.00036859049
0.16275323	0.024053215	0.00037155413
0.16288472	0.023539821	0.00036782400
0.16301621	0.022851597	0.00036276288
0.16314770	0.023344886	0.00036986580
0.16327919	0.023291893	0.00036633504
0.16341068	0.023712812	0.00036924524
0.16354217	0.023944076	0.00037185539
0.16367366	0.024021786	0.00037049740
0.16380514	0.023568678	0.00036859608
0.16393663	0.023441574	0.00036694550
0.16406812	0.023436377	0.00036621127
0.16419961	0.023760758	0.00036943894
0.16433110	0.023476050	0.00036719175
0.16446259	0.022688953	0.00036257992
0.16459408	0.023458587	0.00036856411
0.16472557	0.023560408	0.00036658727
0.16485705	0.024112197	0.00037156203
0.16498854	0.023483143	0.00036674186
0.16512003	0.023267672	0.00036494965
0.16525152	0.023057807	0.00036560940
0.16538301	0.023565817	0.00036539323
0.16551450	0.022964676	0.00036383593
0.16564599	0.023606126	0.00036708496
0.16577747	0.023074560	0.00036411664
0.16590896	0.022834188	0.00036220973
0.16604045	0.023650776	0.00036502434
0.16617194	0.023168318	0.00036393786
0.16630343	0.024112613	0.00036840996
0.16643492	0.023351578	0.00036528522
0.16656641	0.023815316	0.00036757585
0.16669790	0.023994399	0.00036638182
0.16682938	0.023884382	0.00036757610
0.16696087	0.022825847	0.00036168471
0.16709236	0.023797535	0.00036513466
0.16722385	0.023485264	0.00036491112
0.16735534	0.023037765	0.00036171752
0.16748683	0.023721916	0.00036696660
0.16761832	0.023752548	0.00036716212
0.16774981	0.023582095	0.00036344341
0.16788129	0.023796717	0.00036682451
0.16801278	0.023541083	0.00036406978
0.16814427	0.023852638	0.00036722935
0.16827576	0.023742270	0.00036659917
0.16840725	0.022688772	0.00035860666
0.16853874	0.023231970	0.00036270308
0.16867023	0.024389595	0.00036608085
0.16880171	0.024013937	0.00036766323
0.16893320	0.023730602	0.00036466549
0.16906469	0.024270120	0.00036659773
0.16919618	0.024247274	0.00036888591
0.16932767	0.023857042	0.00036478057
0.16945916	0.023493197	0.00036330096
0.16959065	0.023515801	0.00036366915
0.16972214	0.023417560	0.00036184728
0.16985362	0.023503668	0.00036393026
0.16998511	0.023690317	0.00036159563
0.17011660	0.023767950	0.00036455356
0.17024809	0.023693367	0.00036382150
0.17037958	0.023917114	0.00036394653
0.17051107	0.024398906	0.00036815870
0.17064256	0.022956202	0.00035833041
0.17077405	0.023142181	0.00035917982
0.17090553	0.023480342	0.00036141242
0.17103702	0.023329229	0.00036130971
0.17116851	0.023240856	0.00035869910
0.17130000	0.023941016	0.00036370214
0.17143149	0.023848478	0.00036286492
0.17156298	0.023790238	0.00036385165
0.17169447	0.023401505	0.00035909351
0.17182595	0.023328547	0.00036076773
0.17195744	0.023629974	0.00036192969
0.17208893	0.023314515	0.00035808968
0.17222042	0.023281512	0.00035922173
0.17235191	0.023464302	0.00036009424
0.17248340	0.024466820	0.00036566960
0.17261489	0.023957489	0.00036358664
0.17274638	0.024102347	0.00036270828
0.17287786	0.023612886	0.00036222251
0.17300935	0.023571594	0.00036017126
0.17314084	0.023484793	0.00035967014
0.17327233	0.023348816	0.00035956649
0.17340382	0.023587352	0.00035910618
0.17353531	0.023825191	0.00036096047
0.17366680	0.023459482	0.00035864391
0.17379829	0.023184341	0.00035761434
0.17392977	0.023417204	0.00035970298
0.17406126	0.023837332	0.00036191160
0.17419275	0.023500069	0.00035846801
0.17432424	0.023880205	0.00036055594
0.17445573	0.023687524	0.00035893375
0.17458722	0.023024019	0.00035630833
0.17471871	0.023532563	0.00035805411
0.17485019	0.023818527	0.00036041969
0.17498168	0.023283703	0.00035638878
0.17511317	0.024009541	0.00036232197
0.17524466	0.022926879	0.00035612785
0.17537615	0.023291907	0.00035668669
0.17550764	0.023837715	0.00035970568
0.17563913	0.023660210	0.00035819911
0.17577062	0.023630534	0.00035805735
0.17590210	0.023326867	0.00035749457
0.17603359	0.023060256	0.00035432197
0.17616508	0.023578987	0.00035897565
0.17629657	0.024163964	0.00036273332
0.17642806	0.023713741	0.00035594134
0.17655955	0.023622773	0.00035901329
0.17669104	0.023618476	0.00035725789
0.17682253	0.023830838	0.00035777273
0.17695401	0.023384168	0.00035802921
0.17708550	0.023373470	0.00035539213
0.17721699	0.023170282	0.00035380046
0.17734848	0.023605277	0.00035656756
0.17747997	0.023287716	0.00035499889
0.17761146	0.022684117	0.00035359555
0.17774295	0.022793940	0.00035091805
0.17787443	0.023366652	0.00035559294
0.17800592	0.023762352	0.00035735641
0.17813741	0.023415015	0.00035449224
0.17826890	0.023695594	0.00035771742
0.17840039	0.023675265	0.00035522714
0.17853188	0.023906880	0.00035889163
0.17866337	0.023608347	0.00035539986
0.17879486	0.023411251	0.00035437109
0.17892634	0.023815874	0.00035723101
0.17905783	0.023385375	0.00035229908
0.17918932	0.023644073	0.00035681833
0.17932081	0.023396707	0.00035352002
0.17945230	0.023503662	0.00035512954
0.17958379	0.023738778	0.00035677941
0.17971528	0.023290045	0.00035332801
0.17984677	0.023653523	0.00035588631
0.17997825	0.022867201	0.00034902798
0.18010974	0.023593331	0.00035363527
0.18024123	0.023701843	0.00035407621
0.18037272	0.023980220	0.00035487844
0.18050421	0.023406097	0.00036014771
0.18063570	0.024094500	0.00036685438
0.18076719	0.023811424	0.00036694698
0.18089867	0.022780771	0.00036335269
0.18103016	0.023110507	0.00036551691
0.18116165	0.022933990	0.00036871866
0.18129314	0.023260344	0.00037036901
0.18142463	0.023047009	0.00036999157
0.18155612	0.023112857	0.00037330388
0.18168761	0.024170576	0.00037927179
0.18181910	0.023476394	0.00037839172
0.18195058	0.023763418	0.00038132121
0.18208207	0.023261269	0.00037709858
0.18221356	0.023662485	0.00038336778
0.18234505	0.023632249	0.00038200622
0.18247654	0.023505218	0.00038224751
0.18260803	0.023869891	0.00038746183
0.18273952	0.023547360	0.00038607469
0.18287101	0.023571977	0.00038749209
0.18300249	0.023675096	0.00038780435
0.18313398	0.023336126	0.00038593123
0.18326547	0.023816103	0.00039208351
0.18339696	0.023700822	0.00038991693
0.18352845	0.023414035	0.00038941240
0.18365994	0.023301147	0.00039201702
0.18379143	0.023643451	0.00039326451
0.18392292	0.022758753	0.00038962737
0.18405440	0.023138717	0.00038930207
0.18418589	0.023542883	0.00039599430
0.18431738	0.023096706	0.00039382462
0.18444887	0.023584844	0.00039613786
0.18458036	0.023353250	0.00039472013
0.18471185	0.023667022	0.00039911243
0.18484334	0.023637184	0.00039960467
0.18497482	0.023784330	0.00040254996
0.18510631	0.023147149	0.00039523584
0.18523780	0.023626479	0.00040266429
0.18536929	0.023501543	0.00039428642
0.18550078	0.023829721	0.00039101806
0.18563227	0.023552596	0.00038847393
0.18576376	0.023213077	0.00038133591
0.18589525	0.023201270	0.00038278858
0.18602673	0.023197841	0.00038102143
0.18615822	0.023715161	0.00038164218
0.18628971	0.023607132	0.00038104761
0.18642120	0.023428276	0.00037684079
0.18655269	0.023800059	0.00038003643
0.18668418	0.023702377	0.00037680207
0.18681567	0.023177514	0.00037202831
0.18694716	0.023015804	0.00037202341
0.18707864	0.023277211	0.00036960505
0.18721013	0.023398356	0.00037080809
0.18734162	0.023790976	0.00037219914
0.18747311	0.023382243	0.00036815144
0.18760460	0.023691344	0.00037114026
0.18773609	0.022839887	0.00036301596
0.18786758	0.023239449	0.00036617272
0.18799906	0.023582599	0.00036989858
0.18813055	0.023359367	0.00036526706
0.18826204	0.024204131	0.00037003729
0.18839353	0.022600158	0.00035719850
0.18852502	0.023378102	0.00036430119
0.18865651	0.022921358	0.00036244332
0.18878800	0.023618356	0.00036214951
0.18891949	0.023769738	0.00036236722
0.18905097	0.023455626	0.00036016023
0.18918246	0.023540128	0.00036168142
0.18931395	0.023315859	0.00035935853
0.18944544	0.023508661	0.00035914332
0.18957693	0.023686986	0.00036231870
0.18970842	0.023035370	0.00035505560
0.18983991	0.023369734	0.00035867748
0.18997140	0.023798671	0.00036074149
0.19010288	0.023831236	0.00035807127
0.19023437	0.023321646	0.00035686434
0.19036586	0.023432667	0.00035565235
0.19049735	0.024089951	0.00035875807
0.19062884	0.023508214	0.00035662754
0.19076033	0.023077607	0.00035074922
0.19089182	0.023500429	0.00035435850
0.19102330	0.023415069	0.00035374954
0.19115479	0.022962834	0.00035124770
0.19128628	0.022708841	0.00034881807
0.19141777	0.023591961	0.00035324953
0.19154926	0.023409672	0.00035338353
0.19168075	0.023258399	0.00035094696
0.19181224	0.023161538	0.00035163351
0.19194373	0.023672683	0.00035328258
0.19207521	0.023300032	0.00035127328
0.19220670	0.023776179	0.00035485040
0.19233819	0.023823645	0.00035452973
0.19246968	0.023183857	0.00035049311
0.19260117	0.023735980	0.00035396074
0.19273266	0.022968987	0.00034838747
0.19286415	0.023353318	0.00035025018
0.19299564	0.024262943	0.00035809948
0.19312712	0.023671714	0.00035224309
0.19325861	0.022994266	0.00035039537
0.19339010	0.022855092	0.00034583896
0.19352159	0.023431792	0.00035075851
0.19365308	0.023507062	0.00035218551
0.19378457	0.023913992	0.00035303241
0.19391606	0.023189744	0.00034926197
0.19404754	0.023148864	0.00034867668
0.19417903	0.023212714	0.00034910300
0.19431052	0.023770535	0.00035305170
0.19444201	0.023683387	0.00035076423
0.19457350	0.023143076	0.00034762417
0.19470499	0.023849927	0.00035167861
0.19483648	0.023422012	0.00034856931
0.19496797	0.023075164	0.00034763132
0.19509945	0.023133025	0.00034676701
0.19523094	0.023368684	0.00034948885
0.19536243	0.023731814	0.00035056530
0.19549392	0.023074686	0.00034563974
0.19562541	0.023116256	0.00034708158
0.19575690	0.023440690	0.00034854859
0.19588839	0.023314320	0.00034737081
0.19601988	0.022686474	0.00034265285
0.19615136	0.023957875	0.00035009788
0.19628285	0.023103941	0.00034609650
0.19641434	0.023775034	0.00034881248
0.19654583	0.023345651	0.00034773728
0.19667732	0.023437883	0.00034596662
0.19680881	0.023383186	0.00034683144
0.19694030	0.023337342	0.00034696511
0.19707178	0.023101211	0.00034329762
0.19720327	0.023817076	0.00034874626
0.19733476	0.023421678	0.00034656686
0.19746625	0.023006926	0.00034412275
0.19759774	0.023499794	0.00034674929
0.19772923	0.023217374	0.00034495878
0.19786072	0.022851824	0.00034232982
0.19799221	0.024232856	0.00035035033
0.19812369	0.023521831	0.00034552887
0.19825518	0.023112256	0.00034464297
0.19838667	0.023139476	0.00034485916
0.19851816	0.022970718	0.00034283500
0.19864965	0.023171743	0.00034405300
0.19878114	0.023171874	0.00034312627
0.19891263	0.023647725	0.00034823786
0.19904412	0.023020691	0.00034186262
0.19917560	0.023646244	0.00034584579
0.19930709	0.023695493	0.00034597649
0.19943858	0.023672798	0.00034512514
0.19957007	0.023485853	0.00034476812
0.19970156	0.023032089	0.00034133040
0.19983305	0.023810432	0.00034760491
0.19996454	0.023321948	0.00034314198
0.20009602	0.023288067	0.00034374701
0.20022751	0.023306072	0.00034411411
0.20035900	0.023589378	0.00034557102
0.20049049	0.023760707	0.00034581752
0.20062198	0.023458041	0.00034506901
0.20075347	0.023761450	0.00034512809
0.20088496	0.023445714	0.00034425348
0.20101645	0.023624741	0.00034535249
0.20114793	0.023758275	0.00034471461
0.20127942	0.023094751	0.00034152702
0.20141091	0.022997567	0.00034041105
0.20154240	0.023118037	0.00034184335
0.20167389	0.023370886	0.00034294076
0.20180538	0.023064783	0.00033960158
0.20193687	0.023297330	0.00034357777
0.20206836	0.023094523	0.00034025826
0.20219984	0.023133758	0.00034179656
0.20233133	0.023053326	0.00034134282
0.20246282	0.023866300	0.00034368295
0.20259431	0.024054596	0.00034557842
0.20272580	0.023218947	0.00034016763
0.20285729	0.023075109	0.00033949505
0.20298878	0.023001701	0.00033999774
0.20312027	0.023240166	0.00033772323
0.20325175	0.022746810	0.00033795699
0.20338324	0.023572554	0.00034122516
0.20351473	0.023106464	0.00033968134
0.20364622	0.023197501	0.00034090688
0.20377771	0.023235392	0.00033789753
0.20390920	0.023307181	0.00034054444
0.20404069	0.023376417	0.00033958651
0.20417217	0.023485097	0.00034155955
0.20430366	0.023191977	0.00034002092
0.20443515	0.023752313	0.00034031717
0.20456664	0.023397126	0.00034001779
0.20469813	0.023229364	0.00033952622
0.20482962	0.023143161	0.00033866529
0.20496111	0.023350218	0.00033983561
0.20509260	0.022724779	0.00033452341
0.20522408	0.023920206	0.00034252292
0.20535557	0.023235807	0.00033882998
0.20548706	0.023103379	0.00033683182
0.20561855	0.022862137	0.00033676001
0.20575004	0.023881419	0.00034057704
0.20588153	0.023624430	0.00033954997
0.20601302	0.023138541	0.00033819729
0.20614451	0.023747836	0.00033901008
0.20627599	0.022601415	0.00033530011
0.20640748	0.023491902	0.00033788855
0.20653897	0.023429059	0.00033886472
0.20667046	0.023806536	0.00034134760
0.20680195	0.023395782	0.00033762487
0.20693344	0.023319394	0.00033754150
0.20706493	0.023687237	0.00033958215
0.20719641	0.022564764	0.00033391765
0.20732790	0.022863956	0.00033687693
0.20745939	0.023587184	0.00033810202
0.20759088	0.023421995	0.00033827592
0.20772237	0.023280983	0.00033735905
0.20785386	0.023466232	0.00033718786
0.20798535	0.022977518	0.00033712410
0.20811684	0.023368963	0.00033725182
0.20824832	0.023688971	0.00033952752
0.20837981	0.023880827	0.00034008283
0.20851130	0.023091382	0.00033672679
0.20864279	0.023316553	0.00033881737
0.20877428	0.022691310	0.00033252170
0.20890577	0.023476222	0.00033696087
0.20903726	0.023404176	0.00033634062
0.20916875	0.023670239	0.00033899748
0.20930023	0.023221592	0.00033670841
0.20943172	0.023399328	0.00033641001
0.20956321	0.023131107	0.00033446509
0.20969470	0.023439326	0.00033607638
0.20982619	0.022866056	0.00033339264
0.20995768	0.023594168	0.00033802642
0.21008917	0.023691304	0.00033711073
0.21022065	0.024107011	0.00034049132
0.21035214	0.023451429	0.00033690087
0.21048363	0.023247565	0.00033433426
0.21061512	0.023338888	0.00033651447
0.21074661	0.023519086	0.00033425213
0.21087810	0.022767321	0.00033096853
0.21100959	0.023245484	0.00033658289
0.21114108	0.023615628	0.00033368171
0.21127256	0.022770207	0.00033315244
0.21140405	0.023084781	0.00033177340
0.21153554	0.023088849	0.00033437803
0.21166703	0.022721419	0.00033175974
0.21179852	0.024034011	0.00033852596
0.21193001	0.023189982	0.00033455433
0.21206150	0.023473289	0.00033440933
0.21219299	0.022710096	0.00033014136
0.21232447	0.023348783	0.00033478939
0.21245596	0.022939582	0.00033120808
0.21258745	0.023080265	0.00033345434
0.21271894	0.023434096	0.00033374971
0.21285043	0.023140447	0.00033294335
0.21298192	0.023380022	0.00033429387
0.21311341	0.022703311	0.00032868740
0.21324489	0.023290506	0.00033414772
0.21337638	0.022896766	0.00032972163
0.21350787	0.022531550	0.00032962554
0.21363936	0.023240549	0.00033477608
0.21377085	0.023121765	0.00033047917
0.21390234	0.023197822	0.00033402830
0.21403383	0.023239798	0.00033150345
0.21416532	0.022964882	0.00033060040
0.21429680	0.023315502	0.00033407334
0.21442829	0.022966876	0.00033082017
0.21455978	0.023155217	0.00033102387
0.21469127	0.023101033	0.00033109637
0.21482276	0.022526132	0.00032668804
0.21495425	0.023406642	0.00033256947
0.21508574	0.023077806	0.00033039710
0.21521723	0.023816563	0.00033510034
0.21534871	0.022828865	0.00033034331
0.21548020	0.022915992	0.00032778581
0.21561169	0.023385967	0.00033240818
0.21574318	0.023404792	0.00033286155
0.21587467	0.023416860	0.00033098734
0.21600616	0.023541175	0.00033354724
0.21613765	0.023298758	0.00032979058
0.21626913	0.023198011	0.00033116278
0.21640062	0.022945592	0.00032908554
0.21653211	0.023484058	0.00033225224
0.21666360	0.023273530	0.00033147125
0.21679509	0.022983305	0.00032759079
0.21692658	0.023246469	0.00033131663
0.21705807	0.023671256	0.00033239704
0.21718956	0.023542666	0.00033155932
0.21732104	0.023307624	0.00033138178
0.21745253	0.022561413	0.00032694322
0.21758402	0.023242098	0.00033043511
0.21771551	0.023074650	0.00032887854
0.21784700	0.023365963	0.00032976347
0.21797849	0.023499519	0.00033181420
0.21810998	0.023748252	0.00033181063
0.21824147	0.023445816	0.00033111981
0.21837295	0.023379478	0.00033226271
0.21850444	0.023093922	0.00032664560
0.21863593	0.023506962	0.00033125683
0.21876742	0.023463150	0.00032936233
0.21889891	0.022958157	0.00032865773
0.21903040	0.023024390	0.00032896178
0.21916189	0.023892945	0.00033075473
0.21929337	0.022882341	0.00032694526
0.21942486	0.023133741	0.00032781340
0.21955635	0.022725302	0.00032676886
0.21968784	0.023474937	0.00032995939
0.21981933	0.022894101	0.00032435785
0.21995082	0.022759777	0.00032553660
0.22008231	0.023327085	0.00032912384
0.22021380	0.022846873	0.00032625740
0.22034528	0.023458023	0.00033024482
0.22047677	0.023306778	0.00032590893
0.22060826	0.022285862	0.00032197465
0.22073975	0.023164635	0.00032686165
0.22087124	0.023256313	0.00032809461
0.22100273	0.023373927	0.00032785953
0.22113422	0.023036274	0.00032457625
0.22126571	0.023819273	0.00033052320
0.22139719	0.023251929	0.00032778783
0.22152868	0.023454237	0.00032820343
0.22166017	0.023249625	0.00032768594
0.22179166	0.023268261	0.00032562312
0.22192315	0.023062061	0.00032734464
0.22205464	0.023345740	0.00032746904
0.22218613	0.023226117	0.00032744674
0.22231761	0.022787564	0.00032433414
0.22244910	0.023206864	0.00032645497
0.22258059	0.022949027	0.00032412163
0.22271208	0.022986025	0.00032590791
0.22284357	0.022631379	0.00032270335
0.22297506	0.022939535	0.00032477926
0.22310655	0.023123113	0.00032381301
0.22323804	0.022717091	0.00032492425
0.22336952	0.023583357	0.00032908715
0.22350101	0.022288839	0.00032074009
0.22363250	0.023353413	0.00032676330
0.22376399	0.023038027	0.00032379578
0.22389548	0.023500089	0.00032778919
0.22402697	0.023143000	0.00032669192
0.22415846	0.023226494	0.00032519004
0.22428995	0.023120299	0.00032521485
0.22442143	0.023386785	0.00032475850
0.22455292	0.023364011	0.00032650835
0.22468441	0.022934980	0.00032386537
0.22481590	0.023246119	0.00032494776
0.22494739	0.023149719	0.00032340896
0.22507888	0.023214466	0.00032510064
0.22521037	0.022918442	0.00032322379
0.22534186	0.023063795	0.00032577625
0.22547334	0.022997891	0.00032303219
0.22560483	0.022525253	0.00031970392
0.22573632	0.023343742	0.00032528494
0.22586781	0.023465644	0.00032537719
0.22599930	0.022953536	0.00032458455
0.22613079	0.022634003	0.00031918850
0.22626228	0.023281615	0.00032524032
0.22639376	0.022906326	0.00032260155
0.22652525	0.023347869	0.00032433052
0.22665674	0.023301113	0.00032537416
0.22678823	0.023542920	0.00032410320
0.22691972	0.023000214	0.00032226449
0.22705121	0.022920915	0.00032179553
0.22718270	0.023223429	0.00032406308
0.22731419	0.022687183	0.00032066484
0.22744567	0.023515844	0.00032489085
0.22757716	0.022632040	0.00031918377
0.22770865	0.022892846	0.00032240145
0.22784014	0.023034516	0.00032159682
0.22797163	0.022802900	0.00032160921
0.22810312	0.023187841	0.00032125221
0.22823461	0.023537341	0.00032426657
0.22836610	0.023245704	0.00032441006
0.22849758	0.023143875	0.00032082798
0.22862907	0.022349714	0.00031865753
0.22876056	0.023099351	0.00032059823
0.22889205	0.022786333	0.00031951153
0.22902354	0.022797569	0.00032127369
0.22915503	0.022814699	0.00031963993
0.22928652	0.022933435	0.00032040819
0.22941800	0.023191157	0.00032064844
0.22954949	0.022847721	0.00031976546
0.22968098	0.023024501	0.00032174106
0.22981247	0.023035249	0.00031991874
0.22994396	0.023129227	0.00032199155
0.23007545	0.023011054	0.00032304503
0.23020694	0.023660972	0.00032955697
0.23033843	0.023194328	0.00033212538
0.23046991	0.023590908	0.00033544819
0.23060140	0.023168554	0.00033410756
0.23073289	0.023115310	0.00033460963
0.23086438	0.023606430	0.00033733271
0.23099587	0.022650314	0.00033683409
0.23112736	0.023168941	0.00033848536
0.23125885	0.022649037	0.00033805702
0.23139034	0.023457257	0.00034277333
0.23152182	0.023290036	0.00034341043
0.23165331	0.023448476	0.00034586946
0.23178480	0.022378461	0.00033977381
0.23191629	0.023111691	0.00034554555
0.23204778	0.023026181	0.00034448096
0.23217927	0.023492152	0.00034857575
0.23231076	0.023349428	0.00035046065
0.23244224	0.023441285	0.00034931254
0.23257373	0.023350374	0.00035003093
0.23270522	0.023050390	0.00034914418
0.23283671	0.022596661	0.00034404566
0.23296820	0.023636681	0.00035185757
0.23309969	0.023847495	0.00035241961
0.23323118	0.023442339	0.00035063527
0.23336267	0.022821474	0.00034750865
0.23349415	0.022971942	0.00034701364
0.23362564	0.023058608	0.00035015662
0.23375713	0.022617681	0.00034751086
0.23388862	0.023565131	0.00035172966
0.23402011	0.022590383	0.00034719585
0.23415160	0.022817749	0.00034717840
0.23428309	0.023172944	0.00035182305
0.23441458	0.022756580	0.00034794812
0.23454606	0.023214166	0.00035176022
0.23467755	0.023153010	0.00035245572
0.23480904	0.023390776	0.00035394288
0.23494053	0.022913663	0.00035119825
0.23507202	0.023298792	0.00035339206
0.23520351	0.023628563	0.00035490086
0.23533500	0.022725169	0.00034930838
0.23546648	0.023254600	0.00035225916
0.23559797	0.023324393	0.00035423472
0.23572946	0.022679551	0.00035097566
0.23586095	0.023815273	0.00035868310
0.23599244	0.022958402	0.00035239949
0.23612393	0.023509536	0.00035524677
0.23625542	0.023151260	0.00035509813
0.23638691	0.023400294	0.00035536438
0.23651839	0.023763131	0.00035645246
0.23664988	0.023743065	0.00035927702
0.23678137	0.023104185	0.00035483706
0.23691286	0.023075403	0.00035502890
0.23704435	0.023373649	0.00035647959
0.23717584	0.023461303	0.00035607421
0.23730733	0.023119160	0.00035712447
0.23743882	0.023588471	0.00035935681
0.23757030	0.023757681	0.00035939405
0.23770179	0.023300084	0.00035900221
0.23783328	0.022863537	0.00035327368
0.23796477	0.022830424	0.00035507132
0.23809626	0.022846090	0.00035346190
0.23822775	0.022989305	0.00035604903
0.23835924	0.023243802	0.00036001591
0.23849072	0.023302348	0.00035606330
0.23862221	0.023017678	0.00035523639
0.23875370	0.023057182	0.00035616496
0.23888519	0.023022771	0.00035744611
0.23901668	0.023837772	0.00036332417
0.23914817	0.023270280	0.00035547380
0.23927966	0.023493438	0.00036151611
0.23941115	0.023217175	0.00035835450
0.23954263	0.022789194	0.00035651098
0.23967412	0.023876679	0.00036314401
0.23980561	0.022888870	0.00035605828
0.23993710	0.022695400	0.00035644624
0.24006859	0.022776931	0.00035752914
0.24020008	0.022711400	0.00035661292
0.24033157	0.023297648	0.00036024941
0.24046306	0.022472976	0.00035415678
0.24059454	0.023262348	0.00035973109
0.24072603	0.022797412	0.00035822051
0.24085752	0.023076733	0.00035907074
0.24098901	0.022972095	0.00036073947
0.24112050	0.022145144	0.00035236450
0.24125199	0.023341068	0.00036111800
0.24138348	0.022940535	0.00036000473
0.24151496	0.022997040	0.00035891006
0.24164645	0.022955996	0.00036039991
0.24177794	0.023115713	0.00035870743
0.24190943	0.022748570	0.00035853274
0.24204092	0.023128040	0.00036110081
0.24217241	0.023183655	0.00036092525
0.24230390	0.022786775	0.00035934353
0.24243539	0.023386891	0.00036174540
0.24256687	0.022460748	0.00035692677
0.24269836	0.022455785	0.00035755850
0.24282985	0.022839457	0.00035904833
0.24296134	0.023594247	0.00036553098
0.24309283	0.022898667	0.00035934004
0.24322432	0.022863198	0.00035928700
0.24335581	0.023284133	0.00036462491
0.24348730	0.023692785	0.00036519869
0.24361878	0.022805306	0.00036090216
0.24375027	0.023339284	0.00036220824
0.24388176	0.023516439	0.00036338869
0.24401325	0.022659681	0.00036094327
0.24414474	0.023141573	0.00036102045
0.24427623	0.022773804	0.00036206544
0.24440772	0.023591254	0.00036446483
0.24453920	0.022693161	0.00036072994
0.24467069	0.023243908	0.00036612805
0.24480218	0.023457057	0.00036368188
0.24493367	0.022906447	0.00036212686
0.24506516	0.023317596	0.00036389331
0.24519665	0.023235301	0.00036415075
0.24532814	0.022671157	0.00036269870
0.24545963	0.023859711	0.00036693136
0.24559111	0.022727029	0.00036192484
0.24572260	0.022713676	0.00036178122
0.24585409	0.023008173	0.00036170675
0.24598558	0.022721783	0.00036173284
0.24611707	0.023056527	0.00036446370
0.24624856	0.023444510	0.00036461558
0.24638005	0.023607542	0.00036834204
0.24651154	0.023072389	0.00036323660
0.24664302	0.022586279	0.00036232875
0.24677451	0.023471743	0.00036501928
0.24690600	0.023013505	0.00036387639
0.24703749	0.022967669	0.00036502950
0.24716898	0.023551345	0.00036604357
0.24730047	0.023226689	0.00036787724
0.24743196	0.022853584	0.00036298745
0.24756345	0.022836970	0.00036414287
0.24769493	0.022825777	0.00036574501
0.24782642	0.022702084	0.00036199805
0.24795791	0.022467063	0.00036263845
0.24808940	0.023200693	0.00036608903
0.24822089	0.023777780	0.00036823802
0.24835238	0.023607698	0.00036988861
0.24848387	0.023132689	0.00036510631
0.24861535	0.023594605	0.00037000613
0.24874684	0.023531915	0.00036893003
0.24887833	0.023469945	0.00036671511
0.24900982	0.023371519	0.00036961513
0.24914131	0.023463845	0.00036759032
0.24927280	0.023503079	0.00036826554
0.24940429	0.022907873	0.00036515392
0.24953578	0.022848245	0.00036371278
0.24966726	0.023656877	0.00037219100
0.24979875	0.022659954	0.00036327986
0.24993024	0.023006621	0.00036737507
0.25006173	0.023272889	0.00036694243
0.25019322	0.023569356	0.00036974577
0.25032471	0.023514630	0.00037094166
0.25045620	0.024009139	0.00037211465
0.25058769	0.023289143	0.00036771607
0.25071917	0.022987973	0.00036633567
0.25085066	0.023263481	0.00036758702
0.25098215	0.023045788	0.00036859230
0.25111364	0.023316392	0.00036639863
0.25124513	0.023070765	0.00036861449
0.25137662	0.023378541	0.00036978100
0.25150811	0.023017107	0.00036515737
0.25163959	0.023178779	0.00036894661
0.25177108	0.023095061	0.00036516886
0.25190257	0.022915366	0.00036723231
0.25203406	0.022902629	0.00036732434
0.25216555	0.023721257	0.00037111240
0.25229704	0.022886203	0.00036658859
0.25242853	0.022901422	0.00036607331
0.25256002	0.023150540	0.00036959649
0.25269150	0.023598891	0.00037178190
0.25282299	0.023453671	0.00036952794
0.25295448	0.023727624	0.00037423557
0.25308597	0.022617351	0.00036299510
0.25321746	0.023128238	0.00037022317
0.25334895	0.023358839	0.00037131054
0.25348044	0.023118819	0.00036728918
0.25361193	0.022899212	0.00036876009
0.25374341	0.023197847	0.00036841286
0.25387490	0.022747400	0.00036592492
0.25400639	0.023005409	0.00037460839
0.25413788	0.022984039	0.00037823252
0.25426937	0.023491544	0.00038710672
0.25440086	0.023946418	0.00039264612
0.25453235	0.022983105	0.00038995556
0.25466383	0.023499608	0.00039413615
0.25479532	0.023366346	0.00039425704
0.25492681	0.023482514	0.00039866003
0.25505830	0.022629669	0.00039666277
0.25518979	0.023000412	0.00040001884
0.25532128	0.022935747	0.00040080312
0.25545277	0.023193032	0.00040554034
0.25558426	0.023266808	0.00040583106
0.25571574	0.022880740	0.00040417495
0.25584723	0.022612986	0.00040389626
0.25597872	0.022896058	0.00040924722
0.25611021	0.022819326	0.00040912606
0.25624170	0.023075081	0.00041290952
0.25637319	0.022715076	0.00041392197
0.25650468	0.023043879	0.00041629185
0.25663617	0.022979724	0.00041728320
0.25676765	0.022983540	0.00041856031
0.25689914	0.022717966	0.00041993608
0.25703063	0.023064048	0.00042600686
0.25716212	0.023253844	0.00042382330
0.25729361	0.022852461	0.00042593473
0.25742510	0.022810810	0.00042793716
0.25755659	0.023218192	0.00043273559
0.25768807	0.022543734	0.00042835434
0.25781956	0.022350787	0.00042596895
0.25795105	0.022951546	0.00043221047
0.25808254	0.022417989	0.00043282916
0.25821403	0.023172463	0.00043549152
0.25834552	0.022821094	0.00043736040
0.25847701	0.022927234	0.00043601986
0.25860850	0.022360737	0.00043409591
0.25873998	0.023008796	0.00043954708
0.25887147	0.023048986	0.00044233107
0.25900296	0.022578301	0.00043859816
0.25913445	0.023176215	0.00044304301
0.25926594	0.023378799	0.00044323134
0.25939743	0.022211824	0.00043880138
0.25952892	0.023169722	0.00044367125
0.25966041	0.023867819	0.00045308356
0.25979189	0.022649302	0.00044206908
0.25992338	0.022389225	0.00044307844
0.26005487	0.023160336	0.00045030140
0.26018636	0.022808677	0.00044743463
0.26031785	0.022535764	0.00044512482
0.26044934	0.022851278	0.00044762171
0.26058083	0.022738232	0.00044635090
0.26071231	0.022721654	0.00044947642
0.26084380	0.023464500	0.00045444379
0.26097529	0.023220158	0.00045601576
0.26110678	0.023453607	0.00045477685
0.26123827	0.022792035	0.00045340391
0.26136976	0.022601454	0.00045223717
0.26150125	0.021883820	0.00044766805
0.26163274	0.022507111	0.00045157200
0.26176422	0.022781198	0.00045298288
0.26189571	0.022473057	0.00045488611
0.26202720	0.022063568	0.00045117431
0.26215869	0.023124050	0.00046101898
0.26229018	0.023366116	0.00046289997
0.26242167	0.023156751	0.00046097797
0.26255316	0.022133760	0.00045419964
0.26268465	0.023139831	0.00046491157
0.26281613	0.022950284	0.00046035523
0.26294762	0.022610208	0.00045917684
0.26307911	0.023139402	0.00046331250
0.26321060	0.022785477	0.00046602212
0.26334209	0.022808825	0.00046646410
0.26347358	0.022858119	0.00046401811
0.26360507	0.023542762	0.00046996398
0.26373655	0.023306782	0.00046857970
0.26386804	0.022753855	0.00046535111
0.26399953	0.023684352	0.00047766030
0.26413102	0.023277678	0.00046857316
0.26426251	0.024505764	0.00048084757
0.26439400	0.023223440	0.00047202358
0.26452549	0.023142621	0.00047523518
0.26465698	0.022718017	0.00047200402
0.26478846	0.022842115	0.00046873085
0.26491995	0.023417921	0.00048026517
0.26505144	0.023044451	0.00047219272
0.26518293	0.022877635	0.00047123102
0.26531442	0.023294475	0.00047997633
0.26544591	0.023217437	0.00047672226
[truncated: 567 more rows]
