# Supplementary material for: Invariant surface glycoprotein 65 of Trypanosoma brucei is a complement C3 receptor
Source: Nat Commun. 2022 Aug 29;13:5085. doi: 10.1038/s41467-022-32728-9 (PMC9424271; doi:10.1038/s41467-022-32728-9)
Supplement: Supplementary file 4 — supplementary data 2 [file 41467_2022_32728_MOESM4_ESM.zip › b21-414646_00181.dat]

0.0026000000	40.278804	0.13802045
0.0027314887	29.094920	0.10775083
0.0028629774	22.437117	0.090476658
0.0029944661	17.482798	0.076647983
0.0031259548	12.581937	0.059752290
0.0032574435	11.000018	0.057830790
0.0033889322	8.8614948	0.049067241
0.0035204209	11.729823	0.049151521
0.0036519096	12.449029	0.046988175
0.0037833983	10.024537	0.039753627
0.0039148870	8.4198034	0.035154300
0.0040463757	6.7720513	0.030330761
0.0041778644	5.5769344	0.025798413
0.0043093531	4.6859502	0.023217982
0.0044408418	3.8788454	0.020316447
0.0045723305	3.1865252	0.018414299
0.0047038192	2.9246082	0.016884389
0.0048353079	2.5425110	0.015283091
0.0049667966	2.2722437	0.014396291
0.0050982853	1.9117436	0.012509493
0.0052297740	1.7546321	0.012141111
0.0053612627	1.5258395	0.010933214
0.0054927514	1.4137784	0.010245040
0.0056242401	1.2862520	0.0097437740
0.0057557288	1.1977528	0.0091420856
0.0058872175	1.0990615	0.0086401110
0.0060187062	1.0329797	0.0083541497
0.0061501949	0.92300067	0.0075640548
0.0062816836	0.89607026	0.0076212323
0.0064131723	0.83805429	0.0072251429
0.0065446610	0.80290634	0.0069707342
0.0066761496	0.75993643	0.0067497261
0.0068076383	0.74549963	0.0065336914
0.0069391270	0.70421558	0.0064522812
0.0070706157	0.67014235	0.0061946740
0.0072021044	0.65320602	0.0060484632
0.0073335931	0.62526262	0.0058918910
0.0074650818	0.58640389	0.0055397595
0.0075965705	0.57074468	0.0055106488
0.0077280592	0.55236126	0.0053987269
0.0078595479	0.51138447	0.0050704249
0.0079910366	0.50203078	0.0050537735
0.0081225253	0.47717723	0.0047861523
0.0082540140	0.46630642	0.0047582288
0.0083855027	0.44898853	0.0046868913
0.0085169914	0.42529122	0.0044683408
0.0086484801	0.40353582	0.0043208984
0.0087799688	0.38929226	0.0041691012
0.0089114575	0.39247150	0.0042082199
0.0090429462	0.37133996	0.0040647374
0.0091744349	0.34709532	0.0038960146
0.0093059236	0.33730378	0.0037954445
0.0094374123	0.32159859	0.0036814881
0.0095689010	0.30300126	0.0035159098
0.0097003897	0.28806101	0.0034558475
0.0098318784	0.28205790	0.0033707552
0.0099633671	0.27572761	0.0032965172
0.010094856	0.26244162	0.0032062346
0.010226345	0.24198668	0.0030058717
0.010357833	0.24466457	0.0031007484
0.010489322	0.23266492	0.0029345649
0.010620811	0.21558652	0.0028047965
0.010752299	0.21288618	0.0027753076
0.010883788	0.19723410	0.0026161038
0.011015277	0.19550010	0.0026518394
0.011146765	0.18036155	0.0024683912
0.011278254	0.17374643	0.0024133776
0.011409743	0.16459273	0.0023244408
0.011541231	0.15441297	0.0022174697
0.011672720	0.14949029	0.0021872985
0.011804209	0.14111701	0.0020449593
0.011935698	0.14052420	0.0020361548
0.012067186	0.13247696	0.0019656978
0.012198675	0.12286616	0.0018315802
0.012330164	0.11843365	0.0018021187
0.012461652	0.11645206	0.0017658445
0.012593141	0.11001281	0.0016784600
0.012724630	0.10573924	0.0016459575
0.012856118	0.099732303	0.0015475861
0.012987607	0.10046219	0.0015712565
0.013119096	0.091358821	0.0014647909
0.013250585	0.090788037	0.0014447238
0.013382073	0.089757202	0.0014415220
0.013513562	0.088670191	0.0014108414
0.013645051	0.083843001	0.0013817323
0.013776539	0.081203776	0.0013524548
0.013908028	0.077225601	0.0012966695
0.014039517	0.076961497	0.0012869880
0.014171005	0.074920590	0.0012633134
0.014302494	0.074765964	0.0012623323
0.014433983	0.072737655	0.0012481612
0.014565472	0.072872645	0.0012228903
0.014696960	0.070294775	0.0012071379
0.014828449	0.066995291	0.0011623494
0.014959938	0.067759962	0.0011743903
0.015091426	0.068430407	0.0011829936
0.015222915	0.064371207	0.0011205343
0.015354404	0.064004473	0.0011216627
0.015485892	0.063905560	0.0011089230
0.015617381	0.062517077	0.0011000056
0.015748870	0.061247910	0.0010893596
0.015880359	0.062485228	0.0010831253
0.016011847	0.060482731	0.0010655286
0.016143336	0.054669351	0.0010041418
0.016274825	0.051852392	0.00098129100
0.016406313	0.054664845	0.00099802120
0.016537802	0.053789361	0.00098204105
0.016669291	0.053703366	0.00097931938
0.016800779	0.053992737	0.00098004213
0.016932268	0.058939435	0.0010185922
0.017063757	0.060946753	0.0010319420
0.017195246	0.059044593	0.0010101710
0.017326734	0.058771089	0.0010065487
0.017458223	0.059276754	0.0010039381
0.017589712	0.055507814	0.00096812517
0.017721200	0.056476561	0.00098114635
0.017852689	0.054351598	0.00094124646
0.017984178	0.054498135	0.00095328210
0.018115666	0.054552323	0.00094926797
0.018247155	0.052381293	0.00092303943
0.018378644	0.052937478	0.00092883907
0.018510133	0.052437759	0.00091513364
0.018641621	0.051141449	0.00090078380
0.018773110	0.050486143	0.00089118920
0.018904599	0.050050837	0.00088887566
0.019036087	0.050369222	0.00088554072
0.019167576	0.048488369	0.00086276461
0.019299065	0.049250145	0.00086463262
0.019430553	0.048034653	0.00086138268
0.019562042	0.046370147	0.00083774362
0.019693531	0.045765437	0.00083078992
0.019825019	0.046392582	0.00083007768
0.019956508	0.045944809	0.00082228447
0.020087997	0.044745194	0.00081786506
0.020219486	0.044528329	0.00080633170
0.020350974	0.044453646	0.00081161714
0.020482463	0.044243872	0.00079691970
0.020613952	0.042719652	0.00077984159
0.020745440	0.043024913	0.00078920357
0.020876929	0.042422531	0.00077237779
0.021008418	0.042124681	0.00077082471
0.021139906	0.039591584	0.00074798177
0.021271395	0.041552204	0.00075636102
0.021402884	0.039605183	0.00074337865
0.021534373	0.039602255	0.00073803664
0.021665861	0.040806673	0.00074665543
0.021797350	0.040188602	0.00073939980
0.021928839	0.039230534	0.00072079815
0.022060327	0.038349055	0.00072296167
0.022191816	0.039477120	0.00072219895
0.022323305	0.038204923	0.00071429498
0.022454793	0.037883945	0.00070730615
0.022586282	0.037001744	0.00069223589
0.022717771	0.036566101	0.00069483980
0.022849260	0.036229231	0.00068304666
0.022980748	0.036354394	0.00068744813
0.023112237	0.035807539	0.00067588374
0.023243726	0.035664236	0.00067314807
0.023375214	0.037060965	0.00068767917
0.023506703	0.038849495	0.00069837076
0.023638192	0.037084916	0.00068266618
0.023769680	0.037222726	0.00068114615
0.023901169	0.037162639	0.00067880722
0.024032658	0.036005135	0.00066929749
0.024164147	0.037281963	0.00067595171
0.024295635	0.036277465	0.00066362939
0.024427124	0.037060591	0.00066826181
0.024558613	0.036476766	0.00065702295
0.024690101	0.035446508	0.00065732058
0.024821590	0.037077659	0.00066495331
0.024953079	0.035980251	0.00065216368
0.025084567	0.035439595	0.00064704835
0.025216056	0.037403688	0.00065757748
0.025347545	0.038205723	0.00067042761
0.025479034	0.035260874	0.00063939696
0.025610522	0.035624500	0.00063945249
0.025742011	0.036301904	0.00064598833
0.025873500	0.036552992	0.00064260091
0.026004988	0.036649103	0.00064734585
0.026136477	0.035629736	0.00063510916
0.026267966	0.034786339	0.00062244142
0.026399454	0.035551937	0.00063229793
0.026530943	0.035205588	0.00062328790
0.026662432	0.035610223	0.00062985495
0.026793920	0.035830608	0.00062938586
0.026925409	0.035148828	0.00061862219
0.027056898	0.035039284	0.00062002087
0.027188387	0.034324129	0.00060735052
0.027319875	0.034431799	0.00061416336
0.027451364	0.035145758	0.00061391534
0.027582853	0.035321267	0.00061206910
0.027714341	0.036198462	0.00061986417
0.027845830	0.034812905	0.00060589923
0.027977319	0.033406002	0.00059616148
0.028108807	0.032919415	0.00058778966
0.028240296	0.034687050	0.00060093748
0.028371785	0.034049586	0.00059524786
0.028503274	0.033832098	0.00059256787
0.028634762	0.034465651	0.00059655407
0.028766251	0.032539660	0.00057990773
0.028897740	0.033287641	0.00057958952
0.029029228	0.033407254	0.00058431585
0.029160717	0.032161537	0.00057313984
0.029292206	0.032402352	0.00057181805
0.029423694	0.033243017	0.00057953141
0.029555183	0.033853502	0.00057560004
0.029686672	0.033885228	0.00058145411
0.029818161	0.034477748	0.00058537383
0.029949649	0.032095769	0.00056259270
0.030081138	0.032063037	0.00056332293
0.030212627	0.032917143	0.00056413935
0.030344115	0.033592657	0.00056917021
0.030475604	0.032879934	0.00056462393
0.030607093	0.032916761	0.00056295720
0.030738581	0.032671575	0.00056156019
0.030870070	0.032200415	0.00055374031
0.031001559	0.032933446	0.00055642739
0.031133048	0.031989410	0.00055206969
0.031264536	0.033441602	0.00055958542
0.031396025	0.032231502	0.00055281829
0.031527514	0.032502839	0.00055111760
0.031659002	0.032175953	0.00054746793
0.031790491	0.031599289	0.00054353596
0.031921980	0.032293669	0.00054317015
0.032053468	0.031611018	0.00054222865
0.032184957	0.032069710	0.00054102619
0.032316446	0.031693597	0.00053522847
0.032447935	0.031499249	0.00053803453
0.032579423	0.032849526	0.00054333120
0.032710912	0.031793555	0.00053699301
0.032842401	0.031695827	0.00053205592
0.032973889	0.031783255	0.00053153927
0.033105378	0.031443812	0.00053060522
0.033236867	0.030767959	0.00052321952
0.033368355	0.030536554	0.00052898531
0.033499844	0.032321301	0.00054117629
0.033631333	0.030559932	0.00052900060
0.033762822	0.030163942	0.00053222347
0.033894310	0.029793694	0.00052695060
0.034025799	0.031287427	0.00054016444
0.034157288	0.030804076	0.00053544050
0.034288776	0.030230153	0.00053053692
0.034420265	0.030818202	0.00054086889
0.034551754	0.030210700	0.00053057812
0.034683242	0.030559131	0.00053710099
0.034814731	0.030187792	0.00052986917
0.034946220	0.029910912	0.00053025642
0.035077708	0.030649940	0.00054055889
0.035209197	0.030447443	0.00053623031
0.035340686	0.030117538	0.00052928949
0.035472175	0.029650123	0.00053749204
0.035603663	0.028246921	0.00052756633
0.035735152	0.030080811	0.00055032187
0.035866641	0.030115355	0.00054993029
0.035998129	0.029251597	0.00054085821
0.036129618	0.029421636	0.00054600055
0.036261107	0.029049059	0.00053969768
0.036392595	0.029859610	0.00055487881
0.036524084	0.029701991	0.00055151069
0.036655573	0.029667992	0.00054710381
0.036787062	0.029431471	0.00055060001
0.036918550	0.029505351	0.00054648714
0.037050039	0.029793603	0.00055660699
0.037181528	0.029774058	0.00055040339
0.037313016	0.028683492	0.00054497873
0.037444505	0.028700370	0.00054910275
0.037575994	0.029668563	0.00055289935
0.037707482	0.029561789	0.00055727090
0.037838971	0.028396076	0.00054816857
0.037970460	0.029900078	0.00055646210
0.038101949	0.028306306	0.00054708796
0.038233437	0.028735301	0.00054449128
0.038364926	0.030391204	0.00055342667
0.038496415	0.028871232	0.00054095519
0.038627903	0.028642727	0.00053231489
0.038759392	0.029525615	0.00054141935
0.038890881	0.029156833	0.00053412443
0.039022369	0.029743664	0.00053975217
0.039153858	0.028861160	0.00053080120
0.039285347	0.028790453	0.00052729972
0.039416836	0.029918722	0.00053978583
0.039548324	0.029550702	0.00053450566
0.039679813	0.029395200	0.00052909863
0.039811302	0.030153912	0.00053857685
0.039942790	0.029569268	0.00052969424
0.040074279	0.030652193	0.00054047086
0.040205768	0.029248789	0.00052646331
0.040337256	0.028818547	0.00052054747
0.040468745	0.028997729	0.00052336492
0.040600234	0.030027535	0.00052985549
0.040731723	0.029911364	0.00052965140
0.040863211	0.029568428	0.00052753839
0.040994700	0.028935782	0.00051947497
0.041126189	0.029358960	0.00052419728
0.041257677	0.029726308	0.00052382648
0.041389166	0.030048183	0.00052653721
0.041520655	0.029269261	0.00052134057
0.041652143	0.029302727	0.00051940596
0.041783632	0.029190453	0.00052036632
0.041915121	0.028888695	0.00051421667
0.042046610	0.029767903	0.00052457033
0.042178098	0.029253169	0.00051798162
0.042309587	0.029002670	0.00051570905
0.042441076	0.029852525	0.00051938185
0.042572564	0.028207980	0.00050798083
0.042704053	0.029430959	0.00051420333
0.042835542	0.028500338	0.00050892919
0.042967030	0.029803166	0.00051891111
0.043098519	0.029226559	0.00051466424
0.043230008	0.029121518	0.00051338345
0.043361496	0.029000351	0.00050679564
0.043492985	0.028720258	0.00050998386
0.043624474	0.029311215	0.00051034223
0.043755963	0.028700985	0.00050827712
0.043887451	0.029153030	0.00050962615
0.044018940	0.029015867	0.00050623126
0.044150429	0.028642588	0.00050999720
0.044281917	0.029890242	0.00051349494
0.044413406	0.029211369	0.00051061324
0.044544895	0.029730375	0.00051043500
0.044676383	0.029497307	0.00050983886
0.044807872	0.028344852	0.00050152593
0.044939361	0.029242103	0.00050619591
0.045070850	0.028580566	0.00050188325
0.045202338	0.029301720	0.00050596234
0.045333827	0.028916615	0.00049879946
0.045465316	0.029201564	0.00050735661
0.045596804	0.028752158	0.00049986222
0.045728293	0.028600426	0.00049829006
0.045859782	0.029380277	0.00050420769
0.045991270	0.029536724	0.00050157057
0.046122759	0.029072066	0.00050382390
0.046254248	0.029226147	0.00051056024
0.046385737	0.029577288	0.00051363509
0.046517225	0.030308200	0.00052171335
0.046648714	0.029594343	0.00051703131
0.046780203	0.030534568	0.00053305812
0.046911691	0.029409434	0.00052128959
0.047043180	0.029845109	0.00052517540
0.047174669	0.029422976	0.00052265452
0.047306157	0.029833727	0.00052741742
0.047437646	0.030275501	0.00053374184
0.047569135	0.029061364	0.00052743716
0.047700624	0.029572851	0.00052661414
0.047832112	0.029016363	0.00052815688
0.047963601	0.029752486	0.00052978588
0.048095090	0.029193724	0.00053105591
0.048226578	0.029289429	0.00053228460
0.048358067	0.029098110	0.00052759786
0.048489556	0.029801001	0.00053611528
0.048621044	0.029285135	0.00053108217
0.048752533	0.028646426	0.00053201069
0.048884022	0.028985797	0.00053194262
0.049015511	0.029791759	0.00053637554
0.049146999	0.029985513	0.00054058443
0.049278488	0.029400484	0.00053688204
0.049409977	0.028764702	0.00053394496
0.049541465	0.029358203	0.00053721270
0.049672954	0.029529617	0.00054099894
0.049804443	0.029269484	0.00053684690
0.049935931	0.029315198	0.00053945194
0.050067420	0.030087815	0.00054753750
0.050198909	0.028396168	0.00053392747
0.050330398	0.029268771	0.00053891919
0.050461886	0.029147853	0.00053789190
0.050593375	0.029424220	0.00054370846
0.050724864	0.029527870	0.00054442051
0.050856352	0.030011006	0.00055137461
0.050987841	0.029444233	0.00054122078
0.051119330	0.029494355	0.00054242340
0.051250818	0.028337317	0.00053753615
0.051382307	0.030538545	0.00055635601
0.051513796	0.029350307	0.00054387330
0.051645284	0.028965514	0.00054049383
0.051776773	0.028666312	0.00053718878
0.051908262	0.029358016	0.00054514591
0.052039751	0.029814547	0.00055050516
0.052171239	0.029697719	0.00054916039
0.052302728	0.029267850	0.00054874266
0.052434217	0.029581438	0.00054609765
0.052565705	0.030608402	0.00055864789
0.052697194	0.030160440	0.00055306030
0.052828683	0.030288542	0.00055610057
0.052960171	0.030353778	0.00055676385
0.053091660	0.029704379	0.00054805394
0.053223149	0.029837922	0.00055486375
0.053354638	0.029477838	0.00055160863
0.053486126	0.029421374	0.00055087691
0.053617615	0.028512854	0.00054256344
0.053749104	0.029473291	0.00054961962
0.053880592	0.028653023	0.00054342849
0.054012081	0.029371809	0.00055383913
0.054143570	0.029123394	0.00055245125
0.054275058	0.028444503	0.00054428300
0.054406547	0.029598335	0.00055095971
0.054538036	0.029684595	0.00055689288
0.054669525	0.029310560	0.00055121785
0.054801013	0.028908227	0.00055235715
0.054932502	0.029825231	0.00055692743
0.055063991	0.029413420	0.00055036605
0.055195479	0.029661314	0.00055790569
0.055326968	0.030001520	0.00055845737
0.055458457	0.029596434	0.00055796931
0.055589945	0.029368987	0.00055169222
0.055721434	0.029338214	0.00055334778
0.055852923	0.029286518	0.00055745516
0.055984412	0.029385134	0.00055664823
0.056115900	0.028330706	0.00054617499
0.056247389	0.030253775	0.00056298760
0.056378878	0.028452891	0.00054586876
0.056510366	0.028645786	0.00055047639
0.056641855	0.028830088	0.00055160650
0.056773344	0.029606239	0.00055957610
0.056904832	0.029183446	0.00055679622
0.057036321	0.029315099	0.00055346573
0.057167810	0.028871666	0.00055250318
0.057299299	0.028868611	0.00055115163
0.057430787	0.029425239	0.00055310450
0.057562276	0.028368615	0.00054982264
0.057693765	0.028327250	0.00054170668
0.057825253	0.028997386	0.00055312123
0.057956742	0.029176391	0.00055332933
0.058088231	0.028827374	0.00054917250
0.058219719	0.029273182	0.00055485147
0.058351208	0.028986422	0.00054630483
0.058482697	0.029149475	0.00055106462
0.058614186	0.030039996	0.00056018032
0.058745674	0.029064404	0.00054559891
0.058877163	0.030472267	0.00055889109
0.059008652	0.029633477	0.00054769106
0.059140140	0.028645605	0.00054480617
0.059271629	0.029940466	0.00055568498
0.059403118	0.029507553	0.00054644150
0.059534606	0.028830895	0.00054646507
0.059666095	0.028511484	0.00053460450
0.059797584	0.028470676	0.00054017268
0.059929072	0.028695762	0.00054061286
0.060060561	0.029651642	0.00054424729
0.060192050	0.028839850	0.00054321207
0.060323539	0.029007830	0.00053816588
0.060455027	0.029265918	0.00054347163
0.060586516	0.029569078	0.00054694685
0.060718005	0.030058166	0.00054768831
0.060849493	0.029930541	0.00054598487
0.060980982	0.029956755	0.00054889242
0.061112471	0.027804446	0.00052843188
0.061243959	0.028471470	0.00053905100
0.061375448	0.028853714	0.00053522377
0.061506937	0.029072733	0.00054163236
0.061638426	0.029300261	0.00053987911
0.061769914	0.029828124	0.00054495065
0.061901403	0.029209257	0.00054344686
0.062032892	0.029245284	0.00053718626
0.062164380	0.029274500	0.00053901763
0.062295869	0.028577259	0.00053620826
0.062427358	0.028440666	0.00053196436
0.062558846	0.030022054	0.00054910322
0.062690335	0.029128197	0.00053520845
0.062821824	0.029559010	0.00054173421
0.062953313	0.029603484	0.00054191381
0.063084801	0.029919333	0.00054197350
0.063216290	0.029170940	0.00054004264
0.063347779	0.029040220	0.00053675514
0.063479267	0.028908335	0.00053028474
0.063610756	0.028754450	0.00053550933
0.063742245	0.029065047	0.00053593674
0.063873733	0.028857212	0.00053773061
0.064005222	0.028683713	0.00053025014
0.064136711	0.028328410	0.00052855057
0.064268200	0.029052174	0.00053388661
0.064399688	0.028824308	0.00053152175
0.064531177	0.028811299	0.00053410097
0.064662666	0.028864171	0.00053191176
0.064794154	0.028875986	0.00053048727
0.064925643	0.029242917	0.00053604856
0.065057132	0.029455020	0.00053729480
0.065188620	0.029658594	0.00053956924
0.065320109	0.028610123	0.00052613520
0.065451598	0.028972647	0.00053014345
0.065583087	0.029091441	0.00053501453
0.065714575	0.028749559	0.00052811748
0.065846064	0.029222561	0.00053345620
0.065977553	0.029527519	0.00053446101
0.066109041	0.029424183	0.00053207533
0.066240530	0.028310323	0.00052673529
0.066372019	0.028317273	0.00052363419
0.066503507	0.029694780	0.00053647625
0.066634996	0.028437165	0.00052436599
0.066766485	0.027919016	0.00052315560
0.066897973	0.028957925	0.00053051254
0.067029462	0.028893160	0.00052938153
0.067160951	0.028285720	0.00052682370
0.067292440	0.028398444	0.00052382970
0.067423928	0.029379003	0.00052722220
0.067555417	0.029123475	0.00053026716
0.067686906	0.028566425	0.00052374610
0.067818394	0.030066878	0.00053606340
0.067949883	0.028395409	0.00052310156
0.068081372	0.029465773	0.00052887078
0.068212860	0.028708543	0.00052515308
0.068344349	0.028220285	0.00052251744
0.068475838	0.029459503	0.00052917106
0.068607327	0.028630681	0.00052502892
0.068738815	0.028230499	0.00051763467
0.068870304	0.028758983	0.00052566870
0.069001793	0.027983225	0.00051822417
0.069133281	0.028965313	0.00052349501
0.069264770	0.028726957	0.00052554471
0.069396259	0.028397238	0.00051597766
0.069527747	0.028540312	0.00052076208
0.069659236	0.028590641	0.00052129202
0.069790725	0.029553626	0.00052697772
0.069922214	0.029210508	0.00052553914
0.070053702	0.029499861	0.00052352566
0.070185191	0.029088503	0.00052416403
0.070316680	0.028734043	0.00051899066
0.070448168	0.029313547	0.00052468686
0.070579657	0.028453053	0.00051817753
0.070711146	0.028451726	0.00051592541
0.070842634	0.028930546	0.00052169024
0.070974123	0.028774407	0.00051941136
0.071105612	0.027730090	0.00051083656
0.071237101	0.028758924	0.00052131007
0.071368589	0.027939292	0.00050774703
0.071500078	0.028243665	0.00051539335
0.071631567	0.027334793	0.00050822871
0.071763055	0.027694480	0.00050825880
0.071894544	0.027795821	0.00051100668
0.072026033	0.026482803	0.00049693851
0.072157521	0.027776859	0.00051130920
0.072289010	0.027364324	0.00050669045
0.072420499	0.027332738	0.00050414995
0.072551988	0.028403397	0.00051200803
0.072683476	0.027872221	0.00050814555
0.072814965	0.027482573	0.00050711609
0.072946454	0.027194836	0.00050551166
0.073077942	0.027182922	0.00049965383
0.073209431	0.027986186	0.00051214288
0.073340920	0.027713377	0.00050536375
0.073472408	0.027869120	0.00050744667
0.073603897	0.028588081	0.00051569806
0.073735386	0.027213491	0.00049981882
0.073866875	0.026018143	0.00049260812
0.073998363	0.028128094	0.00050860784
0.074129852	0.027172240	0.00050125913
0.074261341	0.027585600	0.00050728319
0.074392829	0.028269596	0.00050559436
0.074524318	0.028147542	0.00050979491
0.074655807	0.027219634	0.00049839358
0.074787295	0.027520959	0.00050374657
0.074918784	0.027475914	0.00050347801
0.075050273	0.027295450	0.00049839716
0.075181761	0.026637235	0.00049563197
0.075313250	0.027981336	0.00050698785
0.075444739	0.026343352	0.00049271962
0.075576228	0.028508187	0.00050939374
0.075707716	0.027381004	0.00050009165
0.075839205	0.027434294	0.00050073188
0.075970694	0.027361246	0.00050008893
0.076102182	0.026066635	0.00048608359
0.076233671	0.027368701	0.00050043816
0.076365160	0.027540574	0.00049682491
0.076496648	0.026658905	0.00049430361
0.076628137	0.027473832	0.00050016552
0.076759626	0.027338265	0.00049440010
0.076891115	0.026726492	0.00049476687
0.077022603	0.026765091	0.00049177831
0.077154092	0.027586076	0.00049712472
0.077285581	0.026786957	0.00049499364
0.077417069	0.027440880	0.00049895727
0.077548558	0.027660089	0.00050091664
0.077680047	0.026758691	0.00049063625
0.077811535	0.026549749	0.00048975964
0.077943024	0.027778628	0.00049893487
0.078074513	0.027506720	0.00049624222
0.078206002	0.026333008	0.00048950221
0.078337490	0.026787794	0.00048898114
0.078468979	0.027064927	0.00049139364
0.078600468	0.025382013	0.00048186398
0.078731956	0.026000312	0.00048213628
0.078863445	0.026883093	0.00049194003
0.078994934	0.027078855	0.00049186909
0.079126422	0.026347006	0.00048635980
0.079257911	0.027406629	0.00049266359
0.079389400	0.027140039	0.00049086447
0.079520889	0.027115766	0.00049212198
0.079652377	0.026938393	0.00049045203
0.079783866	0.027244791	0.00049215025
0.079915355	0.026393850	0.00048724978
0.080046843	0.027096346	0.00048780276
0.080178332	0.026550360	0.00048659161
0.080309821	0.026464832	0.00048589487
0.080441309	0.026254735	0.00047864638
0.080572798	0.025940697	0.00048074431
0.080704287	0.027030093	0.00049018648
0.080835776	0.026321626	0.00048435430
0.080967264	0.026220118	0.00048538305
0.081098753	0.026887091	0.00048383360
0.081230242	0.025711883	0.00047870376
0.081361730	0.025661248	0.00047586910
0.081493219	0.026001900	0.00048054344
0.081624708	0.025913145	0.00048197714
0.081756196	0.026843367	0.00048258564
0.081887685	0.026777996	0.00048610152
0.082019174	0.026159867	0.00048083219
0.082150663	0.026400876	0.00048119146
0.082282151	0.026784770	0.00048710658
0.082413640	0.026349939	0.00048070157
0.082545129	0.026148494	0.00047969926
0.082676617	0.027233676	0.00048796399
0.082808106	0.027070488	0.00048642381
0.082939595	0.026427073	0.00048253853
0.083071083	0.026221178	0.00047685711
0.083202572	0.026768964	0.00048238501
0.083334061	0.025752870	0.00047592770
0.083465549	0.025269062	0.00046849659
0.083597038	0.025967323	0.00047868056
0.083728527	0.025820204	0.00047006976
0.083860016	0.026030440	0.00047673543
0.083991504	0.025857143	0.00047461140
0.084122993	0.025895504	0.00047378886
0.084254482	0.025922851	0.00047680761
0.084385970	0.025772921	0.00047183529
0.084517459	0.025691825	0.00047257735
0.084648948	0.026537284	0.00047985216
0.084780436	0.026101717	0.00047176947
0.084911925	0.026764895	0.00048120018
0.085043414	0.026198521	0.00047486111
0.085174903	0.026175943	0.00047517055
0.085306391	0.026052719	0.00047584642
0.085437880	0.025545431	0.00046758378
0.085569369	0.026087422	0.00047291978
0.085700857	0.026075326	0.00047154515
0.085832346	0.024458277	0.00046094915
0.085963835	0.025985108	0.00047349200
0.086095323	0.025273088	0.00046475557
0.086226812	0.026501500	0.00047592849
0.086358301	0.026306809	0.00047256557
0.086489790	0.025513498	0.00046871735
0.086621278	0.025867141	0.00047077073
0.086752767	0.026288980	0.00047219629
0.086884256	0.026247717	0.00047299691
0.087015744	0.026058186	0.00047247479
0.087147233	0.026239781	0.00047097485
0.087278722	0.026408524	0.00047616646
0.087410210	0.026293800	0.00047168535
0.087541699	0.026253148	0.00047062909
0.087673188	0.025841885	0.00046925519
0.087804677	0.025458902	0.00046437222
0.087936165	0.026120593	0.00047045938
0.088067654	0.026118824	0.00046899415
0.088199143	0.025600875	0.00046188658
0.088330631	0.025162206	0.00046297790
0.088462120	0.025490839	0.00046197092
0.088593609	0.026105431	0.00047152456
0.088725097	0.025365371	0.00046065180
0.088856586	0.024539838	0.00045399579
0.088988075	0.025737094	0.00046746144
0.089119564	0.026387050	0.00046813390
0.089251052	0.025965974	0.00046870561
0.089382541	0.025467290	0.00046281123
0.089514030	0.025812327	0.00046370942
0.089645518	0.025867562	0.00046546940
0.089777007	0.025007055	0.00045846738
0.089908496	0.024792900	0.00045979355
0.090039984	0.024840015	0.00045721953
0.090171473	0.026306189	0.00046506315
0.090302962	0.025932531	0.00046572711
0.090434451	0.025507263	0.00046123306
0.090565939	0.025782328	0.00046639673
0.090697428	0.024409290	0.00045498553
0.090828917	0.025546268	0.00045594078
0.090960405	0.025711358	0.00046289662
0.091091894	0.025678312	0.00046179562
0.091223383	0.025066551	0.00045882122
0.091354871	0.024821856	0.00045898218
0.091486360	0.025149741	0.00046520733
0.091617849	0.025869034	0.00047710443
0.091749337	0.026049959	0.00048188655
0.091880826	0.025708339	0.00048172823
0.092012315	0.025917573	0.00048753118
0.092143804	0.025426302	0.00048193808
0.092275292	0.025826655	0.00049167371
0.092406781	0.025511286	0.00048857019
0.092538270	0.024795175	0.00048731065
0.092669758	0.025320410	0.00049399397
0.092801247	0.025233391	0.00047771444
0.092932736	0.025033281	0.00047795866
0.093064224	0.025118614	0.00047445207
0.093195713	0.024205160	0.00046489127
0.093327202	0.024815819	0.00046863481
0.093458691	0.024690291	0.00046292250
0.093590179	0.025323781	0.00047230379
0.093721668	0.025325234	0.00047127436
0.093853157	0.025188323	0.00046768492
0.093984645	0.024696841	0.00046295574
0.094116134	0.025095788	0.00046538415
0.094247623	0.024518525	0.00045925177
0.094379111	0.024523361	0.00045957173
0.094510600	0.024904584	0.00046274029
0.094642089	0.025017671	0.00046243788
0.094773578	0.024316876	0.00045411532
0.094905066	0.025346849	0.00046578287
0.095036555	0.025328813	0.00046741770
0.095168044	0.025020965	0.00045805410
0.095299532	0.024832954	0.00045851894
0.095431021	0.025140522	0.00045736371
0.095562510	0.024502370	0.00045566840
0.095693998	0.024194950	0.00045461114
0.095825487	0.024526141	0.00045323066
0.095956976	0.024629630	0.00045682757
0.096088465	0.024328015	0.00045151156
0.096219953	0.024721278	0.00045714752
0.096351442	0.024318646	0.00045356008
0.096482931	0.024821959	0.00045544956
0.096614419	0.024607644	0.00045211368
0.096745908	0.024892188	0.00045651730
0.096877397	0.024448627	0.00044967342
0.097008885	0.024344146	0.00045103968
0.097140374	0.024643188	0.00045277170
0.097271863	0.024425481	0.00045166697
0.097403352	0.024086190	0.00044657062
0.097534840	0.024526406	0.00045063062
0.097666329	0.024032274	0.00044843786
0.097797818	0.023542074	0.00043936361
0.097929306	0.024592475	0.00045009954
0.098060795	0.024809501	0.00044996333
0.098192284	0.024933155	0.00044682335
0.098323772	0.024483670	0.00044678715
0.098455261	0.025180864	0.00044961331
0.098586750	0.025041375	0.00044725560
0.098718239	0.024460137	0.00044215413
0.098849727	0.024023923	0.00043958033
0.098981216	0.024411355	0.00044324020
0.099112705	0.023433467	0.00043369331
0.099244193	0.024044005	0.00043625752
0.099375682	0.024753047	0.00044355238
0.099507171	0.024478317	0.00044054141
0.099638659	0.024596819	0.00044574904
0.099770148	0.023562038	0.00043489092
0.099901637	0.023919746	0.00043849017
0.10003313	0.023841149	0.00043685723
0.10016461	0.023760083	0.00043621793
0.10029610	0.024220213	0.00044229523
0.10042759	0.023877218	0.00043608468
0.10055908	0.023978007	0.00043878489
0.10069057	0.024005218	0.00044103494
0.10082206	0.024431710	0.00044187447
0.10095355	0.024386025	0.00044368731
0.10108504	0.023350402	0.00043226735
0.10121652	0.023926510	0.00043592915
0.10134801	0.024703852	0.00044202470
0.10147950	0.023937464	0.00043802187
0.10161099	0.023405542	0.00043307200
0.10174248	0.024075327	0.00043909598
0.10187397	0.024666418	0.00043933886
0.10200546	0.023488068	0.00043401791
0.10213694	0.024050487	0.00043428096
0.10226843	0.024753510	0.00044156269
0.10239992	0.023938609	0.00043569446
0.10253141	0.024234227	0.00043357449
0.10266290	0.024021583	0.00043757771
0.10279439	0.024299215	0.00043760214
0.10292588	0.024179410	0.00043536614
0.10305737	0.024299423	0.00043858726
0.10318885	0.023077592	0.00042823321
0.10332034	0.024651073	0.00043936090
0.10345183	0.024211003	0.00043442156
0.10358332	0.023794270	0.00043233635
0.10371481	0.023959819	0.00043236620
0.10384630	0.023748393	0.00043146524
0.10397779	0.024223303	0.00043570397
0.10410928	0.023394026	0.00042969519
0.10424076	0.023469037	0.00042994938
0.10437225	0.024470810	0.00043623247
0.10450374	0.024443700	0.00043325930
0.10463523	0.023757784	0.00042916113
0.10476672	0.023852641	0.00043290798
0.10489821	0.023604458	0.00042898102
0.10502970	0.024782542	0.00043638037
0.10516118	0.024129367	0.00043026395
0.10529267	0.023332802	0.00042811944
0.10542416	0.024601476	0.00043641915
0.10555565	0.023619793	0.00042670212
0.10568714	0.024395991	0.00043313925
0.10581863	0.023448274	0.00042676355
0.10595012	0.024057347	0.00043003332
0.10608161	0.023605756	0.00042892420
0.10621309	0.023612117	0.00042812891
0.10634458	0.023635978	0.00042463492
0.10647607	0.024273675	0.00043049619
0.10660756	0.023332301	0.00042302160
0.10673905	0.024195254	0.00043193808
0.10687054	0.024404857	0.00043577331
0.10700203	0.023462229	0.00043541430
0.10713352	0.022579686	0.00043110468
0.10726500	0.023802252	0.00044554352
0.10739649	0.023445112	0.00044731487
0.10752798	0.022593403	0.00043778145
0.10765947	0.023040338	0.00044574301
0.10779096	0.023596783	0.00044960663
0.10792245	0.023565167	0.00045572842
0.10805394	0.022850876	0.00045206649
0.10818542	0.023884463	0.00045746250
0.10831691	0.023921515	0.00046103052
0.10844840	0.023993894	0.00046451083
0.10857989	0.024429091	0.00046795846
0.10871138	0.023343645	0.00046444053
0.10884287	0.023477860	0.00046315720
0.10897436	0.023080750	0.00046036217
0.10910585	0.024085085	0.00047369840
0.10923733	0.023507922	0.00046599979
0.10936882	0.023639455	0.00047330179
0.10950031	0.024323045	0.00047553037
0.10963180	0.024168056	0.00047587863
0.10976329	0.023948387	0.00047483652
0.10989478	0.023799178	0.00047682473
0.11002627	0.023709221	0.00048112367
0.11015776	0.024044176	0.00047737741
0.11028924	0.023995291	0.00048133066
0.11042073	0.024536875	0.00049147600
0.11055222	0.023091338	0.00047228550
0.11068371	0.023752044	0.00048189973
0.11081520	0.024362928	0.00048849621
0.11094669	0.023537542	0.00048275968
0.11107818	0.024394393	0.00049287757
0.11120966	0.024815701	0.00049336552
0.11134115	0.023662498	0.00048828113
0.11147264	0.024319287	0.00049158109
0.11160413	0.023668025	0.00048642324
0.11173562	0.023818275	0.00049470570
0.11186711	0.023577864	0.00047281530
0.11199860	0.024822582	0.00048599550
0.11213009	0.023119994	0.00046300738
0.11226157	0.023606806	0.00046439357
0.11239306	0.024099757	0.00046759838
0.11252455	0.024024521	0.00046724985
0.11265604	0.024028539	0.00046730036
0.11278753	0.024107198	0.00046081949
0.11291902	0.023527097	0.00045545082
0.11305051	0.024181199	0.00046376162
0.11318200	0.024649267	0.00046101687
0.11331348	0.023929098	0.00045660957
0.11344497	0.024271210	0.00045749477
0.11357646	0.023448818	0.00044970691
0.11370795	0.024615619	0.00045923934
0.11383944	0.023446451	0.00045089694
0.11397093	0.023731061	0.00045040417
0.11410242	0.023663128	0.00045047719
0.11423390	0.023328376	0.00044125881
0.11436539	0.024009227	0.00045348118
0.11449688	0.023837921	0.00044711052
0.11462837	0.023580296	0.00044887775
0.11475986	0.024211130	0.00044960482
0.11489135	0.023333488	0.00044138014
0.11502284	0.023681094	0.00044654164
0.11515433	0.024007765	0.00044691314
0.11528581	0.023502339	0.00044270281
0.11541730	0.023742035	0.00044309547
0.11554879	0.024868801	0.00044834500
0.11568028	0.024173200	0.00044742945
0.11581177	0.024805139	0.00045149929
0.11594326	0.023288289	0.00043940860
0.11607475	0.024043867	0.00044332032
0.11620624	0.023753646	0.00043838345
0.11633772	0.023893442	0.00044163420
0.11646921	0.023704257	0.00044001041
0.11660070	0.023757003	0.00043813103
0.11673219	0.024048003	0.00043899510
0.11686368	0.023053896	0.00043092471
0.11699517	0.023682376	0.00043703803
0.11712666	0.023165425	0.00043226937
0.11725814	0.024398374	0.00043900410
0.11738963	0.024029192	0.00043528761
0.11752112	0.023696998	0.00043262399
0.11765261	0.023838019	0.00043418213
0.11778410	0.023401161	0.00043101504
0.11791559	0.023540136	0.00042969045
0.11804708	0.023540895	0.00042805510
0.11817857	0.023722061	0.00043121733
0.11831005	0.023874658	0.00042979637
0.11844154	0.023954397	0.00043432299
0.11857303	0.024513981	0.00043238598
0.11870452	0.023800535	0.00042763580
0.11883601	0.023049052	0.00042195626
0.11896750	0.023615534	0.00042579665
0.11909899	0.023783645	0.00042925790
0.11923048	0.023895404	0.00042229404
0.11936196	0.023382211	0.00042385703
0.11949345	0.023913833	0.00042325821
0.11962494	0.023276176	0.00042005358
0.11975643	0.023887054	0.00042624256
0.11988792	0.024207924	0.00042282620
0.12001941	0.024057599	0.00042363930
0.12015090	0.023409780	0.00041763124
0.12028239	0.023452553	0.00042172364
0.12041387	0.023703083	0.00042034461
0.12054536	0.024090726	0.00042056491
0.12067685	0.024105627	0.00042184320
0.12080834	0.022921113	0.00041497882
0.12093983	0.023809404	0.00041635841
0.12107132	0.022965073	0.00041513738
0.12120281	0.023584318	0.00041653991
0.12133429	0.024333918	0.00042118430
0.12146578	0.023804560	0.00041886488
0.12159727	0.023384665	0.00041222024
0.12172876	0.023408014	0.00041543511
0.12186025	0.023230999	0.00041171550
0.12199174	0.022116815	0.00040483376
0.12212323	0.023669135	0.00041653558
0.12225472	0.023956831	0.00041661718
0.12238620	0.023684502	0.00041643177
0.12251769	0.023836726	0.00041573505
0.12264918	0.022991649	0.00041123017
0.12278067	0.023817748	0.00041527839
0.12291216	0.024064994	0.00041645492
0.12304365	0.024534528	0.00042025727
0.12317514	0.023274234	0.00041100200
0.12330663	0.023851579	0.00041537537
0.12343811	0.023619885	0.00041364418
0.12356960	0.022979967	0.00040773839
0.12370109	0.023951279	0.00041509342
0.12383258	0.023584885	0.00041326145
0.12396407	0.023166844	0.00040667778
0.12409556	0.023186088	0.00041242710
0.12422705	0.024410320	0.00041728047
0.12435853	0.024134512	0.00041625872
0.12449002	0.023546452	0.00041016914
0.12462151	0.023738920	0.00041332307
0.12475300	0.024627844	0.00041702746
0.12488449	0.023947434	0.00041477186
0.12501598	0.023665875	0.00041267653
0.12514747	0.023634694	0.00041116965
0.12527896	0.022925471	0.00040490128
0.12541044	0.023684916	0.00041283913
0.12554193	0.024417054	0.00041430264
0.12567342	0.024772821	0.00041790293
0.12580491	0.023806184	0.00041335948
0.12593640	0.023589358	0.00040828388
0.12606789	0.023803246	0.00041271726
0.12619938	0.023597974	0.00040854767
0.12633087	0.023760786	0.00041107540
0.12646235	0.023409460	0.00040791457
0.12659384	0.023640497	0.00040616697
0.12672533	0.023921391	0.00041298587
0.12685682	0.023159191	0.00040391091
0.12698831	0.023304680	0.00040617444
0.12711980	0.023575591	0.00040704299
0.12725129	0.023356875	0.00040477040
0.12738277	0.023110314	0.00040524903
0.12751426	0.023764330	0.00040891158
0.12764575	0.023675193	0.00040730534
0.12777724	0.023041834	0.00040278764
0.12790873	0.023380723	0.00040544312
0.12804022	0.023804635	0.00040949118
0.12817171	0.023248089	0.00040436115
0.12830320	0.023661844	0.00040658463
0.12843468	0.023997592	0.00040898717
0.12856617	0.023052082	0.00040178764
0.12869766	0.023711773	0.00040714333
0.12882915	0.023690334	0.00040834333
0.12896064	0.023949355	0.00040696026
0.12909213	0.023416741	0.00040271945
0.12922362	0.023319364	0.00040255237
0.12935511	0.023370594	0.00040397562
0.12948659	0.023418930	0.00040423654
0.12961808	0.024037895	0.00040614231
0.12974957	0.023422216	0.00040323403
0.12988106	0.023650097	0.00040489967
0.13001255	0.024094578	0.00040679578
0.13014404	0.024119246	0.00040795787
0.13027553	0.024070172	0.00040680911
0.13040701	0.023734131	0.00040433114
0.13053850	0.023933668	0.00040727874
0.13066999	0.024058318	0.00040497549
0.13080148	0.024382629	0.00041043396
0.13093297	0.023538992	0.00040065338
0.13106446	0.024339388	0.00040812609
0.13119595	0.023903262	0.00040402697
0.13132744	0.023972085	0.00040576032
0.13145892	0.023965029	0.00040703199
0.13159041	0.023745158	0.00040199118
0.13172190	0.023624828	0.00040213350
0.13185339	0.022969743	0.00039848443
0.13198488	0.023843172	0.00040198932
0.13211637	0.023619779	0.00040199517
0.13224786	0.023635325	0.00040036189
0.13237935	0.023723728	0.00040233522
0.13251083	0.023324122	0.00039996447
0.13264232	0.023476385	0.00039996617
0.13277381	0.023850893	0.00040308455
0.13290530	0.023816999	0.00040019948
0.13303679	0.024089477	0.00040405238
0.13316828	0.023106425	0.00039871638
0.13329977	0.023928897	0.00039937026
0.13343125	0.023534199	0.00040369913
0.13356274	0.023826376	0.00039855350
0.13369423	0.023539229	0.00039924272
0.13382572	0.023653230	0.00040056668
0.13395721	0.023523591	0.00039885495
0.13408870	0.023980399	0.00040316211
0.13422019	0.024077709	0.00040006419
0.13435168	0.022827130	0.00039364446
0.13448316	0.023418043	0.00039997975
0.13461465	0.023605332	0.00039865149
0.13474614	0.023519805	0.00040002251
0.13487763	0.024179366	0.00040221048
0.13500912	0.023694371	0.00039798677
0.13514061	0.023993664	0.00040238592
0.13527210	0.024121599	0.00040097731
0.13540359	0.023566566	0.00039736363
0.13553507	0.023844941	0.00039693161
0.13566656	0.023736885	0.00039788902
0.13579805	0.023780402	0.00039852266
0.13592954	0.022937209	0.00039235556
0.13606103	0.024410110	0.00040416989
0.13619252	0.024341920	0.00040036655
0.13632401	0.023756984	0.00039573838
0.13645549	0.023460900	0.00039794530
0.13658698	0.023377900	0.00039365870
0.13671847	0.023809974	0.00039755309
0.13684996	0.023715206	0.00039778468
0.13698145	0.023145205	0.00039219837
0.13711294	0.023147086	0.00039403480
0.13724443	0.023679390	0.00039631677
0.13737592	0.023797153	0.00039583120
0.13750740	0.023876143	0.00039793888
0.13763889	0.022928862	0.00038727660
0.13777038	0.023987583	0.00039848928
0.13790187	0.023463609	0.00039423994
0.13803336	0.024000161	0.00039701431
0.13816485	0.023613476	0.00039555992
0.13829634	0.023340927	0.00039117604
0.13842783	0.023358049	0.00039333987
0.13855931	0.024001918	0.00039624614
0.13869080	0.023470734	0.00039340103
0.13882229	0.023857482	0.00039511537
0.13895378	0.023520414	0.00039145862
0.13908527	0.023556055	0.00039461911
0.13921676	0.024286130	0.00039783981
0.13934825	0.023171914	0.00039005338
0.13947973	0.022811084	0.00038766955
0.13961122	0.023839620	0.00039338902
0.13974271	0.023711815	0.00039330845
0.13987420	0.023902168	0.00039536035
0.14000569	0.023850534	0.00039131230
0.14013718	0.023660573	0.00039256510
0.14026867	0.024093228	0.00039402737
0.14040016	0.023577495	0.00039182884
0.14053164	0.023957608	0.00039619505
0.14066313	0.023664236	0.00038990623
0.14079462	0.023538531	0.00039064037
0.14092611	0.024116189	0.00039326121
0.14105760	0.023618620	0.00039082452
0.14118909	0.023796317	0.00039399401
0.14132058	0.024406663	0.00039295671
0.14145207	0.022961864	0.00038488505
0.14158355	0.023607121	0.00038901127
0.14171504	0.025117695	0.00039870711
0.14184653	0.023269569	0.00038851197
0.14197802	0.023531993	0.00038789201
0.14210951	0.024017721	0.00039115035
0.14224100	0.023689118	0.00039004548
0.14237249	0.023364421	0.00038682272
0.14250398	0.023637150	0.00039163765
0.14263546	0.023703021	0.00038801822
0.14276695	0.023294652	0.00038547141
0.14289844	0.023760104	0.00038825319
0.14302993	0.023839099	0.00038994289
0.14316142	0.024527002	0.00039392315
0.14329291	0.023691606	0.00038664980
0.14342440	0.023646802	0.00038794157
0.14355588	0.024200604	0.00039152498
0.14368737	0.023775218	0.00038904471
0.14381886	0.022690715	0.00038254783
0.14395035	0.023365638	0.00038454713
0.14408184	0.022851977	0.00038324030
0.14421333	0.023470649	0.00038678510
0.14434482	0.023536296	0.00038542221
0.14447631	0.023244104	0.00038443238
0.14460779	0.023431518	0.00038511504
0.14473928	0.023734418	0.00038731145
0.14487077	0.023080758	0.00038538432
0.14500226	0.024033609	0.00038730804
0.14513375	0.023879235	0.00039013270
0.14526524	0.023855293	0.00038642271
0.14539673	0.024359972	0.00038978723
0.14552822	0.023702664	0.00038821843
0.14565970	0.023777696	0.00038629810
0.14579119	0.023305376	0.00038405398
0.14592268	0.023752929	0.00038586526
0.14605417	0.023860911	0.00038656695
0.14618566	0.023815777	0.00038767817
0.14631715	0.023406835	0.00038198346
0.14644864	0.022929147	0.00037973220
0.14658012	0.023765402	0.00038564325
0.14671161	0.023433934	0.00038275732
0.14684310	0.023642902	0.00038702019
0.14697459	0.023157997	0.00038090533
0.14710608	0.023644378	0.00038399528
0.14723757	0.023347229	0.00038272707
0.14736906	0.023269171	0.00038114146
0.14750055	0.023737551	0.00038539044
0.14763203	0.023427392	0.00038110494
0.14776352	0.023634186	0.00038334929
0.14789501	0.022943567	0.00038029331
0.14802650	0.023724574	0.00038252841
0.14815799	0.023593648	0.00038412678
0.14828948	0.023603772	0.00038219259
0.14842097	0.023746815	0.00038598911
0.14855246	0.023601675	0.00038476651
0.14868394	0.023387879	0.00038002740
0.14881543	0.023980469	0.00038352464
0.14894692	0.023954667	0.00038610288
0.14907841	0.023733779	0.00038249240
0.14920990	0.023356463	0.00038078787
0.14934139	0.023936327	0.00038409649
0.14947288	0.024422485	0.00038834790
0.14960436	0.023569422	0.00038160087
0.14973585	0.023975565	0.00038456449
0.14986734	0.024182631	0.00038538457
0.14999883	0.024203772	0.00038453494
0.15013032	0.023792035	0.00038373645
0.15026181	0.023710434	0.00038237003
0.15039330	0.023587171	0.00038156035
0.15052479	0.023729261	0.00038181466
0.15065627	0.024113863	0.00038311162
0.15078776	0.023599959	0.00038156305
0.15091925	0.023732606	0.00038257072
0.15105074	0.023756855	0.00038155134
0.15118223	0.023985128	0.00038283072
0.15131372	0.023627503	0.00037953553
0.15144521	0.023135487	0.00037658489
0.15157670	0.023660101	0.00038050671
0.15170818	0.024143684	0.00038285117
0.15183967	0.023037157	0.00037458297
0.15197116	0.023323751	0.00037839862
0.15210265	0.023692747	0.00037970903
0.15223414	0.023804456	0.00037954338
0.15236563	0.023840180	0.00037961961
0.15249712	0.023353559	0.00037791424
0.15262860	0.023193107	0.00037474664
0.15276009	0.023745943	0.00038075615
0.15289158	0.023489625	0.00038042029
0.15302307	0.023844853	0.00037944982
0.15315456	0.023562115	0.00037916650
0.15328605	0.023747630	0.00038041400
0.15341754	0.023055533	0.00037543780
0.15354903	0.023471553	0.00037632212
0.15368051	0.023546341	0.00037896140
0.15381200	0.023155972	0.00037443875
0.15394349	0.023461594	0.00037701669
0.15407498	0.023909983	0.00037991107
0.15420647	0.023094607	0.00037355765
0.15433796	0.023654098	0.00037702521
0.15446945	0.023550862	0.00037685906
0.15460094	0.023769508	0.00037925489
0.15473242	0.023251115	0.00037533998
0.15486391	0.023882328	0.00037836342
0.15499540	0.023553601	0.00037580344
0.15512689	0.023290524	0.00037489798
0.15525838	0.023433916	0.00037567720
0.15538987	0.023951698	0.00037880147
0.15552136	0.023773181	0.00037754161
0.15565284	0.023448692	0.00037560298
0.15578433	0.023897960	0.00037762848
0.15591582	0.023374108	0.00037388600
0.15604731	0.023563541	0.00037682690
0.15617880	0.023078192	0.00037228236
0.15631029	0.023224763	0.00037544120
0.15644178	0.023608244	0.00037331428
0.15657327	0.023661271	0.00037694951
0.15670475	0.023111709	0.00037114836
0.15683624	0.023340868	0.00037306367
0.15696773	0.023124261	0.00037128827
0.15709922	0.023670994	0.00037331806
0.15723071	0.023996956	0.00037729993
0.15736220	0.024494420	0.00037906314
0.15749369	0.023165891	0.00037190462
0.15762518	0.023925862	0.00037471051
0.15775666	0.022938169	0.00037014795
0.15788815	0.023615029	0.00037460219
0.15801964	0.024079832	0.00037534205
0.15815113	0.023541046	0.00037364179
0.15828262	0.024728622	0.00037941820
0.15841411	0.023108549	0.00037012759
0.15854560	0.024123466	0.00037766043
0.15867708	0.023844868	0.00037307168
0.15880857	0.023543800	0.00037439908
0.15894006	0.023845261	0.00037386548
0.15907155	0.022974732	0.00036934860
0.15920304	0.023924180	0.00037579180
0.15933453	0.023501534	0.00037135180
0.15946602	0.023319363	0.00037052028
0.15959751	0.023364584	0.00037064181
0.15972899	0.023581895	0.00037170738
0.15986048	0.023473083	0.00037229726
0.15999197	0.023578326	0.00037045704
0.16012346	0.023822703	0.00037443450
0.16025495	0.023753528	0.00037233563
0.16038644	0.023221282	0.00036854835
0.16051793	0.023259625	0.00037146900
0.16064942	0.023199066	0.00036685228
0.16078090	0.023160286	0.00036918462
0.16091239	0.023774535	0.00037331660
0.16104388	0.023758862	0.00037045380
0.16117537	0.023331834	0.00036919467
0.16130686	0.023228380	0.00036704278
0.16143835	0.023969046	0.00037210020
0.16156984	0.023562765	0.00037108171
0.16170133	0.023734657	0.00036857242
0.16183281	0.023454360	0.00036995164
0.16196430	0.023031578	0.00036548490
0.16209579	0.023686663	0.00036957428
0.16222728	0.023538735	0.00036995697
0.16235877	0.023371932	0.00036685339
0.16249026	0.023679850	0.00037038740
0.16262175	0.023673930	0.00036907513
0.16275323	0.024143390	0.00037256719
0.16288472	0.023321273	0.00036730606
0.16301621	0.023910490	0.00036952481
0.16314770	0.024062556	0.00037263172
0.16327919	0.023445543	0.00036785220
0.16341068	0.023993360	0.00037089662
0.16354217	0.023964902	0.00037206391
0.16367366	0.023247876	0.00036536750
0.16380514	0.023509735	0.00036927272
0.16393663	0.023643348	0.00036965379
0.16406812	0.023630282	0.00036765717
0.16419961	0.023272601	0.00036582644
0.16433110	0.023924827	0.00036929606
0.16446259	0.023339973	0.00036694319
0.16459408	0.023692153	0.00036957928
0.16472557	0.023685432	0.00036652886
0.16485705	0.023094577	0.00036479602
0.16498854	0.023135182	0.00036444680
0.16512003	0.024043170	0.00036906838
0.16525152	0.023466419	0.00036828104
0.16538301	0.023659460	0.00036597152
0.16551450	0.023487450	0.00036664621
0.16564599	0.023179451	0.00036449146
0.16577747	0.023902234	0.00036918108
0.16590896	0.023729776	0.00036835015
0.16604045	0.024093294	0.00036892812
0.16617194	0.023541844	0.00036634976
0.16630343	0.023694148	0.00036575025
0.16643492	0.023617907	0.00036545241
0.16656641	0.023268613	0.00036499530
0.16669790	0.023118008	0.00036037427
0.16682938	0.023589826	0.00036639144
0.16696087	0.023434135	0.00036597857
0.16709236	0.023553326	0.00036308455
0.16722385	0.023987508	0.00036918727
0.16735534	0.023707994	0.00036637475
0.16748683	0.024102333	0.00036790835
0.16761832	0.022846097	0.00036232966
0.16774981	0.023313020	0.00036184118
0.16788129	0.023205137	0.00036410884
0.16801278	0.022857410	0.00035919727
0.16814427	0.023523179	0.00036486283
0.16827576	0.023245647	0.00036377795
0.16840725	0.023055080	0.00036021999
0.16853874	0.023755053	0.00036419813
0.16867023	0.023500458	0.00036192820
0.16880171	0.023872667	0.00036608930
0.16893320	0.023901433	0.00036704253
0.16906469	0.023342544	0.00036022484
0.16919618	0.024246423	0.00036860409
0.16932767	0.023615138	0.00036305635
0.16945916	0.023357979	0.00036220760
0.16959065	0.023385559	0.00036305568
0.16972214	0.023442554	0.00036095213
0.16985362	0.023932976	0.00036596665
0.16998511	0.023025380	0.00035798102
0.17011660	0.024077107	0.00036580874
0.17024809	0.022482726	0.00035678659
0.17037958	0.024008380	0.00036363330
0.17051107	0.023566733	0.00036361619
0.17064256	0.022786333	0.00035702071
0.17077405	0.023536971	0.00036200991
0.17090553	0.023448888	0.00036208308
0.17103702	0.024065477	0.00036392250
0.17116851	0.023393540	0.00035955014
0.17130000	0.023109847	0.00035906172
0.17143149	0.023367190	0.00036031177
0.17156298	0.023897206	0.00036444201
0.17169447	0.023258852	0.00035788736
0.17182595	0.022933770	0.00035819386
0.17195744	0.023173448	0.00035859400
0.17208893	0.023121144	0.00035662800
0.17222042	0.024152777	0.00036472992
0.17235191	0.023768891	0.00036211449
0.17248340	0.023574769	0.00036143567
0.17261489	0.023808469	0.00036241157
0.17274638	0.023813482	0.00036113097
0.17287786	0.023274676	0.00036009926
0.17300935	0.023783388	0.00036153120
0.17314084	0.023143905	0.00035813838
0.17327233	0.023636651	0.00036036078
0.17340382	0.024086286	0.00036152176
0.17353531	0.023641516	0.00035968386
0.17366680	0.023084801	0.00035669251
0.17379829	0.023007032	0.00035598458
0.17392977	0.023640589	0.00036086791
0.17406126	0.024043684	0.00036244953
0.17419275	0.024226815	0.00036318420
0.17432424	0.023572065	0.00035950814
0.17445573	0.023545873	0.00035781563
0.17458722	0.023712228	0.00035990397
0.17471871	0.023496513	0.00035718209
0.17485019	0.023142361	0.00035499897
0.17498168	0.022930929	0.00035558368
0.17511317	0.023761474	0.00036021910
0.17524466	0.023899145	0.00036260708
0.17537615	0.024137963	0.00036127850
0.17550764	0.023094744	0.00035556754
0.17563913	0.022993544	0.00035462290
0.17577062	0.023664475	0.00035771688
0.17590210	0.024551646	0.00036338440
0.17603359	0.023114328	0.00035380649
0.17616508	0.023146275	0.00035612901
0.17629657	0.022970504	0.00035462481
0.17642806	0.023955510	0.00035835617
0.17655955	0.022953539	0.00035513323
0.17669104	0.023090402	0.00035315867
0.17682253	0.023541866	0.00035598450
0.17695401	0.023323112	0.00035772202
0.17708550	0.023575581	0.00035584794
0.17721699	0.023189417	0.00035521282
0.17734848	0.023082576	0.00035313173
0.17747997	0.023256982	0.00035465929
0.17761146	0.024044840	0.00036046415
0.17774295	0.023833905	0.00035668249
0.17787443	0.023196436	0.00035458941
0.17800592	0.023568264	0.00035564532
0.17813741	0.023428937	0.00035585209
0.17826890	0.023052130	0.00035399614
0.17840039	0.024042851	0.00035679399
0.17853188	0.023607270	0.00035682307
0.17866337	0.023775544	0.00035736578
0.17879486	0.023410243	0.00035444705
0.17892634	0.023844522	0.00035799561
0.17905783	0.023712984	0.00035533263
0.17918932	0.023667891	0.00035658319
0.17932081	0.023169162	0.00035225600
0.17945230	0.023146967	0.00035300003
0.17958379	0.023351900	0.00035368697
0.17971528	0.023617311	0.00035380905
0.17984677	0.023316767	0.00035321231
0.17997825	0.023053021	0.00035203172
0.18010974	0.023312770	0.00035224526
0.18024123	0.022767171	0.00034889723
0.18037272	0.023325741	0.00035134932
0.18050421	0.023554057	0.00036165383
0.18063570	0.022489860	0.00035764604
0.18076719	0.022924464	0.00036158904
0.18089867	0.023628129	0.00036892439
0.18103016	0.023244007	0.00036772185
0.18116165	0.023584478	0.00037199750
0.18129314	0.023543419	0.00037350247
0.18142463	0.023860192	0.00037517440
0.18155612	0.022669887	0.00036903426
0.18168761	0.022939174	0.00037172102
0.18181910	0.023280451	0.00037588118
0.18195058	0.022966098	0.00037722003
0.18208207	0.023239236	0.00037604497
0.18221356	0.023035387	0.00037818877
0.18234505	0.023130228	0.00037917262
0.18247654	0.023223516	0.00038237381
0.18260803	0.023128604	0.00038164749
0.18273952	0.023327411	0.00038313400
0.18287101	0.023132533	0.00038458931
0.18300249	0.023417225	0.00038717823
0.18313398	0.023337026	0.00038575188
0.18326547	0.023163743	0.00038778615
0.18339696	0.022996360	0.00038656820
0.18352845	0.022949766	0.00038597191
0.18365994	0.023000998	0.00038763999
0.18379143	0.023049168	0.00038896656
0.18392292	0.023151123	0.00039187932
0.18405440	0.023417970	0.00039192534
0.18418589	0.023574760	0.00039457942
0.18431738	0.022968910	0.00039170818
0.18444887	0.023206690	0.00039291523
0.18458036	0.022550710	0.00039034508
0.18471185	0.023612687	0.00039801315
0.18484334	0.023520336	0.00039927331
0.18497482	0.022146949	0.00039123366
0.18510631	0.023539789	0.00039806306
0.18523780	0.023539626	0.00040133327
0.18536929	0.023061401	0.00039319583
0.18550078	0.024009196	0.00039210441
0.18563227	0.023494080	0.00038893032
0.18576376	0.023253749	0.00037948251
0.18589525	0.022992727	0.00038159247
0.18602673	0.022813910	0.00037741072
0.18615822	0.023670017	0.00038171910
0.18628971	0.022798879	0.00037511865
0.18642120	0.023926098	0.00038021646
0.18655269	0.023053141	0.00037580953
0.18668418	0.023322304	0.00037347183
0.18681567	0.023326210	0.00037274882
0.18694716	0.023478419	0.00037424578
0.18707864	0.023239421	0.00036907865
0.18721013	0.023512346	0.00037230191
0.18734162	0.023595495	0.00037261886
0.18747311	0.023735134	0.00036953236
0.18760460	0.023113432	0.00036974782
0.18773609	0.022987700	0.00036346160
0.18786758	0.022936632	0.00036449755
0.18799906	0.023369126	0.00036722160
0.18813055	0.023510946	0.00036573596
0.18826204	0.023477926	0.00036611025
0.18839353	0.023695118	0.00036399026
0.18852502	0.023586501	0.00036469282
0.18865651	0.023313842	0.00036446251
0.18878800	0.023944775	0.00036313449
0.18891949	0.023727809	0.00036289301
0.18905097	0.023250546	0.00035904866
0.18918246	0.023570118	0.00036252558
0.18931395	0.023274340	0.00035999160
0.18944544	0.023835652	0.00036003775
0.18957693	0.023752172	0.00036136576
0.18970842	0.023250200	0.00035647959
0.18983991	0.022599647	0.00035336453
0.18997140	0.023353180	0.00035712501
0.19010288	0.023606906	0.00035614814
0.19023437	0.023315808	0.00035571585
0.19036586	0.023486452	0.00035600885
0.19049735	0.024227482	0.00035982292
0.19062884	0.023348100	0.00035458367
0.19076033	0.024051892	0.00035652964
0.19089182	0.023371124	0.00035426252
0.19102330	0.023640048	0.00035494824
0.19115479	0.023089748	0.00035111886
0.19128628	0.022594980	0.00034914151
0.19141777	0.023820027	0.00035540291
0.19154926	0.023281359	0.00035223507
0.19168075	0.023076724	0.00035057999
0.19181224	0.023420826	0.00035301007
0.19194373	0.023534364	0.00035457541
0.19207521	0.022891014	0.00034895432
0.19220670	0.023483483	0.00035281907
0.19233819	0.023378909	0.00035164099
0.19246968	0.022667099	0.00034754898
0.19260117	0.022745546	0.00034848841
0.19273266	0.023176501	0.00034910211
0.19286415	0.023284436	0.00035045461
0.19299564	0.022877733	0.00034907380
0.19312712	0.024021762	0.00035345895
0.19325861	0.023056559	0.00034952216
0.19339010	0.023522734	0.00035056381
0.19352159	0.023517364	0.00035102652
0.19365308	0.023321120	0.00035087858
0.19378457	0.023619065	0.00035198196
0.19391606	0.023458814	0.00034979916
0.19404754	0.023681684	0.00035155561
0.19417903	0.023852313	0.00035185528
0.19431052	0.023706314	0.00035225797
0.19444201	0.023528447	0.00035043705
0.19457350	0.023180353	0.00034819224
0.19470499	0.023594612	0.00035024067
0.19483648	0.023062064	0.00034649895
0.19496797	0.023122319	0.00034923944
0.19509945	0.023399303	0.00034762457
0.19523094	0.023482195	0.00034952288
0.19536243	0.023276915	0.00034618387
0.19549392	0.024782454	0.00035629662
0.19562541	0.023531885	0.00034899797
0.19575690	0.022896435	0.00034521508
0.19588839	0.023503721	0.00034822256
0.19601988	0.023061236	0.00034512619
0.19615136	0.022737790	0.00034299353
0.19628285	0.023964466	0.00035083626
0.19641434	0.023664277	0.00034839165
0.19654583	0.022877630	0.00034469282
0.19667732	0.023588067	0.00034848893
0.19680881	0.023576714	0.00034823098
0.19694030	0.023630487	0.00034774588
0.19707178	0.023505840	0.00034620837
0.19720327	0.022974357	0.00034400626
0.19733476	0.023373103	0.00034518617
0.19746625	0.022770088	0.00034241053
0.19759774	0.023649950	0.00034820335
0.19772923	0.023371606	0.00034541042
0.19786072	0.022855312	0.00034107019
0.19799221	0.022808195	0.00034319434
0.19812369	0.023482900	0.00034413646
0.19825518	0.023073100	0.00034552296
0.19838667	0.022613503	0.00033992432
0.19851816	0.023429286	0.00034565066
0.19864965	0.023470789	0.00034552317
0.19878114	0.023095771	0.00034312553
0.19891263	0.023895962	0.00034935011
0.19904412	0.023201121	0.00034294164
0.19917560	0.023203389	0.00034347885
0.19930709	0.023946395	0.00034783399
0.19943858	0.023188375	0.00034211155
0.19957007	0.023465567	0.00034603841
0.19970156	0.023081943	0.00034180723
0.19983305	0.023221735	0.00034298032
0.19996454	0.023720894	0.00034562766
0.20009602	0.023002903	0.00034169420
0.20022751	0.023458700	0.00034382735
0.20035900	0.023265964	0.00034338974
0.20049049	0.023758952	0.00034596852
0.20062198	0.022525454	0.00033882379
0.20075347	0.023579108	0.00034468798
0.20088496	0.023788341	0.00034597484
0.20101645	0.023595176	0.00034390741
0.20114793	0.023204072	0.00034044046
0.20127942	0.023135038	0.00034127376
0.20141091	0.023111208	0.00034124847
0.20154240	0.023371669	0.00034316087
0.20167389	0.023457533	0.00034359806
0.20180538	0.022980731	0.00033870031
0.20193687	0.023744190	0.00034453653
0.20206836	0.022941043	0.00033978826
0.20219984	0.024048298	0.00034695306
0.20233133	0.023497157	0.00034397864
0.20246282	0.023458307	0.00034005230
0.20259431	0.023183245	0.00034100996
0.20272580	0.023386716	0.00034167009
0.20285729	0.023613211	0.00034213049
0.20298878	0.022977167	0.00033965169
0.20312027	0.022876789	0.00033626240
0.20325175	0.023369203	0.00034286876
0.20338324	0.022925168	0.00033768705
0.20351473	0.022592452	0.00033704833
0.20364622	0.023397634	0.00034096432
0.20377771	0.023201944	0.00033792272
0.20390920	0.023566386	0.00034090888
0.20404069	0.023238221	0.00033948962
0.20417217	0.023089585	0.00033961546
0.20430366	0.023007214	0.00033850319
0.20443515	0.024011062	0.00034178963
0.20456664	0.023386253	0.00033995084
0.20469813	0.022808990	0.00033759403
0.20482962	0.023132406	0.00033835664
0.20496111	0.023480294	0.00034083171
0.20509260	0.023111446	0.00033670590
0.20522408	0.022862671	0.00033695663
0.20535557	0.022929410	0.00033640549
0.20548706	0.022681725	0.00033424395
0.20561855	0.023332884	0.00033968343
0.20575004	0.023109121	0.00033636020
0.20588153	0.023978957	0.00034175377
0.20601302	0.023264074	0.00033868056
0.20614451	0.023281353	0.00033607573
0.20627599	0.023228741	0.00033745650
0.20640748	0.022769033	0.00033421060
0.20653897	0.023269470	0.00033804717
0.20667046	0.022920672	0.00033590355
0.20680195	0.023885887	0.00034000780
0.20693344	0.023727922	0.00034119025
0.20706493	0.023084547	0.00033588377
0.20719641	0.022842569	0.00033470346
0.20732790	0.023025535	0.00033729928
0.20745939	0.023326692	0.00033638436
0.20759088	0.023249344	0.00033650249
0.20772237	0.023413502	0.00033761853
0.20785386	0.022825504	0.00033346019
0.20798535	0.023256871	0.00033912409
0.20811684	0.023242249	0.00033582632
0.20824832	0.023216587	0.00033625142
0.20837981	0.023230521	0.00033620125
0.20851130	0.022883073	0.00033512940
0.20864279	0.023548625	0.00033931652
0.20877428	0.022964663	0.00033410910
0.20890577	0.023135568	0.00033479384
0.20903726	0.023290776	0.00033571115
0.20916875	0.022675486	0.00033405579
0.20930023	0.023349761	0.00033804125
0.20943172	0.022944397	0.00033422440
0.20956321	0.022893731	0.00033333366
0.20969470	0.023410597	0.00033707248
0.20982619	0.023464850	0.00033713398
0.20995768	0.023061115	0.00033532559
0.21008917	0.023402274	0.00033495415
0.21022065	0.023092925	0.00033455590
0.21035214	0.023708832	0.00033860961
0.21048363	0.023179550	0.00033388897
0.21061512	0.023556178	0.00033804931
0.21074661	0.023081854	0.00033250316
0.21087810	0.022849320	0.00033184123
0.21100959	0.023078445	0.00033529921
0.21114108	0.023227470	0.00033274713
0.21127256	0.022920439	0.00033389527
0.21140405	0.023499482	0.00033482306
0.21153554	0.023343639	0.00033498350
0.21166703	0.023038336	0.00033354876
0.21179852	0.023401448	0.00033415222
0.21193001	0.023382842	0.00033428163
0.21206150	0.023440518	0.00033325149
0.21219299	0.023344714	0.00033300955
0.21232447	0.023391074	0.00033577466
0.21245596	0.022819423	0.00033047418
0.21258745	0.023215326	0.00033426415
0.21271894	0.023077071	0.00033195049
0.21285043	0.023445158	0.00033454342
0.21298192	0.022833309	0.00033266796
0.21311341	0.022308507	0.00032766297
0.21324489	0.023446751	0.00033422385
0.21337638	0.023025569	0.00033106305
0.21350787	0.022543017	0.00032950157
0.21363936	0.022545222	0.00032995422
0.21377085	0.022701821	0.00032934888
0.21390234	0.022596682	0.00032995499
0.21403383	0.022827822	0.00032965215
0.21416532	0.022932369	0.00033162832
0.21429680	0.022826915	0.00033088386
0.21442829	0.023287385	0.00033301263
0.21455978	0.023484240	0.00033255765
0.21469127	0.023203251	0.00033159770
0.21482276	0.023457433	0.00033301875
0.21495425	0.022855225	0.00033009162
0.21508574	0.022962567	0.00033087461
0.21521723	0.023492380	0.00033355838
0.21534871	0.023207154	0.00033203508
0.21548020	0.023513980	0.00033070311
0.21561169	0.023257679	0.00033176951
0.21574318	0.023441818	0.00033353233
0.21587467	0.023742445	0.00033279629
0.21600616	0.023734355	0.00033440902
0.21613765	0.023924425	0.00033293127
0.21626913	0.022965738	0.00033058124
0.21640062	0.022934929	0.00032935834
0.21653211	0.023767370	0.00033431719
0.21666360	0.022905158	0.00032830684
0.21679509	0.022908287	0.00032693251
0.21692658	0.023586736	0.00033311394
0.21705807	0.023086334	0.00032965436
0.21718956	0.022953076	0.00032817412
0.21732104	0.023097822	0.00033029447
0.21745253	0.022925343	0.00032752724
0.21758402	0.022636396	0.00032768309
0.21771551	0.023038157	0.00032861345
0.21784700	0.023684049	0.00032988695
0.21797849	0.022403714	0.00032522706
0.21810998	0.023720105	0.00033171160
0.21824147	0.023048631	0.00032847964
0.21837295	0.023040208	0.00033007808
0.21850444	0.023286752	0.00032762112
0.21863593	0.023190166	0.00033006429
0.21876742	0.023515987	0.00032893490
0.21889891	0.023106458	0.00032948692
0.21903040	0.022738438	0.00032765365
0.21916189	0.023051169	0.00032622563
0.21929337	0.022709041	0.00032637251
0.21942486	0.022496663	0.00032370346
0.21955635	0.023634506	0.00033097116
0.21968784	0.023528324	0.00033089063
0.21981933	0.022883461	0.00032428933
0.21995082	0.023744612	0.00033097449
0.22008231	0.023286548	0.00032694036
0.22021380	0.023430683	0.00032981403
0.22034528	0.022801160	0.00032607522
0.22047677	0.023266533	0.00032521499
0.22060826	0.022684542	0.00032485693
0.22073975	0.023502560	0.00032938311
0.22087124	0.023271087	0.00032810840
0.22100273	0.023681884	0.00033001500
0.22113422	0.022520991	0.00032237527
0.22126571	0.023740301	0.00033036960
0.22139719	0.022880631	0.00032498968
0.22152868	0.022579301	0.00032314736
0.22166017	0.022893689	0.00032664558
0.22179166	0.023173517	0.00032506572
0.22192315	0.023110798	0.00032716495
0.22205464	0.022678822	0.00032371185
0.22218613	0.023215323	0.00032762197
0.22231761	0.023483629	0.00032746865
0.22244910	0.023065599	0.00032578707
0.22258059	0.022744362	0.00032344903
0.22271208	0.023733005	0.00032903982
0.22284357	0.022570303	0.00032274594
0.22297506	0.022907712	0.00032493174
0.22310655	0.022150919	0.00031873910
0.22323804	0.022998403	0.00032515867
0.22336952	0.023432716	0.00032844364
0.22350101	0.022588020	0.00032208844
0.22363250	0.022905387	0.00032362218
0.22376399	0.022860275	0.00032294402
0.22389548	0.022743414	0.00032387674
0.22402697	0.022857566	0.00032373902
0.22415846	0.023575439	0.00032683732
0.22428995	0.022536106	0.00032246619
0.22442143	0.023138957	0.00032346089
0.22455292	0.022846841	0.00032322990
0.22468441	0.022999937	0.00032447718
0.22481590	0.023272988	0.00032603510
0.22494739	0.022985392	0.00032283206
0.22507888	0.023582973	0.00032673567
0.22521037	0.022736900	0.00032191537
0.22534186	0.023565088	0.00032670487
0.22547334	0.022845948	0.00032242736
0.22560483	0.022655039	0.00032024685
0.22573632	0.023044730	0.00032430123
0.22586781	0.023413152	0.00032509301
0.22599930	0.023227043	0.00032566945
0.22613079	0.023197433	0.00032362976
0.22626228	0.023366663	0.00032567651
0.22639376	0.023111091	0.00032359380
0.22652525	0.023411511	0.00032407411
0.22665674	0.023277772	0.00032474118
0.22678823	0.023268224	0.00032284972
0.22691972	0.023328885	0.00032378531
0.22705121	0.022728403	0.00032018208
0.22718270	0.022880910	0.00032143465
0.22731419	0.023188331	0.00032454020
0.22744567	0.022425798	0.00031862870
0.22757716	0.023216610	0.00032203065
0.22770865	0.023271234	0.00032418581
0.22784014	0.023225234	0.00032281122
0.22797163	0.023186490	0.00032346197
0.22810312	0.023656167	0.00032357388
0.22823461	0.022581717	0.00031962176
0.22836610	0.023018995	0.00032233965
0.22849758	0.022911712	0.00031991784
0.22862907	0.023465401	0.00032458597
0.22876056	0.023202836	0.00032174483
0.22889205	0.023026659	0.00032039449
0.22902354	0.022882041	0.00032160285
0.22915503	0.023142570	0.00032084187
0.22928652	0.023397497	0.00032435670
0.22941800	0.023306959	0.00032184912
0.22954949	0.023038401	0.00032106566
0.22968098	0.023535534	0.00032373603
0.22981247	0.023249193	0.00032083784
0.22994396	0.023258516	0.00032192097
0.23007545	0.022937712	0.00032302994
0.23020694	0.023228795	0.00032753032
0.23033843	0.022982636	0.00033102151
0.23046991	0.023212055	0.00033285211
0.23060140	0.022900330	0.00033318438
0.23073289	0.022993595	0.00033418892
0.23086438	0.023174991	0.00033518213
0.23099587	0.023569940	0.00034162988
0.23112736	0.023280705	0.00033920956
0.23125885	0.022546109	0.00033890914
0.23139034	0.022945836	0.00033837203
0.23152182	0.023112104	0.00034177246
0.23165331	0.023560363	0.00034673936
0.23178480	0.023003250	0.00034282741
0.23191629	0.022701757	0.00034312163
0.23204778	0.023195734	0.00034595073
0.23217927	0.023067782	0.00034492839
0.23231076	0.023015368	0.00034779765
0.23244224	0.023094231	0.00034712978
0.23257373	0.023493834	0.00035083067
0.23270522	0.023068732	0.00034861219
0.23283671	0.023123013	0.00034737574
0.23296820	0.023950132	0.00035408611
0.23309969	0.023349365	0.00034980476
0.23323118	0.023700883	0.00035080243
0.23336267	0.022927350	0.00034782154
0.23349415	0.022558773	0.00034489415
0.23362564	0.023389054	0.00035188906
0.23375713	0.022869254	0.00034860169
0.23388862	0.022949110	0.00034808328
0.23402011	0.023079484	0.00035211300
0.23415160	0.023000550	0.00034883128
0.23428309	0.022970712	0.00034966635
0.23441458	0.023086005	0.00034968063
0.23454606	0.022992438	0.00035084307
0.23467755	0.023455248	0.00035341037
0.23480904	0.024299367	0.00035856376
0.23494053	0.023758558	0.00035470050
0.23507202	0.023287965	0.00035483754
0.23520351	0.023381750	0.00035453172
0.23533500	0.022773748	0.00034949370
0.23546648	0.022623302	0.00034960712
0.23559797	0.022827958	0.00035180920
0.23572946	0.023257752	0.00035452569
0.23586095	0.023343384	0.00035455669
0.23599244	0.023400224	0.00035611022
0.23612393	0.023350417	0.00035394597
0.23625542	0.022705022	0.00035224043
0.23638691	0.023249810	0.00035509424
0.23651839	0.023415530	0.00035449468
0.23664988	0.022826382	0.00035373654
0.23678137	0.023203227	0.00035439124
0.23691286	0.023345101	0.00035581657
0.23704435	0.022952650	0.00035423669
0.23717584	0.022918341	0.00035252321
0.23730733	0.023289896	0.00035791831
0.23743882	0.023462154	0.00035729397
0.23757030	0.022727708	0.00035399906
0.23770179	0.023198085	0.00035794056
0.23783328	0.023173023	0.00035568608
0.23796477	0.022956248	0.00035627065
0.23809626	0.022800364	0.00035315521
0.23822775	0.022938228	0.00035606261
0.23835924	0.022925685	0.00035783816
0.23849072	0.023336571	0.00035575700
0.23862221	0.022951287	0.00035633254
0.23875370	0.022975834	0.00035546278
0.23888519	0.023388236	0.00035944316
0.23901668	0.023175943	0.00035952223
0.23914817	0.023274466	0.00035562508
0.23927966	0.022691778	0.00035612458
0.23941115	0.023064109	0.00035779128
0.23954263	0.022952057	0.00035718423
0.23967412	0.023389807	0.00036095067
0.23980561	0.023726511	0.00036076658
0.23993710	0.023069777	0.00035885890
0.24006859	0.022832721	0.00035663279
0.24020008	0.023369123	0.00036116075
0.24033157	0.023245877	0.00036015473
0.24046306	0.022808894	0.00035643897
0.24059454	0.023010509	0.00035905156
0.24072603	0.022735287	0.00035846169
0.24085752	0.023527740	0.00036233425
0.24098901	0.023539229	0.00036430997
0.24112050	0.022973294	0.00035671726
0.24125199	0.023936334	0.00036436952
0.24138348	0.023613111	0.00036361477
0.24151496	0.023426333	0.00035998145
0.24164645	0.022737865	0.00035794759
0.24177794	0.022691562	0.00035675631
0.24190943	0.023368462	0.00036347164
0.24204092	0.023736920	0.00036493675
0.24217241	0.023095552	0.00036046272
0.24230390	0.022989096	0.00036119797
0.24243539	0.023283526	0.00036059002
0.24256687	0.023512709	0.00036328835
0.24269836	0.023500806	0.00036461841
0.24282985	0.022808230	0.00035910340
0.24296134	0.023822549	0.00036602695
0.24309283	0.023136584	0.00036040278
0.24322432	0.022831827	0.00035953181
0.24335581	0.022843296	0.00036191884
0.24348730	0.023033172	0.00036128499
0.24361878	0.023221751	0.00036257178
0.24375027	0.023250763	0.00036140981
0.24388176	0.023650799	0.00036503140
0.24401325	0.022712313	0.00036138936
0.24414474	0.022768185	0.00035824020
0.24427623	0.022805122	0.00036094835
0.24440772	0.023601080	0.00036547991
0.24453920	0.022995983	0.00036165760
0.24467069	0.023132850	0.00036546304
0.24480218	0.022842034	0.00036002667
0.24493367	0.022540504	0.00035927104
0.24506516	0.023599598	0.00036608474
0.24519665	0.022831666	0.00036106796
0.24532814	0.023003325	0.00036348735
0.24545963	0.022921904	0.00036239986
0.24559111	0.023200132	0.00036423120
0.24572260	0.023102342	0.00036306000
0.24585409	0.023400303	0.00036515414
0.24598558	0.022647902	0.00036225717
0.24611707	0.023441245	0.00036543716
0.24624856	0.022560669	0.00035950184
0.24638005	0.022950671	0.00036338152
0.24651154	0.022993406	0.00036314373
0.24664302	0.023240872	0.00036651174
0.24677451	0.023219296	0.00036390381
0.24690600	0.023383372	0.00036646211
0.24703749	0.022946367	0.00036462759
0.24716898	0.023006344	0.00036373175
0.24730047	0.023423751	0.00036743580
0.24743196	0.022879841	0.00036354475
0.24756345	0.022768167	0.00036347355
0.24769493	0.023215061	0.00036635187
0.24782642	0.023239206	0.00036473061
0.24795791	0.023116955	0.00036647696
0.24808940	0.022988306	0.00036449307
0.24822089	0.022684505	0.00036172768
0.24835238	0.023602066	0.00036994791
0.24848387	0.023100770	0.00036516682
0.24861535	0.023043761	0.00036661396
0.24874684	0.023138352	0.00036506398
0.24887833	0.022945259	0.00036458773
0.24900982	0.023306980	0.00036881891
0.24914131	0.023883222	0.00037078337
0.24927280	0.022903917	0.00036575629
0.24940429	0.023567391	0.00036914593
0.24953578	0.022757813	0.00036404963
0.24966726	0.023064692	0.00036810525
0.24979875	0.023370980	0.00036654452
0.24993024	0.022743109	0.00036673125
0.25006173	0.022629923	0.00036239873
0.25019322	0.023211092	0.00036713243
0.25032471	0.023276822	0.00037061185
0.25045620	0.022763495	0.00036382201
0.25058769	0.023460600	0.00036930052
0.25071917	0.023020019	0.00036628226
0.25085066	0.022767239	0.00036430508
0.25098215	0.022560906	0.00036489726
0.25111364	0.023193767	0.00036676961
0.25124513	0.022292636	0.00036281167
0.25137662	0.023001884	0.00036741048
0.25150811	0.023444933	0.00036865206
0.25163959	0.023340581	0.00037034911
0.25177108	0.022270526	0.00036023996
0.25190257	0.023223439	0.00037046447
0.25203406	0.024435023	0.00037689498
0.25216555	0.024508071	0.00037585428
0.25229704	0.023405420	0.00037137086
0.25242853	0.024178586	0.00037415125
0.25256002	0.022592320	0.00036570781
0.25269150	0.023442618	0.00037094606
0.25282299	0.023565929	0.00037063487
0.25295448	0.024114143	0.00037662957
0.25308597	0.022900366	0.00036513480
0.25321746	0.022943592	0.00036905223
0.25334895	0.023012197	0.00036792323
0.25348044	0.023446556	0.00037009433
0.25361193	0.023300879	0.00037093682
0.25374341	0.023073907	0.00036772875
0.25387490	0.022553075	0.00036527540
0.25400639	0.022708197	0.00037333687
0.25413788	0.022841656	0.00037666650
0.25426937	0.022975288	0.00038266464
0.25440086	0.023405511	0.00038983663
0.25453235	0.023450008	0.00039304235
0.25466383	0.023445803	0.00039414349
0.25479532	0.023300084	0.00039479437
0.25492681	0.024215244	0.00040421552
0.25505830	0.022795767	0.00039557426
0.25518979	0.023059659	0.00039978239
0.25532128	0.023971809	0.00040735383
0.25545277	0.023039474	0.00040352935
0.25558426	0.022564900	0.00040142897
0.25571574	0.022909527	0.00040569306
0.25584723	0.023370908	0.00041049950
0.25597872	0.022294825	0.00040540713
0.25611021	0.023252131	0.00041212435
0.25624170	0.023152623	0.00041349878
0.25637319	0.023194644	0.00041762740
0.25650468	0.022213018	0.00040826200
0.25663617	0.022515938	0.00041352061
0.25676765	0.023372814	0.00042269768
0.25689914	0.023210287	0.00042307415
0.25703063	0.023347964	0.00042586952
0.25716212	0.023150293	0.00042434658
0.25729361	0.023806274	0.00043144175
0.25742510	0.023280981	0.00042996547
0.25755659	0.022971344	0.00042931434
0.25768807	0.023616516	0.00043636959
0.25781956	0.023705607	0.00043498070
0.25795105	0.023246857	0.00043226738
0.25808254	0.023065492	0.00043827298
0.25821403	0.023169237	0.00043646366
0.25834552	0.022520298	0.00043293460
0.25847701	0.022924175	0.00043601577
0.25860850	0.023123953	0.00043973656
0.25873998	0.023144687	0.00044042528
0.25887147	0.022672588	0.00044047936
0.25900296	0.022746980	0.00043922411
0.25913445	0.023258417	0.00044317587
0.25926594	0.023072630	0.00044261623
0.25939743	0.024100886	0.00045274377
0.25952892	0.022807113	0.00044229179
0.25966041	0.023281482	0.00044997425
0.25979189	0.023040228	0.00044479871
0.25992338	0.022617911	0.00044416140
0.26005487	0.023559086	0.00045259207
0.26018636	0.023303631	0.00044823347
0.26031785	0.022541341	0.00044419370
0.26044934	0.022161116	0.00044151790
0.26058083	0.023760008	0.00045516467
0.26071231	0.022180843	0.00044741213
0.26084380	0.023356446	0.00045170043
0.26097529	0.023021140	0.00045499497
0.26110678	0.022830093	0.00045051108
0.26123827	0.023417704	0.00045918017
0.26136976	0.023118429	0.00045681049
0.26150125	0.022618779	0.00045195646
0.26163274	0.023580528	0.00046037226
0.26176422	0.022696387	0.00045262213
0.26189571	0.023497021	0.00046360888
0.26202720	0.022428797	0.00045319773
0.26215869	0.022418481	0.00045360063
0.26229018	0.023254005	0.00046383743
0.26242167	0.023112262	0.00046184265
0.26255316	0.023237241	0.00046245619
0.26268465	0.024029876	0.00047067558
0.26281613	0.022795130	0.00045974866
0.26294762	0.023160656	0.00046272551
0.26307911	0.022949688	0.00046223387
0.26321060	0.022766223	0.00046467556
0.26334209	0.023059274	0.00046778756
0.26347358	0.022993733	0.00046674474
0.26360507	0.023696258	0.00047252775
0.26373655	0.023174211	0.00046731135
0.26386804	0.022638433	0.00046538097
0.26399953	0.022559513	0.00046651075
0.26413102	0.023467136	0.00047134091
0.26426251	0.022747287	0.00046704143
0.26439400	0.023089736	0.00047016771
0.26452549	0.023131866	0.00047560352
0.26465698	0.023477811	0.00047744814
0.26478846	0.023051287	0.00046925480
0.26491995	0.023135073	0.00047806914
0.26505144	0.022136554	0.00046583093
0.26518293	0.023144885	0.00047711391
0.26531442	0.023055556	0.00047888492
0.26544591	0.022864579	0.00047291603
[truncated: 567 more rows]
