# Supplementary material for: Invariant surface glycoprotein 65 of Trypanosoma brucei is a complement C3 receptor
Source: Nat Commun. 2022 Aug 29;13:5085. doi: 10.1038/s41467-022-32728-9 (PMC9424271; doi:10.1038/s41467-022-32728-9)
Supplement: Supplementary file 4 — supplementary data 2 [file 41467_2022_32728_MOESM4_ESM.zip › b21-414646_00182.dat]

0.0026000000	40.422321	0.13829157
0.0027314887	29.143555	0.10786070
0.0028629774	22.653414	0.090928451
0.0029944661	17.456627	0.076604689
0.0031259548	12.482388	0.059526395
0.0032574435	11.058206	0.057994218
0.0033889322	8.8419268	0.049022057
0.0035204209	11.658526	0.049010936
0.0036519096	12.500096	0.047093119
0.0037833983	10.157074	0.040022925
0.0039148870	8.4268677	0.035175518
0.0040463757	6.8240107	0.030452501
0.0041778644	5.5650196	0.025775584
0.0043093531	4.6941201	0.023242491
0.0044408418	3.8565347	0.020261662
0.0045723305	3.1453306	0.018298252
0.0047038192	2.8914578	0.016791515
0.0048353079	2.5140388	0.015200073
0.0049667966	2.2481705	0.014322463
0.0050982853	1.9077799	0.012498818
0.0052297740	1.7762883	0.012218055
0.0053612627	1.5553196	0.011040358
0.0054927514	1.4128135	0.010243429
0.0056242401	1.2758711	0.0097061614
0.0057557288	1.2033593	0.0091651437
0.0058872175	1.1007572	0.0086483651
0.0060187062	1.0322786	0.0083528513
0.0061501949	0.91670534	0.0075396029
0.0062816836	0.91617751	0.0077076842
0.0064131723	0.83948447	0.0072326363
0.0065446610	0.80750038	0.0069919349
0.0066761496	0.77161106	0.0068026272
0.0068076383	0.72698510	0.0064532366
0.0069391270	0.69944795	0.0064315863
0.0070706157	0.66340048	0.0061645695
0.0072021044	0.65294226	0.0060483550
0.0073335931	0.62004989	0.0058683596
0.0074650818	0.59321631	0.0055728706
0.0075965705	0.58042903	0.0055582272
0.0077280592	0.55599572	0.0054174562
0.0078595479	0.51348385	0.0050817572
0.0079910366	0.49666824	0.0050276349
0.0081225253	0.48009024	0.0048016227
0.0082540140	0.46924666	0.0047740850
0.0083855027	0.45625063	0.0047255127
0.0085169914	0.43056688	0.0044967974
0.0086484801	0.41071948	0.0043599909
0.0087799688	0.38943559	0.0041706361
0.0089114575	0.38372369	0.0041618229
0.0090429462	0.35638794	0.0039827962
0.0091744349	0.34455452	0.0038824431
0.0093059236	0.33973502	0.0038097996
0.0094374123	0.32673394	0.0037114481
0.0095689010	0.30547993	0.0035309110
0.0097003897	0.29633760	0.0035057880
0.0098318784	0.27760815	0.0033446765
0.0099633671	0.27275384	0.0032792958
0.010094856	0.26238150	0.0032064575
0.010226345	0.24652061	0.0030346888
0.010357833	0.24290730	0.0030899135
0.010489322	0.22375306	0.0028783439
0.010620811	0.21603087	0.0028079648
0.010752299	0.21173418	0.0027680626
0.010883788	0.19591821	0.0026078421
0.011015277	0.19938636	0.0026785600
0.011146765	0.18532813	0.0025026068
0.011278254	0.17454802	0.0024198472
0.011409743	0.16701772	0.0023419325
0.011541231	0.15896152	0.0022505323
0.011672720	0.15146627	0.0022021123
0.011804209	0.14247307	0.0020553512
0.011935698	0.13750775	0.0020141306
0.012067186	0.12818015	0.0019334874
0.012198675	0.12345731	0.0018361134
0.012330164	0.12009459	0.0018146229
0.012461652	0.11638781	0.0017662916
0.012593141	0.10923412	0.0016730174
0.012724630	0.10518937	0.0016421795
0.012856118	0.10219421	0.0015664823
0.012987607	0.099885028	0.0015666432
0.013119096	0.092543081	0.0014756423
0.013250585	0.089121288	0.0014324153
0.013382073	0.090183658	0.0014452060
0.013513562	0.090675007	0.0014260528
0.013645051	0.083737489	0.0013807451
0.013776539	0.079546927	0.0013396155
0.013908028	0.079165831	0.0013128793
0.014039517	0.080430718	0.0013160617
0.014171005	0.076115259	0.0012726547
0.014302494	0.071152817	0.0012337467
0.014433983	0.072657804	0.0012466158
0.014565472	0.072817588	0.0012221409
0.014696960	0.070486018	0.0012098799
0.014828449	0.067561411	0.0011662308
0.014959938	0.067136055	0.0011697372
0.015091426	0.066581221	0.0011657597
0.015222915	0.063638916	0.0011130415
0.015354404	0.065084412	0.0011304006
0.015485892	0.063161862	0.0011038457
0.015617381	0.060745515	0.0010852482
0.015748870	0.060018076	0.0010786325
0.015880359	0.060099042	0.0010622302
0.016011847	0.061271831	0.0010739312
0.016143336	0.054762788	0.0010055142
0.016274825	0.052055816	0.00098251725
0.016406313	0.051622757	0.00097071043
0.016537802	0.051721740	0.00096524213
0.016669291	0.052161831	0.00096494950
0.016800779	0.053535565	0.00097705386
0.016932268	0.057650498	0.0010088774
0.017063757	0.061386313	0.0010371387
0.017195246	0.058946625	0.0010083702
0.017326734	0.059476761	0.0010119890
0.017458223	0.058286081	0.00099562211
0.017589712	0.056397708	0.00097653085
0.017721200	0.057290477	0.00098844616
0.017852689	0.056984542	0.00096479178
0.017984178	0.054799135	0.00095520684
0.018115666	0.055437082	0.00095590314
0.018247155	0.052979768	0.00092771407
0.018378644	0.055042906	0.00094743343
0.018510133	0.053168508	0.00092159327
0.018641621	0.051285978	0.00090303125
0.018773110	0.050364353	0.00089288069
0.018904599	0.051315543	0.00089897467
0.019036087	0.050665470	0.00088828165
0.019167576	0.049021438	0.00086785803
0.019299065	0.048368674	0.00085698730
0.019430553	0.047169247	0.00085168758
0.019562042	0.046923832	0.00084215142
0.019693531	0.047018036	0.00084222348
0.019825019	0.044182936	0.00081156196
0.019956508	0.045628983	0.00081850613
0.020087997	0.044703002	0.00081526907
0.020219486	0.044674339	0.00080739960
0.020350974	0.044965257	0.00081673603
0.020482463	0.044274230	0.00079659216
0.020613952	0.044080053	0.00079111698
0.020745440	0.043353364	0.00079217493
0.020876929	0.042604411	0.00077551400
0.021008418	0.042725277	0.00077837264
0.021139906	0.040282127	0.00075231553
0.021271395	0.042256914	0.00076337171
0.021402884	0.040233918	0.00074802276
0.021534373	0.039562934	0.00073855426
0.021665861	0.040042605	0.00073903764
0.021797350	0.039670019	0.00073424338
0.021928839	0.038530961	0.00071496066
0.022060327	0.038961975	0.00072628177
0.022191816	0.039556565	0.00072351383
0.022323305	0.038610042	0.00071669487
0.022454793	0.037369385	0.00070167105
0.022586282	0.036697911	0.00069109225
0.022717771	0.036411649	0.00069365401
0.022849260	0.034968909	0.00067262553
0.022980748	0.036583649	0.00068934056
0.023112237	0.035658863	0.00067578858
0.023243726	0.036624989	0.00068010989
0.023375214	0.037299379	0.00069030824
0.023506703	0.037807450	0.00068971672
0.023638192	0.036963844	0.00068016625
0.023769680	0.037920339	0.00068901540
0.023901169	0.036270759	0.00066965310
0.024032658	0.036418730	0.00067294235
0.024164147	0.036590644	0.00066962197
0.024295635	0.037957056	0.00067668677
0.024427124	0.036814975	0.00066694797
0.024558613	0.035979681	0.00065521345
0.024690101	0.035958654	0.00066269652
0.024821590	0.037707367	0.00066944993
0.024953079	0.036670671	0.00065743241
0.025084567	0.035763934	0.00065127873
0.025216056	0.037711906	0.00066102871
0.025347545	0.036411318	0.00065475736
0.025479034	0.036053201	0.00064519276
0.025610522	0.035315756	0.00063485563
0.025742011	0.036170231	0.00064381396
0.025873500	0.035826059	0.00063883580
0.026004988	0.035625922	0.00063811296
0.026136477	0.034958899	0.00063005358
0.026267966	0.035764283	0.00063045955
0.026399454	0.035050542	0.00062882585
0.026530943	0.035304501	0.00062545822
0.026662432	0.035742621	0.00063139195
0.026793920	0.034845455	0.00062160486
0.026925409	0.034822246	0.00061602393
0.027056898	0.035020006	0.00061997085
0.027188387	0.034545500	0.00060900666
0.027319875	0.034593264	0.00061466517
0.027451364	0.034218625	0.00060717343
0.027582853	0.033886145	0.00060162970
0.027714341	0.034400164	0.00060531262
0.027845830	0.033444966	0.00059409452
0.027977319	0.034130867	0.00060260734
0.028108807	0.034708599	0.00060187195
0.028240296	0.033930513	0.00059447421
0.028371785	0.033718774	0.00059220415
0.028503274	0.034025326	0.00059389095
0.028634762	0.033689294	0.00058861044
0.028766251	0.033992155	0.00059131212
0.028897740	0.033905882	0.00058276110
0.029029228	0.033468990	0.00058386160
0.029160717	0.035371958	0.00059928173
0.029292206	0.033165154	0.00057905063
0.029423694	0.032359657	0.00057302287
0.029555183	0.033723392	0.00057510549
0.029686672	0.032115653	0.00056688624
0.029818161	0.033312437	0.00057555245
0.029949649	0.032544811	0.00056488279
0.030081138	0.032685427	0.00056723303
0.030212627	0.032947993	0.00056458013
0.030344115	0.032195023	0.00055920165
0.030475604	0.033758114	0.00057223592
0.030607093	0.033217729	0.00056792347
0.030738581	0.031740448	0.00055379377
0.030870070	0.031835464	0.00055126940
0.031001559	0.030945826	0.00054144574
0.031133048	0.032407318	0.00055619283
0.031264536	0.032672535	0.00055348853
0.031396025	0.031162790	0.00054377037
0.031527514	0.032532874	0.00055124648
0.031659002	0.031766164	0.00054272446
0.031790491	0.031049996	0.00053821346
0.031921980	0.032074423	0.00054264243
0.032053468	0.032277537	0.00054774343
0.032184957	0.032388811	0.00054101169
0.032316446	0.032351421	0.00053897377
0.032447935	0.031697143	0.00053925518
0.032579423	0.031256060	0.00053184865
0.032710912	0.031244506	0.00053151587
0.032842401	0.031845881	0.00053463576
0.032973889	0.031657502	0.00053145730
0.033105378	0.031412026	0.00053122550
0.033236867	0.031448029	0.00052906932
0.033368355	0.031945582	0.00054109954
0.033499844	0.030192338	0.00052588471
0.033631333	0.030121866	0.00052544190
0.033762822	0.029795601	0.00052996090
0.033894310	0.031465465	0.00053938608
0.034025799	0.030957569	0.00053781829
0.034157288	0.029523592	0.00052501487
0.034288776	0.030546297	0.00053458502
0.034420265	0.031168134	0.00054353866
0.034551754	0.031023057	0.00053782698
0.034683242	0.029489932	0.00052910466
0.034814731	0.030163072	0.00053157613
0.034946220	0.030201400	0.00053205804
0.035077708	0.031083379	0.00054448304
0.035209197	0.029911164	0.00053268952
0.035340686	0.029759778	0.00052933148
0.035472175	0.029511189	0.00053605611
0.035603663	0.028870584	0.00053371467
0.035735152	0.029113682	0.00054314837
0.035866641	0.029286378	0.00054502464
0.035998129	0.028841326	0.00053851276
0.036129618	0.029471297	0.00054697736
0.036261107	0.028839168	0.00053895854
0.036392595	0.029147128	0.00054948100
0.036524084	0.029575458	0.00054970034
0.036655573	0.029050329	0.00054163708
0.036787062	0.029412667	0.00055089132
0.036918550	0.028621783	0.00054016593
0.037050039	0.029834396	0.00055592371
0.037181528	0.029392853	0.00054763023
0.037313016	0.028851766	0.00054589179
0.037444505	0.029857778	0.00055596340
0.037575994	0.029432486	0.00055204299
0.037707482	0.028100593	0.00054586647
0.037838971	0.028994112	0.00055284391
0.037970460	0.028324212	0.00054207135
0.038101949	0.028670181	0.00055109617
0.038233437	0.028290696	0.00054216918
0.038364926	0.029184349	0.00054446458
0.038496415	0.029969910	0.00054834407
0.038627903	0.029659316	0.00054198406
0.038759392	0.028357709	0.00053358919
0.038890881	0.030104829	0.00054069491
0.039022369	0.028943811	0.00053482335
0.039153858	0.030019565	0.00053872979
0.039285347	0.030108936	0.00053610787
0.039416836	0.030042044	0.00053901044
0.039548324	0.029635532	0.00053430279
0.039679813	0.029104469	0.00052866200
0.039811302	0.029878870	0.00053711212
0.039942790	0.029242772	0.00052776670
0.040074279	0.029712744	0.00053401031
0.040205768	0.029586886	0.00052900655
0.040337256	0.028694020	0.00052042730
0.040468745	0.029868517	0.00053117396
0.040600234	0.028988227	0.00052123430
0.040731723	0.030039577	0.00053114871
0.040863211	0.029398622	0.00052672631
0.040994700	0.029285199	0.00052187904
0.041126189	0.028919312	0.00052268493
0.041257677	0.029630794	0.00052409442
0.041389166	0.029793470	0.00052381742
0.041520655	0.029609426	0.00052448739
0.041652143	0.030002621	0.00052527439
0.041783632	0.030200212	0.00052734532
0.041915121	0.029460483	0.00051909231
0.042046610	0.028763574	0.00051516972
0.042178098	0.029641482	0.00052084333
0.042309587	0.028583715	0.00051155915
0.042441076	0.029628233	0.00052015735
0.042572564	0.029910072	0.00052109663
0.042704053	0.028702957	0.00050789479
0.042835542	0.029790944	0.00052031375
0.042967030	0.029623854	0.00051722527
0.043098519	0.029793890	0.00051996950
0.043230008	0.029779623	0.00051725869
0.043361496	0.029358821	0.00050967181
0.043492985	0.029562856	0.00051544484
0.043624474	0.029245202	0.00051124286
0.043755963	0.029478227	0.00051412450
0.043887451	0.029061970	0.00050762132
0.044018940	0.029735337	0.00051124510
0.044150429	0.029266820	0.00051463190
0.044281917	0.029521789	0.00051007233
0.044413406	0.028487728	0.00050440834
0.044544895	0.028447855	0.00050036547
0.044676383	0.028800779	0.00050295565
0.044807872	0.028482024	0.00050171057
0.044939361	0.028473797	0.00050073821
0.045070850	0.029294766	0.00050548089
0.045202338	0.029354312	0.00050635574
0.045333827	0.028927261	0.00049816666
0.045465316	0.029077307	0.00050620896
0.045596804	0.028488100	0.00050011551
0.045728293	0.030449043	0.00051250042
0.045859782	0.029341321	0.00050412038
0.045991270	0.030265486	0.00050624471
0.046122759	0.029448486	0.00050503638
0.046254248	0.029305177	0.00051117579
0.046385737	0.029321850	0.00051310546
0.046517225	0.029055691	0.00051241742
0.046648714	0.029893007	0.00052066520
0.046780203	0.029176083	0.00052162994
0.046911691	0.029313506	0.00052178496
0.047043180	0.028320235	0.00051384079
0.047174669	0.028549991	0.00051663651
0.047306157	0.028748667	0.00052060470
0.047437646	0.028853067	0.00052279799
0.047569135	0.030154241	0.00053507094
0.047700624	0.030511044	0.00053452136
0.047832112	0.028751123	0.00052594425
0.047963601	0.028746507	0.00052167129
0.048095090	0.029195222	0.00053205623
0.048226578	0.029495610	0.00053580329
0.048358067	0.029328928	0.00053001841
0.048489556	0.029451455	0.00053367720
0.048621044	0.028665498	0.00052827633
0.048752533	0.030007203	0.00054265762
0.048884022	0.029790253	0.00053922039
0.049015511	0.029000776	0.00053193432
0.049146999	0.028927257	0.00053242158
0.049278488	0.029176469	0.00053469212
0.049409977	0.028756267	0.00053583293
0.049541465	0.029774427	0.00054062632
0.049672954	0.029692124	0.00054219297
0.049804443	0.029676833	0.00054068445
0.049935931	0.028925571	0.00053779462
0.050067420	0.029277144	0.00054094607
0.050198909	0.028809146	0.00053721051
0.050330398	0.029279547	0.00053894973
0.050461886	0.029463212	0.00054010715
0.050593375	0.029885834	0.00054483802
0.050724864	0.030465750	0.00055328379
0.050856352	0.029538140	0.00054603055
0.050987841	0.029914411	0.00054512843
0.051119330	0.028670160	0.00053673367
0.051250818	0.029634964	0.00054782958
0.051382307	0.029312205	0.00054614081
0.051513796	0.030608670	0.00055496629
0.051645284	0.030288453	0.00055101215
0.051776773	0.028899467	0.00054112117
0.051908262	0.030048884	0.00055094271
0.052039751	0.029659610	0.00054862838
0.052171239	0.030059197	0.00055082766
0.052302728	0.030494860	0.00055865503
0.052434217	0.028212778	0.00053697596
0.052565705	0.028818514	0.00054623040
0.052697194	0.029398165	0.00054874173
0.052828683	0.028453475	0.00054399164
0.052960171	0.028619728	0.00054351644
0.053091660	0.028625559	0.00054016647
0.053223149	0.029789625	0.00055233521
0.053354638	0.028953074	0.00054697667
0.053486126	0.029174116	0.00054982666
0.053617615	0.028602091	0.00054320922
0.053749104	0.029503857	0.00054946838
0.053880592	0.027599769	0.00053335860
0.054012081	0.030202975	0.00055872011
0.054143570	0.028834690	0.00054640054
0.054275058	0.028732488	0.00054475394
0.054406547	0.028781829	0.00054674400
0.054538036	0.029293146	0.00055381869
0.054669525	0.029242185	0.00054928556
0.054801013	0.028888620	0.00055044041
0.054932502	0.029646427	0.00055488939
0.055063991	0.029315564	0.00055074597
0.055195479	0.029642079	0.00055883474
0.055326968	0.029184151	0.00055030883
0.055458457	0.028555345	0.00055060779
0.055589945	0.028989935	0.00055144248
0.055721434	0.029677104	0.00055417613
0.055852923	0.029592513	0.00056117997
0.055984412	0.028366640	0.00054819069
0.056115900	0.029103858	0.00055087382
0.056247389	0.029374769	0.00055707549
0.056378878	0.029191406	0.00055132662
0.056510366	0.029468126	0.00055764701
0.056641855	0.029112310	0.00055382316
0.056773344	0.029840205	0.00056243882
0.056904832	0.029671120	0.00055949134
0.057036321	0.029486088	0.00055394102
0.057167810	0.029217428	0.00055466242
0.057299299	0.028656702	0.00055033292
0.057430787	0.030227042	0.00056032940
0.057562276	0.028195969	0.00054766868
0.057693765	0.029226937	0.00054835334
0.057825253	0.029382034	0.00055498402
0.057956742	0.029641604	0.00055903368
0.058088231	0.028357020	0.00054515502
0.058219719	0.029203036	0.00055542431
0.058351208	0.028908236	0.00054632757
0.058482697	0.028400463	0.00054424354
0.058614186	0.029307815	0.00055405022
0.058745674	0.029035734	0.00054562226
0.058877163	0.029087069	0.00054784377
0.059008652	0.029478722	0.00054719895
0.059140140	0.029132266	0.00055093189
0.059271629	0.029714718	0.00055325708
0.059403118	0.029537862	0.00054655621
0.059534606	0.028890761	0.00054604470
0.059666095	0.029819746	0.00054786071
0.059797584	0.029014694	0.00054289078
0.059929072	0.028334026	0.00053930112
0.060060561	0.030249841	0.00055054242
0.060192050	0.029699585	0.00054742898
0.060323539	0.029353707	0.00054218375
0.060455027	0.028684950	0.00054011174
0.060586516	0.029025340	0.00054358935
0.060718005	0.029733531	0.00054299873
0.060849493	0.028827277	0.00053810136
0.060980982	0.027904365	0.00053215552
0.061112471	0.028597657	0.00053437300
0.061243959	0.029068001	0.00054382991
0.061375448	0.028892812	0.00053508418
0.061506937	0.029276426	0.00054329051
0.061638426	0.029330131	0.00054100418
0.061769914	0.028968240	0.00053898450
0.061901403	0.028919971	0.00053932192
0.062032892	0.029709633	0.00054234613
0.062164380	0.029161147	0.00053946965
0.062295869	0.029143255	0.00053964476
0.062427358	0.029515797	0.00054058366
0.062558846	0.029694351	0.00054751179
0.062690335	0.028583446	0.00053058267
0.062821824	0.028420533	0.00053286722
0.062953313	0.028143156	0.00052916195
0.063084801	0.030091112	0.00054307947
0.063216290	0.028951827	0.00053657877
0.063347779	0.029410266	0.00053795112
0.063479267	0.029339856	0.00053450473
0.063610756	0.029108271	0.00053942671
0.063742245	0.028566969	0.00053222880
0.063873733	0.028667166	0.00053554685
0.064005222	0.028496706	0.00052977750
0.064136711	0.029647510	0.00053895659
0.064268200	0.029710589	0.00053901024
0.064399688	0.029396093	0.00053516113
0.064531177	0.029305273	0.00053739890
0.064662666	0.029249187	0.00053301233
0.064794154	0.029682779	0.00053709142
0.064925643	0.029197027	0.00053632905
0.065057132	0.029324744	0.00053592593
0.065188620	0.028067793	0.00052712053
0.065320109	0.028053450	0.00052385902
0.065451598	0.029067000	0.00053164127
0.065583087	0.029401884	0.00053611233
0.065714575	0.028648886	0.00052814918
0.065846064	0.028540187	0.00052878046
0.065977553	0.029547682	0.00053530330
0.066109041	0.028455081	0.00052589068
0.066240530	0.028994159	0.00053237950
0.066372019	0.028364704	0.00052439852
0.066503507	0.030058799	0.00053948170
0.066634996	0.029725250	0.00053302667
0.066766485	0.029303475	0.00053176415
0.066897973	0.029024135	0.00053086934
0.067029462	0.027848373	0.00052026914
0.067160951	0.028641436	0.00052973744
0.067292440	0.028776295	0.00052530890
0.067423928	0.028425920	0.00051999532
0.067555417	0.029845012	0.00053621456
0.067686906	0.028998539	0.00052689657
0.067818394	0.029158132	0.00052855352
0.067949883	0.029411866	0.00053146183
0.068081372	0.027952598	0.00051656079
0.068212860	0.028618440	0.00052454863
0.068344349	0.029101992	0.00052894895
0.068475838	0.028593636	0.00052310567
0.068607327	0.029163638	0.00052777496
0.068738815	0.029400739	0.00052410967
0.068870304	0.029365309	0.00052944417
0.069001793	0.029844639	0.00053120176
0.069133281	0.029311957	0.00052557378
0.069264770	0.029150561	0.00052956993
0.069396259	0.029835215	0.00052549073
0.069527747	0.029489452	0.00052949200
0.069659236	0.029292763	0.00052779754
0.069790725	0.029356687	0.00052624170
0.069922214	0.030165641	0.00053320787
0.070053702	0.028813829	0.00051935624
0.070185191	0.029535700	0.00052961365
0.070316680	0.028413813	0.00051500781
0.070448168	0.027582925	0.00051248016
0.070579657	0.028318445	0.00051900239
0.070711146	0.029173979	0.00052122818
0.070842634	0.029347802	0.00052639950
0.070974123	0.028364194	0.00051565354
0.071105612	0.028392067	0.00051576040
0.071237101	0.028129789	0.00051563124
0.071368589	0.027500200	0.00050471382
0.071500078	0.028686248	0.00052167934
0.071631567	0.028070588	0.00051313075
0.071763055	0.027570751	0.00051063616
0.071894544	0.027144431	0.00050585007
0.072026033	0.028134617	0.00050968166
0.072157521	0.028253643	0.00051674291
0.072289010	0.028320806	0.00051506743
0.072420499	0.027599749	0.00050728446
0.072551988	0.027504399	0.00050483745
0.072683476	0.027900130	0.00050840920
0.072814965	0.027955351	0.00051041415
0.072946454	0.027329846	0.00050695729
0.073077942	0.027675229	0.00050686519
0.073209431	0.027925410	0.00050939542
0.073340920	0.027635708	0.00050455605
0.073472408	0.027729586	0.00050855035
0.073603897	0.027630817	0.00050710293
0.073735386	0.027573315	0.00050472210
0.073866875	0.027706080	0.00050677155
0.073998363	0.027408609	0.00050444536
0.074129852	0.027508044	0.00050667360
0.074261341	0.027604599	0.00050831657
0.074392829	0.027483627	0.00050154048
0.074524318	0.026794006	0.00049877620
0.074655807	0.027090684	0.00049971063
0.074787295	0.027872385	0.00050613080
0.074918784	0.028369291	0.00051052549
0.075050273	0.027695826	0.00050181456
0.075181761	0.026916117	0.00049808848
0.075313250	0.027213850	0.00049989411
0.075444739	0.028152220	0.00050702886
0.075576228	0.026913962	0.00049795547
0.075707716	0.028023853	0.00050513329
0.075839205	0.027652570	0.00050241598
0.075970694	0.026964472	0.00049726838
0.076102182	0.027078835	0.00049524046
0.076233671	0.027177912	0.00050039383
0.076365160	0.027951855	0.00050073133
0.076496648	0.027610985	0.00050161273
0.076628137	0.026661593	0.00049462603
0.076759626	0.027211589	0.00049465596
0.076891115	0.027021220	0.00049540055
0.077022603	0.026450400	0.00048987919
0.077154092	0.027750067	0.00049870108
0.077285581	0.028091769	0.00050405164
0.077417069	0.027015117	0.00049273438
0.077548558	0.027463778	0.00050006588
0.077680047	0.027252772	0.00049338336
0.077811535	0.026448717	0.00048912369
0.077943024	0.026555698	0.00048999911
0.078074513	0.027017618	0.00049120535
0.078206002	0.027191638	0.00049594919
0.078337490	0.027161502	0.00049287942
0.078468979	0.027303051	0.00049295263
0.078600468	0.026674181	0.00049076274
0.078731956	0.026474346	0.00048724187
0.078863445	0.026398289	0.00048922999
0.078994934	0.026987620	0.00049118211
0.079126422	0.026508813	0.00048631866
0.079257911	0.026612337	0.00048794747
0.079389400	0.027662454	0.00049548006
0.079520889	0.026204656	0.00048330020
0.079652377	0.026753951	0.00048946685
0.079783866	0.027221308	0.00048932808
0.079915355	0.026165698	0.00048587200
0.080046843	0.026221694	0.00048396950
0.080178332	0.026459528	0.00048554181
0.080309821	0.026863038	0.00048936376
0.080441309	0.026413068	0.00048031615
0.080572798	0.027450457	0.00049302827
0.080704287	0.025512169	0.00047703551
0.080835776	0.026999836	0.00048790770
0.080967264	0.025942645	0.00048504742
0.081098753	0.026213238	0.00047837037
0.081230242	0.026406583	0.00048453369
0.081361730	0.026269623	0.00048354379
0.081493219	0.025961595	0.00047920855
0.081624708	0.026316215	0.00048389627
0.081756196	0.026804233	0.00048068512
0.081887685	0.026804524	0.00048685157
0.082019174	0.026601777	0.00048380268
0.082150663	0.026119639	0.00048007481
0.082282151	0.025987213	0.00048062859
0.082413640	0.027008771	0.00048374824
0.082545129	0.026034070	0.00047787637
0.082676617	0.026514996	0.00048263410
0.082808106	0.026280331	0.00047963145
0.082939595	0.026378535	0.00048163846
0.083071083	0.027053855	0.00048373669
0.083202572	0.025275130	0.00047137985
0.083334061	0.026153068	0.00048036586
0.083465549	0.026041915	0.00047315270
0.083597038	0.026647628	0.00048341744
0.083728527	0.026703647	0.00047790864
0.083860016	0.026327985	0.00047896462
0.083991504	0.025817393	0.00047662887
0.084122993	0.025856145	0.00047340255
0.084254482	0.025817432	0.00047436060
0.084385970	0.026156539	0.00047445520
0.084517459	0.026434210	0.00047805235
0.084648948	0.026161601	0.00047806321
0.084780436	0.026038728	0.00047386947
0.084911925	0.026002087	0.00047515327
0.085043414	0.026692158	0.00047803993
0.085174903	0.025918710	0.00047237821
0.085306391	0.027003632	0.00048508419
0.085437880	0.025893204	0.00047086765
0.085569369	0.025433474	0.00046808452
0.085700857	0.025627155	0.00046897618
0.085832346	0.026062449	0.00047286324
0.085963835	0.025033719	0.00046561715
0.086095323	0.025378584	0.00046699518
0.086226812	0.025619245	0.00046754923
0.086358301	0.026204271	0.00047267159
0.086489790	0.025450657	0.00046716947
0.086621278	0.025892747	0.00047142437
0.086752767	0.026122748	0.00047060730
0.086884256	0.025922180	0.00046795969
0.087015744	0.026260044	0.00047217328
0.087147233	0.026983692	0.00047665895
0.087278722	0.025595450	0.00046842113
0.087410210	0.026008919	0.00046963753
0.087541699	0.026541106	0.00047247794
0.087673188	0.025851399	0.00046963272
0.087804677	0.025112683	0.00045961080
0.087936165	0.025411470	0.00046449454
0.088067654	0.025459705	0.00046420986
0.088199143	0.026255080	0.00046731236
0.088330631	0.026786666	0.00047520851
0.088462120	0.026452253	0.00046997784
0.088593609	0.025939130	0.00046911572
0.088725097	0.025359003	0.00046249141
0.088856586	0.025445277	0.00046232604
0.088988075	0.025834197	0.00046925915
0.089119564	0.026569755	0.00047205408
0.089251052	0.025983461	0.00046840892
0.089382541	0.024570724	0.00045609424
0.089514030	0.025712151	0.00046407856
0.089645518	0.025845710	0.00046610301
0.089777007	0.025336682	0.00046056309
0.089908496	0.025420690	0.00046452208
0.090039984	0.025586943	0.00046314308
0.090171473	0.026028820	0.00046361436
0.090302962	0.025902641	0.00046569823
0.090434451	0.025875056	0.00046317562
0.090565939	0.025799693	0.00046430450
0.090697428	0.025649780	0.00046365755
0.090828917	0.025171724	0.00045526753
0.090960405	0.025406292	0.00046092568
0.091091894	0.025237240	0.00045657925
0.091223383	0.026051430	0.00046615027
0.091354871	0.025713315	0.00046412528
0.091486360	0.024972757	0.00046453246
0.091617849	0.024852353	0.00046990461
0.091749337	0.025925222	0.00048315932
0.091880826	0.025530270	0.00048122658
0.092012315	0.024821996	0.00047751673
0.092143804	0.025349789	0.00048295603
0.092275292	0.025004151	0.00048328092
0.092406781	0.025758613	0.00049262752
0.092538270	0.025198023	0.00049109023
0.092669758	0.024895352	0.00049151717
0.092801247	0.025581396	0.00048021037
0.092932736	0.025145200	0.00047989317
0.093064224	0.025287377	0.00047536870
0.093195713	0.025022597	0.00047328115
0.093327202	0.024235072	0.00046474065
0.093458691	0.025063082	0.00046555490
0.093590179	0.025176167	0.00047030668
0.093721668	0.025244283	0.00047037518
0.093853157	0.025262791	0.00046892050
0.093984645	0.025475210	0.00046868544
0.094116134	0.025201709	0.00046555549
0.094247623	0.025106184	0.00046452374
0.094379111	0.025137033	0.00046598951
0.094510600	0.025042257	0.00046311963
0.094642089	0.024906560	0.00046205144
0.094773578	0.025201369	0.00046121437
0.094905066	0.025532321	0.00046677906
0.095036555	0.025111833	0.00046569997
0.095168044	0.024857393	0.00045748176
0.095299532	0.023540466	0.00045002268
0.095431021	0.024485060	0.00045309971
0.095562510	0.024946833	0.00046150743
0.095693998	0.024156118	0.00045540451
0.095825487	0.024441614	0.00045178592
0.095956976	0.024868152	0.00045972737
0.096088465	0.025579843	0.00046047603
0.096219953	0.024195329	0.00045330450
0.096351442	0.024942091	0.00045950381
0.096482931	0.025072934	0.00045688442
0.096614419	0.024686616	0.00045394477
0.096745908	0.024682919	0.00045434732
0.096877397	0.025130987	0.00045546342
0.097008885	0.024063935	0.00045066391
0.097140374	0.024721835	0.00045339994
0.097271863	0.024759544	0.00045454303
0.097403352	0.024641274	0.00045069202
0.097534840	0.024320415	0.00044935523
0.097666329	0.024833943	0.00045409107
0.097797818	0.023210084	0.00043612220
0.097929306	0.024364608	0.00044727169
0.098060795	0.023836849	0.00044279879
0.098192284	0.024455180	0.00044402492
0.098323772	0.024485082	0.00044753306
0.098455261	0.024726008	0.00044489320
0.098586750	0.024700601	0.00044412373
0.098718239	0.024558554	0.00044263059
0.098849727	0.024395331	0.00044135774
0.098981216	0.024383196	0.00044178217
0.099112705	0.024625292	0.00044172256
0.099244193	0.024967190	0.00044456465
0.099375682	0.024658149	0.00044321782
0.099507171	0.024524219	0.00044187544
0.099638659	0.023931741	0.00043932169
0.099770148	0.023770841	0.00043687832
0.099901637	0.024061202	0.00043840392
0.10003313	0.024371807	0.00044276731
0.10016461	0.024243762	0.00043996036
0.10029610	0.023741396	0.00043926522
0.10042759	0.024514588	0.00044215964
0.10055908	0.024186849	0.00043950867
0.10069057	0.024312274	0.00044327118
0.10082206	0.024566421	0.00044166585
0.10095355	0.024200023	0.00044137298
0.10108504	0.024623635	0.00044133579
0.10121652	0.023348130	0.00043242992
0.10134801	0.024609235	0.00044379788
0.10147950	0.024692751	0.00044240131
0.10161099	0.024567129	0.00044116526
0.10174248	0.024498797	0.00044168433
0.10187397	0.024566154	0.00043780462
0.10200546	0.024021163	0.00043818057
0.10213694	0.023121114	0.00042781527
0.10226843	0.024122211	0.00043753469
0.10239992	0.024292995	0.00043919101
0.10253141	0.023876808	0.00043122869
0.10266290	0.023875487	0.00043605675
0.10279439	0.024664138	0.00043788379
0.10292588	0.023917356	0.00043478699
0.10305737	0.023438908	0.00042940212
0.10318885	0.024383548	0.00043568730
0.10332034	0.024076303	0.00043642161
0.10345183	0.023467790	0.00042864382
0.10358332	0.022863724	0.00042601096
0.10371481	0.023925298	0.00043204253
0.10384630	0.024639441	0.00043829769
0.10397779	0.024290175	0.00043628559
0.10410928	0.023985157	0.00043402682
0.10424076	0.024535949	0.00043629310
0.10437225	0.023886457	0.00043211255
0.10450374	0.024124666	0.00043035741
0.10463523	0.023715964	0.00043186417
0.10476672	0.023948061	0.00043318771
0.10489821	0.023159326	0.00042586165
0.10502970	0.023924925	0.00043050479
0.10516118	0.024066899	0.00043018574
0.10529267	0.023899209	0.00043236265
0.10542416	0.024014654	0.00043141372
0.10555565	0.024214556	0.00043256519
0.10568714	0.024168588	0.00043145930
0.10581863	0.024226220	0.00043082497
0.10595012	0.024208988	0.00043125662
0.10608161	0.023477656	0.00042793298
0.10621309	0.023670673	0.00042692190
0.10634458	0.023800611	0.00042785498
0.10647607	0.023491484	0.00042608921
0.10660756	0.023909488	0.00042792562
0.10673905	0.024031275	0.00043197699
0.10687054	0.023892240	0.00043297413
0.10700203	0.023955494	0.00043850010
0.10713352	0.024178809	0.00044392834
0.10726500	0.024388392	0.00044981066
0.10739649	0.023762345	0.00045248881
0.10752798	0.023771986	0.00044695346
0.10765947	0.023390344	0.00044851664
0.10779096	0.022967700	0.00044601187
0.10792245	0.023915493	0.00045814041
0.10805394	0.023976564	0.00045988917
0.10818542	0.024461950	0.00046357768
0.10831691	0.024351893	0.00046415386
0.10844840	0.023572334	0.00045941847
0.10857989	0.023894459	0.00046430492
0.10871138	0.023752660	0.00046741510
0.10884287	0.023520200	0.00046340430
0.10897436	0.024231024	0.00047036728
0.10910585	0.024283533	0.00047426439
0.10923733	0.024406394	0.00047138014
0.10936882	0.023560507	0.00047258277
0.10950031	0.024357921	0.00047656787
0.10963180	0.023870806	0.00047266666
0.10976329	0.023659599	0.00047404259
0.10989478	0.023639905	0.00047724618
0.11002627	0.023158394	0.00047815973
0.11015776	0.024088258	0.00047804022
0.11028924	0.022967462	0.00047491100
0.11042073	0.023350106	0.00048103453
0.11055222	0.022590087	0.00047025359
0.11068371	0.023588215	0.00048241929
0.11081520	0.024099991	0.00048437046
0.11094669	0.023828580	0.00048422421
0.11107818	0.024394127	0.00049262527
0.11120966	0.023870036	0.00048571463
0.11134115	0.024545510	0.00049330730
0.11147264	0.024098556	0.00048797128
0.11160413	0.024316651	0.00049405724
0.11173562	0.024016373	0.00049534032
0.11186711	0.023489662	0.00047511665
0.11199860	0.023695745	0.00047652033
0.11213009	0.023667772	0.00046883807
0.11226157	0.023809899	0.00046540956
0.11239306	0.024614759	0.00047268860
0.11252455	0.023479911	0.00046417612
0.11265604	0.023903566	0.00046326356
0.11278753	0.024589097	0.00046322016
0.11291902	0.024441608	0.00046322898
0.11305051	0.023686829	0.00045899089
0.11318200	0.024264001	0.00045858120
0.11331348	0.023727072	0.00045785608
0.11344497	0.023145410	0.00045010036
0.11357646	0.024413769	0.00045552974
0.11370795	0.025040288	0.00046252637
0.11383944	0.023893571	0.00045345214
0.11397093	0.023605272	0.00045147245
0.11410242	0.024076418	0.00045384357
0.11423390	0.023910126	0.00044715995
0.11436539	0.024526722	0.00045835789
0.11449688	0.023723219	0.00044580800
0.11462837	0.023257849	0.00044675320
0.11475986	0.023917971	0.00044729594
0.11489135	0.024366927	0.00044707201
0.11502284	0.024196339	0.00045130441
0.11515433	0.023862256	0.00044674451
0.11528581	0.023118114	0.00043984049
0.11541730	0.023407226	0.00043916344
0.11554879	0.023665138	0.00044147291
0.11568028	0.023712470	0.00044413780
0.11581177	0.024022650	0.00044442392
0.11594326	0.023883667	0.00044469328
0.11607475	0.023946660	0.00044264158
0.11620624	0.024084517	0.00044128758
0.11633772	0.023417683	0.00043899832
0.11646921	0.023705413	0.00044036770
0.11660070	0.023247634	0.00043590591
0.11673219	0.024161063	0.00044129621
0.11686368	0.023761244	0.00043826805
0.11699517	0.024622056	0.00044299658
0.11712666	0.023449037	0.00043408705
0.11725814	0.023628789	0.00043385129
0.11738963	0.023906283	0.00043396884
0.11752112	0.023800283	0.00043296661
0.11765261	0.023509893	0.00042974827
0.11778410	0.022991351	0.00042791197
0.11791559	0.023794856	0.00043167237
0.11804708	0.024090186	0.00043219840
0.11817857	0.023200701	0.00042830925
0.11831005	0.023675579	0.00042935670
0.11844154	0.024246418	0.00043611823
0.11857303	0.023300410	0.00042333601
0.11870452	0.024364658	0.00043186222
0.11883601	0.024184383	0.00043075928
0.11896750	0.024186710	0.00043074653
0.11909899	0.023756602	0.00042971429
0.11923048	0.024168722	0.00042530742
0.11936196	0.023751331	0.00042700761
0.11949345	0.023624125	0.00042364162
0.11962494	0.023549266	0.00042199183
0.11975643	0.024380651	0.00042939909
0.11988792	0.022913967	0.00041498592
0.12001941	0.023976501	0.00042419052
0.12015090	0.023280603	0.00041733027
0.12028239	0.024490309	0.00042745790
0.12041387	0.023471185	0.00041813225
0.12054536	0.023854860	0.00041950968
0.12067685	0.023833383	0.00042026820
0.12080834	0.023857179	0.00042122851
0.12093983	0.022653846	0.00040871755
0.12107132	0.023248825	0.00041677035
0.12120281	0.023755899	0.00041746646
0.12133429	0.024796429	0.00042394159
0.12146578	0.023452826	0.00041686046
0.12159727	0.024487422	0.00042145047
0.12172876	0.023172285	0.00041263999
0.12186025	0.023084756	0.00041142694
0.12199174	0.023981644	0.00041903388
0.12212323	0.023590078	0.00041438525
0.12225472	0.023375562	0.00041352126
0.12238620	0.024112930	0.00041981766
0.12251769	0.024286219	0.00041786688
0.12264918	0.024210292	0.00042013361
0.12278067	0.023569954	0.00041477239
0.12291216	0.023718644	0.00041412101
0.12304365	0.023679445	0.00041433783
0.12317514	0.024062450	0.00041619833
0.12330663	0.023565622	0.00041417628
0.12343811	0.023205684	0.00041106512
0.12356960	0.023950147	0.00041404344
0.12370109	0.023679784	0.00041427968
0.12383258	0.024125553	0.00041506822
0.12396407	0.023241119	0.00040735840
0.12409556	0.023444174	0.00041301973
0.12422705	0.023375691	0.00040994636
0.12435853	0.023484033	0.00041202124
0.12449002	0.023786183	0.00041249187
0.12462151	0.024094536	0.00041690485
0.12475300	0.023249102	0.00040882701
0.12488449	0.023711732	0.00041170170
0.12501598	0.023169459	0.00040998300
0.12514747	0.023755107	0.00041163585
0.12527896	0.024841247	0.00041712065
0.12541044	0.023647087	0.00041341921
0.12554193	0.023913746	0.00041283875
0.12567342	0.023706461	0.00041053110
0.12580491	0.023973803	0.00041488669
0.12593640	0.023721627	0.00040900352
0.12606789	0.023640273	0.00041080339
0.12619938	0.023737483	0.00040890740
0.12633087	0.024290275	0.00041443683
0.12646235	0.023811549	0.00041142336
0.12659384	0.024216111	0.00041017950
0.12672533	0.024524984	0.00041750208
0.12685682	0.024553876	0.00041323160
0.12698831	0.024493678	0.00041589570
0.12711980	0.024085371	0.00041122916
0.12725129	0.023592324	0.00040657596
0.12738277	0.024112057	0.00041265344
0.12751426	0.023864188	0.00041045746
0.12764575	0.023670907	0.00040771454
0.12777724	0.022927915	0.00040164637
0.12790873	0.024310630	0.00041105621
0.12804022	0.024342151	0.00041367895
0.12817171	0.024442154	0.00041201396
0.12830320	0.023599511	0.00040709311
0.12843468	0.023431616	0.00040627303
0.12856617	0.023413471	0.00040520007
0.12869766	0.023875118	0.00040805676
0.12882915	0.023030105	0.00040408132
0.12896064	0.023337958	0.00040221015
0.12909213	0.023694178	0.00040484569
0.12922362	0.024612529	0.00041186728
0.12935511	0.024042758	0.00040866894
0.12948659	0.023556204	0.00040530523
0.12961808	0.023810993	0.00040463973
0.12974957	0.023973515	0.00040575016
0.12988106	0.023741884	0.00040444328
0.13001255	0.023485084	0.00040242658
0.13014404	0.023754844	0.00040714273
0.13027553	0.024047317	0.00040492692
0.13040701	0.023780928	0.00040328449
0.13053850	0.022923787	0.00040005771
0.13066999	0.023350739	0.00040228682
0.13080148	0.023578339	0.00040358409
0.13093297	0.024108317	0.00040547669
0.13106446	0.023502169	0.00040142752
0.13119595	0.024082907	0.00040516513
0.13132744	0.023335174	0.00040074248
0.13145892	0.024666996	0.00041074155
0.13159041	0.023495363	0.00040129784
0.13172190	0.023721547	0.00040193749
0.13185339	0.023624580	0.00040229137
0.13198488	0.023587628	0.00040085490
0.13211637	0.023628475	0.00040268986
0.13224786	0.024150551	0.00040410573
0.13237935	0.023713581	0.00040090574
0.13251083	0.022765463	0.00039571914
0.13264232	0.022968458	0.00039697679
0.13277381	0.023493574	0.00040145048
0.13290530	0.023496751	0.00039740003
0.13303679	0.024217863	0.00040542295
0.13316828	0.024118557	0.00040540235
0.13329977	0.023869684	0.00039889466
0.13343125	0.023136075	0.00039942189
0.13356274	0.023489353	0.00039793443
0.13369423	0.023398543	0.00039778661
0.13382572	0.023027856	0.00039621355
0.13395721	0.023880233	0.00039987182
0.13408870	0.023775879	0.00040169641
0.13422019	0.023858761	0.00039907316
0.13435168	0.023291370	0.00039714168
0.13448316	0.024178926	0.00040427959
0.13461465	0.023268392	0.00039601848
0.13474614	0.024032779	0.00040128224
0.13487763	0.024256457	0.00040288349
0.13500912	0.024166891	0.00040171907
0.13514061	0.024780385	0.00040645945
0.13527210	0.023944240	0.00040131704
0.13540359	0.023352835	0.00039597068
0.13553507	0.023152139	0.00039396561
0.13566656	0.023634634	0.00039544803
0.13579805	0.023851238	0.00040141504
0.13592954	0.023595811	0.00039607802
0.13606103	0.023466491	0.00039857311
0.13619252	0.024295706	0.00040121714
0.13632401	0.023680352	0.00039616581
0.13645549	0.023866275	0.00039785041
0.13658698	0.023007134	0.00039194527
0.13671847	0.023382206	0.00039464606
0.13684996	0.023938717	0.00039906512
0.13698145	0.024081584	0.00039870206
0.13711294	0.023094301	0.00039317741
0.13724443	0.023258753	0.00039393999
0.13737592	0.023458960	0.00039311277
0.13750740	0.023238729	0.00039522073
0.13763889	0.023976339	0.00039529844
0.13777038	0.024014798	0.00039868308
0.13790187	0.023131542	0.00039240916
0.13803336	0.023542744	0.00039331054
0.13816485	0.023597728	0.00039414569
0.13829634	0.023283289	0.00039016031
0.13842783	0.023494903	0.00039452603
0.13855931	0.023883231	0.00039574029
0.13869080	0.023382352	0.00039110903
0.13882229	0.023152757	0.00039046793
0.13895378	0.024057682	0.00039481453
0.13908527	0.023887032	0.00039723914
0.13921676	0.023720362	0.00039456924
0.13934825	0.024321655	0.00039746419
0.13947973	0.023513543	0.00039275871
0.13961122	0.023229972	0.00039003734
0.13974271	0.023093464	0.00038917949
0.13987420	0.023395776	0.00039172598
0.14000569	0.023252874	0.00038636640
0.14013718	0.024017363	0.00039590654
0.14026867	0.023610219	0.00039307548
0.14040016	0.023537893	0.00039201957
0.14053164	0.024354156	0.00040030304
0.14066313	0.023530982	0.00038870183
0.14079462	0.023403434	0.00038912793
0.14092611	0.023499912	0.00038969411
0.14105760	0.023824160	0.00039319177
0.14118909	0.024339956	0.00039560258
0.14132058	0.023007053	0.00038401443
0.14145207	0.023029580	0.00038584683
0.14158355	0.023403057	0.00038780591
0.14171504	0.023536479	0.00038951720
0.14184653	0.024175506	0.00039393508
0.14197802	0.023216811	0.00038503005
0.14210951	0.024380503	0.00039355556
0.14224100	0.023207091	0.00038731141
0.14237249	0.023866943	0.00038963635
0.14250398	0.023515048	0.00038938338
0.14263546	0.024355294	0.00039228357
0.14276695	0.023491823	0.00038852975
0.14289844	0.022908388	0.00038471201
0.14302993	0.023712511	0.00038826185
0.14316142	0.023853004	0.00039044428
0.14329291	0.023781974	0.00038696797
0.14342440	0.023973032	0.00038932969
0.14355588	0.023492805	0.00038688169
0.14368737	0.023713604	0.00038715053
0.14381886	0.023929706	0.00039137809
0.14395035	0.023728044	0.00038578027
0.14408184	0.023561809	0.00038586861
0.14421333	0.023491050	0.00038750790
0.14434482	0.023428431	0.00038582816
0.14447631	0.023129632	0.00038506447
0.14460779	0.023719819	0.00038754115
0.14473928	0.023533401	0.00038437513
0.14487077	0.023956430	0.00039126058
0.14500226	0.023379137	0.00038504015
0.14513375	0.023840899	0.00038943067
0.14526524	0.023771400	0.00038569610
0.14539673	0.024147933	0.00038940990
0.14552822	0.023081051	0.00038440938
0.14565970	0.023165833	0.00038281046
0.14579119	0.023471561	0.00038592091
0.14592268	0.023686203	0.00038596367
0.14605417	0.023160465	0.00038244727
0.14618566	0.023415189	0.00038565441
0.14631715	0.023074170	0.00038054470
0.14644864	0.023690590	0.00038504773
0.14658012	0.023276688	0.00038313077
0.14671161	0.023436756	0.00038474228
0.14684310	0.023288366	0.00038489530
0.14697459	0.023887952	0.00038573714
0.14710608	0.023347473	0.00038105152
0.14723757	0.023598993	0.00038435349
0.14736906	0.023467596	0.00038245196
0.14750055	0.023067660	0.00038145297
0.14763203	0.023275142	0.00037998765
0.14776352	0.024027839	0.00038602147
0.14789501	0.023771935	0.00038431340
0.14802650	0.023944094	0.00038300834
0.14815799	0.023028364	0.00038022316
0.14828948	0.023721091	0.00038322995
0.14842097	0.023161093	0.00038070136
0.14855246	0.023529998	0.00038310612
0.14868394	0.023476069	0.00038076179
0.14881543	0.023001942	0.00037852095
0.14894692	0.023756458	0.00038444275
0.14907841	0.023628425	0.00038182441
0.14920990	0.023176726	0.00037934290
0.14934139	0.023136528	0.00038003752
0.14947288	0.023690955	0.00038229173
0.14960436	0.023720652	0.00038191166
0.14973585	0.023767907	0.00038191188
0.14986734	0.024025878	0.00038353230
0.14999883	0.023730584	0.00038148551
0.15013032	0.022897039	0.00037717118
0.15026181	0.023348195	0.00038054723
0.15039330	0.023897127	0.00038503010
0.15052479	0.023044502	0.00037804374
0.15065627	0.023374397	0.00037950242
0.15078776	0.023796651	0.00038268013
0.15091925	0.024269055	0.00038551965
0.15105074	0.024138617	0.00038332022
0.15118223	0.023618786	0.00038128045
0.15131372	0.023109190	0.00037763992
0.15144521	0.023714833	0.00038169338
0.15157670	0.023640540	0.00038031069
0.15170818	0.023433278	0.00037984601
0.15183967	0.023918580	0.00038242889
0.15197116	0.023190793	0.00037879190
0.15210265	0.023493365	0.00037801218
0.15223414	0.023745696	0.00038059931
0.15236563	0.023809741	0.00038017238
0.15249712	0.023598594	0.00037997647
0.15262860	0.023728956	0.00038001198
0.15276009	0.023506772	0.00037834570
0.15289158	0.023335091	0.00037763709
0.15302307	0.023585426	0.00037847750
0.15315456	0.023783492	0.00037885152
0.15328605	0.024199736	0.00038241174
0.15341754	0.024082959	0.00038243261
0.15354903	0.023318646	0.00037596576
0.15368051	0.023174549	0.00037586671
0.15381200	0.022931242	0.00037288477
0.15394349	0.023615766	0.00037889604
0.15407498	0.023280952	0.00037674177
0.15420647	0.023788793	0.00037683228
0.15433796	0.024268690	0.00038212853
0.15446945	0.023753325	0.00037736357
0.15460094	0.023895807	0.00038005462
0.15473242	0.023977669	0.00037925438
0.15486391	0.023929896	0.00037858377
0.15499540	0.023739225	0.00037792932
0.15512689	0.023593321	0.00037822717
0.15525838	0.023436990	0.00037552815
0.15538987	0.023556843	0.00037610603
0.15552136	0.023908844	0.00037792238
0.15565284	0.023666913	0.00037622672
0.15578433	0.023923333	0.00037865533
0.15591582	0.023698322	0.00037659682
0.15604731	0.023577765	0.00037655700
0.15617880	0.024011697	0.00037791430
0.15631029	0.023277610	0.00037582423
0.15644178	0.023649760	0.00037421228
0.15657327	0.024223925	0.00038137674
0.15670475	0.023585028	0.00037437292
0.15683624	0.023871636	0.00037682637
0.15696773	0.023840921	0.00037626143
0.15709922	0.024007531	0.00037663933
0.15723071	0.023295202	0.00037331635
0.15736220	0.023599935	0.00037282114
0.15749369	0.022922226	0.00036887725
0.15762518	0.023367654	0.00037166296
0.15775666	0.024012501	0.00037700123
0.15788815	0.023695210	0.00037635052
0.15801964	0.023445896	0.00037322103
0.15815113	0.023391331	0.00037234019
0.15828262	0.023621943	0.00037314258
0.15841411	0.023411472	0.00037166615
0.15854560	0.023514410	0.00037302004
0.15867708	0.024107409	0.00037398932
0.15880857	0.023405197	0.00037294484
0.15894006	0.023534542	0.00037176179
0.15907155	0.023477861	0.00037227318
0.15920304	0.024446150	0.00037853724
0.15933453	0.023450694	0.00037117343
0.15946602	0.023154587	0.00036871160
0.15959751	0.023746680	0.00037318070
0.15972899	0.023687969	0.00037282706
0.15986048	0.023650384	0.00037370381
0.15999197	0.023656902	0.00037012511
0.16012346	0.023815166	0.00037441454
0.16025495	0.023335729	0.00037121833
0.16038644	0.023922538	0.00037253534
0.16051793	0.023050932	0.00036993490
0.16064942	0.023806513	0.00037109395
0.16078090	0.023190456	0.00036959789
0.16091239	0.023653650	0.00037282849
0.16104388	0.023330038	0.00036816184
0.16117537	0.023426850	0.00036976485
0.16130686	0.023649200	0.00037032637
0.16143835	0.023644097	0.00037083311
0.16156984	0.023506400	0.00037086206
0.16170133	0.023743395	0.00036897609
0.16183281	0.023705660	0.00037157776
0.16196430	0.023511028	0.00036811785
0.16209579	0.024037478	0.00037198313
0.16222728	0.023795042	0.00037157808
0.16235877	0.023566223	0.00036790764
0.16249026	0.023619022	0.00036944081
0.16262175	0.023720001	0.00037075036
0.16275323	0.023581291	0.00036847811
0.16288472	0.023383112	0.00036701657
0.16301621	0.023702134	0.00036905324
0.16314770	0.023599847	0.00036948045
0.16327919	0.023491328	0.00036748970
0.16341068	0.023949162	0.00037099527
0.16354217	0.022791021	0.00036395015
0.16367366	0.022641775	0.00036249373
0.16380514	0.023411707	0.00036767154
0.16393663	0.023880755	0.00036956033
0.16406812	0.023523413	0.00036801754
0.16419961	0.023244047	0.00036476800
0.16433110	0.023309923	0.00036662319
0.16446259	0.023660940	0.00036803159
0.16459408	0.023684926	0.00037009740
0.16472557	0.023385485	0.00036498039
0.16485705	0.023776037	0.00036868115
0.16498854	0.023617848	0.00036700901
0.16512003	0.023703595	0.00036863768
0.16525152	0.023703384	0.00036849314
0.16538301	0.023417050	0.00036438270
0.16551450	0.023105112	0.00036456728
0.16564599	0.023756498	0.00036795425
0.16577747	0.023494319	0.00036689819
0.16590896	0.022663322	0.00036217470
0.16604045	0.023528552	0.00036457904
0.16617194	0.023587374	0.00036742933
0.16630343	0.024235637	0.00037018435
0.16643492	0.024071301	0.00036879229
0.16656641	0.023067049	0.00036376668
0.16669790	0.023935066	0.00036649301
0.16682938	0.022732077	0.00036141255
0.16696087	0.023831027	0.00036813792
0.16709236	0.024033652	0.00036568750
0.16722385	0.023514422	0.00036637677
0.16735534	0.024028717	0.00036709936
0.16748683	0.023385468	0.00036398471
0.16761832	0.023635008	0.00036604125
0.16774981	0.023517843	0.00036274718
0.16788129	0.024024616	0.00036931761
0.16801278	0.023109134	0.00036152294
0.16814427	0.023772013	0.00036700817
0.16827576	0.023614614	0.00036540823
0.16840725	0.023430230	0.00036146105
0.16853874	0.024023060	0.00036679606
0.16867023	0.023498840	0.00036231628
0.16880171	0.023746091	0.00036648304
0.16893320	0.023769890	0.00036581385
0.16906469	0.022951711	0.00035824092
0.16919618	0.022556694	0.00035907812
0.16932767	0.023541734	0.00036140958
0.16945916	0.023490925	0.00036326582
0.16959065	0.024291949	0.00036848951
0.16972214	0.023220467	0.00035907746
0.16985362	0.023900339	0.00036606473
0.16998511	0.022906091	0.00035807635
0.17011660	0.023419499	0.00036209378
0.17024809	0.023287603	0.00036234921
0.17037958	0.023802140	0.00036319000
0.17051107	0.022981505	0.00036021341
0.17064256	0.023596159	0.00036217884
0.17077405	0.023720239	0.00036374175
0.17090553	0.023144138	0.00036071955
0.17103702	0.023280903	0.00036014879
0.17116851	0.024296535	0.00036612424
0.17130000	0.023200389	0.00035860795
0.17143149	0.023334890	0.00036102415
0.17156298	0.022658601	0.00035679543
0.17169447	0.023166010	0.00035812681
0.17182595	0.022752735	0.00035693247
0.17195744	0.023760889	0.00036298092
0.17208893	0.023976730	0.00036234071
0.17222042	0.024064757	0.00036400754
0.17235191	0.023512937	0.00035998744
0.17248340	0.023486690	0.00035962693
0.17261489	0.023321681	0.00036008900
0.17274638	0.022857643	0.00035564274
0.17287786	0.023789625	0.00036298119
0.17300935	0.023402192	0.00035924513
0.17314084	0.022771546	0.00035559681
0.17327233	0.023959342	0.00036198442
0.17340382	0.022878023	0.00035618300
0.17353531	0.023020496	0.00035700995
0.17366680	0.023639170	0.00035971171
0.17379829	0.023924208	0.00036101997
0.17392977	0.023858172	0.00036275799
0.17406126	0.023314014	0.00035810953
0.17419275	0.023482633	0.00035782700
0.17432424	0.023580744	0.00035932297
0.17445573	0.023705339	0.00036026921
0.17458722	0.023401774	0.00036039277
0.17471871	0.023047924	0.00035536521
0.17485019	0.023705333	0.00035890132
0.17498168	0.023231145	0.00035649631
0.17511317	0.023160083	0.00035620002
0.17524466	0.023203428	0.00035753334
0.17537615	0.023139269	0.00035598223
0.17550764	0.023223602	0.00035591048
0.17563913	0.023502706	0.00035732353
0.17577062	0.023907873	0.00035913525
0.17590210	0.023731611	0.00035932683
0.17603359	0.023726085	0.00035809079
0.17616508	0.023642002	0.00035869485
0.17629657	0.022983994	0.00035496949
0.17642806	0.022898257	0.00035191232
0.17655955	0.022635254	0.00035229997
0.17669104	0.023626139	0.00035708480
0.17682253	0.022706606	0.00035179885
0.17695401	0.023482322	0.00035746607
0.17708550	0.023599125	0.00035584100
0.17721699	0.023616745	0.00035809595
0.17734848	0.022768018	0.00035175514
0.17747997	0.022677931	0.00035205338
0.17761146	0.023521064	0.00035743212
0.17774295	0.022727894	0.00034936871
0.17787443	0.022223572	0.00034865109
0.17800592	0.023364135	0.00035415477
0.17813741	0.024172002	0.00035925397
0.17826890	0.024091844	0.00035999974
0.17840039	0.023284409	0.00035293800
0.17853188	0.023277595	0.00035552961
0.17866337	0.023853610	0.00035718868
0.17879486	0.023394174	0.00035406149
0.17892634	0.023530489	0.00035588208
0.17905783	0.023299690	0.00035253834
0.17918932	0.023228937	0.00035518529
0.17932081	0.023438779	0.00035403461
0.17945230	0.022819473	0.00035115380
0.17958379	0.023355551	0.00035374801
0.17971528	0.023890697	0.00035434637
0.17984677	0.023552482	0.00035561202
0.17997825	0.023533154	0.00035547000
0.18010974	0.023237993	0.00035210189
0.18024123	0.022716575	0.00035009680
0.18037272	0.023465969	0.00035222183
0.18050421	0.023931777	0.00036309177
0.18063570	0.023583326	0.00036379309
0.18076719	0.023078940	0.00036157173
0.18089867	0.023039777	0.00036573423
0.18103016	0.023936621	0.00037206454
0.18116165	0.023858801	0.00037335657
0.18129314	0.023987632	0.00037549958
0.18142463	0.022919239	0.00036854381
0.18155612	0.023315729	0.00037421333
0.18168761	0.022670207	0.00037131941
0.18181910	0.023255368	0.00037748098
0.18195058	0.023602675	0.00038073805
0.18208207	0.023719372	0.00037935379
0.18221356	0.024139564	0.00038671409
0.18234505	0.023578557	0.00038205468
0.18247654	0.024298287	0.00038828905
0.18260803	0.023311039	0.00038244765
0.18273952	0.023574122	0.00038594997
0.18287101	0.023405285	0.00038718756
0.18300249	0.023519926	0.00038718685
0.18313398	0.023169380	0.00038531216
0.18326547	0.023225731	0.00038683590
0.18339696	0.023194558	0.00038748245
0.18352845	0.023489352	0.00038882555
0.18365994	0.023678766	0.00039285928
0.18379143	0.023869755	0.00039432923
0.18392292	0.022994744	0.00039092783
0.18405440	0.023571648	0.00039323256
0.18418589	0.022794061	0.00039100754
0.18431738	0.022601396	0.00039083315
0.18444887	0.023582564	0.00039538923
0.18458036	0.023796479	0.00039940654
0.18471185	0.023639960	0.00039777414
0.18484334	0.022962107	0.00039492571
0.18497482	0.023128746	0.00039787694
0.18510631	0.023536039	0.00039907980
0.18523780	0.022637481	0.00039591195
0.18536929	0.023112830	0.00039357967
0.18550078	0.023261515	0.00038769923
0.18563227	0.023782312	0.00039011801
0.18576376	0.024240391	0.00038581967
0.18589525	0.023623789	0.00038570347
0.18602673	0.023126683	0.00037955353
0.18615822	0.023741314	0.00038262175
0.18628971	0.023457778	0.00037886324
0.18642120	0.023666478	0.00037936851
0.18655269	0.023415644	0.00037728936
0.18668418	0.023419056	0.00037389368
0.18681567	0.023494324	0.00037499003
0.18694716	0.022848409	0.00037149818
0.18707864	0.023231787	0.00036846446
0.18721013	0.023048519	0.00036913789
0.18734162	0.023110394	0.00036946340
0.18747311	0.023000037	0.00036671288
0.18760460	0.023121941	0.00036948940
0.18773609	0.023365961	0.00036703321
0.18786758	0.023810828	0.00037038884
0.18799906	0.023196465	0.00036704718
0.18813055	0.023142197	0.00036281645
0.18826204	0.023412945	0.00036526204
0.18839353	0.023243924	0.00036206497
0.18852502	0.023563850	0.00036576039
0.18865651	0.023296239	0.00036369274
0.18878800	0.023488224	0.00036077593
0.18891949	0.023108376	0.00035968845
0.18905097	0.023662945	0.00036179047
0.18918246	0.023732337	0.00036305609
0.18931395	0.023963336	0.00036449468
0.18944544	0.023531615	0.00035868301
0.18957693	0.023120653	0.00035808988
0.18970842	0.023223664	0.00035590523
0.18983991	0.023747227	0.00036042550
0.18997140	0.023664981	0.00036060040
0.19010288	0.022816834	0.00035154999
0.19023437	0.022974251	0.00035468478
0.19036586	0.023933050	0.00035797812
0.19049735	0.023760303	0.00035710849
0.19062884	0.022948762	0.00035342109
0.19076033	0.022928304	0.00035116043
0.19089182	0.022733307	0.00035010717
0.19102330	0.023309578	0.00035364701
0.19115479	0.023555397	0.00035388668
0.19128628	0.023277510	0.00035151641
0.19141777	0.023575039	0.00035308050
0.19154926	0.024562604	0.00035926693
0.19168075	0.023153592	0.00035077706
0.19181224	0.023679952	0.00035487789
0.19194373	0.023009072	0.00035076012
0.19207521	0.023467799	0.00035221213
0.19220670	0.023443552	0.00035231324
0.19233819	0.023251033	0.00035217549
0.19246968	0.023079407	0.00034995191
0.19260117	0.023899415	0.00035463070
0.19273266	0.022957064	0.00034869129
0.19286415	0.023181743	0.00034810504
0.19299564	0.023267673	0.00035227184
0.19312712	0.023553847	0.00035178076
0.19325861	0.023288933	0.00035120561
0.19339010	0.023208980	0.00034790851
0.19352159	0.023231706	0.00034936125
0.19365308	0.023067083	0.00034931909
0.19378457	0.022872251	0.00034654317
0.19391606	0.023008913	0.00034802533
0.19404754	0.023382423	0.00035109193
0.19417903	0.023321316	0.00034933530
0.19431052	0.022897782	0.00034771122
0.19444201	0.023719493	0.00035086164
0.19457350	0.022929418	0.00034645952
0.19470499	0.023109867	0.00034820136
0.19483648	0.023214058	0.00034731895
0.19496797	0.023521653	0.00035046577
0.19509945	0.023169012	0.00034686513
0.19523094	0.023218080	0.00034794466
0.19536243	0.023223416	0.00034805134
0.19549392	0.023324846	0.00034828623
0.19562541	0.023315303	0.00034879737
0.19575690	0.023376491	0.00034668676
0.19588839	0.023250065	0.00034678013
0.19601988	0.023007865	0.00034571206
0.19615136	0.023448086	0.00034699847
0.19628285	0.024083433	0.00035210710
0.19641434	0.023183760	0.00034647484
0.19654583	0.023438672	0.00034806246
0.19667732	0.022705771	0.00034240913
0.19680881	0.022891146	0.00034500024
0.19694030	0.023392104	0.00034771161
0.19707178	0.023448389	0.00034601381
0.19720327	0.023204986	0.00034575237
0.19733476	0.023452404	0.00034492707
0.19746625	0.023296913	0.00034524954
0.19759774	0.023251077	0.00034678053
0.19772923	0.023262295	0.00034495766
0.19786072	0.023649373	0.00034701649
0.19799221	0.024112291	0.00035139993
0.19812369	0.023650272	0.00034555852
0.19825518	0.022901566	0.00034447935
0.19838667	0.023577680	0.00034606510
0.19851816	0.023221981	0.00034434109
0.19864965	0.023775271	0.00034686040
0.19878114	0.022838170	0.00034182023
0.19891263	0.022980631	0.00034377074
0.19904412	0.022799285	0.00034017142
0.19917560	0.023432640	0.00034565288
0.19930709	0.023365689	0.00034442100
0.19943858	0.023953737	0.00034745756
0.19957007	0.022475803	0.00034021189
0.19970156	0.023248882	0.00034376990
0.19983305	0.023179024	0.00034316988
0.19996454	0.023198575	0.00034317202
0.20009602	0.023397453	0.00034365080
0.20022751	0.023201034	0.00034322336
0.20035900	0.022574755	0.00033950127
0.20049049	0.023196382	0.00034186224
0.20062198	0.022780552	0.00034118037
0.20075347	0.023393270	0.00034266201
0.20088496	0.023359686	0.00034381105
0.20101645	0.023678235	0.00034566304
0.20114793	0.023143544	0.00034103244
0.20127942	0.023533303	0.00034341136
0.20141091	0.023234878	0.00034109428
0.20154240	0.023825700	0.00034631540
0.20167389	0.023568358	0.00034482128
0.20180538	0.023333067	0.00034098966
0.20193687	0.023688185	0.00034404225
0.20206836	0.023433169	0.00034283486
0.20219984	0.022858459	0.00033946817
0.20233133	0.023287732	0.00034329098
0.20246282	0.023183989	0.00033873560
0.20259431	0.022906485	0.00033958021
0.20272580	0.022877771	0.00033840344
0.20285729	0.023233010	0.00033977040
0.20298878	0.023419579	0.00034280536
0.20312027	0.023084175	0.00033729675
0.20325175	0.023354865	0.00034102515
0.20338324	0.023183727	0.00033872843
0.20351473	0.023502420	0.00034097193
0.20364622	0.022901704	0.00033907933
0.20377771	0.023563946	0.00034098055
0.20390920	0.023419391	0.00034094217
0.20404069	0.022814596	0.00033670755
0.20417217	0.022832433	0.00033769665
0.20430366	0.023730201	0.00034318162
0.20443515	0.023174257	0.00033633705
0.20456664	0.023172185	0.00033885927
0.20469813	0.023249880	0.00033860701
0.20482962	0.022914583	0.00033708591
0.20496111	0.023557154	0.00034056268
0.20509260	0.024063719	0.00034271117
0.20522408	0.023124859	0.00033765894
0.20535557	0.022551156	0.00033582135
0.20548706	0.023819385	0.00034167149
0.20561855	0.023391446	0.00034041529
0.20575004	0.023252008	0.00033633493
0.20588153	0.022895379	0.00033580579
0.20601302	0.023468055	0.00033974879
0.20614451	0.023017450	0.00033423528
0.20627599	0.023481658	0.00033957667
0.20640748	0.023431399	0.00033773707
0.20653897	0.023165343	0.00033784098
0.20667046	0.022938132	0.00033623910
0.20680195	0.023304026	0.00033589763
0.20693344	0.023060014	0.00033633113
0.20706493	0.023792564	0.00034005228
0.20719641	0.023657590	0.00033976327
0.20732790	0.022775610	0.00033494765
0.20745939	0.023625020	0.00033865655
0.20759088	0.023320836	0.00033803405
0.20772237	0.023785082	0.00033946254
0.20785386	0.023253944	0.00033558217
0.20798535	0.022911827	0.00033706100
0.20811684	0.023473685	0.00033659994
0.20824832	0.023131033	0.00033625580
0.20837981	0.023373223	0.00033697838
0.20851130	0.023345195	0.00033702368
0.20864279	0.023417796	0.00033851552
0.20877428	0.023226058	0.00033599495
0.20890577	0.023353595	0.00033654472
0.20903726	0.023174493	0.00033527179
0.20916875	0.023748467	0.00033896469
0.20930023	0.023578085	0.00033843318
0.20943172	0.023090552	0.00033437695
0.20956321	0.023386696	0.00033570071
0.20969470	0.023080195	0.00033545120
0.20982619	0.023415639	0.00033708191
0.20995768	0.023283874	0.00033701955
0.21008917	0.022881132	0.00033224459
0.21022065	0.023598614	0.00033734752
0.21035214	0.022881049	0.00033436409
0.21048363	0.022981166	0.00033200388
0.21061512	0.023497727	0.00033772936
0.21074661	0.023059576	0.00033250933
0.21087810	0.023276694	0.00033435691
0.21100959	0.023104803	0.00033554154
0.21114108	0.023758130	0.00033635016
0.21127256	0.023326592	0.00033723113
0.21140405	0.023683634	0.00033586463
0.21153554	0.023312391	0.00033539912
0.21166703	0.023161918	0.00033393576
0.21179852	0.023555549	0.00033569677
0.21193001	0.023063740	0.00033358263
0.21206150	0.023313554	0.00033366101
0.21219299	0.022857177	0.00033089683
0.21232447	0.023142741	0.00033402338
0.21245596	0.023077572	0.00033236228
0.21258745	0.023268066	0.00033482499
0.21271894	0.023221442	0.00033253520
0.21285043	0.023471322	0.00033449432
0.21298192	0.023151824	0.00033484816
0.21311341	0.023500481	0.00033483848
0.21324489	0.022795660	0.00033117877
0.21337638	0.023077638	0.00033066813
0.21350787	0.022827832	0.00033055666
0.21363936	0.023220630	0.00033354625
0.21377085	0.023842422	0.00033466706
0.21390234	0.023261688	0.00033387965
0.21403383	0.023119771	0.00033144268
0.21416532	0.023242320	0.00033284217
0.21429680	0.023037014	0.00033175988
0.21442829	0.023579312	0.00033336333
0.21455978	0.023118115	0.00033102054
0.21469127	0.023602931	0.00033331023
0.21482276	0.023904565	0.00033477815
0.21495425	0.023312802	0.00033196496
0.21508574	0.023881498	0.00033549534
0.21521723	0.023253054	0.00033197524
0.21534871	0.023202584	0.00033192714
0.21548020	0.023346839	0.00032993450
0.21561169	0.023092224	0.00033080639
0.21574318	0.022836198	0.00032913098
0.21587467	0.023367127	0.00033123654
0.21600616	0.023117474	0.00033018756
0.21613765	0.022922212	0.00032821150
0.21626913	0.023817044	0.00033478726
0.21640062	0.023142278	0.00033035802
0.21653211	0.022841178	0.00032810603
0.21666360	0.023116137	0.00032978205
0.21679509	0.023392991	0.00033027377
0.21692658	0.023521712	0.00033267196
0.21705807	0.023284772	0.00033059406
0.21718956	0.023008693	0.00032776247
0.21732104	0.023145269	0.00032990569
0.21745253	0.023157654	0.00033009940
0.21758402	0.022843103	0.00032820062
0.21771551	0.023514962	0.00033100092
0.21784700	0.022816684	0.00032717375
0.21797849	0.023001978	0.00032841082
0.21810998	0.023407889	0.00032992431
0.21824147	0.023611002	0.00033111562
0.21837295	0.022919009	0.00032829838
0.21850444	0.023201992	0.00032716461
0.21863593	0.023707240	0.00033220463
0.21876742	0.023945487	0.00033260638
0.21889891	0.023561963	0.00033089477
0.21903040	0.023043675	0.00032870478
0.21916189	0.022966383	0.00032607022
0.21929337	0.023321200	0.00032945601
0.21942486	0.023621668	0.00032988111
0.21955635	0.024008668	0.00033367917
0.21968784	0.023567003	0.00033126232
0.21981933	0.023263015	0.00032678498
0.21995082	0.022573806	0.00032488730
0.22008231	0.022620331	0.00032321071
0.22021380	0.023097067	0.00032740184
0.22034528	0.022809554	0.00032692432
0.22047677	0.023312931	0.00032747306
0.22060826	0.023247003	0.00032726062
0.22073975	0.023221949	0.00032732795
0.22087124	0.022925641	0.00032725782
0.22100273	0.023180304	0.00032708229
0.22113422	0.023530397	0.00032723237
0.22126571	0.023464597	0.00032896067
0.22139719	0.023105430	0.00032607680
0.22152868	0.022430844	0.00032248791
0.22166017	0.023456236	0.00032914799
0.22179166	0.023778182	0.00032866255
0.22192315	0.022970616	0.00032626362
0.22205464	0.023631412	0.00033024523
0.22218613	0.023029351	0.00032582739
0.22231761	0.023206143	0.00032647933
0.22244910	0.023318306	0.00032710161
0.22258059	0.022942588	0.00032491306
0.22271208	0.022920287	0.00032546349
0.22284357	0.022823070	0.00032445646
0.22297506	0.023225251	0.00032760622
0.22310655	0.022936879	0.00032402464
0.22323804	0.023074575	0.00032665169
0.22336952	0.023716576	0.00032965415
0.22350101	0.023328625	0.00032480507
0.22363250	0.022964281	0.00032504960
0.22376399	0.023528767	0.00032607422
0.22389548	0.022907737	0.00032514539
0.22402697	0.023284493	0.00032696108
0.22415846	0.023383260	0.00032583104
0.22428995	0.023113875	0.00032402206
0.22442143	0.023396999	0.00032483360
0.22455292	0.023386867	0.00032596650
0.22468441	0.023285766	0.00032579141
0.22481590	0.022326845	0.00032005013
0.22494739	0.022981398	0.00032369737
0.22507888	0.022941196	0.00032219515
0.22521037	0.023145554	0.00032421300
0.22534186	0.022826456	0.00032392697
0.22547334	0.023897538	0.00032806825
0.22560483	0.022820191	0.00032086933
0.22573632	0.023019792	0.00032431301
0.22586781	0.023030716	0.00032353201
0.22599930	0.022947135	0.00032431074
0.22613079	0.023433159	0.00032419656
0.22626228	0.022658080	0.00032203917
0.22639376	0.023132032	0.00032358029
0.22652525	0.022828107	0.00032087210
0.22665674	0.022910824	0.00032322212
0.22678823	0.023107759	0.00032165023
0.22691972	0.022641945	0.00032076723
0.22705121	0.023001393	0.00032195031
0.22718270	0.022951555	0.00032195408
0.22731419	0.023192706	0.00032431275
0.22744567	0.023447392	0.00032488576
0.22757716	0.023450964	0.00032361092
0.22770865	0.022898912	0.00032202447
0.22784014	0.022773221	0.00031966700
0.22797163	0.022987483	0.00032203319
0.22810312	0.023427285	0.00032304435
0.22823461	0.023398881	0.00032407759
0.22836610	0.023521746	0.00032517549
0.22849758	0.022710961	0.00031848108
0.22862907	0.022339268	0.00031892264
0.22876056	0.022897159	0.00031973498
0.22889205	0.023240881	0.00032311689
0.22902354	0.023436264	0.00032470989
0.22915503	0.022563644	0.00031754557
0.22928652	0.023352428	0.00032358145
0.22941800	0.023103135	0.00032035711
0.22954949	0.023289352	0.00032333262
0.22968098	0.023108576	0.00032184116
0.22981247	0.022934956	0.00031986170
0.22994396	0.023019863	0.00032161749
0.23007545	0.022829170	0.00032198533
0.23020694	0.023399072	0.00032842393
0.23033843	0.023078484	0.00033166183
0.23046991	0.022427596	0.00032894373
0.23060140	0.022766664	0.00033173560
0.23073289	0.023472759	0.00033595940
0.23086438	0.022879243	0.00033446847
0.23099587	0.022565616	0.00033620836
0.23112736	0.022640081	0.00033603868
0.23125885	0.022933398	0.00033944320
0.23139034	0.023105873	0.00034045460
0.23152182	0.023385300	0.00034347140
0.23165331	0.023469829	0.00034722071
0.23178480	0.023600074	0.00034731855
0.23191629	0.022895523	0.00034456233
0.23204778	0.023242236	0.00034542684
0.23217927	0.023057259	0.00034538273
0.23231076	0.023516072	0.00035089165
0.23244224	0.023357349	0.00035020260
0.23257373	0.023126212	0.00034893163
0.23270522	0.023285521	0.00035125468
0.23283671	0.023577470	0.00035053405
0.23296820	0.022757611	0.00034634513
0.23309969	0.023025103	0.00034830043
0.23323118	0.023507456	0.00035073349
0.23336267	0.023251376	0.00034940312
0.23349415	0.023487402	0.00034978300
0.23362564	0.023431794	0.00035201862
0.23375713	0.023101013	0.00034950653
0.23388862	0.022473324	0.00034564306
0.23402011	0.022985084	0.00035166281
0.23415160	0.022888096	0.00034778448
0.23428309	0.022738524	0.00034907034
0.23441458	0.022875853	0.00034801625
0.23454606	0.022907664	0.00035045724
0.23467755	0.023375821	0.00035279498
0.23480904	0.022788429	0.00035078439
0.23494053	0.023526288	0.00035380685
0.23507202	0.023646307	0.00035653719
0.23520351	0.023203590	0.00035175556
0.23533500	0.023462490	0.00035490090
0.23546648	0.023370583	0.00035390916
0.23559797	0.022950370	0.00035225275
0.23572946	0.023088143	0.00035379183
0.23586095	0.023272668	0.00035454865
0.23599244	0.022896490	0.00035282155
0.23612393	0.023947066	0.00035720049
0.23625542	0.022663308	0.00035283233
0.23638691	0.023148638	0.00035518996
0.23651839	0.023988588	0.00035799643
0.23664988	0.022959922	0.00035414987
0.23678137	0.023301621	0.00035620457
0.23691286	0.022962964	0.00035354249
0.23704435	0.023256308	0.00035546046
0.23717584	0.023339650	0.00035569211
0.23730733	0.023596005	0.00035875966
0.23743882	0.023320274	0.00035675582
0.23757030	0.023283389	0.00035742468
0.23770179	0.022517520	0.00035374416
0.23783328	0.022746244	0.00035263656
0.23796477	0.023288217	0.00035840369
0.23809626	0.023099763	0.00035555809
0.23822775	0.023780087	0.00036152570
0.23835924	0.022913630	0.00035822650
0.23849072	0.023725736	0.00035893986
0.23862221	0.023527019	0.00035961643
0.23875370	0.023287116	0.00035823433
0.23888519	0.023356165	0.00035885563
0.23901668	0.023481778	0.00036173070
0.23914817	0.023663165	0.00035722970
0.23927966	0.022460270	0.00035497399
0.23941115	0.022726943	0.00035436799
0.23954263	0.022940094	0.00035753434
0.23967412	0.023035056	0.00035864538
0.23980561	0.022911913	0.00035444375
0.23993710	0.023186090	0.00035965128
0.24006859	0.023408069	0.00036000333
0.24020008	0.022868621	0.00035776309
0.24033157	0.023218597	0.00035966838
0.24046306	0.023072062	0.00035737026
0.24059454	0.022993330	0.00035881720
0.24072603	0.023346787	0.00036216992
0.24085752	0.023182278	0.00035925603
0.24098901	0.023761399	0.00036596626
0.24112050	0.023068169	0.00035731896
0.24125199	0.023087027	0.00035972775
0.24138348	0.023109188	0.00036075112
0.24151496	0.023501490	0.00036087690
0.24164645	0.023633465	0.00036400707
0.24177794	0.023159428	0.00035965257
0.24190943	0.022555095	0.00035722852
0.24204092	0.022722896	0.00035928795
0.24217241	0.022691483	0.00035785603
0.24230390	0.023168990	0.00036196523
0.24243539	0.023148161	0.00035903389
0.24256687	0.023536919	0.00036386557
0.24269836	0.022895716	0.00036091284
0.24282985	0.022785697	0.00035771585
0.24296134	0.023186105	0.00036124856
0.24309283	0.022922353	0.00036049825
0.24322432	0.023078908	0.00036130716
0.24335581	0.023339587	0.00036485375
0.24348730	0.022543342	0.00035770875
0.24361878	0.022573871	0.00035988817
0.24375027	0.023419910	0.00036394713
0.24388176	0.023290962	0.00036272269
0.24401325	0.023673732	0.00036711594
0.24414474	0.023237799	0.00036247046
0.24427623	0.023117420	0.00036286363
0.24440772	0.023880129	0.00036742144
0.24453920	0.022967876	0.00036220550
0.24467069	0.022027583	0.00035723270
0.24480218	0.023037999	0.00036297432
0.24493367	0.022773560	0.00036129873
0.24506516	0.023744297	0.00036692870
0.24519665	0.022803394	0.00036161871
0.24532814	0.022758627	0.00036193418
0.24545963	0.023883592	0.00036831376
0.24559111	0.022835273	0.00036242444
0.24572260	0.022700969	0.00036067597
0.24585409	0.023618254	0.00036667303
0.24598558	0.022751257	0.00036277479
0.24611707	0.023671398	0.00036871622
0.24624856	0.023348117	0.00036491766
0.24638005	0.022593681	0.00036165864
0.24651154	0.022786508	0.00036072407
0.24664302	0.023031199	0.00036513680
0.24677451	0.022991469	0.00036164240
0.24690600	0.023265081	0.00036537478
0.24703749	0.023497054	0.00036800148
0.24716898	0.023643348	0.00036563320
0.24730047	0.022685952	0.00036380103
0.24743196	0.023146503	0.00036417468
0.24756345	0.022681295	0.00036194767
0.24769493	0.023154268	0.00036730095
0.24782642	0.023142401	0.00036478882
0.24795791	0.022784523	0.00036482712
0.24808940	0.023331132	0.00036743613
0.24822089	0.022787916	0.00036366758
0.24835238	0.023322363	0.00036826855
0.24848387	0.023543402	0.00036774836
0.24861535	0.023538851	0.00036981575
0.24874684	0.022976751	0.00036492742
0.24887833	0.023748503	0.00036915969
0.24900982	0.022789323	0.00036510518
0.24914131	0.023073650	0.00036497189
0.24927280	0.022703715	0.00036436256
0.24940429	0.023506898	0.00036866802
0.24953578	0.023058953	0.00036546511
0.24966726	0.023439253	0.00036941939
0.24979875	0.023209744	0.00036667947
0.24993024	0.023542511	0.00037012737
0.25006173	0.022935847	0.00036544162
0.25019322	0.022882889	0.00036594271
0.25032471	0.023739319	0.00037184937
0.25045620	0.023362731	0.00036724974
0.25058769	0.022729120	0.00036528670
0.25071917	0.023060552	0.00036552004
0.25085066	0.022177948	0.00036098473
0.25098215	0.023119024	0.00036855665
0.25111364	0.023031896	0.00036562710
0.25124513	0.022873908	0.00036778501
0.25137662	0.023279417	0.00037021485
0.25150811	0.023410767	0.00036882660
0.25163959	0.023068639	0.00036764645
0.25177108	0.023880324	0.00037017753
0.25190257	0.024048000	0.00037475405
0.25203406	0.023267425	0.00036938457
0.25216555	0.023386854	0.00036878840
0.25229704	0.023424854	0.00037170439
0.25242853	0.023511140	0.00037049765
0.25256002	0.023289284	0.00037051425
0.25269150	0.022530642	0.00036426379
0.25282299	0.022685401	0.00036452762
0.25295448	0.023169650	0.00037125319
0.25308597	0.023453355	0.00036860935
0.25321746	0.022990093	0.00036922812
0.25334895	0.023172371	0.00037044354
0.25348044	0.022734978	0.00036634796
0.25361193	0.022625641	0.00036652114
0.25374341	0.022796702	0.00036675658
0.25387490	0.023361542	0.00036911084
0.25400639	0.023199889	0.00037713531
0.25413788	0.023377066	0.00038156465
0.25426937	0.023001381	0.00038330166
0.25440086	0.023372445	0.00038893310
0.25453235	0.023603784	0.00039379121
0.25466383	0.022657707	0.00038857918
0.25479532	0.023979902	0.00039842912
0.25492681	0.023674036	0.00040047986
0.25505830	0.023144897	0.00039767706
0.25518979	0.022311295	0.00039535183
0.25532128	0.023190487	0.00040389277
0.25545277	0.023223251	0.00040612432
0.25558426	0.022521030	0.00040088763
0.25571574	0.023207147	0.00040695847
0.25584723	0.022789724	0.00040591798
0.25597872	0.022470877	0.00040694329
0.25611021	0.023173322	0.00041167306
0.25624170	0.022760411	0.00041096567
0.25637319	0.023286052	0.00041926245
0.25650468	0.022869286	0.00041585171
0.25663617	0.023130917	0.00041904545
0.25676765	0.023711328	0.00042407500
0.25689914	0.023778578	0.00042689123
0.25703063	0.023442826	0.00042778163
0.25716212	0.023180228	0.00042324112
0.25729361	0.022901029	0.00042546088
0.25742510	0.023551888	0.00043203312
0.25755659	0.022455856	0.00042705640
0.25768807	0.022571243	0.00042882710
0.25781956	0.022756854	0.00042921333
0.25795105	0.023606301	0.00043627610
0.25808254	0.022346943	0.00043305786
0.25821403	0.022808069	0.00043387784
0.25834552	0.023162660	0.00043878360
0.25847701	0.023418927	0.00044045749
0.25860850	0.023469608	0.00044156361
0.25873998	0.022636119	0.00043753505
0.25887147	0.022712070	0.00044084772
0.25900296	0.023293067	0.00044406026
0.25913445	0.023763010	0.00044671354
0.25926594	0.022995610	0.00044216455
0.25939743	0.023005976	0.00044522816
0.25952892	0.023190945	0.00044431731
0.25966041	0.023985398	0.00045444757
0.25979189	0.023158955	0.00044503215
0.25992338	0.023264046	0.00044923317
0.26005487	0.022925149	0.00044846298
0.26018636	0.023023217	0.00044918825
0.26031785	0.022822580	0.00044825582
0.26044934	0.022977030	0.00044779272
0.26058083	0.022808646	0.00044856275
0.26071231	0.023013242	0.00045165019
0.26084380	0.021729087	0.00044144045
0.26097529	0.023176979	0.00045530971
0.26110678	0.022340056	0.00044837472
0.26123827	0.022409587	0.00045177474
0.26136976	0.022706452	0.00045181745
0.26150125	0.023182017	0.00045665174
0.26163274	0.022968441	0.00045553124
0.26176422	0.022745994	0.00045158454
0.26189571	0.023101852	0.00045987156
0.26202720	0.024173255	0.00046654345
0.26215869	0.023406544	0.00046120255
0.26229018	0.023287890	0.00046177646
0.26242167	0.023019548	0.00046162750
0.26255316	0.022258230	0.00045517426
0.26268465	0.022287956	0.00045735924
0.26281613	0.022437918	0.00045652597
0.26294762	0.023109665	0.00046250527
0.26307911	0.023461119	0.00046569300
0.26321060	0.023563522	0.00047230517
0.26334209	0.022310444	0.00046242161
0.26347358	0.022425638	0.00045891810
0.26360507	0.023012361	0.00046405986
0.26373655	0.022834785	0.00046480486
0.26386804	0.022821579	0.00046604435
0.26399953	0.022780056	0.00046993876
0.26413102	0.022735352	0.00046511441
0.26426251	0.022123316	0.00046290105
0.26439400	0.023493454	0.00047181447
0.26452549	0.022970364	0.00047383923
0.26465698	0.022679977	0.00047170310
0.26478846	0.022620038	0.00046620349
0.26491995	0.023905371	0.00048397182
0.26505144	0.023335470	0.00047514801
0.26518293	0.023816982	0.00048098175
0.26531442	0.023273968	0.00048166252
0.26544591	0.022782946	0.00047309014
[truncated: 567 more rows]
