# Supplementary material for: Invariant surface glycoprotein 65 of Trypanosoma brucei is a complement C3 receptor
Source: Nat Commun. 2022 Aug 29;13:5085. doi: 10.1038/s41467-022-32728-9 (PMC9424271; doi:10.1038/s41467-022-32728-9)
Supplement: Supplementary file 4 — supplementary data 2 [file 41467_2022_32728_MOESM4_ESM.zip › b21-414646_00183.dat]

0.0026000000	40.144997	0.13782842
0.0027314887	29.246871	0.10806117
0.0028629774	22.727830	0.091085641
0.0029944661	17.516166	0.076741925
0.0031259548	12.552429	0.059698387
0.0032574435	11.054361	0.057989204
0.0033889322	8.9032780	0.049196139
0.0035204209	11.699719	0.049101738
0.0036519096	12.506364	0.047109043
0.0037833983	10.181407	0.040074341
0.0039148870	8.4224674	0.035169408
0.0040463757	6.8623103	0.030540509
0.0041778644	5.5534553	0.025751040
0.0043093531	4.6785965	0.023206056
0.0044408418	3.8623199	0.020278627
0.0045723305	3.2220071	0.018521565
0.0047038192	2.9304880	0.016905943
0.0048353079	2.5297368	0.015248788
0.0049667966	2.2534918	0.014340657
0.0050982853	1.9099973	0.012507173
0.0052297740	1.7855089	0.012250796
0.0053612627	1.5309794	0.010954586
0.0054927514	1.4228658	0.010280705
0.0056242401	1.2680444	0.0096771910
0.0057557288	1.2144612	0.0092081295
0.0058872175	1.0909596	0.0086105435
0.0060187062	1.0370560	0.0083728896
0.0061501949	0.91674164	0.0075404115
0.0062816836	0.89311963	0.0076107402
0.0064131723	0.83383515	0.0072088896
0.0065446610	0.80243415	0.0069705764
0.0066761496	0.77180601	0.0068040815
0.0068076383	0.72877377	0.0064617355
0.0069391270	0.69560722	0.0064144647
0.0070706157	0.67377206	0.0062131142
0.0072021044	0.63787041	0.0059786632
0.0073335931	0.62860191	0.0059092073
0.0074650818	0.59248227	0.0055699087
0.0075965705	0.57424879	0.0055290403
0.0077280592	0.54695938	0.0053737220
0.0078595479	0.52624952	0.0051449879
0.0079910366	0.50724098	0.0050813098
0.0081225253	0.47532300	0.0047781413
0.0082540140	0.46136166	0.0047342183
0.0083855027	0.44624633	0.0046738255
0.0085169914	0.42594496	0.0044729880
0.0086484801	0.40394016	0.0043242365
0.0087799688	0.39397100	0.0041952185
0.0089114575	0.38379080	0.0041625509
0.0090429462	0.36290528	0.0040193998
0.0091744349	0.34864025	0.0039057358
0.0093059236	0.33782883	0.0037994288
0.0094374123	0.32371292	0.0036945731
0.0095689010	0.30700286	0.0035400111
0.0097003897	0.29829761	0.0035176703
0.0098318784	0.28708792	0.0034016016
0.0099633671	0.27453662	0.0032902832
0.010094856	0.26575868	0.0032273093
0.010226345	0.25265311	0.0030724658
0.010357833	0.25010461	0.0031358769
0.010489322	0.22727333	0.0029011515
0.010620811	0.21957307	0.0028311394
0.010752299	0.21198837	0.0027704389
0.010883788	0.19529282	0.0026039043
0.011015277	0.18768846	0.0025990248
0.011146765	0.18383954	0.0024929829
0.011278254	0.17759662	0.0024406287
0.011409743	0.17010147	0.0023636605
0.011541231	0.15672715	0.0022348582
0.011672720	0.15190904	0.0022059863
0.011804209	0.14501772	0.0020735868
0.011935698	0.13767934	0.0020157791
0.012067186	0.13082788	0.0019537433
0.012198675	0.12571752	0.0018532005
0.012330164	0.11660617	0.0017884464
0.012461652	0.11638139	0.0017659913
0.012593141	0.11237694	0.0016964610
0.012724630	0.10656479	0.0016528119
0.012856118	0.099282136	0.0015445106
0.012987607	0.097003214	0.0015448004
0.013119096	0.095776882	0.0015007321
0.013250585	0.095846845	0.0014847929
0.013382073	0.090222578	0.0014458293
0.013513562	0.088628692	0.0014101833
0.013645051	0.085957336	0.0013992047
0.013776539	0.083519762	0.0013715732
0.013908028	0.078875475	0.0013100491
0.014039517	0.077067826	0.0012894822
0.014171005	0.076765277	0.0012779981
0.014302494	0.071293027	0.0012341462
0.014433983	0.072201258	0.0012433625
0.014565472	0.069943320	0.0011977561
0.014696960	0.071159915	0.0012144986
0.014828449	0.067312482	0.0011643636
0.014959938	0.069763946	0.0011915382
0.015091426	0.067876634	0.0011778335
0.015222915	0.061381678	0.0010933052
0.015354404	0.064665346	0.0011273770
0.015485892	0.063863534	0.0011100227
0.015617381	0.062821232	0.0011044883
0.015748870	0.062495238	0.0011006315
0.015880359	0.061977470	0.0010790351
0.016011847	0.059505429	0.0010585310
0.016143336	0.055358952	0.0010101906
0.016274825	0.053595158	0.00099711089
0.016406313	0.056325585	0.0010137421
0.016537802	0.055638700	0.00099992099
0.016669291	0.054885974	0.00099039966
0.016800779	0.054905642	0.00098929364
0.016932268	0.058447101	0.0010144887
0.017063757	0.061501349	0.0010383392
0.017195246	0.058751689	0.0010049143
0.017326734	0.058341206	0.0010030204
0.017458223	0.058836368	0.00099908060
0.017589712	0.058414364	0.00099246624
0.017721200	0.056490358	0.00098008196
0.017852689	0.055800738	0.00095424821
0.017984178	0.054858306	0.00095708810
0.018115666	0.051465315	0.00092175679
0.018247155	0.054388988	0.00094021253
0.018378644	0.053160305	0.00093187315
0.018510133	0.053177808	0.00092094031
0.018641621	0.051593541	0.00090551050
0.018773110	0.052572795	0.00091004348
0.018904599	0.051604981	0.00090142406
0.019036087	0.049146695	0.00087615793
0.019167576	0.049348291	0.00086986031
0.019299065	0.049306887	0.00086393168
0.019430553	0.048045515	0.00086144683
0.019562042	0.047990545	0.00085239749
0.019693531	0.046385940	0.00083854512
0.019825019	0.046403128	0.00083104535
0.019956508	0.047040510	0.00083133835
0.020087997	0.045722975	0.00082524811
0.020219486	0.045171899	0.00081228018
0.020350974	0.044798299	0.00081414619
0.020482463	0.044000550	0.00079449173
0.020613952	0.042406628	0.00077749334
0.020745440	0.042280831	0.00078179162
0.020876929	0.043568031	0.00078402197
0.021008418	0.042203293	0.00077312891
0.021139906	0.040468542	0.00075408987
0.021271395	0.041074523	0.00075107399
0.021402884	0.042138341	0.00076417056
0.021534373	0.039987656	0.00074199567
0.021665861	0.039015117	0.00073242086
0.021797350	0.038570004	0.00072572252
0.021928839	0.038213090	0.00071307887
0.022060327	0.040392854	0.00073993803
0.022191816	0.039758250	0.00072329083
0.022323305	0.038160486	0.00071265851
0.022454793	0.037801380	0.00070686776
0.022586282	0.037644163	0.00069760102
0.022717771	0.035410354	0.00068432919
0.022849260	0.036097556	0.00068399933
0.022980748	0.036488444	0.00069039631
0.023112237	0.035341324	0.00067234118
0.023243726	0.035646680	0.00067058290
0.023375214	0.038504888	0.00070230098
0.023506703	0.037875489	0.00069147632
0.023638192	0.037766555	0.00068643382
0.023769680	0.036351262	0.00067580007
0.023901169	0.037219052	0.00067863888
0.024032658	0.039155163	0.00069649463
0.024164147	0.037433685	0.00067621323
0.024295635	0.037538199	0.00067349454
0.024427124	0.036715335	0.00066685633
0.024558613	0.036519788	0.00065840329
0.024690101	0.037842822	0.00067871251
0.024821590	0.036225866	0.00065621206
0.024953079	0.036413056	0.00065271982
0.025084567	0.036381350	0.00065667869
0.025216056	0.035441800	0.00064254453
0.025347545	0.035691868	0.00064988715
0.025479034	0.037415128	0.00065851943
0.025610522	0.035777055	0.00063777435
0.025742011	0.036522477	0.00064498923
0.025873500	0.035843378	0.00063779939
0.026004988	0.035632153	0.00063910038
0.026136477	0.035362218	0.00063305490
0.026267966	0.035282463	0.00062851432
0.026399454	0.034881499	0.00062635763
0.026530943	0.035063523	0.00062325600
0.026662432	0.035965795	0.00063196792
0.026793920	0.035774912	0.00062798622
0.026925409	0.034828337	0.00061658844
0.027056898	0.034006995	0.00061354901
0.027188387	0.036002498	0.00062133385
0.027319875	0.034609944	0.00061569094
0.027451364	0.034099245	0.00060593022
0.027582853	0.034564533	0.00060590046
0.027714341	0.035006710	0.00061061985
0.027845830	0.034923879	0.00060484581
0.027977319	0.035345312	0.00061053879
0.028108807	0.033617776	0.00059273872
0.028240296	0.034007318	0.00059681507
0.028371785	0.034310486	0.00059753774
0.028503274	0.033810295	0.00059110018
0.028634762	0.033944929	0.00059057508
0.028766251	0.032677398	0.00058091242
0.028897740	0.032797386	0.00057593572
0.029029228	0.034216532	0.00059079005
0.029160717	0.034677099	0.00059341992
0.029292206	0.032507731	0.00057345723
0.029423694	0.032060170	0.00057261568
0.029555183	0.033596199	0.00057355397
0.029686672	0.033613030	0.00057958843
0.029818161	0.033144429	0.00057468018
0.029949649	0.033177937	0.00056952223
0.030081138	0.032815191	0.00056949474
0.030212627	0.032232483	0.00055991951
0.030344115	0.032191253	0.00055922044
0.030475604	0.032248122	0.00056067761
0.030607093	0.033130346	0.00056464899
0.030738581	0.031633922	0.00055373313
0.030870070	0.031960528	0.00055205498
0.031001559	0.032558621	0.00055440254
0.031133048	0.032283740	0.00055414108
0.031264536	0.032005783	0.00054864051
0.031396025	0.032303963	0.00055357335
0.031527514	0.032692176	0.00055193494
0.031659002	0.032238292	0.00054710351
0.031790491	0.031734086	0.00054465863
0.031921980	0.032444579	0.00054520798
0.032053468	0.033808514	0.00055904008
0.032184957	0.032675480	0.00054373634
0.032316446	0.030977209	0.00053101382
0.032447935	0.031409883	0.00053766826
0.032579423	0.031610623	0.00053643312
0.032710912	0.031100995	0.00053240277
0.032842401	0.031289163	0.00052903115
0.032973889	0.031199048	0.00052729695
0.033105378	0.031859898	0.00053364985
0.033236867	0.030690344	0.00052061626
0.033368355	0.032030804	0.00054198926
0.033499844	0.029757035	0.00052234744
0.033631333	0.031069984	0.00053199492
0.033762822	0.030379118	0.00053327864
0.033894310	0.029890686	0.00052899236
0.034025799	0.030882117	0.00053565633
0.034157288	0.029968412	0.00053044561
0.034288776	0.029959449	0.00052816428
0.034420265	0.031036297	0.00054371077
0.034551754	0.029758890	0.00053002565
0.034683242	0.030067193	0.00053315605
0.034814731	0.030024988	0.00052962669
0.034946220	0.030414072	0.00053405750
0.035077708	0.030226002	0.00053686552
0.035209197	0.029989407	0.00053340766
0.035340686	0.029710996	0.00052804595
0.035472175	0.029553820	0.00053778398
0.035603663	0.029781536	0.00054142714
0.035735152	0.028653804	0.00053847228
0.035866641	0.028798963	0.00053927124
0.035998129	0.029028215	0.00053903196
0.036129618	0.029534706	0.00054638337
0.036261107	0.030954530	0.00055478321
0.036392595	0.029261262	0.00054966649
0.036524084	0.028775315	0.00054353306
0.036655573	0.028919999	0.00054181816
0.036787062	0.028854555	0.00054564507
0.036918550	0.029492205	0.00054635148
0.037050039	0.028457507	0.00054434042
0.037181528	0.029692170	0.00055044036
0.037313016	0.029408907	0.00054980138
0.037444505	0.028775804	0.00054713280
0.037575994	0.028044312	0.00053871220
0.037707482	0.028841676	0.00055161397
0.037838971	0.028117657	0.00054659120
0.037970460	0.028878181	0.00054937772
0.038101949	0.028907506	0.00055110001
0.038233437	0.029522878	0.00055095512
0.038364926	0.029491581	0.00054664892
0.038496415	0.028935495	0.00054238160
0.038627903	0.028648791	0.00053395580
0.038759392	0.029052805	0.00053967433
0.038890881	0.030156965	0.00054111438
0.039022369	0.029769249	0.00053963355
0.039153858	0.030276812	0.00054188692
0.039285347	0.030307655	0.00053801861
0.039416836	0.029363980	0.00053568077
0.039548324	0.030047513	0.00053726765
0.039679813	0.030955754	0.00054139953
0.039811302	0.030881156	0.00054288760
0.039942790	0.029941008	0.00053225269
0.040074279	0.029865654	0.00053378447
0.040205768	0.028937289	0.00052509812
0.040337256	0.029167595	0.00052347363
0.040468745	0.028596931	0.00052050789
0.040600234	0.028948402	0.00052155739
0.040731723	0.029404620	0.00052554820
0.040863211	0.029349547	0.00052565471
0.040994700	0.029031746	0.00052006295
0.041126189	0.030474212	0.00053361345
0.041257677	0.029582739	0.00052215450
0.041389166	0.029798681	0.00052375915
0.041520655	0.029276254	0.00052124362
0.041652143	0.028832649	0.00051720314
0.041783632	0.029489263	0.00052267236
0.041915121	0.029193780	0.00051807097
0.042046610	0.029501507	0.00052052924
0.042178098	0.029646666	0.00052086041
0.042309587	0.030193542	0.00052492885
0.042441076	0.029249924	0.00051533364
0.042572564	0.029365839	0.00051679073
0.042704053	0.029343832	0.00051362083
0.042835542	0.029770025	0.00051960239
0.042967030	0.029767448	0.00051868822
0.043098519	0.029190246	0.00051494378
0.043230008	0.029560366	0.00051749321
0.043361496	0.029593031	0.00051088937
0.043492985	0.028657842	0.00051003991
0.043624474	0.029258853	0.00051076207
0.043755963	0.029147365	0.00051269640
0.043887451	0.028583451	0.00050465266
0.044018940	0.030196267	0.00051432055
0.044150429	0.029159554	0.00051392271
0.044281917	0.029375143	0.00050827580
0.044413406	0.029218694	0.00051139009
0.044544895	0.028914863	0.00050417596
0.044676383	0.029614401	0.00050928066
0.044807872	0.029948962	0.00051291791
0.044939361	0.030062329	0.00051301245
0.045070850	0.028621225	0.00050103621
0.045202338	0.029401257	0.00050616808
0.045333827	0.029747896	0.00050642741
0.045465316	0.028871406	0.00050502982
0.045596804	0.030191180	0.00051143567
0.045728293	0.030071714	0.00051035772
0.045859782	0.029578769	0.00050570816
0.045991270	0.029046894	0.00049691043
0.046122759	0.028514246	0.00049747348
0.046254248	0.028328741	0.00050437916
0.046385737	0.029000455	0.00050973055
0.046517225	0.029199282	0.00051600443
0.046648714	0.029514477	0.00051863387
0.046780203	0.030766049	0.00053417379
0.046911691	0.029016104	0.00051990028
0.047043180	0.028742519	0.00051599757
0.047174669	0.029063938	0.00051903610
0.047306157	0.029167030	0.00052170269
0.047437646	0.029575029	0.00052860681
0.047569135	0.028884524	0.00052620684
0.047700624	0.029859050	0.00052812981
0.047832112	0.029068919	0.00052772265
0.047963601	0.029069383	0.00052562079
0.048095090	0.029311356	0.00053231014
0.048226578	0.029202969	0.00053338618
0.048358067	0.029178123	0.00052820309
0.048489556	0.030029836	0.00053704353
0.048621044	0.029560670	0.00053427519
0.048752533	0.030484642	0.00054871748
0.048884022	0.029664700	0.00053647640
0.049015511	0.030320905	0.00054150761
0.049146999	0.029645305	0.00053777749
0.049278488	0.029106410	0.00053420763
0.049409977	0.030987610	0.00055288634
0.049541465	0.029628756	0.00053956848
0.049672954	0.030000642	0.00054361167
0.049804443	0.029332601	0.00053846516
0.049935931	0.029226230	0.00054041835
0.050067420	0.029100685	0.00053714399
0.050198909	0.029859011	0.00054452377
0.050330398	0.029484467	0.00053971529
0.050461886	0.030582355	0.00054943650
0.050593375	0.028711151	0.00053633775
0.050724864	0.029341089	0.00054599900
0.050856352	0.028894748	0.00054138716
0.050987841	0.029584651	0.00054168388
0.051119330	0.029615974	0.00054271802
0.051250818	0.029175508	0.00054328843
0.051382307	0.029775416	0.00055013529
0.051513796	0.028747197	0.00054045949
0.051645284	0.029097056	0.00054173380
0.051776773	0.028614122	0.00053861255
0.051908262	0.029082457	0.00054240427
0.052039751	0.028874127	0.00054234920
0.052171239	0.029431416	0.00054642941
0.052302728	0.028828815	0.00054671993
0.052434217	0.029247698	0.00054604855
0.052565705	0.029827654	0.00055320045
0.052697194	0.028815829	0.00054445325
0.052828683	0.029673021	0.00055165071
0.052960171	0.030007429	0.00055316851
0.053091660	0.029817829	0.00054990380
0.053223149	0.028559560	0.00054549390
0.053354638	0.028739886	0.00054734212
0.053486126	0.028226103	0.00054197868
0.053617615	0.029443847	0.00055021655
0.053749104	0.029035769	0.00054743782
0.053880592	0.029624205	0.00055046502
0.054012081	0.029077574	0.00055133232
0.054143570	0.029608394	0.00055464106
0.054275058	0.028915946	0.00054584027
0.054406547	0.029772040	0.00055275348
0.054538036	0.028402821	0.00054618613
0.054669525	0.029158222	0.00054947079
0.054801013	0.029075204	0.00055449445
0.054932502	0.029092148	0.00055146841
0.055063991	0.029795040	0.00055358348
0.055195479	0.029355717	0.00055539519
0.055326968	0.029798197	0.00055616865
0.055458457	0.029642860	0.00055891369
0.055589945	0.028865028	0.00055135765
0.055721434	0.029761846	0.00055516432
0.055852923	0.029424603	0.00055998379
0.055984412	0.028462439	0.00054735680
0.056115900	0.029108949	0.00055288692
0.056247389	0.029046044	0.00055579344
0.056378878	0.029695256	0.00055743500
0.056510366	0.029442833	0.00055811380
0.056641855	0.029610406	0.00055738149
0.056773344	0.029044273	0.00055378516
0.056904832	0.029270342	0.00055682122
0.057036321	0.029761624	0.00055665620
0.057167810	0.029527257	0.00055624524
0.057299299	0.029086632	0.00055348894
0.057430787	0.029180857	0.00055240737
0.057562276	0.028577319	0.00055124895
0.057693765	0.030091816	0.00055561421
0.057825253	0.029609573	0.00055911676
0.057956742	0.030232653	0.00056258797
0.058088231	0.029694893	0.00055610264
0.058219719	0.029127207	0.00055404548
0.058351208	0.029476154	0.00055148559
0.058482697	0.029445263	0.00055371594
0.058614186	0.028750390	0.00054856478
0.058745674	0.030251667	0.00055644493
0.058877163	0.030993993	0.00056304156
0.059008652	0.028440977	0.00053933899
0.059140140	0.029484590	0.00055093894
0.059271629	0.029285760	0.00054884886
0.059403118	0.029718070	0.00054803399
0.059534606	0.029575600	0.00055144610
0.059666095	0.029305765	0.00054210494
0.059797584	0.029436971	0.00054540748
0.059929072	0.029171906	0.00054594239
0.060060561	0.029167025	0.00054172606
0.060192050	0.029421691	0.00054787269
0.060323539	0.028879904	0.00053717867
0.060455027	0.029301218	0.00054454529
0.060586516	0.028349180	0.00053825708
0.060718005	0.029374192	0.00054080126
0.060849493	0.029226229	0.00054152958
0.060980982	0.029857300	0.00054808869
0.061112471	0.029376220	0.00054150201
0.061243959	0.029776466	0.00054959789
0.061375448	0.029657336	0.00054153919
0.061506937	0.029571081	0.00054560938
0.061638426	0.029468863	0.00054151940
0.061769914	0.029767751	0.00054507858
0.061901403	0.028634618	0.00053880787
0.062032892	0.028741347	0.00053322319
0.062164380	0.029271300	0.00054175702
0.062295869	0.029244140	0.00053931399
0.062427358	0.029435391	0.00053950665
0.062558846	0.029060637	0.00054158498
0.062690335	0.029812589	0.00054011561
0.062821824	0.028853027	0.00053532614
0.062953313	0.028746166	0.00053551809
0.063084801	0.028980293	0.00053504340
0.063216290	0.030087196	0.00054683457
0.063347779	0.029434327	0.00053688007
0.063479267	0.028634048	0.00052991263
0.063610756	0.028607956	0.00053452578
0.063742245	0.029080834	0.00053539917
0.063873733	0.029388984	0.00054123882
0.064005222	0.028859256	0.00053112193
0.064136711	0.028729875	0.00053176382
0.064268200	0.030006840	0.00054163305
0.064399688	0.028952217	0.00053230384
0.064531177	0.028495168	0.00053169380
0.064662666	0.028627091	0.00052947670
0.064794154	0.029847231	0.00053954914
0.064925643	0.029542133	0.00053899406
0.065057132	0.028492414	0.00052786364
0.065188620	0.028864279	0.00053307548
0.065320109	0.028932565	0.00053075709
0.065451598	0.028430377	0.00052601037
0.065583087	0.029060401	0.00053300485
0.065714575	0.029432838	0.00053463296
0.065846064	0.028039292	0.00052587742
0.065977553	0.029069596	0.00052939472
0.066109041	0.027997744	0.00051985164
0.066240530	0.028129253	0.00052552487
0.066372019	0.029109904	0.00052904122
0.066503507	0.029255533	0.00053378265
0.066634996	0.029813187	0.00053414932
0.066766485	0.028779263	0.00052835940
0.066897973	0.029510717	0.00053434262
0.067029462	0.029770007	0.00053650482
0.067160951	0.029542522	0.00053571728
0.067292440	0.028395495	0.00052427521
0.067423928	0.029576859	0.00053008960
0.067555417	0.029046963	0.00052854289
0.067686906	0.029956953	0.00053490192
0.067818394	0.028234057	0.00052252681
0.067949883	0.029581658	0.00053060952
0.068081372	0.028642049	0.00052401623
0.068212860	0.028797365	0.00052384123
0.068344349	0.029217162	0.00052928001
0.068475838	0.029822596	0.00053299216
0.068607327	0.029049571	0.00052746915
0.068738815	0.028812368	0.00052095165
0.068870304	0.029627115	0.00053159569
0.069001793	0.028043802	0.00051643638
0.069133281	0.028672253	0.00052346428
0.069264770	0.028871080	0.00052518870
0.069396259	0.028484050	0.00051587215
0.069527747	0.028646959	0.00052215980
0.069659236	0.029170465	0.00052529424
0.069790725	0.029217227	0.00052547962
0.069922214	0.028990237	0.00052582458
0.070053702	0.028389937	0.00051644069
0.070185191	0.028276648	0.00051969531
0.070316680	0.028588687	0.00051610598
0.070448168	0.029203126	0.00052380705
0.070579657	0.028876625	0.00052209510
0.070711146	0.029250272	0.00052078742
0.070842634	0.028449211	0.00051773175
0.070974123	0.029103457	0.00052092644
0.071105612	0.028227365	0.00051585061
0.071237101	0.026873063	0.00050554276
0.071368589	0.027734145	0.00050779343
0.071500078	0.027628626	0.00051283470
0.071631567	0.027726011	0.00051181034
0.071763055	0.028048858	0.00051244011
0.071894544	0.028562081	0.00051873729
0.072026033	0.029096845	0.00051660964
0.072157521	0.028177820	0.00051613166
0.072289010	0.027254167	0.00050633608
0.072420499	0.027861570	0.00050768266
0.072551988	0.027791808	0.00050716046
0.072683476	0.028284490	0.00051056163
0.072814965	0.028182712	0.00051205229
0.072946454	0.027700755	0.00050877302
0.073077942	0.027434492	0.00050222796
0.073209431	0.027183828	0.00050450014
0.073340920	0.027455979	0.00050265057
0.073472408	0.028298467	0.00051024012
0.073603897	0.027378120	0.00050485397
0.073735386	0.027219525	0.00050268422
0.073866875	0.027543939	0.00050418626
0.073998363	0.027932296	0.00050873207
0.074129852	0.027468821	0.00050561301
0.074261341	0.026937321	0.00050104532
0.074392829	0.026925679	0.00049689894
0.074524318	0.027854799	0.00050633775
0.074655807	0.028068390	0.00050475632
0.074787295	0.026503091	0.00049574442
0.074918784	0.027018517	0.00049925122
0.075050273	0.027570539	0.00050137721
0.075181761	0.027016319	0.00049757010
0.075313250	0.028180089	0.00050771485
0.075444739	0.027861577	0.00050352834
0.075576228	0.026857609	0.00049842436
0.075707716	0.027586606	0.00050238706
0.075839205	0.026928667	0.00049693119
0.075970694	0.027168319	0.00049961095
0.076102182	0.027143566	0.00049599399
0.076233671	0.027200135	0.00050070997
0.076365160	0.026377508	0.00048829461
0.076496648	0.026422646	0.00049214770
0.076628137	0.026216047	0.00049060445
0.076759626	0.027575358	0.00049871402
0.076891115	0.027526747	0.00050124670
0.077022603	0.027514253	0.00049676822
0.077154092	0.026959969	0.00049237489
0.077285581	0.027526805	0.00050057798
0.077417069	0.026464230	0.00049111260
0.077548558	0.027227629	0.00049837344
0.077680047	0.026764728	0.00049185772
0.077811535	0.026990423	0.00049430800
0.077943024	0.026577473	0.00049030930
0.078074513	0.026709213	0.00048961188
0.078206002	0.027513728	0.00050024440
0.078337490	0.026125303	0.00048505658
0.078468979	0.026834525	0.00048976813
0.078600468	0.027397354	0.00049802544
0.078731956	0.026250928	0.00048681446
0.078863445	0.027085372	0.00049346238
0.078994934	0.027329745	0.00049293076
0.079126422	0.026175376	0.00048559531
0.079257911	0.026066529	0.00048567587
0.079389400	0.027129574	0.00049055581
0.079520889	0.026868486	0.00049108185
0.079652377	0.026572689	0.00048567026
0.079783866	0.026899256	0.00048704048
0.079915355	0.025745432	0.00048282704
0.080046843	0.026618589	0.00048419807
0.080178332	0.026581551	0.00048591623
0.080309821	0.026056890	0.00048336262
0.080441309	0.026987676	0.00048611900
0.080572798	0.026334119	0.00048614844
0.080704287	0.026070793	0.00048175092
0.080835776	0.025491768	0.00047735569
0.080967264	0.027070547	0.00049061581
0.081098753	0.026143668	0.00047937544
0.081230242	0.026586719	0.00048505069
0.081361730	0.025591987	0.00047554568
0.081493219	0.025475581	0.00047436303
0.081624708	0.026345941	0.00048535554
0.081756196	0.027021366	0.00048250195
0.081887685	0.026909247	0.00048786348
0.082019174	0.026814293	0.00048581217
0.082150663	0.026664651	0.00048431607
0.082282151	0.026116638	0.00048056845
0.082413640	0.027005277	0.00048418171
0.082545129	0.026758243	0.00048351037
0.082676617	0.025790799	0.00047664095
0.082808106	0.026755186	0.00048339029
0.082939595	0.026441426	0.00048323111
0.083071083	0.025689357	0.00047221818
0.083202572	0.026857468	0.00048257704
0.083334061	0.026598314	0.00048303296
0.083465549	0.026509554	0.00047788500
0.083597038	0.027124378	0.00048710631
0.083728527	0.026400768	0.00047551913
0.083860016	0.025921144	0.00047635510
0.083991504	0.026470741	0.00048030693
0.084122993	0.025591710	0.00047144674
0.084254482	0.025288097	0.00047159146
0.084385970	0.027169814	0.00048214678
0.084517459	0.025950130	0.00047458462
0.084648948	0.025641213	0.00047333837
0.084780436	0.026737125	0.00047921069
0.084911925	0.026535391	0.00047842825
0.085043414	0.027503621	0.00048447987
0.085174903	0.026101188	0.00047363637
0.085306391	0.026099617	0.00047575280
0.085437880	0.024938856	0.00046225309
0.085569369	0.025340801	0.00046774645
0.085700857	0.025912775	0.00046953941
0.085832346	0.026888904	0.00047881280
0.085963835	0.025877045	0.00047402917
0.086095323	0.026216830	0.00047254953
0.086226812	0.025744289	0.00047024849
0.086358301	0.026120663	0.00047159714
0.086489790	0.025021625	0.00046323442
0.086621278	0.026082256	0.00047301345
0.086752767	0.026359240	0.00047339942
0.086884256	0.026054432	0.00047068874
0.087015744	0.026120414	0.00047089450
0.087147233	0.026030526	0.00047048638
0.087278722	0.025874240	0.00047134271
0.087410210	0.024906682	0.00046079388
0.087541699	0.025742536	0.00046731199
0.087673188	0.025775847	0.00046903184
0.087804677	0.026191941	0.00046797337
0.087936165	0.025983020	0.00047037595
0.088067654	0.025527858	0.00046565461
0.088199143	0.026707950	0.00047128170
0.088330631	0.025911635	0.00046987810
0.088462120	0.025882414	0.00046589165
0.088593609	0.026119610	0.00047313441
0.088725097	0.026038959	0.00046576249
0.088856586	0.025457592	0.00046213931
0.088988075	0.025496112	0.00046567498
0.089119564	0.025528414	0.00046247453
0.089251052	0.025401333	0.00046343250
0.089382541	0.026521168	0.00046978413
0.089514030	0.025215165	0.00045997414
0.089645518	0.025991446	0.00046512713
0.089777007	0.025090986	0.00045784982
0.089908496	0.025258544	0.00046453560
0.090039984	0.025983924	0.00046561254
0.090171473	0.025420366	0.00045925932
0.090302962	0.025276059	0.00046182124
0.090434451	0.025895167	0.00046273199
0.090565939	0.026442027	0.00046870505
0.090697428	0.025771946	0.00046532862
0.090828917	0.025060922	0.00045404987
0.090960405	0.025206255	0.00046040215
0.091091894	0.025948638	0.00046380663
0.091223383	0.024844080	0.00045704242
0.091354871	0.024693512	0.00045617962
0.091486360	0.025163401	0.00046714799
0.091617849	0.024384895	0.00046507761
0.091749337	0.024561055	0.00047217402
0.091880826	0.024852672	0.00047614828
0.092012315	0.025327182	0.00048372806
0.092143804	0.025397167	0.00048288777
0.092275292	0.025192475	0.00048510846
0.092406781	0.025613282	0.00049073887
0.092538270	0.025900509	0.00049458881
0.092669758	0.024736786	0.00048842662
0.092801247	0.025238628	0.00047662136
0.092932736	0.025149598	0.00047783503
0.093064224	0.025090273	0.00047470977
0.093195713	0.025460485	0.00047541504
0.093327202	0.025651955	0.00047663045
0.093458691	0.024800705	0.00046352650
0.093590179	0.024536186	0.00046586937
0.093721668	0.024427869	0.00046440352
0.093853157	0.024892276	0.00046665944
0.093984645	0.025026118	0.00046525600
0.094116134	0.024077966	0.00045683791
0.094247623	0.024781019	0.00046188533
0.094379111	0.025286569	0.00046850591
0.094510600	0.024918111	0.00046236403
0.094642089	0.024782551	0.00046129582
0.094773578	0.024543090	0.00045682095
0.094905066	0.025344600	0.00046555402
0.095036555	0.024461442	0.00046296701
0.095168044	0.024571097	0.00045431374
0.095299532	0.024378091	0.00045711674
0.095431021	0.023894904	0.00044849744
0.095562510	0.025648024	0.00046422950
0.095693998	0.024820853	0.00046011832
0.095825487	0.025366022	0.00045986789
0.095956976	0.024002004	0.00045246247
0.096088465	0.024131458	0.00044847124
0.096219953	0.024498612	0.00045522419
0.096351442	0.024780985	0.00045802798
0.096482931	0.024921269	0.00045609754
0.096614419	0.024698703	0.00045249266
0.096745908	0.024351727	0.00045173944
0.096877397	0.024415459	0.00045025051
0.097008885	0.024591874	0.00045378262
0.097140374	0.024586987	0.00045196071
0.097271863	0.025731516	0.00046038577
0.097403352	0.024837948	0.00045195139
0.097534840	0.025169542	0.00045393971
0.097666329	0.024612837	0.00045370451
0.097797818	0.024175722	0.00044362645
0.097929306	0.024238923	0.00044715396
0.098060795	0.023772509	0.00044189389
0.098192284	0.024197097	0.00044207355
0.098323772	0.024770677	0.00044980142
0.098455261	0.024288585	0.00044250754
0.098586750	0.023997364	0.00044113122
0.098718239	0.023877236	0.00043816859
0.098849727	0.024303391	0.00043963226
0.098981216	0.025249419	0.00044701521
0.099112705	0.024237596	0.00044031143
0.099244193	0.024816683	0.00044292658
0.099375682	0.024729338	0.00044366886
0.099507171	0.024720368	0.00044312167
0.099638659	0.024093252	0.00044054662
0.099770148	0.023819479	0.00043933802
0.099901637	0.023925368	0.00043767451
0.10003313	0.024719080	0.00044534884
0.10016461	0.024596841	0.00044278289
0.10029610	0.024210853	0.00044247181
0.10042759	0.024666803	0.00044316378
0.10055908	0.024228126	0.00043939818
0.10069057	0.023734898	0.00043735084
0.10082206	0.023764514	0.00043669871
0.10095355	0.024376768	0.00044411835
0.10108504	0.024414681	0.00043870943
0.10121652	0.023836729	0.00043443264
0.10134801	0.025050685	0.00044591149
0.10147950	0.023928289	0.00043744859
0.10161099	0.023824822	0.00043744899
0.10174248	0.024377198	0.00044089185
0.10187397	0.023454938	0.00043133753
0.10200546	0.023397395	0.00043223795
0.10213694	0.024827356	0.00043954172
0.10226843	0.024170605	0.00043878635
0.10239992	0.024988510	0.00044379964
0.10253141	0.024498844	0.00043440449
0.10266290	0.024927534	0.00044386813
0.10279439	0.024399606	0.00043632991
0.10292588	0.023504047	0.00043282273
0.10305737	0.024363774	0.00043961576
0.10318885	0.023532355	0.00043024075
0.10332034	0.024168106	0.00043698592
0.10345183	0.023891423	0.00043393469
0.10358332	0.023734366	0.00043140479
0.10371481	0.024608641	0.00043775909
0.10384630	0.024195288	0.00043423724
0.10397779	0.024453827	0.00043696304
0.10410928	0.024062179	0.00043367490
0.10424076	0.024192255	0.00043389328
0.10437225	0.023991958	0.00043285419
0.10450374	0.024713742	0.00043454950
0.10463523	0.024319798	0.00043465046
0.10476672	0.023706733	0.00043078922
0.10489821	0.024892525	0.00043824983
0.10502970	0.024530920	0.00043455522
0.10516118	0.024156746	0.00043179700
0.10529267	0.023983092	0.00043322668
0.10542416	0.023688550	0.00042807008
0.10555565	0.024354611	0.00043258179
0.10568714	0.023757277	0.00042938840
0.10581863	0.024501188	0.00043447827
0.10595012	0.024048992	0.00043062224
0.10608161	0.023445759	0.00042697685
0.10621309	0.024266150	0.00043166657
0.10634458	0.024357714	0.00043167135
0.10647607	0.024379530	0.00043302443
0.10660756	0.024397061	0.00043041408
0.10673905	0.023221327	0.00042575901
0.10687054	0.023237058	0.00042847945
0.10700203	0.024116283	0.00043902034
0.10713352	0.023202747	0.00043762079
0.10726500	0.023892177	0.00044492023
0.10739649	0.024320499	0.00045457033
0.10752798	0.024041451	0.00044920567
0.10765947	0.024252363	0.00045585122
0.10779096	0.023306605	0.00044963878
0.10792245	0.023423383	0.00045423057
0.10805394	0.024576199	0.00046407367
0.10818542	0.024441852	0.00046151781
0.10831691	0.024232139	0.00046312946
0.10844840	0.023667518	0.00046195308
0.10857989	0.023221079	0.00045915836
0.10871138	0.024003927	0.00046966623
0.10884287	0.023793933	0.00046592959
0.10897436	0.023566995	0.00046571054
0.10910585	0.023762034	0.00046875501
0.10923733	0.024080102	0.00046832839
0.10936882	0.023468196	0.00047315297
0.10950031	0.023368336	0.00046787411
0.10963180	0.024592368	0.00048196871
0.10976329	0.023147215	0.00046941419
0.10989478	0.023918251	0.00047823035
0.11002627	0.023577672	0.00047985920
0.11015776	0.023555126	0.00047306591
0.11028924	0.023507778	0.00047566638
0.11042073	0.023272021	0.00048059864
0.11055222	0.023050212	0.00047355678
0.11068371	0.023574172	0.00048181903
0.11081520	0.025192023	0.00049452809
0.11094669	0.023896521	0.00048559253
0.11107818	0.023667737	0.00048721196
0.11120966	0.023892577	0.00048675324
0.11134115	0.022986951	0.00048338205
0.11147264	0.024461142	0.00048995603
0.11160413	0.023745810	0.00048845208
0.11173562	0.024228872	0.00049714296
0.11186711	0.024224923	0.00047902190
0.11199860	0.023495734	0.00047411747
0.11213009	0.024022924	0.00047086985
0.11226157	0.024152211	0.00046801729
0.11239306	0.024028477	0.00046640472
0.11252455	0.024205312	0.00046848066
0.11265604	0.024075051	0.00046755417
0.11278753	0.023076193	0.00045218120
0.11291902	0.024013285	0.00046158123
0.11305051	0.023723980	0.00045877442
0.11318200	0.023704804	0.00045426134
0.11331348	0.023796106	0.00045563207
0.11344497	0.024187803	0.00045837975
0.11357646	0.023888415	0.00045133776
0.11370795	0.023725686	0.00045318739
0.11383944	0.023738272	0.00045170524
0.11397093	0.024242573	0.00045610638
0.11410242	0.024001287	0.00045371488
0.11423390	0.022543128	0.00043733298
0.11436539	0.022615272	0.00044451200
0.11449688	0.023125307	0.00044050880
0.11462837	0.023719269	0.00044905233
0.11475986	0.024758810	0.00045396581
0.11489135	0.023881623	0.00044498577
0.11502284	0.024114836	0.00045064254
0.11515433	0.023218053	0.00044240055
0.11528581	0.024100670	0.00044747681
0.11541730	0.023816017	0.00044300722
0.11554879	0.024063512	0.00044343363
0.11568028	0.024271032	0.00044873079
0.11581177	0.024087757	0.00044430602
0.11594326	0.024086020	0.00044457509
0.11607475	0.023496229	0.00044050897
0.11620624	0.023369439	0.00043579668
0.11633772	0.024746969	0.00044901867
0.11646921	0.023058323	0.00043730892
0.11660070	0.024010234	0.00044182935
0.11673219	0.024120621	0.00044068222
0.11686368	0.024137199	0.00044098574
0.11699517	0.023583503	0.00043733884
0.11712666	0.024226482	0.00044136267
0.11725814	0.023508036	0.00043349167
0.11738963	0.023998317	0.00043484665
0.11752112	0.023811721	0.00043328672
0.11765261	0.024165951	0.00043724967
0.11778410	0.023457923	0.00043268425
0.11791559	0.023922067	0.00043320157
0.11804708	0.023301346	0.00042786261
0.11817857	0.023684106	0.00043194030
0.11831005	0.024059685	0.00043247301
0.11844154	0.023829414	0.00043285616
0.11857303	0.024143390	0.00043045405
0.11870452	0.023991493	0.00043017306
0.11883601	0.023739223	0.00042680028
0.11896750	0.024831855	0.00043585406
0.11909899	0.024025721	0.00042925218
0.11923048	0.024172949	0.00042595118
0.11936196	0.023889817	0.00042614494
0.11949345	0.023628257	0.00042246229
0.11962494	0.023532498	0.00042114585
0.11975643	0.023829754	0.00042519842
0.11988792	0.023814285	0.00042125417
0.12001941	0.023357820	0.00041903930
0.12015090	0.023987556	0.00042367017
0.12028239	0.024390271	0.00042747610
0.12041387	0.023819099	0.00041984153
0.12054536	0.023811437	0.00041897660
0.12067685	0.024221586	0.00042318509
0.12080834	0.023985057	0.00042152634
0.12093983	0.023882918	0.00041516815
0.12107132	0.022970662	0.00041593286
0.12120281	0.024079117	0.00041946655
0.12133429	0.023988293	0.00041901307
0.12146578	0.024041990	0.00041969932
0.12159727	0.024854246	0.00042253881
0.12172876	0.023570077	0.00041638079
0.12186025	0.023465754	0.00041347621
0.12199174	0.023276798	0.00041401695
0.12212323	0.023378116	0.00041511735
0.12225472	0.024137511	0.00041765198
0.12238620	0.023291125	0.00041472808
0.12251769	0.023829636	0.00041590723
0.12264918	0.023932103	0.00041723740
0.12278067	0.023357987	0.00041335833
0.12291216	0.023340708	0.00041348769
0.12304365	0.023281603	0.00041289112
0.12317514	0.023273546	0.00041003531
0.12330663	0.023717139	0.00041576295
0.12343811	0.023505151	0.00041435867
0.12356960	0.024040575	0.00041575971
0.12370109	0.023957613	0.00041697855
0.12383258	0.024375860	0.00041758441
0.12396407	0.023922484	0.00041338246
0.12409556	0.023974444	0.00041937821
0.12422705	0.023412811	0.00040985836
0.12435853	0.023681321	0.00041332978
0.12449002	0.024338386	0.00041624628
0.12462151	0.024325593	0.00041772437
0.12475300	0.022962339	0.00040686338
0.12488449	0.023616733	0.00041203888
0.12501598	0.024429907	0.00041742443
0.12514747	0.023824986	0.00041259870
0.12527896	0.024249035	0.00041247999
0.12541044	0.023278763	0.00040994586
0.12554193	0.023773410	0.00041139280
0.12567342	0.023566311	0.00040881790
0.12580491	0.022978362	0.00040647620
0.12593640	0.023485070	0.00040627207
0.12606789	0.023532099	0.00040954529
0.12619938	0.023466862	0.00040939731
0.12633087	0.024742835	0.00041842308
0.12646235	0.024196136	0.00041430846
0.12659384	0.024117254	0.00040893357
0.12672533	0.023709648	0.00041109005
0.12685682	0.022683601	0.00040165917
0.12698831	0.023625612	0.00040861206
0.12711980	0.023210877	0.00040423604
0.12725129	0.023784444	0.00040876008
0.12738277	0.022920264	0.00040499481
0.12751426	0.023367172	0.00040470879
0.12764575	0.023492982	0.00040669572
0.12777724	0.023009246	0.00040202655
0.12790873	0.023601075	0.00040675181
0.12804022	0.024300706	0.00041178916
0.12817171	0.023986398	0.00040901835
0.12830320	0.023435687	0.00040624092
0.12843468	0.023577828	0.00040552174
0.12856617	0.023468907	0.00040333550
0.12869766	0.023963058	0.00040761918
0.12882915	0.024060471	0.00040969959
0.12896064	0.023994338	0.00040698037
0.12909213	0.023826352	0.00040617957
0.12922362	0.023531175	0.00040552800
0.12935511	0.024008303	0.00040863884
0.12948659	0.023791938	0.00040624313
0.12961808	0.023598483	0.00040315208
0.12974957	0.023773371	0.00040501653
0.12988106	0.023304993	0.00040264115
0.13001255	0.024298944	0.00040851220
0.13014404	0.024222464	0.00040949698
0.13027553	0.023467841	0.00040110297
0.13040701	0.023905631	0.00040589172
0.13053850	0.023273828	0.00040339826
0.13066999	0.022866547	0.00039758170
0.13080148	0.023781012	0.00040522681
0.13093297	0.024093631	0.00040407663
0.13106446	0.024028076	0.00040665852
0.13119595	0.023561836	0.00040216035
0.13132744	0.023231613	0.00039895776
0.13145892	0.023405626	0.00040155135
0.13159041	0.023146287	0.00039903230
0.13172190	0.023731984	0.00040141718
0.13185339	0.023419553	0.00040176225
0.13198488	0.024731057	0.00040909352
0.13211637	0.024119682	0.00040558185
0.13224786	0.023673180	0.00040013965
0.13237935	0.023459654	0.00040058042
0.13251083	0.023715020	0.00040201457
0.13264232	0.024150713	0.00040535809
0.13277381	0.023567128	0.00040226448
0.13290530	0.023091070	0.00039464678
0.13303679	0.023762823	0.00040275136
0.13316828	0.023624032	0.00040177023
0.13329977	0.023546057	0.00039709033
0.13343125	0.023616909	0.00040276612
0.13356274	0.024178996	0.00040162926
0.13369423	0.023757410	0.00040008944
0.13382572	0.023823055	0.00040260009
0.13395721	0.023934130	0.00040066546
0.13408870	0.024288399	0.00040523213
0.13422019	0.023438020	0.00039532423
0.13435168	0.024325940	0.00040532776
0.13448316	0.024158075	0.00040362047
0.13461465	0.023778653	0.00039819869
0.13474614	0.024528932	0.00040534226
0.13487763	0.023584897	0.00039921616
0.13500912	0.022989776	0.00039361324
0.13514061	0.024560649	0.00040600608
0.13527210	0.024302346	0.00040359031
0.13540359	0.023746202	0.00039944772
0.13553507	0.023673233	0.00039886068
0.13566656	0.023151562	0.00039310578
0.13579805	0.024327302	0.00040210894
0.13592954	0.023569265	0.00039500567
0.13606103	0.023906505	0.00040121239
0.13619252	0.023196248	0.00039290800
0.13632401	0.024007769	0.00039852888
0.13645549	0.024366459	0.00040353188
0.13658698	0.023213118	0.00039292044
0.13671847	0.023859802	0.00039810162
0.13684996	0.023114324	0.00039424436
0.13698145	0.023792738	0.00039548658
0.13711294	0.023969051	0.00039795077
0.13724443	0.023833349	0.00039743264
0.13737592	0.024023158	0.00039754071
0.13750740	0.023852179	0.00039810743
0.13763889	0.023466966	0.00039198296
0.13777038	0.023988354	0.00039790410
0.13790187	0.023397247	0.00039365534
0.13803336	0.023898127	0.00039584248
0.13816485	0.023772972	0.00039709369
0.13829634	0.023979900	0.00039480197
0.13842783	0.023327977	0.00039502032
0.13855931	0.023668759	0.00039412838
0.13869080	0.024041457	0.00039575823
0.13882229	0.024584074	0.00040002058
0.13895378	0.024308216	0.00039698041
0.13908527	0.024134501	0.00039842440
0.13921676	0.022841119	0.00038893819
0.13934825	0.023564970	0.00039250173
0.13947973	0.023928128	0.00039490893
0.13961122	0.023756486	0.00039314432
0.13974271	0.023344761	0.00039194779
0.13987420	0.024018206	0.00039687357
0.14000569	0.024291640	0.00039395586
0.14013718	0.023313281	0.00039015532
0.14026867	0.024076317	0.00039492555
0.14040016	0.024302598	0.00039735006
0.14053164	0.023425282	0.00039179877
0.14066313	0.023286613	0.00038750729
0.14079462	0.023749025	0.00039227342
0.14092611	0.024254340	0.00039379010
0.14105760	0.024090832	0.00039389360
0.14118909	0.023869351	0.00039356590
0.14132058	0.023821162	0.00038854160
0.14145207	0.023685615	0.00039012466
0.14158355	0.023218002	0.00038670096
0.14171504	0.024175705	0.00039510781
0.14184653	0.023680448	0.00039012918
0.14197802	0.024369253	0.00039254540
0.14210951	0.023110364	0.00038513145
0.14224100	0.023950358	0.00039048130
0.14237249	0.023530018	0.00038779166
0.14250398	0.023055320	0.00038785919
0.14263546	0.023294591	0.00038490750
0.14276695	0.023749400	0.00038788173
0.14289844	0.023584381	0.00038720979
0.14302993	0.022774820	0.00038388746
0.14316142	0.023921957	0.00039006825
0.14329291	0.023488661	0.00038567075
0.14342440	0.023230326	0.00038645553
0.14355588	0.023420530	0.00038681550
0.14368737	0.023324802	0.00038472291
0.14381886	0.023515755	0.00038797566
0.14395035	0.023471146	0.00038383652
0.14408184	0.023431468	0.00038531569
0.14421333	0.023436347	0.00038650329
0.14434482	0.023117842	0.00038240371
0.14447631	0.023338763	0.00038660001
0.14460779	0.023234453	0.00038329176
0.14473928	0.023840550	0.00038809103
0.14487077	0.023370603	0.00038829264
0.14500226	0.023487979	0.00038537123
0.14513375	0.023479763	0.00038900826
0.14526524	0.023283130	0.00038292558
0.14539673	0.023244706	0.00038378934
0.14552822	0.023326663	0.00038708632
0.14565970	0.023135078	0.00038226164
0.14579119	0.023458152	0.00038576759
0.14592268	0.024143250	0.00038950900
0.14605417	0.024001788	0.00038799868
0.14618566	0.023945692	0.00038942911
0.14631715	0.023564185	0.00038389491
0.14644864	0.023364514	0.00038371815
0.14658012	0.023714670	0.00038528844
0.14671161	0.023748600	0.00038620888
0.14684310	0.023966309	0.00038860238
0.14697459	0.023869040	0.00038567504
0.14710608	0.023507272	0.00038338053
0.14723757	0.023794216	0.00038642179
0.14736906	0.023345106	0.00038165225
0.14750055	0.023750444	0.00038559976
0.14763203	0.023405637	0.00038187443
0.14776352	0.023779194	0.00038420269
0.14789501	0.023366061	0.00038181239
0.14802650	0.023424074	0.00038184446
0.14815799	0.023728235	0.00038573269
0.14828948	0.023324959	0.00038077202
0.14842097	0.023800121	0.00038537821
0.14855246	0.023580046	0.00038351709
0.14868394	0.023878144	0.00038462875
0.14881543	0.022873912	0.00037867422
0.14894692	0.023789372	0.00038524063
0.14907841	0.023198934	0.00037868107
0.14920990	0.023700222	0.00038274385
0.14934139	0.023624688	0.00038108414
0.14947288	0.023832894	0.00038566355
0.14960436	0.024249484	0.00038663330
0.14973585	0.024381750	0.00038658329
0.14986734	0.023287353	0.00037944993
0.14999883	0.023751753	0.00038260503
0.15013032	0.023530351	0.00038180780
0.15026181	0.023563482	0.00038266287
0.15039330	0.023298657	0.00037930428
0.15052479	0.023679610	0.00038210663
0.15065627	0.023690350	0.00038142779
0.15078776	0.023550098	0.00038066309
0.15091925	0.023569562	0.00038126088
0.15105074	0.024120228	0.00038301202
0.15118223	0.023969728	0.00038383950
0.15131372	0.023878383	0.00038352950
0.15144521	0.023718981	0.00038041857
0.15157670	0.022892525	0.00037478686
0.15170818	0.023280003	0.00037828754
0.15183967	0.023742512	0.00038012427
0.15197116	0.023506303	0.00037949244
0.15210265	0.024346916	0.00038467499
0.15223414	0.024886691	0.00038767386
0.15236563	0.023460899	0.00037775363
0.15249712	0.023856090	0.00038095940
0.15262860	0.023469405	0.00037845994
0.15276009	0.023510883	0.00037996129
0.15289158	0.024188995	0.00038348709
0.15302307	0.023813095	0.00038039559
0.15315456	0.023362173	0.00037630324
0.15328605	0.023502323	0.00037812907
0.15341754	0.023388992	0.00037803932
0.15354903	0.023712737	0.00037739120
0.15368051	0.023559130	0.00037875406
0.15381200	0.023357408	0.00037542370
0.15394349	0.023647889	0.00037925167
0.15407498	0.024040486	0.00038180254
0.15420647	0.023704463	0.00037689819
0.15433796	0.024228458	0.00038077749
0.15446945	0.023253533	0.00037272813
0.15460094	0.023939176	0.00038098590
0.15473242	0.023519817	0.00037628577
0.15486391	0.023756792	0.00037694380
0.15499540	0.023715724	0.00037661720
0.15512689	0.023258755	0.00037374306
0.15525838	0.023552185	0.00037559383
0.15538987	0.023450348	0.00037515398
0.15552136	0.024183448	0.00037975705
0.15565284	0.022799455	0.00037140857
0.15578433	0.024021459	0.00037864092
0.15591582	0.023198513	0.00037306287
0.15604731	0.023759489	0.00037821432
0.15617880	0.023702000	0.00037552530
0.15631029	0.023697030	0.00037751826
0.15644178	0.023582765	0.00037439770
0.15657327	0.023535612	0.00037580894
0.15670475	0.022746879	0.00036929013
0.15683624	0.024079221	0.00037765332
0.15696773	0.023735282	0.00037640734
0.15709922	0.023454335	0.00037316089
0.15723071	0.023541690	0.00037605477
0.15736220	0.024126662	0.00037648500
0.15749369	0.023863902	0.00037640486
0.15762518	0.023458990	0.00037384177
0.15775666	0.023978432	0.00037694826
0.15788815	0.023908354	0.00037657703
0.15801964	0.023341028	0.00037253006
0.15815113	0.023482821	0.00037304574
0.15828262	0.024072466	0.00037601619
0.15841411	0.023415566	0.00037189111
0.15854560	0.023901383	0.00037655704
0.15867708	0.023523011	0.00037159086
0.15880857	0.023360192	0.00037181132
0.15894006	0.023717393	0.00037363698
0.15907155	0.022780608	0.00036786560
0.15920304	0.023560426	0.00037404824
0.15933453	0.023519708	0.00037190771
0.15946602	0.023353703	0.00037076112
0.15959751	0.023702109	0.00037242052
0.15972899	0.024027633	0.00037477241
0.15986048	0.023687170	0.00037289671
0.15999197	0.022682334	0.00036539373
0.16012346	0.023542046	0.00037325449
0.16025495	0.023042798	0.00036677886
0.16038644	0.023271490	0.00036867029
0.16051793	0.023744874	0.00037368996
0.16064942	0.023184925	0.00036860684
0.16078090	0.023578742	0.00037234643
0.16091239	0.023809059	0.00037254130
0.16104388	0.023750418	0.00036973164
0.16117537	0.023333702	0.00036919761
0.16130686	0.023573010	0.00036946090
0.16143835	0.023190559	0.00036744257
0.16156984	0.023331621	0.00037033227
0.16170133	0.023651877	0.00036838938
0.16183281	0.024022629	0.00037363340
0.16196430	0.023659667	0.00037093468
0.16209579	0.024009606	0.00037166389
0.16222728	0.023713053	0.00037121377
0.16235877	0.023458914	0.00036712934
0.16249026	0.023173698	0.00036771906
0.16262175	0.023446612	0.00036815534
0.16275323	0.023510693	0.00036943038
0.16288472	0.023041001	0.00036549309
0.16301621	0.023367240	0.00036713573
0.16314770	0.023566457	0.00036931180
0.16327919	0.023330873	0.00036636367
0.16341068	0.023009220	0.00036448137
0.16354217	0.023365149	0.00036789301
0.16367366	0.023652683	0.00036832152
0.16380514	0.023527839	0.00036808399
0.16393663	0.023097634	0.00036585436
0.16406812	0.023963612	0.00036942938
0.16419961	0.022998817	0.00036525569
0.16433110	0.023398586	0.00036668731
0.16446259	0.023432081	0.00036691329
0.16459408	0.023449786	0.00036755587
0.16472557	0.022908179	0.00036172900
0.16485705	0.023690099	0.00036866945
0.16498854	0.023284748	0.00036498722
0.16512003	0.023248370	0.00036520727
0.16525152	0.023856234	0.00037065614
0.16538301	0.023546729	0.00036493444
0.16551450	0.024224184	0.00037078271
0.16564599	0.023249955	0.00036389046
0.16577747	0.023034158	0.00036376272
0.16590896	0.023278776	0.00036552181
0.16604045	0.023934266	0.00036724452
0.16617194	0.024344700	0.00037124900
0.16630343	0.023816723	0.00036628434
0.16643492	0.023871437	0.00036837397
0.16656641	0.023071084	0.00036413369
0.16669790	0.023265345	0.00036276193
0.16682938	0.023523859	0.00036564868
0.16696087	0.023929654	0.00036786559
0.16709236	0.024027487	0.00036692515
0.16722385	0.023963862	0.00036823421
0.16735534	0.023450429	0.00036405634
0.16748683	0.023958762	0.00036725526
0.16761832	0.023157139	0.00036332060
0.16774981	0.023707901	0.00036479061
0.16788129	0.023285767	0.00036494491
0.16801278	0.023061399	0.00035980239
0.16814427	0.023609064	0.00036722092
0.16827576	0.022876904	0.00036220911
0.16840725	0.022804179	0.00035833701
0.16853874	0.023389369	0.00036358314
0.16867023	0.023456725	0.00036095734
0.16880171	0.022792111	0.00036091881
0.16893320	0.023212579	0.00036238931
0.16906469	0.023749597	0.00036238030
0.16919618	0.024082401	0.00036791952
0.16932767	0.022740120	0.00035736918
0.16945916	0.023686766	0.00036336631
0.16959065	0.023771968	0.00036462231
0.16972214	0.023706556	0.00036332597
0.16985362	0.023484777	0.00036322015
0.16998511	0.023906855	0.00036385683
0.17011660	0.023702632	0.00036362870
0.17024809	0.023462406	0.00036204312
0.17037958	0.023381191	0.00036006193
0.17051107	0.024473127	0.00036887524
0.17064256	0.023297126	0.00036103757
0.17077405	0.023549755	0.00036202440
0.17090553	0.023363996	0.00036136761
0.17103702	0.023930073	0.00036498300
0.17116851	0.022920639	0.00035839922
0.17130000	0.023378801	0.00036162785
0.17143149	0.023461700	0.00036108730
0.17156298	0.023643205	0.00036271916
0.17169447	0.023717746	0.00036094300
0.17182595	0.022828422	0.00035633291
0.17195744	0.023508845	0.00036130457
0.17208893	0.023732338	0.00036090963
0.17222042	0.024186301	0.00036539128
0.17235191	0.023175928	0.00035896884
0.17248340	0.023180100	0.00035900398
0.17261489	0.023494379	0.00036174334
0.17274638	0.023876928	0.00036083248
0.17287786	0.024801608	0.00036837623
0.17300935	0.023664610	0.00036123074
0.17314084	0.023750752	0.00036152260
0.17327233	0.023375968	0.00035873740
0.17340382	0.022871923	0.00035567187
0.17353531	0.023329281	0.00035944883
0.17366680	0.023324825	0.00035842248
0.17379829	0.023771866	0.00036048246
0.17392977	0.023373175	0.00035926164
0.17406126	0.023550818	0.00035899305
0.17419275	0.022682954	0.00035491385
0.17432424	0.023287665	0.00035729686
0.17445573	0.024071462	0.00036110299
0.17458722	0.023431203	0.00035856308
0.17471871	0.022981598	0.00035443117
0.17485019	0.023260799	0.00035704733
0.17498168	0.023481749	0.00035875289
0.17511317	0.023875247	0.00036030887
0.17524466	0.023319011	0.00035867221
0.17537615	0.023444139	0.00035734824
0.17550764	0.022976880	0.00035494652
0.17563913	0.023111198	0.00035530993
0.17577062	0.023757235	0.00035766718
0.17590210	0.023383972	0.00035720448
0.17603359	0.023241569	0.00035438475
0.17616508	0.023324626	0.00035603902
0.17629657	0.023174253	0.00035560202
0.17642806	0.023447790	0.00035583095
0.17655955	0.023458709	0.00035731238
0.17669104	0.023356658	0.00035541065
0.17682253	0.023425559	0.00035461711
0.17695401	0.023817861	0.00035974350
0.17708550	0.022825232	0.00035194825
0.17721699	0.022992581	0.00035368754
0.17734848	0.024044567	0.00035901259
0.17747997	0.023583396	0.00035756793
0.17761146	0.023379433	0.00035742398
0.17774295	0.023164108	0.00035170087
0.17787443	0.023204053	0.00035460702
0.17800592	0.022789089	0.00035251799
0.17813741	0.023104157	0.00035330184
0.17826890	0.023722360	0.00035791884
0.17840039	0.023495097	0.00035351353
0.17853188	0.023007941	0.00035342587
0.17866337	0.024036047	0.00035817654
0.17879486	0.023576049	0.00035484581
0.17892634	0.023549506	0.00035639461
0.17905783	0.023563895	0.00035392973
0.17918932	0.023665821	0.00035688091
0.17932081	0.024191790	0.00035760979
0.17945230	0.023189193	0.00035336462
0.17958379	0.023448700	0.00035553562
0.17971528	0.023747799	0.00035545795
0.17984677	0.022865213	0.00035007597
0.17997825	0.023660116	0.00035587159
0.18010974	0.024061096	0.00035650798
0.18024123	0.023792179	0.00035583979
0.18037272	0.023323781	0.00035059187
0.18050421	0.023264382	0.00036094123
0.18063570	0.023738053	0.00036574190
0.18076719	0.023312502	0.00036276191
0.18089867	0.023155774	0.00036653574
0.18103016	0.023892701	0.00037136107
0.18116165	0.022474898	0.00036590615
0.18129314	0.023142366	0.00036999749
0.18142463	0.023103402	0.00037138722
0.18155612	0.023053676	0.00037390900
0.18168761	0.022524342	0.00036976394
0.18181910	0.023001371	0.00037524754
0.18195058	0.023086106	0.00037759461
0.18208207	0.023768441	0.00037975239
0.18221356	0.023567304	0.00038156646
0.18234505	0.023839760	0.00038386841
0.18247654	0.023115079	0.00038014187
0.18260803	0.022920829	0.00038132613
0.18273952	0.024106854	0.00038958494
0.18287101	0.023597311	0.00038712166
0.18300249	0.022536031	0.00038181300
0.18313398	0.023661110	0.00038845783
0.18326547	0.023443674	0.00038845137
0.18339696	0.023886508	0.00039197126
0.18352845	0.023063702	0.00038825174
0.18365994	0.024159341	0.00039652151
0.18379143	0.023783681	0.00039398496
0.18392292	0.023737903	0.00039686905
0.18405440	0.023164706	0.00039003583
0.18418589	0.022675643	0.00038963656
0.18431738	0.022932070	0.00039206635
0.18444887	0.023733646	0.00039545839
0.18458036	0.023701627	0.00039914073
0.18471185	0.022999875	0.00039455090
0.18484334	0.022816588	0.00039484734
0.18497482	0.024068910	0.00040375628
0.18510631	0.023602250	0.00039764949
0.18523780	0.023065295	0.00039819846
0.18536929	0.022460422	0.00038816017
0.18550078	0.023462195	0.00038909212
0.18563227	0.022971377	0.00038543994
0.18576376	0.023077594	0.00037878249
0.18589525	0.023697757	0.00038603422
0.18602673	0.024095705	0.00038552724
0.18615822	0.023244723	0.00037945989
0.18628971	0.023190318	0.00037753319
0.18642120	0.023681804	0.00037782367
0.18655269	0.023048801	0.00037445630
0.18668418	0.022976735	0.00037057291
0.18681567	0.022354047	0.00036693719
0.18694716	0.023276414	0.00037400340
0.18707864	0.023565093	0.00037089281
0.18721013	0.023411049	0.00037186994
0.18734162	0.023781982	0.00037357103
0.18747311	0.023972820	0.00037281937
0.18760460	0.023450106	0.00037101200
0.18773609	0.023343629	0.00036553504
0.18786758	0.022486920	0.00036201605
0.18799906	0.023557782	0.00036961993
0.18813055	0.024525059	0.00037104395
0.18826204	0.024064007	0.00036943020
0.18839353	0.023656302	0.00036326991
0.18852502	0.022706111	0.00036037661
0.18865651	0.024185599	0.00037011293
0.18878800	0.023400265	0.00036076652
0.18891949	0.022978523	0.00035860689
0.18905097	0.023385881	0.00035989797
0.18918246	0.023982196	0.00036409247
0.18931395	0.023885658	0.00036409132
0.18944544	0.023404528	0.00035757262
0.18957693	0.023017967	0.00035667097
0.18970842	0.023393209	0.00035706076
0.18983991	0.023427267	0.00035856249
0.18997140	0.023396190	0.00035739046
0.19010288	0.023376583	0.00035454046
0.19023437	0.023833764	0.00035933841
0.19036586	0.023832706	0.00035769456
0.19049735	0.023580930	0.00035627432
0.19062884	0.023410538	0.00035571707
0.19076033	0.023138249	0.00035190569
0.19089182	0.023892161	0.00035726132
0.19102330	0.023633222	0.00035527712
0.19115479	0.023539851	0.00035534577
0.19128628	0.022966566	0.00035140557
0.19141777	0.022656691	0.00034773800
0.19154926	0.023264629	0.00035184782
0.19168075	0.023714481	0.00035418868
0.19181224	0.023998506	0.00035606013
0.19194373	0.022635833	0.00034862496
0.19207521	0.023894602	0.00035447818
0.19220670	0.023471945	0.00035177142
0.19233819	0.023103966	0.00034976545
0.19246968	0.024022943	0.00035462030
0.19260117	0.023211303	0.00035058118
0.19273266	0.023072659	0.00034959480
0.19286415	0.023606742	0.00035227688
0.19299564	0.023868579	0.00035534331
0.19312712	0.023423102	0.00034965959
0.19325861	0.023268667	0.00035092957
0.19339010	0.023010894	0.00034803592
0.19352159	0.022729070	0.00034711547
0.19365308	0.022905733	0.00034866837
0.19378457	0.023063959	0.00034833714
0.19391606	0.023403969	0.00034955606
0.19404754	0.023116983	0.00034966588
0.19417903	0.023696558	0.00035112116
0.19431052	0.023172642	0.00034934925
0.19444201	0.023853253	0.00035229931
0.19457350	0.023164108	0.00034838135
0.19470499	0.023113909	0.00034763544
0.19483648	0.023495607	0.00034951461
0.19496797	0.023791186	0.00035168782
0.19509945	0.023130054	0.00034689289
0.19523094	0.024203291	0.00035407413
0.19536243	0.023418493	0.00034834142
0.19549392	0.023638518	0.00034964720
0.19562541	0.022772945	0.00034551646
0.19575690	0.023242402	0.00034723810
0.19588839	0.023535567	0.00034912933
0.19601988	0.023930461	0.00034994018
0.19615136	0.023542315	0.00034715640
0.19628285	0.023239860	0.00034767769
0.19641434	0.023126057	0.00034594881
0.19654583	0.023133061	0.00034691475
0.19667732	0.023141090	0.00034537620
0.19680881	0.023637079	0.00034861481
0.19694030	0.023139565	0.00034555730
0.19707178	0.023282476	0.00034623540
0.19720327	0.023766932	0.00034925386
0.19733476	0.023621494	0.00034678624
0.19746625	0.023018152	0.00034334160
0.19759774	0.023800259	0.00034900462
0.19772923	0.023407887	0.00034640200
0.19786072	0.023615867	0.00034739598
0.19799221	0.023364494	0.00034655816
0.19812369	0.023266861	0.00034349926
0.19825518	0.023147232	0.00034502801
0.19838667	0.023225640	0.00034488612
0.19851816	0.023235433	0.00034472119
0.19864965	0.022872965	0.00034205446
0.19878114	0.023131661	0.00034312132
0.19891263	0.023673152	0.00034752998
0.19904412	0.023190401	0.00034376133
0.19917560	0.023215992	0.00034472289
0.19930709	0.023126438	0.00034365385
0.19943858	0.023335643	0.00034358651
0.19957007	0.023150141	0.00034425281
0.19970156	0.023392775	0.00034436665
0.19983305	0.023523320	0.00034417797
0.19996454	0.023076836	0.00034221863
0.20009602	0.023182883	0.00034292283
0.20022751	0.022924725	0.00034258302
0.20035900	0.023273935	0.00034411444
0.20049049	0.023339809	0.00034311922
0.20062198	0.023254944	0.00034355249
0.20075347	0.023225969	0.00034278455
0.20088496	0.023317230	0.00034336688
0.20101645	0.023473168	0.00034472177
0.20114793	0.023064691	0.00034062537
0.20127942	0.022994462	0.00034196330
0.20141091	0.023160619	0.00034090497
0.20154240	0.023286908	0.00034237366
0.20167389	0.023437753	0.00034306195
0.20180538	0.022653863	0.00033701747
0.20193687	0.023618318	0.00034459950
0.20206836	0.023179260	0.00034093922
0.20219984	0.024158568	0.00034729578
0.20233133	0.023124739	0.00034253464
0.20246282	0.022996332	0.00033799442
0.20259431	0.023292486	0.00034193933
0.20272580	0.023678855	0.00034320349
0.20285729	0.023246226	0.00034019934
0.20298878	0.023054290	0.00034011836
0.20312027	0.022889215	0.00033540992
0.20325175	0.023386485	0.00034080683
0.20338324	0.023033136	0.00033887926
0.20351473	0.023126581	0.00033970789
0.20364622	0.023373642	0.00034142701
0.20377771	0.023468356	0.00033941000
0.20390920	0.023396011	0.00034078650
0.20404069	0.022991489	0.00033744201
0.20417217	0.023413636	0.00034084821
0.20430366	0.022983061	0.00033859409
0.20443515	0.022921874	0.00033458600
0.20456664	0.023517132	0.00034028730
0.20469813	0.023736601	0.00034262239
0.20482962	0.023864855	0.00034110413
0.20496111	0.023443013	0.00033952719
0.20509260	0.023602738	0.00034077174
0.20522408	0.023310200	0.00033838645
0.20535557	0.022964615	0.00033720276
0.20548706	0.023407892	0.00033894230
0.20561855	0.022913905	0.00033745997
0.20575004	0.023139593	0.00033543775
0.20588153	0.023337326	0.00033810264
0.20601302	0.023340345	0.00034029426
0.20614451	0.023517378	0.00033779803
0.20627599	0.023037684	0.00033818540
0.20640748	0.022978525	0.00033415194
0.20653897	0.023007087	0.00033654383
0.20667046	0.023009820	0.00033650969
0.20680195	0.022905312	0.00033440268
0.20693344	0.023280612	0.00033804996
0.20706493	0.023128480	0.00033579676
0.20719641	0.023350745	0.00033829499
0.20732790	0.023468786	0.00034051473
0.20745939	0.022782069	0.00033354154
0.20759088	0.023194533	0.00033638494
0.20772237	0.023538264	0.00033780191
0.20785386	0.023293765	0.00033620575
0.20798535	0.022607509	0.00033525478
0.20811684	0.023165705	0.00033473444
0.20824832	0.023175415	0.00033673244
0.20837981	0.023404146	0.00033736357
0.20851130	0.022828109	0.00033458825
0.20864279	0.023228360	0.00033770609
0.20877428	0.023749402	0.00033850670
0.20890577	0.024097778	0.00034109124
0.20903726	0.022897567	0.00033414195
0.20916875	0.022929399	0.00033534333
0.20930023	0.023277228	0.00033703329
0.20943172	0.022832456	0.00033236315
0.20956321	0.022866151	0.00033336650
0.20969470	0.023606237	0.00033743258
0.20982619	0.023535453	0.00033667049
0.20995768	0.023426353	0.00033698977
0.21008917	0.023273691	0.00033321083
0.21022065	0.023251986	0.00033532601
0.21035214	0.022737406	0.00033322328
0.21048363	0.023350658	0.00033415737
0.21061512	0.023430226	0.00033734337
0.21074661	0.022659062	0.00033026293
0.21087810	0.022883784	0.00033178699
0.21100959	0.023635873	0.00033870647
0.21114108	0.023643803	0.00033552057
0.21127256	0.023058034	0.00033553841
0.21140405	0.023521023	0.00033434322
0.21153554	0.023232341	0.00033434553
0.21166703	0.023347507	0.00033560449
0.21179852	0.023828646	0.00033754589
0.21193001	0.023014623	0.00033293461
0.21206150	0.023566995	0.00033480724
0.21219299	0.023036828	0.00033211799
0.21232447	0.022836629	0.00033257991
0.21245596	0.022980816	0.00033100197
0.21258745	0.023311918	0.00033500022
0.21271894	0.023405240	0.00033389093
0.21285043	0.023453508	0.00033420799
0.21298192	0.023160305	0.00033461350
0.21311341	0.022844889	0.00033030605
0.21324489	0.023736619	0.00033628076
0.21337638	0.023574351	0.00033446957
0.21350787	0.023204965	0.00033276418
0.21363936	0.022977244	0.00033313605
0.21377085	0.022600907	0.00032851876
0.21390234	0.023076210	0.00033280146
0.21403383	0.023307060	0.00033193104
0.21416532	0.022678227	0.00032958471
0.21429680	0.023071741	0.00033152798
0.21442829	0.023452634	0.00033333610
0.21455978	0.023091649	0.00033036042
0.21469127	0.023115879	0.00033097957
0.21482276	0.023583073	0.00033379328
0.21495425	0.023007209	0.00033024211
0.21508574	0.023140609	0.00033105432
0.21521723	0.022795895	0.00032974458
0.21534871	0.022926834	0.00033091832
0.21548020	0.023385230	0.00033021506
0.21561169	0.023096263	0.00033049209
0.21574318	0.022456762	0.00032710578
0.21587467	0.023086357	0.00032951853
0.21600616	0.023499561	0.00033215517
0.21613765	0.023149976	0.00032863533
0.21626913	0.022704455	0.00032878540
0.21640062	0.023362566	0.00033160243
0.21653211	0.023477235	0.00033179843
0.21666360	0.022740878	0.00032772074
0.21679509	0.023208258	0.00032921460
0.21692658	0.023256959	0.00033114383
0.21705807	0.023008204	0.00032887122
0.21718956	0.023330075	0.00033000063
0.21732104	0.022889650	0.00032919619
0.21745253	0.023635359	0.00033253532
0.21758402	0.023308612	0.00033122007
0.21771551	0.022969022	0.00032839854
0.21784700	0.023897807	0.00033246523
0.21797849	0.023553045	0.00033195194
0.21810998	0.022740012	0.00032587611
0.21824147	0.022605938	0.00032595346
0.21837295	0.023528303	0.00033287882
0.21850444	0.023456399	0.00032840270
0.21863593	0.022819138	0.00032764540
0.21876742	0.023307672	0.00032795809
0.21889891	0.023252271	0.00032924518
0.21903040	0.023125162	0.00032980261
0.21916189	0.023017044	0.00032554781
0.21929337	0.022541489	0.00032564972
0.21942486	0.022939450	0.00032772815
0.21955635	0.022946393	0.00032764212
0.21968784	0.022614728	0.00032535408
0.21981933	0.023714203	0.00032917462
0.21995082	0.023180455	0.00032807781
0.22008231	0.023350132	0.00032703531
0.22021380	0.023182404	0.00032854753
0.22034528	0.023301489	0.00032938192
0.22047677	0.023594492	0.00032766523
0.22060826	0.023634750	0.00033041261
0.22073975	0.022783529	0.00032613876
0.22087124	0.023044832	0.00032686996
0.22100273	0.023099294	0.00032725007
0.22113422	0.023336779	0.00032669419
0.22126571	0.023137498	0.00032640483
0.22139719	0.023525323	0.00032871853
0.22152868	0.022913635	0.00032633599
0.22166017	0.022556542	0.00032498267
0.22179166	0.022971961	0.00032445531
0.22192315	0.023097856	0.00032764586
0.22205464	0.023389915	0.00032795981
0.22218613	0.023304062	0.00032695299
0.22231761	0.023201784	0.00032583052
0.22244910	0.023566641	0.00032851128
0.22258059	0.022642785	0.00032230154
0.22271208	0.023042878	0.00032601592
0.22284357	0.023181166	0.00032577028
0.22297506	0.023182728	0.00032681398
0.22310655	0.023191840	0.00032526665
0.22323804	0.022845836	0.00032525269
0.22336952	0.023216749	0.00032695313
0.22350101	0.023295038	0.00032478099
0.22363250	0.023182798	0.00032518806
0.22376399	0.022617807	0.00032127704
0.22389548	0.023577807	0.00032792322
0.22402697	0.023191319	0.00032669010
0.22415846	0.022181990	0.00031945513
0.22428995	0.023314756	0.00032537506
0.22442143	0.023051697	0.00032377019
0.22455292	0.023236050	0.00032521606
0.22468441	0.023197370	0.00032606520
0.22481590	0.023432211	0.00032691043
0.22494739	0.022661505	0.00032107962
0.22507888	0.023149555	0.00032375912
0.22521037	0.023258031	0.00032472528
0.22534186	0.023258756	0.00032650452
0.22547334	0.022949806	0.00032246856
0.22560483	0.023137860	0.00032285708
0.22573632	0.023161711	0.00032450427
0.22586781	0.023663040	0.00032649151
0.22599930	0.023369279	0.00032665017
0.22613079	0.022619246	0.00031945397
0.22626228	0.022737110	0.00032201449
0.22639376	0.022796208	0.00032070412
0.22652525	0.023047419	0.00032247384
0.22665674	0.022885619	0.00032201020
0.22678823	0.022864396	0.00032064772
0.22691972	0.023573440	0.00032507072
0.22705121	0.023129478	0.00032327875
0.22718270	0.023150565	0.00032435386
0.22731419	0.023392394	0.00032546258
0.22744567	0.022855795	0.00032102172
0.22757716	0.022243713	0.00031788541
0.22770865	0.022878073	0.00032245324
0.22784014	0.022411157	0.00031791895
0.22797163	0.022995655	0.00032219653
0.22810312	0.022865982	0.00031978477
0.22823461	0.023378209	0.00032416056
0.22836610	0.022815473	0.00032248796
0.22849758	0.023030817	0.00032116762
0.22862907	0.023573418	0.00032536928
0.22876056	0.023215438	0.00032153124
0.22889205	0.022557640	0.00031905907
0.22902354	0.022737318	0.00032084603
0.22915503	0.023175540	0.00032114575
0.22928652	0.022993051	0.00032199989
0.22941800	0.023017296	0.00032028289
0.22954949	0.023466061	0.00032406763
0.22968098	0.022939982	0.00032087234
0.22981247	0.022767323	0.00031889801
0.22994396	0.022624155	0.00031950186
0.23007545	0.023405663	0.00032586888
0.23020694	0.022964728	0.00032687780
0.23033843	0.023047560	0.00033088402
0.23046991	0.023097584	0.00033193559
0.23060140	0.022499726	0.00033027416
0.23073289	0.023547926	0.00033707317
0.23086438	0.023084642	0.00033494584
0.23099587	0.023358100	0.00034039825
0.23112736	0.022743935	0.00033560635
0.23125885	0.023496745	0.00034328937
0.23139034	0.023302880	0.00034035913
0.23152182	0.023691278	0.00034437811
0.23165331	0.023138457	0.00034537976
0.23178480	0.023340573	0.00034629304
0.23191629	0.022804430	0.00034517979
0.23204778	0.023573781	0.00034899022
0.23217927	0.023608106	0.00034905670
0.23231076	0.022607952	0.00034566920
0.23244224	0.022890554	0.00034638646
0.23257373	0.023115783	0.00034872575
0.23270522	0.023677188	0.00035304905
0.23283671	0.022761489	0.00034573974
0.23296820	0.023221862	0.00035034743
0.23309969	0.023091853	0.00034832793
0.23323118	0.023107192	0.00034790923
0.23336267	0.022726138	0.00034763758
0.23349415	0.023084004	0.00034727249
0.23362564	0.022962883	0.00034848224
0.23375713	0.023129334	0.00034950019
0.23388862	0.022603178	0.00034549991
0.23402011	0.023488974	0.00035305332
0.23415160	0.022950151	0.00034774437
0.23428309	0.022683557	0.00034916594
0.23441458	0.023458168	0.00035121804
0.23454606	0.023299421	0.00035315469
0.23467755	0.023370123	0.00035346687
0.23480904	0.023269615	0.00035191336
0.23494053	0.023333618	0.00035290991
0.23507202	0.022743843	0.00035028026
0.23520351	0.022897951	0.00035064745
0.23533500	0.022924184	0.00035120993
0.23546648	0.023320472	0.00035328454
0.23559797	0.023003962	0.00035248873
0.23572946	0.023126831	0.00035374982
0.23586095	0.023098258	0.00035325645
0.23599244	0.022950247	0.00035274295
0.23612393	0.023061608	0.00035195866
0.23625542	0.022847568	0.00035353315
0.23638691	0.023172641	0.00035497174
0.23651839	0.022606204	0.00035079402
0.23664988	0.023314379	0.00035565938
0.23678137	0.023530367	0.00035727995
0.23691286	0.023107268	0.00035516268
0.23704435	0.024056072	0.00036066298
0.23717584	0.022910888	0.00035218795
0.23730733	0.023201668	0.00035611803
0.23743882	0.023791041	0.00035882392
0.23757030	0.022996179	0.00035376383
0.23770179	0.023276566	0.00035752490
0.23783328	0.023395796	0.00035630126
0.23796477	0.023342849	0.00035782403
0.23809626	0.023143949	0.00035551405
0.23822775	0.023501342	0.00035918115
0.23835924	0.022400044	0.00035501233
0.23849072	0.022778286	0.00035248021
0.23862221	0.022629403	0.00035464961
0.23875370	0.023533490	0.00035971656
0.23888519	0.022785526	0.00035616913
0.23901668	0.022937318	0.00035788613
0.23914817	0.023557248	0.00035764223
0.23927966	0.022673476	0.00035595221
0.23941115	0.022186921	0.00035329778
0.23954263	0.022219286	0.00035275534
0.23967412	0.022220100	0.00035285350
0.23980561	0.022895712	0.00035511718
0.23993710	0.023328792	0.00036117733
0.24006859	0.023269126	0.00035908652
0.24020008	0.023191510	0.00036025711
0.24033157	0.023412126	0.00036060495
0.24046306	0.022933401	0.00035772330
0.24059454	0.022879338	0.00035781465
0.24072603	0.022809506	0.00035902679
0.24085752	0.023129868	0.00035931886
0.24098901	0.022645766	0.00035993961
0.24112050	0.023168804	0.00035803183
0.24125199	0.023142458	0.00036059729
0.24138348	0.023330742	0.00036203864
0.24151496	0.023249660	0.00035948519
0.24164645	0.023596084	0.00036440344
0.24177794	0.023362636	0.00035931654
0.24190943	0.023262232	0.00036149392
0.24204092	0.024312947	0.00036804736
0.24217241	0.022875984	0.00035962425
0.24230390	0.022533965	0.00035910860
0.24243539	0.023311596	0.00036155440
0.24256687	0.023115845	0.00036055204
0.24269836	0.023185837	0.00036269616
0.24282985	0.023093888	0.00036040659
0.24296134	0.022570854	0.00035830077
0.24309283	0.022745024	0.00035847065
0.24322432	0.023892509	0.00036563043
0.24335581	0.022756011	0.00036127815
0.24348730	0.023217007	0.00036274657
0.24361878	0.023187467	0.00036239429
0.24375027	0.022802268	0.00035933475
0.24388176	0.022604544	0.00035758530
0.24401325	0.023019569	0.00036384139
0.24414474	0.023200398	0.00036242268
0.24427623	0.023105741	0.00036360751
0.24440772	0.022995080	0.00036155095
0.24453920	0.023160016	0.00036317227
0.24467069	0.023435788	0.00036638498
0.24480218	0.023917438	0.00036709131
0.24493367	0.023185311	0.00036256998
0.24506516	0.023397900	0.00036561032
0.24519665	0.023572520	0.00036617227
0.24532814	0.023089671	0.00036418179
0.24545963	0.023463447	0.00036418256
0.24559111	0.023580939	0.00036590653
0.24572260	0.023372423	0.00036511549
0.24585409	0.023470590	0.00036520245
0.24598558	0.023890359	0.00036885739
0.24611707	0.023016127	0.00036472117
0.24624856	0.022405561	0.00035855459
0.24638005	0.023371017	0.00036653814
0.24651154	0.022443751	0.00035998300
0.24664302	0.023583558	0.00036867627
0.24677451	0.022422836	0.00035933228
0.24690600	0.023084054	0.00036382797
0.24703749	0.023283167	0.00036702747
0.24716898	0.023003124	0.00036264507
0.24730047	0.023121854	0.00036561879
0.24743196	0.022670884	0.00036198111
0.24756345	0.023225135	0.00036563002
0.24769493	0.023382379	0.00036759753
0.24782642	0.023589040	0.00036682564
0.24795791	0.022943025	0.00036524088
0.24808940	0.022968942	0.00036461376
0.24822089	0.022892260	0.00036426772
0.24835238	0.022792290	0.00036475229
0.24848387	0.023494568	0.00036659096
0.24861535	0.023222072	0.00036766985
0.24874684	0.023177505	0.00036618991
0.24887833	0.023355189	0.00036655228
0.24900982	0.023432424	0.00037026777
0.24914131	0.023603869	0.00036869329
0.24927280	0.023371153	0.00036806106
0.24940429	0.023069314	0.00036541504
0.24953578	0.023552782	0.00036861763
0.24966726	0.023400279	0.00037011119
0.24979875	0.023277506	0.00036697405
0.24993024	0.022690877	0.00036582355
0.25006173	0.023200298	0.00036631619
0.25019322	0.023624661	0.00036927192
0.25032471	0.023365132	0.00037101003
0.25045620	0.023436029	0.00036885409
0.25058769	0.022910111	0.00036696154
0.25071917	0.023465383	0.00036931452
0.25085066	0.023126530	0.00036695650
0.25098215	0.023096111	0.00036893638
0.25111364	0.023254300	0.00036716203
0.25124513	0.022564290	0.00036609652
0.25137662	0.023305017	0.00036930039
0.25150811	0.023002854	0.00036690665
0.25163959	0.022597839	0.00036488905
0.25177108	0.022777555	0.00036527495
0.25190257	0.022949587	0.00036833331
0.25203406	0.023120346	0.00036897563
0.25216555	0.023840977	0.00037206830
0.25229704	0.022741933	0.00036753404
0.25242853	0.023874960	0.00037164983
0.25256002	0.023320474	0.00037113423
0.25269150	0.023094582	0.00036867855
0.25282299	0.023101903	0.00036706295
0.25295448	0.023255434	0.00036987611
0.25308597	0.022923484	0.00036564517
0.25321746	0.023445405	0.00037196487
0.25334895	0.022699565	0.00036688460
0.25348044	0.023265768	0.00036931856
0.25361193	0.023031276	0.00036890874
0.25374341	0.022698250	0.00036551087
0.25387490	0.023852300	0.00037342799
0.25400639	0.022950997	0.00037442677
0.25413788	0.022762394	0.00037761069
0.25426937	0.023563931	0.00038842945
0.25440086	0.023418224	0.00038982095
0.25453235	0.022718760	0.00038763359
0.25466383	0.023538224	0.00039402396
0.25479532	0.023041732	0.00039327630
0.25492681	0.023278018	0.00039721765
0.25505830	0.023035346	0.00039889654
0.25518979	0.023078545	0.00039999953
0.25532128	0.023374446	0.00040334980
0.25545277	0.023123416	0.00040432251
0.25558426	0.022811995	0.00040333860
0.25571574	0.022297483	0.00040157883
0.25584723	0.022926269	0.00040717751
0.25597872	0.023811075	0.00041551141
0.25611021	0.022606007	0.00040805222
0.25624170	0.023199164	0.00041400213
0.25637319	0.022951687	0.00041642469
0.25650468	0.022756058	0.00041449288
0.25663617	0.023253532	0.00042039354
0.25676765	0.022985336	0.00042047277
0.25689914	0.023293759	0.00042253207
0.25703063	0.022807007	0.00042385034
0.25716212	0.024133637	0.00043059466
0.25729361	0.022636588	0.00042342714
0.25742510	0.022644961	0.00042541852
0.25755659	0.022850966	0.00042897644
0.25768807	0.022367330	0.00042567772
0.25781956	0.022307993	0.00042806710
0.25795105	0.023222149	0.00043468816
0.25808254	0.023629136	0.00044223630
0.25821403	0.023151637	0.00043552558
0.25834552	0.023426496	0.00043965779
0.25847701	0.022959427	0.00043585523
0.25860850	0.023213149	0.00044130825
0.25873998	0.022717270	0.00043978471
0.25887147	0.023852622	0.00044828544
0.25900296	0.023086696	0.00044269938
0.25913445	0.023348567	0.00044476968
0.25926594	0.023326199	0.00044319779
0.25939743	0.022923259	0.00044383742
0.25952892	0.022631750	0.00043864276
0.25966041	0.022998354	0.00044858342
0.25979189	0.022918852	0.00044448243
0.25992338	0.023778450	0.00045367751
0.26005487	0.023218384	0.00045004985
0.26018636	0.023131620	0.00044912330
0.26031785	0.022979124	0.00044898081
0.26044934	0.023468985	0.00045064823
0.26058083	0.023385574	0.00045319019
0.26071231	0.022886673	0.00045268678
0.26084380	0.023369132	0.00045419048
0.26097529	0.024040802	0.00045934742
0.26110678	0.024011179	0.00045868757
0.26123827	0.023322945	0.00045726718
0.26136976	0.024029837	0.00046333870
0.26150125	0.023815632	0.00046151426
0.26163274	0.022633046	0.00045304663
0.26176422	0.022840742	0.00045444396
0.26189571	0.023526612	0.00046324974
0.26202720	0.023492900	0.00046302634
0.26215869	0.023000219	0.00045846095
0.26229018	0.022667241	0.00045681453
0.26242167	0.022821096	0.00045962239
0.26255316	0.023106344	0.00045891810
0.26268465	0.021991424	0.00045663317
0.26281613	0.022799007	0.00046062678
0.26294762	0.022484416	0.00045795116
0.26307911	0.023064472	0.00046146198
0.26321060	0.023654353	0.00047159131
0.26334209	0.022941203	0.00046779864
0.26347358	0.022980402	0.00046365512
0.26360507	0.023224208	0.00046736091
0.26373655	0.023378208	0.00046942332
0.26386804	0.024206820	0.00047578123
0.26399953	0.022315269	0.00046642881
0.26413102	0.023540869	0.00047143593
0.26426251	0.023137358	0.00046861420
0.26439400	0.023339449	0.00047206048
0.26452549	0.023797773	0.00048071855
0.26465698	0.023212728	0.00047695021
0.26478846	0.023688341	0.00047499831
0.26491995	0.023347188	0.00048081632
0.26505144	0.022619634	0.00046988188
0.26518293	0.022664172	0.00047305668
0.26531442	0.022483846	0.00047266626
0.26544591	0.022876997	0.00047531104
[truncated: 567 more rows]
