# Supplementary material for: Invariant surface glycoprotein 65 of Trypanosoma brucei is a complement C3 receptor
Source: Nat Commun. 2022 Aug 29;13:5085. doi: 10.1038/s41467-022-32728-9 (PMC9424271; doi:10.1038/s41467-022-32728-9)
Supplement: Supplementary file 4 — supplementary data 2 [file 41467_2022_32728_MOESM4_ESM.zip › b21-414646_00184.dat]

0.0026000000	40.484912	0.13843929
0.0027314887	29.363604	0.10829897
0.0028629774	22.674771	0.090998048
0.0029944661	17.434266	0.076578118
0.0031259548	12.541424	0.059684537
0.0032574435	11.054362	0.058001185
0.0033889322	8.9110352	0.049227731
0.0035204209	11.677752	0.049065752
0.0036519096	12.492358	0.047092381
0.0037833983	10.138273	0.039997622
0.0039148870	8.4581214	0.035251048
0.0040463757	6.8401256	0.030497400
0.0041778644	5.5927806	0.025847391
0.0043093531	4.6723536	0.023195358
0.0044408418	3.8791470	0.020326950
0.0045723305	3.1762587	0.018393402
0.0047038192	2.8975489	0.016814133
0.0048353079	2.5219542	0.015228459
0.0049667966	2.2744170	0.014410060
0.0050982853	1.9161940	0.012530033
0.0052297740	1.7566467	0.012153887
0.0053612627	1.5630564	0.011071038
0.0054927514	1.4079224	0.010228688
0.0056242401	1.2713758	0.0096918958
0.0057557288	1.1992476	0.0091521624
0.0058872175	1.1088832	0.0086827804
0.0060187062	1.0409334	0.0083902602
0.0061501949	0.90967468	0.0075128429
0.0062816836	0.90704890	0.0076714439
0.0064131723	0.84852010	0.0072735935
0.0065446610	0.79234641	0.0069280533
0.0066761496	0.77428514	0.0068164080
0.0068076383	0.73686997	0.0064988711
0.0069391270	0.70009598	0.0064364568
0.0070706157	0.67766138	0.0062323078
0.0072021044	0.65013081	0.0060370938
0.0073335931	0.60852195	0.0058152607
0.0074650818	0.57580693	0.0054921012
0.0075965705	0.56878749	0.0055038224
0.0077280592	0.55859383	0.0054316955
0.0078595479	0.52656756	0.0051476053
0.0079910366	0.50994576	0.0050958917
0.0081225253	0.48142971	0.0048097301
0.0082540140	0.46412804	0.0047493713
0.0083855027	0.45632306	0.0047272771
0.0085169914	0.43180692	0.0045045921
0.0086484801	0.41299869	0.0043733571
0.0087799688	0.38608929	0.0041538999
0.0089114575	0.38580112	0.0041743004
0.0090429462	0.37102710	0.0040649673
0.0091744349	0.35425592	0.0039378788
0.0093059236	0.32587061	0.0037323489
0.0094374123	0.31540985	0.0036476366
0.0095689010	0.29965664	0.0034981228
0.0097003897	0.29144897	0.0034777727
0.0098318784	0.28309378	0.0033785538
0.0099633671	0.26581326	0.0032382557
0.010094856	0.25324354	0.0031512971
0.010226345	0.25156152	0.0030664556
0.010357833	0.24757292	0.0031203641
0.010489322	0.23307270	0.0029385397
0.010620811	0.22357134	0.0028573897
0.010752299	0.21062759	0.0027616315
0.010883788	0.20006246	0.0026360544
0.011015277	0.19115046	0.0026236741
0.011146765	0.17776129	0.0024517050
0.011278254	0.17226877	0.0024040103
0.011409743	0.15932859	0.0022880610
0.011541231	0.16093561	0.0022651266
0.011672720	0.15248435	0.0022101502
0.011804209	0.14223064	0.0020539925
0.011935698	0.13383969	0.0019881078
0.012067186	0.13041501	0.0019510617
0.012198675	0.12077145	0.0018167793
0.012330164	0.11616063	0.0017858182
0.012461652	0.11366945	0.0017456646
0.012593141	0.10899098	0.0016712554
0.012724630	0.10683935	0.0016546847
0.012856118	0.10434457	0.0015833427
0.012987607	0.098468947	0.0015571230
0.013119096	0.092433032	0.0014742650
0.013250585	0.091518561	0.0014512130
0.013382073	0.090746114	0.0014504985
0.013513562	0.089068941	0.0014141479
0.013645051	0.083627530	0.0013809953
0.013776539	0.080291305	0.0013447409
0.013908028	0.079842783	0.0013181400
0.014039517	0.078842636	0.0013039382
0.014171005	0.076605898	0.0012767618
0.014302494	0.073900143	0.0012566971
0.014433983	0.073618092	0.0012551728
0.014565472	0.070340920	0.0012024455
0.014696960	0.071706375	0.0012200947
0.014828449	0.066959042	0.0011619028
0.014959938	0.067865349	0.0011749882
0.015091426	0.065315693	0.0011562469
0.015222915	0.065499544	0.0011286277
0.015354404	0.064711633	0.0011273331
0.015485892	0.062085875	0.0010954538
0.015617381	0.061148089	0.0010896563
0.015748870	0.061576395	0.0010919343
0.015880359	0.062843983	0.0010867350
0.016011847	0.060110153	0.0010634237
0.016143336	0.052227624	0.00098328454
0.016274825	0.054410399	0.0010048283
0.016406313	0.053810617	0.00098988573
0.016537802	0.055161836	0.00099538386
0.016669291	0.054837637	0.00098969490
0.016800779	0.055829947	0.00099552739
0.016932268	0.056915043	0.0010011071
0.017063757	0.060274656	0.0010283809
0.017195246	0.059990834	0.0010163359
0.017326734	0.057270209	0.00099375935
0.017458223	0.057796927	0.00099190556
0.017589712	0.056865859	0.00098010832
0.017721200	0.056040918	0.00097874065
0.017852689	0.054371306	0.00094187024
0.017984178	0.056402224	0.00096982580
0.018115666	0.053935208	0.00094327978
0.018247155	0.053558259	0.00093396522
0.018378644	0.052615980	0.00092704875
0.018510133	0.052266446	0.00091340993
0.018641621	0.051410470	0.00090315188
0.018773110	0.052688153	0.00091108801
0.018904599	0.050036359	0.00088876951
0.019036087	0.049568361	0.00087977631
0.019167576	0.049914522	0.00087404192
0.019299065	0.048232095	0.00085670351
0.019430553	0.048065362	0.00086139863
0.019562042	0.047548014	0.00084790998
0.019693531	0.047999114	0.00085331779
0.019825019	0.045938579	0.00082724335
0.019956508	0.045728194	0.00081860361
0.020087997	0.046182113	0.00082962234
0.020219486	0.045824611	0.00081834518
0.020350974	0.042761791	0.00079681726
0.020482463	0.045004116	0.00080238805
0.020613952	0.042690436	0.00078184468
0.020745440	0.042525784	0.00078366383
0.020876929	0.042823551	0.00077671274
0.021008418	0.042680709	0.00077932916
0.021139906	0.041879400	0.00076829070
0.021271395	0.040942707	0.00075114074
0.021402884	0.040680912	0.00075144658
0.021534373	0.040071590	0.00074364793
0.021665861	0.040334964	0.00074276288
0.021797350	0.039399818	0.00073236965
0.021928839	0.039722699	0.00072603370
0.022060327	0.040036734	0.00073784498
0.022191816	0.038137963	0.00071230855
0.022323305	0.038515363	0.00071676043
0.022454793	0.039209982	0.00071720416
0.022586282	0.036999018	0.00069196543
0.022717771	0.035929022	0.00068947425
0.022849260	0.036238647	0.00068404918
0.022980748	0.036605163	0.00068997996
0.023112237	0.036053574	0.00067950598
0.023243726	0.037385369	0.00068550510
0.023375214	0.036559145	0.00068424234
0.023506703	0.038038620	0.00069263486
0.023638192	0.036556657	0.00067946197
0.023769680	0.037820441	0.00068790277
0.023901169	0.036050465	0.00066862952
0.024032658	0.037763257	0.00068483785
0.024164147	0.036767603	0.00067299647
0.024295635	0.037080737	0.00066992290
0.024427124	0.036518255	0.00066556688
0.024558613	0.035942793	0.00065467300
0.024690101	0.036431629	0.00066606451
0.024821590	0.037462040	0.00066771986
0.024953079	0.036393645	0.00065349421
0.025084567	0.035565781	0.00065012830
0.025216056	0.035037174	0.00064020789
0.025347545	0.035234059	0.00064718616
0.025479034	0.036221323	0.00064853309
0.025610522	0.036291566	0.00064381029
0.025742011	0.036158012	0.00064293391
0.025873500	0.035305330	0.00063431545
0.026004988	0.036182245	0.00064324407
0.026136477	0.035917688	0.00063982392
0.026267966	0.035958926	0.00063325193
0.026399454	0.035169731	0.00062995785
0.026530943	0.034690999	0.00061904912
0.026662432	0.035752790	0.00063213587
0.026793920	0.034565193	0.00061656754
0.026925409	0.034683480	0.00061592891
0.027056898	0.034450331	0.00061707761
0.027188387	0.035589214	0.00061727724
0.027319875	0.035379254	0.00062170148
0.027451364	0.034782221	0.00061102646
0.027582853	0.033812924	0.00060127131
0.027714341	0.034327171	0.00060522556
0.027845830	0.033986560	0.00060040426
0.027977319	0.034316269	0.00060455335
0.028108807	0.035206560	0.00060624107
0.028240296	0.034710099	0.00060168277
0.028371785	0.033617351	0.00059315518
0.028503274	0.034266409	0.00059542852
0.028634762	0.033719100	0.00058878699
0.028766251	0.034712808	0.00059780867
0.028897740	0.033681329	0.00058203668
0.029029228	0.033063263	0.00058101302
0.029160717	0.033328264	0.00058263267
0.029292206	0.034492139	0.00058819750
0.029423694	0.033737647	0.00058681711
0.029555183	0.032154973	0.00056337122
0.029686672	0.031989179	0.00056697122
0.029818161	0.033274058	0.00057483640
0.029949649	0.032535419	0.00056465462
0.030081138	0.032599643	0.00056836883
0.030212627	0.032564414	0.00056132538
0.030344115	0.033596570	0.00057118783
0.030475604	0.032619381	0.00056335570
0.030607093	0.032715164	0.00056326422
0.030738581	0.032422514	0.00055976268
0.030870070	0.031881774	0.00055098003
0.031001559	0.031603589	0.00054720685
0.031133048	0.030763959	0.00054372821
0.031264536	0.032273557	0.00055037090
0.031396025	0.031593444	0.00054647670
0.031527514	0.032127140	0.00054845064
0.031659002	0.031901537	0.00054489513
0.031790491	0.032353714	0.00055064343
0.031921980	0.032137761	0.00054543320
0.032053468	0.031282204	0.00054021766
0.032184957	0.031459079	0.00053581288
0.032316446	0.031007480	0.00053037033
0.032447935	0.032603435	0.00054711306
0.032579423	0.030925201	0.00052950473
0.032710912	0.031227813	0.00053298335
0.032842401	0.031483827	0.00053150904
0.032973889	0.030954058	0.00052533916
0.033105378	0.032003224	0.00053548991
0.033236867	0.030960382	0.00052547353
0.033368355	0.031327028	0.00053574373
0.033499844	0.030509814	0.00053060596
0.033631333	0.030377594	0.00052781615
0.033762822	0.030708059	0.00053594409
0.033894310	0.030028790	0.00052997267
0.034025799	0.030229695	0.00053224655
0.034157288	0.030070555	0.00052952475
0.034288776	0.030169304	0.00053149934
0.034420265	0.031534404	0.00054578185
0.034551754	0.029951342	0.00052955553
0.034683242	0.030461173	0.00053553823
0.034814731	0.031095109	0.00053812129
0.034946220	0.030201120	0.00053351606
0.035077708	0.029898730	0.00053456945
0.035209197	0.030284831	0.00053666554
0.035340686	0.030587423	0.00053398511
0.035472175	0.029266151	0.00053522404
0.035603663	0.030822841	0.00055078772
0.035735152	0.029877001	0.00054973894
0.035866641	0.029313262	0.00054431717
0.035998129	0.030658339	0.00055326794
0.036129618	0.028828146	0.00054201602
0.036261107	0.029412714	0.00054157591
0.036392595	0.029203935	0.00054881955
0.036524084	0.029730401	0.00055090042
0.036655573	0.030296295	0.00055171519
0.036787062	0.030141740	0.00055721077
0.036918550	0.028580248	0.00054039604
0.037050039	0.029115839	0.00055079839
0.037181528	0.028841163	0.00054513503
0.037313016	0.029588726	0.00055161793
0.037444505	0.029745618	0.00055602181
0.037575994	0.028866533	0.00054605059
0.037707482	0.028439955	0.00054711843
0.037838971	0.028301596	0.00055065567
0.037970460	0.029399408	0.00055340195
0.038101949	0.029374156	0.00055822931
0.038233437	0.029287545	0.00055100483
0.038364926	0.029513514	0.00054800348
0.038496415	0.028840524	0.00054208301
0.038627903	0.029743234	0.00054321667
0.038759392	0.028556580	0.00053579413
0.038890881	0.028875242	0.00053249246
0.039022369	0.029885315	0.00054142021
0.039153858	0.029476998	0.00053645269
0.039285347	0.029278783	0.00053125249
0.039416836	0.029404204	0.00053778056
0.039548324	0.029893440	0.00053701190
0.039679813	0.030227930	0.00053588171
0.039811302	0.030302819	0.00053964550
0.039942790	0.030227091	0.00053489025
0.040074279	0.029647095	0.00053448397
0.040205768	0.029695264	0.00053056714
0.040337256	0.028882168	0.00052049923
0.040468745	0.029795491	0.00053210362
0.040600234	0.029157982	0.00052393341
0.040731723	0.029669349	0.00052815884
0.040863211	0.028656557	0.00052048296
0.040994700	0.028918858	0.00051974225
0.041126189	0.029765647	0.00052947785
0.041257677	0.029772494	0.00052417720
0.041389166	0.029101839	0.00051975956
0.041520655	0.029377425	0.00052259891
0.041652143	0.029719709	0.00052364689
0.041783632	0.028501846	0.00051428730
0.041915121	0.028811048	0.00051553031
0.042046610	0.029345852	0.00051969423
0.042178098	0.030273879	0.00052594073
0.042309587	0.029460296	0.00051962041
0.042441076	0.029418955	0.00051753351
0.042572564	0.029290718	0.00051715145
0.042704053	0.029828744	0.00051777268
0.042835542	0.029886884	0.00052018206
0.042967030	0.029762436	0.00051709509
0.043098519	0.029854918	0.00052049354
0.043230008	0.028864356	0.00051074396
0.043361496	0.029995692	0.00051538160
0.043492985	0.029736338	0.00051916332
0.043624474	0.028997699	0.00050947262
0.043755963	0.029297316	0.00051247347
0.043887451	0.029562864	0.00051018420
0.044018940	0.029406665	0.00050812027
0.044150429	0.029621325	0.00051515239
0.044281917	0.029184782	0.00050673273
0.044413406	0.028974429	0.00050895444
0.044544895	0.029010849	0.00050354336
0.044676383	0.029533947	0.00050956072
0.044807872	0.028879209	0.00050654106
0.044939361	0.029915489	0.00051109807
0.045070850	0.028482172	0.00050089264
0.045202338	0.028760887	0.00050039915
0.045333827	0.029826117	0.00050663662
0.045465316	0.029018420	0.00050580249
0.045596804	0.029171049	0.00050386219
0.045728293	0.029959306	0.00050873404
0.045859782	0.028395727	0.00049643157
0.045991270	0.028773202	0.00049442785
0.046122759	0.028933540	0.00050183100
0.046254248	0.028451449	0.00050437073
0.046385737	0.030611343	0.00052289112
0.046517225	0.029843549	0.00051976503
0.046648714	0.029971664	0.00052184748
0.046780203	0.029336564	0.00052408460
0.046911691	0.029473170	0.00052269855
0.047043180	0.029367322	0.00052100359
0.047174669	0.029120608	0.00052193281
0.047306157	0.029250993	0.00052238247
0.047437646	0.028997136	0.00052436442
0.047569135	0.029116689	0.00052746293
0.047700624	0.029258823	0.00052464888
0.047832112	0.028768031	0.00052399564
0.047963601	0.030435070	0.00053555849
0.048095090	0.029675198	0.00053549814
0.048226578	0.029633987	0.00053571404
0.048358067	0.029190177	0.00052905833
0.048489556	0.029330034	0.00053214540
0.048621044	0.029934658	0.00053826593
0.048752533	0.028834437	0.00053352430
0.048884022	0.029396631	0.00053506870
0.049015511	0.030044185	0.00053939608
0.049146999	0.029178901	0.00053529137
0.049278488	0.028864658	0.00053318709
0.049409977	0.029582216	0.00054228046
0.049541465	0.030254193	0.00054463339
0.049672954	0.029301826	0.00053885290
0.049804443	0.029080181	0.00053602986
0.049935931	0.029190606	0.00053946208
0.050067420	0.029485578	0.00054168623
0.050198909	0.029027468	0.00053940500
0.050330398	0.029468092	0.00054060897
0.050461886	0.029032854	0.00053790060
0.050593375	0.029337202	0.00054372058
0.050724864	0.029865297	0.00054793098
0.050856352	0.029778243	0.00054678061
0.050987841	0.029635173	0.00054342820
0.051119330	0.028936724	0.00053979025
0.051250818	0.028916409	0.00054247662
0.051382307	0.029017428	0.00054489395
0.051513796	0.031062121	0.00055857124
0.051645284	0.029591814	0.00054658174
0.051776773	0.030214121	0.00055071305
0.051908262	0.027937691	0.00053207720
0.052039751	0.029315732	0.00054668801
0.052171239	0.029141539	0.00054552524
0.052302728	0.029117753	0.00054819717
0.052434217	0.029162572	0.00054497523
0.052565705	0.028599105	0.00054316958
0.052697194	0.028269397	0.00053856645
0.052828683	0.029448192	0.00055072802
0.052960171	0.028646369	0.00054303912
0.053091660	0.029878825	0.00055081971
0.053223149	0.029797257	0.00055486627
0.053354638	0.029565581	0.00055409511
0.053486126	0.029399852	0.00055220832
0.053617615	0.028756787	0.00054504330
0.053749104	0.029245032	0.00054855145
0.053880592	0.028828266	0.00054564212
0.054012081	0.029089586	0.00055165090
0.054143570	0.029670559	0.00055487019
0.054275058	0.028769219	0.00054588562
0.054406547	0.029991311	0.00055526073
0.054538036	0.029521746	0.00055505776
0.054669525	0.029071251	0.00054844785
0.054801013	0.029642122	0.00055911020
0.054932502	0.029094172	0.00055232959
0.055063991	0.029471213	0.00054956020
0.055195479	0.028331924	0.00054792507
0.055326968	0.029321155	0.00055352294
0.055458457	0.029786681	0.00055996840
0.055589945	0.028756923	0.00054940452
0.055721434	0.028888775	0.00054776858
0.055852923	0.029436758	0.00056012252
0.055984412	0.029685865	0.00055836876
0.056115900	0.028448179	0.00054642065
0.056247389	0.029523620	0.00055786236
0.056378878	0.029038930	0.00055056670
0.056510366	0.028825485	0.00055315034
0.056641855	0.028324194	0.00054576683
0.056773344	0.030212841	0.00056541535
0.056904832	0.029688570	0.00056018855
0.057036321	0.029914172	0.00055922414
0.057167810	0.029427679	0.00055786494
0.057299299	0.028997435	0.00055325489
0.057430787	0.029192911	0.00055199958
0.057562276	0.028120951	0.00054695012
0.057693765	0.028769576	0.00054528063
0.057825253	0.029722938	0.00056080865
0.057956742	0.028355453	0.00054802003
0.058088231	0.029336197	0.00055352466
0.058219719	0.029483364	0.00055731553
0.058351208	0.029142571	0.00054878700
0.058482697	0.029337396	0.00055430579
0.058614186	0.028953211	0.00055136187
0.058745674	0.030165680	0.00055615185
0.058877163	0.029282546	0.00054995443
0.059008652	0.029145030	0.00054490976
0.059140140	0.029466995	0.00055098779
0.059271629	0.028932622	0.00054747608
0.059403118	0.028533739	0.00053894577
0.059534606	0.028661350	0.00054315607
0.059666095	0.029231303	0.00054121887
0.059797584	0.029953863	0.00054941836
0.059929072	0.029556476	0.00054958836
0.060060561	0.028803378	0.00053782457
0.060192050	0.028603760	0.00054285394
0.060323539	0.028949331	0.00053868061
0.060455027	0.029313322	0.00054477024
0.060586516	0.028360891	0.00053803918
0.060718005	0.030096513	0.00054796009
0.060849493	0.029286360	0.00054072918
0.060980982	0.029001331	0.00054191183
0.061112471	0.028069893	0.00053117602
0.061243959	0.029710581	0.00055103963
0.061375448	0.028985782	0.00053649280
0.061506937	0.029139161	0.00054129000
0.061638426	0.028984594	0.00053718134
0.061769914	0.028142625	0.00053038678
0.061901403	0.029653624	0.00054783223
0.062032892	0.029254345	0.00053844773
0.062164380	0.029044539	0.00053885602
0.062295869	0.028767500	0.00053672112
0.062427358	0.029447551	0.00054123598
0.062558846	0.028307573	0.00053667792
0.062690335	0.028553154	0.00053139594
0.062821824	0.029283141	0.00053891025
0.062953313	0.028596586	0.00053329243
0.063084801	0.028613776	0.00053174015
0.063216290	0.028441798	0.00053595278
0.063347779	0.028424564	0.00053174075
0.063479267	0.027700684	0.00052222552
0.063610756	0.029297108	0.00053974394
0.063742245	0.029083419	0.00053545438
0.063873733	0.028798761	0.00053799010
0.064005222	0.029360679	0.00053788856
0.064136711	0.029382332	0.00053762539
0.064268200	0.028666680	0.00053116824
0.064399688	0.030592535	0.00054520078
0.064531177	0.028563839	0.00053393850
0.064662666	0.029182101	0.00053447572
0.064794154	0.029156652	0.00053330550
0.064925643	0.029233094	0.00053888550
0.065057132	0.028494771	0.00053101017
0.065188620	0.029734098	0.00053992073
0.065320109	0.027995517	0.00052325802
0.065451598	0.029363211	0.00053447024
0.065583087	0.028257029	0.00052776100
0.065714575	0.028758503	0.00052870400
0.065846064	0.028903741	0.00053264880
0.065977553	0.029397709	0.00053408280
0.066109041	0.028758568	0.00052725584
0.066240530	0.027747819	0.00052482495
0.066372019	0.029566256	0.00053369352
0.066503507	0.029472158	0.00053359833
0.066634996	0.029779518	0.00053389491
0.066766485	0.028856185	0.00052849601
0.066897973	0.028726243	0.00052704587
0.067029462	0.029115330	0.00053061613
0.067160951	0.028331450	0.00052641733
0.067292440	0.028278561	0.00052150413
0.067423928	0.029570880	0.00052835360
0.067555417	0.029742486	0.00053437883
0.067686906	0.028731306	0.00052600869
0.067818394	0.029497404	0.00053301238
0.067949883	0.029072280	0.00052615451
0.068081372	0.028681275	0.00052335719
0.068212860	0.029322076	0.00052994521
0.068344349	0.028586831	0.00052382173
0.068475838	0.029021652	0.00052627698
0.068607327	0.028942353	0.00052792606
0.068738815	0.029157135	0.00052380021
0.068870304	0.029364237	0.00052919960
0.069001793	0.028463960	0.00052093998
0.069133281	0.029074790	0.00052438943
0.069264770	0.028478920	0.00052266957
0.069396259	0.029995597	0.00052708654
0.069527747	0.028604083	0.00052309125
0.069659236	0.028681724	0.00052353548
0.069790725	0.028361368	0.00051817965
0.069922214	0.029447422	0.00052753057
0.070053702	0.028830774	0.00051896914
0.070185191	0.028834261	0.00052403382
0.070316680	0.029029908	0.00052117895
0.070448168	0.029657571	0.00052828354
0.070579657	0.028725239	0.00052199547
0.070711146	0.028300890	0.00051449695
0.070842634	0.027891383	0.00051541442
0.070974123	0.027897109	0.00051314927
0.071105612	0.028587435	0.00051683638
0.071237101	0.028245502	0.00051821373
0.071368589	0.028909383	0.00051710249
0.071500078	0.028775191	0.00052128595
0.071631567	0.028723606	0.00051996540
0.071763055	0.027640566	0.00051101455
0.071894544	0.027724000	0.00051141720
0.072026033	0.027184675	0.00050258610
0.072157521	0.027318640	0.00050911412
0.072289010	0.026818745	0.00050385966
0.072420499	0.028653242	0.00051335665
0.072551988	0.027184849	0.00050141208
0.072683476	0.027987168	0.00050886139
0.072814965	0.027695812	0.00050954910
0.072946454	0.027765800	0.00051179787
0.073077942	0.027937183	0.00050754262
0.073209431	0.026892792	0.00050251142
0.073340920	0.027994862	0.00050661065
0.073472408	0.027666544	0.00050616903
0.073603897	0.027371662	0.00050724557
0.073735386	0.027248271	0.00050113791
0.073866875	0.027801505	0.00050691710
0.073998363	0.028366160	0.00051197528
0.074129852	0.027427305	0.00050466958
0.074261341	0.027558902	0.00050676543
0.074392829	0.028010810	0.00050474205
0.074524318	0.027540539	0.00050624076
0.074655807	0.027506392	0.00050249079
0.074787295	0.027468475	0.00050384810
0.074918784	0.026364655	0.00049537831
0.075050273	0.026392902	0.00049317920
0.075181761	0.028052301	0.00050566840
0.075313250	0.026696449	0.00049635164
0.075444739	0.027742635	0.00050373635
0.075576228	0.026929789	0.00049870661
0.075707716	0.027173018	0.00049929099
0.075839205	0.027512609	0.00050181160
0.075970694	0.027439385	0.00049831412
0.076102182	0.026871828	0.00049464073
0.076233671	0.029116343	0.00051608361
0.076365160	0.027737714	0.00049839879
0.076496648	0.027713720	0.00050078848
0.076628137	0.027898537	0.00050504510
0.076759626	0.027629506	0.00049921309
0.076891115	0.027080302	0.00049674448
0.077022603	0.026286496	0.00048807701
0.077154092	0.027672321	0.00049914089
0.077285581	0.027754128	0.00050264381
0.077417069	0.027287547	0.00049635019
0.077548558	0.026808427	0.00049447449
0.077680047	0.027387803	0.00049673757
0.077811535	0.026387514	0.00048918836
0.077943024	0.027513864	0.00049646307
0.078074513	0.026974241	0.00049149422
0.078206002	0.027610895	0.00049964131
0.078337490	0.026694885	0.00048988800
0.078468979	0.026997805	0.00049179096
0.078600468	0.027143399	0.00049298610
0.078731956	0.027208143	0.00049335159
0.078863445	0.026712516	0.00049159634
0.078994934	0.027602631	0.00049536758
0.079126422	0.027133187	0.00049106532
0.079257911	0.026111186	0.00048506332
0.079389400	0.027745964	0.00049570019
0.079520889	0.027742032	0.00049584749
0.079652377	0.026769685	0.00049026535
0.079783866	0.026432521	0.00048384017
0.079915355	0.027889656	0.00049899313
0.080046843	0.026821646	0.00048569193
0.080178332	0.026777086	0.00048842769
0.080309821	0.026219751	0.00048555152
0.080441309	0.026362488	0.00048088274
0.080572798	0.026285967	0.00048525134
0.080704287	0.026232760	0.00048450516
0.080835776	0.026948823	0.00048862406
0.080967264	0.026616989	0.00048753440
0.081098753	0.026607823	0.00048190546
0.081230242	0.025719752	0.00047923457
0.081361730	0.026168545	0.00048109992
0.081493219	0.026309579	0.00048294101
0.081624708	0.026323313	0.00048468795
0.081756196	0.026321361	0.00047783171
0.081887685	0.026436664	0.00048377111
0.082019174	0.026933503	0.00048821443
0.082150663	0.026983431	0.00048707974
0.082282151	0.025785947	0.00047852529
0.082413640	0.026177822	0.00047855532
0.082545129	0.026206604	0.00048037194
0.082676617	0.026108022	0.00048070940
0.082808106	0.026254519	0.00048111853
0.082939595	0.025786043	0.00047903418
0.083071083	0.027689434	0.00048846464
0.083202572	0.026991889	0.00048549903
0.083334061	0.025810774	0.00047848423
0.083465549	0.026276676	0.00047579708
0.083597038	0.026406443	0.00048099748
0.083728527	0.026014932	0.00047336703
0.083860016	0.026088266	0.00047811366
0.083991504	0.025438185	0.00047013708
0.084122993	0.026458409	0.00047835957
0.084254482	0.025750450	0.00047605979
0.084385970	0.025358118	0.00046883843
0.084517459	0.026115671	0.00047554921
0.084648948	0.026218017	0.00047939899
0.084780436	0.025860331	0.00047173762
0.084911925	0.026635871	0.00047869507
0.085043414	0.026175151	0.00047380527
0.085174903	0.025310890	0.00046785240
0.085306391	0.026143160	0.00047763760
0.085437880	0.026650054	0.00047662955
0.085569369	0.026355280	0.00047489310
0.085700857	0.025875265	0.00047096897
0.085832346	0.025940737	0.00047348455
0.085963835	0.025610686	0.00047190912
0.086095323	0.025088723	0.00046547659
0.086226812	0.026486644	0.00047502454
0.086358301	0.026404157	0.00047376499
0.086489790	0.025827009	0.00046847784
0.086621278	0.025972342	0.00047183882
0.086752767	0.025674073	0.00046952273
0.086884256	0.026376636	0.00047277537
0.087015744	0.026748414	0.00047597372
0.087147233	0.026336749	0.00047129003
0.087278722	0.025110076	0.00046618794
0.087410210	0.026215393	0.00046944086
0.087541699	0.026469199	0.00047295658
0.087673188	0.025730420	0.00046922560
0.087804677	0.026352988	0.00047036482
0.087936165	0.026425252	0.00047327627
0.088067654	0.025530438	0.00046571074
0.088199143	0.025861395	0.00046453232
0.088330631	0.025378290	0.00046583169
0.088462120	0.025302659	0.00046107051
0.088593609	0.026522436	0.00047494993
0.088725097	0.026442622	0.00046892722
0.088856586	0.026876447	0.00047180641
0.088988075	0.025713885	0.00046797643
0.089119564	0.024988212	0.00046018369
0.089251052	0.025475276	0.00046450504
0.089382541	0.025665061	0.00046512779
0.089514030	0.025860532	0.00046527688
0.089645518	0.025892304	0.00046478945
0.089777007	0.026094457	0.00046479760
0.089908496	0.025927687	0.00046897722
0.090039984	0.025366389	0.00046228281
0.090171473	0.025865583	0.00046180387
0.090302962	0.026186207	0.00046837197
0.090434451	0.025749946	0.00046325125
0.090565939	0.025972417	0.00046577818
0.090697428	0.025099766	0.00045818515
0.090828917	0.025785841	0.00045818431
0.090960405	0.025405497	0.00046313891
0.091091894	0.025322032	0.00045816813
0.091223383	0.025767585	0.00046496038
0.091354871	0.025689024	0.00046553408
0.091486360	0.025343944	0.00046951319
0.091617849	0.024900092	0.00046915898
0.091749337	0.025310438	0.00047808597
0.091880826	0.025511166	0.00048241524
0.092012315	0.025398116	0.00048269258
0.092143804	0.025089741	0.00048094291
0.092275292	0.024931224	0.00048451704
0.092406781	0.025182984	0.00048568733
0.092538270	0.024729357	0.00048900778
0.092669758	0.024837554	0.00049038711
0.092801247	0.025164325	0.00047711927
0.092932736	0.023986768	0.00047076684
0.093064224	0.024579807	0.00047147583
0.093195713	0.024787106	0.00047061260
0.093327202	0.024315829	0.00046849337
0.093458691	0.025603477	0.00046988249
0.093590179	0.025207502	0.00047210490
0.093721668	0.024536501	0.00046503058
0.093853157	0.024429623	0.00046169664
0.093984645	0.025652240	0.00047028908
0.094116134	0.025006929	0.00046506133
0.094247623	0.025153113	0.00046382206
0.094379111	0.024917883	0.00046276145
0.094510600	0.024647136	0.00046066633
0.094642089	0.025041599	0.00046350603
0.094773578	0.025168835	0.00046141811
0.094905066	0.023913076	0.00045480084
0.095036555	0.024762682	0.00046195645
0.095168044	0.024785568	0.00045694062
0.095299532	0.025198188	0.00046210718
0.095431021	0.024961123	0.00045659589
0.095562510	0.024406979	0.00045569128
0.095693998	0.025380432	0.00046387460
0.095825487	0.025041060	0.00045620572
0.095956976	0.025278622	0.00046237605
0.096088465	0.024708820	0.00045434313
0.096219953	0.024957495	0.00045744928
0.096351442	0.024420733	0.00045536054
0.096482931	0.024861312	0.00045555093
0.096614419	0.024957627	0.00045626865
0.096745908	0.024798910	0.00045601961
0.096877397	0.024247426	0.00044983695
0.097008885	0.024946117	0.00045832722
0.097140374	0.024426975	0.00045194889
0.097271863	0.024301701	0.00045057083
0.097403352	0.023924483	0.00044620167
0.097534840	0.024557549	0.00044863355
0.097666329	0.024397462	0.00045182164
0.097797818	0.025071937	0.00045060933
0.097929306	0.024271878	0.00044701175
0.098060795	0.023881328	0.00044279733
0.098192284	0.023884632	0.00043957774
0.098323772	0.024408208	0.00044837726
0.098455261	0.024268658	0.00044395589
0.098586750	0.024841795	0.00044619276
0.098718239	0.024476077	0.00044289089
0.098849727	0.024313431	0.00044099626
0.098981216	0.024732054	0.00044247930
0.099112705	0.024188414	0.00044024467
0.099244193	0.024900715	0.00044353931
0.099375682	0.024390167	0.00044235558
0.099507171	0.024641993	0.00044287424
0.099638659	0.024672808	0.00044523017
0.099770148	0.024919549	0.00044400198
0.099901637	0.024908588	0.00044389839
0.10003313	0.024147426	0.00044246208
0.10016461	0.024243169	0.00044153215
0.10029610	0.024558715	0.00044601650
0.10042759	0.024484609	0.00044124244
0.10055908	0.024690283	0.00044287947
0.10069057	0.024371331	0.00044265271
0.10082206	0.024099906	0.00043781803
0.10095355	0.023996649	0.00044061143
0.10108504	0.024866179	0.00044171788
0.10121652	0.023986116	0.00043721052
0.10134801	0.023682344	0.00043543797
0.10147950	0.024936522	0.00044401839
0.10161099	0.023657179	0.00043587667
0.10174248	0.023816849	0.00043594286
0.10187397	0.024113788	0.00043617558
0.10200546	0.023636179	0.00043443303
0.10213694	0.024000717	0.00043378164
0.10226843	0.024062743	0.00043791590
0.10239992	0.023696657	0.00043499280
0.10253141	0.023215236	0.00042442070
0.10266290	0.024155295	0.00043762279
0.10279439	0.023791811	0.00043096714
0.10292588	0.023616341	0.00043300153
0.10305737	0.024600470	0.00043858044
0.10318885	0.023534823	0.00043041849
0.10332034	0.023491669	0.00043120997
0.10345183	0.024038781	0.00043320835
0.10358332	0.024086600	0.00043641420
0.10371481	0.023657473	0.00043029788
0.10384630	0.023619146	0.00043017713
0.10397779	0.023949280	0.00043309835
0.10410928	0.023656832	0.00043330313
0.10424076	0.024057195	0.00043352687
0.10437225	0.023632610	0.00043182071
0.10450374	0.023832034	0.00042847699
0.10463523	0.024250335	0.00043404833
0.10476672	0.024381139	0.00043656166
0.10489821	0.024218071	0.00043504066
0.10502970	0.024010669	0.00043105601
0.10516118	0.024002520	0.00043132592
0.10529267	0.023543583	0.00043005884
0.10542416	0.023633685	0.00042884898
0.10555565	0.023585174	0.00042758894
0.10568714	0.023867435	0.00043081965
0.10581863	0.023541977	0.00042633846
0.10595012	0.023223151	0.00042423540
0.10608161	0.024168616	0.00043432164
0.10621309	0.024169262	0.00043078486
0.10634458	0.024119559	0.00042945552
0.10647607	0.024047291	0.00042972608
0.10660756	0.024755610	0.00043392645
0.10673905	0.023576897	0.00042891285
0.10687054	0.023920788	0.00043225739
0.10700203	0.023424988	0.00043583076
0.10713352	0.024328817	0.00044380488
0.10726500	0.023794207	0.00044416992
0.10739649	0.023681309	0.00045011654
0.10752798	0.022825785	0.00044062713
0.10765947	0.024214699	0.00045486086
0.10779096	0.023148720	0.00044719997
0.10792245	0.024092343	0.00046143472
0.10805394	0.024822994	0.00046462380
0.10818542	0.023248861	0.00045267502
0.10831691	0.024242149	0.00046472132
0.10844840	0.024513744	0.00046628083
0.10857989	0.024259984	0.00046803213
0.10871138	0.023672858	0.00046776766
0.10884287	0.023635181	0.00046490105
0.10897436	0.023559805	0.00046405470
0.10910585	0.023927052	0.00047155724
0.10923733	0.023708475	0.00046605998
0.10936882	0.022671029	0.00046540069
0.10950031	0.024190686	0.00047543524
0.10963180	0.023709799	0.00047399624
0.10976329	0.024855875	0.00048146408
0.10989478	0.023706902	0.00047645974
0.11002627	0.023993780	0.00048403296
0.11015776	0.023520794	0.00047399921
0.11028924	0.023132983	0.00047502199
0.11042073	0.023656114	0.00048339282
0.11055222	0.023668218	0.00048021545
0.11068371	0.023965615	0.00048560316
0.11081520	0.023479342	0.00048107847
0.11094669	0.023550941	0.00048304949
0.11107818	0.023242640	0.00048459477
0.11120966	0.023149179	0.00047944480
0.11134115	0.023573453	0.00048723954
0.11147264	0.023607123	0.00048417378
0.11160413	0.023495793	0.00048715370
0.11173562	0.024134689	0.00049526945
0.11186711	0.024049864	0.00047857110
0.11199860	0.023318959	0.00047447955
0.11213009	0.023835857	0.00047005108
0.11226157	0.023663214	0.00046606707
0.11239306	0.024097486	0.00046766495
0.11252455	0.024039109	0.00046649097
0.11265604	0.024235632	0.00046669805
0.11278753	0.023909925	0.00045952455
0.11291902	0.023941549	0.00045938323
0.11305051	0.024468495	0.00046508520
0.11318200	0.024334638	0.00045814376
0.11331348	0.023830278	0.00045589250
0.11344497	0.024471580	0.00045983997
0.11357646	0.023479154	0.00044825755
0.11370795	0.023535559	0.00045089926
0.11383944	0.023301356	0.00044878310
0.11397093	0.023405370	0.00044706456
0.11410242	0.023527009	0.00045062852
0.11423390	0.023769188	0.00044829463
0.11436539	0.023515285	0.00044992669
0.11449688	0.023636785	0.00044432901
0.11462837	0.023949950	0.00045110405
0.11475986	0.024459037	0.00045003485
0.11489135	0.023424679	0.00044239839
0.11502284	0.023072164	0.00044204482
0.11515433	0.023775903	0.00044560438
0.11528581	0.023193374	0.00044225388
0.11541730	0.023680716	0.00044286095
0.11554879	0.023754901	0.00044108092
0.11568028	0.024489050	0.00044898225
0.11581177	0.024044394	0.00044468528
0.11594326	0.024210350	0.00044691066
0.11607475	0.023710599	0.00044186282
0.11620624	0.023948766	0.00044103781
0.11633772	0.023726905	0.00044108184
0.11646921	0.023916321	0.00044296493
0.11660070	0.023937506	0.00044175637
0.11673219	0.023363471	0.00043446403
0.11686368	0.023998389	0.00043959713
0.11699517	0.023190834	0.00043331066
0.11712666	0.024221612	0.00043959806
0.11725814	0.023539795	0.00043267322
0.11738963	0.023283150	0.00043012810
0.11752112	0.023763332	0.00043181278
0.11765261	0.023692269	0.00043373155
0.11778410	0.023989116	0.00043633887
0.11791559	0.023664027	0.00043144037
0.11804708	0.023145083	0.00042590723
0.11817857	0.023076294	0.00042775968
0.11831005	0.023675158	0.00042847021
0.11844154	0.023396041	0.00043034453
0.11857303	0.023627054	0.00042738934
0.11870452	0.023260488	0.00042512988
0.11883601	0.023920297	0.00042852426
0.11896750	0.024293548	0.00043141181
0.11909899	0.023233264	0.00042606985
0.11923048	0.024447609	0.00042754785
0.11936196	0.023949197	0.00042801913
0.11949345	0.023603287	0.00042120734
0.11962494	0.023395951	0.00042039766
0.11975643	0.023010028	0.00042005413
0.11988792	0.023506836	0.00041888041
0.12001941	0.023983678	0.00042415753
0.12015090	0.023480428	0.00041786013
0.12028239	0.023906356	0.00042350090
0.12041387	0.023904608	0.00042136478
0.12054536	0.024120570	0.00042118694
0.12067685	0.024389386	0.00042463651
0.12080834	0.023871209	0.00042080276
0.12093983	0.023953392	0.00041686545
0.12107132	0.023751437	0.00042148350
0.12120281	0.024089065	0.00041969479
0.12133429	0.023706945	0.00041649606
0.12146578	0.023854552	0.00041948641
0.12159727	0.023836888	0.00041495848
0.12172876	0.024055214	0.00041947679
0.12186025	0.023529321	0.00041468723
0.12199174	0.024016014	0.00041944355
0.12212323	0.024103863	0.00041955281
0.12225472	0.023281957	0.00041289314
0.12238620	0.023442990	0.00041638957
0.12251769	0.023465318	0.00041311797
0.12264918	0.023585449	0.00041567146
0.12278067	0.024178309	0.00041950074
0.12291216	0.024141660	0.00041830710
0.12304365	0.023961471	0.00041609576
0.12317514	0.023909912	0.00041457071
0.12330663	0.023941417	0.00041577267
0.12343811	0.023360379	0.00041289418
0.12356960	0.024050506	0.00041534866
0.12370109	0.023513403	0.00041296039
0.12383258	0.024365968	0.00041849809
0.12396407	0.023320572	0.00040881713
0.12409556	0.024463494	0.00042117658
0.12422705	0.023726500	0.00041262937
0.12435853	0.023951007	0.00041702976
0.12449002	0.024189905	0.00041436988
0.12462151	0.023614784	0.00041264016
0.12475300	0.023547112	0.00040997499
0.12488449	0.023434726	0.00041018871
0.12501598	0.023794916	0.00041531360
0.12514747	0.023808528	0.00041156291
0.12527896	0.023983605	0.00041197233
0.12541044	0.023468033	0.00041157000
0.12554193	0.023415212	0.00040908930
0.12567342	0.024120664	0.00041301992
0.12580491	0.024120359	0.00041629130
0.12593640	0.023937333	0.00041069051
0.12606789	0.023964805	0.00041422075
0.12619938	0.023784167	0.00041102806
0.12633087	0.023763726	0.00041231349
0.12646235	0.023294054	0.00040841016
0.12659384	0.023398824	0.00040491694
0.12672533	0.023752506	0.00041189732
0.12685682	0.023930178	0.00041043829
0.12698831	0.023641934	0.00040962262
0.12711980	0.023480931	0.00040701582
0.12725129	0.023158717	0.00040422221
0.12738277	0.023472409	0.00040810573
0.12751426	0.023474500	0.00040810961
0.12764575	0.023554727	0.00040759111
0.12777724	0.023167010	0.00040250245
0.12790873	0.023182363	0.00040484318
0.12804022	0.023566138	0.00040847530
0.12817171	0.023205505	0.00040422854
0.12830320	0.024085141	0.00040902068
0.12843468	0.023820212	0.00040876582
0.12856617	0.023947275	0.00040867868
0.12869766	0.023689330	0.00040594929
0.12882915	0.024213377	0.00041136012
0.12896064	0.023805921	0.00040508238
0.12909213	0.023496776	0.00040488122
0.12922362	0.023650149	0.00040610255
0.12935511	0.023702361	0.00040661646
0.12948659	0.023557184	0.00040533923
0.12961808	0.024258525	0.00040703038
0.12974957	0.023540441	0.00040467995
0.12988106	0.023071627	0.00040107803
0.13001255	0.024206924	0.00040823271
0.13014404	0.023202123	0.00040292977
0.13027553	0.023959907	0.00040551290
0.13040701	0.024220162	0.00040719869
0.13053850	0.023892453	0.00040721440
0.13066999	0.023852949	0.00040580935
0.13080148	0.023162906	0.00040116938
0.13093297	0.023668661	0.00040197666
0.13106446	0.023089468	0.00040070394
0.13119595	0.023552575	0.00040376860
0.13132744	0.023570603	0.00040317366
0.13145892	0.023727075	0.00040462935
0.13159041	0.023547037	0.00040207876
0.13172190	0.022892519	0.00039612579
0.13185339	0.023530680	0.00040272767
0.13198488	0.024420122	0.00040697924
0.13211637	0.023648698	0.00040173222
0.13224786	0.023589104	0.00040089134
0.13237935	0.023935332	0.00040306451
0.13251083	0.023649140	0.00040272417
0.13264232	0.023253009	0.00039870784
0.13277381	0.023816864	0.00040460544
0.13290530	0.024349123	0.00040422573
0.13303679	0.023237645	0.00039931291
0.13316828	0.023179052	0.00039904776
0.13329977	0.023568159	0.00039888937
0.13343125	0.023855619	0.00040443543
0.13356274	0.023515524	0.00039768878
0.13369423	0.023318904	0.00039787440
0.13382572	0.023575345	0.00039996443
0.13395721	0.023117076	0.00039480602
0.13408870	0.023827533	0.00040217776
0.13422019	0.024556632	0.00040328022
0.13435168	0.023355052	0.00039840541
0.13448316	0.023465531	0.00040100058
0.13461465	0.024165188	0.00040117750
0.13474614	0.024090521	0.00040272464
0.13487763	0.022943368	0.00039394971
0.13500912	0.023704659	0.00039908759
0.13514061	0.023300535	0.00039817196
0.13527210	0.023268829	0.00039652498
0.13540359	0.024176362	0.00040223380
0.13553507	0.024083271	0.00039907297
0.13566656	0.023913831	0.00039893806
0.13579805	0.024132366	0.00040217912
0.13592954	0.023916545	0.00039934060
0.13606103	0.023648497	0.00039939099
0.13619252	0.024788464	0.00040337002
0.13632401	0.024353300	0.00039943995
0.13645549	0.024140823	0.00040130896
0.13658698	0.023651283	0.00039564916
0.13671847	0.023888115	0.00039812351
0.13684996	0.023965076	0.00039788099
0.13698145	0.023765919	0.00039560281
0.13711294	0.024162981	0.00039995404
0.13724443	0.023671352	0.00039759682
0.13737592	0.023417942	0.00039277772
0.13750740	0.023763505	0.00039889029
0.13763889	0.024655329	0.00040057908
0.13777038	0.023771402	0.00039745413
0.13790187	0.023607804	0.00039447612
0.13803336	0.023108238	0.00039026344
0.13816485	0.023733882	0.00039641000
0.13829634	0.023327104	0.00039034327
0.13842783	0.023508720	0.00039584442
0.13855931	0.023326124	0.00039180206
0.13869080	0.023456778	0.00039387079
0.13882229	0.024170713	0.00039641777
0.13895378	0.023693172	0.00039178694
0.13908527	0.023688112	0.00039471525
0.13921676	0.023135052	0.00039149276
0.13934825	0.023399495	0.00039070683
0.13947973	0.024306382	0.00039659220
0.13961122	0.023844399	0.00039440637
0.13974271	0.023275974	0.00039024871
0.13987420	0.023609668	0.00039457504
0.14000569	0.023296293	0.00038855685
0.14013718	0.024031487	0.00039436038
0.14026867	0.023936211	0.00039413013
0.14040016	0.024089198	0.00039622774
0.14053164	0.023562257	0.00039359779
0.14066313	0.023834839	0.00039314101
0.14079462	0.024124448	0.00039567182
0.14092611	0.023186076	0.00038741218
0.14105760	0.024154501	0.00039473374
0.14118909	0.023404153	0.00039156424
0.14132058	0.023601971	0.00038701267
0.14145207	0.024300237	0.00039467573
0.14158355	0.024019981	0.00039126465
0.14171504	0.023823471	0.00039155149
0.14184653	0.023844836	0.00039160180
0.14197802	0.023837296	0.00039062492
0.14210951	0.023733766	0.00038839759
0.14224100	0.023049171	0.00038613677
0.14237249	0.023422069	0.00038746081
0.14250398	0.023415843	0.00039047439
0.14263546	0.023626177	0.00038648775
0.14276695	0.023464358	0.00038741413
0.14289844	0.022904169	0.00038570538
0.14302993	0.023137564	0.00038485788
0.14316142	0.023690282	0.00038942801
0.14329291	0.023632574	0.00038688763
0.14342440	0.023616468	0.00038826805
0.14355588	0.023753502	0.00038831231
0.14368737	0.024138264	0.00039038804
0.14381886	0.024179445	0.00039174119
0.14395035	0.024316542	0.00038965454
0.14408184	0.023768669	0.00038839216
0.14421333	0.022386986	0.00038125356
0.14434482	0.023273140	0.00038371491
0.14447631	0.023670815	0.00038839994
0.14460779	0.023908667	0.00038881945
0.14473928	0.023733799	0.00038671632
0.14487077	0.023639972	0.00038921468
0.14500226	0.024004198	0.00038859546
0.14513375	0.024173221	0.00039245840
0.14526524	0.024237441	0.00038938885
0.14539673	0.023056449	0.00038191383
0.14552822	0.023913959	0.00039019587
0.14565970	0.023376778	0.00038443994
0.14579119	0.023473683	0.00038672167
0.14592268	0.024013811	0.00038854256
0.14605417	0.024052421	0.00038750465
0.14618566	0.023481621	0.00038548171
0.14631715	0.023232436	0.00038195435
0.14644864	0.024023287	0.00038688375
0.14658012	0.024146981	0.00038787346
0.14671161	0.023392450	0.00038426668
0.14684310	0.023425167	0.00038579030
0.14697459	0.023867351	0.00038656834
0.14710608	0.023528522	0.00038275697
0.14723757	0.024116875	0.00038827060
0.14736906	0.023383534	0.00038076695
0.14750055	0.023545519	0.00038431565
0.14763203	0.023697002	0.00038358622
0.14776352	0.023892497	0.00038590606
0.14789501	0.024484991	0.00038979846
0.14802650	0.023849870	0.00038437649
0.14815799	0.023453784	0.00038501898
0.14828948	0.023265947	0.00037903457
0.14842097	0.023163164	0.00038210533
0.14855246	0.023486398	0.00038242667
0.14868394	0.023125867	0.00037808779
0.14881543	0.023538156	0.00038242770
0.14894692	0.023753166	0.00038449664
0.14907841	0.023830683	0.00038353843
0.14920990	0.023081857	0.00037922218
0.14934139	0.023366651	0.00038098602
0.14947288	0.023216659	0.00038238715
0.14960436	0.023939997	0.00038400574
0.14973585	0.023417062	0.00038047473
0.14986734	0.023268395	0.00038020862
0.14999883	0.023182707	0.00037840495
0.15013032	0.023316861	0.00037947039
0.15026181	0.023813060	0.00038388428
0.15039330	0.023740549	0.00038247547
0.15052479	0.023336753	0.00037950411
0.15065627	0.023478905	0.00038019139
0.15078776	0.023468620	0.00038184291
0.15091925	0.023176185	0.00037823577
0.15105074	0.024294189	0.00038429532
0.15118223	0.023160591	0.00037809756
0.15131372	0.023525359	0.00038078611
0.15144521	0.023785331	0.00038133125
0.15157670	0.024259807	0.00038467548
0.15170818	0.023700084	0.00038040198
0.15183967	0.023910106	0.00038169825
0.15197116	0.024031542	0.00038263845
0.15210265	0.023878613	0.00038003053
0.15223414	0.024063694	0.00038269145
0.15236563	0.023448169	0.00037653522
0.15249712	0.024051826	0.00038232199
0.15262860	0.023731684	0.00037915678
0.15276009	0.023419117	0.00037806412
0.15289158	0.023737304	0.00038032600
0.15302307	0.023610478	0.00037903010
0.15315456	0.024099918	0.00038200062
0.15328605	0.022933637	0.00037485197
0.15341754	0.023364857	0.00037915904
0.15354903	0.023733680	0.00037853329
0.15368051	0.024117496	0.00038212274
0.15381200	0.024100577	0.00038035822
0.15394349	0.022946360	0.00037529347
0.15407498	0.023602551	0.00037928414
0.15420647	0.023338014	0.00037424230
0.15433796	0.023849139	0.00037951104
0.15446945	0.023207737	0.00037423782
0.15460094	0.022980126	0.00037387246
0.15473242	0.024080876	0.00038074214
0.15486391	0.024171215	0.00038022297
0.15499540	0.023415672	0.00037612219
0.15512689	0.023018405	0.00037389746
0.15525838	0.023589699	0.00037611864
0.15538987	0.023111455	0.00037273061
0.15552136	0.023773835	0.00037636701
0.15565284	0.024436897	0.00038047169
0.15578433	0.023296123	0.00037470080
0.15591582	0.023302281	0.00037440761
0.15604731	0.023591631	0.00037698293
0.15617880	0.023083737	0.00037219018
0.15631029	0.023795463	0.00037743032
0.15644178	0.024364327	0.00037896626
0.15657327	0.023101920	0.00037362809
0.15670475	0.022914952	0.00036956422
0.15683624	0.023225698	0.00037220348
0.15696773	0.024360273	0.00037911800
0.15709922	0.023261748	0.00037138865
0.15723071	0.024135653	0.00037886547
0.15736220	0.023641044	0.00037359652
0.15749369	0.024115132	0.00037791647
0.15762518	0.023828730	0.00037522757
0.15775666	0.023239044	0.00037207303
0.15788815	0.022828787	0.00036955222
0.15801964	0.023356121	0.00037112619
0.15815113	0.023388693	0.00037203779
0.15828262	0.024196777	0.00037703783
0.15841411	0.024128979	0.00037728731
0.15854560	0.023282013	0.00037203424
0.15867708	0.023203183	0.00037017084
0.15880857	0.023440792	0.00037276484
0.15894006	0.023087819	0.00036988296
0.15907155	0.023225150	0.00037125902
0.15920304	0.023357126	0.00037220402
0.15933453	0.023735063	0.00037410221
0.15946602	0.023325406	0.00037071618
0.15959751	0.023608993	0.00037214107
0.15972899	0.023804763	0.00037332121
0.15986048	0.023865714	0.00037558424
0.15999197	0.024267965	0.00037511809
0.16012346	0.023410352	0.00037194004
0.16025495	0.023576356	0.00037112219
0.16038644	0.023334833	0.00036913555
0.16051793	0.023711207	0.00037396283
0.16064942	0.024098740	0.00037396266
0.16078090	0.022299968	0.00036366122
0.16091239	0.023710798	0.00037339995
0.16104388	0.024117968	0.00037283997
0.16117537	0.023446032	0.00037065281
0.16130686	0.022763085	0.00036519996
0.16143835	0.024304395	0.00037428236
0.16156984	0.023796805	0.00037325336
0.16170133	0.023762675	0.00036946101
0.16183281	0.023644060	0.00037203113
0.16196430	0.023396332	0.00036767197
0.16209579	0.023356326	0.00036693863
0.16222728	0.023615116	0.00037144525
0.16235877	0.023558848	0.00036754944
0.16249026	0.023975496	0.00037259191
0.16262175	0.023381545	0.00036873293
0.16275323	0.023440314	0.00036977580
0.16288472	0.022938623	0.00036494457
0.16301621	0.023625978	0.00036869939
0.16314770	0.023206223	0.00036806104
0.16327919	0.023037802	0.00036485683
0.16341068	0.023321184	0.00036667255
0.16354217	0.023662655	0.00036931670
0.16367366	0.023810908	0.00037071735
0.16380514	0.023436149	0.00036850671
0.16393663	0.023687250	0.00036927949
0.16406812	0.023873643	0.00036924545
0.16419961	0.024016523	0.00037144424
0.16433110	0.023498162	0.00036649551
0.16446259	0.023447059	0.00036641441
0.16459408	0.024108465	0.00037187829
0.16472557	0.022624498	0.00035952337
0.16485705	0.023774113	0.00036870741
0.16498854	0.023842594	0.00036843357
0.16512003	0.023643582	0.00036752826
0.16525152	0.023478238	0.00036909245
0.16538301	0.023394178	0.00036407049
0.16551450	0.023351314	0.00036592915
0.16564599	0.023285895	0.00036540994
0.16577747	0.023238959	0.00036601203
0.16590896	0.023731378	0.00036703925
0.16604045	0.022759729	0.00035900091
0.16617194	0.023458975	0.00036673802
0.16630343	0.023533891	0.00036494183
0.16643492	0.023828950	0.00036744635
0.16656641	0.023490610	0.00036481465
0.16669790	0.023814305	0.00036564354
0.16682938	0.023969675	0.00036869385
0.16696087	0.024002539	0.00036966150
0.16709236	0.023938878	0.00036693017
0.16722385	0.023675007	0.00036696672
0.16735534	0.023033474	0.00036260516
0.16748683	0.023514154	0.00036539581
0.16761832	0.023491668	0.00036497918
0.16774981	0.023542009	0.00036457530
0.16788129	0.023269211	0.00036460745
0.16801278	0.023511211	0.00036480069
0.16814427	0.023409847	0.00036547327
0.16827576	0.023722576	0.00036592183
0.16840725	0.023252820	0.00036030525
0.16853874	0.022911336	0.00036031303
0.16867023	0.023733605	0.00036205568
0.16880171	0.023697543	0.00036573523
0.16893320	0.022910112	0.00036100623
0.16906469	0.023646683	0.00036205897
0.16919618	0.022893206	0.00036079923
0.16932767	0.023704469	0.00036340360
0.16945916	0.023561765	0.00036488157
0.16959065	0.023771404	0.00036521617
0.16972214	0.023916423	0.00036434390
0.16985362	0.022810174	0.00035905484
0.16998511	0.023804229	0.00036285589
0.17011660	0.023495306	0.00036285950
0.17024809	0.023648074	0.00036510250
0.17037958	0.023175644	0.00036013778
0.17051107	0.024054341	0.00036695961
0.17064256	0.023846496	0.00036428271
0.17077405	0.023883201	0.00036493369
0.17090553	0.023712918	0.00036435636
0.17103702	0.023089716	0.00035890163
0.17116851	0.023978428	0.00036268072
0.17130000	0.023557755	0.00036221347
0.17143149	0.024131334	0.00036548603
0.17156298	0.023344790	0.00036075441
0.17169447	0.023697104	0.00036141272
0.17182595	0.023283644	0.00036054468
0.17195744	0.023354522	0.00036138112
0.17208893	0.023635561	0.00036059471
0.17222042	0.022828520	0.00035718093
0.17235191	0.022935922	0.00035665244
0.17248340	0.023541266	0.00036170959
0.17261489	0.023841464	0.00036322612
0.17274638	0.022658848	0.00035437778
0.17287786	0.023813851	0.00036344699
0.17300935	0.023527435	0.00035988474
0.17314084	0.023765645	0.00036135054
0.17327233	0.023507239	0.00036002854
0.17340382	0.023240156	0.00035771555
0.17353531	0.023425303	0.00035974090
0.17366680	0.023450779	0.00035938990
0.17379829	0.023786738	0.00036056061
0.17392977	0.023382830	0.00036002409
0.17406126	0.023226498	0.00035724614
0.17419275	0.023208174	0.00035595977
0.17432424	0.023070510	0.00035641277
0.17445573	0.023658925	0.00035918053
0.17458722	0.023451022	0.00035928388
0.17471871	0.023730145	0.00035844163
0.17485019	0.023562927	0.00035840338
0.17498168	0.023934400	0.00036020472
0.17511317	0.023602566	0.00036024579
0.17524466	0.023739432	0.00036139158
0.17537615	0.023604298	0.00035911079
0.17550764	0.023382775	0.00035668495
0.17563913	0.023180864	0.00035584486
0.17577062	0.023097555	0.00035473208
0.17590210	0.023685235	0.00035929198
0.17603359	0.023565443	0.00035778011
0.17616508	0.023650880	0.00035992476
0.17629657	0.023400357	0.00035851799
0.17642806	0.024057805	0.00035955570
0.17655955	0.023916040	0.00036010409
0.17669104	0.023654964	0.00035691331
0.17682253	0.023822677	0.00035784510
0.17695401	0.023506180	0.00035725267
0.17708550	0.022804916	0.00035122000
0.17721699	0.023056953	0.00035397429
0.17734848	0.023577091	0.00035559705
0.17747997	0.023652931	0.00035847829
0.17761146	0.023891867	0.00036014273
0.17774295	0.023714200	0.00035556661
0.17787443	0.023123914	0.00035352568
0.17800592	0.023179800	0.00035387832
0.17813741	0.023749267	0.00035698757
0.17826890	0.023024332	0.00035331648
0.17840039	0.023780404	0.00035618452
0.17853188	0.023848921	0.00035841150
0.17866337	0.023565453	0.00035622953
0.17879486	0.023363468	0.00035333838
0.17892634	0.023131879	0.00035393512
0.17905783	0.023519618	0.00035434821
0.17918932	0.023177897	0.00035476633
0.17932081	0.023590578	0.00035509909
0.17945230	0.023604207	0.00035630028
0.17958379	0.023131682	0.00035350578
0.17971528	0.023737992	0.00035580767
0.17984677	0.023783717	0.00035540932
0.17997825	0.023601067	0.00035445397
0.18010974	0.023011243	0.00035001242
0.18024123	0.023561037	0.00035346420
0.18037272	0.022465060	0.00034698467
0.18050421	0.022781639	0.00035680348
0.18063570	0.024049189	0.00036707139
0.18076719	0.022878548	0.00036050238
0.18089867	0.023384032	0.00036746223
0.18103016	0.023175334	0.00036671155
0.18116165	0.023428030	0.00037160183
0.18129314	0.022944921	0.00036922721
0.18142463	0.023609940	0.00037290292
0.18155612	0.023812004	0.00037823485
0.18168761	0.023943735	0.00037888916
0.18181910	0.023942533	0.00038114821
0.18195058	0.023395734	0.00037995078
0.18208207	0.023486157	0.00037849463
0.18221356	0.023143071	0.00037833511
0.18234505	0.022843730	0.00037772365
0.18247654	0.023776269	0.00038624246
0.18260803	0.023150726	0.00038139545
0.18273952	0.022675614	0.00038000617
0.18287101	0.023612935	0.00038589756
0.18300249	0.023757329	0.00038897500
0.18313398	0.023600347	0.00038835148
0.18326547	0.023364205	0.00038838451
0.18339696	0.023374310	0.00038829992
0.18352845	0.022989631	0.00038680227
0.18365994	0.023746991	0.00039378421
0.18379143	0.023931945	0.00039616477
0.18392292	0.023264933	0.00039415368
0.18405440	0.023827413	0.00039434586
0.18418589	0.023419748	0.00039495683
0.18431738	0.023447244	0.00039647188
0.18444887	0.023657690	0.00039661643
0.18458036	0.023835237	0.00039930562
0.18471185	0.023393589	0.00039554001
0.18484334	0.023492967	0.00039868186
0.18497482	0.023582316	0.00040117526
0.18510631	0.023475335	0.00039718273
0.18523780	0.023448223	0.00040121829
0.18536929	0.023556053	0.00039510035
0.18550078	0.023448045	0.00038847631
0.18563227	0.023248709	0.00038619590
0.18576376	0.023436238	0.00038143740
0.18589525	0.023008896	0.00038173551
0.18602673	0.023341403	0.00038146840
0.18615822	0.023607267	0.00038136261
0.18628971	0.023443274	0.00037921278
0.18642120	0.023982556	0.00038095017
0.18655269	0.023688055	0.00037980718
0.18668418	0.023460397	0.00037492526
0.18681567	0.024223677	0.00037958551
0.18694716	0.023985657	0.00037746874
0.18707864	0.023661222	0.00037155644
0.18721013	0.022991431	0.00036783285
0.18734162	0.023824382	0.00037435585
0.18747311	0.023773899	0.00037096938
0.18760460	0.023535452	0.00037206906
0.18773609	0.023733860	0.00036770527
0.18786758	0.023766371	0.00036946175
0.18799906	0.023711543	0.00037004187
0.18813055	0.023208255	0.00036390017
0.18826204	0.023237279	0.00036517367
0.18839353	0.023604027	0.00036430171
0.18852502	0.023039475	0.00036267766
0.18865651	0.023446193	0.00036575091
0.18878800	0.023394582	0.00036058895
0.18891949	0.023503211	0.00036298426
0.18905097	0.022924971	0.00035793321
0.18918246	0.023546573	0.00036146029
0.18931395	0.023061127	0.00035814762
0.18944544	0.024176496	0.00036249746
0.18957693	0.024252829	0.00036367151
0.18970842	0.022785819	0.00035331197
0.18983991	0.023421746	0.00035881794
0.18997140	0.023810363	0.00036137888
0.19010288	0.023356455	0.00035479113
0.19023437	0.023378148	0.00035623192
0.19036586	0.022936256	0.00035383540
0.19049735	0.023784201	0.00035752519
0.19062884	0.023066790	0.00035394409
0.19076033	0.023854162	0.00035599308
0.19089182	0.023704535	0.00035638432
0.19102330	0.023692170	0.00035491305
0.19115479	0.023943052	0.00035705428
0.19128628	0.023552178	0.00035457252
0.19141777	0.024062537	0.00035601082
0.19154926	0.023430969	0.00035229971
0.19168075	0.023304032	0.00035200237
0.19181224	0.023934700	0.00035661385
0.19194373	0.023654905	0.00035420307
0.19207521	0.023855867	0.00035412461
0.19220670	0.023491362	0.00035235283
0.19233819	0.023513448	0.00035268624
0.19246968	0.023229337	0.00035029314
0.19260117	0.023430616	0.00035302455
0.19273266	0.023407360	0.00035058006
0.19286415	0.022856545	0.00034804058
0.19299564	0.023707145	0.00035441041
0.19312712	0.022873822	0.00034710538
0.19325861	0.023585085	0.00035262485
0.19339010	0.023525973	0.00035040324
0.19352159	0.023810209	0.00035298367
0.19365308	0.023625669	0.00035336519
0.19378457	0.022702731	0.00034577610
0.19391606	0.023457103	0.00035046665
0.19404754	0.023246908	0.00034811616
0.19417903	0.023267519	0.00034957399
0.19431052	0.023883827	0.00035335770
0.19444201	0.023200376	0.00034760193
0.19457350	0.023284257	0.00034855844
0.19470499	0.023377509	0.00034896624
0.19483648	0.023237282	0.00034844484
0.19496797	0.023216851	0.00035023958
0.19509945	0.023479054	0.00034966081
0.19523094	0.023112033	0.00034749015
0.19536243	0.023260960	0.00034855081
0.19549392	0.023390977	0.00034855620
0.19562541	0.023329014	0.00034873884
0.19575690	0.023247237	0.00034702162
0.19588839	0.023311458	0.00034704969
0.19601988	0.022992827	0.00034532502
0.19615136	0.022735810	0.00034423869
0.19628285	0.023158418	0.00034706133
0.19641434	0.023282941	0.00034605908
0.19654583	0.023075882	0.00034607461
0.19667732	0.023885666	0.00034946631
0.19680881	0.022761871	0.00034342796
0.19694030	0.023139615	0.00034540568
0.19707178	0.023523597	0.00034727946
0.19720327	0.022878086	0.00034352222
0.19733476	0.023244551	0.00034593446
0.19746625	0.023551124	0.00034641690
0.19759774	0.023065582	0.00034571839
0.19772923	0.023393960	0.00034586960
0.19786072	0.022924245	0.00034301518
0.19799221	0.023232197	0.00034608732
0.19812369	0.023500689	0.00034629773
0.19825518	0.022957698	0.00034491004
0.19838667	0.023558727	0.00034547424
0.19851816	0.023000792	0.00034377438
0.19864965	0.023869130	0.00034849271
0.19878114	0.023150559	0.00034323128
0.19891263	0.023536682	0.00034658356
0.19904412	0.023801912	0.00034595482
0.19917560	0.023465215	0.00034544098
0.19930709	0.023103222	0.00034325353
0.19943858	0.023210554	0.00034218656
0.19957007	0.022709455	0.00034205577
0.19970156	0.022768301	0.00034082896
0.19983305	0.023299899	0.00034330837
0.19996454	0.023617732	0.00034558124
0.20009602	0.023918533	0.00034689493
0.20022751	0.024135599	0.00034781956
0.20035900	0.022900781	0.00034263880
0.20049049	0.022949759	0.00034209486
0.20062198	0.023026920	0.00034147640
0.20075347	0.023198491	0.00034283221
0.20088496	0.024239451	0.00034873862
0.20101645	0.023594489	0.00034542824
0.20114793	0.023032752	0.00034079723
0.20127942	0.022948250	0.00034115823
0.20141091	0.023552746	0.00034235143
0.20154240	0.023542586	0.00034552243
0.20167389	0.023568274	0.00034442878
0.20180538	0.023066939	0.00033883798
0.20193687	0.023776156	0.00034505230
0.20206836	0.022479020	0.00033757401
0.20219984	0.023117338	0.00034161940
0.20233133	0.023872472	0.00034608718
0.20246282	0.023535542	0.00034111191
0.20259431	0.023776346	0.00034430431
0.20272580	0.024293571	0.00034617797
0.20285729	0.023594595	0.00034205971
0.20298878	0.022962191	0.00034003931
0.20312027	0.023423516	0.00033915908
0.20325175	0.023800161	0.00034338090
0.20338324	0.023611437	0.00034245252
0.20351473	0.023575777	0.00034230781
0.20364622	0.023337403	0.00034073455
0.20377771	0.023387368	0.00033891387
0.20390920	0.023213263	0.00034068095
0.20404069	0.023733850	0.00034227492
0.20417217	0.023024594	0.00033990940
0.20430366	0.023249200	0.00034006446
0.20443515	0.023093370	0.00033674546
0.20456664	0.023722373	0.00034278841
0.20469813	0.023350102	0.00034015086
0.20482962	0.023548593	0.00033904353
0.20496111	0.023156922	0.00033850724
0.20509260	0.022519067	0.00033416889
0.20522408	0.023605490	0.00034040376
0.20535557	0.022605387	0.00033487607
0.20548706	0.023313605	0.00033784495
0.20561855	0.023223379	0.00033906508
0.20575004	0.023081923	0.00033647302
0.20588153	0.023572803	0.00034034676
0.20601302	0.023386365	0.00033933980
0.20614451	0.023495807	0.00033799668
0.20627599	0.023667528	0.00034049968
0.20640748	0.022970090	0.00033551959
0.20653897	0.022881280	0.00033598726
0.20667046	0.023402981	0.00033854959
0.20680195	0.022825229	0.00033418111
0.20693344	0.023041980	0.00033616550
0.20706493	0.023111114	0.00033602536
0.20719641	0.023013209	0.00033575099
0.20732790	0.023333328	0.00033889927
0.20745939	0.023215197	0.00033555202
0.20759088	0.022524948	0.00033329224
0.20772237	0.023476249	0.00033743544
0.20785386	0.023191610	0.00033601758
0.20798535	0.023560351	0.00034086994
0.20811684	0.023117292	0.00033508057
0.20824832	0.023516780	0.00033812242
0.20837981	0.023114038	0.00033562931
0.20851130	0.023327461	0.00033719193
0.20864279	0.023183925	0.00033646258
0.20877428	0.023812495	0.00033864654
0.20890577	0.023478836	0.00033686077
0.20903726	0.023745850	0.00033965622
0.20916875	0.023525212	0.00033768412
0.20930023	0.023578490	0.00033910748
0.20943172	0.022575199	0.00033104152
0.20956321	0.023440481	0.00033710339
0.20969470	0.022723303	0.00033272740
0.20982619	0.023260212	0.00033563026
0.20995768	0.023989883	0.00034028021
0.21008917	0.023265637	0.00033507078
0.21022065	0.022759671	0.00033304451
0.21035214	0.023552470	0.00033798640
0.21048363	0.023866893	0.00033747292
0.21061512	0.022687679	0.00033332848
0.21074661	0.023359077	0.00033372121
0.21087810	0.023608100	0.00033649771
0.21100959	0.023274778	0.00033591721
0.21114108	0.023451628	0.00033384565
0.21127256	0.024163034	0.00034108318
0.21140405	0.023276116	0.00033286408
0.21153554	0.023038179	0.00033380837
0.21166703	0.023662793	0.00033679343
0.21179852	0.023573814	0.00033601004
0.21193001	0.022948801	0.00033304267
0.21206150	0.023108434	0.00033184307
0.21219299	0.023195711	0.00033274856
0.21232447	0.023094294	0.00033318941
0.21245596	0.023398032	0.00033362525
0.21258745	0.022711314	0.00033238504
0.21271894	0.022901790	0.00033116632
0.21285043	0.023261457	0.00033365502
0.21298192	0.023520058	0.00033636203
0.21311341	0.023116568	0.00033116434
0.21324489	0.023271144	0.00033419601
0.21337638	0.023104294	0.00033086259
0.21350787	0.022797339	0.00033086766
0.21363936	0.023645395	0.00033595999
0.21377085	0.022950116	0.00033018183
0.21390234	0.023875112	0.00033654090
0.21403383	0.022867115	0.00033057313
0.21416532	0.023137938	0.00033102280
0.21429680	0.023401540	0.00033420868
0.21442829	0.022563785	0.00032890683
0.21455978	0.022922413	0.00033055441
0.21469127	0.022938442	0.00032985752
0.21482276	0.023488557	0.00033262885
0.21495425	0.022672008	0.00032884786
0.21508574	0.022583510	0.00032859934
0.21521723	0.023262376	0.00033139947
0.21534871	0.023268715	0.00033347320
0.21548020	0.023506438	0.00033046289
0.21561169	0.023549812	0.00033359549
0.21574318	0.023106806	0.00033116564
0.21587467	0.023268607	0.00033092469
0.21600616	0.022400752	0.00032644010
0.21613765	0.023370472	0.00033073795
0.21626913	0.022779042	0.00032909354
0.21640062	0.022519880	0.00032693649
0.21653211	0.023460948	0.00033252832
0.21666360	0.023181475	0.00032952490
0.21679509	0.023793139	0.00033244212
0.21692658	0.023661357	0.00033377106
0.21705807	0.023220718	0.00033022400
0.21718956	0.022661832	0.00032621062
0.21732104	0.022842822	0.00032870548
0.21745253	0.023360813	0.00033124725
0.21758402	0.023016192	0.00032910160
0.21771551	0.023034398	0.00032861858
0.21784700	0.022877138	0.00032647125
0.21797849	0.023386097	0.00033102495
0.21810998	0.023348864	0.00032947903
0.21824147	0.022787126	0.00032665366
0.21837295	0.023278508	0.00033101605
0.21850444	0.023529763	0.00032993402
0.21863593	0.023949726	0.00033449119
0.21876742	0.023525719	0.00032897466
0.21889891	0.023055448	0.00032963377
0.21903040	0.022850589	0.00032853162
0.21916189	0.022818686	0.00032512926
0.21929337	0.023870513	0.00033269881
0.21942486	0.023341288	0.00032888824
0.21955635	0.023183883	0.00032938279
0.21968784	0.023237619	0.00032928399
0.21981933	0.022424286	0.00032154043
0.21995082	0.022976219	0.00032740449
0.22008231	0.022875682	0.00032609387
0.22021380	0.023093528	0.00032753845
0.22034528	0.022848660	0.00032703250
0.22047677	0.023616857	0.00032798942
0.22060826	0.023299058	0.00032828523
0.22073975	0.022988735	0.00032688371
0.22087124	0.023903633	0.00033159572
0.22100273	0.023019482	0.00032738526
0.22113422	0.022706676	0.00032290313
0.22126571	0.022943155	0.00032665018
0.22139719	0.022902516	0.00032574341
0.22152868	0.023219868	0.00032732303
0.22166017	0.023081919	0.00032798561
0.22179166	0.023090667	0.00032494250
0.22192315	0.022601552	0.00032476293
0.22205464	0.022865747	0.00032545863
0.22218613	0.023440623	0.00032856254
0.22231761	0.023089271	0.00032542085
0.22244910	0.023319379	0.00032680551
0.22258059	0.023530193	0.00032891876
0.22271208	0.023175264	0.00032653563
0.22284357	0.023490168	0.00032775505
0.22297506	0.023217725	0.00032744274
0.22310655	0.022946184	0.00032324174
0.22323804	0.023223633	0.00032709051
0.22336952	0.023285656	0.00032738990
0.22350101	0.022789665	0.00032261394
0.22363250	0.022889426	0.00032442323
0.22376399	0.023768332	0.00032848105
0.22389548	0.023136292	0.00032615561
0.22402697	0.022786371	0.00032399345
0.22415846	0.023183475	0.00032510724
0.22428995	0.023655378	0.00032701597
0.22442143	0.023211022	0.00032366329
0.22455292	0.023094867	0.00032489177
0.22468441	0.022618264	0.00032271219
0.22481590	0.023144416	0.00032505341
0.22494739	0.022945060	0.00032188321
0.22507888	0.023384410	0.00032614216
0.22521037	0.023568029	0.00032643622
0.22534186	0.023129737	0.00032509602
0.22547334	0.023088202	0.00032311062
0.22560483	0.023721355	0.00032606375
0.22573632	0.023079313	0.00032461141
0.22586781	0.023135837	0.00032412346
0.22599930	0.023115402	0.00032495948
0.22613079	0.022748450	0.00032075971
0.22626228	0.023113652	0.00032432849
0.22639376	0.022842943	0.00032217354
0.22652525	0.023404907	0.00032433118
0.22665674	0.022794876	0.00032244067
0.22678823	0.022737711	0.00032078018
0.22691972	0.023301489	0.00032348552
0.22705121	0.023205228	0.00032301514
0.22718270	0.023292947	0.00032416916
0.22731419	0.023368744	0.00032554377
0.22744567	0.023800539	0.00032647003
0.22757716	0.022947150	0.00032102717
0.22770865	0.022556120	0.00032010323
0.22784014	0.023321511	0.00032285790
0.22797163	0.023491092	0.00032573668
0.22810312	0.023682892	0.00032468637
0.22823461	0.023268119	0.00032295097
0.22836610	0.023007763	0.00032262118
0.22849758	0.023282473	0.00032239930
0.22862907	0.023409111	0.00032389064
0.22876056	0.023437353	0.00032210433
0.22889205	0.022719299	0.00031998654
0.22902354	0.023541067	0.00032500620
0.22915503	0.022940201	0.00031995324
0.22928652	0.023866126	0.00032660682
0.22941800	0.023104460	0.00032093612
0.22954949	0.023352393	0.00032349664
0.22968098	0.023019364	0.00032158380
0.22981247	0.022813524	0.00031832163
0.22994396	0.023425055	0.00032375492
0.23007545	0.022541595	0.00032125116
0.23020694	0.022757035	0.00032551213
0.23033843	0.022869092	0.00033015348
0.23046991	0.022835329	0.00033050646
0.23060140	0.022642315	0.00033219822
0.23073289	0.022535726	0.00033178267
0.23086438	0.023385206	0.00033696345
0.23099587	0.023060460	0.00033976587
0.23112736	0.022716990	0.00033568353
0.23125885	0.022775777	0.00033980021
0.23139034	0.022802316	0.00033838365
0.23152182	0.022641696	0.00033921586
0.23165331	0.023256736	0.00034610396
0.23178480	0.023142993	0.00034399456
0.23191629	0.023717652	0.00034884285
0.23204778	0.023156195	0.00034579300
0.23217927	0.022809190	0.00034430668
0.23231076	0.023100154	0.00034849847
0.23244224	0.023462416	0.00034964941
0.23257373	0.022671610	0.00034702844
0.23270522	0.022741817	0.00034708925
0.23283671	0.023274673	0.00034853457
0.23296820	0.023134517	0.00034941806
0.23309969	0.023815769	0.00035325291
0.23323118	0.023347905	0.00034895141
0.23336267	0.022944421	0.00034967610
0.23349415	0.022671477	0.00034505740
0.23362564	0.023143113	0.00035090561
0.23375713	0.023197185	0.00035041995
0.23388862	0.023329604	0.00034986185
0.23402011	0.022836812	0.00034964246
0.23415160	0.023129022	0.00034896362
0.23428309	0.023061479	0.00035175571
0.23441458	0.022976818	0.00034906837
0.23454606	0.023471085	0.00035312993
0.23467755	0.023286767	0.00035102826
0.23480904	0.022964244	0.00035105969
0.23494053	0.022974136	0.00035023149
0.23507202	0.022950407	0.00035097921
0.23520351	0.023305757	0.00035340250
0.23533500	0.022997784	0.00035204692
0.23546648	0.023024492	0.00035301775
0.23559797	0.023444967	0.00035572510
0.23572946	0.022705550	0.00035132265
0.23586095	0.023142519	0.00035357636
0.23599244	0.022611325	0.00035123513
0.23612393	0.023486475	0.00035562760
0.23625542	0.022721728	0.00035268411
0.23638691	0.023112343	0.00035438115
0.23651839	0.022997009	0.00035278737
0.23664988	0.023013491	0.00035421653
0.23678137	0.023325314	0.00035567835
0.23691286	0.023522811	0.00035742436
0.23704435	0.022944565	0.00035503469
0.23717584	0.023119443	0.00035544855
0.23730733	0.023155748	0.00035683643
0.23743882	0.022786784	0.00035420143
0.23757030	0.023563363	0.00035851606
0.23770179	0.022921147	0.00035677314
0.23783328	0.022969894	0.00035401411
0.23796477	0.022457238	0.00035268001
0.23809626	0.023038044	0.00035498707
0.23822775	0.023046085	0.00035586525
0.23835924	0.022716906	0.00035667290
0.23849072	0.023058262	0.00035440122
0.23862221	0.023251979	0.00035782369
0.23875370	0.022760458	0.00035530068
0.23888519	0.023614133	0.00036111573
0.23901668	0.023357107	0.00036096092
0.23914817	0.023436858	0.00035726456
0.23927966	0.023382426	0.00036021278
0.23941115	0.023233667	0.00035831403
0.23954263	0.023755300	0.00036248746
0.23967412	0.023652854	0.00036296137
0.23980561	0.023324660	0.00035777156
0.23993710	0.023990858	0.00036441750
0.24006859	0.022645025	0.00035587473
0.24020008	0.023659041	0.00036311387
0.24033157	0.023109302	0.00035841844
0.24046306	0.023432323	0.00036033220
0.24059454	0.023602300	0.00036213390
0.24072603	0.023437887	0.00036256640
0.24085752	0.022656710	0.00035711204
0.24098901	0.022900013	0.00035986205
0.24112050	0.022389995	0.00035367324
0.24125199	0.023059472	0.00036001273
0.24138348	0.023065787	0.00036122345
0.24151496	0.022982734	0.00035754949
0.24164645	0.023299532	0.00036244082
0.24177794	0.023540874	0.00036120328
0.24190943	0.022464905	0.00035874619
0.24204092	0.022906820	0.00036005612
0.24217241	0.023318890	0.00036194959
0.24230390	0.022797971	0.00035933215
0.24243539	0.023310940	0.00036075162
0.24256687	0.023301766	0.00036359882
0.24269836	0.022560495	0.00035871706
0.24282985	0.022788780	0.00035826058
0.24296134	0.023106025	0.00036149851
0.24309283	0.022790703	0.00035906795
0.24322432	0.023071714	0.00036096005
0.24335581	0.022691924	0.00036100786
0.24348730	0.023569387	0.00036397267
0.24361878	0.022357782	0.00035779085
0.24375027	0.023454416	0.00036208952
0.24388176	0.023013806	0.00036073671
0.24401325	0.023039616	0.00036463934
0.24414474	0.022758849	0.00035944415
0.24427623	0.022617224	0.00036076065
0.24440772	0.023171053	0.00036267172
0.24453920	0.022714766	0.00035995936
0.24467069	0.023223638	0.00036466691
0.24480218	0.023140167	0.00036138758
0.24493367	0.023173969	0.00036354832
0.24506516	0.022695708	0.00036104945
0.24519665	0.022995060	0.00036198327
0.24532814	0.023315584	0.00036589598
0.24545963	0.023284474	0.00036493559
0.24559111	0.023317043	0.00036454160
0.24572260	0.023355788	0.00036488769
0.24585409	0.022851911	0.00036086010
0.24598558	0.023826283	0.00036980273
0.24611707	0.023553382	0.00036635731
0.24624856	0.022953735	0.00036181828
0.24638005	0.022267810	0.00036039382
0.24651154	0.022705303	0.00036128045
0.24664302	0.023220495	0.00036693961
0.24677451	0.023257272	0.00036391044
0.24690600	0.022892547	0.00036451619
0.24703749	0.022484268	0.00036268222
0.24716898	0.023342800	0.00036441897
0.24730047	0.023904943	0.00037109967
0.24743196	0.022975551	0.00036373960
0.24756345	0.023573614	0.00036818767
0.24769493	0.023007775	0.00036537941
0.24782642	0.023076944	0.00036416505
0.24795791	0.022803253	0.00036515841
0.24808940	0.023164297	0.00036607636
0.24822089	0.022515970	0.00036106972
0.24835238	0.023416235	0.00036801986
0.24848387	0.023091082	0.00036624471
0.24861535	0.022894587	0.00036594906
0.24874684	0.022942388	0.00036521950
0.24887833	0.023120957	0.00036597479
0.24900982	0.023700004	0.00037151020
0.24914131	0.023220149	0.00036703988
0.24927280	0.022973999	0.00036700502
0.24940429	0.022237677	0.00036123731
0.24953578	0.022449364	0.00036228989
0.24966726	0.023350694	0.00037042078
0.24979875	0.022756058	0.00036384612
0.24993024	0.023077152	0.00036794973
0.25006173	0.022678154	0.00036313486
0.25019322	0.023431182	0.00036857174
0.25032471	0.022866520	0.00036708424
0.25045620	0.022662766	0.00036370231
0.25058769	0.023273753	0.00036828790
0.25071917	0.023036690	0.00036729464
0.25085066	0.022991917	0.00036633064
0.25098215	0.022949241	0.00036628018
0.25111364	0.023791421	0.00037115842
0.25124513	0.022779171	0.00036776267
0.25137662	0.023702325	0.00037339483
0.25150811	0.023767123	0.00037132693
0.25163959	0.023422284	0.00037054609
0.25177108	0.023558953	0.00036859244
0.25190257	0.023488976	0.00037062164
0.25203406	0.023448521	0.00037046876
0.25216555	0.023641796	0.00037032636
0.25229704	0.023471101	0.00037101629
0.25242853	0.023245675	0.00036907778
0.25256002	0.022977444	0.00036826242
0.25269150	0.022942518	0.00036910611
0.25282299	0.022387874	0.00036264882
0.25295448	0.023793792	0.00037453845
0.25308597	0.023568644	0.00037017763
0.25321746	0.022845867	0.00036900451
0.25334895	0.023072156	0.00036990741
0.25348044	0.022845150	0.00036695769
0.25361193	0.023279723	0.00037049656
0.25374341	0.023047433	0.00036721003
0.25387490	0.023348232	0.00037071198
0.25400639	0.023258520	0.00037748277
0.25413788	0.023579958	0.00038165995
0.25426937	0.023267819	0.00038528194
0.25440086	0.022939320	0.00038623163
0.25453235	0.023139624	0.00039024098
0.25466383	0.023094159	0.00039145842
0.25479532	0.022496690	0.00039019255
0.25492681	0.022824759	0.00039471439
0.25505830	0.021826326	0.00038960966
0.25518979	0.022871708	0.00039818638
0.25532128	0.022445652	0.00039732557
0.25545277	0.022652250	0.00040092661
0.25558426	0.023356551	0.00040644979
0.25571574	0.022839372	0.00040618758
0.25584723	0.023154555	0.00040933763
0.25597872	0.023686558	0.00041437827
0.25611021	0.023025556	0.00041092590
0.25624170	0.022699039	0.00041025151
0.25637319	0.022740055	0.00041435586
0.25650468	0.023020708	0.00041569576
0.25663617	0.023591083	0.00042385362
0.25676765	0.022861386	0.00041906035
0.25689914	0.023409726	0.00042495982
0.25703063	0.021960454	0.00041750820
0.25716212	0.023215282	0.00042415177
0.25729361	0.023531453	0.00043112184
0.25742510	0.023230335	0.00042988231
0.25755659	0.023303438	0.00043250721
0.25768807	0.023683665	0.00043609190
0.25781956	0.022636557	0.00042798627
0.25795105	0.023328853	0.00043506016
0.25808254	0.022957375	0.00043782248
0.25821403	0.022844130	0.00043275240
0.25834552	0.022213151	0.00043091489
0.25847701	0.022976514	0.00043510626
0.25860850	0.022801065	0.00043559303
0.25873998	0.023406215	0.00044434964
0.25887147	0.023987084	0.00044928136
0.25900296	0.022511419	0.00043825906
0.25913445	0.023334947	0.00044326068
0.25926594	0.023444737	0.00044413082
0.25939743	0.023784718	0.00045111220
0.25952892	0.022641099	0.00044049568
0.25966041	0.024231421	0.00045716953
0.25979189	0.022305868	0.00043897533
0.25992338	0.023501091	0.00045027534
0.26005487	0.023075266	0.00044994872
0.26018636	0.023928346	0.00045565401
0.26031785	0.022996649	0.00044902262
0.26044934	0.022454389	0.00044273642
0.26058083	0.022531435	0.00044737214
0.26071231	0.023002280	0.00045434370
0.26084380	0.022933089	0.00044943749
0.26097529	0.022756450	0.00045188014
0.26110678	0.022729289	0.00045027440
0.26123827	0.022679168	0.00045234300
0.26136976	0.022876550	0.00045411094
0.26150125	0.022913888	0.00045533937
0.26163274	0.022957103	0.00045564863
0.26176422	0.023692199	0.00045969986
0.26189571	0.023216452	0.00046313521
0.26202720	0.024387920	0.00046756437
0.26215869	0.022515338	0.00045519284
0.26229018	0.022685051	0.00045871692
0.26242167	0.024071221	0.00046954684
0.26255316	0.022600702	0.00045879685
0.26268465	0.023915464	0.00046971498
0.26281613	0.023540064	0.00046534953
0.26294762	0.022459675	0.00045790331
0.26307911	0.021922432	0.00045466469
0.26321060	0.022397644	0.00046105774
0.26334209	0.022184206	0.00046244756
0.26347358	0.022895180	0.00046472492
0.26360507	0.023519677	0.00047131079
0.26373655	0.023779549	0.00047403291
0.26386804	0.023473435	0.00047137572
0.26399953	0.023014662	0.00047146227
0.26413102	0.023890517	0.00047516114
0.26426251	0.023023887	0.00046963068
0.26439400	0.022918491	0.00046905595
0.26452549	0.023897140	0.00048066703
0.26465698	0.022944366	0.00047291637
0.26478846	0.023830126	0.00047608999
0.26491995	0.023402204	0.00047981519
0.26505144	0.023251387	0.00047417861
0.26518293	0.022933738	0.00047427168
0.26531442	0.022146103	0.00047242038
0.26544591	0.022138584	0.00046914755
[truncated: 567 more rows]
