# Supplementary material for: Invariant surface glycoprotein 65 of Trypanosoma brucei is a complement C3 receptor
Source: Nat Commun. 2022 Aug 29;13:5085. doi: 10.1038/s41467-022-32728-9 (PMC9424271; doi:10.1038/s41467-022-32728-9)
Supplement: Supplementary file 4 — supplementary data 2 [file 41467_2022_32728_MOESM4_ESM.zip › b21-414646_00185.dat]

0.0026000000	40.505159	0.13847209
0.0027314887	29.370028	0.10830940
0.0028629774	22.681118	0.091009597
0.0029944661	17.508818	0.076740674
0.0031259548	12.564956	0.059739725
0.0032574435	11.017556	0.057903790
0.0033889322	8.9284794	0.049275249
0.0035204209	11.733727	0.049182563
0.0036519096	12.616118	0.047324458
0.0037833983	10.164992	0.040049770
0.0039148870	8.4127988	0.035156017
0.0040463757	6.8697252	0.030562917
0.0041778644	5.6234535	0.025917835
0.0043093531	4.6893888	0.023237301
0.0044408418	3.8849040	0.020341763
0.0045723305	3.1740457	0.018386753
0.0047038192	2.9374762	0.016929363
0.0048353079	2.5075438	0.015184691
0.0049667966	2.2379308	0.014293823
0.0050982853	1.9341691	0.012588502
0.0052297740	1.7750162	0.012217110
0.0053612627	1.5485092	0.011019255
0.0054927514	1.4220789	0.010279850
0.0056242401	1.2886308	0.0097573157
0.0057557288	1.2085056	0.0091873012
0.0058872175	1.0966848	0.0086347777
0.0060187062	1.0349552	0.0083660231
0.0061501949	0.91480075	0.0075338826
0.0062816836	0.90053723	0.0076437582
0.0064131723	0.84051740	0.0072391179
0.0065446610	0.81019549	0.0070055611
0.0066761496	0.76532398	0.0067767601
0.0068076383	0.74069091	0.0065156140
0.0069391270	0.70061029	0.0064387367
0.0070706157	0.65649422	0.0061341207
0.0072021044	0.65880298	0.0060771459
0.0073335931	0.62234335	0.0058808545
0.0074650818	0.58846857	0.0055520844
0.0075965705	0.58219314	0.0055682314
0.0077280592	0.55989966	0.0054379697
0.0078595479	0.52358493	0.0051329389
0.0079910366	0.50738637	0.0050830214
0.0081225253	0.48434824	0.0048242239
0.0082540140	0.46445613	0.0047512363
0.0083855027	0.46008193	0.0047466453
0.0085169914	0.42982206	0.0044941686
0.0086484801	0.40534686	0.0043325975
0.0087799688	0.40006728	0.0042283702
0.0089114575	0.38990099	0.0041963670
0.0090429462	0.36883523	0.0040528897
0.0091744349	0.34982571	0.0039131274
0.0093059236	0.33607870	0.0037903077
0.0094374123	0.32582081	0.0037072996
0.0095689010	0.29866878	0.0034923065
0.0097003897	0.29741710	0.0035131544
0.0098318784	0.28542496	0.0033923917
0.0099633671	0.27270988	0.0032799528
0.010094856	0.26339151	0.0032135257
0.010226345	0.24654704	0.0030354742
0.010357833	0.24689790	0.0031160667
0.010489322	0.23121424	0.0029269970
0.010620811	0.21900072	0.0028282300
0.010752299	0.20761683	0.0027420261
0.010883788	0.20248850	0.0026519546
0.011015277	0.19013737	0.0026164316
0.011146765	0.17795954	0.0024535058
0.011278254	0.17186171	0.0024016057
0.011409743	0.16454872	0.0023256752
0.011541231	0.15697905	0.0022370860
0.011672720	0.14870040	0.0021827617
0.011804209	0.14252348	0.0020560787
0.011935698	0.13672900	0.0020094171
0.012067186	0.13023653	0.0019497010
0.012198675	0.12352669	0.0018371453
0.012330164	0.11706272	0.0017920795
0.012461652	0.11211235	0.0017338570
0.012593141	0.10755375	0.0016605783
0.012724630	0.10865517	0.0016686583
0.012856118	0.10193932	0.0015658889
0.012987607	0.099375830	0.0015638579
0.013119096	0.095203071	0.0014970784
0.013250585	0.092849493	0.0014618784
0.013382073	0.091114225	0.0014530458
0.013513562	0.086308513	0.0013926133
0.013645051	0.082715637	0.0013738245
0.013776539	0.081369336	0.0013540871
0.013908028	0.079688541	0.0013184641
0.014039517	0.077205242	0.0012908782
0.014171005	0.075712171	0.0012687594
0.014302494	0.075282876	0.0012683461
0.014433983	0.073765539	0.0012556841
0.014565472	0.071895804	0.0012150833
0.014696960	0.070318811	0.0012077298
0.014828449	0.066636255	0.0011578807
0.014959938	0.066910041	0.0011668725
0.015091426	0.067902904	0.0011782893
0.015222915	0.064586259	0.0011215768
0.015354404	0.063300655	0.0011163753
0.015485892	0.063677145	0.0011096229
0.015617381	0.062768315	0.0011044095
0.015748870	0.060090363	0.0010811311
0.015880359	0.061403492	0.0010754016
0.016011847	0.061343694	0.0010738827
0.016143336	0.054830241	0.0010064135
0.016274825	0.052527721	0.00098738532
0.016406313	0.053410359	0.00098786558
0.016537802	0.054392794	0.00098796694
0.016669291	0.053842091	0.00098167616
0.016800779	0.052876194	0.00097038335
0.016932268	0.057438109	0.0010061074
0.017063757	0.061386033	0.0010369928
0.017195246	0.059236410	0.0010095171
0.017326734	0.060553925	0.0010224843
0.017458223	0.057423963	0.00098914547
0.017589712	0.055609646	0.00096772528
0.017721200	0.055026390	0.00096758302
0.017852689	0.054757208	0.00094460690
0.017984178	0.055392122	0.00096087904
0.018115666	0.053166584	0.00093630845
0.018247155	0.053975401	0.00093698799
0.018378644	0.054086912	0.00093950608
0.018510133	0.050857217	0.00090236114
0.018641621	0.052116595	0.00090980868
0.018773110	0.051329034	0.00090192921
0.018904599	0.050674131	0.00089310965
0.019036087	0.049829492	0.00088245782
0.019167576	0.048260566	0.00086050051
0.019299065	0.047255719	0.00084717101
0.019430553	0.047789893	0.00085921801
0.019562042	0.048933804	0.00085831740
0.019693531	0.045227036	0.00082607394
0.019825019	0.046230536	0.00082929697
0.019956508	0.046349434	0.00082584511
0.020087997	0.044449308	0.00081400951
0.020219486	0.045448760	0.00081527323
0.020350974	0.044188947	0.00080830938
0.020482463	0.044228729	0.00079467456
0.020613952	0.042843487	0.00078119597
0.020745440	0.042396718	0.00078299827
0.020876929	0.042101565	0.00077010760
0.021008418	0.041787534	0.00076952476
0.021139906	0.041602248	0.00076454178
0.021271395	0.040846961	0.00074929227
0.021402884	0.041540150	0.00075895812
0.021534373	0.038951483	0.00073428055
0.021665861	0.039823187	0.00073981932
0.021797350	0.039825734	0.00073647105
0.021928839	0.039241055	0.00072263713
0.022060327	0.039596323	0.00073264204
0.022191816	0.038539641	0.00071606999
0.022323305	0.037627473	0.00071114258
0.022454793	0.038705950	0.00071299817
0.022586282	0.036591481	0.00068949346
0.022717771	0.037078301	0.00069967634
0.022849260	0.035114737	0.00067453941
0.022980748	0.035244733	0.00067697163
0.023112237	0.037186287	0.00068822548
0.023243726	0.037396708	0.00068615050
0.023375214	0.037295354	0.00069227649
0.023506703	0.037705798	0.00068802192
0.023638192	0.037352258	0.00068407013
0.023769680	0.037599504	0.00068538402
0.023901169	0.037595885	0.00068126219
0.024032658	0.037495230	0.00068190930
0.024164147	0.037974265	0.00068194745
0.024295635	0.036252097	0.00066329902
0.024427124	0.037012533	0.00066888355
0.024558613	0.035523928	0.00065135374
0.024690101	0.036097762	0.00066296235
0.024821590	0.036111953	0.00065687800
0.024953079	0.036783152	0.00065900372
0.025084567	0.036810719	0.00065966186
0.025216056	0.036622637	0.00065112864
0.025347545	0.035221615	0.00064624498
0.025479034	0.035440595	0.00064287896
0.025610522	0.036423878	0.00064341030
0.025742011	0.036704058	0.00064774465
0.025873500	0.036122614	0.00063938606
0.026004988	0.035556718	0.00063847158
0.026136477	0.035828450	0.00063723140
0.026267966	0.034927207	0.00062453043
0.026399454	0.035815018	0.00063449528
0.026530943	0.036334838	0.00063223977
0.026662432	0.035838660	0.00063137397
0.026793920	0.034435401	0.00061655147
0.026925409	0.034523335	0.00061490563
0.027056898	0.035393841	0.00062374469
0.027188387	0.034512702	0.00060943840
0.027319875	0.034027851	0.00061085976
0.027451364	0.034864923	0.00061261728
0.027582853	0.034598610	0.00060754704
0.027714341	0.034481645	0.00060697993
0.027845830	0.034722491	0.00060360695
0.027977319	0.034088052	0.00060232592
0.028108807	0.034321691	0.00059790925
0.028240296	0.034820604	0.00060149657
0.028371785	0.033181997	0.00058899425
0.028503274	0.033913817	0.00059235260
0.028634762	0.033018673	0.00058340395
0.028766251	0.034131369	0.00059426328
0.028897740	0.033328391	0.00058210367
0.029029228	0.033299833	0.00058251199
0.029160717	0.032606323	0.00057723367
0.029292206	0.034510754	0.00058737234
0.029423694	0.034209437	0.00058902846
0.029555183	0.033780386	0.00057527150
0.029686672	0.033403158	0.00057794721
0.029818161	0.032587245	0.00056984734
0.029949649	0.032743796	0.00056767519
0.030081138	0.033744285	0.00057520670
0.030212627	0.032732240	0.00056248283
0.030344115	0.032373007	0.00056085817
0.030475604	0.033419159	0.00056921624
0.030607093	0.033264367	0.00056463667
0.030738581	0.032767375	0.00056161652
0.030870070	0.032588999	0.00055600718
0.031001559	0.031794629	0.00054902012
0.031133048	0.033044303	0.00056176817
0.031264536	0.032681806	0.00055260445
0.031396025	0.031867498	0.00055013722
0.031527514	0.032722908	0.00055266628
0.031659002	0.031137745	0.00053781150
0.031790491	0.032054146	0.00054869102
0.031921980	0.032216976	0.00054454794
0.032053468	0.031613500	0.00054191603
0.032184957	0.031713017	0.00053745273
0.032316446	0.030823200	0.00052920387
0.032447935	0.031998998	0.00054181689
0.032579423	0.031456972	0.00053250553
0.032710912	0.031998469	0.00053827847
0.032842401	0.031119541	0.00053001362
0.032973889	0.031090783	0.00052574724
0.033105378	0.031785454	0.00053498356
0.033236867	0.031894625	0.00053089361
0.033368355	0.030343672	0.00052873705
0.033499844	0.030456128	0.00052875833
0.033631333	0.030597179	0.00052978620
0.033762822	0.031484657	0.00054282315
0.033894310	0.029812431	0.00052904460
0.034025799	0.030633397	0.00053526019
0.034157288	0.029791514	0.00052745281
0.034288776	0.029782547	0.00052676514
0.034420265	0.030389070	0.00053709672
0.034551754	0.029986592	0.00053030729
0.034683242	0.030796506	0.00053898054
0.034814731	0.030583380	0.00053338331
0.034946220	0.029595965	0.00052659420
0.035077708	0.029695938	0.00053250104
0.035209197	0.030074053	0.00053314526
0.035340686	0.029326435	0.00052285436
0.035472175	0.029190421	0.00053545614
0.035603663	0.029764742	0.00053965870
0.035735152	0.029711482	0.00054852751
0.035866641	0.029254530	0.00054206906
0.035998129	0.028953279	0.00053830476
0.036129618	0.028943947	0.00054113092
0.036261107	0.029402351	0.00054224151
0.036392595	0.028687532	0.00054511983
0.036524084	0.028796276	0.00054427572
0.036655573	0.029298879	0.00054340794
0.036787062	0.030388093	0.00055929690
0.036918550	0.028929694	0.00054230472
0.037050039	0.029881004	0.00055641400
0.037181528	0.029703662	0.00055074077
0.037313016	0.029045508	0.00054717720
0.037444505	0.028986504	0.00054807168
0.037575994	0.028786696	0.00054406413
0.037707482	0.028963811	0.00055394439
0.037838971	0.029132044	0.00055621099
0.037970460	0.028799484	0.00054922734
0.038101949	0.029272347	0.00055408420
0.038233437	0.028593721	0.00054499786
0.038364926	0.030331731	0.00055308287
0.038496415	0.029938152	0.00055080063
0.038627903	0.028270530	0.00053136954
0.038759392	0.029485962	0.00054260132
0.038890881	0.030065480	0.00054148624
0.039022369	0.029573239	0.00053901759
0.039153858	0.029915058	0.00053870901
0.039285347	0.030116641	0.00053791116
0.039416836	0.029356616	0.00053383880
0.039548324	0.029726179	0.00053516283
0.039679813	0.029486550	0.00053069470
0.039811302	0.029396940	0.00053247103
0.039942790	0.030746345	0.00053960193
0.040074279	0.029332311	0.00053102775
0.040205768	0.028812025	0.00052482846
0.040337256	0.029341139	0.00052568948
0.040468745	0.028807294	0.00052244006
0.040600234	0.029049431	0.00052260909
0.040731723	0.028568070	0.00052046284
0.040863211	0.029803851	0.00053034547
0.040994700	0.029480054	0.00052316181
0.041126189	0.029205991	0.00052538141
0.041257677	0.029798347	0.00052393801
0.041389166	0.029340413	0.00052110482
0.041520655	0.029234140	0.00052114095
0.041652143	0.028941044	0.00051785618
0.041783632	0.029102616	0.00051844119
0.041915121	0.029994643	0.00052322264
0.042046610	0.030475783	0.00052839165
0.042178098	0.030150100	0.00052592702
0.042309587	0.030196454	0.00052432530
0.042441076	0.029069424	0.00051582794
0.042572564	0.029045653	0.00051529460
0.042704053	0.029518512	0.00051482528
0.042835542	0.029415595	0.00051635983
0.042967030	0.028870282	0.00051184078
0.043098519	0.029654011	0.00051807421
0.043230008	0.030366376	0.00052242663
0.043361496	0.029180108	0.00050854366
0.043492985	0.028755651	0.00051104727
0.043624474	0.029483641	0.00051281132
0.043755963	0.028607019	0.00050962540
0.043887451	0.029256542	0.00050939369
0.044018940	0.028308348	0.00050210958
0.044150429	0.029776223	0.00051687832
0.044281917	0.029167147	0.00050693020
0.044413406	0.029477787	0.00051215850
0.044544895	0.028875631	0.00050535032
0.044676383	0.028850670	0.00050380232
0.044807872	0.029597036	0.00051109284
0.044939361	0.029076527	0.00050562584
0.045070850	0.029386666	0.00050729066
0.045202338	0.029236963	0.00050636398
0.045333827	0.029075379	0.00050096113
0.045465316	0.028595527	0.00050196984
0.045596804	0.030344428	0.00051251381
0.045728293	0.029459217	0.00050633289
0.045859782	0.029532115	0.00050508615
0.045991270	0.029115272	0.00049770550
0.046122759	0.028383903	0.00049815218
0.046254248	0.028800791	0.00050803040
0.046385737	0.029561826	0.00051554823
0.046517225	0.029886072	0.00051888498
0.046648714	0.029080918	0.00051507941
0.046780203	0.029425375	0.00052292141
0.046911691	0.029650429	0.00052374499
0.047043180	0.028789174	0.00051863722
0.047174669	0.028762551	0.00051923699
0.047306157	0.028683923	0.00051926596
0.047437646	0.030158414	0.00053230655
0.047569135	0.029721556	0.00053269123
0.047700624	0.029393180	0.00052594824
0.047832112	0.028978941	0.00052768622
0.047963601	0.030061798	0.00053446465
0.048095090	0.029989125	0.00053851540
0.048226578	0.030508339	0.00054349044
0.048358067	0.030253852	0.00053497971
0.048489556	0.029227527	0.00053229227
0.048621044	0.029655596	0.00053415989
0.048752533	0.028975397	0.00053434623
0.048884022	0.029956497	0.00053936159
0.049015511	0.030295319	0.00054139569
0.049146999	0.029910175	0.00054019133
0.049278488	0.028788715	0.00053059887
0.049409977	0.027668359	0.00052598443
0.049541465	0.029904363	0.00054281880
0.049672954	0.028921760	0.00053557491
0.049804443	0.029183346	0.00053776147
0.049935931	0.029876665	0.00054440142
0.050067420	0.029417886	0.00054192517
0.050198909	0.029506175	0.00054262035
0.050330398	0.029334074	0.00053975636
0.050461886	0.030136993	0.00054716765
0.050593375	0.029720297	0.00054531313
0.050724864	0.029796886	0.00054825733
0.050856352	0.028750991	0.00053994931
0.050987841	0.030639768	0.00055211725
0.051119330	0.029848322	0.00054724279
0.051250818	0.029651619	0.00054590890
0.051382307	0.029123924	0.00054531575
0.051513796	0.029329232	0.00054429330
0.051645284	0.028664210	0.00053771318
0.051776773	0.029787247	0.00054882238
0.051908262	0.029715830	0.00054729573
0.052039751	0.028631408	0.00054141548
0.052171239	0.029549978	0.00054742174
0.052302728	0.029215931	0.00054960951
0.052434217	0.029103488	0.00054287636
0.052565705	0.028647599	0.00054556055
0.052697194	0.028983703	0.00054519217
0.052828683	0.028943628	0.00054465580
0.052960171	0.029607017	0.00055041818
0.053091660	0.029712544	0.00054752621
0.053223149	0.029163775	0.00054883025
0.053354638	0.029286927	0.00055006651
0.053486126	0.029736778	0.00055460040
0.053617615	0.029593114	0.00055113382
0.053749104	0.029441533	0.00055092615
0.053880592	0.028413581	0.00054178697
0.054012081	0.028848590	0.00054881391
0.054143570	0.028701099	0.00054798306
0.054275058	0.028867636	0.00054650158
0.054406547	0.029852551	0.00055200046
0.054538036	0.029752474	0.00055967820
0.054669525	0.029902210	0.00055518485
0.054801013	0.029288236	0.00055498423
0.054932502	0.028293869	0.00054429964
0.055063991	0.030093268	0.00055564770
0.055195479	0.029186049	0.00055250666
0.055326968	0.029769783	0.00055683184
0.055458457	0.029289979	0.00055619106
0.055589945	0.030186481	0.00056056660
0.055721434	0.029773364	0.00055493356
0.055852923	0.029425805	0.00055834554
0.055984412	0.030311103	0.00056317201
0.056115900	0.028788847	0.00055026798
0.056247389	0.029563334	0.00055876518
0.056378878	0.028748789	0.00054683205
0.056510366	0.029129328	0.00055481069
0.056641855	0.029792974	0.00055913942
0.056773344	0.029623639	0.00055908513
0.056904832	0.028662328	0.00055126996
0.057036321	0.029532713	0.00055434286
0.057167810	0.028756270	0.00055283048
0.057299299	0.029209220	0.00055342559
0.057430787	0.029122025	0.00055098431
0.057562276	0.028893702	0.00055473955
0.057693765	0.027829637	0.00053786712
0.057825253	0.028771539	0.00055067222
0.057956742	0.029466267	0.00055733614
0.058088231	0.029686334	0.00055722055
0.058219719	0.028875333	0.00055268674
0.058351208	0.028963997	0.00054699154
0.058482697	0.029366639	0.00055302645
0.058614186	0.028741418	0.00055024737
0.058745674	0.030371705	0.00055639888
0.058877163	0.028677319	0.00054473747
0.059008652	0.029183272	0.00054437187
0.059140140	0.029277659	0.00055133085
0.059271629	0.028991094	0.00054621454
0.059403118	0.029175060	0.00054347827
0.059534606	0.028591613	0.00054332072
0.059666095	0.028855420	0.00053794704
0.059797584	0.029186299	0.00054362930
0.059929072	0.029340042	0.00054817339
0.060060561	0.029515468	0.00054458328
0.060192050	0.029364720	0.00054616744
0.060323539	0.029207302	0.00053943311
0.060455027	0.029108729	0.00054423698
0.060586516	0.029323988	0.00054684941
0.060718005	0.029289593	0.00054321913
0.060849493	0.029237541	0.00054301655
0.060980982	0.029164583	0.00054112424
0.061112471	0.029024544	0.00053756761
0.061243959	0.029719580	0.00054815781
0.061375448	0.029697306	0.00054166553
0.061506937	0.028983924	0.00054024160
0.061638426	0.029508908	0.00054256953
0.061769914	0.029214328	0.00053962734
0.061901403	0.029226749	0.00054326239
0.062032892	0.028932115	0.00053577064
0.062164380	0.029569245	0.00054112395
0.062295869	0.029456692	0.00054240835
0.062427358	0.029617986	0.00054080384
0.062558846	0.029033148	0.00054092841
0.062690335	0.030040790	0.00054310942
0.062821824	0.029358411	0.00053990099
0.062953313	0.028766789	0.00053446115
0.063084801	0.029076667	0.00053700389
0.063216290	0.029715538	0.00054334081
0.063347779	0.028972619	0.00053483275
0.063479267	0.029206616	0.00053341144
0.063610756	0.028514091	0.00053413667
0.063742245	0.029610580	0.00053957389
0.063873733	0.029017915	0.00053950322
0.064005222	0.029322261	0.00053663757
0.064136711	0.029117801	0.00053604098
0.064268200	0.028778643	0.00053198419
0.064399688	0.028008893	0.00052555730
0.064531177	0.028989834	0.00053652891
0.064662666	0.028422775	0.00052843833
0.064794154	0.028855992	0.00053155946
0.064925643	0.030007073	0.00054431058
0.065057132	0.029642450	0.00053870013
0.065188620	0.028668052	0.00053186337
0.065320109	0.029111229	0.00053210244
0.065451598	0.028711188	0.00052875745
0.065583087	0.028209433	0.00052808000
0.065714575	0.029119545	0.00053136920
0.065846064	0.030374379	0.00054405565
0.065977553	0.029276083	0.00053204205
0.066109041	0.028443323	0.00052455767
0.066240530	0.029450290	0.00053734387
0.066372019	0.030444860	0.00053942857
0.066503507	0.029015838	0.00053041628
0.066634996	0.028987831	0.00052710507
0.066766485	0.028121505	0.00052430120
0.066897973	0.030402152	0.00054005915
0.067029462	0.028577299	0.00052695104
0.067160951	0.029096407	0.00053331511
0.067292440	0.029013029	0.00052984519
0.067423928	0.029151578	0.00052724189
0.067555417	0.029686291	0.00053380581
0.067686906	0.028281212	0.00052294849
0.067818394	0.028677540	0.00052652312
0.067949883	0.029080673	0.00052749181
0.068081372	0.028689658	0.00052398042
0.068212860	0.028332336	0.00052099485
0.068344349	0.028512671	0.00052324505
0.068475838	0.028618843	0.00052339966
0.068607327	0.028519763	0.00052415544
0.068738815	0.030046989	0.00052993088
0.068870304	0.029060850	0.00052807223
0.069001793	0.028808227	0.00052439613
0.069133281	0.029510143	0.00052774950
0.069264770	0.029323064	0.00052970836
0.069396259	0.029093185	0.00052083683
0.069527747	0.028028900	0.00051980910
0.069659236	0.029919266	0.00053301622
0.069790725	0.029309901	0.00052490501
0.069922214	0.028656201	0.00052177379
0.070053702	0.030117317	0.00052947451
0.070185191	0.029543201	0.00052975505
0.070316680	0.028644481	0.00051931944
0.070448168	0.028690808	0.00052190578
0.070579657	0.028552107	0.00052127174
0.070711146	0.028496001	0.00051671225
0.070842634	0.028749525	0.00052170581
0.070974123	0.028819095	0.00051943132
0.071105612	0.028729624	0.00051882640
0.071237101	0.028190674	0.00051765099
0.071368589	0.027841858	0.00050844878
0.071500078	0.027864541	0.00051303318
0.071631567	0.028265658	0.00051583965
0.071763055	0.027755979	0.00050990684
0.071894544	0.027463847	0.00050936546
0.072026033	0.028563372	0.00051185674
0.072157521	0.028386226	0.00051687742
0.072289010	0.027961520	0.00051248408
0.072420499	0.027854622	0.00050880678
0.072551988	0.028341476	0.00051294108
0.072683476	0.027801039	0.00050823505
0.072814965	0.028309350	0.00051333231
0.072946454	0.027836544	0.00051201838
0.073077942	0.028076839	0.00050934633
0.073209431	0.027301028	0.00050469539
0.073340920	0.027888627	0.00050796890
0.073472408	0.027930314	0.00050929423
0.073603897	0.027895092	0.00051079845
0.073735386	0.027413811	0.00050242181
0.073866875	0.026842435	0.00049883349
0.073998363	0.028092676	0.00050923307
0.074129852	0.027223952	0.00050234395
0.074261341	0.027743969	0.00050690665
0.074392829	0.027620329	0.00050144849
0.074524318	0.027381343	0.00050415615
0.074655807	0.027192815	0.00049870585
0.074787295	0.027091249	0.00049978619
0.074918784	0.027825230	0.00050538770
0.075050273	0.027667997	0.00050247148
0.075181761	0.027061514	0.00049798991
0.075313250	0.026739474	0.00049687758
0.075444739	0.026967922	0.00049760536
0.075576228	0.028203114	0.00050784750
0.075707716	0.027493208	0.00050130772
0.075839205	0.027103987	0.00049825859
0.075970694	0.026711129	0.00049528110
0.076102182	0.028157237	0.00050258957
0.076233671	0.027490284	0.00050432190
0.076365160	0.026541432	0.00048960200
0.076496648	0.027237275	0.00049792881
0.076628137	0.026641932	0.00049475241
0.076759626	0.026850631	0.00049115210
0.076891115	0.026958666	0.00049590471
0.077022603	0.027490720	0.00049835448
0.077154092	0.027098671	0.00049434367
0.077285581	0.026051748	0.00048794283
0.077417069	0.026996095	0.00049500955
0.077548558	0.026738858	0.00049416174
0.077680047	0.026435086	0.00048769718
0.077811535	0.027222608	0.00049538104
0.077943024	0.025722350	0.00048265298
0.078074513	0.026660286	0.00048789524
0.078206002	0.025971411	0.00048656532
0.078337490	0.027075172	0.00049140918
0.078468979	0.027039377	0.00049119633
0.078600468	0.026577932	0.00048954513
0.078731956	0.026962398	0.00048985321
0.078863445	0.027599368	0.00049718160
0.078994934	0.026808705	0.00048906166
0.079126422	0.026718179	0.00048930240
0.079257911	0.026457854	0.00048674937
0.079389400	0.026963566	0.00048879840
0.079520889	0.026008005	0.00048401513
0.079652377	0.026473057	0.00048666683
0.079783866	0.027261756	0.00049075003
0.079915355	0.027021916	0.00049249438
0.080046843	0.026787546	0.00048675482
0.080178332	0.027187429	0.00049028436
0.080309821	0.026024727	0.00048384490
0.080441309	0.026568398	0.00048320781
0.080572798	0.026437073	0.00048560493
0.080704287	0.026181679	0.00048296106
0.080835776	0.026446449	0.00048458858
0.080967264	0.025974124	0.00048296051
0.081098753	0.026640100	0.00048139919
0.081230242	0.026128781	0.00048307248
0.081361730	0.026509110	0.00048388713
0.081493219	0.025843102	0.00047890036
0.081624708	0.027537388	0.00049342960
0.081756196	0.025650397	0.00047353505
0.081887685	0.025902252	0.00048036821
0.082019174	0.026774764	0.00048535917
0.082150663	0.026250767	0.00048271527
0.082282151	0.025901875	0.00048140329
0.082413640	0.026752642	0.00048429932
0.082545129	0.025477749	0.00047498410
0.082676617	0.026670749	0.00048375753
0.082808106	0.026600474	0.00048259034
0.082939595	0.026626561	0.00048577995
0.083071083	0.026188500	0.00047625505
0.083202572	0.025683967	0.00047428865
0.083334061	0.026991227	0.00048671508
0.083465549	0.026869294	0.00048055059
0.083597038	0.025701491	0.00047581908
0.083728527	0.025892806	0.00047245366
0.083860016	0.026202836	0.00047838460
0.083991504	0.025815470	0.00047540810
0.084122993	0.026653401	0.00047966554
0.084254482	0.026900056	0.00048455078
0.084385970	0.025682970	0.00047192359
0.084517459	0.026612030	0.00047908383
0.084648948	0.025692166	0.00047529573
0.084780436	0.026408489	0.00047468503
0.084911925	0.026089941	0.00047472331
0.085043414	0.025996905	0.00047186412
0.085174903	0.026345943	0.00047595665
0.085306391	0.026617498	0.00048042567
0.085437880	0.026923430	0.00047960705
0.085569369	0.026573202	0.00047825090
0.085700857	0.026011195	0.00047164172
0.085832346	0.025835268	0.00047092645
0.085963835	0.026628553	0.00047874132
0.086095323	0.026002403	0.00047061850
0.086226812	0.026622645	0.00047630342
0.086358301	0.025529235	0.00046739601
0.086489790	0.026059223	0.00047257746
0.086621278	0.025834887	0.00047148340
0.086752767	0.025793410	0.00046725568
0.086884256	0.025002451	0.00046191544
0.087015744	0.025922120	0.00047155386
0.087147233	0.026176353	0.00047208890
0.087278722	0.026400809	0.00047489788
0.087410210	0.026286401	0.00047111516
0.087541699	0.026723091	0.00047501405
0.087673188	0.026610905	0.00047674297
0.087804677	0.025893725	0.00046728574
0.087936165	0.026041019	0.00047096488
0.088067654	0.026573267	0.00047400385
0.088199143	0.025703369	0.00046412028
0.088330631	0.025625645	0.00046760247
0.088462120	0.025183913	0.00046119289
0.088593609	0.025929706	0.00047006071
0.088725097	0.025695430	0.00046348464
0.088856586	0.025609062	0.00046385534
0.088988075	0.026454483	0.00047269195
0.089119564	0.025750720	0.00046432290
0.089251052	0.026045650	0.00046947676
0.089382541	0.025711685	0.00046544949
0.089514030	0.026855373	0.00047090930
0.089645518	0.025640483	0.00046331723
0.089777007	0.025296185	0.00045896055
0.089908496	0.024657246	0.00045912524
0.090039984	0.025624882	0.00046253751
0.090171473	0.025251665	0.00045792630
0.090302962	0.025688331	0.00046509031
0.090434451	0.025390671	0.00045855821
0.090565939	0.025207634	0.00046242334
0.090697428	0.026135098	0.00046742344
0.090828917	0.025078304	0.00045409562
0.090960405	0.025562189	0.00046372791
0.091091894	0.025655571	0.00046071997
0.091223383	0.024908803	0.00045938303
0.091354871	0.024608482	0.00045615191
0.091486360	0.025359487	0.00046873134
0.091617849	0.025255504	0.00047293142
0.091749337	0.025544983	0.00047829485
0.091880826	0.025868723	0.00048473440
0.092012315	0.025259237	0.00048399237
0.092143804	0.025175009	0.00048000846
0.092275292	0.025798106	0.00049017685
0.092406781	0.026055244	0.00049266773
0.092538270	0.025713563	0.00049672055
0.092669758	0.025534115	0.00049503357
0.092801247	0.025129779	0.00047552439
0.092932736	0.025775898	0.00048479857
0.093064224	0.024520365	0.00047056465
0.093195713	0.025353579	0.00047559903
0.093327202	0.026035962	0.00047782834
0.093458691	0.025344032	0.00046826694
0.093590179	0.024991967	0.00046919005
0.093721668	0.024396266	0.00046320240
0.093853157	0.024624679	0.00046426949
0.093984645	0.024833249	0.00046480095
0.094116134	0.024619333	0.00046196474
0.094247623	0.025064006	0.00046367055
0.094379111	0.024602642	0.00046063540
0.094510600	0.025498313	0.00046698927
0.094642089	0.024735961	0.00046196265
0.094773578	0.025270778	0.00046086579
0.094905066	0.024785638	0.00046067738
0.095036555	0.025328118	0.00046792246
0.095168044	0.024942087	0.00045827818
0.095299532	0.025308708	0.00046406976
0.095431021	0.024569243	0.00045571156
0.095562510	0.024255833	0.00045505929
0.095693998	0.024002512	0.00045461607
0.095825487	0.024876591	0.00045445644
0.095956976	0.024470461	0.00045697837
0.096088465	0.024389511	0.00045226568
0.096219953	0.024303400	0.00045376420
0.096351442	0.025137407	0.00045976205
0.096482931	0.023689832	0.00044805467
0.096614419	0.024568360	0.00045260106
0.096745908	0.024166013	0.00045123968
0.096877397	0.024432653	0.00045075750
0.097008885	0.024218217	0.00045193315
0.097140374	0.024511421	0.00045127474
0.097271863	0.025439454	0.00045880270
0.097403352	0.024493475	0.00045002461
0.097534840	0.024933407	0.00045274826
0.097666329	0.024521260	0.00045154205
0.097797818	0.023821506	0.00044107502
0.097929306	0.023942429	0.00044503353
0.098060795	0.025319944	0.00045371723
0.098192284	0.024446427	0.00044484368
0.098323772	0.024521661	0.00044597220
0.098455261	0.024612571	0.00044381793
0.098586750	0.024274882	0.00044262087
0.098718239	0.024691640	0.00044463284
0.098849727	0.024349814	0.00044042510
0.098981216	0.024092124	0.00043996297
0.099112705	0.024639131	0.00044302245
0.099244193	0.024649221	0.00044112812
0.099375682	0.024434133	0.00044046626
0.099507171	0.024995690	0.00044494966
0.099638659	0.024229985	0.00044294186
0.099770148	0.024384924	0.00044237702
0.099901637	0.024310680	0.00043896006
0.10003313	0.024042362	0.00043986475
0.10016461	0.024576661	0.00044270526
0.10029610	0.023829817	0.00044028092
0.10042759	0.023633062	0.00043466789
0.10055908	0.024163382	0.00043963072
0.10069057	0.023900738	0.00043999324
0.10082206	0.024387848	0.00044185212
0.10095355	0.023628354	0.00043777967
0.10108504	0.023997444	0.00043621989
0.10121652	0.022692948	0.00042683719
0.10134801	0.023867030	0.00043788010
0.10147950	0.023834021	0.00043761790
0.10161099	0.024359086	0.00043967534
0.10174248	0.025001483	0.00044551902
0.10187397	0.023318140	0.00042958927
0.10200546	0.024064225	0.00043830222
0.10213694	0.024327563	0.00043693303
0.10226843	0.023590743	0.00043335939
0.10239992	0.024056519	0.00043572735
0.10253141	0.024565823	0.00043605590
0.10266290	0.024649275	0.00044324144
0.10279439	0.023892956	0.00043461849
0.10292588	0.024253196	0.00043920735
0.10305737	0.023437460	0.00043144333
0.10318885	0.023672007	0.00043095684
0.10332034	0.023965697	0.00043348038
0.10345183	0.024067099	0.00043325749
0.10358332	0.023794551	0.00043255456
0.10371481	0.024141125	0.00043313047
0.10384630	0.023719836	0.00043126003
0.10397779	0.023934159	0.00043320836
0.10410928	0.023685357	0.00043157339
0.10424076	0.024303153	0.00043647805
0.10437225	0.024696302	0.00043873426
0.10450374	0.023232060	0.00042440670
0.10463523	0.024827938	0.00043912274
0.10476672	0.023997639	0.00043319030
0.10489821	0.024102118	0.00043239421
0.10502970	0.024002876	0.00043175921
0.10516118	0.024487358	0.00043290701
0.10529267	0.024130094	0.00043466539
0.10542416	0.023977867	0.00043111791
0.10555565	0.023083978	0.00042318980
0.10568714	0.023580125	0.00042925552
0.10581863	0.023220636	0.00042399751
0.10595012	0.024072586	0.00043072967
0.10608161	0.023296354	0.00042659506
0.10621309	0.024582015	0.00043371170
0.10634458	0.024246581	0.00043043861
0.10647607	0.024588641	0.00043477398
0.10660756	0.023410900	0.00042460789
0.10673905	0.023424921	0.00042805296
0.10687054	0.024036141	0.00043242841
0.10700203	0.023924198	0.00043931696
0.10713352	0.024433794	0.00044552102
0.10726500	0.023862911	0.00044542556
0.10739649	0.023941964	0.00045246612
0.10752798	0.024363002	0.00045235290
0.10765947	0.024849816	0.00045920173
0.10779096	0.023610760	0.00045066071
0.10792245	0.024457975	0.00046185319
0.10805394	0.024283795	0.00046245704
0.10818542	0.023036907	0.00045149393
0.10831691	0.023447527	0.00045788796
0.10844840	0.023850588	0.00046198343
0.10857989	0.024619184	0.00046996100
0.10871138	0.024192229	0.00047300784
0.10884287	0.023550276	0.00046381793
0.10897436	0.023677664	0.00046442825
0.10910585	0.024702421	0.00047773172
0.10923733	0.024606653	0.00047339486
0.10936882	0.024406898	0.00047923031
0.10950031	0.023896109	0.00047250539
0.10963180	0.024383085	0.00047888744
0.10976329	0.025704754	0.00048990077
0.10989478	0.023962903	0.00047816987
0.11002627	0.023379103	0.00047714844
0.11015776	0.023590679	0.00047382298
0.11028924	0.023481109	0.00047710901
0.11042073	0.023317562	0.00048147816
0.11055222	0.024258172	0.00048253160
0.11068371	0.024228542	0.00048711886
0.11081520	0.023560348	0.00048157852
0.11094669	0.024370578	0.00048833857
0.11107818	0.023593625	0.00048731269
0.11120966	0.023580315	0.00048581394
0.11134115	0.024335954	0.00049411066
0.11147264	0.023275575	0.00048337512
0.11160413	0.023105450	0.00048270186
0.11173562	0.024380326	0.00049814647
0.11186711	0.023705550	0.00047374723
0.11199860	0.023682423	0.00047637451
0.11213009	0.024212078	0.00047252911
0.11226157	0.024389897	0.00047033215
0.11239306	0.023750809	0.00046658523
0.11252455	0.023056806	0.00045825693
0.11265604	0.023866789	0.00046367497
0.11278753	0.024048025	0.00045878744
0.11291902	0.024488006	0.00046399252
0.11305051	0.023204840	0.00045492535
0.11318200	0.023891128	0.00045571947
0.11331348	0.023480772	0.00045414447
0.11344497	0.024519257	0.00046074363
0.11357646	0.024735897	0.00045749756
0.11370795	0.023894807	0.00045441949
0.11383944	0.024361687	0.00045775615
0.11397093	0.024331133	0.00045490690
0.11410242	0.024804314	0.00045886023
0.11423390	0.023691070	0.00044579750
0.11436539	0.023856617	0.00045327572
0.11449688	0.024246184	0.00044905606
0.11462837	0.024525183	0.00045534862
0.11475986	0.023737667	0.00044627063
0.11489135	0.023753123	0.00044351059
0.11502284	0.024443849	0.00045357304
0.11515433	0.023613127	0.00044384981
0.11528581	0.023763146	0.00044658701
0.11541730	0.023924538	0.00044501815
0.11554879	0.024095579	0.00044509398
0.11568028	0.023748906	0.00044412026
0.11581177	0.024493112	0.00044837585
0.11594326	0.023470083	0.00043935448
0.11607475	0.024217835	0.00044444435
0.11620624	0.022928754	0.00043305608
0.11633772	0.023703560	0.00044028900
0.11646921	0.024491432	0.00044656622
0.11660070	0.023974448	0.00044078545
0.11673219	0.024532123	0.00044267333
0.11686368	0.024377146	0.00044090547
0.11699517	0.023510661	0.00043432341
0.11712666	0.023930865	0.00043908278
0.11725814	0.024149157	0.00043707096
0.11738963	0.023136066	0.00042936798
0.11752112	0.023828215	0.00043345441
0.11765261	0.024614988	0.00043986738
0.11778410	0.024238218	0.00043774705
0.11791559	0.023634446	0.00043069933
0.11804708	0.023519523	0.00042863542
0.11817857	0.024630541	0.00043744983
0.11831005	0.023301600	0.00042580975
0.11844154	0.023257383	0.00042848928
0.11857303	0.023903811	0.00042725983
0.11870452	0.024036399	0.00043016261
0.11883601	0.024326422	0.00043247569
0.11896750	0.024428271	0.00043263406
0.11909899	0.023526379	0.00042870062
0.11923048	0.024460902	0.00042816032
0.11936196	0.024210267	0.00043103609
0.11949345	0.023769377	0.00042262579
0.11962494	0.024328647	0.00042776497
0.11975643	0.024183451	0.00042785373
0.11988792	0.023657965	0.00042000371
0.12001941	0.023484560	0.00041994409
0.12015090	0.023590114	0.00041881483
0.12028239	0.023766585	0.00042423218
0.12041387	0.023828318	0.00042073569
0.12054536	0.023847861	0.00041886269
0.12067685	0.023393991	0.00041786586
0.12080834	0.023244946	0.00041627431
0.12093983	0.023602600	0.00041576534
0.12107132	0.023275663	0.00041757278
0.12120281	0.023694546	0.00041830792
0.12133429	0.023360892	0.00041477433
0.12146578	0.023731428	0.00041748323
0.12159727	0.024178800	0.00041862749
0.12172876	0.023599573	0.00041554423
0.12186025	0.023636452	0.00041473109
0.12199174	0.024109964	0.00042046497
0.12212323	0.023535782	0.00041395722
0.12225472	0.024193818	0.00041915820
0.12238620	0.024085842	0.00041961650
0.12251769	0.024253099	0.00041767443
0.12264918	0.023369570	0.00041314905
0.12278067	0.023049522	0.00041163792
0.12291216	0.023269271	0.00041185007
0.12304365	0.022526547	0.00040592031
0.12317514	0.023389232	0.00041154645
0.12330663	0.023679402	0.00041646354
0.12343811	0.023816488	0.00041685223
0.12356960	0.023200435	0.00040881856
0.12370109	0.023439333	0.00041230118
0.12383258	0.024398601	0.00041753403
0.12396407	0.024030417	0.00041307130
0.12409556	0.023976974	0.00041861684
0.12422705	0.023131082	0.00040836251
0.12435853	0.023403935	0.00041041744
0.12449002	0.023799551	0.00041256508
0.12462151	0.023714285	0.00041262941
0.12475300	0.022872041	0.00040637581
0.12488449	0.023301869	0.00040969806
0.12501598	0.023960550	0.00041455669
0.12514747	0.024347053	0.00041614834
0.12527896	0.023386193	0.00040707805
0.12541044	0.023726913	0.00041349098
0.12554193	0.023342314	0.00040849759
0.12567342	0.023083320	0.00040580571
0.12580491	0.023536936	0.00041129868
0.12593640	0.023012562	0.00040266017
0.12606789	0.024129406	0.00041457887
0.12619938	0.023259969	0.00040724839
0.12633087	0.023611413	0.00041129925
0.12646235	0.023496855	0.00040924201
0.12659384	0.024584239	0.00041177443
0.12672533	0.023712212	0.00041071720
0.12685682	0.023708165	0.00040897877
0.12698831	0.023897218	0.00041160418
0.12711980	0.023343578	0.00040538731
0.12725129	0.023864984	0.00040866108
0.12738277	0.023347573	0.00040720377
0.12751426	0.023584584	0.00040794311
0.12764575	0.023476055	0.00040711305
0.12777724	0.023914125	0.00040899450
0.12790873	0.023954268	0.00040861449
0.12804022	0.023794125	0.00040966395
0.12817171	0.023373427	0.00040525605
0.12830320	0.024730730	0.00041357897
0.12843468	0.024110389	0.00041099661
0.12856617	0.023035009	0.00040000343
0.12869766	0.023804739	0.00040716512
0.12882915	0.023848840	0.00040985816
0.12896064	0.023427845	0.00040289359
0.12909213	0.024482375	0.00041040401
0.12922362	0.023578841	0.00040466565
0.12935511	0.024217419	0.00041042001
0.12948659	0.023131779	0.00040163258
0.12961808	0.023684119	0.00040310651
0.12974957	0.023897556	0.00040658084
0.12988106	0.023729650	0.00040507455
0.13001255	0.023893748	0.00040552222
0.13014404	0.023542812	0.00040497237
0.13027553	0.023622901	0.00040211061
0.13040701	0.023000939	0.00039919539
0.13053850	0.024244406	0.00040881528
0.13066999	0.023795234	0.00040331193
0.13080148	0.024270761	0.00040861143
0.13093297	0.023529376	0.00040107567
0.13106446	0.024241082	0.00040875372
0.13119595	0.023507643	0.00040201699
0.13132744	0.023703010	0.00040306362
0.13145892	0.024050953	0.00040741069
0.13159041	0.023704157	0.00040191974
0.13172190	0.023363726	0.00039860522
0.13185339	0.023574451	0.00040171763
0.13198488	0.023739417	0.00040236333
0.13211637	0.023597457	0.00040152234
0.13224786	0.023857535	0.00040209975
0.13237935	0.022700506	0.00039650791
0.13251083	0.024108881	0.00040581246
0.13264232	0.023586471	0.00040118095
0.13277381	0.022742586	0.00039738317
0.13290530	0.023864002	0.00039989704
0.13303679	0.024351057	0.00040628505
0.13316828	0.023576334	0.00040113101
0.13329977	0.023251991	0.00039555392
0.13343125	0.023848637	0.00040532394
0.13356274	0.023527267	0.00039676548
0.13369423	0.024109063	0.00040193585
0.13382572	0.024058412	0.00040388099
0.13395721	0.024241831	0.00040365560
0.13408870	0.023927368	0.00040334178
0.13422019	0.023022012	0.00039393878
0.13435168	0.023698075	0.00040093447
0.13448316	0.023734632	0.00040152939
0.13461465	0.023639645	0.00039992931
0.13474614	0.023990219	0.00040160440
0.13487763	0.023395547	0.00039714898
0.13500912	0.024013412	0.00040017888
0.13514061	0.024152972	0.00040256772
0.13527210	0.023839679	0.00039932650
0.13540359	0.023124882	0.00039416268
0.13553507	0.023639292	0.00039715772
0.13566656	0.023826834	0.00039868906
0.13579805	0.023883276	0.00040197672
0.13592954	0.023351318	0.00039582516
0.13606103	0.023305248	0.00039782277
0.13619252	0.023775695	0.00039677590
0.13632401	0.024407582	0.00040059304
0.13645549	0.023389689	0.00039744533
0.13658698	0.023564954	0.00039630148
0.13671847	0.022897050	0.00039062805
0.13684996	0.023049590	0.00039262458
0.13698145	0.024119549	0.00039841147
0.13711294	0.023420121	0.00039516390
0.13724443	0.023811887	0.00039839086
0.13737592	0.023386880	0.00039356938
0.13750740	0.023485785	0.00039630490
0.13763889	0.023524403	0.00039241407
0.13777038	0.024267412	0.00039904847
0.13790187	0.023168891	0.00039234644
0.13803336	0.024016432	0.00039581025
0.13816485	0.024369085	0.00039968623
0.13829634	0.023603619	0.00039297411
0.13842783	0.023544771	0.00039573976
0.13855931	0.023708300	0.00039446814
0.13869080	0.023389426	0.00039283106
0.13882229	0.023819178	0.00039469549
0.13895378	0.023458153	0.00039177672
0.13908527	0.024016065	0.00039638975
0.13921676	0.023279720	0.00039054554
0.13934825	0.023809710	0.00039506314
0.13947973	0.023538835	0.00039242229
0.13961122	0.023621500	0.00039260764
0.13974271	0.023058179	0.00038864973
0.13987420	0.023154216	0.00039119474
0.14000569	0.023450356	0.00038831895
0.14013718	0.024006841	0.00039435010
0.14026867	0.023311389	0.00039095381
0.14040016	0.023176719	0.00039051615
0.14053164	0.023270684	0.00039124668
0.14066313	0.023301544	0.00038725041
0.14079462	0.024177761	0.00039625120
0.14092611	0.023691835	0.00039041338
0.14105760	0.024225491	0.00039431715
0.14118909	0.023565900	0.00039206162
0.14132058	0.023331223	0.00038637831
0.14145207	0.023771867	0.00039135526
0.14158355	0.023611345	0.00038824908
0.14171504	0.023425011	0.00038855824
0.14184653	0.023683667	0.00039068763
0.14197802	0.024031091	0.00039176818
0.14210951	0.022759268	0.00038233055
0.14224100	0.024261342	0.00039308855
0.14237249	0.024139222	0.00039145019
0.14250398	0.023558009	0.00039155035
0.14263546	0.024269469	0.00039189245
0.14276695	0.023540406	0.00038874810
0.14289844	0.023976808	0.00039053350
0.14302993	0.023926055	0.00039061653
0.14316142	0.023901758	0.00039057485
0.14329291	0.024460535	0.00039194869
0.14342440	0.023945321	0.00039105614
0.14355588	0.024176096	0.00039021054
0.14368737	0.023873611	0.00038998085
0.14381886	0.023949046	0.00039088831
0.14395035	0.023811019	0.00038760786
0.14408184	0.024154046	0.00039119007
0.14421333	0.024280863	0.00039286957
0.14434482	0.023727257	0.00038696829
0.14447631	0.023511928	0.00038594919
0.14460779	0.023249275	0.00038375020
0.14473928	0.024252034	0.00039038007
0.14487077	0.024017114	0.00039201407
0.14500226	0.023665904	0.00038639856
0.14513375	0.023907347	0.00038947116
0.14526524	0.023448620	0.00038438673
0.14539673	0.023405002	0.00038490686
0.14552822	0.023394634	0.00038790846
0.14565970	0.023178852	0.00038254168
0.14579119	0.024682060	0.00039418138
0.14592268	0.023391654	0.00038394615
0.14605417	0.023336347	0.00038385397
0.14618566	0.024475719	0.00039142100
0.14631715	0.023990019	0.00038781913
0.14644864	0.023924136	0.00038743759
0.14658012	0.023596518	0.00038421892
0.14671161	0.022863243	0.00038090527
0.14684310	0.023553520	0.00038671440
0.14697459	0.023774334	0.00038625621
0.14710608	0.023643298	0.00038357230
0.14723757	0.023519568	0.00038417661
0.14736906	0.024194592	0.00038718650
0.14750055	0.023719012	0.00038635970
0.14763203	0.023736626	0.00038340387
0.14776352	0.023736658	0.00038469517
0.14789501	0.023554201	0.00038405168
0.14802650	0.023564243	0.00038211981
0.14815799	0.024039067	0.00038883564
0.14828948	0.023408353	0.00038134869
0.14842097	0.024184692	0.00038781282
0.14855246	0.023704045	0.00038413815
0.14868394	0.024336696	0.00038578510
0.14881543	0.023198666	0.00038021158
0.14894692	0.023309489	0.00038146082
0.14907841	0.023322068	0.00038067213
0.14920990	0.023406746	0.00038127045
0.14934139	0.022705115	0.00037673456
0.14947288	0.023675551	0.00038452805
0.14960436	0.023642698	0.00038259451
0.14973585	0.023735663	0.00038331509
0.14986734	0.023787899	0.00038366272
0.14999883	0.023800670	0.00038237429
0.15013032	0.023608135	0.00038251257
0.15026181	0.023224267	0.00037960317
0.15039330	0.023512427	0.00038170354
0.15052479	0.023307706	0.00038000532
0.15065627	0.023858347	0.00038203892
0.15078776	0.023314101	0.00038051165
0.15091925	0.022908738	0.00037771421
0.15105074	0.023716754	0.00038060625
0.15118223	0.023757188	0.00038263776
0.15131372	0.024159784	0.00038438950
0.15144521	0.024186212	0.00038341213
0.15157670	0.023433185	0.00037883844
0.15170818	0.023862524	0.00038109784
0.15183967	0.023458679	0.00037842987
0.15197116	0.023045206	0.00037735001
0.15210265	0.023433409	0.00037835020
0.15223414	0.023787192	0.00038118760
0.15236563	0.023481191	0.00037723407
0.15249712	0.024073729	0.00038293391
0.15262860	0.023355006	0.00037693853
0.15276009	0.023784949	0.00038094357
0.15289158	0.023911219	0.00038135651
0.15302307	0.024258393	0.00038181382
0.15315456	0.023847263	0.00037956059
0.15328605	0.023219421	0.00037689752
0.15341754	0.023178371	0.00037675676
0.15354903	0.023014047	0.00037456318
0.15368051	0.023562650	0.00037869382
0.15381200	0.023766539	0.00037880267
0.15394349	0.023763453	0.00038018305
0.15407498	0.023837059	0.00037985223
0.15420647	0.024017942	0.00037838132
0.15433796	0.023915257	0.00037974559
0.15446945	0.023611554	0.00037753500
0.15460094	0.023388375	0.00037757785
0.15473242	0.023272747	0.00037531752
0.15486391	0.023400185	0.00037574316
0.15499540	0.023166084	0.00037349877
0.15512689	0.024361992	0.00038002615
0.15525838	0.023455718	0.00037610883
0.15538987	0.024062508	0.00037911353
0.15552136	0.023695922	0.00037704499
0.15565284	0.024265184	0.00037990103
0.15578433	0.024345860	0.00037987508
0.15591582	0.023201952	0.00037443884
0.15604731	0.023718715	0.00037693222
0.15617880	0.023623028	0.00037579181
0.15631029	0.023772682	0.00037754244
0.15644178	0.023225151	0.00037205445
0.15657327	0.023478211	0.00037672985
0.15670475	0.023428669	0.00037370317
0.15683624	0.024011545	0.00037735890
0.15696773	0.023096342	0.00037086171
0.15709922	0.023228341	0.00037137897
0.15723071	0.023390966	0.00037441966
0.15736220	0.023172084	0.00037119758
0.15749369	0.023022877	0.00037050858
0.15762518	0.023686275	0.00037414557
0.15775666	0.023375167	0.00037266580
0.15788815	0.023950619	0.00037740521
0.15801964	0.024085883	0.00037608643
0.15815113	0.024021966	0.00037641678
0.15828262	0.023902067	0.00037481898
0.15841411	0.023484637	0.00037263449
0.15854560	0.023910633	0.00037550878
0.15867708	0.023440277	0.00037122402
0.15880857	0.024062342	0.00037665010
0.15894006	0.023336457	0.00037141785
0.15907155	0.023045058	0.00037033184
0.15920304	0.024268711	0.00037764552
0.15933453	0.023545045	0.00037256290
0.15946602	0.024403495	0.00037761713
0.15959751	0.023267169	0.00037070980
0.15972899	0.023522628	0.00037130408
0.15986048	0.023631013	0.00037415151
0.15999197	0.023320524	0.00037021589
0.16012346	0.023676257	0.00037276459
0.16025495	0.023721604	0.00037319072
0.16038644	0.023371835	0.00036982910
0.16051793	0.023846450	0.00037403204
0.16064942	0.023440015	0.00036843884
0.16078090	0.022905730	0.00036809767
0.16091239	0.024510067	0.00037832519
0.16104388	0.023738253	0.00037087534
0.16117537	0.024039933	0.00037405567
0.16130686	0.023635705	0.00037022456
0.16143835	0.023657385	0.00037158849
0.16156984	0.023140000	0.00036852561
0.16170133	0.022863469	0.00036390004
0.16183281	0.023201006	0.00037009923
0.16196430	0.022817389	0.00036511879
0.16209579	0.023574995	0.00036957000
0.16222728	0.023539089	0.00037002682
0.16235877	0.023245044	0.00036711795
0.16249026	0.023182667	0.00036708167
0.16262175	0.023551795	0.00037007389
0.16275323	0.023503775	0.00036891710
0.16288472	0.023236406	0.00036656511
0.16301621	0.023588266	0.00036785089
0.16314770	0.023811494	0.00037093023
0.16327919	0.022973474	0.00036523361
0.16341068	0.022896083	0.00036377205
0.16354217	0.023171633	0.00036613899
0.16367366	0.023189979	0.00036586113
0.16380514	0.023697060	0.00037050150
0.16393663	0.023425871	0.00036807922
0.16406812	0.023452536	0.00036649473
0.16419961	0.023665688	0.00036922973
0.16433110	0.023598034	0.00036743871
0.16446259	0.023653047	0.00036915179
0.16459408	0.023442903	0.00036715903
0.16472557	0.023587073	0.00036529804
0.16485705	0.022930499	0.00036378570
0.16498854	0.024058095	0.00036966630
0.16512003	0.023394704	0.00036634006
0.16525152	0.023435123	0.00036766527
0.16538301	0.023937970	0.00036825177
0.16551450	0.023667898	0.00036888626
0.16564599	0.023580239	0.00036718019
0.16577747	0.023729192	0.00036858107
0.16590896	0.023667477	0.00036733264
0.16604045	0.024350501	0.00037037553
0.16617194	0.023706014	0.00036752253
0.16630343	0.024050665	0.00036687306
0.16643492	0.023346737	0.00036376419
0.16656641	0.023248212	0.00036499442
0.16669790	0.023818869	0.00036482402
0.16682938	0.023054843	0.00036348115
0.16696087	0.023224948	0.00036409287
0.16709236	0.023590797	0.00036416163
0.16722385	0.023642943	0.00036673251
0.16735534	0.023402274	0.00036378822
0.16748683	0.023367267	0.00036411433
0.16761832	0.023380990	0.00036560888
0.16774981	0.023448387	0.00036335541
0.16788129	0.023556518	0.00036542377
0.16801278	0.024246113	0.00036830450
0.16814427	0.023639098	0.00036587423
0.16827576	0.023763768	0.00036583764
0.16840725	0.023557076	0.00036467842
0.16853874	0.023439927	0.00036353880
0.16867023	0.022936577	0.00035908085
0.16880171	0.023113488	0.00036304471
0.16893320	0.023632426	0.00036498339
0.16906469	0.023435994	0.00036085111
0.16919618	0.023789337	0.00036621104
0.16932767	0.023390675	0.00036051766
0.16945916	0.022856130	0.00035986621
0.16959065	0.023744822	0.00036465255
0.16972214	0.023300207	0.00036128795
0.16985362	0.022876971	0.00036016645
0.16998511	0.023445660	0.00036093166
0.17011660	0.023215548	0.00036255534
0.17024809	0.023388676	0.00036314345
0.17037958	0.023999974	0.00036418794
0.17051107	0.023046094	0.00036082309
0.17064256	0.024020645	0.00036474439
0.17077405	0.023445828	0.00036143478
0.17090553	0.023470705	0.00036114184
0.17103702	0.023811289	0.00036368449
0.17116851	0.023589168	0.00036147964
0.17130000	0.023716172	0.00036347333
0.17143149	0.023015484	0.00035857294
0.17156298	0.023862941	0.00036354957
0.17169447	0.023336296	0.00035943962
0.17182595	0.023298409	0.00036086283
0.17195744	0.024066423	0.00036595970
0.17208893	0.024543396	0.00036629040
0.17222042	0.023863935	0.00036159249
0.17235191	0.022955697	0.00035802252
0.17248340	0.023178881	0.00035860033
0.17261489	0.023687493	0.00036231631
0.17274638	0.023022083	0.00035677423
0.17287786	0.023296331	0.00036050695
0.17300935	0.022949165	0.00035661429
0.17314084	0.024257907	0.00036429438
0.17327233	0.024048814	0.00036360294
0.17340382	0.023719602	0.00036037320
0.17353531	0.024227534	0.00036387060
0.17366680	0.023738427	0.00036062375
0.17379829	0.023503250	0.00035927517
0.17392977	0.023183418	0.00035824202
0.17406126	0.023160097	0.00035784580
0.17419275	0.023111482	0.00035731305
0.17432424	0.023231167	0.00035764822
0.17445573	0.022903898	0.00035513421
0.17458722	0.023131047	0.00035636595
0.17471871	0.023166453	0.00035560046
0.17485019	0.023431187	0.00035771919
0.17498168	0.023219034	0.00035740622
0.17511317	0.023712947	0.00036002435
0.17524466	0.024088734	0.00036368771
0.17537615	0.022816224	0.00035387940
0.17550764	0.023818699	0.00035962808
0.17563913	0.023510905	0.00035717318
0.17577062	0.023726461	0.00035791024
0.17590210	0.022975738	0.00035446647
0.17603359	0.023325389	0.00035578306
0.17616508	0.023393960	0.00035766281
0.17629657	0.023112726	0.00035591779
0.17642806	0.024265551	0.00036023027
0.17655955	0.023125781	0.00035514326
0.17669104	0.023733975	0.00035718148
0.17682253	0.023067062	0.00035329087
0.17695401	0.023023298	0.00035589860
0.17708550	0.023314939	0.00035438046
0.17721699	0.023649971	0.00035791502
0.17734848	0.024133440	0.00035911711
0.17747997	0.023109212	0.00035428922
0.17761146	0.023986769	0.00036111464
0.17774295	0.023674272	0.00035521765
0.17787443	0.023387492	0.00035547890
0.17800592	0.023273279	0.00035431920
0.17813741	0.023286882	0.00035451810
0.17826890	0.023601942	0.00035764077
0.17840039	0.023213833	0.00035296485
0.17853188	0.023494807	0.00035673838
0.17866337	0.023455857	0.00035456307
0.17879486	0.023679041	0.00035632135
0.17892634	0.023772293	0.00035715530
0.17905783	0.022929802	0.00035037058
0.17918932	0.023416183	0.00035521062
0.17932081	0.023732902	0.00035614874
0.17945230	0.023316829	0.00035460607
0.17958379	0.023512225	0.00035456929
0.17971528	0.023997307	0.00035660871
0.17984677	0.024123984	0.00035878343
0.17997825	0.023570958	0.00035437655
0.18010974	0.023231427	0.00035199216
0.18024123	0.023363717	0.00035300998
0.18037272	0.023059624	0.00034919755
0.18050421	0.023899070	0.00036394683
0.18063570	0.023529042	0.00036451621
0.18076719	0.023091910	0.00036338976
0.18089867	0.023228741	0.00036679396
0.18103016	0.023602505	0.00036984637
0.18116165	0.023454541	0.00037131492
0.18129314	0.023069613	0.00037002041
0.18142463	0.023276184	0.00037237293
0.18155612	0.023534055	0.00037688051
0.18168761	0.022910554	0.00037206687
0.18181910	0.023318948	0.00037723418
0.18195058	0.023468729	0.00038027822
0.18208207	0.022912590	0.00037471449
0.18221356	0.023827663	0.00038431042
0.18234505	0.022906000	0.00037771380
0.18247654	0.022997160	0.00038111880
0.18260803	0.023944802	0.00038751186
0.18273952	0.023686160	0.00038738920
0.18287101	0.024058832	0.00039015747
0.18300249	0.023597861	0.00038843058
0.18313398	0.023740801	0.00038896363
0.18326547	0.023702371	0.00039109350
0.18339696	0.023385565	0.00038697333
0.18352845	0.023371187	0.00038977656
0.18365994	0.023432650	0.00039066509
0.18379143	0.023594261	0.00039174033
0.18392292	0.023832643	0.00039626946
0.18405440	0.023917502	0.00039530817
0.18418589	0.023351788	0.00039385348
0.18431738	0.023495967	0.00039559726
0.18444887	0.023099643	0.00039370990
0.18458036	0.022992666	0.00039315295
0.18471185	0.023176090	0.00039562676
0.18484334	0.023523520	0.00039906108
0.18497482	0.023280017	0.00039725622
0.18510631	0.023518207	0.00039741520
0.18523780	0.023308381	0.00040050842
0.18536929	0.023070582	0.00039260338
0.18550078	0.023125583	0.00038658698
0.18563227	0.023051690	0.00038554317
0.18576376	0.023212431	0.00037974933
0.18589525	0.023654531	0.00038526095
0.18602673	0.023421241	0.00038262520
0.18615822	0.023914045	0.00038351332
0.18628971	0.023374746	0.00037907616
0.18642120	0.023774900	0.00037846657
0.18655269	0.023327599	0.00037804532
0.18668418	0.024055239	0.00037826536
0.18681567	0.022764489	0.00037024285
0.18694716	0.023026512	0.00037187021
0.18707864	0.023315037	0.00036965871
0.18721013	0.023186451	0.00037006415
0.18734162	0.023421993	0.00037034820
0.18747311	0.022766663	0.00036543141
0.18760460	0.023534839	0.00037154881
0.18773609	0.023939388	0.00036943922
0.18786758	0.023547864	0.00036857197
0.18799906	0.023390868	0.00036906975
0.18813055	0.023401703	0.00036513579
0.18826204	0.023205102	0.00036470892
0.18839353	0.023510343	0.00036241602
0.18852502	0.023352400	0.00036364565
0.18865651	0.022701444	0.00036082781
0.18878800	0.023322337	0.00035937950
0.18891949	0.023167729	0.00036055372
0.18905097	0.023292636	0.00035916427
0.18918246	0.023423057	0.00036148714
0.18931395	0.023214092	0.00035988994
0.18944544	0.023625611	0.00035955855
0.18957693	0.022787913	0.00035626523
0.18970842	0.023492560	0.00035800825
0.18983991	0.023269149	0.00035780572
0.18997140	0.022601305	0.00035335711
0.19010288	0.023698366	0.00035644493
0.19023437	0.023442602	0.00035643352
0.19036586	0.023244388	0.00035546921
0.19049735	0.022959863	0.00035273167
0.19062884	0.023608747	0.00035703641
0.19076033	0.023936927	0.00035692877
0.19089182	0.023328683	0.00035359389
0.19102330	0.023057089	0.00035096278
0.19115479	0.023607981	0.00035473398
0.19128628	0.023216732	0.00035185181
0.19141777	0.022787527	0.00034910399
0.19154926	0.023425461	0.00035280083
0.19168075	0.023684567	0.00035439313
0.19181224	0.023305007	0.00035285968
0.19194373	0.023502344	0.00035297083
0.19207521	0.023758036	0.00035354786
0.19220670	0.023286610	0.00035049495
0.19233819	0.023225083	0.00035088517
0.19246968	0.023170294	0.00034997923
0.19260117	0.023195900	0.00035054727
0.19273266	0.023028204	0.00034865089
0.19286415	0.023141528	0.00034997827
0.19299564	0.023354159	0.00035375856
0.19312712	0.023022598	0.00034776460
0.19325861	0.023667257	0.00035271652
0.19339010	0.022827206	0.00034676953
0.19352159	0.023182003	0.00034892364
0.19365308	0.022783213	0.00034822580
0.19378457	0.024074379	0.00035414712
0.19391606	0.023847675	0.00035314255
0.19404754	0.023097040	0.00034777394
0.19417903	0.023710551	0.00035198451
0.19431052	0.022813879	0.00034817571
0.19444201	0.023151749	0.00034861974
0.19457350	0.022701920	0.00034535158
0.19470499	0.023189961	0.00034747256
0.19483648	0.022743705	0.00034553098
0.19496797	0.023472112	0.00035033026
0.19509945	0.023411511	0.00034771801
0.19523094	0.023245493	0.00034840350
0.19536243	0.023456220	0.00034971835
0.19549392	0.023256954	0.00034612866
0.19562541	0.023577754	0.00034909221
0.19575690	0.023027369	0.00034579918
0.19588839	0.022905238	0.00034404219
0.19601988	0.023035079	0.00034495475
0.19615136	0.023342628	0.00034576362
0.19628285	0.023541143	0.00035004943
0.19641434	0.023496195	0.00034819724
0.19654583	0.023256413	0.00034695079
0.19667732	0.022566790	0.00034233893
0.19680881	0.023160932	0.00034611099
0.19694030	0.023785592	0.00034943046
0.19707178	0.023877317	0.00034919329
0.19720327	0.023880183	0.00034852360
0.19733476	0.023159061	0.00034505648
0.19746625	0.023399606	0.00034618311
0.19759774	0.023652986	0.00034846278
0.19772923	0.023383912	0.00034598936
0.19786072	0.023224902	0.00034439225
0.19799221	0.023127499	0.00034568995
0.19812369	0.023336590	0.00034451998
0.19825518	0.023179891	0.00034574695
0.19838667	0.022873639	0.00034220515
0.19851816	0.022502332	0.00034028253
0.19864965	0.023455037	0.00034498182
0.19878114	0.023500288	0.00034445974
0.19891263	0.023191685	0.00034409332
0.19904412	0.023269367	0.00034379940
0.19917560	0.023347139	0.00034565558
0.19930709	0.023495855	0.00034467816
0.19943858	0.023400423	0.00034456612
0.19957007	0.023013712	0.00034323447
0.19970156	0.023341213	0.00034418424
0.19983305	0.023345918	0.00034450055
0.19996454	0.023085767	0.00034203365
0.20009602	0.023587462	0.00034475620
0.20022751	0.022854130	0.00034150200
0.20035900	0.023623691	0.00034532192
0.20049049	0.023850768	0.00034625921
0.20062198	0.022746761	0.00033968270
0.20075347	0.023327638	0.00034332401
0.20088496	0.023465933	0.00034384670
0.20101645	0.022766019	0.00034065852
0.20114793	0.023253304	0.00034184563
0.20127942	0.023685802	0.00034548096
0.20141091	0.023552132	0.00034215629
0.20154240	0.023342346	0.00034310345
0.20167389	0.022977423	0.00034123810
0.20180538	0.023066338	0.00033957369
0.20193687	0.023784790	0.00034488812
0.20206836	0.023026914	0.00033979194
0.20219984	0.023422366	0.00034295746
0.20233133	0.023458665	0.00034417345
0.20246282	0.023566893	0.00034165275
0.20259431	0.023577749	0.00034296905
0.20272580	0.023183922	0.00034032588
0.20285729	0.023566513	0.00034208143
0.20298878	0.023003164	0.00034021864
0.20312027	0.023300747	0.00033908987
0.20325175	0.023211898	0.00034019608
0.20338324	0.022982898	0.00033760284
0.20351473	0.023799556	0.00034364412
0.20364622	0.023593798	0.00034260584
0.20377771	0.022697579	0.00033552154
0.20390920	0.023047736	0.00034014803
0.20404069	0.022909351	0.00033791001
0.20417217	0.023216471	0.00033983874
0.20430366	0.023216514	0.00033934461
0.20443515	0.023907383	0.00033993964
0.20456664	0.023894541	0.00034335200
0.20469813	0.023641021	0.00034166361
0.20482962	0.023652154	0.00034099558
0.20496111	0.023424785	0.00034017635
0.20509260	0.023589282	0.00034030429
0.20522408	0.023645682	0.00034087772
0.20535557	0.023456005	0.00034008605
0.20548706	0.024022602	0.00034278848
0.20561855	0.023627320	0.00034142453
0.20575004	0.023040985	0.00033538795
0.20588153	0.023662521	0.00034147485
0.20601302	0.023363019	0.00033963548
0.20614451	0.023191281	0.00033588330
0.20627599	0.023431465	0.00033934487
0.20640748	0.023274257	0.00033578016
0.20653897	0.023381325	0.00033794057
0.20667046	0.023628045	0.00034081972
0.20680195	0.022681365	0.00033378227
0.20693344	0.022982704	0.00033712497
0.20706493	0.023891181	0.00034045039
0.20719641	0.023413887	0.00033935571
0.20732790	0.023110460	0.00033840440
0.20745939	0.023067410	0.00033489053
0.20759088	0.023437388	0.00033714573
0.20772237	0.023040737	0.00033581430
0.20785386	0.023781176	0.00033947125
0.20798535	0.023224077	0.00033770768
0.20811684	0.023214811	0.00033519055
0.20824832	0.023749310	0.00033873729
0.20837981	0.023596644	0.00033743483
0.20851130	0.023484164	0.00033903531
0.20864279	0.022890658	0.00033560920
0.20877428	0.022972709	0.00033394802
0.20890577	0.023161553	0.00033587616
0.20903726	0.023111668	0.00033462839
0.20916875	0.023211296	0.00033678427
0.20930023	0.023299697	0.00033632679
0.20943172	0.024014692	0.00033919758
0.20956321	0.023261959	0.00033500476
0.20969470	0.023601983	0.00033865319
0.20982619	0.023010268	0.00033387447
0.20995768	0.023931194	0.00034012474
0.21008917	0.023379875	0.00033479989
0.21022065	0.023176594	0.00033442502
0.21035214	0.023265403	0.00033673055
0.21048363	0.022742996	0.00033224887
0.21061512	0.023730326	0.00033969427
0.21074661	0.022747013	0.00033071273
0.21087810	0.022892641	0.00033182739
0.21100959	0.023323320	0.00033724302
0.21114108	0.023007634	0.00033218764
0.21127256	0.023008832	0.00033486327
0.21140405	0.023178930	0.00033236291
0.21153554	0.023272340	0.00033523664
0.21166703	0.023112923	0.00033424086
0.21179852	0.022982105	0.00033256696
0.21193001	0.023196339	0.00033473930
0.21206150	0.023895599	0.00033610708
0.21219299	0.023221464	0.00033311667
0.21232447	0.023346348	0.00033517970
0.21245596	0.023699918	0.00033548364
0.21258745	0.023117534	0.00033299350
0.21271894	0.022510882	0.00032923556
0.21285043	0.023116128	0.00033156462
0.21298192	0.023213595	0.00033394967
0.21311341	0.023081001	0.00033164564
0.21324489	0.023301342	0.00033444796
0.21337638	0.023068799	0.00033076771
0.21350787	0.023437917	0.00033324039
0.21363936	0.023658040	0.00033656140
0.21377085	0.023315525	0.00033206535
0.21390234	0.022683852	0.00033152549
0.21403383	0.022635192	0.00032946773
0.21416532	0.023815016	0.00033608605
0.21429680	0.023409705	0.00033281492
0.21442829	0.023352668	0.00033317973
0.21455978	0.022947978	0.00033048828
0.21469127	0.023320504	0.00033239010
0.21482276	0.023422785	0.00033199555
0.21495425	0.024054565	0.00033650770
0.21508574	0.022992648	0.00033112508
0.21521723	0.023357533	0.00033196210
0.21534871	0.022887596	0.00033110418
0.21548020	0.023462924	0.00033023142
0.21561169	0.023375081	0.00033187842
0.21574318	0.022975437	0.00033043906
0.21587467	0.023656592	0.00033299396
0.21600616	0.022991362	0.00032997251
0.21613765	0.022952313	0.00032805724
0.21626913	0.022834959	0.00033014556
0.21640062	0.023202876	0.00033045873
0.21653211	0.023737513	0.00033398301
0.21666360	0.023146376	0.00032999556
0.21679509	0.023964244	0.00033293206
0.21692658	0.022927578	0.00033064646
0.21705807	0.023047343	0.00032942351
0.21718956	0.023532167	0.00033076891
0.21732104	0.023383409	0.00033224191
0.21745253	0.023101747	0.00032899024
0.21758402	0.022571158	0.00032685069
0.21771551	0.023910784	0.00033291232
0.21784700	0.023158758	0.00032847280
0.21797849	0.023419960	0.00033034250
0.21810998	0.023618004	0.00033157819
0.21824147	0.023525461	0.00033071625
0.21837295	0.022789160	0.00032893816
0.21850444	0.023431519	0.00032913256
0.21863593	0.023216054	0.00033003351
0.21876742	0.023176334	0.00032789198
0.21889891	0.023127956	0.00032892311
0.21903040	0.023190075	0.00032976171
0.21916189	0.023577422	0.00032962818
0.21929337	0.023432855	0.00032952977
0.21942486	0.023204209	0.00032699400
0.21955635	0.022701459	0.00032655271
0.21968784	0.022679256	0.00032576266
0.21981933	0.022356186	0.00032131045
0.21995082	0.022860165	0.00032608082
0.22008231	0.023452589	0.00032905785
0.22021380	0.023251302	0.00032906467
0.22034528	0.022895166	0.00032752817
0.22047677	0.023305003	0.00032603342
0.22060826	0.022974328	0.00032722228
0.22073975	0.023073261	0.00032751191
0.22087124	0.023471979	0.00033021108
0.22100273	0.022921019	0.00032615785
0.22113422	0.023518369	0.00032738922
0.22126571	0.022955300	0.00032661404
0.22139719	0.022817018	0.00032484857
0.22152868	0.023460909	0.00032846557
0.22166017	0.023030140	0.00032681037
0.22179166	0.022959850	0.00032411851
0.22192315	0.023319331	0.00032796554
0.22205464	0.023771792	0.00032996879
0.22218613	0.023279232	0.00032658657
0.22231761	0.023345490	0.00032709662
0.22244910	0.023419883	0.00032706844
0.22258059	0.023196097	0.00032659954
0.22271208	0.023547488	0.00032920968
0.22284357	0.022886502	0.00032398075
0.22297506	0.022649402	0.00032371277
0.22310655	0.023255209	0.00032512342
0.22323804	0.023379683	0.00032812165
0.22336952	0.022874086	0.00032504280
0.22350101	0.022772323	0.00032282280
0.22363250	0.023730331	0.00032877826
0.22376399	0.023195046	0.00032510400
0.22389548	0.023118820	0.00032592892
0.22402697	0.023356796	0.00032747280
0.22415846	0.023220552	0.00032536827
0.22428995	0.023122676	0.00032488024
0.22442143	0.023480887	0.00032576112
0.22455292	0.023856535	0.00032872122
0.22468441	0.023399769	0.00032813689
0.22481590	0.022837966	0.00032285040
0.22494739	0.023463756	0.00032515567
0.22507888	0.023033356	0.00032329276
0.22521037	0.022866525	0.00032272763
0.22534186	0.023885263	0.00032846257
0.22547334	0.023312155	0.00032552827
0.22560483	0.022989915	0.00032142116
0.22573632	0.022852982	0.00032265921
0.22586781	0.022798071	0.00032213100
0.22599930	0.023240287	0.00032538148
0.22613079	0.022888378	0.00032133661
0.22626228	0.023096361	0.00032356780
0.22639376	0.023356498	0.00032418668
0.22652525	0.023135043	0.00032315666
0.22665674	0.023650111	0.00032797914
0.22678823	0.022741244	0.00032101044
0.22691972	0.023416868	0.00032408655
0.22705121	0.023233582	0.00032324507
0.22718270	0.022810887	0.00032245570
0.22731419	0.022714393	0.00032124609
0.22744567	0.023013623	0.00032210445
0.22757716	0.022589167	0.00031927941
0.22770865	0.022969775	0.00032215219
0.22784014	0.022942370	0.00032061320
0.22797163	0.022668146	0.00032030813
0.22810312	0.023104358	0.00032181954
0.22823461	0.023230351	0.00032331190
0.22836610	0.023173400	0.00032437468
0.22849758	0.023236722	0.00032205114
0.22862907	0.023429219	0.00032491439
0.22876056	0.023334665	0.00032188883
0.22889205	0.023097489	0.00032282625
0.22902354	0.023188794	0.00032293725
0.22915503	0.022923276	0.00031999697
0.22928652	0.023059796	0.00032233644
0.22941800	0.023594299	0.00032292538
0.22954949	0.023014604	0.00032102220
0.22968098	0.023298378	0.00032252046
0.22981247	0.023585626	0.00032274580
0.22994396	0.023420322	0.00032332623
0.23007545	0.023055203	0.00032333047
0.23020694	0.023310023	0.00032822200
0.23033843	0.023139543	0.00033193461
0.23046991	0.022782129	0.00033035245
0.23060140	0.023579206	0.00033635299
0.23073289	0.022748405	0.00033165500
0.23086438	0.023227893	0.00033641882
0.23099587	0.023486384	0.00034120877
0.23112736	0.022648263	0.00033499795
0.23125885	0.022983282	0.00034032588
0.23139034	0.023123455	0.00034024260
0.23152182	0.023770141	0.00034494974
0.23165331	0.022844893	0.00034334026
0.23178480	0.023382573	0.00034549748
0.23191629	0.023388820	0.00034753407
0.23204778	0.022410169	0.00034122300
0.23217927	0.023298540	0.00034652492
0.23231076	0.023239578	0.00035019122
0.23244224	0.023567553	0.00035053127
0.23257373	0.022531045	0.00034449264
0.23270522	0.022876935	0.00034812771
0.23283671	0.022957412	0.00034537405
0.23296820	0.022910960	0.00034809545
0.23309969	0.023100791	0.00034842931
0.23323118	0.023328033	0.00034983844
0.23336267	0.023264443	0.00035104781
0.23349415	0.023639687	0.00035011101
0.23362564	0.023352275	0.00035157400
0.23375713	0.023245160	0.00035118446
0.23388862	0.022888095	0.00034776645
0.23402011	0.023669655	0.00035481945
0.23415160	0.023259089	0.00034992641
0.23428309	0.023060877	0.00035126569
0.23441458	0.022820646	0.00034817789
0.23454606	0.023372271	0.00035335961
0.23467755	0.022747695	0.00034810576
0.23480904	0.022619141	0.00034956398
0.23494053	0.023495215	0.00035417669
0.23507202	0.022954737	0.00035038115
0.23520351	0.022941238	0.00035047278
0.23533500	0.022933057	0.00035224506
0.23546648	0.023812550	0.00035663767
0.23559797	0.023350123	0.00035485038
0.23572946	0.023254631	0.00035385209
0.23586095	0.023449416	0.00035571735
0.23599244	0.023342362	0.00035525815
0.23612393	0.023342475	0.00035389554
0.23625542	0.022881461	0.00035274608
0.23638691	0.022772376	0.00035169098
0.23651839	0.023580981	0.00035596391
0.23664988	0.023273320	0.00035657165
0.23678137	0.023609398	0.00035699921
0.23691286	0.023983320	0.00036091234
0.23704435	0.023404548	0.00035713702
0.23717584	0.022710716	0.00035172612
0.23730733	0.023518442	0.00035842894
0.23743882	0.023197838	0.00035557694
0.23757030	0.023477339	0.00035734313
0.23770179	0.023670879	0.00036116740
0.23783328	0.023945540	0.00035951981
0.23796477	0.023028184	0.00035635095
0.23809626	0.023137846	0.00035579334
0.23822775	0.023631730	0.00035914241
0.23835924	0.023413543	0.00036029284
0.23849072	0.022967475	0.00035456903
0.23862221	0.023894992	0.00036110107
0.23875370	0.023113358	0.00035629487
0.23888519	0.023262443	0.00035995743
0.23901668	0.023330855	0.00036036805
0.23914817	0.023050897	0.00035419255
0.23927966	0.023519688	0.00036096267
0.23941115	0.023690806	0.00036168195
0.23954263	0.023024475	0.00035758947
0.23967412	0.023099209	0.00035877386
0.23980561	0.023177487	0.00035694025
0.23993710	0.022947403	0.00035930297
0.24006859	0.022966393	0.00035915279
0.24020008	0.022763129	0.00035888745
0.24033157	0.022970386	0.00035837249
0.24046306	0.023727412	0.00036219350
0.24059454	0.022995987	0.00035898216
0.24072603	0.022699703	0.00035805296
0.24085752	0.022897470	0.00035839265
0.24098901	0.023806015	0.00036672755
0.24112050	0.023126909	0.00035813429
0.24125199	0.023634700	0.00036249120
0.24138348	0.022821685	0.00035946354
0.24151496	0.023258658	0.00036049827
0.24164645	0.023054929	0.00036075439
0.24177794	0.023060055	0.00035792770
0.24190943	0.023405721	0.00036248364
0.24204092	0.023004422	0.00035997254
0.24217241	0.023483404	0.00036289524
0.24230390	0.022537489	0.00035838171
0.24243539	0.022605673	0.00035598058
0.24256687	0.023124791	0.00036139958
0.24269836	0.022877359	0.00036074049
0.24282985	0.023247251	0.00036113593
0.24296134	0.023381355	0.00036369433
0.24309283	0.022453207	0.00035763419
0.24322432	0.022245661	0.00035553382
0.24335581	0.022932785	0.00036252165
0.24348730	0.022571593	0.00035926379
0.24361878	0.023483139	0.00036566891
0.24375027	0.022583034	0.00035932432
0.24388176	0.023361182	0.00036363194
0.24401325	0.022902036	0.00036386781
0.24414474	0.022753071	0.00035950958
0.24427623	0.022679547	0.00036109393
0.24440772	0.023357727	0.00036389144
0.24453920	0.023785844	0.00036753819
0.24467069	0.023265285	0.00036553606
0.24480218	0.023170841	0.00036269165
0.24493367	0.022739290	0.00036070647
0.24506516	0.022412474	0.00035852723
0.24519665	0.022281455	0.00035804192
0.24532814	0.023251649	0.00036531514
0.24545963	0.023372957	0.00036571543
0.24559111	0.022821796	0.00036213145
0.24572260	0.022214235	0.00035949716
0.24585409	0.022945569	0.00036214012
0.24598558	0.022938339	0.00036301710
0.24611707	0.023199186	0.00036505310
0.24624856	0.023408328	0.00036538506
0.24638005	0.022510993	0.00036030650
0.24651154	0.023303863	0.00036484693
0.24664302	0.023464869	0.00036770220
0.24677451	0.022988623	0.00036336921
0.24690600	0.023135312	0.00036485207
0.24703749	0.023276221	0.00036670689
0.24716898	0.023551821	0.00036516239
0.24730047	0.023648259	0.00036978401
0.24743196	0.023138418	0.00036472257
0.24756345	0.024271928	0.00037245561
0.24769493	0.023055207	0.00036540887
0.24782642	0.022596683	0.00036093694
0.24795791	0.023367661	0.00036786205
0.24808940	0.022892866	0.00036517984
0.24822089	0.023413674	0.00036689043
0.24835238	0.023153789	0.00036688349
0.24848387	0.022751459	0.00036300293
0.24861535	0.022765583	0.00036421450
0.24874684	0.022931152	0.00036613849
0.24887833	0.023952708	0.00037107535
0.24900982	0.023360901	0.00036790879
0.24914131	0.024213831	0.00037416296
0.24927280	0.023101863	0.00036719057
0.24940429	0.022599109	0.00036380784
0.24953578	0.022645839	0.00036376505
0.24966726	0.023086150	0.00036840835
0.24979875	0.023328998	0.00036738484
0.24993024	0.023044246	0.00036794014
0.25006173	0.022767954	0.00036339779
0.25019322	0.023163160	0.00036642169
0.25032471	0.022638832	0.00036627737
0.25045620	0.023482381	0.00036734033
0.25058769	0.023444864	0.00036987774
0.25071917	0.022581676	0.00036411993
0.25085066	0.022430684	0.00036260557
0.25098215	0.023682137	0.00037256982
0.25111364	0.022554638	0.00036310623
0.25124513	0.023243777	0.00037104036
0.25137662	0.023405571	0.00036999221
0.25150811	0.022749468	0.00036446350
0.25163959	0.023524234	0.00037116499
0.25177108	0.022951412	0.00036491179
0.25190257	0.023163938	0.00036934762
0.25203406	0.023993335	0.00037453020
0.25216555	0.024402242	0.00037570732
0.25229704	0.023649075	0.00037277848
0.25242853	0.023223586	0.00036863804
0.25256002	0.023486839	0.00037203029
0.25269150	0.023329762	0.00036941082
0.25282299	0.022799984	0.00036555852
0.25295448	0.024098422	0.00037737386
0.25308597	0.022649240	0.00036481027
0.25321746	0.023003013	0.00036911514
0.25334895	0.023472704	0.00037096873
0.25348044	0.023371571	0.00036836401
0.25361193	0.023974177	0.00037460266
0.25374341	0.023688669	0.00037161048
0.25387490	0.022849945	0.00036625500
0.25400639	0.023527832	0.00037726345
0.25413788	0.023814334	0.00038328191
0.25426937	0.022979019	0.00038315611
0.25440086	0.023468994	0.00039029029
0.25453235	0.023175327	0.00038990228
0.25466383	0.022995443	0.00039125605
0.25479532	0.023740752	0.00039750858
0.25492681	0.022849184	0.00039589178
0.25505830	0.023227353	0.00039969967
0.25518979	0.023507481	0.00040262617
0.25532128	0.024135517	0.00040818851
0.25545277	0.023613072	0.00040707883
0.25558426	0.023225426	0.00040643919
0.25571574	0.022871657	0.00040430950
0.25584723	0.022789270	0.00040684911
0.25597872	0.023840443	0.00041626887
0.25611021	0.022096964	0.00040431438
0.25624170	0.023479980	0.00041455248
0.25637319	0.023091852	0.00041578285
0.25650468	0.023461608	0.00041853719
0.25663617	0.023039256	0.00041736070
0.25676765	0.023626328	0.00042349880
0.25689914	0.023026289	0.00042108737
0.25703063	0.023664595	0.00042928937
0.25716212	0.023571715	0.00042737435
0.25729361	0.022899383	0.00042699738
0.25742510	0.022741219	0.00042701726
0.25755659	0.023546490	0.00043450814
0.25768807	0.023742459	0.00043595404
0.25781956	0.022829056	0.00042958297
0.25795105	0.023350654	0.00043562560
0.25808254	0.024281500	0.00044702217
0.25821403	0.022881280	0.00043556330
0.25834552	0.023122171	0.00043949573
0.25847701	0.023439691	0.00044057384
0.25860850	0.023689796	0.00044400143
0.25873998	0.023227996	0.00044299402
0.25887147	0.023215465	0.00044411014
0.25900296	0.023329550	0.00044458342
0.25913445	0.023458417	0.00044507696
0.25926594	0.023623029	0.00044656470
0.25939743	0.023468555	0.00044805524
0.25952892	0.023070937	0.00044380866
0.25966041	0.022071611	0.00044092196
0.25979189	0.022809539	0.00044451483
0.25992338	0.023468570	0.00044934405
0.26005487	0.024127532	0.00045578521
0.26018636	0.023871497	0.00045564213
0.26031785	0.022931792	0.00044648937
0.26044934	0.022949933	0.00044611083
0.26058083	0.023305826	0.00045300609
0.26071231	0.024087666	0.00046132198
0.26084380	0.023094558	0.00045168475
0.26097529	0.022641177	0.00045075328
0.26110678	0.023603506	0.00045893791
0.26123827	0.023910928	0.00046227867
0.26136976	0.023676157	0.00046101528
0.26150125	0.023675686	0.00046020307
0.26163274	0.022674931	0.00045405349
0.26176422	0.023955740	0.00046374653
0.26189571	0.022794964	0.00045812373
0.26202720	0.023167920	0.00045874173
0.26215869	0.023528628	0.00046388971
0.26229018	0.023047614	0.00046110881
0.26242167	0.022829929	0.00045809300
0.26255316	0.022878814	0.00045901803
0.26268465	0.022377764	0.00046010705
0.26281613	0.022739773	0.00045891649
0.26294762	0.023411899	0.00046393667
0.26307911	0.023269587	0.00046399872
0.26321060	0.023463999	0.00046977597
0.26334209	0.022000723	0.00045897767
0.26347358	0.023445637	0.00046781331
0.26360507	0.023363137	0.00046874402
0.26373655	0.022865025	0.00046547314
0.26386804	0.022580786	0.00046482775
0.26399953	0.023129088	0.00047070211
0.26413102	0.023340802	0.00047040880
0.26426251	0.024227177	0.00047744596
0.26439400	0.022144589	0.00046257841
0.26452549	0.022311771	0.00046874920
0.26465698	0.022235462	0.00046820607
0.26478846	0.022175167	0.00046388533
0.26491995	0.023673810	0.00048228451
0.26505144	0.022583932	0.00046821011
0.26518293	0.023256142	0.00047755781
0.26531442	0.023332709	0.00048236563
0.26544591	0.022876841	0.00047429836
[truncated: 567 more rows]
