# Supplementary material for: Invariant surface glycoprotein 65 of Trypanosoma brucei is a complement C3 receptor
Source: Nat Commun. 2022 Aug 29;13:5085. doi: 10.1038/s41467-022-32728-9 (PMC9424271; doi:10.1038/s41467-022-32728-9)
Supplement: Supplementary file 4 — supplementary data 2 [file 41467_2022_32728_MOESM4_ESM.zip › b21-414646_00186.dat]

0.0026000000	40.420347	0.13834069
0.0027314887	29.474497	0.10851256
0.0028629774	22.826580	0.091309974
0.0029944661	17.508235	0.076746964
0.0031259548	12.524821	0.059650122
0.0032574435	11.036470	0.057959187
0.0033889322	8.8361292	0.049024587
0.0035204209	11.808002	0.049342849
0.0036519096	12.633166	0.047361093
0.0037833983	10.141271	0.040006959
0.0039148870	8.3756658	0.035081803
0.0040463757	6.8961042	0.030624560
0.0041778644	5.6144073	0.025899534
0.0043093531	4.6862828	0.023231896
0.0044408418	3.8844985	0.020342707
0.0045723305	3.1870296	0.018426139
0.0047038192	2.9580611	0.016990253
0.0048353079	2.5565989	0.015334013
0.0049667966	2.2347197	0.014284974
0.0050982853	1.9272572	0.012567228
0.0052297740	1.7840291	0.012249296
0.0053612627	1.5296780	0.010953128
0.0054927514	1.4100215	0.010237187
0.0056242401	1.2756577	0.0097090337
0.0057557288	1.2206896	0.0092344084
0.0058872175	1.1006411	0.0086511918
0.0060187062	1.0317773	0.0083539931
0.0061501949	0.91715323	0.0075443074
0.0062816836	0.90058509	0.0076447152
0.0064131723	0.84598385	0.0072633365
0.0065446610	0.80720476	0.0069933087
0.0066761496	0.76967623	0.0067966721
0.0068076383	0.72530140	0.0064482063
0.0069391270	0.70850171	0.0064755355
0.0070706157	0.67284727	0.0062106626
0.0072021044	0.65517625	0.0060609931
0.0073335931	0.62641246	0.0059006306
0.0074650818	0.58124961	0.0055184688
0.0075965705	0.57282657	0.0055238025
0.0077280592	0.55340684	0.0054068805
0.0078595479	0.51608831	0.0050965626
0.0079910366	0.51263059	0.0051097262
0.0081225253	0.48506856	0.0048282860
0.0082540140	0.47130428	0.0047863569
0.0083855027	0.44484176	0.0046678275
0.0085169914	0.42962485	0.0044935806
0.0086484801	0.40538050	0.0043332046
0.0087799688	0.39822414	0.0042190348
0.0089114575	0.38898410	0.0041918434
0.0090429462	0.36690354	0.0040426614
0.0091744349	0.35072655	0.0039185490
0.0093059236	0.34362724	0.0038330157
0.0094374123	0.32006269	0.0036749992
0.0095689010	0.30628370	0.0035368954
0.0097003897	0.30361871	0.0035499429
0.0098318784	0.29193372	0.0034314286
0.0099633671	0.27063302	0.0032677617
0.010094856	0.26297289	0.0032112876
0.010226345	0.24132510	0.0030036848
0.010357833	0.24726129	0.0031186665
0.010489322	0.23100047	0.0029256977
0.010620811	0.22645861	0.0028760272
0.010752299	0.20490543	0.0027240935
0.010883788	0.20023566	0.0026374209
0.011015277	0.19265964	0.0026342346
0.011146765	0.17846813	0.0024567848
0.011278254	0.17598916	0.0024302703
0.011409743	0.16924782	0.0023586398
0.011541231	0.15630865	0.0022322975
0.011672720	0.15154925	0.0022037845
0.011804209	0.14258126	0.0020564842
0.011935698	0.13640168	0.0020069924
0.012067186	0.13280150	0.0019689967
0.012198675	0.12237646	0.0018293681
0.012330164	0.12081676	0.0018207605
0.012461652	0.11661020	0.0017686485
0.012593141	0.10993193	0.0016785944
0.012724630	0.10519239	0.0016418283
0.012856118	0.10025329	0.0015534259
0.012987607	0.10069842	0.0015739888
0.013119096	0.096984348	0.0015102269
0.013250585	0.092798830	0.0014616243
0.013382073	0.089487882	0.0014412883
0.013513562	0.086975952	0.0013977548
0.013645051	0.083664593	0.0013802949
0.013776539	0.080642655	0.0013481687
0.013908028	0.078660669	0.0013097324
0.014039517	0.076639381	0.0012857404
0.014171005	0.075833285	0.0012702529
0.014302494	0.075723860	0.0012719914
0.014433983	0.074185593	0.0012604570
0.014565472	0.071008551	0.0012092641
0.014696960	0.071180812	0.0012150323
0.014828449	0.069218241	0.0011806690
0.014959938	0.068221932	0.0011788626
0.015091426	0.066101663	0.0011632548
0.015222915	0.061262354	0.0010934279
0.015354404	0.065760310	0.0011373411
0.015485892	0.064937395	0.0011186049
0.015617381	0.062471718	0.0011010769
0.015748870	0.061451961	0.0010919510
0.015880359	0.062032378	0.0010796656
0.016011847	0.060307618	0.0010649225
0.016143336	0.053667201	0.00099569126
0.016274825	0.053497345	0.00099581579
0.016406313	0.051281158	0.00096754717
0.016537802	0.054242830	0.00098767779
0.016669291	0.053479844	0.00097833153
0.016800779	0.056016324	0.00099977149
0.016932268	0.056435111	0.00099699297
0.017063757	0.061641647	0.0010388003
0.017195246	0.059042729	0.0010089908
0.017326734	0.058409526	0.0010038983
0.017458223	0.059428046	0.0010047866
0.017589712	0.056975992	0.00097927589
0.017721200	0.056219389	0.00097890819
0.017852689	0.055688073	0.00095234675
0.017984178	0.055981886	0.00096631920
0.018115666	0.054973042	0.00095174004
0.018247155	0.051876841	0.00091958095
0.018378644	0.052382252	0.00092409553
0.018510133	0.051832382	0.00090972200
0.018641621	0.050900361	0.00090056504
0.018773110	0.050948925	0.00089763954
0.018904599	0.047784328	0.00086929136
0.019036087	0.049221734	0.00087762113
0.019167576	0.048634045	0.00086453606
0.019299065	0.047400084	0.00084946111
0.019430553	0.049323047	0.00087225892
0.019562042	0.048779368	0.00085952290
0.019693531	0.046621644	0.00083916742
0.019825019	0.046972688	0.00083565643
0.019956508	0.044867342	0.00081386488
0.020087997	0.044384689	0.00081483131
0.020219486	0.045227121	0.00081147592
0.020350974	0.044853631	0.00081540411
0.020482463	0.043392690	0.00078844602
0.020613952	0.042908009	0.00078210415
0.020745440	0.043187200	0.00078983767
0.020876929	0.042719957	0.00077647439
0.021008418	0.043120193	0.00078021025
0.021139906	0.041292923	0.00076232107
0.021271395	0.041247335	0.00075467205
0.021402884	0.039444977	0.00074145463
0.021534373	0.040644834	0.00074609439
0.021665861	0.040207441	0.00074264674
0.021797350	0.039793556	0.00073697886
0.021928839	0.038807068	0.00071668214
0.022060327	0.039510917	0.00073327040
0.022191816	0.039183851	0.00071997213
0.022323305	0.039461198	0.00072502644
0.022454793	0.037758969	0.00070480596
0.022586282	0.035798103	0.00068339580
0.022717771	0.036982205	0.00069897819
0.022849260	0.035323585	0.00067573392
0.022980748	0.036827464	0.00069220097
0.023112237	0.035760702	0.00067492295
0.023243726	0.036098575	0.00067548103
0.023375214	0.037427677	0.00069230026
0.023506703	0.038057424	0.00069177119
0.023638192	0.036440344	0.00067714211
0.023769680	0.037814694	0.00068758617
0.023901169	0.037422052	0.00067871285
0.024032658	0.037842566	0.00068678178
0.024164147	0.037443601	0.00067639698
0.024295635	0.037477351	0.00067326519
0.024427124	0.035191840	0.00065355638
0.024558613	0.036192786	0.00065643027
0.024690101	0.036116774	0.00066202586
0.024821590	0.036840295	0.00066336156
0.024953079	0.035607325	0.00064792949
0.025084567	0.036206463	0.00065452491
0.025216056	0.035768515	0.00064511394
0.025347545	0.037384237	0.00066301648
0.025479034	0.035605834	0.00064429605
0.025610522	0.035964568	0.00064123269
0.025742011	0.036409837	0.00064497969
0.025873500	0.035554671	0.00063394192
0.026004988	0.035162134	0.00063468811
0.026136477	0.036067356	0.00063926650
0.026267966	0.034858130	0.00062257616
0.026399454	0.034869018	0.00062634057
0.026530943	0.035954931	0.00062915705
0.026662432	0.035357369	0.00062822624
0.026793920	0.035602443	0.00062706615
0.026925409	0.035124760	0.00062013855
0.027056898	0.035164674	0.00062211075
0.027188387	0.035229744	0.00061508154
0.027319875	0.035778835	0.00062489292
0.027451364	0.034213250	0.00060691477
0.027582853	0.034532974	0.00060625453
0.027714341	0.034674927	0.00060860052
0.027845830	0.033767195	0.00059762145
0.027977319	0.033908748	0.00060022447
0.028108807	0.033484985	0.00059256248
0.028240296	0.034523568	0.00060007809
0.028371785	0.034542764	0.00059874043
0.028503274	0.033598890	0.00059050550
0.028634762	0.033884801	0.00059142720
0.028766251	0.034068024	0.00059260736
0.028897740	0.033442560	0.00058197195
0.029029228	0.033484511	0.00058430497
0.029160717	0.033393248	0.00058365293
0.029292206	0.033317206	0.00057916156
0.029423694	0.032935787	0.00057901343
0.029555183	0.032693156	0.00056762733
0.029686672	0.032692508	0.00057341087
0.029818161	0.033811226	0.00058051094
0.029949649	0.032636109	0.00056818542
0.030081138	0.033092154	0.00057190342
0.030212627	0.032382536	0.00055977610
0.030344115	0.033517657	0.00056825696
0.030475604	0.031767653	0.00055623877
0.030607093	0.032748739	0.00056258839
0.030738581	0.032474791	0.00055985851
0.030870070	0.031657297	0.00054861281
0.031001559	0.032458851	0.00055359634
0.031133048	0.032034726	0.00055415703
0.031264536	0.033306557	0.00055984746
0.031396025	0.032295347	0.00055176997
0.031527514	0.032277299	0.00055040413
0.031659002	0.032257131	0.00054705500
0.031790491	0.032006144	0.00054685395
0.031921980	0.031449331	0.00054020495
0.032053468	0.031422225	0.00054112998
0.032184957	0.031631408	0.00053669635
0.032316446	0.031467188	0.00053333238
0.032447935	0.031445994	0.00053739609
0.032579423	0.031541770	0.00053518152
0.032710912	0.032180150	0.00053809896
0.032842401	0.031999899	0.00053511176
0.032973889	0.031449411	0.00052760508
0.033105378	0.030672114	0.00052621705
0.033236867	0.031025743	0.00052479251
0.033368355	0.031403219	0.00053634719
0.033499844	0.030567938	0.00052797996
0.033631333	0.030135923	0.00052547119
0.033762822	0.029284789	0.00052641833
0.033894310	0.030330407	0.00053241840
0.034025799	0.029974147	0.00052936858
0.034157288	0.030336060	0.00053045177
0.034288776	0.029824333	0.00052976773
0.034420265	0.030285170	0.00053774880
0.034551754	0.030542085	0.00053277863
0.034683242	0.029794001	0.00053036332
0.034814731	0.030472865	0.00053205533
0.034946220	0.031063398	0.00053892007
0.035077708	0.030142639	0.00053694366
0.035209197	0.029961273	0.00053348495
0.035340686	0.029773374	0.00052904443
0.035472175	0.030461503	0.00054442807
0.035603663	0.030242713	0.00054445205
0.035735152	0.029697958	0.00054752156
0.035866641	0.028458252	0.00053620117
0.035998129	0.028642970	0.00053396402
0.036129618	0.029260525	0.00054523337
0.036261107	0.029849657	0.00054615685
0.036392595	0.028544419	0.00054441487
0.036524084	0.028684037	0.00054376189
0.036655573	0.029401438	0.00054463410
0.036787062	0.029207590	0.00054748385
0.036918550	0.028468387	0.00053978753
0.037050039	0.029299906	0.00055098251
0.037181528	0.028826477	0.00054443323
0.037313016	0.028972321	0.00054701836
0.037444505	0.028772660	0.00054990320
0.037575994	0.028396875	0.00054165046
0.037707482	0.028888801	0.00055165954
0.037838971	0.029431804	0.00055770471
0.037970460	0.028755226	0.00054824500
0.038101949	0.028590889	0.00054947372
0.038233437	0.029490616	0.00055172162
0.038364926	0.028592150	0.00054120052
0.038496415	0.030196832	0.00055210896
0.038627903	0.028912486	0.00053561699
0.038759392	0.029961729	0.00054701329
0.038890881	0.029846297	0.00053955867
0.039022369	0.030541454	0.00054731776
0.039153858	0.029967652	0.00053978554
0.039285347	0.028730749	0.00052628252
0.039416836	0.029811975	0.00053901304
0.039548324	0.030120576	0.00053797944
0.039679813	0.029410062	0.00053095691
0.039811302	0.029384264	0.00053185459
0.039942790	0.029045970	0.00052516336
0.040074279	0.030160229	0.00053902637
0.040205768	0.029026994	0.00052595624
0.040337256	0.028977272	0.00052362431
0.040468745	0.029410982	0.00052684588
0.040600234	0.029162973	0.00052286657
0.040731723	0.030170656	0.00053170517
0.040863211	0.029375739	0.00052572869
0.040994700	0.029423418	0.00052425280
0.041126189	0.030167445	0.00053186598
0.041257677	0.028188387	0.00051309729
0.041389166	0.029691971	0.00052361505
0.041520655	0.029881367	0.00052760061
0.041652143	0.029760162	0.00052418410
0.041783632	0.029152594	0.00051997559
0.041915121	0.029719770	0.00052067085
0.042046610	0.029536417	0.00052300216
0.042178098	0.030665678	0.00052924989
0.042309587	0.029798776	0.00052126261
0.042441076	0.028987951	0.00051378782
0.042572564	0.029243371	0.00051790212
0.042704053	0.028638777	0.00050842588
0.042835542	0.028488906	0.00051114025
0.042967030	0.028728827	0.00050885906
0.043098519	0.029799108	0.00051883376
0.043230008	0.030847474	0.00052622956
0.043361496	0.030009316	0.00051539992
0.043492985	0.030764901	0.00052637493
0.043624474	0.029702963	0.00051355197
0.043755963	0.029371298	0.00051343043
0.043887451	0.029262313	0.00050892806
0.044018940	0.029268145	0.00050792655
0.044150429	0.029072793	0.00051174343
0.044281917	0.028523113	0.00050216124
0.044413406	0.029064849	0.00050796438
0.044544895	0.029242764	0.00050621822
0.044676383	0.028603530	0.00050199525
0.044807872	0.028672764	0.00050351351
0.044939361	0.028990044	0.00050293842
0.045070850	0.029459531	0.00050648956
0.045202338	0.029075390	0.00050438620
0.045333827	0.029213002	0.00050078867
0.045465316	0.029251387	0.00050891060
0.045596804	0.029092754	0.00050291499
0.045728293	0.029681437	0.00050650116
0.045859782	0.029131150	0.00050258700
0.045991270	0.029227148	0.00049813829
0.046122759	0.029005037	0.00050191690
0.046254248	0.029301810	0.00051063638
0.046385737	0.029111977	0.00050995595
0.046517225	0.028601355	0.00050876718
0.046648714	0.029898253	0.00052135282
0.046780203	0.029673079	0.00052509231
0.046911691	0.028534485	0.00051622717
0.047043180	0.029381234	0.00052245433
0.047174669	0.029170265	0.00052056753
0.047306157	0.029309945	0.00052486450
0.047437646	0.029828397	0.00053148158
0.047569135	0.030204673	0.00053728326
0.047700624	0.029912537	0.00053043167
0.047832112	0.029168745	0.00053011274
0.047963601	0.029640655	0.00053038338
0.048095090	0.029532155	0.00053254074
0.048226578	0.030318812	0.00054095940
0.048358067	0.028708740	0.00052499364
0.048489556	0.028715235	0.00052771499
0.048621044	0.028483152	0.00052614772
0.048752533	0.029236245	0.00053778262
0.048884022	0.028962414	0.00053336198
0.049015511	0.029078791	0.00053160156
0.049146999	0.029568760	0.00053719035
0.049278488	0.029518249	0.00053608816
0.049409977	0.029682477	0.00054228974
0.049541465	0.028627045	0.00053149108
0.049672954	0.030179408	0.00054425999
0.049804443	0.029160755	0.00053670423
0.049935931	0.028661305	0.00053557492
0.050067420	0.029203752	0.00053941089
0.050198909	0.029329763	0.00054289686
0.050330398	0.029520736	0.00054137153
0.050461886	0.028990190	0.00053714850
0.050593375	0.028670338	0.00053587808
0.050724864	0.029000679	0.00054142441
0.050856352	0.029231259	0.00054463961
0.050987841	0.029295481	0.00054106893
0.051119330	0.029546830	0.00054227002
0.051250818	0.028756703	0.00053970904
0.051382307	0.028720079	0.00054078283
0.051513796	0.029770542	0.00054928251
0.051645284	0.029886571	0.00054752749
0.051776773	0.030413006	0.00055233806
0.051908262	0.030207817	0.00055213203
0.052039751	0.028724959	0.00054249030
0.052171239	0.029799426	0.00054995244
0.052302728	0.029310754	0.00054927241
0.052434217	0.029896753	0.00055041837
0.052565705	0.029460939	0.00054938928
0.052697194	0.028822870	0.00054194508
0.052828683	0.028534364	0.00054368699
0.052960171	0.029446052	0.00054938886
0.053091660	0.029173114	0.00054476995
0.053223149	0.029703479	0.00055301990
0.053354638	0.027932792	0.00053877400
0.053486126	0.029067127	0.00055015450
0.053617615	0.028732160	0.00054380016
0.053749104	0.030660749	0.00056040401
0.053880592	0.029247216	0.00054769062
0.054012081	0.028684079	0.00054919601
0.054143570	0.029915361	0.00055747634
0.054275058	0.029646989	0.00055376192
0.054406547	0.029552857	0.00055105234
0.054538036	0.029667739	0.00055733914
0.054669525	0.030175499	0.00055670554
0.054801013	0.029263741	0.00055674223
0.054932502	0.029898854	0.00055818246
0.055063991	0.029041183	0.00054805099
0.055195479	0.028175827	0.00054524219
0.055326968	0.028177499	0.00054288095
0.055458457	0.029012315	0.00055380842
0.055589945	0.029842291	0.00055817254
0.055721434	0.028993217	0.00054975635
0.055852923	0.029136173	0.00055556766
0.055984412	0.030034311	0.00056065156
0.056115900	0.028573570	0.00054927577
0.056247389	0.029609657	0.00055933361
0.056378878	0.029602821	0.00055516504
0.056510366	0.029663141	0.00056019155
0.056641855	0.029506903	0.00055479202
0.056773344	0.029883159	0.00056185892
0.056904832	0.028901550	0.00055380481
0.057036321	0.028406295	0.00054605923
0.057167810	0.028507862	0.00055003645
0.057299299	0.029731255	0.00055860259
0.057430787	0.029268048	0.00055463412
0.057562276	0.029418553	0.00055699252
0.057693765	0.029605105	0.00055338283
0.057825253	0.029667336	0.00055770338
0.057956742	0.029017263	0.00055256862
0.058088231	0.028809748	0.00054997474
0.058219719	0.029073367	0.00055446166
0.058351208	0.030086211	0.00055533495
0.058482697	0.029592524	0.00055521246
0.058614186	0.029581356	0.00055619926
0.058745674	0.028584979	0.00054238175
0.058877163	0.028990223	0.00054736320
0.059008652	0.029764423	0.00054848219
0.059140140	0.029601085	0.00055304548
0.059271629	0.029095542	0.00054650067
0.059403118	0.028441322	0.00053921364
0.059534606	0.029366155	0.00054982766
0.059666095	0.029688464	0.00054624733
0.059797584	0.029260012	0.00054382319
0.059929072	0.030238068	0.00055438439
0.060060561	0.028972102	0.00054127139
0.060192050	0.029214234	0.00054610050
0.060323539	0.029538931	0.00054301854
0.060455027	0.029551334	0.00054659049
0.060586516	0.028443647	0.00053936331
0.060718005	0.029055402	0.00054035053
0.060849493	0.029368279	0.00054278326
0.060980982	0.028465925	0.00053665262
0.061112471	0.029192717	0.00053860689
0.061243959	0.028259209	0.00053965895
0.061375448	0.029456192	0.00054002082
0.061506937	0.029443509	0.00054455996
0.061638426	0.028836779	0.00053608407
0.061769914	0.028080402	0.00053306487
0.061901403	0.028990363	0.00054181336
0.062032892	0.029495773	0.00053970109
0.062164380	0.028724615	0.00053580469
0.062295869	0.028906606	0.00053783876
0.062427358	0.030137536	0.00054574092
0.062558846	0.030046227	0.00055159666
0.062690335	0.029406020	0.00053870369
0.062821824	0.028765321	0.00053437218
0.062953313	0.028060038	0.00052896709
0.063084801	0.028665994	0.00053174697
0.063216290	0.028552096	0.00053527281
0.063347779	0.028732274	0.00053300934
0.063479267	0.029923732	0.00054028837
0.063610756	0.029273499	0.00054042628
0.063742245	0.029597563	0.00053951556
0.063873733	0.029664359	0.00054408220
0.064005222	0.028989101	0.00053359632
0.064136711	0.029255454	0.00053631228
0.064268200	0.028925235	0.00053357981
0.064399688	0.029530735	0.00053540391
0.064531177	0.029906110	0.00054263644
0.064662666	0.029215197	0.00053374594
0.064794154	0.029536592	0.00053651754
0.064925643	0.029190848	0.00053673633
0.065057132	0.029168124	0.00053633290
0.065188620	0.029116872	0.00053480192
0.065320109	0.029358915	0.00053431838
0.065451598	0.029051850	0.00053228906
0.065583087	0.029742919	0.00054067952
0.065714575	0.029264467	0.00053236420
0.065846064	0.029002427	0.00053315217
0.065977553	0.029095882	0.00053190321
0.066109041	0.028911519	0.00052880487
0.066240530	0.028838335	0.00053121930
0.066372019	0.028599186	0.00052707848
0.066503507	0.028593817	0.00052766094
0.066634996	0.029444274	0.00053176334
0.066766485	0.029307143	0.00053394968
0.066897973	0.029731795	0.00053649809
0.067029462	0.028629262	0.00052835636
0.067160951	0.028551111	0.00052997515
0.067292440	0.029046328	0.00052859281
0.067423928	0.029976355	0.00053234751
0.067555417	0.028860693	0.00052763999
0.067686906	0.028048316	0.00052079502
0.067818394	0.029428813	0.00053135234
0.067949883	0.028692854	0.00052481001
0.068081372	0.028293473	0.00052137119
0.068212860	0.028411197	0.00052206261
0.068344349	0.028637619	0.00052415256
0.068475838	0.029200268	0.00052779332
0.068607327	0.028589594	0.00052417859
0.068738815	0.029701999	0.00052789261
0.068870304	0.028635491	0.00052417924
0.069001793	0.029404173	0.00052755654
0.069133281	0.029070680	0.00052605138
0.069264770	0.029466628	0.00053282994
0.069396259	0.029152497	0.00052116908
0.069527747	0.028453942	0.00052111005
0.069659236	0.029333221	0.00052701941
0.069790725	0.029198131	0.00052477489
0.069922214	0.027907595	0.00051798532
0.070053702	0.028165112	0.00051286005
0.070185191	0.029903944	0.00053188758
0.070316680	0.028676974	0.00051741430
0.070448168	0.028344308	0.00051785298
0.070579657	0.028240128	0.00051741089
0.070711146	0.028893397	0.00051949179
0.070842634	0.028212646	0.00051842874
0.070974123	0.028663497	0.00051876055
0.071105612	0.028520848	0.00051483563
0.071237101	0.028331490	0.00051791012
0.071368589	0.027485811	0.00050601992
0.071500078	0.028455732	0.00051903403
0.071631567	0.028217435	0.00051656433
0.071763055	0.028404784	0.00051769817
0.071894544	0.028954573	0.00052127220
0.072026033	0.028068104	0.00050900779
0.072157521	0.027871040	0.00051314434
0.072289010	0.028127868	0.00051305222
0.072420499	0.027141890	0.00050448482
0.072551988	0.028682849	0.00051562306
0.072683476	0.027894826	0.00050940791
0.072814965	0.027246446	0.00050534014
0.072946454	0.027913516	0.00051188548
0.073077942	0.027977069	0.00050922000
0.073209431	0.027288630	0.00050518635
0.073340920	0.028228295	0.00050989232
0.073472408	0.027433191	0.00050533326
0.073603897	0.028229359	0.00051382702
0.073735386	0.027471729	0.00050320633
0.073866875	0.027340188	0.00050286875
0.073998363	0.027491022	0.00050613062
0.074129852	0.027528933	0.00050490979
0.074261341	0.027333555	0.00050483994
0.074392829	0.028492061	0.00050727532
0.074524318	0.027765404	0.00050625084
0.074655807	0.027667562	0.00050385306
0.074787295	0.026868890	0.00050003819
0.074918784	0.027550661	0.00050290487
0.075050273	0.027100541	0.00049737106
0.075181761	0.027223208	0.00050133453
0.075313250	0.026517357	0.00049620544
0.075444739	0.026886259	0.00049732333
0.075576228	0.027161326	0.00050016460
0.075707716	0.027793569	0.00050223135
0.075839205	0.026744750	0.00049623555
0.075970694	0.027106229	0.00049877572
0.076102182	0.027545337	0.00049798509
0.076233671	0.027556886	0.00050290477
0.076365160	0.027443514	0.00049591629
0.076496648	0.026619762	0.00049425576
0.076628137	0.026664513	0.00049447072
0.076759626	0.027198041	0.00049650709
0.076891115	0.026298740	0.00049116336
0.077022603	0.027102974	0.00049433205
0.077154092	0.027548766	0.00049849315
0.077285581	0.026359272	0.00049207536
0.077417069	0.026898786	0.00049429391
0.077548558	0.026804406	0.00049493377
0.077680047	0.027256464	0.00049521971
0.077811535	0.026835594	0.00049201563
0.077943024	0.027390023	0.00049654806
0.078074513	0.026784096	0.00049055621
0.078206002	0.026757461	0.00049245285
0.078337490	0.027241404	0.00049383485
0.078468979	0.027382981	0.00049448536
0.078600468	0.027250749	0.00049691804
0.078731956	0.026629669	0.00048797791
0.078863445	0.027186558	0.00049610615
0.078994934	0.026451072	0.00048652981
0.079126422	0.026579684	0.00048939892
0.079257911	0.026073288	0.00048499833
0.079389400	0.026910038	0.00048911161
0.079520889	0.026326038	0.00048602730
0.079652377	0.026833465	0.00048925418
0.079783866	0.026789204	0.00048818991
0.079915355	0.027766903	0.00049864388
0.080046843	0.027678129	0.00049297319
0.080178332	0.026328596	0.00048438694
0.080309821	0.025649554	0.00048135063
0.080441309	0.027829998	0.00049191983
0.080572798	0.027192962	0.00049347475
0.080704287	0.027194999	0.00049001966
0.080835776	0.026393126	0.00048207988
0.080967264	0.027153976	0.00049199251
0.081098753	0.027642907	0.00049037585
0.081230242	0.026736061	0.00048655745
0.081361730	0.026272922	0.00048154220
0.081493219	0.026355680	0.00048309532
0.081624708	0.026512164	0.00048571145
0.081756196	0.026105122	0.00047700352
0.081887685	0.026816538	0.00048664975
0.082019174	0.026438952	0.00048266677
0.082150663	0.026056280	0.00047906884
0.082282151	0.025590436	0.00047642741
0.082413640	0.026034287	0.00047686804
0.082545129	0.026062116	0.00047924081
0.082676617	0.026410825	0.00048314277
0.082808106	0.026432367	0.00048049230
0.082939595	0.027739736	0.00049303547
0.083071083	0.026723737	0.00047975724
0.083202572	0.026215313	0.00047694108
0.083334061	0.026256122	0.00048051463
0.083465549	0.027305433	0.00048331889
0.083597038	0.025830867	0.00047764144
0.083728527	0.026327116	0.00047572809
0.083860016	0.026545588	0.00048045849
0.083991504	0.026198584	0.00047826336
0.084122993	0.026324304	0.00047739782
0.084254482	0.027061502	0.00048443730
0.084385970	0.026762441	0.00048070888
0.084517459	0.026576530	0.00047910902
0.084648948	0.026755983	0.00048242225
0.084780436	0.026672023	0.00047799337
0.084911925	0.026241598	0.00047621020
0.085043414	0.025315857	0.00046633143
0.085174903	0.026205464	0.00047391315
0.085306391	0.026393384	0.00047800021
0.085437880	0.025937054	0.00047212101
0.085569369	0.026003469	0.00047324532
0.085700857	0.025710913	0.00047029476
0.085832346	0.025671052	0.00046991399
0.085963835	0.025435773	0.00047050998
0.086095323	0.026585121	0.00047695878
0.086226812	0.025445685	0.00046783515
0.086358301	0.026665384	0.00047682459
0.086489790	0.025662755	0.00046903970
0.086621278	0.026314776	0.00047335827
0.086752767	0.025886520	0.00047001198
0.086884256	0.025822060	0.00046845124
0.087015744	0.025590516	0.00046966673
0.087147233	0.026708662	0.00047467483
0.087278722	0.025614886	0.00046988768
0.087410210	0.025861360	0.00046837069
0.087541699	0.025502948	0.00046514123
0.087673188	0.026632178	0.00047555637
0.087804677	0.025851385	0.00046630625
0.087936165	0.026205997	0.00047139665
0.088067654	0.026498837	0.00047268944
0.088199143	0.025795000	0.00046614204
0.088330631	0.025830752	0.00046755777
0.088462120	0.025377856	0.00046208960
0.088593609	0.025582728	0.00046735305
0.088725097	0.026242802	0.00046768857
0.088856586	0.025299347	0.00046207445
0.088988075	0.025718287	0.00046724112
0.089119564	0.026157127	0.00046819919
0.089251052	0.025773145	0.00046627458
0.089382541	0.025976921	0.00046654154
0.089514030	0.025198539	0.00045964152
0.089645518	0.025245197	0.00046094207
0.089777007	0.025199501	0.00045851777
0.089908496	0.025995626	0.00046992980
0.090039984	0.025433569	0.00046129321
0.090171473	0.024837384	0.00045497943
0.090302962	0.024564625	0.00045618793
0.090434451	0.026152014	0.00046522933
0.090565939	0.025496248	0.00046143956
0.090697428	0.025998955	0.00046454055
0.090828917	0.025275372	0.00045748887
0.090960405	0.025299677	0.00045999857
0.091091894	0.025303046	0.00045956337
0.091223383	0.025291675	0.00046102285
0.091354871	0.025378068	0.00046112017
0.091486360	0.025186209	0.00046692898
0.091617849	0.025798824	0.00047678009
0.091749337	0.024777052	0.00047185190
0.091880826	0.025080464	0.00047856024
0.092012315	0.025005011	0.00048107121
0.092143804	0.024526842	0.00047709403
0.092275292	0.025189668	0.00048562928
0.092406781	0.025107923	0.00048657036
0.092538270	0.025279842	0.00049252261
0.092669758	0.024552000	0.00049013649
0.092801247	0.024626279	0.00047327206
0.092932736	0.024933037	0.00047726960
0.093064224	0.025188953	0.00047439232
0.093195713	0.024632858	0.00046817329
0.093327202	0.024569427	0.00046790919
0.093458691	0.025106380	0.00046717049
0.093590179	0.024484394	0.00046533469
0.093721668	0.024663897	0.00046387580
0.093853157	0.024702936	0.00046428945
0.093984645	0.024570722	0.00046298167
0.094116134	0.025519175	0.00046841393
0.094247623	0.025044822	0.00046543273
0.094379111	0.025083509	0.00046508544
0.094510600	0.025045199	0.00046451556
0.094642089	0.024516069	0.00046058705
0.094773578	0.025307338	0.00046237389
0.094905066	0.025920283	0.00046960079
0.095036555	0.025260318	0.00046724529
0.095168044	0.025434314	0.00046272802
0.095299532	0.025512271	0.00046395738
0.095431021	0.024746264	0.00045593580
0.095562510	0.024157618	0.00045383689
0.095693998	0.024206312	0.00045498454
0.095825487	0.025107764	0.00045821426
0.095956976	0.024554471	0.00045720567
0.096088465	0.024611990	0.00045302238
0.096219953	0.024505054	0.00045542213
0.096351442	0.024645668	0.00045727727
0.096482931	0.024701620	0.00045582953
0.096614419	0.024511015	0.00045148726
0.096745908	0.023811654	0.00044787174
0.096877397	0.023864296	0.00044676930
0.097008885	0.024754852	0.00045639952
0.097140374	0.024222277	0.00044950355
0.097271863	0.023755920	0.00044690475
0.097403352	0.024952549	0.00045293585
0.097534840	0.024292772	0.00044949941
0.097666329	0.025296184	0.00045953352
0.097797818	0.024924711	0.00044915568
0.097929306	0.024260736	0.00044767668
0.098060795	0.024654685	0.00044821151
0.098192284	0.024421248	0.00044474174
0.098323772	0.024815582	0.00045077095
0.098455261	0.023905724	0.00043926644
0.098586750	0.025002546	0.00044837976
0.098718239	0.024457897	0.00044271560
0.098849727	0.025006246	0.00044533999
0.098981216	0.023531815	0.00043505944
0.099112705	0.023992739	0.00043832537
0.099244193	0.023886641	0.00043612570
0.099375682	0.025004015	0.00044696855
0.099507171	0.024417322	0.00044048166
0.099638659	0.024399677	0.00044214051
0.099770148	0.024634521	0.00044308564
0.099901637	0.024462976	0.00044040727
0.10003313	0.024569381	0.00044253783
0.10016461	0.024418127	0.00044179503
0.10029610	0.024713105	0.00044672445
0.10042759	0.024029959	0.00043770413
0.10055908	0.024153321	0.00044052913
0.10069057	0.024017369	0.00044052255
0.10082206	0.024400059	0.00044044959
0.10095355	0.023918202	0.00043991933
0.10108504	0.023648988	0.00043287996
0.10121652	0.023975531	0.00043530669
0.10134801	0.023745707	0.00043645798
0.10147950	0.023875704	0.00043689105
0.10161099	0.024334306	0.00044100434
0.10174248	0.023776470	0.00043639505
0.10187397	0.023344625	0.00043023102
0.10200546	0.024172463	0.00043863791
0.10213694	0.024048497	0.00043507528
0.10226843	0.023882696	0.00043625280
0.10239992	0.023730146	0.00043400817
0.10253141	0.023578641	0.00042788839
0.10266290	0.023627804	0.00043432161
0.10279439	0.023686829	0.00043195966
0.10292588	0.024727017	0.00044148925
0.10305737	0.024209837	0.00043651736
0.10318885	0.024278748	0.00043607848
0.10332034	0.024189533	0.00043626420
0.10345183	0.024028422	0.00043364504
0.10358332	0.023347453	0.00043023990
0.10371481	0.023350663	0.00042848514
0.10384630	0.023753464	0.00043031164
0.10397779	0.023460393	0.00042914970
0.10410928	0.023762900	0.00043380594
0.10424076	0.024699660	0.00043830837
0.10437225	0.024121844	0.00043576278
0.10450374	0.025299108	0.00043957971
0.10463523	0.024319551	0.00043598466
0.10476672	0.023576081	0.00042891624
0.10489821	0.023667124	0.00042934380
0.10502970	0.023190391	0.00042549073
0.10516118	0.023635318	0.00042813715
0.10529267	0.024214603	0.00043601872
0.10542416	0.023817348	0.00043018420
0.10555565	0.023567754	0.00042700369
0.10568714	0.024007725	0.00043184644
0.10581863	0.023759867	0.00042718539
0.10595012	0.023812984	0.00042820002
0.10608161	0.023726044	0.00043151837
0.10621309	0.024565478	0.00043385582
0.10634458	0.024144968	0.00042982177
0.10647607	0.024393776	0.00043204281
0.10660756	0.024048562	0.00042901779
0.10673905	0.023775578	0.00043098059
0.10687054	0.023917634	0.00043214899
0.10700203	0.023324538	0.00043321497
0.10713352	0.024068903	0.00044304643
0.10726500	0.023798280	0.00044544680
0.10739649	0.024303036	0.00045511162
0.10752798	0.023844692	0.00044844981
0.10765947	0.023781681	0.00045285089
0.10779096	0.024349410	0.00045824219
0.10792245	0.024023202	0.00045884952
0.10805394	0.023692796	0.00045653289
0.10818542	0.023870749	0.00045891566
0.10831691	0.023377701	0.00045812768
0.10844840	0.023830444	0.00046266811
0.10857989	0.023895864	0.00046473288
0.10871138	0.023975323	0.00046839125
0.10884287	0.024313670	0.00046961953
0.10897436	0.024054752	0.00046728764
0.10910585	0.023939772	0.00047423264
0.10923733	0.023966960	0.00046852531
0.10936882	0.025069592	0.00048435496
0.10950031	0.023243637	0.00046710817
0.10963180	0.023118604	0.00046928491
0.10976329	0.024527260	0.00048162616
0.10989478	0.023294979	0.00047456463
0.11002627	0.024259814	0.00048596584
0.11015776	0.023824499	0.00047807834
0.11028924	0.023807709	0.00048087654
0.11042073	0.023038970	0.00047992406
0.11055222	0.023636470	0.00047887801
0.11068371	0.024787797	0.00049143626
0.11081520	0.024018517	0.00048473828
0.11094669	0.024311576	0.00049081090
0.11107818	0.022968992	0.00048041830
0.11120966	0.022996950	0.00047943885
0.11134115	0.023344784	0.00048572019
0.11147264	0.023473249	0.00048451846
0.11160413	0.023936028	0.00048882563
0.11173562	0.024186189	0.00049743348
0.11186711	0.023560385	0.00047555913
0.11199860	0.023251899	0.00047339580
0.11213009	0.023685745	0.00046872466
0.11226157	0.023548844	0.00046522501
0.11239306	0.023662633	0.00046461113
0.11252455	0.023187235	0.00045926832
0.11265604	0.023394402	0.00045997434
0.11278753	0.023791591	0.00045895052
0.11291902	0.024019150	0.00045844456
0.11305051	0.024439657	0.00046801391
0.11318200	0.023291800	0.00045173540
0.11331348	0.023623362	0.00045618714
0.11344497	0.024580470	0.00046118627
0.11357646	0.024187115	0.00045401928
0.11370795	0.023723553	0.00045338167
0.11383944	0.023417045	0.00045062919
0.11397093	0.024114192	0.00045520334
0.11410242	0.024102641	0.00045536622
0.11423390	0.023501961	0.00044554844
0.11436539	0.023312512	0.00045028479
0.11449688	0.024173735	0.00044854662
0.11462837	0.023677900	0.00044986859
0.11475986	0.024029150	0.00044817218
0.11489135	0.024010388	0.00044623151
0.11502284	0.023707802	0.00044616008
0.11515433	0.023138941	0.00044103908
0.11528581	0.024361452	0.00044965894
0.11541730	0.024700922	0.00044882800
0.11554879	0.024274807	0.00044537563
0.11568028	0.024100302	0.00044813281
0.11581177	0.023568606	0.00044155339
0.11594326	0.023901804	0.00044267213
0.11607475	0.023760146	0.00044219851
0.11620624	0.024117800	0.00044098587
0.11633772	0.023382427	0.00043828504
0.11646921	0.024087108	0.00044407620
0.11660070	0.023926575	0.00044138444
0.11673219	0.023955941	0.00043980573
0.11686368	0.023585839	0.00043727358
0.11699517	0.025192300	0.00044782128
0.11712666	0.023876062	0.00043714789
0.11725814	0.024256829	0.00043820648
0.11738963	0.023177257	0.00042951515
0.11752112	0.023170486	0.00042763277
0.11765261	0.023784279	0.00043318616
0.11778410	0.023361436	0.00043075006
0.11791559	0.023436322	0.00042938178
0.11804708	0.023762217	0.00043102006
0.11817857	0.023639809	0.00043121407
0.11831005	0.023901585	0.00043123676
0.11844154	0.023995948	0.00043420512
0.11857303	0.024001001	0.00043047056
0.11870452	0.024347533	0.00043036545
0.11883601	0.024145650	0.00043120454
0.11896750	0.023236019	0.00042466590
0.11909899	0.024111414	0.00043170882
0.11923048	0.024214940	0.00042693958
0.11936196	0.024448492	0.00043135321
0.11949345	0.023690697	0.00042242361
0.11962494	0.023476586	0.00042133437
0.11975643	0.023745239	0.00042521440
0.11988792	0.024566365	0.00042666267
0.12001941	0.024486375	0.00042687826
0.12015090	0.023291386	0.00041867040
0.12028239	0.023659932	0.00042334469
0.12041387	0.023544050	0.00041941022
0.12054536	0.024043059	0.00042054425
0.12067685	0.023412329	0.00041817354
0.12080834	0.023242655	0.00041760385
0.12093983	0.023816051	0.00041666471
0.12107132	0.023783053	0.00042020306
0.12120281	0.024038848	0.00042004133
0.12133429	0.024205548	0.00042013275
0.12146578	0.023266424	0.00041483800
0.12159727	0.024217158	0.00041849447
0.12172876	0.024269902	0.00041982344
0.12186025	0.023432319	0.00041492225
0.12199174	0.023236346	0.00041354193
0.12212323	0.023270156	0.00041310057
0.12225472	0.023151730	0.00041137959
0.12238620	0.023826382	0.00041838498
0.12251769	0.023736640	0.00041475289
0.12264918	0.024033556	0.00041823959
0.12278067	0.023574339	0.00041613092
0.12291216	0.024085428	0.00041789457
0.12304365	0.023704130	0.00041486917
0.12317514	0.024320796	0.00041790010
0.12330663	0.024079589	0.00041730020
0.12343811	0.024089897	0.00041839313
0.12356960	0.024685194	0.00041906271
0.12370109	0.023343769	0.00041292306
0.12383258	0.023571555	0.00041281666
0.12396407	0.023199552	0.00040878122
0.12409556	0.023596970	0.00041536747
0.12422705	0.023909036	0.00041296461
0.12435853	0.023848462	0.00041426897
0.12449002	0.023480513	0.00040940747
0.12462151	0.023698936	0.00041378922
0.12475300	0.023385802	0.00040977841
0.12488449	0.023465192	0.00041020562
0.12501598	0.024291199	0.00041788016
0.12514747	0.024542568	0.00041623043
0.12527896	0.024066424	0.00041204285
0.12541044	0.024150856	0.00041602827
0.12554193	0.024056791	0.00041257672
0.12567342	0.023836031	0.00041173297
0.12580491	0.023899273	0.00041440842
0.12593640	0.023518322	0.00040703031
0.12606789	0.023618563	0.00041068998
0.12619938	0.023879883	0.00041094205
0.12633087	0.023055354	0.00040771463
0.12646235	0.023317731	0.00040726570
0.12659384	0.023551112	0.00040580648
0.12672533	0.024067418	0.00041445549
0.12685682	0.023973351	0.00041081841
0.12698831	0.023173455	0.00040599651
0.12711980	0.024051559	0.00041045783
0.12725129	0.024194008	0.00041130694
0.12738277	0.024078052	0.00041151451
0.12751426	0.024006053	0.00041174895
0.12764575	0.023695389	0.00040854254
0.12777724	0.023267682	0.00040313882
0.12790873	0.023530458	0.00040724838
0.12804022	0.023432985	0.00040723738
0.12817171	0.024117110	0.00041064146
0.12830320	0.023888897	0.00040791463
0.12843468	0.023565752	0.00040683834
0.12856617	0.024028429	0.00040809242
0.12869766	0.023570889	0.00040673478
0.12882915	0.023678055	0.00040818337
0.12896064	0.023278895	0.00040144607
0.12909213	0.023763413	0.00040621498
0.12922362	0.023924164	0.00040728947
0.12935511	0.024009438	0.00040979155
0.12948659	0.024353028	0.00041089148
0.12961808	0.023535754	0.00040358921
0.12974957	0.023410296	0.00040313224
0.12988106	0.023740726	0.00040464933
0.13001255	0.023681550	0.00040399347
0.13014404	0.024313908	0.00041145383
0.13027553	0.023881484	0.00040493597
0.13040701	0.023906905	0.00040538404
0.13053850	0.023409251	0.00040343024
0.13066999	0.023761858	0.00040508454
0.13080148	0.023045109	0.00040108449
0.13093297	0.024227493	0.00040549066
0.13106446	0.024150357	0.00040699577
0.13119595	0.022929697	0.00039768412
0.13132744	0.023378236	0.00040154691
0.13145892	0.024335710	0.00040798769
0.13159041	0.024119020	0.00040422180
0.13172190	0.024205165	0.00040596545
0.13185339	0.023560076	0.00040364445
0.13198488	0.024065306	0.00040529101
0.13211637	0.023735028	0.00040269732
0.13224786	0.023242687	0.00039806810
0.13237935	0.022963209	0.00039783444
0.13251083	0.023583805	0.00040170514
0.13264232	0.023420905	0.00040101238
0.13277381	0.023265056	0.00039976396
0.13290530	0.023464893	0.00039770181
0.13303679	0.024104055	0.00040553543
0.13316828	0.024136872	0.00040575938
0.13329977	0.024327197	0.00040277917
0.13343125	0.023675237	0.00040465468
0.13356274	0.024304358	0.00040305003
0.13369423	0.024356701	0.00040389203
0.13382572	0.023434877	0.00040062452
0.13395721	0.023475498	0.00039765496
0.13408870	0.023881850	0.00040180520
0.13422019	0.023396260	0.00039536323
0.13435168	0.023352801	0.00039744327
0.13448316	0.023902427	0.00040288060
0.13461465	0.023946965	0.00039895768
0.13474614	0.023976259	0.00040120008
0.13487763	0.023759973	0.00039920851
0.13500912	0.023813924	0.00039934776
0.13514061	0.024369483	0.00040476078
0.13527210	0.023670425	0.00039935695
0.13540359	0.023296376	0.00039603014
0.13553507	0.023600842	0.00039771322
0.13566656	0.023578533	0.00039632522
0.13579805	0.023540074	0.00039829434
0.13592954	0.023012183	0.00039202994
0.13606103	0.024132326	0.00040337643
0.13619252	0.023933767	0.00039808532
0.13632401	0.024156067	0.00039899522
0.13645549	0.024175975	0.00040209616
0.13658698	0.023355278	0.00039395993
0.13671847	0.023203065	0.00039532900
0.13684996	0.023582281	0.00039633469
0.13698145	0.024307576	0.00039919184
0.13711294	0.024019869	0.00039974011
0.13724443	0.022920394	0.00039237103
0.13737592	0.023294029	0.00039175720
0.13750740	0.023515054	0.00039571262
0.13763889	0.023293269	0.00039127907
0.13777038	0.023376863	0.00039462624
0.13790187	0.023307412	0.00039289589
0.13803336	0.023663639	0.00039537783
0.13816485	0.024135412	0.00039971830
0.13829634	0.023511865	0.00039272819
0.13842783	0.024093381	0.00039774785
0.13855931	0.023737285	0.00039543420
0.13869080	0.023667122	0.00039538455
0.13882229	0.023043262	0.00039029562
0.13895378	0.023757342	0.00039318896
0.13908527	0.023107927	0.00039124886
0.13921676	0.024150058	0.00039824249
0.13934825	0.023548526	0.00039259160
0.13947973	0.023060287	0.00039049630
0.13961122	0.024142907	0.00039611792
0.13974271	0.023352369	0.00039175880
0.13987420	0.023067798	0.00039047180
0.14000569	0.023776283	0.00039121104
0.14013718	0.023230810	0.00039001355
0.14026867	0.023472068	0.00039047758
0.14040016	0.024038962	0.00039574286
0.14053164	0.023305589	0.00039137082
0.14066313	0.023306140	0.00038646633
0.14079462	0.024116589	0.00039464836
0.14092611	0.023809718	0.00039189708
0.14105760	0.023257238	0.00038861510
0.14118909	0.022981135	0.00038898993
0.14132058	0.023846829	0.00039005325
0.14145207	0.023978203	0.00039188150
0.14158355	0.023698804	0.00038927033
0.14171504	0.023512779	0.00038886173
0.14184653	0.023105498	0.00038863171
0.14197802	0.023593888	0.00038908877
0.14210951	0.023135676	0.00038630493
0.14224100	0.024289796	0.00039334416
0.14237249	0.023979218	0.00039019854
0.14250398	0.023937516	0.00039235015
0.14263546	0.023460430	0.00038633214
0.14276695	0.022772404	0.00038337381
0.14289844	0.022595492	0.00038305659
0.14302993	0.023942555	0.00039069358
0.14316142	0.023635411	0.00038895941
0.14329291	0.023893412	0.00038770134
0.14342440	0.023661702	0.00038802230
0.14355588	0.023328391	0.00038493719
0.14368737	0.023702270	0.00038748896
0.14381886	0.023782882	0.00038931886
0.14395035	0.023757671	0.00038655290
0.14408184	0.023930677	0.00038933851
0.14421333	0.023414735	0.00038798071
0.14434482	0.023906866	0.00038853512
0.14447631	0.023604511	0.00038718122
0.14460779	0.023178059	0.00038418006
0.14473928	0.023527947	0.00038585841
0.14487077	0.023880164	0.00039093412
0.14500226	0.023524997	0.00038586014
0.14513375	0.023186919	0.00038623262
0.14526524	0.023348906	0.00038323704
0.14539673	0.024207013	0.00038957520
0.14552822	0.023210593	0.00038587403
0.14565970	0.023572330	0.00038424278
0.14579119	0.024114445	0.00039012610
0.14592268	0.023710000	0.00038704245
0.14605417	0.023532938	0.00038432620
0.14618566	0.023491494	0.00038448020
0.14631715	0.023803719	0.00038581668
0.14644864	0.023940449	0.00038625465
0.14658012	0.023554862	0.00038433830
0.14671161	0.023710189	0.00038687108
0.14684310	0.023077388	0.00038456235
0.14697459	0.023836781	0.00038585718
0.14710608	0.023376743	0.00038160276
0.14723757	0.024213710	0.00038768814
0.14736906	0.023439356	0.00038347789
0.14750055	0.023764323	0.00038687163
0.14763203	0.024080552	0.00038567169
0.14776352	0.023269848	0.00038127522
0.14789501	0.023732202	0.00038516914
0.14802650	0.023985081	0.00038376530
0.14815799	0.023736298	0.00038504117
0.14828948	0.022966682	0.00037827818
0.14842097	0.023629201	0.00038517059
0.14855246	0.023835106	0.00038490048
0.14868394	0.023306173	0.00037913534
0.14881543	0.023249201	0.00038085026
0.14894692	0.023734212	0.00038486379
0.14907841	0.023492227	0.00038100393
0.14920990	0.023211461	0.00038151671
0.14934139	0.023929130	0.00038376882
0.14947288	0.023668731	0.00038383083
0.14960436	0.023008244	0.00037895029
0.14973585	0.023232926	0.00038028352
0.14986734	0.023912639	0.00038497125
0.14999883	0.023283168	0.00037919261
0.15013032	0.023910457	0.00038459548
0.15026181	0.023948503	0.00038390752
0.15039330	0.022635318	0.00037485004
0.15052479	0.023551230	0.00038093076
0.15065627	0.023794971	0.00038160850
0.15078776	0.024441875	0.00038706543
0.15091925	0.023390262	0.00037995909
0.15105074	0.024558526	0.00038548309
0.15118223	0.023164556	0.00037961430
0.15131372	0.023744888	0.00038228419
0.15144521	0.024264511	0.00038465389
0.15157670	0.023234099	0.00037874412
0.15170818	0.023282360	0.00037733701
0.15183967	0.024134009	0.00038163875
0.15197116	0.023673025	0.00038089607
0.15210265	0.023713840	0.00038009560
0.15223414	0.023583529	0.00037896865
0.15236563	0.023070938	0.00037538747
0.15249712	0.023447502	0.00037779478
0.15262860	0.023483119	0.00037880591
0.15276009	0.023705060	0.00038022514
0.15289158	0.023668161	0.00038034942
0.15302307	0.022842840	0.00037331836
0.15315456	0.023706324	0.00037996594
0.15328605	0.023521673	0.00037864174
0.15341754	0.023673080	0.00038068580
0.15354903	0.023854815	0.00037921327
0.15368051	0.023578496	0.00037818866
0.15381200	0.023604490	0.00037666960
0.15394349	0.023488054	0.00037806491
0.15407498	0.023740974	0.00037984463
0.15420647	0.023828993	0.00037764591
0.15433796	0.024431752	0.00038282308
0.15446945	0.024547118	0.00038209560
0.15460094	0.024619776	0.00038493571
0.15473242	0.023494570	0.00037716432
0.15486391	0.023643174	0.00037679725
0.15499540	0.023297934	0.00037484094
0.15512689	0.024444575	0.00038200457
0.15525838	0.023482577	0.00037675741
0.15538987	0.022523276	0.00036866406
0.15552136	0.022772893	0.00037038855
0.15565284	0.023364745	0.00037395480
0.15578433	0.023150822	0.00037423432
0.15591582	0.024364638	0.00038153860
0.15604731	0.023479051	0.00037610572
0.15617880	0.022905853	0.00037164168
0.15631029	0.023766290	0.00037822627
0.15644178	0.023388503	0.00037349463
0.15657327	0.023460667	0.00037615112
0.15670475	0.022902457	0.00037035597
0.15683624	0.023394696	0.00037324130
0.15696773	0.023100898	0.00037117888
0.15709922	0.023703159	0.00037381909
0.15723071	0.023368018	0.00037412818
0.15736220	0.023242018	0.00037147053
0.15749369	0.023603516	0.00037510309
0.15762518	0.023347205	0.00037214524
0.15775666	0.024265956	0.00037839626
0.15788815	0.023751726	0.00037611328
0.15801964	0.023867118	0.00037604208
0.15815113	0.023365369	0.00037210148
0.15828262	0.023765161	0.00037410067
0.15841411	0.023598394	0.00037366530
0.15854560	0.024068583	0.00037657831
0.15867708	0.023390868	0.00037133657
0.15880857	0.023313798	0.00037178824
0.15894006	0.022967126	0.00036807594
0.15907155	0.023544651	0.00037211873
0.15920304	0.023481318	0.00037282856
0.15933453	0.023690414	0.00037298999
0.15946602	0.023952889	0.00037527124
0.15959751	0.024143908	0.00037573583
0.15972899	0.023353996	0.00037038915
0.15986048	0.023461443	0.00037315434
0.15999197	0.023997706	0.00037231620
0.16012346	0.023729888	0.00037493573
0.16025495	0.023753300	0.00037431881
0.16038644	0.023779487	0.00037208163
0.16051793	0.023541328	0.00037264192
0.16064942	0.023888808	0.00037129863
0.16078090	0.023760381	0.00037354647
0.16091239	0.023709451	0.00037169919
0.16104388	0.023118121	0.00036696779
0.16117537	0.023423017	0.00037040082
0.16130686	0.023109906	0.00036643960
0.16143835	0.023058648	0.00036753885
0.16156984	0.023171685	0.00037015148
0.16170133	0.023532746	0.00036764430
0.16183281	0.023383672	0.00037009355
0.16196430	0.023828817	0.00037273253
0.16209579	0.023729425	0.00036968160
0.16222728	0.023640709	0.00037135253
0.16235877	0.023531025	0.00036715198
0.16249026	0.023294316	0.00036847885
0.16262175	0.023401569	0.00036759545
0.16275323	0.023577836	0.00036956911
0.16288472	0.022670757	0.00036219506
0.16301621	0.023778439	0.00036857198
0.16314770	0.023719661	0.00037018856
0.16327919	0.023307325	0.00036634679
0.16341068	0.023288026	0.00036708077
0.16354217	0.022797665	0.00036324968
0.16367366	0.023549842	0.00036838411
0.16380514	0.022858295	0.00036585370
0.16393663	0.023116454	0.00036722721
0.16406812	0.023136480	0.00036509387
0.16419961	0.023335999	0.00036596975
0.16433110	0.024068184	0.00037024196
0.16446259	0.023308013	0.00036666860
0.16459408	0.023389001	0.00036757817
0.16472557	0.023214761	0.00036341422
0.16485705	0.023210773	0.00036651409
0.16498854	0.023830858	0.00036943837
0.16512003	0.023774427	0.00036853912
0.16525152	0.023290956	0.00036700757
0.16538301	0.023555252	0.00036477214
0.16551450	0.023439913	0.00036625907
0.16564599	0.023732394	0.00036729040
0.16577747	0.024013654	0.00036982357
0.16590896	0.023519184	0.00036710209
0.16604045	0.022904528	0.00036151901
0.16617194	0.023299614	0.00036482670
0.16630343	0.023814960	0.00036705710
0.16643492	0.023833030	0.00036721077
0.16656641	0.024314762	0.00037133427
0.16669790	0.023642026	0.00036445333
0.16682938	0.023043625	0.00036359083
0.16696087	0.023670597	0.00036646657
0.16709236	0.024031155	0.00036655286
0.16722385	0.023631880	0.00036710441
0.16735534	0.023901256	0.00036708316
0.16748683	0.023941412	0.00036698662
0.16761832	0.022945255	0.00036228346
0.16774981	0.023096411	0.00036073459
0.16788129	0.023692060	0.00036751538
0.16801278	0.023282104	0.00036309338
0.16814427	0.023732588	0.00036669171
0.16827576	0.023731865	0.00036628300
0.16840725	0.023308482	0.00036177245
0.16853874	0.023693629	0.00036545720
0.16867023	0.023393345	0.00036157024
0.16880171	0.022722065	0.00036041486
0.16893320	0.023673501	0.00036512950
0.16906469	0.023794225	0.00036421813
0.16919618	0.024185121	0.00036920398
0.16932767	0.023595556	0.00036193910
0.16945916	0.023337658	0.00036276435
0.16959065	0.023495029	0.00036442856
0.16972214	0.023448469	0.00036168691
0.16985362	0.023228880	0.00036183847
0.16998511	0.023506545	0.00036190750
0.17011660	0.024155965	0.00036698696
0.17024809	0.023993781	0.00036597135
0.17037958	0.023866338	0.00036386301
0.17051107	0.024135984	0.00036662193
0.17064256	0.024061372	0.00036561248
0.17077405	0.023501845	0.00036212657
0.17090553	0.023495900	0.00036110329
0.17103702	0.023744267	0.00036220179
0.17116851	0.023107930	0.00035951933
0.17130000	0.022802392	0.00035843983
0.17143149	0.023500994	0.00036115335
0.17156298	0.024165609	0.00036532290
0.17169447	0.022858859	0.00035583938
0.17182595	0.023282505	0.00036122497
0.17195744	0.022973996	0.00035830216
0.17208893	0.023497475	0.00035886586
0.17222042	0.023710402	0.00036270696
0.17235191	0.023444188	0.00035928697
0.17248340	0.023422983	0.00036029672
0.17261489	0.023441644	0.00036137653
0.17274638	0.023208573	0.00035827342
0.17287786	0.023137123	0.00035908529
0.17300935	0.023683507	0.00036097961
0.17314084	0.023164925	0.00035803766
0.17327233	0.023105810	0.00035668575
0.17340382	0.023886014	0.00036108155
0.17353531	0.023566534	0.00036012539
0.17366680	0.023894855	0.00036108481
0.17379829	0.023730183	0.00036033911
0.17392977	0.023493902	0.00036066278
0.17406126	0.024075863	0.00036296422
0.17419275	0.023697735	0.00036108708
0.17432424	0.023452482	0.00035796725
0.17445573	0.023713280	0.00036005116
0.17458722	0.022648865	0.00035528038
0.17471871	0.023377189	0.00035684170
0.17485019	0.024192453	0.00036231265
0.17498168	0.023797534	0.00036075850
0.17511317	0.023238226	0.00035825198
0.17524466	0.023205831	0.00035830782
0.17537615	0.023262190	0.00035604056
0.17550764	0.023913733	0.00035948889
0.17563913	0.023184832	0.00035519961
0.17577062	0.023121497	0.00035532028
0.17590210	0.023065756	0.00035521330
0.17603359	0.023115450	0.00035525814
0.17616508	0.023237725	0.00035582128
0.17629657	0.023686403	0.00036009705
0.17642806	0.023109173	0.00035266864
0.17655955	0.023185678	0.00035706080
0.17669104	0.023519638	0.00035655771
0.17682253	0.023811851	0.00035783739
0.17695401	0.022997692	0.00035522332
0.17708550	0.023731090	0.00035635278
0.17721699	0.023804317	0.00035895784
0.17734848	0.022929549	0.00035202225
0.17747997	0.022924396	0.00035323594
0.17761146	0.023564069	0.00035914982
0.17774295	0.023197303	0.00035159738
0.17787443	0.022943408	0.00035270641
0.17800592	0.023570081	0.00035694092
0.17813741	0.023569583	0.00035653024
0.17826890	0.023651467	0.00035771132
0.17840039	0.023863231	0.00035587123
0.17853188	0.023987457	0.00035861117
0.17866337	0.023316798	0.00035435601
0.17879486	0.023634298	0.00035649438
0.17892634	0.023369434	0.00035504087
0.17905783	0.023474534	0.00035434080
0.17918932	0.023017596	0.00035283117
0.17932081	0.023481228	0.00035498876
0.17945230	0.023267031	0.00035433110
0.17958379	0.023477256	0.00035519175
0.17971528	0.023403584	0.00035325572
0.17984677	0.023377654	0.00035447276
0.17997825	0.023767359	0.00035577391
0.18010974	0.023761090	0.00035556681
0.18024123	0.023284710	0.00035325087
0.18037272	0.023000743	0.00034936866
0.18050421	0.023308754	0.00036056882
0.18063570	0.022852979	0.00036011722
0.18076719	0.023978568	0.00036715301
0.18089867	0.023868172	0.00037087843
0.18103016	0.023120471	0.00036614990
0.18116165	0.023307258	0.00037099167
0.18129314	0.023924120	0.00037475637
0.18142463	0.023226151	0.00037204561
0.18155612	0.022767574	0.00037065639
0.18168761	0.023531398	0.00037630068
0.18181910	0.022902545	0.00037420588
0.18195058	0.023422392	0.00037921325
0.18208207	0.023551979	0.00037843433
0.18221356	0.023318365	0.00038170399
0.18234505	0.022881937	0.00037618484
0.18247654	0.023284315	0.00038245729
0.18260803	0.023467982	0.00038462425
0.18273952	0.023150290	0.00038286085
0.18287101	0.023793267	0.00038854952
0.18300249	0.023237680	0.00038564457
0.18313398	0.023351588	0.00038685760
0.18326547	0.023065030	0.00038658157
0.18339696	0.022856156	0.00038444846
0.18352845	0.023232461	0.00038806522
0.18365994	0.023232105	0.00039041585
0.18379143	0.023586875	0.00039140114
0.18392292	0.023030542	0.00039117694
0.18405440	0.023408090	0.00039227411
0.18418589	0.022652151	0.00039058502
0.18431738	0.023556116	0.00039596366
0.18444887	0.023220609	0.00039297647
0.18458036	0.023300611	0.00039658010
0.18471185	0.023453376	0.00039633534
0.18484334	0.023490754	0.00039986944
0.18497482	0.023020583	0.00039688677
0.18510631	0.022621945	0.00039319729
0.18523780	0.023534525	0.00040203513
0.18536929	0.023437312	0.00039488181
0.18550078	0.022945342	0.00038601933
0.18563227	0.024276617	0.00039461262
0.18576376	0.023852386	0.00038394263
0.18589525	0.023140943	0.00038171204
0.18602673	0.023644257	0.00038308887
0.18615822	0.022996401	0.00037655240
0.18628971	0.023039705	0.00037758411
0.18642120	0.023096815	0.00037504999
0.18655269	0.023405307	0.00037799442
0.18668418	0.023348607	0.00037511107
0.18681567	0.023291962	0.00037349392
0.18694716	0.024099959	0.00037837674
0.18707864	0.023600465	0.00037181620
0.18721013	0.022859492	0.00036817673
0.18734162	0.023404892	0.00037177215
0.18747311	0.023221008	0.00036804486
0.18760460	0.022815190	0.00036743178
0.18773609	0.023256820	0.00036563400
0.18786758	0.023265477	0.00036606818
0.18799906	0.023208745	0.00036817737
0.18813055	0.023873186	0.00036761102
0.18826204	0.023004424	0.00036383047
0.18839353	0.023333976	0.00036355576
0.18852502	0.023487668	0.00036491703
0.18865651	0.022580127	0.00036021323
0.18878800	0.022636034	0.00035567797
0.18891949	0.023285662	0.00036062484
0.18905097	0.022887969	0.00035777510
0.18918246	0.023458409	0.00036126810
0.18931395	0.022844919	0.00035685256
0.18944544	0.023726206	0.00036054989
0.18957693	0.023209404	0.00035933468
0.18970842	0.023015510	0.00035536170
0.18983991	0.023223067	0.00035830652
0.18997140	0.023627322	0.00035934727
0.19010288	0.022844091	0.00035304103
0.19023437	0.023587389	0.00035829171
0.19036586	0.023672316	0.00035738341
0.19049735	0.022785720	0.00035164733
0.19062884	0.023359497	0.00035609899
0.19076033	0.023357826	0.00035299887
0.19089182	0.023254273	0.00035300798
0.19102330	0.023032121	0.00035154867
0.19115479	0.022889501	0.00035044616
0.19128628	0.023265636	0.00035326266
0.19141777	0.022972717	0.00034954833
0.19154926	0.023812174	0.00035473559
0.19168075	0.024104668	0.00035567396
0.19181224	0.023884726	0.00035687808
0.19194373	0.023717783	0.00035578684
0.19207521	0.023159903	0.00034961837
0.19220670	0.023563444	0.00035261428
0.19233819	0.023049173	0.00034945951
0.19246968	0.023282020	0.00035042081
0.19260117	0.023541947	0.00035315238
0.19273266	0.023377388	0.00035191452
0.19286415	0.023339744	0.00035008078
0.19299564	0.023951057	0.00035555096
0.19312712	0.023205458	0.00034840032
0.19325861	0.023077692	0.00035022132
0.19339010	0.022682419	0.00034586700
0.19352159	0.023712886	0.00035258152
0.19365308	0.023761125	0.00035389455
0.19378457	0.023111147	0.00034893971
0.19391606	0.022968421	0.00034815560
0.19404754	0.023091965	0.00034757574
0.19417903	0.023975676	0.00035327423
0.19431052	0.024105695	0.00035437780
0.19444201	0.022858516	0.00034636500
0.19457350	0.022696781	0.00034552011
0.19470499	0.023693137	0.00034971676
0.19483648	0.023830071	0.00035138582
0.19496797	0.023669887	0.00035136287
0.19509945	0.022942738	0.00034554406
0.19523094	0.023432056	0.00035021189
0.19536243	0.023556411	0.00034946083
0.19549392	0.023890618	0.00035020840
0.19562541	0.023774249	0.00035214583
0.19575690	0.023489593	0.00034874694
0.19588839	0.022828617	0.00034440783
0.19601988	0.023634901	0.00034946393
0.19615136	0.023513355	0.00034897685
0.19628285	0.023727903	0.00034995443
0.19641434	0.023381995	0.00034696594
0.19654583	0.022879594	0.00034550945
0.19667732	0.023752213	0.00034904312
0.19680881	0.023627098	0.00034868867
0.19694030	0.023504972	0.00034836533
0.19707178	0.024241155	0.00035104771
0.19720327	0.023284105	0.00034536756
0.19733476	0.023239096	0.00034515678
0.19746625	0.023196688	0.00034473819
0.19759774	0.023273476	0.00034620019
0.19772923	0.023733098	0.00034705410
0.19786072	0.023450762	0.00034548824
0.19799221	0.023591106	0.00034821082
0.19812369	0.023486025	0.00034550520
0.19825518	0.023492642	0.00034792133
0.19838667	0.023332994	0.00034553339
0.19851816	0.022802727	0.00034164400
0.19864965	0.023243489	0.00034447335
0.19878114	0.023705821	0.00034626559
0.19891263	0.023809668	0.00034920259
0.19904412	0.023745316	0.00034658009
0.19917560	0.022924092	0.00034303028
0.19930709	0.023383432	0.00034582556
0.19943858	0.023330693	0.00034334738
0.19957007	0.023252796	0.00034410245
0.19970156	0.023639622	0.00034472564
0.19983305	0.023061382	0.00034238396
0.19996454	0.023197544	0.00034321107
0.20009602	0.023163844	0.00034318637
0.20022751	0.022816558	0.00034182526
0.20035900	0.023731063	0.00034592604
0.20049049	0.023306964	0.00034250058
0.20062198	0.022485615	0.00033821208
0.20075347	0.023188557	0.00034257749
0.20088496	0.023247033	0.00034325178
0.20101645	0.022975188	0.00034259411
0.20114793	0.023515954	0.00034262658
0.20127942	0.023082193	0.00034238361
0.20141091	0.023031245	0.00033998090
0.20154240	0.022891899	0.00034039543
0.20167389	0.023074925	0.00034206430
0.20180538	0.023580209	0.00034220357
0.20193687	0.023479386	0.00034302571
0.20206836	0.023515504	0.00034294031
0.20219984	0.023158349	0.00034111234
0.20233133	0.022358155	0.00033798361
0.20246282	0.023685722	0.00034141478
0.20259431	0.023439644	0.00034139455
0.20272580	0.023170161	0.00034011516
0.20285729	0.022975930	0.00033826668
0.20298878	0.023187882	0.00034300346
0.20312027	0.022608445	0.00033438331
0.20325175	0.023257803	0.00034054193
0.20338324	0.022787185	0.00033680960
0.20351473	0.023767608	0.00034291747
0.20364622	0.023093525	0.00033986420
0.20377771	0.023164623	0.00033769538
0.20390920	0.023015627	0.00033935007
0.20404069	0.023278088	0.00033947587
0.20417217	0.023766512	0.00034368622
0.20430366	0.023670298	0.00034319744
0.20443515	0.023673518	0.00033911154
0.20456664	0.023380793	0.00034036463
0.20469813	0.023217419	0.00033877224
0.20482962	0.023181146	0.00033740271
0.20496111	0.023470366	0.00034076052
0.20509260	0.023367983	0.00033959054
0.20522408	0.023006367	0.00033715369
0.20535557	0.023182910	0.00033932948
0.20548706	0.023706373	0.00033959201
0.20561855	0.023031861	0.00033814653
0.20575004	0.022906566	0.00033515446
0.20588153	0.023558768	0.00033968484
0.20601302	0.022858252	0.00033777901
0.20614451	0.024054133	0.00034093866
0.20627599	0.023499488	0.00034037725
0.20640748	0.023637467	0.00033929899
0.20653897	0.023724276	0.00034082526
0.20667046	0.023443102	0.00033923891
0.20680195	0.023294854	0.00033677850
0.20693344	0.024346067	0.00034413103
0.20706493	0.022428484	0.00033280130
0.20719641	0.022859312	0.00033550552
0.20732790	0.023183071	0.00033874469
0.20745939	0.023357461	0.00033608350
0.20759088	0.023513989	0.00033808130
0.20772237	0.022740344	0.00033374833
0.20785386	0.023155334	0.00033652108
0.20798535	0.023700490	0.00034147123
0.20811684	0.023616418	0.00033932769
0.20824832	0.023547712	0.00033838837
0.20837981	0.023413347	0.00033661017
0.20851130	0.023205581	0.00033694989
0.20864279	0.023494123	0.00033922126
0.20877428	0.023345835	0.00033504558
0.20890577	0.023036752	0.00033529016
0.20903726	0.023651738	0.00033824564
0.20916875	0.023632202	0.00033833477
0.20930023	0.023591502	0.00033860097
0.20943172	0.023797151	0.00033859392
0.20956321	0.023213163	0.00033524798
0.20969470	0.023575390	0.00033739358
0.20982619	0.022529394	0.00033176558
0.20995768	0.023944849	0.00033978093
0.21008917	0.022832237	0.00033152686
0.21022065	0.024318456	0.00034141132
0.21035214	0.023663944	0.00033863660
0.21048363	0.022910500	0.00033234362
0.21061512	0.023148350	0.00033617117
0.21074661	0.023393875	0.00033343018
0.21087810	0.022998667	0.00033341530
0.21100959	0.023211727	0.00033567737
0.21114108	0.023486379	0.00033424905
0.21127256	0.023500829	0.00033754647
0.21140405	0.023345962	0.00033358636
0.21153554	0.023631356	0.00033717076
0.21166703	0.023214950	0.00033433615
0.21179852	0.022933693	0.00033272033
0.21193001	0.023608649	0.00033714380
0.21206150	0.022648392	0.00032978594
0.21219299	0.022813020	0.00033079811
0.21232447	0.022960810	0.00033309895
0.21245596	0.023380113	0.00033330762
0.21258745	0.023803196	0.00033676790
0.21271894	0.023173280	0.00033368266
0.21285043	0.023326849	0.00033376979
0.21298192	0.023329011	0.00033495577
0.21311341	0.023076811	0.00033173987
0.21324489	0.022716137	0.00033040573
0.21337638	0.023230400	0.00033106298
0.21350787	0.023170208	0.00033287170
0.21363936	0.023127731	0.00033461839
0.21377085	0.023603400	0.00033375665
0.21390234	0.022886806	0.00033188410
0.21403383	0.023124231	0.00033206763
0.21416532	0.023653540	0.00033472712
0.21429680	0.023387995	0.00033351623
0.21442829	0.023440164	0.00033315977
0.21455978	0.023052810	0.00033130062
0.21469127	0.023264214	0.00033165813
0.21482276	0.023153681	0.00033086503
0.21495425	0.023208310	0.00033261810
0.21508574	0.023760124	0.00033438872
0.21521723	0.023022549	0.00033096976
0.21534871	0.023360190	0.00033252468
0.21548020	0.023274456	0.00033024080
0.21561169	0.022996561	0.00033019763
0.21574318	0.023093322	0.00033185295
0.21587467	0.023333049	0.00033193785
0.21600616	0.022978505	0.00033132385
0.21613765	0.023111838	0.00032927805
0.21626913	0.023300340	0.00033212298
0.21640062	0.022986759	0.00032970140
0.21653211	0.022962484	0.00032921124
0.21666360	0.022999994	0.00032856390
0.21679509	0.023101589	0.00032935101
0.21692658	0.023804259	0.00033433541
0.21705807	0.023661020	0.00033242084
0.21718956	0.022725786	0.00032691485
0.21732104	0.023353379	0.00033191222
0.21745253	0.023201089	0.00033046243
0.21758402	0.023481916	0.00033161027
0.21771551	0.022711556	0.00032735026
0.21784700	0.023522580	0.00033108873
0.21797849	0.023390100	0.00033082905
0.21810998	0.023327165	0.00032928489
0.21824147	0.023375412	0.00033080940
0.21837295	0.023784308	0.00033427917
0.21850444	0.023707864	0.00033059083
0.21863593	0.023259450	0.00032987314
0.21876742	0.022849081	0.00032554732
0.21889891	0.022960465	0.00032752255
0.21903040	0.023198955	0.00032948934
0.21916189	0.023488729	0.00032876364
0.21929337	0.023146062	0.00032934393
0.21942486	0.023238645	0.00032758657
0.21955635	0.022908169	0.00032834146
0.21968784	0.023602064	0.00033042890
0.21981933	0.023187827	0.00032566855
0.21995082	0.023476281	0.00032977064
0.22008231	0.022590789	0.00032404118
0.22021380	0.023461389	0.00033024151
0.22034528	0.023426456	0.00033018601
0.22047677	0.023162364	0.00032457466
0.22060826	0.023563250	0.00033024776
0.22073975	0.023201269	0.00032777010
0.22087124	0.023352823	0.00032969647
0.22100273	0.023300043	0.00032766247
0.22113422	0.023232549	0.00032680377
0.22126571	0.022394755	0.00032348560
0.22139719	0.022893699	0.00032571617
0.22152868	0.023490978	0.00032904987
0.22166017	0.023883553	0.00033192926
0.22179166	0.023565166	0.00032694749
0.22192315	0.022762728	0.00032498542
0.22205464	0.023187472	0.00032705525
0.22218613	0.023067998	0.00032687022
0.22231761	0.022747920	0.00032331735
0.22244910	0.023062116	0.00032618171
0.22258059	0.023597553	0.00032894797
0.22271208	0.023454670	0.00032815477
0.22284357	0.022950069	0.00032462064
0.22297506	0.022734384	0.00032568439
0.22310655	0.023125879	0.00032491816
0.22323804	0.023092097	0.00032659788
0.22336952	0.023018437	0.00032640233
0.22350101	0.023534786	0.00032714902
0.22363250	0.023103762	0.00032551414
0.22376399	0.022927866	0.00032301075
0.22389548	0.023633765	0.00032841294
0.22402697	0.023441785	0.00032761935
0.22415846	0.023275386	0.00032570178
0.22428995	0.023466666	0.00032618489
0.22442143	0.023518813	0.00032550625
0.22455292	0.023249629	0.00032632160
0.22468441	0.022958587	0.00032495201
0.22481590	0.022963996	0.00032462257
0.22494739	0.022516851	0.00032056785
0.22507888	0.023317476	0.00032488758
0.22521037	0.022883553	0.00032249447
0.22534186	0.022700938	0.00032239829
0.22547334	0.023167021	0.00032329974
0.22560483	0.022977932	0.00032214701
0.22573632	0.023472096	0.00032681357
0.22586781	0.022885835	0.00032294683
0.22599930	0.022642413	0.00032222964
0.22613079	0.022954899	0.00032227608
0.22626228	0.023731018	0.00032782804
0.22639376	0.022871737	0.00032156081
0.22652525	0.023251473	0.00032401607
0.22665674	0.023070192	0.00032483916
0.22678823	0.022976776	0.00032202666
0.22691972	0.023040313	0.00032245140
0.22705121	0.023283681	0.00032349413
0.22718270	0.023413170	0.00032528594
0.22731419	0.023426887	0.00032613179
0.22744567	0.023005745	0.00032182213
0.22757716	0.022868905	0.00032031886
0.22770865	0.023512929	0.00032552849
0.22784014	0.023634150	0.00032445665
0.22797163	0.022901088	0.00032254534
0.22810312	0.022493990	0.00031767866
0.22823461	0.022834331	0.00032133860
0.22836610	0.023315144	0.00032454516
0.22849758	0.022777465	0.00032004182
0.22862907	0.023309502	0.00032458180
0.22876056	0.023723151	0.00032350267
0.22889205	0.023468549	0.00032443556
0.22902354	0.023052677	0.00032196556
0.22915503	0.022686925	0.00031823220
0.22928652	0.022667610	0.00032030071
0.22941800	0.022932639	0.00032010484
0.22954949	0.022879310	0.00032024153
0.22968098	0.024150205	0.00032734678
0.22981247	0.023483961	0.00032210942
0.22994396	0.023466176	0.00032360024
0.23007545	0.023323172	0.00032541524
0.23020694	0.022603342	0.00032403195
0.23033843	0.023205323	0.00033205767
0.23046991	0.023286464	0.00033348702
0.23060140	0.023126134	0.00033444705
0.23073289	0.022561804	0.00033204769
0.23086438	0.023272778	0.00033621689
0.23099587	0.022931379	0.00033895602
0.23112736	0.023634077	0.00034128980
0.23125885	0.022904560	0.00034023586
0.23139034	0.023183182	0.00034015443
0.23152182	0.023361233	0.00034351225
0.23165331	0.023099972	0.00034467488
0.23178480	0.023641548	0.00034783754
0.23191629	0.023088943	0.00034577450
0.23204778	0.022794497	0.00034415267
0.23217927	0.023108071	0.00034610311
0.23231076	0.023446999	0.00035092556
0.23244224	0.023153931	0.00034828532
0.23257373	0.023172739	0.00034919660
0.23270522	0.023186856	0.00035028242
0.23283671	0.023096305	0.00034776751
0.23296820	0.023157868	0.00034984753
0.23309969	0.023042588	0.00034826390
0.23323118	0.023313368	0.00035004005
0.23336267	0.023210727	0.00035078071
0.23349415	0.022526652	0.00034367995
0.23362564	0.022883596	0.00034936797
0.23375713	0.022783293	0.00034723155
0.23388862	0.023425673	0.00035055873
0.23402011	0.023267330	0.00035192985
0.23415160	0.023529907	0.00035153183
0.23428309	0.022642749	0.00034957734
0.23441458	0.022854323	0.00034980473
0.23454606	0.022939792	0.00034941430
0.23467755	0.023418052	0.00035207700
0.23480904	0.022766354	0.00035070548
0.23494053	0.022987914	0.00035146542
0.23507202	0.023526222	0.00035523774
0.23520351	0.023481901	0.00035322335
0.23533500	0.022626747	0.00034967908
0.23546648	0.023274939	0.00035445231
0.23559797	0.023121578	0.00035380929
0.23572946	0.022763919	0.00035103353
0.23586095	0.022749627	0.00035199781
0.23599244	0.022719734	0.00035199996
0.23612393	0.023386643	0.00035427613
0.23625542	0.023697783	0.00035916432
0.23638691	0.023211141	0.00035598501
0.23651839	0.022991037	0.00035291735
0.23664988	0.023212791	0.00035480798
0.23678137	0.023169449	0.00035426298
0.23691286	0.022769849	0.00035274387
0.23704435	0.022873383	0.00035389307
0.23717584	0.023442002	0.00035502111
0.23730733	0.023553362	0.00035956376
0.23743882	0.022936296	0.00035536341
0.23757030	0.022858867	0.00035443394
0.23770179	0.023295239	0.00035924007
0.23783328	0.022653354	0.00035269112
0.23796477	0.022951785	0.00035577445
0.23809626	0.022750762	0.00035355350
0.23822775	0.023656611	0.00035921326
0.23835924	0.023546353	0.00036142032
0.23849072	0.023142391	0.00035587607
0.23862221	0.023144444	0.00035802850
0.23875370	0.023299749	0.00035711604
0.23888519	0.023429881	0.00035999246
0.23901668	0.023407274	0.00036149619
0.23914817	0.022775135	0.00035369616
0.23927966	0.023018702	0.00035773138
0.23941115	0.022993466	0.00035681949
0.23954263	0.023790011	0.00036272934
0.23967412	0.022873291	0.00035715939
0.23980561	0.022818102	0.00035496494
0.23993710	0.023594193	0.00036270094
0.24006859	0.022894252	0.00035736416
0.24020008	0.022988914	0.00035873682
0.24033157	0.023026154	0.00035804013
0.24046306	0.022844817	0.00035716873
0.24059454	0.022913244	0.00035912637
0.24072603	0.023390311	0.00036119450
0.24085752	0.022922531	0.00035850014
0.24098901	0.022784073	0.00036052680
0.24112050	0.022521008	0.00035322128
0.24125199	0.023017138	0.00035889740
0.24138348	0.023256283	0.00036243547
0.24151496	0.022633264	0.00035606689
0.24164645	0.022820627	0.00036033954
0.24177794	0.022824454	0.00035712211
0.24190943	0.023068883	0.00036107562
0.24204092	0.023494883	0.00036296341
0.24217241	0.022853224	0.00035827651
0.24230390	0.023061812	0.00036205351
0.24243539	0.022939381	0.00036033628
0.24256687	0.023949102	0.00036613235
0.24269836	0.023730312	0.00036577110
0.24282985	0.023004202	0.00035995233
0.24296134	0.023385967	0.00036357967
0.24309283	0.023390779	0.00036292589
0.24322432	0.023215862	0.00036321833
0.24335581	0.022622309	0.00036064957
0.24348730	0.022638381	0.00035993493
0.24361878	0.022851699	0.00036129179
0.24375027	0.023245880	0.00036252238
0.24388176	0.023209949	0.00036247738
0.24401325	0.022911823	0.00036409215
0.24414474	0.023281377	0.00036326439
0.24427623	0.023496786	0.00036611778
0.24440772	0.023903466	0.00036770045
0.24453920	0.022718654	0.00036093108
0.24467069	0.023354397	0.00036610396
0.24480218	0.023248404	0.00036362393
0.24493367	0.023512712	0.00036608540
0.24506516	0.023097464	0.00036360718
0.24519665	0.023303133	0.00036495754
0.24532814	0.023071495	0.00036389730
0.24545963	0.024095668	0.00036807131
0.24559111	0.022789456	0.00036204990
0.24572260	0.022739243	0.00036156228
0.24585409	0.022672515	0.00036004682
0.24598558	0.022694576	0.00036181828
0.24611707	0.022971514	0.00036390217
0.24624856	0.023386779	0.00036523225
0.24638005	0.022621438	0.00036259242
0.24651154	0.023823622	0.00036849828
0.24664302	0.023346984	0.00036823734
0.24677451	0.022593642	0.00036119093
0.24690600	0.022944090	0.00036427126
0.24703749	0.023083969	0.00036534884
0.24716898	0.022723027	0.00036092092
0.24730047	0.023247414	0.00036672629
0.24743196	0.022652486	0.00036169308
0.24756345	0.022910357	0.00036372929
0.24769493	0.023342664	0.00036750234
0.24782642	0.023254872	0.00036518002
0.24795791	0.022823150	0.00036444185
0.24808940	0.022546830	0.00036273301
0.24822089	0.023064190	0.00036501664
0.24835238	0.023243870	0.00036738374
0.24848387	0.022819526	0.00036253292
0.24861535	0.022759371	0.00036487545
0.24874684	0.022557937	0.00036287193
0.24887833	0.022318910	0.00036034708
0.24900982	0.022704525	0.00036506614
0.24914131	0.023708070	0.00037024793
0.24927280	0.022951163	0.00036554206
0.24940429	0.023157341	0.00036675126
0.24953578	0.022506477	0.00036321233
0.24966726	0.022578895	0.00036476010
0.24979875	0.023243304	0.00036688103
0.24993024	0.022962628	0.00036659151
0.25006173	0.022767127	0.00036350838
0.25019322	0.023082141	0.00036727390
0.25032471	0.022854210	0.00036662893
0.25045620	0.023364491	0.00036737417
0.25058769	0.023213331	0.00036741128
0.25071917	0.023682286	0.00037022603
0.25085066	0.023262873	0.00036814059
0.25098215	0.023665231	0.00037150928
0.25111364	0.023555673	0.00036849587
0.25124513	0.023226721	0.00037004719
0.25137662	0.023264783	0.00036928066
0.25150811	0.023064481	0.00036739423
0.25163959	0.023188738	0.00036879609
0.25177108	0.023318037	0.00036688222
0.25190257	0.023265854	0.00036981613
0.25203406	0.023733403	0.00037323869
0.25216555	0.022965040	0.00036613696
0.25229704	0.023107052	0.00036846513
0.25242853	0.023620317	0.00037132340
0.25256002	0.023209292	0.00037055728
0.25269150	0.022542363	0.00036465982
0.25282299	0.022777678	0.00036629810
0.25295448	0.023966876	0.00037662051
0.25308597	0.023252108	0.00036737718
0.25321746	0.024014029	0.00037594074
0.25334895	0.024030380	0.00037525687
0.25348044	0.023198682	0.00036827960
0.25361193	0.023674757	0.00037266353
0.25374341	0.022716909	0.00036564487
0.25387490	0.022692134	0.00036564734
0.25400639	0.023251253	0.00037666660
0.25413788	0.022987802	0.00037826599
0.25426937	0.022730598	0.00038259908
0.25440086	0.023098188	0.00038758265
0.25453235	0.023113325	0.00039161944
0.25466383	0.022656513	0.00038848713
0.25479532	0.022876474	0.00039239458
0.25492681	0.023285365	0.00039700639
0.25505830	0.022240520	0.00039171762
0.25518979	0.023448469	0.00040280618
0.25532128	0.022893084	0.00040091408
0.25545277	0.023481286	0.00040762544
0.25558426	0.022179141	0.00039938272
0.25571574	0.023290544	0.00040774524
0.25584723	0.023384003	0.00040956882
0.25597872	0.023079198	0.00041171714
0.25611021	0.023345615	0.00041242466
0.25624170	0.022940830	0.00041223153
0.25637319	0.023117139	0.00041781273
0.25650468	0.022741757	0.00041450545
0.25663617	0.024341847	0.00042815583
0.25676765	0.023518594	0.00042294111
0.25689914	0.023250645	0.00042449990
0.25703063	0.022626089	0.00042189553
0.25716212	0.022383620	0.00041969096
0.25729361	0.023150725	0.00042738999
0.25742510	0.023015533	0.00042784797
0.25755659	0.023846540	0.00043759540
0.25768807	0.022885501	0.00043107692
0.25781956	0.023197529	0.00043350296
0.25795105	0.023161007	0.00043352814
0.25808254	0.022601337	0.00043460314
0.25821403	0.023006603	0.00043492887
0.25834552	0.022897376	0.00043644655
0.25847701	0.022942425	0.00043597729
0.25860850	0.022551920	0.00043512740
0.25873998	0.022823228	0.00043861597
0.25887147	0.022814999	0.00044083854
0.25900296	0.022952009	0.00044137619
0.25913445	0.023051956	0.00044075069
0.25926594	0.023526549	0.00044536355
0.25939743	0.024325320	0.00045483116
0.25952892	0.022989385	0.00044195960
0.25966041	0.022891815	0.00044784669
0.25979189	0.022845560	0.00044369366
0.25992338	0.022467889	0.00044365907
0.26005487	0.022958636	0.00044945101
0.26018636	0.023354015	0.00045003158
0.26031785	0.022904180	0.00044657744
0.26044934	0.022290157	0.00044281221
0.26058083	0.024182444	0.00045987922
0.26071231	0.023079720	0.00045412783
0.26084380	0.022985645	0.00045075487
0.26097529	0.022793119	0.00045381025
0.26110678	0.022864019	0.00045183390
0.26123827	0.022972586	0.00045460842
0.26136976	0.023499303	0.00045754894
0.26150125	0.023630625	0.00046170957
0.26163274	0.023052148	0.00045535009
0.26176422	0.023588921	0.00046007500
0.26189571	0.023035201	0.00045906414
0.26202720	0.022445739	0.00045232254
0.26215869	0.023491365	0.00046162885
0.26229018	0.023314020	0.00046297554
0.26242167	0.022175989	0.00045191944
0.26255316	0.023896985	0.00046734955
0.26268465	0.023550244	0.00046987390
0.26281613	0.023067597	0.00046324627
0.26294762	0.023527133	0.00046628511
0.26307911	0.022395422	0.00045809154
0.26321060	0.023243051	0.00046858528
0.26334209	0.022649709	0.00046432802
0.26347358	0.023441650	0.00046885565
0.26360507	0.023359080	0.00046947652
0.26373655	0.023182935	0.00046791937
0.26386804	0.023197544	0.00047064426
0.26399953	0.022974352	0.00046846015
0.26413102	0.023545908	0.00047171142
0.26426251	0.023344242	0.00047225341
0.26439400	0.023080621	0.00046905390
0.26452549	0.022951987	0.00047512828
0.26465698	0.023324936	0.00047714464
0.26478846	0.023121292	0.00046994889
0.26491995	0.022925198	0.00047740211
0.26505144	0.022926324	0.00047191940
0.26518293	0.022892794	0.00047494671
0.26531442	0.022588325	0.00047382367
0.26544591	0.022764199	0.00047396373
[truncated: 567 more rows]
