# Supplementary material for: Invariant surface glycoprotein 65 of Trypanosoma brucei is a complement C3 receptor
Source: Nat Commun. 2022 Aug 29;13:5085. doi: 10.1038/s41467-022-32728-9 (PMC9424271; doi:10.1038/s41467-022-32728-9)
Supplement: Supplementary file 4 — supplementary data 2 [file 41467_2022_32728_MOESM4_ESM.zip › b21-414646_00187.dat]

0.0026000000	40.602113	0.13868366
0.0027314887	29.787179	0.10911201
0.0028629774	22.746945	0.091171769
0.0029944661	17.560476	0.076879263
0.0031259548	12.455049	0.059497584
0.0032574435	11.132050	0.058223165
0.0033889322	8.8973883	0.049205679
0.0035204209	11.700040	0.049128186
0.0036519096	12.571189	0.047255769
0.0037833983	10.216572	0.040164560
0.0039148870	8.4098483	0.035161498
0.0040463757	6.8672033	0.030567432
0.0041778644	5.6088925	0.025892835
0.0043093531	4.6706044	0.023198398
0.0044408418	3.8633914	0.020292085
0.0045723305	3.1576042	0.018345146
0.0047038192	2.9290742	0.016910736
0.0048353079	2.5305530	0.015259254
0.0049667966	2.2279945	0.014266782
0.0050982853	1.9273344	0.012570404
0.0052297740	1.7872997	0.012263372
0.0053612627	1.5558128	0.011048871
0.0054927514	1.4220548	0.010283169
0.0056242401	1.3015355	0.0098092994
0.0057557288	1.2218868	0.0092410855
0.0058872175	1.0967313	0.0086378222
0.0060187062	1.0332050	0.0083617161
0.0061501949	0.91795264	0.0075493509
0.0062816836	0.90412059	0.0076614886
0.0064131723	0.83639528	0.0072237376
0.0065446610	0.81933989	0.0070473192
0.0066761496	0.77087513	0.0068035464
0.0068076383	0.72994053	0.0064703005
0.0069391270	0.71031180	0.0064853109
0.0070706157	0.67327515	0.0062140828
0.0072021044	0.64476688	0.0060140513
0.0073335931	0.62692646	0.0059044246
0.0074650818	0.58686674	0.0055463600
0.0075965705	0.57240041	0.0055230323
0.0077280592	0.55007057	0.0053918124
0.0078595479	0.51451579	0.0050899763
0.0079910366	0.50344239	0.0050649050
0.0081225253	0.47567789	0.0047824337
0.0082540140	0.46374273	0.0047489106
0.0083855027	0.46043588	0.0047500442
0.0085169914	0.42780289	0.0044850857
0.0086484801	0.41414212	0.0043808009
0.0087799688	0.39165679	0.0041850745
0.0089114575	0.37714356	0.0041285118
0.0090429462	0.36667324	0.0040423329
0.0091744349	0.34252381	0.0038733558
0.0093059236	0.32975680	0.0037557332
0.0094374123	0.31789007	0.0036631157
0.0095689010	0.30381108	0.0035234095
0.0097003897	0.30284647	0.0035462504
0.0098318784	0.28646142	0.0033996716
0.0099633671	0.27644339	0.0033034227
0.010094856	0.26674395	0.0032349834
0.010226345	0.24618689	0.0030342614
0.010357833	0.24741573	0.0031203663
0.010489322	0.22866122	0.0029115238
0.010620811	0.21563779	0.0028076026
0.010752299	0.21637766	0.0028001989
0.010883788	0.19289126	0.0025892027
0.011015277	0.19292946	0.0026364456
0.011146765	0.18738232	0.0025179792
0.011278254	0.17509757	0.0024246717
0.011409743	0.16567703	0.0023341740
0.011541231	0.15695552	0.0022374323
0.011672720	0.15335076	0.0022175892
0.011804209	0.14413137	0.0020685398
0.011935698	0.14012787	0.0020351174
0.012067186	0.13484896	0.0019845756
0.012198675	0.12795386	0.0018701828
0.012330164	0.11788136	0.0017991387
0.012461652	0.11248161	0.0017374907
0.012593141	0.10870154	0.0016693706
0.012724630	0.10747126	0.0016600970
0.012856118	0.098689196	0.0015410776
0.012987607	0.098851393	0.0015598607
0.013119096	0.093573388	0.0014845417
0.013250585	0.093969194	0.0014709638
0.013382073	0.091522169	0.0014565912
0.013513562	0.084862341	0.0013817442
0.013645051	0.083703535	0.0013818746
0.013776539	0.081941171	0.0013594676
0.013908028	0.079371582	0.0013155672
0.014039517	0.077450201	0.0012929894
0.014171005	0.076888379	0.0012805744
0.014302494	0.073563499	0.0012546031
0.014433983	0.074540405	0.0012632111
0.014565472	0.073275744	0.0012265531
0.014696960	0.070510289	0.0012101241
0.014828449	0.065817050	0.0011521933
0.014959938	0.067766450	0.0011760868
0.015091426	0.066050836	0.0011636175
0.015222915	0.062319500	0.0011030239
0.015354404	0.065066220	0.0011322939
0.015485892	0.062624715	0.0010995106
0.015617381	0.061979151	0.0010973456
0.015748870	0.062367953	0.0011007735
0.015880359	0.059237735	0.0010566052
0.016011847	0.059830082	0.0010609655
0.016143336	0.056077685	0.0010178891
0.016274825	0.053706805	0.0010000331
0.016406313	0.054806395	0.0010009280
0.016537802	0.053392787	0.00098068221
0.016669291	0.054161999	0.00098441262
0.016800779	0.054414903	0.00098573989
0.016932268	0.058193538	0.0010146493
0.017063757	0.058468493	0.0010124229
0.017195246	0.059960544	0.0010164064
0.017326734	0.058864758	0.0010072802
0.017458223	0.058087162	0.00099368690
0.017589712	0.056717918	0.00097844362
0.017721200	0.058053389	0.00099598278
0.017852689	0.056602187	0.00096042338
0.017984178	0.055544657	0.00096308064
0.018115666	0.054149230	0.00094472806
0.018247155	0.053286302	0.00093177929
0.018378644	0.052892331	0.00093172711
0.018510133	0.052632139	0.00091932176
0.018641621	0.050640879	0.00089850860
0.018773110	0.049083029	0.00088050584
0.018904599	0.049163558	0.00088164253
0.019036087	0.049383666	0.00087870874
0.019167576	0.048368413	0.00086294014
0.019299065	0.049223558	0.00086483889
0.019430553	0.050032001	0.00087797476
0.019562042	0.047041019	0.00084437108
0.019693531	0.047179989	0.00084404554
0.019825019	0.045967829	0.00082646957
0.019956508	0.046945060	0.00083208527
0.020087997	0.046094043	0.00082728843
0.020219486	0.046142177	0.00082152799
0.020350974	0.044057813	0.00080871364
0.020482463	0.043102996	0.00078515728
0.020613952	0.042689569	0.00078158795
0.020745440	0.043022351	0.00078892354
0.020876929	0.042920178	0.00077856788
0.021008418	0.041898918	0.00077104469
0.021139906	0.042693358	0.00077187558
0.021271395	0.041970325	0.00076094421
0.021402884	0.039750293	0.00074443805
0.021534373	0.041041518	0.00075081824
0.021665861	0.041799696	0.00075602413
0.021797350	0.039558413	0.00073368676
0.021928839	0.039618011	0.00072521581
0.022060327	0.040222103	0.00073735250
0.022191816	0.038968125	0.00071831080
0.022323305	0.039949405	0.00072969518
0.022454793	0.038460574	0.00071171760
0.022586282	0.037175141	0.00069403823
0.022717771	0.036068290	0.00068979203
0.022849260	0.035239019	0.00067593054
0.022980748	0.035382518	0.00067956445
0.023112237	0.036787091	0.00068472139
0.023243726	0.035351422	0.00066913497
0.023375214	0.036282362	0.00068113014
0.023506703	0.039206570	0.00070185826
0.023638192	0.037364753	0.00068573071
0.023769680	0.037893433	0.00068920907
0.023901169	0.037088890	0.00067935152
0.024032658	0.037544375	0.00068073776
0.024164147	0.037999434	0.00068218964
0.024295635	0.037080684	0.00067055825
0.024427124	0.035951557	0.00065852805
0.024558613	0.036581371	0.00066103695
0.024690101	0.036181176	0.00066574482
0.024821590	0.035914767	0.00065493947
0.024953079	0.036301902	0.00065461674
0.025084567	0.036257946	0.00065645546
0.025216056	0.037576690	0.00066018533
0.025347545	0.036582792	0.00065829296
0.025479034	0.035464086	0.00064360319
0.025610522	0.035903522	0.00064153116
0.025742011	0.036929454	0.00065067177
0.025873500	0.036688699	0.00064400537
0.026004988	0.036160641	0.00064326648
0.026136477	0.036305044	0.00064042182
0.026267966	0.035384658	0.00062795526
0.026399454	0.035718198	0.00063292624
0.026530943	0.035143371	0.00062372498
0.026662432	0.034885237	0.00062494482
0.026793920	0.035500785	0.00062532922
0.026925409	0.035544786	0.00062396397
0.027056898	0.034193051	0.00061597452
0.027188387	0.035329738	0.00061616581
0.027319875	0.034529239	0.00061560220
0.027451364	0.035044902	0.00061418191
0.027582853	0.034124434	0.00060316753
0.027714341	0.034545959	0.00060720534
0.027845830	0.034673823	0.00060322525
0.027977319	0.034472535	0.00060582128
0.028108807	0.034486779	0.00060089153
0.028240296	0.034499098	0.00060018629
0.028371785	0.034629618	0.00060046799
0.028503274	0.034841263	0.00060011933
0.028634762	0.033730570	0.00059043355
0.028766251	0.033502963	0.00058838226
0.028897740	0.032548034	0.00057487708
0.029029228	0.032628936	0.00057732321
0.029160717	0.034357680	0.00059107530
0.029292206	0.032375887	0.00057256295
0.029423694	0.033414246	0.00058145787
0.029555183	0.033631478	0.00057455046
0.029686672	0.031873790	0.00056766361
0.029818161	0.033904304	0.00058126372
0.029949649	0.032775015	0.00056829055
0.030081138	0.032973827	0.00057033279
0.030212627	0.033785407	0.00057107522
0.030344115	0.032827394	0.00056571007
0.030475604	0.032894636	0.00056670078
0.030607093	0.032763982	0.00056207657
0.030738581	0.033667958	0.00056986641
0.030870070	0.033779207	0.00056475863
0.031001559	0.032556241	0.00055506001
0.031133048	0.032465506	0.00055556912
0.031264536	0.031348025	0.00054490543
0.031396025	0.032016982	0.00055149354
0.031527514	0.033151643	0.00055539472
0.031659002	0.032505676	0.00054870818
0.031790491	0.031568127	0.00054462828
0.031921980	0.031303757	0.00053803231
0.032053468	0.031373977	0.00053996432
0.032184957	0.031101114	0.00053282880
0.032316446	0.032845668	0.00054484946
0.032447935	0.032482080	0.00054652392
0.032579423	0.031102150	0.00053142414
0.032710912	0.032072313	0.00053899232
0.032842401	0.032421798	0.00053940767
0.032973889	0.031524259	0.00052952993
0.033105378	0.030556143	0.00052524323
0.033236867	0.031392133	0.00052692805
0.033368355	0.030018338	0.00052559120
0.033499844	0.031014392	0.00053269949
0.033631333	0.031164357	0.00053306469
0.033762822	0.030184881	0.00053322519
0.033894310	0.031198414	0.00053989731
0.034025799	0.030356879	0.00053319272
0.034157288	0.029434016	0.00052481330
0.034288776	0.030197495	0.00053274714
0.034420265	0.030244293	0.00053737461
0.034551754	0.030294905	0.00053295040
0.034683242	0.030671470	0.00053718840
0.034814731	0.029383810	0.00052476839
0.034946220	0.029272579	0.00052562732
0.035077708	0.029541039	0.00053324996
0.035209197	0.029892994	0.00053334216
0.035340686	0.030489804	0.00053417325
0.035472175	0.029959939	0.00053924629
0.035603663	0.028792600	0.00053236091
0.035735152	0.028664499	0.00053903773
0.035866641	0.029515614	0.00054534973
0.035998129	0.029796423	0.00054568769
0.036129618	0.028263351	0.00053587815
0.036261107	0.028615236	0.00053704964
0.036392595	0.028289790	0.00054358255
0.036524084	0.029670681	0.00055186452
0.036655573	0.028843861	0.00053978822
0.036787062	0.029151941	0.00054738127
0.036918550	0.029065677	0.00054336213
0.037050039	0.030000347	0.00055793822
0.037181528	0.029154012	0.00054627646
0.037313016	0.029114106	0.00054931587
0.037444505	0.028835976	0.00054816220
0.037575994	0.029092647	0.00054738237
0.037707482	0.028629680	0.00055062225
0.037838971	0.028836916	0.00055287032
0.037970460	0.029138335	0.00055077104
0.038101949	0.029038972	0.00055334402
0.038233437	0.029880825	0.00055366521
0.038364926	0.029473769	0.00054878620
0.038496415	0.029247952	0.00054347364
0.038627903	0.029895209	0.00054256488
0.038759392	0.029946889	0.00054575168
0.038890881	0.029006237	0.00053258355
0.039022369	0.029007591	0.00053572814
0.039153858	0.029299564	0.00053549176
0.039285347	0.030219598	0.00053858358
0.039416836	0.030266258	0.00054242965
0.039548324	0.030856493	0.00054314095
0.039679813	0.029826315	0.00053262039
0.039811302	0.029148414	0.00052993078
0.039942790	0.029296859	0.00053022417
0.040074279	0.030229718	0.00053959393
0.040205768	0.029741482	0.00053028019
0.040337256	0.029559029	0.00052827589
0.040468745	0.029469996	0.00052755860
0.040600234	0.029356316	0.00052511391
0.040731723	0.029796559	0.00052972706
0.040863211	0.030203523	0.00053154432
0.040994700	0.030606386	0.00053353274
0.041126189	0.028458634	0.00051832627
0.041257677	0.028867685	0.00051769785
0.041389166	0.029076018	0.00051925781
0.041520655	0.029262430	0.00052095287
0.041652143	0.029676713	0.00052248492
0.041783632	0.030051328	0.00052665416
0.041915121	0.028811835	0.00051473688
0.042046610	0.030177764	0.00052711383
0.042178098	0.029721752	0.00052051733
0.042309587	0.029628292	0.00052002537
0.042441076	0.029804131	0.00052013647
0.042572564	0.029632408	0.00051873131
0.042704053	0.029770322	0.00051559719
0.042835542	0.030315703	0.00052494882
0.042967030	0.029538910	0.00051727938
0.043098519	0.028663646	0.00051312598
0.043230008	0.029409918	0.00051449211
0.043361496	0.029921366	0.00051472972
0.043492985	0.029269330	0.00051520017
0.043624474	0.029392108	0.00051208311
0.043755963	0.030256082	0.00052085998
0.043887451	0.029895934	0.00051438006
0.044018940	0.028834009	0.00050541670
0.044150429	0.029752689	0.00051808897
0.044281917	0.030393788	0.00051680198
0.044413406	0.029266476	0.00051085500
0.044544895	0.028440661	0.00050133128
0.044676383	0.029291372	0.00050757941
0.044807872	0.028838380	0.00050552052
0.044939361	0.029783564	0.00051066640
0.045070850	0.030202945	0.00051286599
0.045202338	0.029247970	0.00050545345
0.045333827	0.029045170	0.00050115749
0.045465316	0.029155174	0.00050633603
0.045596804	0.029147959	0.00050363184
0.045728293	0.029203940	0.00050351079
0.045859782	0.028878927	0.00050062100
0.045991270	0.029428611	0.00050170556
0.046122759	0.029001894	0.00050166759
0.046254248	0.029588866	0.00051294195
0.046385737	0.028626626	0.00050640866
0.046517225	0.030061866	0.00052139387
0.046648714	0.029903439	0.00052159549
0.046780203	0.030251587	0.00053088955
0.046911691	0.029117831	0.00052067484
0.047043180	0.029830456	0.00052623769
0.047174669	0.029577131	0.00052561987
0.047306157	0.028603991	0.00051820683
0.047437646	0.030478189	0.00053674939
0.047569135	0.029447425	0.00053288611
0.047700624	0.028150703	0.00051616431
0.047832112	0.029458582	0.00053107851
0.047963601	0.029408998	0.00052734942
0.048095090	0.029017965	0.00052980152
0.048226578	0.029624907	0.00053710647
0.048358067	0.029116940	0.00052811954
0.048489556	0.028487961	0.00052429729
0.048621044	0.028635643	0.00052819002
0.048752533	0.029921069	0.00054274644
0.048884022	0.030976811	0.00054783803
0.049015511	0.030418100	0.00054328095
0.049146999	0.028793655	0.00053158278
0.049278488	0.029118165	0.00053377522
0.049409977	0.030115356	0.00054537703
0.049541465	0.029131240	0.00053466312
0.049672954	0.029775947	0.00054244245
0.049804443	0.028540925	0.00053151703
0.049935931	0.030440561	0.00054925968
0.050067420	0.028729433	0.00053642991
0.050198909	0.028777273	0.00053752620
0.050330398	0.030505942	0.00054919090
0.050461886	0.028841652	0.00053680653
0.050593375	0.029509527	0.00054491358
0.050724864	0.029768295	0.00054785348
0.050856352	0.028111118	0.00053533132
0.050987841	0.028686334	0.00053578085
0.051119330	0.029666294	0.00054328792
0.051250818	0.030049189	0.00055055125
0.051382307	0.030226220	0.00055458856
0.051513796	0.029706936	0.00054671585
0.051645284	0.029378794	0.00054333432
0.051776773	0.029370933	0.00054661543
0.051908262	0.030066245	0.00055075943
0.052039751	0.028787188	0.00054239084
0.052171239	0.029589063	0.00054813150
0.052302728	0.029977810	0.00055564744
0.052434217	0.029813398	0.00054895371
0.052565705	0.029780140	0.00055439478
0.052697194	0.029894858	0.00055255257
0.052828683	0.028527875	0.00054456842
0.052960171	0.029911323	0.00055305285
0.053091660	0.030521331	0.00055331858
0.053223149	0.028658798	0.00054499037
0.053354638	0.030061094	0.00055737519
0.053486126	0.029587530	0.00055175490
0.053617615	0.030105452	0.00055492216
0.053749104	0.030753978	0.00056092540
0.053880592	0.029783520	0.00055139595
0.054012081	0.029128142	0.00055254716
0.054143570	0.029919292	0.00055764629
0.054275058	0.029730252	0.00055464141
0.054406547	0.029744130	0.00055148522
0.054538036	0.027838411	0.00054387634
0.054669525	0.028891602	0.00054915470
0.054801013	0.028863441	0.00055111480
0.054932502	0.029482731	0.00055439781
0.055063991	0.029183305	0.00054866294
0.055195479	0.029960185	0.00055933837
0.055326968	0.029349817	0.00055342445
0.055458457	0.029684115	0.00055748040
0.055589945	0.030346611	0.00056147365
0.055721434	0.029584059	0.00055199039
0.055852923	0.029771460	0.00056325246
0.055984412	0.029916944	0.00056164003
0.056115900	0.029893124	0.00055891336
0.056247389	0.029684206	0.00055821756
0.056378878	0.029047434	0.00055037404
0.056510366	0.029676948	0.00056063644
0.056641855	0.029087547	0.00055340294
0.056773344	0.030161015	0.00056413358
0.056904832	0.028335890	0.00055079265
0.057036321	0.029291650	0.00055289572
0.057167810	0.027880550	0.00054443712
0.057299299	0.029319730	0.00055582603
0.057430787	0.029953315	0.00055895219
0.057562276	0.029360957	0.00055725177
0.057693765	0.028362506	0.00054184807
0.057825253	0.029428151	0.00055686063
0.057956742	0.028575742	0.00054874175
0.058088231	0.029124130	0.00055223921
0.058219719	0.028722300	0.00055314580
0.058351208	0.029823431	0.00055383188
0.058482697	0.030356965	0.00056237141
0.058614186	0.030107986	0.00056197359
0.058745674	0.029189565	0.00054797697
0.058877163	0.029876307	0.00055510773
0.059008652	0.028724524	0.00054034597
0.059140140	0.029495689	0.00055285709
0.059271629	0.029346146	0.00054951398
0.059403118	0.029700603	0.00054860948
0.059534606	0.027939926	0.00053810633
0.059666095	0.027940936	0.00053111377
0.059797584	0.029555296	0.00054649829
0.059929072	0.029114254	0.00054616343
0.060060561	0.028947030	0.00053937425
0.060192050	0.028367902	0.00054002604
0.060323539	0.028296548	0.00053301997
0.060455027	0.028690957	0.00054173207
0.060586516	0.028739409	0.00054180846
0.060718005	0.029424245	0.00054247530
0.060849493	0.029141508	0.00054150069
0.060980982	0.029946577	0.00054934327
0.061112471	0.029569591	0.00054198633
0.061243959	0.029064497	0.00054581194
0.061375448	0.029774010	0.00054451816
0.061506937	0.028674651	0.00053678771
0.061638426	0.028697352	0.00053633360
0.061769914	0.028773771	0.00053648826
0.061901403	0.027366151	0.00052731270
0.062032892	0.029168899	0.00053378311
0.062164380	0.028613702	0.00053503010
0.062295869	0.028047473	0.00053112353
0.062427358	0.028505030	0.00053434011
0.062558846	0.030254024	0.00055253366
0.062690335	0.029184048	0.00053531504
0.062821824	0.029111577	0.00053874996
0.062953313	0.029622156	0.00054277751
0.063084801	0.029077003	0.00053669209
0.063216290	0.028795520	0.00053809125
0.063347779	0.028366917	0.00053072973
0.063479267	0.028373823	0.00052798367
0.063610756	0.030174902	0.00054804343
0.063742245	0.029064204	0.00053537994
0.063873733	0.029898217	0.00054458763
0.064005222	0.028861302	0.00053359532
0.064136711	0.029429320	0.00053796771
0.064268200	0.029192464	0.00053646927
0.064399688	0.028336481	0.00052665545
0.064531177	0.029236794	0.00053747124
0.064662666	0.029322507	0.00053489813
0.064794154	0.028321811	0.00052809517
0.064925643	0.029866239	0.00054195682
0.065057132	0.028399880	0.00053001071
0.065188620	0.028168215	0.00052793493
0.065320109	0.029447059	0.00053529620
0.065451598	0.029344668	0.00053383728
0.065583087	0.029090917	0.00053438808
0.065714575	0.029667968	0.00053495280
0.065846064	0.029681773	0.00053873241
0.065977553	0.029025697	0.00053247597
0.066109041	0.029248935	0.00053203842
0.066240530	0.028701927	0.00053055828
0.066372019	0.028862591	0.00052821792
0.066503507	0.028011726	0.00052387446
0.066634996	0.029053058	0.00052857720
0.066766485	0.028995411	0.00053135952
0.066897973	0.028855767	0.00052860196
0.067029462	0.028642587	0.00052746323
0.067160951	0.028181299	0.00052625503
0.067292440	0.028177017	0.00052143087
0.067423928	0.029207318	0.00052719842
0.067555417	0.029511871	0.00053255794
0.067686906	0.029419475	0.00053096284
0.067818394	0.029000458	0.00052863987
0.067949883	0.029612721	0.00053195537
0.068081372	0.028279231	0.00052041208
0.068212860	0.028882584	0.00052551095
0.068344349	0.028834608	0.00052648288
0.068475838	0.028601237	0.00052454411
0.068607327	0.028263374	0.00052144356
0.068738815	0.028842623	0.00052219750
0.068870304	0.029685756	0.00053286551
0.069001793	0.028636532	0.00052063791
0.069133281	0.029129669	0.00052574625
0.069264770	0.029443585	0.00053196786
0.069396259	0.028880212	0.00052056925
0.069527747	0.029543830	0.00052904036
0.069659236	0.029529097	0.00052875827
0.069790725	0.029166488	0.00052509709
0.069922214	0.029238880	0.00052614114
0.070053702	0.029189059	0.00052275522
0.070185191	0.029517259	0.00052893207
0.070316680	0.029513882	0.00052419289
0.070448168	0.029811964	0.00052985357
0.070579657	0.028135248	0.00051820872
0.070711146	0.028514889	0.00051605618
0.070842634	0.027909142	0.00051605988
0.070974123	0.027923837	0.00051151601
0.071105612	0.029276082	0.00052361492
0.071237101	0.029273863	0.00052431847
0.071368589	0.028292597	0.00051274764
0.071500078	0.028333754	0.00051786517
0.071631567	0.028365128	0.00051649325
0.071763055	0.028042555	0.00051204269
0.071894544	0.028341423	0.00051540961
0.072026033	0.028125128	0.00050802897
0.072157521	0.028225376	0.00051604851
0.072289010	0.028498533	0.00051709122
0.072420499	0.028644873	0.00051658614
0.072551988	0.027546937	0.00050661429
0.072683476	0.028402535	0.00051125044
0.072814965	0.027392751	0.00050643791
0.072946454	0.027014696	0.00050441983
0.073077942	0.027577439	0.00050451552
0.073209431	0.027612686	0.00050838770
0.073340920	0.027555194	0.00050616920
0.073472408	0.027569471	0.00050533749
0.073603897	0.027744677	0.00050920073
0.073735386	0.027072992	0.00049969575
0.073866875	0.026930611	0.00050024842
0.073998363	0.028005648	0.00050850471
0.074129852	0.026801187	0.00050089559
0.074261341	0.028603374	0.00051384343
0.074392829	0.028097980	0.00050588075
0.074524318	0.027831188	0.00050954223
0.074655807	0.026923859	0.00049767063
0.074787295	0.027696250	0.00050439726
0.074918784	0.027703579	0.00050610152
0.075050273	0.027087102	0.00049843550
0.075181761	0.027157665	0.00049975771
0.075313250	0.027772185	0.00050545353
0.075444739	0.027847323	0.00050458266
0.075576228	0.028309127	0.00050923329
0.075707716	0.027546145	0.00049991032
0.075839205	0.027417227	0.00050168030
0.075970694	0.027292184	0.00049960964
0.076102182	0.027240707	0.00049651483
0.076233671	0.027735848	0.00050404979
0.076365160	0.027353744	0.00049724975
0.076496648	0.027445744	0.00049908508
0.076628137	0.027760295	0.00050238513
0.076759626	0.027501633	0.00049798952
0.076891115	0.027218554	0.00049938507
0.077022603	0.027183999	0.00049470998
0.077154092	0.027775509	0.00050004475
0.077285581	0.027918740	0.00050199740
0.077417069	0.027039659	0.00049400550
0.077548558	0.026937485	0.00049411395
0.077680047	0.027337196	0.00049501196
0.077811535	0.027061436	0.00049445898
0.077943024	0.026982641	0.00049418269
0.078074513	0.026313666	0.00048674631
0.078206002	0.026898699	0.00049514456
0.078337490	0.026737298	0.00048858670
0.078468979	0.026947310	0.00049093901
0.078600468	0.026886677	0.00049381992
0.078731956	0.027267742	0.00049402761
0.078863445	0.026533109	0.00049079618
0.078994934	0.026953133	0.00049163889
0.079126422	0.027370442	0.00049522346
0.079257911	0.027399444	0.00049483050
0.079389400	0.026493619	0.00048651217
0.079520889	0.026778250	0.00048984703
0.079652377	0.027015170	0.00049108796
0.079783866	0.025987976	0.00048042762
0.079915355	0.025585340	0.00048206004
0.080046843	0.027072685	0.00049029204
0.080178332	0.026542311	0.00048606421
0.080309821	0.026211080	0.00048586069
0.080441309	0.026660432	0.00048274963
0.080572798	0.026209880	0.00048387088
0.080704287	0.026795802	0.00048967098
0.080835776	0.026346844	0.00048469318
0.080967264	0.025991340	0.00048409353
0.081098753	0.025775214	0.00047696377
0.081230242	0.026572804	0.00048454980
0.081361730	0.026859826	0.00048506663
0.081493219	0.026010049	0.00047929005
0.081624708	0.026960432	0.00048781402
0.081756196	0.025454730	0.00047044804
0.081887685	0.027304682	0.00049050999
0.082019174	0.026492874	0.00048410931
0.082150663	0.026326429	0.00048303522
0.082282151	0.026685780	0.00048595721
0.082413640	0.025947682	0.00047701906
0.082545129	0.025536036	0.00047392658
0.082676617	0.026754754	0.00048521284
0.082808106	0.026758505	0.00048326318
0.082939595	0.025994147	0.00047948408
0.083071083	0.026246652	0.00047587183
0.083202572	0.025766806	0.00047545790
0.083334061	0.025660742	0.00047755742
0.083465549	0.025829836	0.00047449969
0.083597038	0.026215983	0.00048108946
0.083728527	0.026679651	0.00047787645
0.083860016	0.027373464	0.00048796773
0.083991504	0.026695859	0.00048081129
0.084122993	0.025879665	0.00047517479
0.084254482	0.026251927	0.00047827474
0.084385970	0.026278161	0.00047768141
0.084517459	0.027029195	0.00048189107
0.084648948	0.026218288	0.00047893057
0.084780436	0.026014096	0.00047272840
0.084911925	0.025879223	0.00047328982
0.085043414	0.026636020	0.00047773895
0.085174903	0.026695377	0.00047888035
0.085306391	0.025561539	0.00047292660
0.085437880	0.025932994	0.00047240963
0.085569369	0.026031776	0.00047457345
0.085700857	0.025835454	0.00047010124
0.085832346	0.026086314	0.00047275493
0.085963835	0.025708530	0.00047277241
0.086095323	0.026220283	0.00047284146
0.086226812	0.026229944	0.00047368982
0.086358301	0.025690621	0.00046908101
0.086489790	0.026068459	0.00047118065
0.086621278	0.026198207	0.00047398904
0.086752767	0.026066690	0.00047145585
0.086884256	0.025913986	0.00047050495
0.087015744	0.025674615	0.00046872014
0.087147233	0.026129777	0.00047131924
0.087278722	0.026224471	0.00047480067
0.087410210	0.026112523	0.00047014536
0.087541699	0.026239264	0.00047184952
0.087673188	0.026115530	0.00047102728
0.087804677	0.025950446	0.00046759546
0.087936165	0.024938869	0.00046223689
0.088067654	0.025690170	0.00046804790
0.088199143	0.026121918	0.00046814977
0.088330631	0.025930839	0.00046893860
0.088462120	0.026169556	0.00046883605
0.088593609	0.026018945	0.00047152907
0.088725097	0.025775366	0.00046532241
0.088856586	0.026200752	0.00046914357
0.088988075	0.024956596	0.00046143192
0.089119564	0.025051360	0.00045973580
0.089251052	0.025467688	0.00046452970
0.089382541	0.024979424	0.00045916643
0.089514030	0.025265175	0.00045952086
0.089645518	0.025578942	0.00046428902
0.089777007	0.026142371	0.00046667059
0.089908496	0.025372422	0.00046386925
0.090039984	0.025138931	0.00046137409
0.090171473	0.025928659	0.00046235898
0.090302962	0.026060731	0.00046720414
0.090434451	0.025493310	0.00046051690
0.090565939	0.024743503	0.00045800591
0.090697428	0.025634084	0.00046309490
0.090828917	0.025633114	0.00045796004
0.090960405	0.025933414	0.00046530250
0.091091894	0.025921446	0.00046357661
0.091223383	0.025035602	0.00045759017
0.091354871	0.025563405	0.00046247963
0.091486360	0.025587089	0.00047169712
0.091617849	0.025164526	0.00047084502
0.091749337	0.025763653	0.00048030660
0.091880826	0.025894404	0.00048415382
0.092012315	0.025509376	0.00048392729
0.092143804	0.026206241	0.00048864227
0.092275292	0.025061092	0.00048617173
0.092406781	0.026063691	0.00049401962
0.092538270	0.025112427	0.00049079325
0.092669758	0.025351704	0.00049444934
0.092801247	0.025349912	0.00047922637
0.092932736	0.025244561	0.00048002244
0.093064224	0.025469664	0.00047684103
0.093195713	0.024869653	0.00047017217
0.093327202	0.025562434	0.00047487775
0.093458691	0.024681089	0.00046267064
0.093590179	0.025339332	0.00047291194
0.093721668	0.025390249	0.00047102315
0.093853157	0.025432450	0.00047182889
0.093984645	0.024687557	0.00046532097
0.094116134	0.025321319	0.00046717172
0.094247623	0.024477139	0.00045920893
0.094379111	0.024449442	0.00046058721
0.094510600	0.024542210	0.00045990635
0.094642089	0.025250294	0.00046705788
0.094773578	0.025161169	0.00046110363
0.094905066	0.024593645	0.00045895702
0.095036555	0.025296353	0.00046774286
0.095168044	0.025406836	0.00046160580
0.095299532	0.024554673	0.00045704444
0.095431021	0.024867400	0.00045728898
0.095562510	0.023915204	0.00045161986
0.095693998	0.024823019	0.00046128987
0.095825487	0.025540971	0.00046028460
0.095956976	0.024043052	0.00045307613
0.096088465	0.023799035	0.00044752521
0.096219953	0.024075290	0.00045297016
0.096351442	0.025422253	0.00046175412
0.096482931	0.024377256	0.00045228046
0.096614419	0.023915780	0.00044705345
0.096745908	0.025025590	0.00045871021
0.096877397	0.025696474	0.00046164913
0.097008885	0.024969826	0.00045768350
0.097140374	0.025201036	0.00045828956
0.097271863	0.024588398	0.00045344754
0.097403352	0.024563628	0.00045117845
0.097534840	0.023627471	0.00044235270
0.097666329	0.024132835	0.00045063338
0.097797818	0.024201108	0.00044331545
0.097929306	0.024777058	0.00045178997
0.098060795	0.024483279	0.00044757766
0.098192284	0.024064925	0.00044215589
0.098323772	0.024849966	0.00045072380
0.098455261	0.023931841	0.00043979035
0.098586750	0.024775598	0.00044523006
0.098718239	0.024208176	0.00044046464
0.098849727	0.024647470	0.00044214681
0.098981216	0.024413070	0.00044244850
0.099112705	0.024714695	0.00044257352
0.099244193	0.024038030	0.00043720222
0.099375682	0.023996580	0.00043868196
0.099507171	0.023579187	0.00043388585
0.099638659	0.024396035	0.00044563988
0.099770148	0.023866756	0.00043716168
0.099901637	0.024341550	0.00044005590
0.10003313	0.024849541	0.00044481550
0.10016461	0.023931690	0.00043798582
0.10029610	0.024566839	0.00044573103
0.10042759	0.024359521	0.00044034226
0.10055908	0.024438992	0.00044409149
0.10069057	0.023998690	0.00044003169
0.10082206	0.024285546	0.00044015668
0.10095355	0.023989403	0.00044070013
0.10108504	0.024197388	0.00043910842
0.10121652	0.024302692	0.00043933667
0.10134801	0.023385907	0.00043584146
0.10147950	0.024020015	0.00043765779
0.10161099	0.025233619	0.00044608500
0.10174248	0.024284192	0.00043935830
0.10187397	0.024421086	0.00043834102
0.10200546	0.023599460	0.00043671813
0.10213694	0.023826667	0.00043265064
0.10226843	0.023960143	0.00043658029
0.10239992	0.024587776	0.00044108269
0.10253141	0.025056774	0.00043835547
0.10266290	0.023638802	0.00043565256
0.10279439	0.023719675	0.00043362733
0.10292588	0.023506733	0.00043271852
0.10305737	0.024038222	0.00043659799
0.10318885	0.024464223	0.00043585873
0.10332034	0.024785353	0.00043860279
0.10345183	0.023974438	0.00043336322
0.10358332	0.023686386	0.00043148844
0.10371481	0.024656180	0.00043792024
0.10384630	0.023981747	0.00043300134
0.10397779	0.024319935	0.00043621753
0.10410928	0.023744798	0.00043284289
0.10424076	0.023709647	0.00043173398
0.10437225	0.023799802	0.00043264196
0.10450374	0.023847208	0.00042809536
0.10463523	0.023954769	0.00043372205
0.10476672	0.024179803	0.00043444071
0.10489821	0.023793538	0.00043147690
0.10502970	0.023954237	0.00043144970
0.10516118	0.023932076	0.00043059429
0.10529267	0.023964757	0.00043343892
0.10542416	0.023641545	0.00042906183
0.10555565	0.023600192	0.00042714250
0.10568714	0.023789397	0.00042882094
0.10581863	0.024398541	0.00043270677
0.10595012	0.023774033	0.00042678621
0.10608161	0.023708254	0.00043027253
0.10621309	0.023977823	0.00042881127
0.10634458	0.023765903	0.00042661217
0.10647607	0.023555946	0.00042667092
0.10660756	0.023746645	0.00042685132
0.10673905	0.023923681	0.00043051714
0.10687054	0.024131859	0.00043441386
0.10700203	0.023783291	0.00043884691
0.10713352	0.024246176	0.00044376657
0.10726500	0.023200442	0.00044237600
0.10739649	0.023767691	0.00045026376
0.10752798	0.024168244	0.00045116750
0.10765947	0.023426953	0.00045054231
0.10779096	0.024105323	0.00045524800
0.10792245	0.023936649	0.00045855708
0.10805394	0.023924287	0.00045907499
0.10818542	0.023857457	0.00045848032
0.10831691	0.023612040	0.00045863971
0.10844840	0.024371900	0.00046532496
0.10857989	0.023672523	0.00046396789
0.10871138	0.024105904	0.00047039150
0.10884287	0.023346590	0.00046166640
0.10897436	0.024209904	0.00047048656
0.10910585	0.023942287	0.00047366825
0.10923733	0.023299329	0.00046302585
0.10936882	0.023703459	0.00047567797
0.10950031	0.024275299	0.00047431996
0.10963180	0.023532224	0.00047202867
0.10976329	0.024731480	0.00048312382
0.10989478	0.024430381	0.00048280971
0.11002627	0.023475924	0.00047866028
0.11015776	0.023791498	0.00047585597
0.11028924	0.023612993	0.00047951684
0.11042073	0.023259901	0.00048127689
0.11055222	0.024157849	0.00048293444
0.11068371	0.023817183	0.00048378022
0.11081520	0.023231127	0.00047846779
0.11094669	0.024341132	0.00048823654
0.11107818	0.023442609	0.00048508007
0.11120966	0.024156659	0.00049054798
0.11134115	0.024156522	0.00049268108
0.11147264	0.024266060	0.00049003903
0.11160413	0.023390042	0.00048595813
0.11173562	0.024197447	0.00049612831
0.11186711	0.023738899	0.00047578048
0.11199860	0.023955805	0.00047842623
0.11213009	0.023293967	0.00046611501
0.11226157	0.023602118	0.00046451745
0.11239306	0.024264855	0.00046940858
0.11252455	0.024079603	0.00046641031
0.11265604	0.023463909	0.00046132987
0.11278753	0.023631188	0.00045785536
0.11291902	0.023564595	0.00045749199
0.11305051	0.023814976	0.00046125763
0.11318200	0.023955309	0.00045623503
0.11331348	0.023309598	0.00045138913
0.11344497	0.024608027	0.00045992106
0.11357646	0.023921413	0.00045146509
0.11370795	0.023374496	0.00044940877
0.11383944	0.023683377	0.00045267249
0.11397093	0.023325197	0.00044748952
0.11410242	0.023899408	0.00045280023
0.11423390	0.023629224	0.00044413390
0.11436539	0.024166856	0.00045517878
0.11449688	0.024246801	0.00045028279
0.11462837	0.023886263	0.00045180521
0.11475986	0.024249718	0.00044992059
0.11489135	0.023240499	0.00044002291
0.11502284	0.023422352	0.00044643594
0.11515433	0.024092390	0.00044815864
0.11528581	0.023655490	0.00044387771
0.11541730	0.023779875	0.00044314292
0.11554879	0.023223589	0.00043821850
0.11568028	0.023602773	0.00044374564
0.11581177	0.023480502	0.00044123270
0.11594326	0.024065532	0.00044471476
0.11607475	0.024666228	0.00044834637
0.11620624	0.023588991	0.00043895400
0.11633772	0.023840559	0.00044175311
0.11646921	0.023961871	0.00044188363
0.11660070	0.023960266	0.00044114167
0.11673219	0.023788233	0.00043817640
0.11686368	0.023179965	0.00043398003
0.11699517	0.023280169	0.00043352243
0.11712666	0.023648974	0.00043703451
0.11725814	0.023481244	0.00043107095
0.11738963	0.023503179	0.00043239401
0.11752112	0.023021048	0.00042770782
0.11765261	0.023678023	0.00043357386
0.11778410	0.023173865	0.00042931792
0.11791559	0.024012399	0.00043438226
0.11804708	0.023997009	0.00043206538
0.11817857	0.023679894	0.00043172098
0.11831005	0.024214130	0.00043268915
0.11844154	0.023374585	0.00042889655
0.11857303	0.023841369	0.00042848970
0.11870452	0.023375101	0.00042647436
0.11883601	0.024206873	0.00043170064
0.11896750	0.022548217	0.00041884025
0.11909899	0.023778540	0.00042940385
0.11923048	0.024038033	0.00042554322
0.11936196	0.023702578	0.00042476849
0.11949345	0.024257776	0.00042609255
0.11962494	0.023292365	0.00042014539
0.11975643	0.024410522	0.00042877257
0.11988792	0.023549411	0.00041982847
0.12001941	0.024317641	0.00042516205
0.12015090	0.023874781	0.00042242871
0.12028239	0.023469045	0.00042153428
0.12041387	0.024112564	0.00042426569
0.12054536	0.023189822	0.00041647909
0.12067685	0.023478146	0.00041853711
0.12080834	0.023569941	0.00042000149
0.12093983	0.023261107	0.00041154185
0.12107132	0.023353108	0.00041784955
0.12120281	0.023954897	0.00041902626
0.12133429	0.023830484	0.00041923398
0.12146578	0.023386217	0.00041547784
0.12159727	0.023112779	0.00041106817
0.12172876	0.023241449	0.00041509712
0.12186025	0.024325968	0.00042103465
0.12199174	0.023936668	0.00041840209
0.12212323	0.023341826	0.00041428675
0.12225472	0.023753318	0.00041506087
0.12238620	0.023464694	0.00041549540
0.12251769	0.024543289	0.00042035071
0.12264918	0.023667781	0.00041495449
0.12278067	0.023267597	0.00041423389
0.12291216	0.023881910	0.00041717263
0.12304365	0.023171915	0.00041048544
0.12317514	0.024005197	0.00041660141
0.12330663	0.023842646	0.00041598334
0.12343811	0.023718019	0.00041555537
0.12356960	0.024145508	0.00041640815
0.12370109	0.023688749	0.00041408691
0.12383258	0.024155112	0.00041642922
0.12396407	0.023763291	0.00041055769
0.12409556	0.024154934	0.00041889430
0.12422705	0.023906938	0.00041426682
0.12435853	0.024179646	0.00041580075
0.12449002	0.024046670	0.00041378990
0.12462151	0.023856902	0.00041500420
0.12475300	0.023767223	0.00041400730
0.12488449	0.022920310	0.00040680709
0.12501598	0.024129487	0.00041685478
0.12514747	0.024192129	0.00041538337
0.12527896	0.024208875	0.00041270449
0.12541044	0.024168756	0.00041739183
0.12554193	0.024403362	0.00041569179
0.12567342	0.023728941	0.00041066683
0.12580491	0.023638688	0.00041274341
0.12593640	0.023581368	0.00040758412
0.12606789	0.023371635	0.00041072144
0.12619938	0.022967579	0.00040477263
0.12633087	0.024287036	0.00041646387
0.12646235	0.023584653	0.00040909195
0.12659384	0.023613675	0.00040584163
0.12672533	0.023899966	0.00041205334
0.12685682	0.023632658	0.00040758665
0.12698831	0.023217070	0.00040788013
0.12711980	0.023456787	0.00040539428
0.12725129	0.024341546	0.00041144721
0.12738277	0.023794849	0.00041035226
0.12751426	0.023847816	0.00040862929
0.12764575	0.024227152	0.00041141904
0.12777724	0.023994477	0.00040982431
0.12790873	0.023807745	0.00040898852
0.12804022	0.023306640	0.00040569330
0.12817171	0.023460267	0.00040671594
0.12830320	0.023621958	0.00040661609
0.12843468	0.023809513	0.00040882158
0.12856617	0.024553555	0.00041230595
0.12869766	0.024272030	0.00041038562
0.12882915	0.024215789	0.00041249429
0.12896064	0.023206507	0.00040214280
0.12909213	0.023383573	0.00040493625
0.12922362	0.024411176	0.00041081453
0.12935511	0.023711003	0.00040753948
0.12948659	0.023958613	0.00040875536
0.12961808	0.023706196	0.00040538654
0.12974957	0.023638529	0.00040448328
0.12988106	0.023508628	0.00040473653
0.13001255	0.024222337	0.00040948872
0.13014404	0.023751730	0.00040641741
0.13027553	0.023594101	0.00040327832
0.13040701	0.024146670	0.00040721041
0.13053850	0.023375244	0.00040300585
0.13066999	0.023811006	0.00040492494
0.13080148	0.023985506	0.00040817790
0.13093297	0.023645888	0.00040218315
0.13106446	0.023530963	0.00040312903
0.13119595	0.024283468	0.00040758633
0.13132744	0.023553919	0.00040208369
0.13145892	0.023500240	0.00040197301
0.13159041	0.024477489	0.00040735615
0.13172190	0.024059059	0.00040512870
0.13185339	0.024015180	0.00040636640
0.13198488	0.024133217	0.00040557756
0.13211637	0.024556609	0.00040944980
0.13224786	0.023754389	0.00040109773
0.13237935	0.023912765	0.00040346879
0.13251083	0.024345727	0.00040608143
0.13264232	0.023217356	0.00040020621
0.13277381	0.024331294	0.00040825233
0.13290530	0.023376367	0.00039598908
0.13303679	0.023869651	0.00040287904
0.13316828	0.023339167	0.00040189409
0.13329977	0.023632697	0.00039914335
0.13343125	0.024214456	0.00040808122
0.13356274	0.023641781	0.00039808605
0.13369423	0.023439672	0.00039827397
0.13382572	0.024533217	0.00040721655
0.13395721	0.023330885	0.00039754806
0.13408870	0.024150555	0.00040434193
0.13422019	0.023807852	0.00039960965
0.13435168	0.023657514	0.00040090782
0.13448316	0.023907276	0.00040184455
0.13461465	0.023797443	0.00039909554
0.13474614	0.023420149	0.00039744656
0.13487763	0.023510359	0.00039658745
0.13500912	0.023725944	0.00039813994
0.13514061	0.023894829	0.00040085405
0.13527210	0.023488759	0.00039799271
0.13540359	0.023560828	0.00039713080
0.13553507	0.023938401	0.00039913687
0.13566656	0.023342561	0.00039598066
0.13579805	0.024098007	0.00040358556
0.13592954	0.023962479	0.00039855537
0.13606103	0.023863037	0.00040042243
0.13619252	0.023570480	0.00039585093
0.13632401	0.022402694	0.00038771517
0.13645549	0.023821036	0.00040012294
0.13658698	0.023537688	0.00039518941
0.13671847	0.023570907	0.00039603963
0.13684996	0.023611690	0.00039632872
0.13698145	0.022931510	0.00039010393
0.13711294	0.024074017	0.00039959629
0.13724443	0.023532895	0.00039652065
0.13737592	0.023512080	0.00039481924
0.13750740	0.024197643	0.00040137348
0.13763889	0.023618623	0.00039453298
0.13777038	0.023584073	0.00039623746
0.13790187	0.023665476	0.00039538479
0.13803336	0.023486711	0.00039262397
0.13816485	0.023020985	0.00039182083
0.13829634	0.023926712	0.00039406546
0.13842783	0.023480885	0.00039377691
0.13855931	0.022982258	0.00039016120
0.13869080	0.022639943	0.00038837454
0.13882229	0.023011609	0.00038996069
0.13895378	0.023166973	0.00039060366
0.13908527	0.023453559	0.00039397981
0.13921676	0.023573772	0.00039314429
0.13934825	0.023142345	0.00039039429
0.13947973	0.023590692	0.00039235680
0.13961122	0.023565019	0.00039222345
0.13974271	0.023767718	0.00039407406
0.13987420	0.023764276	0.00039440632
0.14000569	0.023459946	0.00039003270
0.14013718	0.023211580	0.00038908315
0.14026867	0.023537046	0.00039181180
0.14040016	0.023059140	0.00038965207
0.14053164	0.023231517	0.00039310036
0.14066313	0.023601269	0.00038764284
0.14079462	0.023971880	0.00039323455
0.14092611	0.023516781	0.00039039917
0.14105760	0.023375565	0.00038975807
0.14118909	0.023497279	0.00039209069
0.14132058	0.023705144	0.00038806077
0.14145207	0.024244507	0.00039331908
0.14158355	0.023733503	0.00038927167
0.14171504	0.024088197	0.00039238608
0.14184653	0.023669614	0.00039022143
0.14197802	0.023333685	0.00038608735
0.14210951	0.023613035	0.00038936228
0.14224100	0.023383520	0.00038850824
0.14237249	0.023537065	0.00038949132
0.14250398	0.023121200	0.00038744417
0.14263546	0.022961740	0.00038334761
0.14276695	0.023597315	0.00038846835
0.14289844	0.023750767	0.00038878244
0.14302993	0.023676743	0.00038945147
0.14316142	0.023870437	0.00038989888
0.14329291	0.023577554	0.00038545710
0.14342440	0.023525534	0.00038797963
0.14355588	0.023721571	0.00038891555
0.14368737	0.023478459	0.00038766931
0.14381886	0.023835220	0.00039030234
0.14395035	0.023762922	0.00038668922
0.14408184	0.023941816	0.00038793381
0.14421333	0.023890732	0.00038976527
0.14434482	0.023661313	0.00038700500
0.14447631	0.023275284	0.00038455330
0.14460779	0.023638040	0.00038709394
0.14473928	0.023025535	0.00038356168
0.14487077	0.023430582	0.00038793677
0.14500226	0.024106868	0.00039010642
0.14513375	0.023781635	0.00038941675
0.14526524	0.024368860	0.00038946411
0.14539673	0.023560270	0.00038546999
0.14552822	0.023752238	0.00038932895
0.14565970	0.022694791	0.00037929931
0.14579119	0.024505555	0.00039331530
0.14592268	0.023430408	0.00038279104
0.14605417	0.023485686	0.00038450508
0.14618566	0.023309209	0.00038407941
0.14631715	0.023403600	0.00038294278
0.14644864	0.023476040	0.00038377070
0.14658012	0.023392079	0.00038351272
0.14671161	0.023564284	0.00038446742
0.14684310	0.022519138	0.00037942810
0.14697459	0.022969544	0.00038124976
0.14710608	0.023803301	0.00038555940
0.14723757	0.024097450	0.00038838806
0.14736906	0.024366156	0.00038821313
0.14750055	0.023676659	0.00038613571
0.14763203	0.024172296	0.00038670789
0.14776352	0.023689112	0.00038443401
0.14789501	0.023066852	0.00038278129
0.14802650	0.024104619	0.00038614081
0.14815799	0.024316215	0.00038943961
0.14828948	0.022965924	0.00037923270
0.14842097	0.023154798	0.00038138673
0.14855246	0.022673718	0.00037684214
0.14868394	0.023630039	0.00038042029
0.14881543	0.023524406	0.00038241215
0.14894692	0.023722228	0.00038379244
0.14907841	0.024736864	0.00038960361
0.14920990	0.023816536	0.00038374184
0.14934139	0.023820538	0.00038390511
0.14947288	0.024059083	0.00038700860
0.14960436	0.023601278	0.00038114162
0.14973585	0.023335004	0.00038093057
0.14986734	0.023511982	0.00038250860
0.14999883	0.023566583	0.00038153053
0.15013032	0.023257257	0.00038100546
0.15026181	0.023496799	0.00038195498
0.15039330	0.023943479	0.00038356442
0.15052479	0.023436982	0.00038081048
0.15065627	0.023244101	0.00037911848
0.15078776	0.023272514	0.00038050743
0.15091925	0.024344240	0.00038540620
0.15105074	0.024326634	0.00038595300
0.15118223	0.023875379	0.00038373643
0.15131372	0.023829699	0.00038157733
0.15144521	0.024151314	0.00038429170
0.15157670	0.023159995	0.00037747980
0.15170818	0.023338208	0.00037726099
0.15183967	0.023367091	0.00037800838
0.15197116	0.023219206	0.00037883210
0.15210265	0.023156111	0.00037730044
0.15223414	0.023526900	0.00038010654
0.15236563	0.023519190	0.00037839982
0.15249712	0.023492234	0.00037855852
0.15262860	0.023432268	0.00037714655
0.15276009	0.023721735	0.00038186337
0.15289158	0.023848194	0.00038077661
0.15302307	0.023793346	0.00038009577
0.15315456	0.023375497	0.00037653160
0.15328605	0.023521383	0.00037815060
0.15341754	0.023650281	0.00037998615
0.15354903	0.023324906	0.00037621973
0.15368051	0.023197340	0.00037574305
0.15381200	0.023860139	0.00037868650
0.15394349	0.023599865	0.00037795014
0.15407498	0.023920081	0.00038088751
0.15420647	0.023967423	0.00037786225
0.15433796	0.023730755	0.00037807696
0.15446945	0.022945330	0.00037270747
0.15460094	0.023543986	0.00037894871
0.15473242	0.024107354	0.00038090305
0.15486391	0.023121751	0.00037439354
0.15499540	0.023164829	0.00037477012
0.15512689	0.024667164	0.00038403705
0.15525838	0.023643643	0.00037721977
0.15538987	0.023773947	0.00037758299
0.15552136	0.023954711	0.00037826439
0.15565284	0.023524720	0.00037595836
0.15578433	0.022973517	0.00037330351
0.15591582	0.023660832	0.00037681362
0.15604731	0.023306638	0.00037513058
0.15617880	0.023412662	0.00037417748
0.15631029	0.023882684	0.00037872706
0.15644178	0.023854012	0.00037658765
0.15657327	0.023044528	0.00037382485
0.15670475	0.023132120	0.00037178022
0.15683624	0.023642228	0.00037491249
0.15696773	0.023853642	0.00037696291
0.15709922	0.023818129	0.00037594835
0.15723071	0.023445076	0.00037466783
0.15736220	0.023983064	0.00037601259
0.15749369	0.023021669	0.00037111969
0.15762518	0.023188850	0.00037115614
0.15775666	0.023308568	0.00037162551
0.15788815	0.023718736	0.00037620778
0.15801964	0.023556433	0.00037316048
0.15815113	0.023633247	0.00037375761
0.15828262	0.024163138	0.00037822129
0.15841411	0.022992532	0.00037023490
0.15854560	0.023636298	0.00037363756
0.15867708	0.023769350	0.00037386174
0.15880857	0.023641397	0.00037404019
0.15894006	0.023937485	0.00037524556
0.15907155	0.023626364	0.00037368175
0.15920304	0.024148150	0.00037746076
0.15933453	0.022937926	0.00036861772
0.15946602	0.024012856	0.00037548509
0.15959751	0.023851649	0.00037422704
0.15972899	0.023500299	0.00037375526
0.15986048	0.024180511	0.00037763497
0.15999197	0.023292916	0.00036940376
0.16012346	0.023370832	0.00037169900
0.16025495	0.023272419	0.00037001828
0.16038644	0.023005601	0.00036780212
0.16051793	0.022780080	0.00036778411
0.16064942	0.023482321	0.00037007987
0.16078090	0.023874371	0.00037379886
0.16091239	0.023633956	0.00037191152
0.16104388	0.023550961	0.00036996561
0.16117537	0.023222998	0.00036918939
0.16130686	0.023324369	0.00036852561
0.16143835	0.023980298	0.00037316068
0.16156984	0.023866223	0.00037341216
0.16170133	0.022820096	0.00036546045
0.16183281	0.023232582	0.00036833189
0.16196430	0.023132588	0.00036712479
0.16209579	0.023221348	0.00036787365
0.16222728	0.023080363	0.00036735744
0.16235877	0.024232514	0.00037167547
0.16249026	0.023315871	0.00036833894
0.16262175	0.023177375	0.00036765010
0.16275323	0.023348381	0.00036823252
0.16288472	0.023886287	0.00037073951
0.16301621	0.023296323	0.00036621812
0.16314770	0.023322939	0.00036782612
0.16327919	0.023126867	0.00036605473
0.16341068	0.022290027	0.00036035464
0.16354217	0.023880414	0.00037154820
0.16367366	0.023788932	0.00037011783
0.16380514	0.024086617	0.00037166914
0.16393663	0.023233717	0.00036716651
0.16406812	0.023836249	0.00036775453
0.16419961	0.023543320	0.00036794517
0.16433110	0.023343774	0.00036630859
0.16446259	0.023371872	0.00036599569
0.16459408	0.024320766	0.00037302768
0.16472557	0.023817467	0.00036797152
0.16485705	0.024043908	0.00037076863
0.16498854	0.023546564	0.00036730720
0.16512003	0.023674494	0.00036802807
0.16525152	0.023487871	0.00036817774
0.16538301	0.022660025	0.00036078312
0.16551450	0.023144000	0.00036539707
0.16564599	0.022963412	0.00036324167
0.16577747	0.024024831	0.00037074881
0.16590896	0.024015615	0.00036984186
0.16604045	0.023463400	0.00036483898
0.16617194	0.023674273	0.00036897366
0.16630343	0.022984079	0.00036141019
0.16643492	0.023503642	0.00036434434
0.16656641	0.023479269	0.00036603078
0.16669790	0.023845036	0.00036620742
0.16682938	0.023658969	0.00036720129
0.16696087	0.023602816	0.00036644892
0.16709236	0.022776134	0.00035821674
0.16722385	0.023448828	0.00036490853
0.16735534	0.023610418	0.00036518163
0.16748683	0.023450713	0.00036521716
0.16761832	0.023721658	0.00036716459
0.16774981	0.023515634	0.00036308118
0.16788129	0.023383555	0.00036476439
0.16801278	0.023064883	0.00035995639
0.16814427	0.023900462	0.00036823788
0.16827576	0.023334993	0.00036458286
0.16840725	0.023536496	0.00036348870
0.16853874	0.023751381	0.00036533232
0.16867023	0.023753857	0.00036479491
0.16880171	0.023139234	0.00036317313
0.16893320	0.023627272	0.00036518822
0.16906469	0.023497671	0.00036203546
0.16919618	0.023492085	0.00036429354
0.16932767	0.023796625	0.00036396147
0.16945916	0.023587142	0.00036396974
0.16959065	0.023583902	0.00036456116
0.16972214	0.023659584	0.00036290966
0.16985362	0.023027008	0.00036047983
0.16998511	0.023568656	0.00036131586
0.17011660	0.024260319	0.00036792220
0.17024809	0.024129247	0.00036742146
0.17037958	0.023400616	0.00036200472
0.17051107	0.023650830	0.00036393869
0.17064256	0.023064404	0.00035950830
0.17077405	0.023533351	0.00036284198
0.17090553	0.024180665	0.00036679505
0.17103702	0.023212047	0.00035923985
0.17116851	0.023297782	0.00036030491
0.17130000	0.023495753	0.00036157056
0.17143149	0.023737172	0.00036222689
0.17156298	0.023467587	0.00036164211
0.17169447	0.023575128	0.00036025059
0.17182595	0.022970322	0.00035839818
0.17195744	0.023692542	0.00036270096
0.17208893	0.023584590	0.00036103868
0.17222042	0.023272034	0.00035966332
0.17235191	0.023016783	0.00035804224
0.17248340	0.023275824	0.00035938097
0.17261489	0.023094501	0.00035871133
0.17274638	0.023517708	0.00035904599
0.17287786	0.023788045	0.00036270354
0.17300935	0.024419615	0.00036521812
0.17314084	0.023389261	0.00035928530
0.17327233	0.023552630	0.00036004362
0.17340382	0.023330801	0.00035830030
0.17353531	0.023430049	0.00036011357
0.17366680	0.023956583	0.00036196109
0.17379829	0.023963629	0.00036132089
0.17392977	0.023418122	0.00036046993
0.17406126	0.022815863	0.00035524229
0.17419275	0.023546827	0.00035983457
0.17432424	0.023085200	0.00035614026
0.17445573	0.023492811	0.00035856256
0.17458722	0.023618132	0.00036051328
0.17471871	0.023201931	0.00035711411
0.17485019	0.022992519	0.00035620885
0.17498168	0.024070520	0.00036127768
0.17511317	0.023678178	0.00036001526
0.17524466	0.023313051	0.00035847460
0.17537615	0.022956822	0.00035443393
0.17550764	0.023503103	0.00035818120
0.17563913	0.023656829	0.00035863832
0.17577062	0.022972278	0.00035457046
0.17590210	0.023499083	0.00035789795
0.17603359	0.023540514	0.00035738099
0.17616508	0.023565361	0.00035913431
0.17629657	0.023334635	0.00035768310
0.17642806	0.023298653	0.00035509579
0.17655955	0.022975024	0.00035462947
0.17669104	0.023356284	0.00035588841
0.17682253	0.023380573	0.00035554579
0.17695401	0.023174286	0.00035613449
0.17708550	0.023255982	0.00035513544
0.17721699	0.023615730	0.00035783905
0.17734848	0.023427888	0.00035603218
0.17747997	0.022805433	0.00035276670
0.17761146	0.023358705	0.00035815283
0.17774295	0.023208100	0.00035309873
0.17787443	0.023577568	0.00035641323
0.17800592	0.023541411	0.00035645330
0.17813741	0.023789231	0.00035793976
0.17826890	0.023986688	0.00035891907
0.17840039	0.023179973	0.00035247711
0.17853188	0.023385828	0.00035523229
0.17866337	0.023466447	0.00035538627
0.17879486	0.023338795	0.00035408139
0.17892634	0.023922305	0.00035835926
0.17905783	0.023210317	0.00035269659
0.17918932	0.023147834	0.00035471264
0.17932081	0.023161699	0.00035257602
0.17945230	0.023851768	0.00035714451
0.17958379	0.023760610	0.00035745663
0.17971528	0.023586246	0.00035321564
0.17984677	0.022953491	0.00035232153
0.17997825	0.023370145	0.00035399680
0.18010974	0.022966980	0.00035044169
0.18024123	0.022626305	0.00034921069
0.18037272	0.023699742	0.00035410316
0.18050421	0.023586465	0.00036226659
0.18063570	0.023367884	0.00036271455
0.18076719	0.023634635	0.00036467897
0.18089867	0.023649776	0.00037101267
0.18103016	0.022943957	0.00036577282
0.18116165	0.023584072	0.00037286704
0.18129314	0.023815335	0.00037477227
0.18142463	0.023685088	0.00037445867
0.18155612	0.023743912	0.00037725281
0.18168761	0.023275708	0.00037598371
0.18181910	0.023912850	0.00038126684
0.18195058	0.023319980	0.00037841550
0.18208207	0.022950260	0.00037584655
0.18221356	0.022854978	0.00037857600
0.18234505	0.023435880	0.00038110943
0.18247654	0.023370168	0.00038263531
0.18260803	0.023571777	0.00038506586
0.18273952	0.022980802	0.00038219950
0.18287101	0.023063579	0.00038502278
0.18300249	0.023884312	0.00039064482
0.18313398	0.023691837	0.00038828703
0.18326547	0.023337450	0.00038808533
0.18339696	0.023680073	0.00039058252
0.18352845	0.023297051	0.00038907259
0.18365994	0.023158399	0.00039129678
0.18379143	0.023489440	0.00039213876
0.18392292	0.023200252	0.00039259916
0.18405440	0.023455294	0.00039175625
0.18418589	0.023379519	0.00039478067
0.18431738	0.023363437	0.00039600374
0.18444887	0.023482734	0.00039430451
0.18458036	0.023738905	0.00039782724
0.18471185	0.023148045	0.00039550029
0.18484334	0.023351996	0.00039771490
0.18497482	0.023025009	0.00039746977
0.18510631	0.023409475	0.00039680320
0.18523780	0.024090104	0.00040421150
0.18536929	0.022944619	0.00039243133
0.18550078	0.023069341	0.00038629110
0.18563227	0.023674465	0.00038941359
0.18576376	0.022580690	0.00037544268
0.18589525	0.022912856	0.00038157853
0.18602673	0.022718022	0.00037718043
0.18615822	0.023850148	0.00038304818
0.18628971	0.023962252	0.00038277860
0.18642120	0.023785059	0.00037913109
0.18655269	0.023950690	0.00038083944
0.18668418	0.023541540	0.00037492050
0.18681567	0.023269757	0.00037309907
0.18694716	0.023532376	0.00037500435
0.18707864	0.023795155	0.00037355554
0.18721013	0.023925007	0.00037495113
0.18734162	0.023850418	0.00037368696
0.18747311	0.023006785	0.00036755290
0.18760460	0.023766745	0.00037371711
0.18773609	0.023595582	0.00036873691
0.18786758	0.023313532	0.00036650873
0.18799906	0.022957994	0.00036539755
0.18813055	0.023574658	0.00036725753
0.18826204	0.022693941	0.00036140088
0.18839353	0.023536274	0.00036398249
0.18852502	0.023069831	0.00036260710
0.18865651	0.023476853	0.00036504339
0.18878800	0.023952217	0.00036479284
0.18891949	0.023760471	0.00036394634
0.18905097	0.023702173	0.00036259514
0.18918246	0.023515447	0.00036139993
0.18931395	0.022917020	0.00035734922
0.18944544	0.023095702	0.00035709159
0.18957693	0.023138804	0.00035805902
0.18970842	0.023176819	0.00035534987
0.18983991	0.023335268	0.00035915375
0.18997140	0.023081766	0.00035640365
0.19010288	0.023535249	0.00035647359
0.19023437	0.023398042	0.00035659944
0.19036586	0.023703266	0.00035754975
0.19049735	0.023054529	0.00035289561
0.19062884	0.023728994	0.00035890121
0.19076033	0.023334339	0.00035289020
0.19089182	0.023023009	0.00035196071
0.19102330	0.023067449	0.00035098843
0.19115479	0.023658080	0.00035500322
0.19128628	0.023912085	0.00035766072
0.19141777	0.023941052	0.00035513008
0.19154926	0.023269456	0.00035191030
0.19168075	0.023343319	0.00035239616
0.19181224	0.023364715	0.00035240793
0.19194373	0.023459065	0.00035381722
0.19207521	0.023345776	0.00035217377
0.19220670	0.022878901	0.00034930799
0.19233819	0.023123347	0.00035132119
0.19246968	0.022786067	0.00034895455
0.19260117	0.023611469	0.00035358630
0.19273266	0.023412551	0.00035107209
0.19286415	0.024246658	0.00035549585
0.19299564	0.023364741	0.00035266943
0.19312712	0.023331978	0.00035059087
0.19325861	0.023668325	0.00035345454
0.19339010	0.023319322	0.00034916678
0.19352159	0.023207031	0.00034915491
0.19365308	0.023265771	0.00035072869
0.19378457	0.023608529	0.00035185088
0.19391606	0.022858296	0.00034717596
0.19404754	0.023844698	0.00035261003
0.19417903	0.023335413	0.00034999622
0.19431052	0.023230868	0.00035001762
0.19444201	0.023710110	0.00035109424
0.19457350	0.023308705	0.00034937709
0.19470499	0.022960711	0.00034737188
0.19483648	0.022964720	0.00034652206
0.19496797	0.023386222	0.00035032938
0.19509945	0.023379189	0.00034725716
0.19523094	0.023399843	0.00034800836
0.19536243	0.023610399	0.00034962349
0.19549392	0.023300976	0.00034724303
0.19562541	0.023953256	0.00035217901
0.19575690	0.023395592	0.00034704597
0.19588839	0.023154399	0.00034710648
0.19601988	0.023684017	0.00034943176
0.19615136	0.023030451	0.00034511187
0.19628285	0.022981372	0.00034495755
0.19641434	0.022727092	0.00034408455
0.19654583	0.023257518	0.00034704967
0.19667732	0.023478564	0.00034723347
0.19680881	0.023195327	0.00034552135
0.19694030	0.023282799	0.00034673705
0.19707178	0.023680403	0.00034724322
0.19720327	0.023048836	0.00034426187
0.19733476	0.023396198	0.00034554306
0.19746625	0.023410397	0.00034602666
0.19759774	0.023749330	0.00034956440
0.19772923	0.022964951	0.00034324290
0.19786072	0.022868188	0.00034245704
0.19799221	0.023204378	0.00034497815
0.19812369	0.023155743	0.00034389173
0.19825518	0.022972316	0.00034480353
0.19838667	0.023343854	0.00034518453
0.19851816	0.023809721	0.00034687085
0.19864965	0.023414164	0.00034556249
0.19878114	0.023894474	0.00034734002
0.19891263	0.023287309	0.00034458018
0.19904412	0.023714347	0.00034664709
0.19917560	0.022977077	0.00034296442
0.19930709	0.023886187	0.00034741068
0.19943858	0.023364796	0.00034404154
0.19957007	0.023099361	0.00034336576
0.19970156	0.023291364	0.00034371640
0.19983305	0.023114108	0.00034260687
0.19996454	0.023110396	0.00034194241
0.20009602	0.023300372	0.00034407184
0.20022751	0.023393179	0.00034501013
0.20035900	0.023732767	0.00034712565
0.20049049	0.023759615	0.00034548857
0.20062198	0.023274702	0.00034328059
0.20075347	0.023324552	0.00034336375
0.20088496	0.023090129	0.00034255718
0.20101645	0.023227888	0.00034351104
0.20114793	0.023337873	0.00034216541
0.20127942	0.022976798	0.00034128061
0.20141091	0.023115758	0.00034076394
0.20154240	0.023687651	0.00034661520
0.20167389	0.023387955	0.00034430277
0.20180538	0.023508554	0.00034279346
0.20193687	0.023078204	0.00034086589
0.20206836	0.023374249	0.00034254149
0.20219984	0.023516665	0.00034362247
0.20233133	0.023571771	0.00034568379
0.20246282	0.023450001	0.00034083939
0.20259431	0.023524269	0.00034310359
0.20272580	0.023098402	0.00034011893
0.20285729	0.023577553	0.00034221620
0.20298878	0.022570060	0.00033934415
0.20312027	0.023130566	0.00033825582
0.20325175	0.022170662	0.00033507896
0.20338324	0.022875196	0.00033681252
0.20351473	0.023989467	0.00034569906
0.20364622	0.023664544	0.00034314037
0.20377771	0.023030219	0.00033788303
0.20390920	0.022783378	0.00033901248
0.20404069	0.023061181	0.00033874699
0.20417217	0.023277718	0.00033994028
0.20430366	0.023131014	0.00033935270
0.20443515	0.023711559	0.00034102843
0.20456664	0.023391676	0.00034040144
0.20469813	0.022745064	0.00033739394
0.20482962	0.023264454	0.00033892622
0.20496111	0.022994089	0.00033795682
0.20509260	0.023383381	0.00033986891
0.20522408	0.023144117	0.00033816397
0.20535557	0.023517101	0.00034183221
0.20548706	0.023328449	0.00033802981
0.20561855	0.023442847	0.00034098408
0.20575004	0.022988985	0.00033510045
0.20588153	0.022982186	0.00033649050
0.20601302	0.023801665	0.00034277217
0.20614451	0.023609157	0.00033806401
0.20627599	0.023478711	0.00034026431
0.20640748	0.023729196	0.00033910123
0.20653897	0.023135053	0.00033698791
0.20667046	0.022799127	0.00033507195
0.20680195	0.022929366	0.00033460391
0.20693344	0.023223762	0.00033707620
0.20706493	0.022308726	0.00033153052
0.20719641	0.023217355	0.00033765699
0.20732790	0.023552436	0.00034038845
0.20745939	0.023354944	0.00033626954
0.20759088	0.023452923	0.00033976234
0.20772237	0.022782334	0.00033411459
0.20785386	0.022870831	0.00033423129
0.20798535	0.023175924	0.00033908788
0.20811684	0.023270366	0.00033562051
0.20824832	0.022970939	0.00033528983
0.20837981	0.023276500	0.00033682637
0.20851130	0.023373797	0.00033842426
0.20864279	0.023176159	0.00033754993
0.20877428	0.023574408	0.00033722711
0.20890577	0.023011770	0.00033428627
0.20903726	0.023118057	0.00033541524
0.20916875	0.023352084	0.00033766159
0.20930023	0.023876356	0.00034015406
0.20943172	0.023149976	0.00033484571
0.20956321	0.023477660	0.00033684790
0.20969470	0.023733750	0.00033817055
0.20982619	0.023756206	0.00033822932
0.20995768	0.023745933	0.00033861436
0.21008917	0.023408632	0.00033502181
0.21022065	0.023778643	0.00033793625
0.21035214	0.022815028	0.00033384370
0.21048363	0.023666101	0.00033688131
0.21061512	0.023396584	0.00033748949
0.21074661	0.023026202	0.00033332389
0.21087810	0.023561314	0.00033621941
0.21100959	0.023566801	0.00033791052
0.21114108	0.023339168	0.00033382707
0.21127256	0.023538613	0.00033782212
0.21140405	0.023181115	0.00033342347
0.21153554	0.023704409	0.00033732770
0.21166703	0.023372024	0.00033651199
0.21179852	0.023147416	0.00033334313
0.21193001	0.023322563	0.00033563546
0.21206150	0.022860385	0.00033095513
0.21219299	0.023280815	0.00033327948
0.21232447	0.022785206	0.00033269269
0.21245596	0.022711025	0.00033033158
0.21258745	0.023513389	0.00033593532
0.21271894	0.023504421	0.00033435676
0.21285043	0.022973466	0.00033221944
0.21298192	0.022554777	0.00033145172
0.21311341	0.023293106	0.00033206713
0.21324489	0.023387243	0.00033365412
0.21337638	0.023433253	0.00033319537
0.21350787	0.023725911	0.00033594228
0.21363936	0.023386203	0.00033465723
0.21377085	0.023217616	0.00033202789
0.21390234	0.024084472	0.00033834155
0.21403383	0.023104421	0.00033210733
0.21416532	0.022912044	0.00033137800
0.21429680	0.023346200	0.00033367146
0.21442829	0.023267760	0.00033268557
0.21455978	0.023080992	0.00033225793
0.21469127	0.023462148	0.00033340640
0.21482276	0.023381801	0.00033244302
0.21495425	0.023612065	0.00033474344
0.21508574	0.022881400	0.00032996370
0.21521723	0.023630005	0.00033426033
0.21534871	0.022653300	0.00032885742
0.21548020	0.023465596	0.00033106322
0.21561169	0.022928862	0.00033078179
0.21574318	0.023348328	0.00033269433
0.21587467	0.022838406	0.00032816247
0.21600616	0.023654735	0.00033392360
0.21613765	0.022984756	0.00032855716
0.21626913	0.023506931	0.00033364146
0.21640062	0.023417405	0.00033209177
0.21653211	0.023012176	0.00032979187
0.21666360	0.022915775	0.00032883009
0.21679509	0.023224037	0.00033017574
0.21692658	0.022973162	0.00033032408
0.21705807	0.023036687	0.00032989676
0.21718956	0.022749244	0.00032622065
0.21732104	0.022996001	0.00032979808
0.21745253	0.022591181	0.00032623179
0.21758402	0.023354677	0.00033075159
0.21771551	0.023401813	0.00033146229
0.21784700	0.023075695	0.00032743485
0.21797849	0.023336308	0.00033117959
0.21810998	0.023385153	0.00033010616
0.21824147	0.023394890	0.00033107503
0.21837295	0.023267361	0.00033060416
0.21850444	0.023090246	0.00032731749
0.21863593	0.023205553	0.00033002668
0.21876742	0.023889701	0.00033094037
0.21889891	0.023676897	0.00033194237
0.21903040	0.023425137	0.00033093488
0.21916189	0.022778032	0.00032489289
0.21929337	0.023002486	0.00032840751
0.21942486	0.023407360	0.00032884853
0.21955635	0.022927441	0.00032849429
0.21968784	0.022977644	0.00032789545
0.21981933	0.022962159	0.00032466892
0.21995082	0.023072149	0.00032766884
0.22008231	0.023383150	0.00032847990
0.22021380	0.022851236	0.00032696238
0.22034528	0.022987465	0.00032782926
0.22047677	0.023168936	0.00032537966
0.22060826	0.022840190	0.00032612946
0.22073975	0.022896895	0.00032595297
0.22087124	0.023030597	0.00032829821
0.22100273	0.023608927	0.00032968980
0.22113422	0.022679019	0.00032373940
0.22126571	0.023217053	0.00032804449
0.22139719	0.023371617	0.00032804770
0.22152868	0.023684328	0.00032942162
0.22166017	0.023117954	0.00032769461
0.22179166	0.023357565	0.00032747754
0.22192315	0.022849886	0.00032558155
0.22205464	0.023414477	0.00032783854
0.22218613	0.023836595	0.00033067453
0.22231761	0.023255639	0.00032641746
0.22244910	0.022621765	0.00032310433
0.22258059	0.022856646	0.00032478965
0.22271208	0.022660083	0.00032381503
0.22284357	0.023251928	0.00032633072
0.22297506	0.023703094	0.00033065452
0.22310655	0.022969168	0.00032287798
0.22323804	0.023467204	0.00032801095
0.22336952	0.023063068	0.00032669183
0.22350101	0.023202191	0.00032574232
0.22363250	0.023223983	0.00032596488
0.22376399	0.023055657	0.00032494280
0.22389548	0.023159464	0.00032639057
0.22402697	0.023025206	0.00032601816
0.22415846	0.023432858	0.00032730461
0.22428995	0.023091885	0.00032458155
0.22442143	0.023500614	0.00032603022
0.22455292	0.022786859	0.00032312052
0.22468441	0.024008550	0.00033047724
0.22481590	0.023062726	0.00032526038
0.22494739	0.023325495	0.00032473320
0.22507888	0.022806489	0.00032223854
0.22521037	0.023516239	0.00032643058
0.22534186	0.023409285	0.00032781901
0.22547334	0.022553626	0.00032073538
0.22560483	0.023236527	0.00032311688
0.22573632	0.023127472	0.00032546386
0.22586781	0.023146403	0.00032427634
0.22599930	0.023209648	0.00032594671
0.22613079	0.023490819	0.00032469914
0.22626228	0.023433129	0.00032675612
0.22639376	0.022546304	0.00032018178
0.22652525	0.023589758	0.00032585857
0.22665674	0.023093463	0.00032439913
0.22678823	0.023078282	0.00032172671
0.22691972	0.023320471	0.00032398332
0.22705121	0.023108229	0.00032279635
0.22718270	0.022975522	0.00032290990
0.22731419	0.022871117	0.00032296772
0.22744567	0.022618904	0.00032026299
0.22757716	0.022994646	0.00032078415
0.22770865	0.023511437	0.00032488766
0.22784014	0.022821709	0.00031947552
0.22797163	0.022708107	0.00032081667
0.22810312	0.022984325	0.00032067185
0.22823461	0.022530939	0.00031938370
0.22836610	0.023617103	0.00032647568
0.22849758	0.022976975	0.00032053297
0.22862907	0.022735684	0.00032148680
0.22876056	0.023390989	0.00032192074
0.22889205	0.022807924	0.00032156563
0.22902354	0.023332501	0.00032368122
0.22915503	0.022983399	0.00031992238
0.22928652	0.023153637	0.00032281497
0.22941800	0.023491335	0.00032218043
0.22954949	0.023219134	0.00032247115
0.22968098	0.022630782	0.00031872233
0.22981247	0.022938509	0.00031996603
0.22994396	0.022850052	0.00031933148
0.23007545	0.022166907	0.00031861236
0.23020694	0.023406435	0.00032855010
0.23033843	0.023391109	0.00033405052
0.23046991	0.023446448	0.00033378640
0.23060140	0.023563712	0.00033815788
0.23073289	0.022990229	0.00033315293
0.23086438	0.022418931	0.00033198872
0.23099587	0.023084322	0.00034013705
0.23112736	0.023017814	0.00033816542
0.23125885	0.023183614	0.00034174406
0.23139034	0.023299755	0.00034108884
0.23152182	0.023060603	0.00034143197
0.23165331	0.023612103	0.00034799989
0.23178480	0.023068189	0.00034437485
0.23191629	0.022856936	0.00034459022
0.23204778	0.023151935	0.00034653468
0.23217927	0.023233065	0.00034740738
0.23231076	0.023496567	0.00035195226
0.23244224	0.023135849	0.00034858020
0.23257373	0.023212505	0.00034962613
0.23270522	0.023561401	0.00035298689
0.23283671	0.023385512	0.00034958163
0.23296820	0.023614851	0.00035262169
0.23309969	0.023483178	0.00035159191
0.23323118	0.022880866	0.00034677100
0.23336267	0.023114586	0.00035013504
0.23349415	0.023520977	0.00035037593
0.23362564	0.022313349	0.00034620834
0.23375713	0.023129316	0.00035067677
0.23388862	0.022583279	0.00034705002
0.23402011	0.023130985	0.00035178593
0.23415160	0.023289033	0.00035012485
0.23428309	0.022623785	0.00034814638
0.23441458	0.023565505	0.00035303116
0.23454606	0.023505683	0.00035318393
0.23467755	0.023384867	0.00035363455
0.23480904	0.022845898	0.00035010755
0.23494053	0.023407369	0.00035471926
0.23507202	0.023093261	0.00035206751
0.23520351	0.023035178	0.00035208336
0.23533500	0.022834725	0.00035234025
0.23546648	0.023320298	0.00035362112
0.23559797	0.023320933	0.00035470386
0.23572946	0.023265089	0.00035405195
0.23586095	0.023559256	0.00035609149
0.23599244	0.023537125	0.00035591200
0.23612393	0.022892866	0.00035170239
0.23625542	0.023638625	0.00035884152
0.23638691	0.022937288	0.00035305613
0.23651839	0.023646183	0.00035609635
0.23664988	0.023393988	0.00035659675
0.23678137	0.022895353	0.00035361647
0.23691286	0.023266952	0.00035698314
0.23704435	0.023174589	0.00035564907
0.23717584	0.023408089	0.00035671944
0.23730733	0.023503735	0.00035870204
0.23743882	0.023399080	0.00035825105
0.23757030	0.023523065	0.00035874433
0.23770179	0.023529301	0.00036058690
0.23783328	0.023169878	0.00035593581
0.23796477	0.023144670	0.00035694614
0.23809626	0.022806563	0.00035471546
0.23822775	0.023485563	0.00035906007
0.23835924	0.022998135	0.00035910538
0.23849072	0.022160455	0.00034876605
0.23862221	0.022921940	0.00035700853
0.23875370	0.023356073	0.00035828145
0.23888519	0.022702533	0.00035559672
0.23901668	0.023135898	0.00036027806
0.23914817	0.022956003	0.00035350626
0.23927966	0.023325778	0.00035978962
0.23941115	0.023869370	0.00036285087
0.23954263	0.023121491	0.00035862821
0.23967412	0.022781457	0.00035666371
0.23980561	0.023020901	0.00035674693
0.23993710	0.023029439	0.00035898948
0.24006859	0.022777062	0.00035613804
0.24020008	0.023509344	0.00036129640
0.24033157	0.022836952	0.00035714150
0.24046306	0.022942178	0.00035656937
0.24059454	0.023571100	0.00036196381
0.24072603	0.022575394	0.00035795556
0.24085752	0.022845846	0.00035804070
0.24098901	0.022982374	0.00036216123
0.24112050	0.023635926	0.00036253975
0.24125199	0.023099878	0.00036119586
0.24138348	0.022536123	0.00035884149
0.24151496	0.023289447	0.00035997212
0.24164645	0.023901382	0.00036696197
0.24177794	0.023208250	0.00035903940
0.24190943	0.023483346	0.00036261309
0.24204092	0.023236885	0.00036054512
0.24217241	0.023700344	0.00036467432
0.24230390	0.023181772	0.00036158666
0.24243539	0.023058142	0.00035965795
0.24256687	0.022761198	0.00035887191
0.24269836	0.022866484	0.00036097959
0.24282985	0.022777483	0.00035878582
0.24296134	0.023073849	0.00036300198
0.24309283	0.023412040	0.00036446283
0.24322432	0.023637070	0.00036427751
0.24335581	0.023299900	0.00036458259
0.24348730	0.023153036	0.00036107623
0.24361878	0.023269194	0.00036359890
0.24375027	0.023370805	0.00036257984
0.24388176	0.022929713	0.00036059206
0.24401325	0.023070102	0.00036487151
0.24414474	0.023037966	0.00036127879
0.24427623	0.022888684	0.00036186604
0.24440772	0.023529377	0.00036435582
0.24453920	0.023555746	0.00036501845
0.24467069	0.023983620	0.00036919868
0.24480218	0.023238361	0.00036349390
0.24493367	0.023450389	0.00036359154
0.24506516	0.023029651	0.00036313487
0.24519665	0.022951994	0.00036289696
0.24532814	0.023351552	0.00036605279
0.24545963	0.023949562	0.00036947278
0.24559111	0.023537248	0.00036674465
0.24572260	0.023128640	0.00036386694
0.24585409	0.023254206	0.00036362811
0.24598558	0.023941871	0.00037000044
0.24611707	0.022807938	0.00036265171
0.24624856	0.023272012	0.00036363511
0.24638005	0.023008460	0.00036477097
0.24651154	0.023287754	0.00036539167
0.24664302	0.022840919	0.00036503996
0.24677451	0.023114303	0.00036463554
0.24690600	0.023341230	0.00036677883
0.24703749	0.022998906	0.00036532507
0.24716898	0.023588408	0.00036634400
0.24730047	0.023242220	0.00036658618
0.24743196	0.023259287	0.00036504059
0.24756345	0.022698487	0.00036262345
0.24769493	0.022354876	0.00036157246
0.24782642	0.023513596	0.00036702139
0.24795791	0.023345813	0.00036806723
0.24808940	0.023593527	0.00036861475
0.24822089	0.023328729	0.00036698126
0.24835238	0.023270731	0.00036825419
0.24848387	0.022400790	0.00036138232
0.24861535	0.023171504	0.00036747138
0.24874684	0.023590403	0.00036919286
0.24887833	0.023766989	0.00036923105
0.24900982	0.023064556	0.00036736667
0.24914131	0.024139430	0.00037312341
0.24927280	0.023251079	0.00036906994
0.24940429	0.023178774	0.00036649632
0.24953578	0.023353677	0.00036811847
0.24966726	0.022729544	0.00036655824
0.24979875	0.023386973	0.00036808894
0.24993024	0.022536909	0.00036561272
0.25006173	0.023554541	0.00036996731
0.25019322	0.023264141	0.00036787332
0.25032471	0.022621374	0.00036624050
0.25045620	0.022879718	0.00036440186
0.25058769	0.023154328	0.00036836588
0.25071917	0.023067407	0.00036713897
0.25085066	0.023775934	0.00037109169
0.25098215	0.022818137	0.00036683114
0.25111364	0.023220069	0.00036646314
0.25124513	0.022901932	0.00036966504
0.25137662	0.023291775	0.00036929537
0.25150811	0.023755474	0.00037156337
0.25163959	0.023512819	0.00037070333
0.25177108	0.022343313	0.00036108932
0.25190257	0.023292916	0.00036971123
0.25203406	0.022998721	0.00036833388
0.25216555	0.022535951	0.00036481240
0.25229704	0.023670165	0.00037275031
0.25242853	0.022508058	0.00036502539
0.25256002	0.023448116	0.00037279115
0.25269150	0.023641688	0.00037247450
0.25282299	0.023126162	0.00036733096
0.25295448	0.023645306	0.00037418106
0.25308597	0.022845994	0.00036446456
0.25321746	0.022778770	0.00036819494
0.25334895	0.023390621	0.00037196691
0.25348044	0.023607695	0.00037099654
0.25361193	0.023549933	0.00037248045
0.25374341	0.023520867	0.00036997197
0.25387490	0.022350842	0.00036417178
0.25400639	0.022924455	0.00037494664
0.25413788	0.023457325	0.00038168757
0.25426937	0.023141385	0.00038395174
0.25440086	0.023269915	0.00038831269
0.25453235	0.022451977	0.00038638365
0.25466383	0.022120938	0.00038628720
0.25479532	0.022880956	0.00039097614
0.25492681	0.022901883	0.00039511447
0.25505830	0.023173253	0.00039886536
0.25518979	0.022975422	0.00039960859
0.25532128	0.023263923	0.00040279886
0.25545277	0.023765230	0.00040977906
0.25558426	0.023116747	0.00040639393
0.25571574	0.023577764	0.00041052747
0.25584723	0.023169298	0.00040787500
0.25597872	0.022310193	0.00040610890
0.25611021	0.022427875	0.00040636911
0.25624170	0.022951508	0.00041231125
0.25637319	0.023127899	0.00041772118
0.25650468	0.023490965	0.00041966707
0.25663617	0.023410609	0.00042187624
0.25676765	0.022482378	0.00041731996
0.25689914	0.023531042	0.00042576264
0.25703063	0.023111665	0.00042441750
0.25716212	0.023415847	0.00042670143
0.25729361	0.023212342	0.00042845164
0.25742510	0.023164870	0.00042854426
0.25755659	0.023207447	0.00043290872
0.25768807	0.021974659	0.00042541132
0.25781956	0.023579897	0.00043529352
0.25795105	0.022925120	0.00043250443
0.25808254	0.023707586	0.00044336331
0.25821403	0.023561207	0.00044066963
0.25834552	0.023619368	0.00044217503
0.25847701	0.023371540	0.00044040610
0.25860850	0.023199166	0.00044110504
0.25873998	0.022779761	0.00043970368
0.25887147	0.021789153	0.00043340423
0.25900296	0.023251383	0.00044343890
0.25913445	0.022612607	0.00043759731
0.25926594	0.023132755	0.00044325335
0.25939743	0.023302553	0.00044682082
0.25952892	0.023704890	0.00044671886
0.25966041	0.023046511	0.00044748310
0.25979189	0.022619669	0.00044242741
0.25992338	0.022837553	0.00044644205
0.26005487	0.023781612	0.00045495135
0.26018636	0.023011237	0.00044880395
0.26031785	0.022818392	0.00044794053
0.26044934	0.024070162	0.00045705195
0.26058083	0.023709018	0.00045553214
0.26071231	0.023270218	0.00045551320
0.26084380	0.023044997	0.00045329152
0.26097529	0.022951271	0.00045149869
0.26110678	0.023815500	0.00045887760
0.26123827	0.022809476	0.00045466939
0.26136976	0.023617556	0.00046072960
0.26150125	0.023160665	0.00045675980
0.26163274	0.023717555	0.00046095704
0.26176422	0.023228184	0.00045701620
0.26189571	0.023500777	0.00046365968
0.26202720	0.023559356	0.00046290942
0.26215869	0.022127209	0.00045012615
0.26229018	0.022522024	0.00045596479
0.26242167	0.023216662	0.00046041497
0.26255316	0.023274277	0.00046002145
0.26268465	0.022109038	0.00045824195
0.26281613	0.022244075	0.00045866801
0.26294762	0.023265673	0.00046549130
0.26307911	0.023609361	0.00046805702
0.26321060	0.023427470	0.00047040777
0.26334209	0.022817130	0.00046576889
0.26347358	0.023306090	0.00046756803
0.26360507	0.022468442	0.00046373809
0.26373655	0.022427280	0.00046218483
0.26386804	0.023260849	0.00047086333
0.26399953	0.023224104	0.00047192860
0.26413102	0.023417323	0.00047055897
0.26426251	0.023012168	0.00047025869
0.26439400	0.022106507	0.00046188164
0.26452549	0.022281764	0.00046768888
0.26465698	0.023272990	0.00047686060
0.26478846	0.023722023	0.00047427255
0.26491995	0.023435264	0.00048123556
0.26505144	0.022803537	0.00046995438
0.26518293	0.023074035	0.00047643839
0.26531442	0.023768532	0.00048501528
0.26544591	0.023252651	0.00047606638
[truncated: 567 more rows]
