# Supplementary material for: Invariant surface glycoprotein 65 of Trypanosoma brucei is a complement C3 receptor
Source: Nat Commun. 2022 Aug 29;13:5085. doi: 10.1038/s41467-022-32728-9 (PMC9424271; doi:10.1038/s41467-022-32728-9)
Supplement: Supplementary file 4 — supplementary data 2 [file 41467_2022_32728_MOESM4_ESM.zip › b21-414646_00188.dat]

0.0026000000	40.623430	0.13872006
0.0027314887	29.462237	0.10851524
0.0028629774	22.817838	0.091313730
0.0029944661	17.324873	0.076361790
0.0031259548	12.598579	0.059839424
0.0032574435	11.023641	0.057938968
0.0033889322	8.9964416	0.049478821
0.0035204209	11.774304	0.049283855
0.0036519096	12.626257	0.047359157
0.0037833983	10.155150	0.040043641
0.0039148870	8.4749737	0.035297380
0.0040463757	6.8454333	0.030518942
0.0041778644	5.6203675	0.025919308
0.0043093531	4.6604647	0.023173203
0.0044408418	3.8737298	0.020319218
0.0045723305	3.2182495	0.018520478
0.0047038192	2.9765236	0.017047158
0.0048353079	2.5370859	0.015278938
0.0049667966	2.2540311	0.014349901
0.0050982853	1.9300400	0.012579224
0.0052297740	1.7710599	0.012207531
0.0053612627	1.5386289	0.010987684
0.0054927514	1.4090419	0.010236011
0.0056242401	1.2795783	0.0097262050
0.0057557288	1.1970758	0.0091467822
0.0058872175	1.0998608	0.0086501371
0.0060187062	1.0371299	0.0083775832
0.0061501949	0.89870575	0.0074697873
0.0062816836	0.89542088	0.0076245390
0.0064131723	0.83770546	0.0072293933
0.0065446610	0.81309650	0.0070204175
0.0066761496	0.77513842	0.0068223338
0.0068076383	0.73016994	0.0064713172
0.0069391270	0.70439056	0.0064582232
0.0070706157	0.68256645	0.0062568135
0.0072021044	0.64987161	0.0060378115
0.0073335931	0.62798301	0.0059093979
0.0074650818	0.59284234	0.0055745256
0.0075965705	0.57463864	0.0055338200
0.0077280592	0.54806224	0.0053819605
0.0078595479	0.52126321	0.0051232428
0.0079910366	0.50751885	0.0050853694
0.0081225253	0.48149584	0.0048115915
0.0082540140	0.46135982	0.0047366939
0.0083855027	0.46435615	0.0047702229
0.0085169914	0.42897843	0.0044912437
0.0086484801	0.41224217	0.0043707405
0.0087799688	0.39541326	0.0042050966
0.0089114575	0.37971962	0.0041425875
0.0090429462	0.37634364	0.0040952909
0.0091744349	0.34922536	0.0039110637
0.0093059236	0.33142504	0.0037652214
0.0094374123	0.32633224	0.0037114374
0.0095689010	0.30189055	0.0035122553
0.0097003897	0.30309562	0.0035477089
0.0098318784	0.29283619	0.0034372908
0.0099633671	0.27312749	0.0032835508
0.010094856	0.27062799	0.0032584505
0.010226345	0.24528935	0.0030287253
0.010357833	0.24241783	0.0030891905
0.010489322	0.23162700	0.0029303444
0.010620811	0.21669752	0.0028140162
0.010752299	0.21250084	0.0027750043
0.010883788	0.19831307	0.0026255694
0.011015277	0.19901817	0.0026777246
0.011146765	0.17645338	0.0024434464
0.011278254	0.17398978	0.0024167579
0.011409743	0.16396733	0.0023218686
0.011541231	0.15558403	0.0022278638
0.011672720	0.15527405	0.0022309859
0.011804209	0.14285535	0.0020593666
0.011935698	0.13764669	0.0020163819
0.012067186	0.12927162	0.0019431104
0.012198675	0.12289801	0.0018328702
0.012330164	0.11840284	0.0018033208
0.012461652	0.11771019	0.0017773771
0.012593141	0.10831708	0.0016679927
0.012724630	0.10434427	0.0016357792
0.012856118	0.10142989	0.0015628640
0.012987607	0.099072757	0.0015619923
0.013119096	0.094161161	0.0014890031
0.013250585	0.091116763	0.0014483058
0.013382073	0.090410001	0.0014482746
0.013513562	0.088340306	0.0014084505
0.013645051	0.088141325	0.0014172158
0.013776539	0.081851101	0.0013589081
0.013908028	0.078566773	0.0013088969
0.014039517	0.078742114	0.0013047685
0.014171005	0.078311844	0.0012911056
0.014302494	0.073819297	0.0012555082
0.014433983	0.073045754	0.0012506974
0.014565472	0.069955277	0.0011993642
0.014696960	0.071110465	0.0012152454
0.014828449	0.067182382	0.0011650673
0.014959938	0.068192782	0.0011787122
0.015091426	0.066499606	0.0011675444
0.015222915	0.063969191	0.0011164314
0.015354404	0.064224002	0.0011232796
0.015485892	0.060704300	0.0010826097
0.015617381	0.061515467	0.0010922314
0.015748870	0.062811647	0.0011029688
0.015880359	0.062323034	0.0010821086
0.016011847	0.060672759	0.0010691965
0.016143336	0.055802434	0.0010149075
0.016274825	0.052987024	0.00099285447
0.016406313	0.053736029	0.00099084824
0.016537802	0.052874757	0.00097627976
0.016669291	0.053824486	0.00098216620
0.016800779	0.053601156	0.00097745086
0.016932268	0.058001076	0.0010107194
0.017063757	0.060782870	0.0010321208
0.017195246	0.058796262	0.0010080074
0.017326734	0.058162765	0.0010050950
0.017458223	0.059050212	0.0010044020
0.017589712	0.056868585	0.00097958867
0.017721200	0.054944593	0.00096955017
0.017852689	0.055374865	0.00095183156
0.017984178	0.056487775	0.00097044331
0.018115666	0.053381503	0.00093764073
0.018247155	0.053592360	0.00093428221
0.018378644	0.053102799	0.00093214899
0.018510133	0.052426359	0.00091645549
0.018641621	0.051207226	0.00090290500
0.018773110	0.050941407	0.00089805736
0.018904599	0.050442560	0.00089206679
0.019036087	0.050186904	0.00088547126
0.019167576	0.049627691	0.00087341326
0.019299065	0.046671559	0.00084346852
0.019430553	0.047882546	0.00086086798
0.019562042	0.046011250	0.00083455402
0.019693531	0.045972539	0.00083424766
0.019825019	0.045175786	0.00081993611
0.019956508	0.047379602	0.00083296732
0.020087997	0.045932516	0.00082767931
0.020219486	0.045421206	0.00081581360
0.020350974	0.044043229	0.00080976495
0.020482463	0.042342355	0.00077868662
0.020613952	0.043152367	0.00078472712
0.020745440	0.042865855	0.00078969285
0.020876929	0.043724758	0.00078570296
0.021008418	0.043210002	0.00078293747
0.021139906	0.042127060	0.00076902800
0.021271395	0.040995845	0.00075234980
0.021402884	0.041212404	0.00075638167
0.021534373	0.040636770	0.00074826835
0.021665861	0.039930276	0.00073994310
0.021797350	0.040332759	0.00074057825
0.021928839	0.039241068	0.00072194696
0.022060327	0.038916450	0.00072668324
0.022191816	0.040137948	0.00072974476
0.022323305	0.039309902	0.00072454157
0.022454793	0.037983043	0.00070761004
0.022586282	0.036959007	0.00069427109
0.022717771	0.034904380	0.00068039338
0.022849260	0.035289523	0.00067734413
0.022980748	0.036386909	0.00068877850
0.023112237	0.036425578	0.00068187856
0.023243726	0.036127699	0.00067691784
0.023375214	0.037382586	0.00069228389
0.023506703	0.037841473	0.00069099965
0.023638192	0.037560958	0.00068726405
0.023769680	0.038113530	0.00069083418
0.023901169	0.037282314	0.00067859817
0.024032658	0.037034228	0.00068008727
0.024164147	0.036456006	0.00066808957
0.024295635	0.036595582	0.00066678986
0.024427124	0.037438231	0.00067326719
0.024558613	0.036651071	0.00065991317
0.024690101	0.036787964	0.00066871502
0.024821590	0.036508303	0.00065916526
0.024953079	0.034750539	0.00064147315
0.025084567	0.036304120	0.00065564302
0.025216056	0.035025467	0.00063971177
0.025347545	0.035590951	0.00064954652
0.025479034	0.036074756	0.00064558717
0.025610522	0.035347912	0.00063456410
0.025742011	0.036080501	0.00064334328
0.025873500	0.035372066	0.00063385085
0.026004988	0.035178500	0.00063449292
0.026136477	0.035653387	0.00063535383
0.026267966	0.035601808	0.00063151205
0.026399454	0.034983887	0.00062854607
0.026530943	0.034153720	0.00061588377
0.026662432	0.035156675	0.00062588728
0.026793920	0.035092360	0.00062338648
0.026925409	0.035831609	0.00062369263
0.027056898	0.035750210	0.00062765896
0.027188387	0.033595122	0.00060345261
0.027319875	0.034635647	0.00061541825
0.027451364	0.035159941	0.00061516055
0.027582853	0.035191146	0.00061199398
0.027714341	0.033799692	0.00060107045
0.027845830	0.035288244	0.00060884884
0.027977319	0.035537523	0.00061432045
0.028108807	0.034568116	0.00060132145
0.028240296	0.034742335	0.00060223646
0.028371785	0.033234323	0.00058903764
0.028503274	0.035082588	0.00060255731
0.028634762	0.033530566	0.00058882231
0.028766251	0.034063850	0.00059330605
0.028897740	0.033330909	0.00058076066
0.029029228	0.033658490	0.00058440927
0.029160717	0.033072726	0.00058149349
0.029292206	0.033898999	0.00058450893
0.029423694	0.034448895	0.00059147447
0.029555183	0.033279366	0.00057154770
0.029686672	0.034181658	0.00058431512
0.029818161	0.033672282	0.00057755366
0.029949649	0.032289671	0.00056477367
0.030081138	0.032677712	0.00056704369
0.030212627	0.032557018	0.00056199579
0.030344115	0.032865040	0.00056476983
0.030475604	0.032913487	0.00056709255
0.030607093	0.032661361	0.00056323669
0.030738581	0.032732996	0.00056377471
0.030870070	0.032472575	0.00055561428
0.031001559	0.032419104	0.00055362760
0.031133048	0.032049637	0.00055456899
0.031264536	0.032285009	0.00055147215
0.031396025	0.031751090	0.00054966134
0.031527514	0.031758641	0.00054528498
0.031659002	0.031769156	0.00054376044
0.031790491	0.032356198	0.00055047258
0.031921980	0.031722089	0.00054082273
0.032053468	0.031571580	0.00054212643
0.032184957	0.031391203	0.00053485532
0.032316446	0.032041356	0.00053828689
0.032447935	0.031362927	0.00053720584
0.032579423	0.031276881	0.00053293010
0.032710912	0.031984588	0.00053949181
0.032842401	0.032040772	0.00053564091
0.032973889	0.031360832	0.00052834100
0.033105378	0.031997552	0.00053653397
0.033236867	0.031932933	0.00053228477
0.033368355	0.030638369	0.00053204497
0.033499844	0.031296661	0.00053554019
0.033631333	0.031755359	0.00053814922
0.033762822	0.030401973	0.00053498692
0.033894310	0.029958027	0.00052970039
0.034025799	0.030401852	0.00053296507
0.034157288	0.029640602	0.00052665476
0.034288776	0.031140606	0.00053862072
0.034420265	0.030546645	0.00053909022
0.034551754	0.029817181	0.00052927905
0.034683242	0.030280577	0.00053479866
0.034814731	0.030971397	0.00053749190
0.034946220	0.030455036	0.00053423717
0.035077708	0.029688055	0.00053309160
0.035209197	0.029920402	0.00053248073
0.035340686	0.030354694	0.00053257609
0.035472175	0.029275409	0.00053523636
0.035603663	0.029123223	0.00053570282
0.035735152	0.030119057	0.00054991801
0.035866641	0.028577843	0.00053819022
0.035998129	0.029259895	0.00054205901
0.036129618	0.029419933	0.00054617940
0.036261107	0.030151624	0.00055019483
0.036392595	0.029688900	0.00055434406
0.036524084	0.029011988	0.00054614283
0.036655573	0.028708308	0.00053848407
0.036787062	0.028795826	0.00054460335
0.036918550	0.028958603	0.00054231485
0.037050039	0.029253822	0.00055096931
0.037181528	0.030430114	0.00055719172
0.037313016	0.028660123	0.00054468622
0.037444505	0.029065625	0.00055269030
0.037575994	0.028617827	0.00054550210
0.037707482	0.029225291	0.00055467913
0.037838971	0.028715198	0.00055203228
0.037970460	0.029727897	0.00055582409
0.038101949	0.028705307	0.00055167871
0.038233437	0.029702491	0.00055401967
0.038364926	0.029327424	0.00054730992
0.038496415	0.029656470	0.00054798099
0.038627903	0.029676649	0.00054173209
0.038759392	0.028901003	0.00053776423
0.038890881	0.029700660	0.00054062486
0.039022369	0.028460100	0.00053105067
0.039153858	0.030112403	0.00054124772
0.039285347	0.029675516	0.00053462160
0.039416836	0.029263630	0.00053484969
0.039548324	0.029977259	0.00053735383
0.039679813	0.029606735	0.00053159786
0.039811302	0.030793442	0.00054306464
0.039942790	0.030501966	0.00053763916
0.040074279	0.030811947	0.00054330089
0.040205768	0.029650446	0.00053043646
0.040337256	0.029153123	0.00052371270
0.040468745	0.029379347	0.00052810347
0.040600234	0.030102359	0.00053047157
0.040731723	0.029643108	0.00052826383
0.040863211	0.030257797	0.00053331165
0.040994700	0.029535297	0.00052419294
0.041126189	0.029468893	0.00052704348
0.041257677	0.029134155	0.00051914362
0.041389166	0.028969578	0.00051812017
0.041520655	0.029030684	0.00052118158
0.041652143	0.028783316	0.00051661158
0.041783632	0.029502526	0.00052112051
0.041915121	0.029487799	0.00051950582
0.042046610	0.028657384	0.00051504292
0.042178098	0.028209732	0.00050834947
0.042309587	0.029048895	0.00051720195
0.042441076	0.028809496	0.00051343426
0.042572564	0.029309368	0.00051718604
0.042704053	0.029486467	0.00051336811
0.042835542	0.029705378	0.00051831793
0.042967030	0.028993336	0.00051276539
0.043098519	0.029255727	0.00051555804
0.043230008	0.028735815	0.00051048425
0.043361496	0.029029585	0.00050739017
0.043492985	0.028852808	0.00051175398
0.043624474	0.030161087	0.00051796565
0.043755963	0.029497093	0.00051525995
0.043887451	0.029513742	0.00051050905
0.044018940	0.028918491	0.00050449795
0.044150429	0.029129596	0.00051431678
0.044281917	0.028933197	0.00050642239
0.044413406	0.029377625	0.00051249796
0.044544895	0.029458201	0.00050798749
0.044676383	0.028675865	0.00050385413
0.044807872	0.028423866	0.00050132703
0.044939361	0.028995151	0.00050435949
0.045070850	0.029414531	0.00050762690
0.045202338	0.029147519	0.00050552276
0.045333827	0.028129777	0.00049411927
0.045465316	0.028521549	0.00050279963
0.045596804	0.029614593	0.00050665586
0.045728293	0.029720235	0.00050878545
0.045859782	0.029717803	0.00050732818
0.045991270	0.029387772	0.00050064064
0.046122759	0.029201620	0.00050325264
0.046254248	0.029768296	0.00051500154
0.046385737	0.029168536	0.00051106271
0.046517225	0.029671902	0.00051741785
0.046648714	0.029658972	0.00051925189
0.046780203	0.028924999	0.00051972456
0.046911691	0.029857134	0.00052635799
0.047043180	0.029083805	0.00051989360
0.047174669	0.029979359	0.00052645521
0.047306157	0.029494492	0.00052680097
0.047437646	0.029815027	0.00053118547
0.047569135	0.029364784	0.00052899551
0.047700624	0.030449272	0.00053289403
0.047832112	0.028712679	0.00052602471
0.047963601	0.028890818	0.00052349580
0.048095090	0.029230991	0.00053036793
0.048226578	0.030044128	0.00054024818
0.048358067	0.029796427	0.00053391494
0.048489556	0.029515305	0.00053368940
0.048621044	0.029972283	0.00053916825
0.048752533	0.030441024	0.00054758261
0.048884022	0.030593458	0.00054375351
0.049015511	0.029568484	0.00053674342
0.049146999	0.029591914	0.00053834221
0.049278488	0.029560204	0.00053773772
0.049409977	0.030153452	0.00054645706
0.049541465	0.029480513	0.00053889633
0.049672954	0.029510260	0.00054102973
0.049804443	0.029618655	0.00053903060
0.049935931	0.030946472	0.00055363830
0.050067420	0.031398601	0.00055570494
0.050198909	0.030120660	0.00054737120
0.050330398	0.029401138	0.00053902136
0.050461886	0.030204625	0.00054877330
0.050593375	0.031238039	0.00055729575
0.050724864	0.028559774	0.00053882160
0.050856352	0.027684751	0.00053101654
0.050987841	0.028887541	0.00053902649
0.051119330	0.029550973	0.00054490043
0.051250818	0.028547214	0.00053778211
0.051382307	0.028752960	0.00054279115
0.051513796	0.029861862	0.00054748702
0.051645284	0.030315901	0.00055168724
0.051776773	0.028993016	0.00054056957
0.051908262	0.028957364	0.00054184001
0.052039751	0.030761055	0.00055860848
0.052171239	0.028584887	0.00054009599
0.052302728	0.029710505	0.00055334954
0.052434217	0.030445657	0.00055589030
0.052565705	0.029514070	0.00054929153
0.052697194	0.029492993	0.00054923915
0.052828683	0.029634986	0.00055231845
0.052960171	0.028144327	0.00053848581
0.053091660	0.029615335	0.00054762922
0.053223149	0.029034716	0.00054812381
0.053354638	0.029931991	0.00055586912
0.053486126	0.029199920	0.00055014131
0.053617615	0.030144870	0.00055623310
0.053749104	0.028770169	0.00054516121
0.053880592	0.029122760	0.00054883233
0.054012081	0.029879383	0.00055895608
0.054143570	0.028800067	0.00055025515
0.054275058	0.029204316	0.00055036391
0.054406547	0.028728333	0.00054295383
0.054538036	0.029389466	0.00055458869
0.054669525	0.029535619	0.00055289594
0.054801013	0.029055258	0.00055323750
0.054932502	0.030152793	0.00055933707
0.055063991	0.029123950	0.00054714471
0.055195479	0.029799163	0.00055997177
0.055326968	0.029189927	0.00055197901
0.055458457	0.029471435	0.00055950060
0.055589945	0.029966278	0.00055968665
0.055721434	0.030161406	0.00055779392
0.055852923	0.029588000	0.00056029378
0.055984412	0.029159169	0.00055459810
0.056115900	0.028446197	0.00054676857
0.056247389	0.028691694	0.00055156307
0.056378878	0.029307054	0.00055209240
0.056510366	0.029809026	0.00056174006
0.056641855	0.029762362	0.00055987251
0.056773344	0.029419933	0.00055761052
0.056904832	0.028559407	0.00055116734
0.057036321	0.029041037	0.00055125751
0.057167810	0.028816002	0.00055413057
0.057299299	0.029856499	0.00056051198
0.057430787	0.029903192	0.00055814257
0.057562276	0.028352724	0.00055107549
0.057693765	0.029796954	0.00055443530
0.057825253	0.029235877	0.00055667670
0.057956742	0.029698144	0.00056063123
0.058088231	0.028772995	0.00054784758
0.058219719	0.028590639	0.00055175330
0.058351208	0.029309404	0.00054931434
0.058482697	0.029596290	0.00055501984
0.058614186	0.029906864	0.00055881565
0.058745674	0.029416222	0.00055054072
0.058877163	0.029479675	0.00055119722
0.059008652	0.028431815	0.00053840450
0.059140140	0.029118303	0.00055008496
0.059271629	0.029375778	0.00054933640
0.059403118	0.029165194	0.00054409980
0.059534606	0.028502078	0.00054377028
0.059666095	0.030068027	0.00054886960
0.059797584	0.029632996	0.00054684341
0.059929072	0.030320809	0.00055637461
0.060060561	0.029949524	0.00054656166
0.060192050	0.029843463	0.00054957856
0.060323539	0.029945821	0.00054757000
0.060455027	0.029710777	0.00054693115
0.060586516	0.027911325	0.00053493311
0.060718005	0.028569559	0.00053640629
0.060849493	0.028997243	0.00054064592
0.060980982	0.029627996	0.00054619564
0.061112471	0.029072462	0.00053953561
0.061243959	0.029729499	0.00055043570
0.061375448	0.029346359	0.00053801074
0.061506937	0.028529732	0.00053687464
0.061638426	0.028802436	0.00053599318
0.061769914	0.028754608	0.00053828212
0.061901403	0.029304264	0.00054422674
0.062032892	0.029159438	0.00053745981
0.062164380	0.029541042	0.00054274707
0.062295869	0.028335139	0.00053285189
0.062427358	0.029028494	0.00053822504
0.062558846	0.028722911	0.00054050568
0.062690335	0.028929536	0.00053331945
0.062821824	0.028759689	0.00053512822
0.062953313	0.029850238	0.00054352577
0.063084801	0.029086472	0.00053669209
0.063216290	0.028728398	0.00053672249
0.063347779	0.029465235	0.00054027208
0.063479267	0.029703553	0.00053753028
0.063610756	0.028370709	0.00053261199
0.063742245	0.029743406	0.00054017869
0.063873733	0.028223917	0.00053406485
0.064005222	0.028804785	0.00053326266
0.064136711	0.029118248	0.00053473714
0.064268200	0.028534553	0.00053192179
0.064399688	0.029413379	0.00053557126
0.064531177	0.029483518	0.00054022859
0.064662666	0.029500560	0.00053661925
0.064794154	0.029991110	0.00054101055
0.064925643	0.029440794	0.00053914574
0.065057132	0.029021569	0.00053276576
0.065188620	0.029177592	0.00053646270
0.065320109	0.029512228	0.00053391814
0.065451598	0.029447077	0.00053586293
0.065583087	0.028781439	0.00053207898
0.065714575	0.028683986	0.00052806245
0.065846064	0.029306648	0.00053422411
0.065977553	0.028839635	0.00052872437
0.066109041	0.028776880	0.00052856497
0.066240530	0.029769471	0.00053802611
0.066372019	0.030159370	0.00053907037
0.066503507	0.029388589	0.00053458607
0.066634996	0.029347545	0.00053105485
0.066766485	0.028586371	0.00052727773
0.066897973	0.029764172	0.00053474307
0.067029462	0.030338896	0.00054057640
0.067160951	0.028358834	0.00052658674
0.067292440	0.028811551	0.00052763812
0.067423928	0.029016123	0.00052483464
0.067555417	0.028911097	0.00052901717
0.067686906	0.027951255	0.00051844519
0.067818394	0.029599071	0.00053351076
0.067949883	0.029099947	0.00052728519
0.068081372	0.029293446	0.00052821432
0.068212860	0.029313257	0.00052901439
0.068344349	0.029321307	0.00053047205
0.068475838	0.029195572	0.00052835556
0.068607327	0.028905723	0.00052706532
0.068738815	0.028518549	0.00051885029
0.068870304	0.029190229	0.00052818316
0.069001793	0.028591106	0.00052261588
0.069133281	0.028838737	0.00052290862
0.069264770	0.029480344	0.00053149140
0.069396259	0.029255396	0.00052255821
0.069527747	0.029333976	0.00052872555
0.069659236	0.028062208	0.00051869331
0.069790725	0.028623687	0.00052040024
0.069922214	0.029302522	0.00052653376
0.070053702	0.029743678	0.00052679612
0.070185191	0.029189492	0.00052602475
0.070316680	0.028556046	0.00051858310
0.070448168	0.028782096	0.00052139151
0.070579657	0.028661820	0.00052201214
0.070711146	0.028514889	0.00051613306
0.070842634	0.029917515	0.00052944592
0.070974123	0.029017483	0.00052193556
0.071105612	0.028668212	0.00051893935
0.071237101	0.028218380	0.00051705057
0.071368589	0.028513150	0.00051343024
0.071500078	0.027738772	0.00051234323
0.071631567	0.028670130	0.00051952256
0.071763055	0.027899526	0.00051227674
0.071894544	0.028072869	0.00051393045
0.072026033	0.029224109	0.00051662873
0.072157521	0.028584706	0.00051939976
0.072289010	0.028686259	0.00051855727
0.072420499	0.027793244	0.00050798345
0.072551988	0.027697225	0.00050699982
0.072683476	0.027148053	0.00050192969
0.072814965	0.027829253	0.00050925061
0.072946454	0.028212568	0.00051461433
0.073077942	0.027006750	0.00050068117
0.073209431	0.027470353	0.00050596921
0.073340920	0.027783941	0.00050670414
0.073472408	0.027975293	0.00050993714
0.073603897	0.027735787	0.00050819095
0.073735386	0.027195574	0.00050115113
0.073866875	0.027379307	0.00050387150
0.073998363	0.027530230	0.00050444915
0.074129852	0.028088350	0.00051065397
0.074261341	0.026142297	0.00049630939
0.074392829	0.028253983	0.00050728937
0.074524318	0.026941365	0.00050179063
0.074655807	0.028063079	0.00050476225
0.074787295	0.027985391	0.00050735652
0.074918784	0.027887452	0.00050799151
0.075050273	0.026939465	0.00049699591
0.075181761	0.027409688	0.00050134197
0.075313250	0.027509689	0.00050363262
0.075444739	0.027629765	0.00050390683
0.075576228	0.027566908	0.00050267783
0.075707716	0.027294464	0.00050073830
0.075839205	0.027043790	0.00049775615
0.075970694	0.027647529	0.00050148548
0.076102182	0.027566738	0.00049961854
0.076233671	0.027709616	0.00050367043
0.076365160	0.027473379	0.00049614711
0.076496648	0.028103541	0.00050586857
0.076628137	0.027621624	0.00050245989
0.076759626	0.027373280	0.00049600065
0.076891115	0.026743158	0.00049502748
0.077022603	0.026790647	0.00049233938
0.077154092	0.027279213	0.00049651809
0.077285581	0.027244542	0.00049736233
0.077417069	0.027493172	0.00049762355
0.077548558	0.026325857	0.00049185599
0.077680047	0.026826856	0.00049082899
0.077811535	0.026941960	0.00049342687
0.077943024	0.026322437	0.00048789474
0.078074513	0.027660695	0.00049565940
0.078206002	0.027576962	0.00049951694
0.078337490	0.026974511	0.00049282836
0.078468979	0.027108063	0.00049283088
0.078600468	0.026681174	0.00049054265
0.078731956	0.026794256	0.00048944813
0.078863445	0.027387087	0.00049677767
0.078994934	0.027662427	0.00049733443
0.079126422	0.027311217	0.00049348583
0.079257911	0.026644942	0.00048803014
0.079389400	0.026619779	0.00048673022
0.079520889	0.026389055	0.00048536942
0.079652377	0.025813744	0.00048159425
0.079783866	0.027405654	0.00049193433
0.079915355	0.026886722	0.00049171855
0.080046843	0.026320666	0.00048384149
0.080178332	0.026785741	0.00048888283
0.080309821	0.025974335	0.00048379632
0.080441309	0.027032554	0.00048719123
0.080572798	0.027079042	0.00049334373
0.080704287	0.026560456	0.00048641395
0.080835776	0.026045641	0.00048063224
0.080967264	0.026946779	0.00049069411
0.081098753	0.026657757	0.00048277629
0.081230242	0.027292345	0.00049043727
0.081361730	0.027009742	0.00048570972
0.081493219	0.026084958	0.00048181283
0.081624708	0.027270611	0.00049025706
0.081756196	0.025912784	0.00047497712
0.081887685	0.026987574	0.00048823316
0.082019174	0.026517844	0.00048582348
0.082150663	0.025177821	0.00047237632
0.082282151	0.026277409	0.00048309018
0.082413640	0.026153355	0.00047850654
0.082545129	0.027672319	0.00049181685
0.082676617	0.026555772	0.00048350984
0.082808106	0.026477706	0.00048071595
0.082939595	0.026044152	0.00048093049
0.083071083	0.025675540	0.00047306596
0.083202572	0.025404820	0.00047109614
0.083334061	0.025752298	0.00047741233
0.083465549	0.025829836	0.00047219408
0.083597038	0.026406675	0.00048166066
0.083728527	0.026234045	0.00047477578
0.083860016	0.026006026	0.00047841809
0.083991504	0.026260109	0.00047820334
0.084122993	0.026442621	0.00047873368
0.084254482	0.025207770	0.00047079623
0.084385970	0.025602274	0.00047209594
0.084517459	0.026621515	0.00048002501
0.084648948	0.025709195	0.00047305216
0.084780436	0.025739498	0.00047079268
0.084911925	0.026612115	0.00047733570
0.085043414	0.025868761	0.00047120888
0.085174903	0.026347212	0.00047572120
0.085306391	0.025938529	0.00047568793
0.085437880	0.026521831	0.00047556685
0.085569369	0.025561859	0.00047005657
0.085700857	0.026165131	0.00047140603
0.085832346	0.026045982	0.00047220410
0.085963835	0.026336363	0.00047711180
0.086095323	0.026172128	0.00047195516
0.086226812	0.026455232	0.00047430442
0.086358301	0.026228350	0.00047229698
0.086489790	0.025610413	0.00046843162
0.086621278	0.026343127	0.00047303080
0.086752767	0.026499000	0.00047490979
0.086884256	0.025985903	0.00046989386
0.087015744	0.025666594	0.00046762082
0.087147233	0.025882064	0.00046921468
0.087278722	0.025901411	0.00047156108
0.087410210	0.026216144	0.00047162953
0.087541699	0.025514818	0.00046705699
0.087673188	0.025778866	0.00046959279
0.087804677	0.026781177	0.00047457140
0.087936165	0.026274166	0.00047100564
0.088067654	0.025761908	0.00046825147
0.088199143	0.025326767	0.00046188528
0.088330631	0.025914828	0.00047030338
0.088462120	0.025239993	0.00046035416
0.088593609	0.026219091	0.00047173291
0.088725097	0.025390072	0.00046192170
0.088856586	0.026114151	0.00046715763
0.088988075	0.025865849	0.00046935995
0.089119564	0.025523730	0.00046443052
0.089251052	0.026039104	0.00046864694
0.089382541	0.025231821	0.00046193557
0.089514030	0.025406365	0.00046192464
0.089645518	0.024958513	0.00045827206
0.089777007	0.025125158	0.00045833060
0.089908496	0.025189773	0.00046284848
0.090039984	0.026042643	0.00046610148
0.090171473	0.025913123	0.00046288068
0.090302962	0.026100217	0.00046773778
0.090434451	0.025516713	0.00046157283
0.090565939	0.024333607	0.00045412299
0.090697428	0.024848726	0.00045712961
0.090828917	0.025794571	0.00046066265
0.090960405	0.025138248	0.00045987585
0.091091894	0.025167056	0.00045720479
0.091223383	0.025390102	0.00046137197
0.091354871	0.025326780	0.00046167181
0.091486360	0.024881742	0.00046686482
0.091617849	0.025769402	0.00047577698
0.091749337	0.025881334	0.00048067423
0.091880826	0.025740778	0.00048415381
0.092012315	0.025008005	0.00048253558
0.092143804	0.025260478	0.00048086497
0.092275292	0.024420973	0.00048044438
0.092406781	0.024951969	0.00048631684
0.092538270	0.025461832	0.00049405329
0.092669758	0.025831919	0.00049874754
0.092801247	0.024680132	0.00047447808
0.092932736	0.024841813	0.00047687623
0.093064224	0.024998938	0.00047416629
0.093195713	0.025403766	0.00047635310
0.093327202	0.024755549	0.00046989740
0.093458691	0.024187467	0.00046132412
0.093590179	0.024561951	0.00046635857
0.093721668	0.025447767	0.00047231147
0.093853157	0.025285583	0.00046963679
0.093984645	0.025571283	0.00047016929
0.094116134	0.025087385	0.00046388690
0.094247623	0.024509324	0.00046152942
0.094379111	0.025256620	0.00046676986
0.094510600	0.025410675	0.00046632914
0.094642089	0.025178013	0.00046574407
0.094773578	0.025113784	0.00046022360
0.094905066	0.024385224	0.00045867691
0.095036555	0.024600420	0.00046182540
0.095168044	0.024125092	0.00045151595
0.095299532	0.025055303	0.00046151291
0.095431021	0.024765612	0.00045446494
0.095562510	0.024034106	0.00045252331
0.095693998	0.024735389	0.00045984306
0.095825487	0.024401306	0.00045321417
0.095956976	0.024082662	0.00045335307
0.096088465	0.024856769	0.00045403330
0.096219953	0.024729167	0.00045740146
0.096351442	0.024838558	0.00045823749
0.096482931	0.025080221	0.00045990483
0.096614419	0.025479055	0.00045906957
0.096745908	0.024674107	0.00045463568
0.096877397	0.024665826	0.00045351255
0.097008885	0.025548882	0.00046247474
0.097140374	0.025170077	0.00045671827
0.097271863	0.024898369	0.00045417533
0.097403352	0.024894840	0.00045464987
0.097534840	0.024757715	0.00045200325
0.097666329	0.024366303	0.00045056618
0.097797818	0.024739247	0.00045070509
0.097929306	0.024784710	0.00045101169
0.098060795	0.024376598	0.00044692852
0.098192284	0.025198010	0.00045054501
0.098323772	0.025192461	0.00045085230
0.098455261	0.024111723	0.00044106585
0.098586750	0.024328251	0.00044241192
0.098718239	0.024581183	0.00044380035
0.098849727	0.024936394	0.00044505428
0.098981216	0.023996515	0.00043931098
0.099112705	0.023589280	0.00043526704
0.099244193	0.024864891	0.00044259196
0.099375682	0.025037969	0.00044643357
0.099507171	0.024118435	0.00043739307
0.099638659	0.024171049	0.00044291810
0.099770148	0.024141342	0.00043867087
0.099901637	0.024452227	0.00044055048
0.10003313	0.024364344	0.00044211410
0.10016461	0.024481502	0.00044193822
0.10029610	0.024236277	0.00044395470
0.10042759	0.024122589	0.00043840833
0.10055908	0.024631834	0.00044353371
0.10069057	0.023983760	0.00044022159
0.10082206	0.024144867	0.00043740802
0.10095355	0.023996911	0.00044089198
0.10108504	0.024042796	0.00043681928
0.10121652	0.024758321	0.00044129911
0.10134801	0.024261118	0.00044136026
0.10147950	0.023539023	0.00043432955
0.10161099	0.023679642	0.00043571457
0.10174248	0.024380558	0.00043979582
0.10187397	0.024574356	0.00043906956
0.10200546	0.024664430	0.00044169940
0.10213694	0.024372816	0.00043697999
0.10226843	0.024262317	0.00043899972
0.10239992	0.024352205	0.00044083689
0.10253141	0.023632767	0.00042935435
0.10266290	0.023653576	0.00043508853
0.10279439	0.024497966	0.00043727234
0.10292588	0.024166622	0.00043606003
0.10305737	0.023504202	0.00043203906
0.10318885	0.024210219	0.00043464868
0.10332034	0.024127722	0.00043603891
0.10345183	0.023655841	0.00042984038
0.10358332	0.024539358	0.00043754321
0.10371481	0.025198630	0.00044148933
0.10384630	0.023554536	0.00043069457
0.10397779	0.023681655	0.00043185403
0.10410928	0.024510290	0.00043893957
0.10424076	0.023767705	0.00043069579
0.10437225	0.023495512	0.00043124448
0.10450374	0.023868628	0.00042910636
0.10463523	0.023925838	0.00043287694
0.10476672	0.022777447	0.00042353913
0.10489821	0.024348888	0.00043513838
0.10502970	0.023861002	0.00043091289
0.10516118	0.024839352	0.00043700606
0.10529267	0.023449775	0.00043033267
0.10542416	0.024044076	0.00043170298
0.10555565	0.024315782	0.00043297691
0.10568714	0.024097791	0.00043133253
0.10581863	0.024141790	0.00043105792
0.10595012	0.023166458	0.00042516698
0.10608161	0.024111922	0.00043298113
0.10621309	0.024605440	0.00043470181
0.10634458	0.024234267	0.00043019746
0.10647607	0.024455083	0.00043253834
0.10660756	0.023867620	0.00042827258
0.10673905	0.023570271	0.00042797219
0.10687054	0.024131860	0.00043477704
0.10700203	0.024261047	0.00044150546
0.10713352	0.023461119	0.00043924942
0.10726500	0.023423967	0.00044297992
0.10739649	0.023355718	0.00044865779
0.10752798	0.024277602	0.00045116750
0.10765947	0.023236102	0.00044737316
0.10779096	0.024025504	0.00045454772
0.10792245	0.024759243	0.00046480699
0.10805394	0.023728320	0.00045856640
0.10818542	0.023336872	0.00045449440
0.10831691	0.023545831	0.00045968394
0.10844840	0.023940979	0.00046266087
0.10857989	0.024040967	0.00046630451
0.10871138	0.024378865	0.00047370552
0.10884287	0.024097256	0.00046839747
0.10897436	0.023600211	0.00046427297
0.10910585	0.023700707	0.00046940586
0.10923733	0.024173266	0.00046912719
0.10936882	0.024308990	0.00047842244
0.10950031	0.024361811	0.00047723017
0.10963180	0.023829989	0.00047389360
0.10976329	0.024144305	0.00047889246
0.10989478	0.023845965	0.00047914182
0.11002627	0.023557250	0.00048146670
0.11015776	0.024047225	0.00047919421
0.11028924	0.023362457	0.00047725752
0.11042073	0.023378714	0.00048153717
0.11055222	0.024005631	0.00048152126
0.11068371	0.022507647	0.00047349963
0.11081520	0.022677573	0.00047501311
0.11094669	0.023857775	0.00048533187
0.11107818	0.023683332	0.00048895232
0.11120966	0.023954434	0.00048752441
0.11134115	0.023979586	0.00049109435
0.11147264	0.023235811	0.00048290766
0.11160413	0.024207162	0.00049335357
0.11173562	0.023022169	0.00048689848
0.11186711	0.023412621	0.00047414324
0.11199860	0.023218293	0.00047403273
0.11213009	0.024270977	0.00047144221
0.11226157	0.024304512	0.00047087208
0.11239306	0.024112830	0.00046918058
0.11252455	0.023894892	0.00046550259
0.11265604	0.023857486	0.00046518981
0.11278753	0.024243607	0.00046039680
0.11291902	0.024120209	0.00046054633
0.11305051	0.023633245	0.00045851268
0.11318200	0.023802214	0.00045373783
0.11331348	0.024056545	0.00045949423
0.11344497	0.023778090	0.00045495340
0.11357646	0.022948097	0.00044341819
0.11370795	0.023390500	0.00045068934
0.11383944	0.023523732	0.00045154503
0.11397093	0.024481950	0.00045624150
0.11410242	0.023248112	0.00044944404
0.11423390	0.023303517	0.00044372750
0.11436539	0.023291533	0.00044880448
0.11449688	0.023389123	0.00044360366
0.11462837	0.024217798	0.00045283838
0.11475986	0.023784421	0.00044723927
0.11489135	0.023286444	0.00044062217
0.11502284	0.023945102	0.00044935807
0.11515433	0.024208293	0.00044975446
0.11528581	0.023917729	0.00044641685
0.11541730	0.023940395	0.00044373585
0.11554879	0.023891457	0.00044214409
0.11568028	0.023618189	0.00044327673
0.11581177	0.023968251	0.00044483787
0.11594326	0.023874778	0.00044497651
0.11607475	0.024218717	0.00044454485
0.11620624	0.023731501	0.00044004203
0.11633772	0.024363610	0.00044570290
0.11646921	0.024507665	0.00044711933
0.11660070	0.024997767	0.00044844847
0.11673219	0.023967091	0.00043963161
0.11686368	0.023611705	0.00043690678
0.11699517	0.022549401	0.00042913940
0.11712666	0.023306559	0.00043487379
0.11725814	0.023591553	0.00043338569
0.11738963	0.023642424	0.00043400580
0.11752112	0.023676503	0.00043184215
0.11765261	0.023971340	0.00043530669
0.11778410	0.024158736	0.00043772878
0.11791559	0.023722569	0.00043256551
0.11804708	0.024307347	0.00043488917
0.11817857	0.023134610	0.00042691915
0.11831005	0.023661526	0.00042826224
0.11844154	0.024530591	0.00043659202
0.11857303	0.023941004	0.00042925734
0.11870452	0.023667379	0.00042754546
0.11883601	0.024663876	0.00043435003
0.11896750	0.023410795	0.00042665398
0.11909899	0.024136974	0.00043107608
0.11923048	0.024518933	0.00042844410
0.11936196	0.023440711	0.00042600492
0.11949345	0.023910243	0.00042376183
0.11962494	0.023055399	0.00041875571
0.11975643	0.023826639	0.00042657402
0.11988792	0.023929018	0.00042226097
0.12001941	0.023458557	0.00041993678
0.12015090	0.024681874	0.00042841297
0.12028239	0.023657020	0.00042302644
0.12041387	0.023534358	0.00041932305
0.12054536	0.023605020	0.00041770093
0.12067685	0.024652054	0.00042662257
0.12080834	0.023831370	0.00042084582
0.12093983	0.023328491	0.00041396205
0.12107132	0.023532271	0.00042039865
0.12120281	0.023689864	0.00041659454
0.12133429	0.023993149	0.00042010966
0.12146578	0.023842500	0.00041914536
0.12159727	0.023455539	0.00041298663
0.12172876	0.024016164	0.00041957881
0.12186025	0.024029475	0.00041773237
0.12199174	0.023943428	0.00041818360
0.12212323	0.023659540	0.00041610272
0.12225472	0.024686532	0.00042211409
0.12238620	0.024583029	0.00042397745
0.12251769	0.024015117	0.00041688043
0.12264918	0.023795679	0.00041648047
0.12278067	0.023233797	0.00041301864
0.12291216	0.024318078	0.00042061241
0.12304365	0.024318774	0.00041953558
0.12317514	0.023878433	0.00041386782
0.12330663	0.023433531	0.00041239955
0.12343811	0.023684414	0.00041528354
0.12356960	0.024191993	0.00041508226
0.12370109	0.023842442	0.00041559386
0.12383258	0.023695712	0.00041349151
0.12396407	0.023486821	0.00040955381
0.12409556	0.023952349	0.00041949261
0.12422705	0.024085496	0.00041289210
0.12435853	0.024226325	0.00041724200
0.12449002	0.023299756	0.00040906436
0.12462151	0.023522958	0.00041344271
0.12475300	0.023581955	0.00041071600
0.12488449	0.024362754	0.00041706321
0.12501598	0.024222651	0.00041770377
0.12514747	0.023928956	0.00041224519
0.12527896	0.023775753	0.00041071705
0.12541044	0.024614846	0.00042009136
0.12554193	0.023883862	0.00041261158
0.12567342	0.023262766	0.00040808681
0.12580491	0.023565790	0.00041167799
0.12593640	0.024063285	0.00041095200
0.12606789	0.024013132	0.00041448450
0.12619938	0.023471857	0.00040799165
0.12633087	0.023732658	0.00041215352
0.12646235	0.024116490	0.00041391112
0.12659384	0.023807176	0.00040788670
0.12672533	0.023820564	0.00041300853
0.12685682	0.023417638	0.00040758665
0.12698831	0.023138280	0.00040655679
0.12711980	0.023209187	0.00040507997
0.12725129	0.023017719	0.00040260118
0.12738277	0.023114436	0.00040557843
0.12751426	0.023971616	0.00041034002
0.12764575	0.024311771	0.00041260165
0.12777724	0.022872155	0.00040105069
0.12790873	0.023112676	0.00040343085
0.12804022	0.024483083	0.00041511295
0.12817171	0.023946725	0.00041032028
0.12830320	0.024132808	0.00040938326
0.12843468	0.023492657	0.00040656515
0.12856617	0.023191611	0.00040294047
0.12869766	0.022936842	0.00040037908
0.12882915	0.022967285	0.00040305809
0.12896064	0.023821079	0.00040614836
0.12909213	0.024389662	0.00041037593
0.12922362	0.023954592	0.00040773268
0.12935511	0.023827106	0.00040825347
0.12948659	0.023572183	0.00040493203
0.12961808	0.024025172	0.00040723959
0.12974957	0.023587391	0.00040377552
0.12988106	0.023694189	0.00040423042
0.13001255	0.024388287	0.00041008521
0.13014404	0.023577748	0.00040605967
0.13027553	0.023390868	0.00040122268
0.13040701	0.023562374	0.00040267823
0.13053850	0.023805031	0.00040676617
0.13066999	0.025061544	0.00041236985
0.13080148	0.023530289	0.00040595624
0.13093297	0.024005401	0.00040513970
0.13106446	0.023728435	0.00040327999
0.13119595	0.023871670	0.00040427397
0.13132744	0.023490534	0.00040328096
0.13145892	0.023869520	0.00040503714
0.13159041	0.023688300	0.00040253287
0.13172190	0.023095942	0.00039817340
0.13185339	0.023469525	0.00040098119
0.13198488	0.023937883	0.00040513680
0.13211637	0.023372471	0.00040108927
0.13224786	0.023410031	0.00039938374
0.13237935	0.023610311	0.00040065438
0.13251083	0.024150102	0.00040578713
0.13264232	0.023677792	0.00040228831
0.13277381	0.023895227	0.00040362805
0.13290530	0.023774157	0.00040045162
0.13303679	0.024020804	0.00040317429
0.13316828	0.022820940	0.00039618892
0.13329977	0.023589357	0.00039707312
0.13343125	0.024469010	0.00040981427
0.13356274	0.023598504	0.00039794200
0.13369423	0.023857125	0.00039978194
0.13382572	0.023037212	0.00039739556
0.13395721	0.024425881	0.00040492811
0.13408870	0.024156838	0.00040521956
0.13422019	0.023968133	0.00039989485
0.13435168	0.023632506	0.00039963835
0.13448316	0.023850787	0.00040384926
0.13461465	0.023364875	0.00039717726
0.13474614	0.023233137	0.00039769091
0.13487763	0.023504152	0.00039789656
0.13500912	0.023509240	0.00039688626
0.13514061	0.023458679	0.00039827931
0.13527210	0.024197338	0.00040238522
0.13540359	0.023276292	0.00039524762
0.13553507	0.022872418	0.00039261521
0.13566656	0.023533944	0.00039828401
0.13579805	0.023880459	0.00040094442
0.13592954	0.024005467	0.00039902821
0.13606103	0.024081220	0.00040293779
0.13619252	0.023459994	0.00039575574
0.13632401	0.023831484	0.00039599268
0.13645549	0.023467259	0.00039693312
0.13658698	0.024064560	0.00039746227
0.13671847	0.024143405	0.00040065346
0.13684996	0.023709995	0.00039780233
0.13698145	0.023377672	0.00039415249
0.13711294	0.023398815	0.00039580677
0.13724443	0.023631153	0.00039604480
0.13737592	0.023298777	0.00039283876
0.13750740	0.023562971	0.00039623234
0.13763889	0.022898875	0.00038963466
0.13777038	0.023534991	0.00039580974
0.13790187	0.022824849	0.00039018897
0.13803336	0.024135415	0.00039741593
0.13816485	0.023076045	0.00039124729
0.13829634	0.023974939	0.00039567605
0.13842783	0.024330844	0.00040162737
0.13855931	0.023195057	0.00039200438
0.13869080	0.023732780	0.00039496242
0.13882229	0.024040805	0.00039653156
0.13895378	0.023221102	0.00038986213
0.13908527	0.024019806	0.00039744611
0.13921676	0.023585886	0.00039393669
0.13934825	0.023311620	0.00039207582
0.13947973	0.023675290	0.00039351838
0.13961122	0.023925708	0.00039497786
0.13974271	0.023864311	0.00039268435
0.13987420	0.023715728	0.00039463968
0.14000569	0.023382560	0.00038925969
0.14013718	0.023475962	0.00039134998
0.14026867	0.023627134	0.00039208788
0.14040016	0.024032023	0.00039601928
0.14053164	0.023267911	0.00039112992
0.14066313	0.023601269	0.00038935828
0.14079462	0.024205781	0.00039496867
0.14092611	0.024255965	0.00039393309
0.14105760	0.023417371	0.00038879599
0.14118909	0.023280659	0.00039130498
0.14132058	0.023434832	0.00038685762
0.14145207	0.023876627	0.00039161465
0.14158355	0.023792674	0.00039034949
0.14171504	0.023505897	0.00039003968
0.14184653	0.023871919	0.00039185114
0.14197802	0.023428011	0.00038671696
0.14210951	0.024369030	0.00039456854
0.14224100	0.024028787	0.00039178685
0.14237249	0.023972718	0.00039033577
0.14250398	0.023889129	0.00039235217
0.14263546	0.023975103	0.00038951851
0.14276695	0.023674025	0.00038967651
0.14289844	0.023544238	0.00038752656
0.14302993	0.023606031	0.00039007510
0.14316142	0.023770216	0.00038927440
0.14329291	0.023460776	0.00038660522
0.14342440	0.023761025	0.00039016219
0.14355588	0.023433359	0.00038766816
0.14368737	0.023642849	0.00038855745
0.14381886	0.023617089	0.00038771131
0.14395035	0.023519021	0.00038485345
0.14408184	0.023871587	0.00038863946
0.14421333	0.022736818	0.00038312820
0.14434482	0.023072113	0.00038387059
0.14447631	0.023744544	0.00038891275
0.14460779	0.024052231	0.00038884828
0.14473928	0.023317219	0.00038449217
0.14487077	0.023365612	0.00038703648
0.14500226	0.023483515	0.00038661077
0.14513375	0.023728551	0.00038981856
0.14526524	0.023806323	0.00038638632
0.14539673	0.024084349	0.00039010437
0.14552822	0.023752238	0.00038879243
0.14565970	0.023867858	0.00038700094
0.14579119	0.024166580	0.00039074501
0.14592268	0.024023289	0.00038831172
0.14605417	0.023462404	0.00038318118
0.14618566	0.023151121	0.00038309631
0.14631715	0.023559972	0.00038455979
0.14644864	0.023539834	0.00038486462
0.14658012	0.023809071	0.00038660509
0.14671161	0.024180420	0.00038927072
0.14684310	0.023786170	0.00038830219
0.14697459	0.023778535	0.00038582048
0.14710608	0.023716702	0.00038404357
0.14723757	0.023743843	0.00038617550
0.14736906	0.024256710	0.00038919482
0.14750055	0.023508245	0.00038429716
0.14763203	0.024488687	0.00038956406
0.14776352	0.023441752	0.00038197285
0.14789501	0.023575594	0.00038504474
0.14802650	0.023454376	0.00038002603
0.14815799	0.023073993	0.00038285140
0.14828948	0.024202374	0.00038591347
0.14842097	0.023461063	0.00038504646
0.14855246	0.023351919	0.00038249749
0.14868394	0.023931675	0.00038385311
0.14881543	0.023656598	0.00038456563
0.14894692	0.023618587	0.00038413781
0.14907841	0.024462707	0.00038788331
0.14920990	0.023976531	0.00038565154
0.14934139	0.023039444	0.00037857610
0.14947288	0.023156724	0.00038137673
0.14960436	0.023960949	0.00038480120
0.14973585	0.024099338	0.00038492393
0.14986734	0.023391877	0.00038122372
0.14999883	0.023555226	0.00038047255
0.15013032	0.023703961	0.00038434806
0.15026181	0.024033934	0.00038514739
0.15039330	0.023152383	0.00037872027
0.15052479	0.023135340	0.00037897729
0.15065627	0.023386006	0.00038043347
0.15078776	0.022947383	0.00037789046
0.15091925	0.023696575	0.00038081461
0.15105074	0.023630617	0.00038098461
0.15118223	0.023414377	0.00038068548
0.15131372	0.023591402	0.00038081730
0.15144521	0.023347780	0.00037913263
0.15157670	0.023692149	0.00038027129
0.15170818	0.023687043	0.00038018651
0.15183967	0.023056958	0.00037568813
0.15197116	0.024205568	0.00038464055
0.15210265	0.023685458	0.00038110553
0.15223414	0.023656478	0.00037952157
0.15236563	0.022806828	0.00037484944
0.15249712	0.023464053	0.00037826469
0.15262860	0.023538982	0.00037894061
0.15276009	0.024048931	0.00038319448
0.15289158	0.022839730	0.00037434546
0.15302307	0.023894047	0.00037906508
0.15315456	0.023459561	0.00037719832
0.15328605	0.023959670	0.00038205473
0.15341754	0.023391007	0.00037759588
0.15354903	0.023592624	0.00037754038
0.15368051	0.024228084	0.00038195547
0.15381200	0.024677534	0.00038391672
0.15394349	0.023549426	0.00037840692
0.15407498	0.023505541	0.00037836628
0.15420647	0.022843518	0.00037242862
0.15433796	0.023374571	0.00037655833
0.15446945	0.023205883	0.00037332538
0.15460094	0.023695305	0.00038060279
0.15473242	0.023917883	0.00038016858
0.15486391	0.022833353	0.00037092686
0.15499540	0.023103927	0.00037321284
0.15512689	0.023588878	0.00037742397
0.15525838	0.024066249	0.00038113396
0.15538987	0.024012019	0.00037831293
0.15552136	0.024208843	0.00037963360
0.15565284	0.023386664	0.00037547136
0.15578433	0.023659459	0.00037798755
0.15591582	0.023256136	0.00037538358
0.15604731	0.023595540	0.00037710021
0.15617880	0.023131512	0.00037205978
0.15631029	0.023721914	0.00037762994
0.15644178	0.024040243	0.00037742323
0.15657327	0.023815453	0.00037803882
0.15670475	0.023351121	0.00037246493
0.15683624	0.023587195	0.00037551787
0.15696773	0.023490891	0.00037406687
0.15709922	0.024053356	0.00037718013
0.15723071	0.023908353	0.00037834371
0.15736220	0.023596152	0.00037439005
0.15749369	0.023526675	0.00037354745
0.15762518	0.023123345	0.00037083487
0.15775666	0.023472751	0.00037395547
0.15788815	0.024005034	0.00037829695
0.15801964	0.023627337	0.00037383747
0.15815113	0.023567629	0.00037371761
0.15828262	0.023481949	0.00037320209
0.15841411	0.023330979	0.00037043606
0.15854560	0.024359020	0.00037889583
0.15867708	0.023850437	0.00037347072
0.15880857	0.023728776	0.00037507533
0.15894006	0.023747720	0.00037292739
0.15907155	0.022423547	0.00036574977
0.15920304	0.023229887	0.00037187908
0.15933453	0.023766420	0.00037332073
0.15946602	0.023356530	0.00037146741
0.15959751	0.023640284	0.00037241745
0.15972899	0.023906597	0.00037461799
0.15986048	0.023281708	0.00037129570
0.15999197	0.023292916	0.00036912910
0.16012346	0.023441586	0.00037297195
0.16025495	0.023948157	0.00037406360
0.16038644	0.023677651	0.00037159420
0.16051793	0.023443524	0.00037309289
0.16064942	0.024344303	0.00037530986
0.16078090	0.023440981	0.00037226471
0.16091239	0.023807019	0.00037328527
0.16104388	0.023187653	0.00036667180
0.16117537	0.022947178	0.00036780033
0.16130686	0.023597764	0.00037105125
0.16143835	0.023479024	0.00037030806
0.16156984	0.023328989	0.00037068143
0.16170133	0.023602226	0.00036820005
0.16183281	0.023578128	0.00037203301
0.16196430	0.023191531	0.00036790607
0.16209579	0.023082202	0.00036592206
0.16222728	0.023306747	0.00036921130
0.16235877	0.023053290	0.00036520439
0.16249026	0.023497984	0.00036919472
0.16262175	0.023375061	0.00036830949
0.16275323	0.023182752	0.00036757299
0.16288472	0.023246476	0.00036599342
0.16301621	0.023821325	0.00036920084
0.16314770	0.023435610	0.00036849074
0.16327919	0.023094983	0.00036474090
0.16341068	0.023659923	0.00036935668
0.16354217	0.022541575	0.00036208539
0.16367366	0.023778321	0.00036943278
0.16380514	0.023499138	0.00036878002
0.16393663	0.023915338	0.00037085518
0.16406812	0.023515417	0.00036681307
0.16419961	0.023203498	0.00036587049
0.16433110	0.023544877	0.00036798681
0.16446259	0.023578609	0.00036752802
0.16459408	0.023815082	0.00037016831
0.16472557	0.023702230	0.00036606521
0.16485705	0.024038603	0.00037076863
0.16498854	0.023298649	0.00036548470
0.16512003	0.023700922	0.00036814192
0.16525152	0.023174203	0.00036490053
0.16538301	0.023466693	0.00036524254
0.16551450	0.023456113	0.00036749719
0.16564599	0.023010846	0.00036461557
0.16577747	0.023512541	0.00036727178
0.16590896	0.023345437	0.00036575341
0.16604045	0.023583484	0.00036577174
0.16617194	0.024101359	0.00037148920
0.16630343	0.023486120	0.00036401151
0.16643492	0.023388402	0.00036498390
0.16656641	0.023232063	0.00036493324
0.16669790	0.023642651	0.00036499206
0.16682938	0.023432895	0.00036580602
0.16696087	0.023518764	0.00036671240
0.16709236	0.023435184	0.00036399631
0.16722385	0.023128904	0.00036377608
0.16735534	0.023657274	0.00036536714
0.16748683	0.023712089	0.00036596464
0.16761832	0.024073050	0.00036955413
0.16774981	0.023474270	0.00036385350
0.16788129	0.023629752	0.00036630325
0.16801278	0.023526181	0.00036252209
0.16814427	0.023539760	0.00036465832
0.16827576	0.023884113	0.00036827748
0.16840725	0.023981166	0.00036645541
0.16853874	0.023574869	0.00036400196
0.16867023	0.023399092	0.00036137295
0.16880171	0.023696994	0.00036693205
0.16893320	0.023184912	0.00036381358
0.16906469	0.022610677	0.00035654809
0.16919618	0.023601642	0.00036500261
0.16932767	0.024587790	0.00036828677
0.16945916	0.022902404	0.00036040351
0.16959065	0.023116276	0.00036225825
0.16972214	0.023074383	0.00035885712
0.16985362	0.023442002	0.00036308314
0.16998511	0.023174651	0.00035913529
0.17011660	0.023717177	0.00036478157
0.17024809	0.023766713	0.00036471037
0.17037958	0.023718503	0.00036247643
0.17051107	0.023392294	0.00036224508
0.17064256	0.023079835	0.00035965546
0.17077405	0.024150349	0.00036625039
0.17090553	0.023640573	0.00036203952
0.17103702	0.023253048	0.00036011622
0.17116851	0.024080686	0.00036463913
0.17130000	0.023701091	0.00036367802
0.17143149	0.023199669	0.00036077710
0.17156298	0.022948483	0.00035874525
0.17169447	0.024509198	0.00036596386
0.17182595	0.023359997	0.00036121120
0.17195744	0.023502756	0.00036201117
0.17208893	0.023833437	0.00036232225
0.17222042	0.023123934	0.00035980831
0.17235191	0.023837354	0.00036208233
0.17248340	0.023245232	0.00035963407
0.17261489	0.023575317	0.00036176177
0.17274638	0.023537934	0.00036032550
0.17287786	0.023982651	0.00036375051
0.17300935	0.023060716	0.00035659840
0.17314084	0.023465530	0.00036111557
0.17327233	0.023917709	0.00036182444
0.17340382	0.022926279	0.00035521855
0.17353531	0.023241917	0.00035867484
0.17366680	0.023339197	0.00035794134
0.17379829	0.023427846	0.00035791079
0.17392977	0.023724175	0.00036191067
0.17406126	0.024299781	0.00036422636
0.17419275	0.023885886	0.00036267019
0.17432424	0.024083642	0.00036166654
0.17445573	0.024247721	0.00036354333
0.17458722	0.023922490	0.00036300279
0.17471871	0.022422161	0.00035121867
0.17485019	0.023320551	0.00035788513
0.17498168	0.023989933	0.00036159354
0.17511317	0.023738762	0.00035990905
0.17524466	0.023617531	0.00036137235
0.17537615	0.023694612	0.00035877820
0.17550764	0.023252056	0.00035673543
0.17563913	0.023175571	0.00035550635
0.17577062	0.023407227	0.00035629331
0.17590210	0.023599700	0.00035846324
0.17603359	0.023236025	0.00035489733
0.17616508	0.023313917	0.00035747565
0.17629657	0.023042386	0.00035608240
0.17642806	0.022901489	0.00035262317
0.17655955	0.023342423	0.00035779380
0.17669104	0.023435965	0.00035693218
0.17682253	0.023574417	0.00035634395
0.17695401	0.023199421	0.00035726801
0.17708550	0.023628038	0.00035700150
0.17721699	0.024224717	0.00036095889
0.17734848	0.023403007	0.00035547534
0.17747997	0.023643061	0.00035763075
0.17761146	0.023006539	0.00035620412
0.17774295	0.022937667	0.00035090086
0.17787443	0.022789488	0.00035304680
0.17800592	0.023234199	0.00035292295
0.17813741	0.023585522	0.00035628070
0.17826890	0.023901894	0.00035846823
0.17840039	0.023229219	0.00035333609
0.17853188	0.023440631	0.00035683574
0.17866337	0.022846822	0.00035187731
0.17879486	0.024129773	0.00035840339
0.17892634	0.023121745	0.00035328674
0.17905783	0.023397022	0.00035338038
0.17918932	0.023406802	0.00035603867
0.17932081	0.023373784	0.00035360946
0.17945230	0.023446075	0.00035494456
0.17958379	0.022958188	0.00035317556
0.17971528	0.023645138	0.00035430498
0.17984677	0.024060875	0.00035833985
0.17997825	0.023212737	0.00035279860
0.18010974	0.023781968	0.00035620631
0.18024123	0.023359519	0.00035358655
0.18037272	0.023235999	0.00035197701
0.18050421	0.023263152	0.00035920019
0.18063570	0.023289904	0.00036245367
0.18076719	0.023352648	0.00036381804
0.18089867	0.022817150	0.00036509157
0.18103016	0.023072374	0.00036628124
0.18116165	0.023366957	0.00037215524
0.18129314	0.022921374	0.00036914048
0.18142463	0.022663143	0.00036806339
0.18155612	0.023349846	0.00037549310
0.18168761	0.023014620	0.00037347204
0.18181910	0.024019553	0.00038147359
0.18195058	0.023048027	0.00037718349
0.18208207	0.023613530	0.00037886074
0.18221356	0.023357788	0.00038042556
0.18234505	0.023424442	0.00038235174
0.18247654	0.023751015	0.00038575538
0.18260803	0.024001304	0.00038750798
0.18273952	0.024492696	0.00039055720
0.18287101	0.023145886	0.00038506766
0.18300249	0.023513419	0.00038783999
0.18313398	0.023485975	0.00038681414
0.18326547	0.023569397	0.00038926839
0.18339696	0.023567283	0.00038890978
0.18352845	0.023601783	0.00039140554
0.18365994	0.022862580	0.00038760014
0.18379143	0.023362959	0.00039047008
0.18392292	0.023646645	0.00039539889
0.18405440	0.023969664	0.00039663336
0.18418589	0.023256985	0.00039354266
0.18431738	0.023277042	0.00039359229
0.18444887	0.023464345	0.00039544632
0.18458036	0.022797279	0.00039316959
0.18471185	0.024078184	0.00040081186
0.18484334	0.023245964	0.00039722552
0.18497482	0.023282869	0.00039955416
0.18510631	0.023595955	0.00039830965
0.18523780	0.023494817	0.00040092396
0.18536929	0.023141147	0.00039449236
0.18550078	0.023462975	0.00039009386
0.18563227	0.023602995	0.00039036887
0.18576376	0.023663051	0.00038279567
0.18589525	0.022813817	0.00038064345
0.18602673	0.022861770	0.00037949619
0.18615822	0.023280524	0.00037977293
0.18628971	0.023571471	0.00038012987
0.18642120	0.023409919	0.00037743215
0.18655269	0.023466837	0.00037850502
0.18668418	0.023469818	0.00037483931
0.18681567	0.023313819	0.00037455967
0.18694716	0.023350468	0.00037350230
0.18707864	0.023508792	0.00037147880
0.18721013	0.023201819	0.00037154493
0.18734162	0.023345158	0.00037063349
0.18747311	0.023569363	0.00037012132
0.18760460	0.023009670	0.00036887342
0.18773609	0.023606161	0.00036866103
0.18786758	0.023552836	0.00036708698
0.18799906	0.022995359	0.00036741935
0.18813055	0.023401470	0.00036579218
0.18826204	0.023736493	0.00036782612
0.18839353	0.023929493	0.00036559693
0.18852502	0.023681611	0.00036602181
0.18865651	0.023151733	0.00036334454
0.18878800	0.023281473	0.00036012764
0.18891949	0.023054204	0.00036027670
0.18905097	0.022924213	0.00035819768
0.18918246	0.023423209	0.00036049056
0.18931395	0.023490714	0.00036165523
0.18944544	0.023277558	0.00035712733
0.18957693	0.023449153	0.00035917779
0.18970842	0.023844464	0.00035978971
0.18983991	0.023573538	0.00036015419
0.18997140	0.023188017	0.00035783730
0.19010288	0.022924267	0.00035292581
0.19023437	0.023783669	0.00035821350
0.19036586	0.023264778	0.00035539057
0.19049735	0.023650382	0.00035651015
0.19062884	0.023141248	0.00035476438
0.19076033	0.023147822	0.00035165918
0.19089182	0.023358967	0.00035406962
0.19102330	0.023825373	0.00035588849
0.19115479	0.023190529	0.00035222904
0.19128628	0.023512975	0.00035363311
0.19141777	0.023408486	0.00035253256
0.19154926	0.023744843	0.00035534034
0.19168075	0.024071880	0.00035687944
0.19181224	0.023369633	0.00035360690
0.19194373	0.023032358	0.00035170323
0.19207521	0.023676508	0.00035281132
0.19220670	0.023282589	0.00035136742
0.19233819	0.022918370	0.00034897437
0.19246968	0.023156413	0.00035044843
0.19260117	0.023372329	0.00035227029
0.19273266	0.023349418	0.00035170970
0.19286415	0.023355451	0.00035188094
0.19299564	0.023252105	0.00035164789
0.19312712	0.022936603	0.00034699155
0.19325861	0.022805798	0.00034810655
0.19339010	0.023589133	0.00035089107
0.19352159	0.023506539	0.00035112106
0.19365308	0.022939525	0.00034957754
0.19378457	0.023386898	0.00034923510
0.19391606	0.023051601	0.00034798225
0.19404754	0.023820608	0.00035188511
0.19417903	0.023374016	0.00035052802
0.19431052	0.023531059	0.00035122112
0.19444201	0.023465032	0.00035030409
0.19457350	0.023063350	0.00034834877
0.19470499	0.023224518	0.00034800049
0.19483648	0.023276025	0.00034892975
0.19496797	0.023318590	0.00034976270
0.19509945	0.022752491	0.00034603575
0.19523094	0.023327976	0.00034889769
0.19536243	0.024193608	0.00035332950
0.19549392	0.022881396	0.00034583260
0.19562541	0.023022380	0.00034584600
0.19575690	0.023653158	0.00035008098
0.19588839	0.023292876	0.00034687649
0.19601988	0.023722133	0.00034959413
0.19615136	0.023614522	0.00034881622
0.19628285	0.022923835	0.00034578962
0.19641434	0.023621148	0.00034991774
0.19654583	0.023319525	0.00034760644
0.19667732	0.023212841	0.00034638949
0.19680881	0.023638095	0.00034771204
0.19694030	0.023111532	0.00034562561
0.19707178	0.023718223	0.00034811105
0.19720327	0.023119828	0.00034400151
0.19733476	0.023103628	0.00034421944
0.19746625	0.023382083	0.00034525356
0.19759774	0.023317524	0.00034730265
0.19772923	0.023097178	0.00034521884
0.19786072	0.023419285	0.00034574532
0.19799221	0.023625759	0.00034814761
0.19812369	0.022992148	0.00034261876
0.19825518	0.023266406	0.00034568334
0.19838667	0.023189042	0.00034448248
0.19851816	0.022930839	0.00034277104
0.19864965	0.022784144	0.00034254274
0.19878114	0.023230739	0.00034354523
0.19891263	0.023688570	0.00034751036
0.19904412	0.023653648	0.00034633250
0.19917560	0.023719941	0.00034744697
0.19930709	0.023502059	0.00034547876
0.19943858	0.023011489	0.00034120313
0.19957007	0.023563977	0.00034598570
0.19970156	0.023137394	0.00034270154
0.19983305	0.022740848	0.00034133371
0.19996454	0.022793240	0.00034108249
0.20009602	0.023291058	0.00034290362
0.20022751	0.023556899	0.00034640259
0.20035900	0.023218969	0.00034352446
0.20049049	0.023866577	0.00034614524
0.20062198	0.022920360	0.00034226591
0.20075347	0.023361649	0.00034276832
0.20088496	0.023807618	0.00034599340
0.20101645	0.023372160	0.00034442409
0.20114793	0.023494627	0.00034250691
0.20127942	0.022814205	0.00034042586
0.20141091	0.022875930	0.00033966979
0.20154240	0.023357818	0.00034292204
0.20167389	0.023434461	0.00034449117
0.20180538	0.023829897	0.00034386761
0.20193687	0.023754250	0.00034483703
0.20206836	0.023328127	0.00034257254
0.20219984	0.022469421	0.00033728395
0.20233133	0.023460277	0.00034433889
0.20246282	0.023504834	0.00034126793
0.20259431	0.023026693	0.00033959022
0.20272580	0.022992930	0.00033900419
0.20285729	0.023550067	0.00034166389
0.20298878	0.023448273	0.00034331872
0.20312027	0.023415794	0.00033976739
0.20325175	0.023397261	0.00034150478
0.20338324	0.022829664	0.00033678174
0.20351473	0.023169196	0.00034034238
0.20364622	0.023508403	0.00034304816
0.20377771	0.023642724	0.00034124754
0.20390920	0.023374737	0.00034194423
0.20404069	0.023575878	0.00034073164
0.20417217	0.023089699	0.00033944502
0.20430366	0.023227316	0.00033960049
0.20443515	0.023297226	0.00033792159
0.20456664	0.023014024	0.00033783741
0.20469813	0.022945622	0.00033865396
0.20482962	0.023055966	0.00033728581
0.20496111	0.022984982	0.00033850848
0.20509260	0.023211577	0.00033848279
0.20522408	0.023284770	0.00033880256
0.20535557	0.022806532	0.00033755685
0.20548706	0.023667657	0.00034074205
0.20561855	0.023174487	0.00033876226
0.20575004	0.022988985	0.00033516047
0.20588153	0.023565215	0.00034008330
0.20601302	0.022941693	0.00033686239
0.20614451	0.023282681	0.00033643307
0.20627599	0.023079999	0.00033838889
0.20640748	0.023428713	0.00033752573
0.20653897	0.022828150	0.00033556442
0.20667046	0.023124312	0.00033728668
0.20680195	0.022951766	0.00033478382
0.20693344	0.023463136	0.00034005857
0.20706493	0.022941756	0.00033497807
0.20719641	0.023492570	0.00033843979
0.20732790	0.022581108	0.00033511221
0.20745939	0.023256757	0.00033537986
0.20759088	0.022777825	0.00033498919
0.20772237	0.023437359	0.00033851359
0.20785386	0.022866357	0.00033390175
0.20798535	0.023824995	0.00034138886
0.20811684	0.023346238	0.00033612460
0.20824832	0.024132946	0.00034206525
0.20837981	0.023549604	0.00033866615
0.20851130	0.022829593	0.00033509054
0.20864279	0.023194181	0.00033779039
0.20877428	0.022845760	0.00033277828
0.20890577	0.023105495	0.00033535714
0.20903726	0.023341291	0.00033674973
0.20916875	0.023087840	0.00033599412
0.20930023	0.023243304	0.00033786483
0.20943172	0.022674078	0.00033178932
0.20956321	0.023526618	0.00033787547
0.20969470	0.023858806	0.00033975946
0.20982619	0.023560168	0.00033790636
0.20995768	0.022659868	0.00033311290
0.21008917	0.023209729	0.00033414593
0.21022065	0.022516375	0.00033147348
0.21035214	0.022855337	0.00033486362
0.21048363	0.023591166	0.00033601507
0.21061512	0.023109840	0.00033537131
0.21074661	0.022938164	0.00033183823
0.21087810	0.023353784	0.00033546472
0.21100959	0.023012393	0.00033526766
0.21114108	0.023145883	0.00033278495
0.21127256	0.023323853	0.00033577154
0.21140405	0.022882400	0.00033124600
0.21153554	0.023168090	0.00033425611
0.21166703	0.023181431	0.00033452113
0.21179852	0.023606480	0.00033723658
0.21193001	0.022737282	0.00033230949
0.21206150	0.023136286	0.00033280438
0.21219299	0.023214876	0.00033362719
0.21232447	0.023171095	0.00033452085
0.21245596	0.023022495	0.00033134955
0.21258745	0.023331973	0.00033459216
0.21271894	0.023570248	0.00033524834
0.21285043	0.023451806	0.00033455894
0.21298192	0.022537035	0.00033070892
0.21311341	0.023384948	0.00033344667
0.21324489	0.022722307	0.00033038350
0.21337638	0.023258671	0.00033265179
0.21350787	0.022754727	0.00033081575
0.21363936	0.022306908	0.00032846098
0.21377085	0.022659521	0.00033001784
0.21390234	0.023599076	0.00033661060
0.21403383	0.023257286	0.00033184876
0.21416532	0.023380172	0.00033370914
0.21429680	0.023069628	0.00033225336
0.21442829	0.022861851	0.00032963678
0.21455978	0.023019908	0.00033076489
0.21469127	0.023479554	0.00033298021
0.21482276	0.023260089	0.00033224403
0.21495425	0.023022636	0.00033053122
0.21508574	0.023064590	0.00033183222
0.21521723	0.023028909	0.00033043552
0.21534871	0.022929026	0.00033152592
0.21548020	0.022645631	0.00032624057
0.21561169	0.023011622	0.00033015025
0.21574318	0.023104071	0.00033143390
0.21587467	0.023287743	0.00033110721
0.21600616	0.022989201	0.00033053487
0.21613765	0.023213053	0.00032945948
0.21626913	0.022997991	0.00033056478
0.21640062	0.023794057	0.00033442581
0.21653211	0.023484554	0.00033234469
0.21666360	0.023545732	0.00033167691
0.21679509	0.023743850	0.00033273700
0.21692658	0.022899364	0.00032989592
0.21705807	0.023909747	0.00033459154
0.21718956	0.023350281	0.00033034716
0.21732104	0.022853034	0.00032837223
0.21745253	0.022927398	0.00032929294
0.21758402	0.023441032	0.00033145541
0.21771551	0.023281362	0.00032919341
0.21784700	0.023785979	0.00033262176
0.21797849	0.023194013	0.00032920876
0.21810998	0.023200917	0.00032882463
0.21824147	0.023437879	0.00033099129
0.21837295	0.023366905	0.00033125509
0.21850444	0.023035027	0.00032717966
0.21863593	0.023183978	0.00033019588
0.21876742	0.023127853	0.00032763969
0.21889891	0.023315418	0.00033006816
0.21903040	0.022977139	0.00032885368
0.21916189	0.023334111	0.00032812134
0.21929337	0.023555574	0.00033127770
0.21942486	0.023659144	0.00033146866
0.21955635	0.023004928	0.00032871986
0.21968784	0.023501425	0.00033044328
0.21981933	0.023109948	0.00032551903
0.21995082	0.023200517	0.00032872880
0.22008231	0.023234429	0.00032790224
0.22021380	0.023228164	0.00032931063
0.22034528	0.023565902	0.00033097820
0.22047677	0.023551929	0.00032784726
0.22060826	0.023202936	0.00032793937
0.22073975	0.023586869	0.00033015542
0.22087124	0.023363693	0.00032940733
0.22100273	0.023055427	0.00032723383
0.22113422	0.023255997	0.00032657592
0.22126571	0.023374327	0.00032787921
0.22139719	0.022594263	0.00032456391
0.22152868	0.023599484	0.00032909368
0.22166017	0.023540454	0.00033026894
0.22179166	0.023546712	0.00032763935
0.22192315	0.022505352	0.00032485834
0.22205464	0.023685802	0.00032950639
0.22218613	0.023895869	0.00032986039
0.22231761	0.023209297	0.00032609104
0.22244910	0.023068635	0.00032641522
0.22258059	0.023604313	0.00032836833
0.22271208	0.022770310	0.00032425877
0.22284357	0.023137989	0.00032682148
0.22297506	0.023062928	0.00032679987
0.22310655	0.023425536	0.00032754062
0.22323804	0.022954560	0.00032606249
0.22336952	0.022711187	0.00032448368
0.22350101	0.022887968	0.00032376950
0.22363250	0.023093464	0.00032580170
0.22376399	0.023038925	0.00032445785
0.22389548	0.023003323	0.00032589914
0.22402697	0.022724693	0.00032370203
0.22415846	0.023449617	0.00032639163
0.22428995	0.023708171	0.00032845728
0.22442143	0.023458975	0.00032555127
0.22455292	0.023080234	0.00032517967
0.22468441	0.022868291	0.00032420349
0.22481590	0.023419085	0.00032617775
0.22494739	0.023155054	0.00032334659
0.22507888	0.023194738	0.00032474376
0.22521037	0.022681294	0.00032194160
0.22534186	0.023241145	0.00032692846
0.22547334	0.022965583	0.00032245833
0.22560483	0.023207605	0.00032274685
0.22573632	0.023570863	0.00032691216
0.22586781	0.023487955	0.00032638283
0.22599930	0.023448233	0.00032645695
0.22613079	0.023102062	0.00032306203
0.22626228	0.023504100	0.00032662275
0.22639376	0.023098136	0.00032333846
0.22652525	0.023477840	0.00032456416
0.22665674	0.022692418	0.00032248366
0.22678823	0.023169093	0.00032278416
0.22691972	0.023647935	0.00032543848
0.22705121	0.023153766	0.00032356526
0.22718270	0.022306856	0.00031928385
0.22731419	0.022921118	0.00032259120
0.22744567	0.022892219	0.00032170551
0.22757716	0.023376931	0.00032392917
0.22770865	0.022864790	0.00032263212
0.22784014	0.023044038	0.00032111617
0.22797163	0.022994867	0.00032237417
0.22810312	0.023915347	0.00032587536
0.22823461	0.022832563	0.00032100988
0.22836610	0.022668926	0.00032116157
0.22849758	0.023436925	0.00032357027
0.22862907	0.023598172	0.00032589566
0.22876056	0.023464533	0.00032267177
0.22889205	0.023401193	0.00032416795
0.22902354	0.022901951	0.00032163620
0.22915503	0.022779175	0.00031945271
0.22928652	0.023075080	0.00032297380
0.22941800	0.023119171	0.00032116651
0.22954949	0.023544194	0.00032529394
0.22968098	0.023400228	0.00032307504
0.22981247	0.023175790	0.00032124501
0.22994396	0.022487026	0.00031919822
0.23007545	0.023195981	0.00032443598
0.23020694	0.023419219	0.00032896433
0.23033843	0.023338614	0.00033224103
0.23046991	0.023222731	0.00033306501
0.23060140	0.023425886	0.00033560549
0.23073289	0.022767929	0.00033371611
0.23086438	0.022481655	0.00033204918
0.23099587	0.023933348	0.00034374039
0.23112736	0.023440534	0.00034084303
0.23125885	0.022688475	0.00033837518
0.23139034	0.023134182	0.00034031275
0.23152182	0.023046655	0.00034181163
0.23165331	0.023143835	0.00034538635
0.23178480	0.023327382	0.00034595124
0.23191629	0.023237727	0.00034678581
0.23204778	0.022914382	0.00034483693
0.23217927	0.022842753	0.00034469028
0.23231076	0.022844287	0.00034751326
0.23244224	0.023289767	0.00035046667
0.23257373	0.022536319	0.00034549833
0.23270522	0.023503200	0.00035111604
0.23283671	0.023164667	0.00034809496
0.23296820	0.023018296	0.00034866366
0.23309969	0.022633108	0.00034674812
0.23323118	0.022895323	0.00034579857
0.23336267	0.022798613	0.00034813841
0.23349415	0.022551535	0.00034487664
0.23362564	0.022811262	0.00034874570
0.23375713	0.023391818	0.00035138361
0.23388862	0.023838983	0.00035369177
0.23402011	0.022802294	0.00034996826
0.23415160	0.022896766	0.00034773879
0.23428309	0.023051577	0.00035194533
0.23441458	0.023293071	0.00035057566
0.23454606	0.023761180	0.00035512668
0.23467755	0.023713058	0.00035525922
0.23480904	0.023786525	0.00035621953
0.23494053	0.023387670	0.00035372646
0.23507202	0.022422461	0.00034845575
0.23520351	0.023094230	0.00035180814
0.23533500	0.023303662	0.00035310013
0.23546648	0.023058882	0.00035300140
0.23559797	0.023608784	0.00035619371
0.23572946	0.023180848	0.00035446782
0.23586095	0.022581549	0.00034977552
0.23599244	0.022964386	0.00035248060
0.23612393	0.023249098	0.00035430287
0.23625542	0.022666007	0.00035240976
0.23638691	0.023381751	0.00035639571
0.23651839	0.023601568	0.00035657910
0.23664988	0.022542022	0.00035234550
0.23678137	0.023425130	0.00035678104
0.23691286	0.023698285	0.00035954596
0.23704435	0.023349926	0.00035660042
0.23717584	0.022984751	0.00035378688
0.23730733	0.023019018	0.00035563280
0.23743882	0.022891714	0.00035471163
0.23757030	0.023347106	0.00035655361
0.23770179	0.022717596	0.00035450441
0.23783328	0.023159859	0.00035579476
0.23796477	0.023331933	0.00035848571
0.23809626	0.023670600	0.00035920459
0.23822775	0.023288333	0.00035788288
0.23835924	0.023039175	0.00035936179
0.23849072	0.022817246	0.00035441417
0.23862221	0.022942226	0.00035617916
0.23875370	0.023113517	0.00035706778
0.23888519	0.022921464	0.00035617943
0.23901668	0.022904950	0.00035848243
0.23914817	0.023526899	0.00035682498
0.23927966	0.023453521	0.00036029723
0.23941115	0.022948185	0.00035694929
0.23954263	0.023535379	0.00036131189
0.23967412	0.022443271	0.00035489256
0.23980561	0.023379970	0.00035821364
0.23993710	0.023476662	0.00036257836
0.24006859	0.022787290	0.00035632157
0.24020008	0.023215863	0.00036052514
0.24033157	0.022698547	0.00035692071
0.24046306	0.023345210	0.00036045334
0.24059454	0.022882818	0.00035877915
0.24072603	0.023194747	0.00036136262
0.24085752	0.023334005	0.00036108822
0.24098901	0.022669547	0.00035941112
0.24112050	0.023116790	0.00035829937
0.24125199	0.023197628	0.00036068253
0.24138348	0.022774600	0.00035902869
0.24151496	0.022828270	0.00035872995
0.24164645	0.023215666	0.00036222487
0.24177794	0.023187803	0.00035834729
0.24190943	0.022655192	0.00035848918
0.24204092	0.023298946	0.00036124920
0.24217241	0.023917210	0.00036591509
0.24230390	0.023145363	0.00036266986
0.24243539	0.023315488	0.00036116473
0.24256687	0.022880584	0.00036007116
0.24269836	0.023486186	0.00036545935
0.24282985	0.022839421	0.00035882295
0.24296134	0.023240561	0.00036202868
0.24309283	0.023308309	0.00036190750
0.24322432	0.023263033	0.00036171253
0.24335581	0.023257881	0.00036503634
0.24348730	0.023064686	0.00036260645
0.24361878	0.022951010	0.00036187372
0.24375027	0.023640509	0.00036358007
0.24388176	0.023168782	0.00036272058
0.24401325	0.023418051	0.00036661932
0.24414474	0.023240326	0.00036287746
0.24427623	0.023623137	0.00036681377
0.24440772	0.023987471	0.00036838688
0.24453920	0.022310739	0.00035774915
0.24467069	0.022879041	0.00036413284
0.24480218	0.023598281	0.00036569543
0.24493367	0.023523655	0.00036606880
0.24506516	0.023129165	0.00036249219
0.24519665	0.023209057	0.00036388156
0.24532814	0.022902687	0.00036341501
0.24545963	0.023047586	0.00036293957
0.24559111	0.022800063	0.00036218014
0.24572260	0.023628463	0.00036750040
0.24585409	0.022693548	0.00036135589
0.24598558	0.023820312	0.00036969834
0.24611707	0.023066700	0.00036388000
0.24624856	0.022743222	0.00036235138
0.24638005	0.022822865	0.00036353550
0.24651154	0.023466567	0.00036603453
0.24664302	0.022963491	0.00036500106
0.24677451	0.022956527	0.00036300099
0.24690600	0.022938887	0.00036509389
0.24703749	0.023424714	0.00036864452
0.24716898	0.023593652	0.00036683164
0.24730047	0.023578523	0.00036960532
0.24743196	0.023143202	0.00036477354
0.24756345	0.023053482	0.00036582216
0.24769493	0.023171956	0.00036724653
0.24782642	0.023719300	0.00036811884
0.24795791	0.023303143	0.00036775793
0.24808940	0.022892098	0.00036406711
0.24822089	0.022376967	0.00036110611
0.24835238	0.023698502	0.00037165472
0.24848387	0.023095183	0.00036620946
0.24861535	0.022272056	0.00036181159
0.24874684	0.022871833	0.00036385932
0.24887833	0.022801455	0.00036389489
0.24900982	0.022946276	0.00036701242
0.24914131	0.023399871	0.00036815890
0.24927280	0.023272503	0.00036836969
0.24940429	0.023162792	0.00036583755
0.24953578	0.023289723	0.00036738474
0.24966726	0.023015212	0.00036746855
0.24979875	0.022797117	0.00036438791
0.24993024	0.023420498	0.00037003212
0.25006173	0.022979909	0.00036519234
0.25019322	0.023173161	0.00036795116
0.25032471	0.023492468	0.00037238357
0.25045620	0.022645219	0.00036307435
0.25058769	0.023046934	0.00036769993
0.25071917	0.023623764	0.00037032108
0.25085066	0.022290607	0.00036170334
0.25098215	0.022828931	0.00036714861
0.25111364	0.022574919	0.00036319038
0.25124513	0.022820739	0.00036811624
0.25137662	0.023259447	0.00036988444
0.25150811	0.023171631	0.00036779933
0.25163959	0.023188728	0.00036940241
0.25177108	0.023579281	0.00036936540
0.25190257	0.022778903	0.00036840237
0.25203406	0.023295932	0.00037031057
0.25216555	0.023463776	0.00036935706
0.25229704	0.022993256	0.00036887521
0.25242853	0.023265851	0.00036841226
0.25256002	0.022731479	0.00036665261
0.25269150	0.023081101	0.00036811976
0.25282299	0.023619578	0.00037048876
0.25295448	0.023781670	0.00037497535
0.25308597	0.023166714	0.00036762590
0.25321746	0.023567998	0.00037271332
0.25334895	0.023466564	0.00037113534
0.25348044	0.022956559	0.00036774298
0.25361193	0.023674910	0.00037267857
0.25374341	0.022538582	0.00036545656
0.25387490	0.023465949	0.00037047376
0.25400639	0.023633458	0.00037960454
0.25413788	0.022619973	0.00037752831
0.25426937	0.023465082	0.00038678305
0.25440086	0.023460701	0.00038890724
0.25453235	0.023493438	0.00039385500
0.25466383	0.023072047	0.00039247592
0.25479532	0.022936448	0.00039214121
0.25492681	0.023264907	0.00039847132
0.25505830	0.023249065	0.00040026385
0.25518979	0.022230376	0.00039604104
0.25532128	0.022826558	0.00040068793
0.25545277	0.023524717	0.00040610198
0.25558426	0.022783709	0.00040196270
0.25571574	0.023123713	0.00040703175
0.25584723	0.023043233	0.00040846819
0.25597872	0.022740399	0.00040854935
0.25611021	0.023094049	0.00041173778
0.25624170	0.023114718	0.00041320758
0.25637319	0.023563492	0.00042006074
0.25650468	0.023194135	0.00041670440
0.25663617	0.022991689	0.00041757897
0.25676765	0.023051641	0.00042155921
0.25689914	0.023126680	0.00042339200
0.25703063	0.022924526	0.00042337868
0.25716212	0.023380119	0.00042598288
0.25729361	0.022900035	0.00042622974
0.25742510	0.023726663	0.00043268547
0.25755659	0.023606429	0.00043372761
0.25768807	0.022836702	0.00042922385
0.25781956	0.022807030	0.00043153460
0.25795105	0.022132794	0.00042724049
0.25808254	0.022726794	0.00043568227
0.25821403	0.022888892	0.00043388366
0.25834552	0.023481691	0.00044164548
0.25847701	0.022800946	0.00043564911
0.25860850	0.023828245	0.00044363289
0.25873998	0.023676115	0.00044342231
0.25887147	0.022794446	0.00044104372
0.25900296	0.022791037	0.00044130582
0.25913445	0.023334285	0.00044415343
0.25926594	0.022471151	0.00043789037
0.25939743	0.022402657	0.00044000515
0.25952892	0.022514555	0.00044035856
0.25966041	0.023446624	0.00045161401
0.25979189	0.022982340	0.00044529829
0.25992338	0.023803420	0.00045450453
0.26005487	0.023073874	0.00044994780
0.26018636	0.022287866	0.00044351904
0.26031785	0.022818392	0.00044721886
0.26044934	0.023029203	0.00044862728
0.26058083	0.022691186	0.00044794843
0.26071231	0.023686925	0.00045697648
0.26084380	0.023126083	0.00045416099
0.26097529	0.022451262	0.00044896175
0.26110678	0.022997379	0.00045263607
0.26123827	0.022569463	0.00045149460
0.26136976	0.022742526	0.00045440009
0.26150125	0.023500653	0.00045991042
0.26163274	0.022731396	0.00045284044
0.26176422	0.022765603	0.00045341878
0.26189571	0.022557377	0.00045641095
0.26202720	0.022815553	0.00045622227
0.26215869	0.022429058	0.00045385911
0.26229018	0.023248813	0.00046187856
0.26242167	0.023892301	0.00046923818
0.26255316	0.022615092	0.00045838837
0.26268465	0.023148755	0.00046488059
0.26281613	0.023452899	0.00046486704
0.26294762	0.023810496	0.00046828520
0.26307911	0.022559488	0.00045973326
0.26321060	0.023028189	0.00046783811
0.26334209	0.022372640	0.00046282406
0.26347358	0.023125156	0.00046518043
0.26360507	0.023612668	0.00047129211
0.26373655	0.023150178	0.00046894668
0.26386804	0.022490738	0.00046299046
0.26399953	0.022861089	0.00046926326
0.26413102	0.023120790	0.00046715201
0.26426251	0.023733222	0.00047606003
0.26439400	0.023733278	0.00047573621
0.26452549	0.023123938	0.00047509608
0.26465698	0.022887201	0.00047364254
0.26478846	0.023572329	0.00047353628
0.26491995	0.024089018	0.00048524486
0.26505144	0.023141630	0.00047364562
0.26518293	0.022517386	0.00046996522
0.26531442	0.023064888	0.00047746696
0.26544591	0.022576439	0.00047332640
[truncated: 567 more rows]
