# Supplementary material for: Invariant surface glycoprotein 65 of Trypanosoma brucei is a complement C3 receptor
Source: Nat Commun. 2022 Aug 29;13:5085. doi: 10.1038/s41467-022-32728-9 (PMC9424271; doi:10.1038/s41467-022-32728-9)
Supplement: Supplementary file 4 — supplementary data 2 [file 41467_2022_32728_MOESM4_ESM.zip › b21-414646_00189.dat]

0.0026000000	40.769835	0.13898197
0.0027314887	29.380250	0.10837363
0.0028629774	22.655902	0.090997098
0.0029944661	17.533590	0.076827115
0.0031259548	12.433920	0.059452302
0.0032574435	11.132476	0.058229378
0.0033889322	8.9419496	0.049333064
0.0035204209	11.775541	0.049290759
0.0036519096	12.525065	0.047173128
0.0037833983	10.134344	0.040006103
0.0039148870	8.4214665	0.035188859
0.0040463757	6.8357452	0.030500008
0.0041778644	5.5961262	0.025865616
0.0043093531	4.6836382	0.023232778
0.0044408418	3.8990330	0.020387257
0.0045723305	3.1758529	0.018399692
0.0047038192	2.9493124	0.016970543
0.0048353079	2.5398310	0.015288540
0.0049667966	2.2527811	0.014347178
0.0050982853	1.9063518	0.012502885
0.0052297740	1.7841622	0.012253676
0.0053612627	1.5459614	0.011014799
0.0054927514	1.4036363	0.010217253
0.0056242401	1.2711511	0.0096949727
0.0057557288	1.2209124	0.0092382091
0.0058872175	1.0967873	0.0086387990
0.0060187062	1.0577518	0.0084612025
0.0061501949	0.93487976	0.0076193053
0.0062816836	0.88759073	0.0075917935
0.0064131723	0.84346821	0.0072548521
0.0065446610	0.80256869	0.0069754306
0.0066761496	0.76494439	0.0067779176
0.0068076383	0.73419854	0.0064897131
0.0069391270	0.70338868	0.0064541937
0.0070706157	0.68199762	0.0062547535
0.0072021044	0.65380061	0.0060565660
0.0073335931	0.62247558	0.0058839432
0.0074650818	0.57810940	0.0055053045
0.0075965705	0.57404637	0.0055314517
0.0077280592	0.55090694	0.0053963823
0.0078595479	0.52447698	0.0051394618
0.0079910366	0.51112428	0.0051038476
0.0081225253	0.48941894	0.0048514425
0.0082540140	0.46951474	0.0047787914
0.0083855027	0.46041848	0.0047503704
0.0085169914	0.42336294	0.0044621415
0.0086484801	0.41764441	0.0043996708
0.0087799688	0.39548251	0.0042058330
0.0089114575	0.38814846	0.0041886795
0.0090429462	0.37284380	0.0040765611
0.0091744349	0.34770941	0.0039029074
0.0093059236	0.33447790	0.0037828541
0.0094374123	0.32018330	0.0036766265
0.0095689010	0.30308777	0.0035195209
0.0097003897	0.29845548	0.0035210011
0.0098318784	0.28893281	0.0034146040
0.0099633671	0.27214879	0.0032781873
0.010094856	0.26537803	0.0032269726
0.010226345	0.24615519	0.0030343317
0.010357833	0.24651441	0.0031149502
0.010489322	0.22844172	0.0029103808
0.010620811	0.22009798	0.0028362576
0.010752299	0.21061742	0.0027629234
0.010883788	0.19747876	0.0026200405
0.011015277	0.19620632	0.0026592180
0.011146765	0.18348950	0.0024919049
0.011278254	0.16827889	0.0023769723
0.011409743	0.16531143	0.0023315699
0.011541231	0.15892894	0.0022518773
0.011672720	0.15260816	0.0022119448
0.011804209	0.14157444	0.0020498669
0.011935698	0.13403699	0.0019899414
0.012067186	0.13163073	0.0019613631
0.012198675	0.12420422	0.0018431493
0.012330164	0.11551377	0.0017807210
0.012461652	0.11681900	0.0017705942
0.012593141	0.10864367	0.0016694662
0.012724630	0.10936148	0.0016749684
0.012856118	0.10385220	0.0015806097
0.012987607	0.095547660	0.0015343189
0.013119096	0.093284080	0.0014820060
0.013250585	0.092352118	0.0014583926
0.013382073	0.091028364	0.0014537095
0.013513562	0.084877203	0.0013810748
0.013645051	0.085652954	0.0013977722
0.013776539	0.082496035	0.0013638029
0.013908028	0.082844592	0.0013435616
0.014039517	0.079229688	0.0013087232
0.014171005	0.075138137	0.0012644776
0.014302494	0.074706358	0.0012634868
0.014433983	0.072909055	0.0012489096
0.014565472	0.071218046	0.0012102125
0.014696960	0.070791729	0.0012126349
0.014828449	0.066651935	0.0011590251
0.014959938	0.068631131	0.0011824107
0.015091426	0.066103207	0.0011638213
0.015222915	0.064970382	0.0011255338
0.015354404	0.064783766	0.0011277381
0.015485892	0.061406401	0.0010909458
0.015617381	0.063072125	0.0011070229
0.015748870	0.061414154	0.0010914575
0.015880359	0.061922503	0.0010792236
0.016011847	0.059372323	0.0010583376
0.016143336	0.055720440	0.0010132585
0.016274825	0.055303700	0.0010134072
0.016406313	0.055723242	0.0010086391
0.016537802	0.053545067	0.00098264220
0.016669291	0.053674009	0.00098105200
0.016800779	0.054335966	0.00098622999
0.016932268	0.058571221	0.0010170877
0.017063757	0.060845728	0.0010339142
0.017195246	0.055672720	0.00098135705
0.017326734	0.061409538	0.0010283440
0.017458223	0.057843856	0.00099242325
0.017589712	0.056761338	0.00097890141
0.017721200	0.056052623	0.00097763857
0.017852689	0.052509540	0.00092658482
0.017984178	0.055074469	0.00095911791
0.018115666	0.052933403	0.00093352595
0.018247155	0.052183966	0.00092172027
0.018378644	0.052998749	0.00093245284
0.018510133	0.051833925	0.00091140556
0.018641621	0.050476667	0.00089728741
0.018773110	0.051028425	0.00089821463
0.018904599	0.049343772	0.00088358906
0.019036087	0.048295394	0.00087108795
0.019167576	0.049712256	0.00087422496
0.019299065	0.047715725	0.00085238890
0.019430553	0.048409330	0.00086425262
0.019562042	0.047482134	0.00084833585
0.019693531	0.046323506	0.00083851294
0.019825019	0.046107910	0.00082843476
0.019956508	0.046649048	0.00082767910
0.020087997	0.045867126	0.00082769396
0.020219486	0.045717599	0.00081850157
0.020350974	0.043088240	0.00079919656
0.020482463	0.044927950	0.00080180278
0.020613952	0.044254001	0.00079334173
0.020745440	0.042603002	0.00078558989
0.020876929	0.043205185	0.00078092593
0.021008418	0.043092018	0.00078120848
0.021139906	0.041043086	0.00076017799
0.021271395	0.042234875	0.00076276101
0.021402884	0.041096619	0.00075836365
0.021534373	0.039119066	0.00073477202
0.021665861	0.040959577	0.00074858094
0.021797350	0.037682548	0.00071710192
0.021928839	0.038363919	0.00071383430
0.022060327	0.040109219	0.00073796301
0.022191816	0.040326982	0.00073010407
0.022323305	0.038664117	0.00071852909
0.022454793	0.037899336	0.00070702728
0.022586282	0.037372392	0.00069602079
0.022717771	0.037290459	0.00070133700
0.022849260	0.036381725	0.00068448813
0.022980748	0.035732047	0.00068418864
0.023112237	0.036855874	0.00068586201
0.023243726	0.035456205	0.00066981926
0.023375214	0.038439529	0.00070059955
0.023506703	0.036839473	0.00068186416
0.023638192	0.038058133	0.00069120354
0.023769680	0.037007296	0.00068311799
0.023901169	0.037252569	0.00067968561
0.024032658	0.038012592	0.00068743650
0.024164147	0.038018055	0.00068241404
0.024295635	0.038045717	0.00067887331
0.024427124	0.036040461	0.00066222814
0.024558613	0.037877470	0.00067198785
0.024690101	0.037199002	0.00067294805
0.024821590	0.035478736	0.00065100834
0.024953079	0.036492157	0.00065684651
0.025084567	0.037060932	0.00066192862
0.025216056	0.036891485	0.00065462798
0.025347545	0.035066571	0.00064503557
0.025479034	0.035391121	0.00064032842
0.025610522	0.036154321	0.00064202841
0.025742011	0.035070132	0.00063427302
0.025873500	0.035466789	0.00063444458
0.026004988	0.036423714	0.00064579550
0.026136477	0.035328222	0.00063286723
0.026267966	0.034989056	0.00062665543
0.026399454	0.035307905	0.00063208728
0.026530943	0.035440018	0.00062624177
0.026662432	0.036400807	0.00063655155
0.026793920	0.035313504	0.00062442168
0.026925409	0.035179138	0.00061916993
0.027056898	0.034424598	0.00061645680
0.027188387	0.034008607	0.00060437214
0.027319875	0.034641712	0.00061534198
0.027451364	0.034935981	0.00061161204
0.027582853	0.034057902	0.00060398415
0.027714341	0.035609406	0.00061399917
0.027845830	0.033338174	0.00059377933
0.027977319	0.034116619	0.00060274198
0.028108807	0.033038669	0.00058768698
0.028240296	0.034079400	0.00059685819
0.028371785	0.033381719	0.00059087407
0.028503274	0.034133321	0.00059395691
0.028634762	0.032686275	0.00058252062
0.028766251	0.033749252	0.00059052807
0.028897740	0.032543946	0.00057330922
0.029029228	0.033446556	0.00058484696
0.029160717	0.032663306	0.00057822470
0.029292206	0.033348316	0.00057986161
0.029423694	0.033932585	0.00058696271
0.029555183	0.034617744	0.00058263599
0.029686672	0.034439808	0.00058714726
0.029818161	0.032788603	0.00057277863
0.029949649	0.033389921	0.00057148975
0.030081138	0.033524166	0.00057426005
0.030212627	0.033444313	0.00056955596
0.030344115	0.032833143	0.00056526076
0.030475604	0.032645866	0.00056310338
0.030607093	0.032919012	0.00056333533
0.030738581	0.033047320	0.00056364077
0.030870070	0.033343367	0.00056313049
0.031001559	0.031464657	0.00054719294
0.031133048	0.031842657	0.00055381829
0.031264536	0.031544584	0.00054370821
0.031396025	0.032031759	0.00055151389
0.031527514	0.031709920	0.00054583052
0.031659002	0.032475434	0.00054711054
0.031790491	0.030776387	0.00053835772
0.031921980	0.031300336	0.00053694708
0.032053468	0.031298620	0.00053938601
0.032184957	0.031537375	0.00053668022
0.032316446	0.031592276	0.00053503338
0.032447935	0.031714885	0.00053942552
0.032579423	0.032033834	0.00053780081
0.032710912	0.031516391	0.00053478542
0.032842401	0.032141657	0.00053573471
0.032973889	0.032304045	0.00053628834
0.033105378	0.030752557	0.00052590920
0.033236867	0.031346117	0.00052820786
0.033368355	0.030634875	0.00053036533
0.033499844	0.031584461	0.00053679524
0.033631333	0.030111117	0.00052462225
0.033762822	0.029873518	0.00053185858
0.033894310	0.030223980	0.00053215236
0.034025799	0.030749032	0.00053502850
0.034157288	0.030409396	0.00053132351
0.034288776	0.031505402	0.00054192638
0.034420265	0.030423702	0.00053863925
0.034551754	0.030119905	0.00053082827
0.034683242	0.029849458	0.00053155914
0.034814731	0.030259142	0.00053095821
0.034946220	0.031101355	0.00054009596
0.035077708	0.029638113	0.00053191623
0.035209197	0.029368248	0.00052966565
0.035340686	0.030396045	0.00053289786
0.035472175	0.030040216	0.00054137552
0.035603663	0.028627577	0.00053270556
0.035735152	0.030289211	0.00055206279
0.035866641	0.029346733	0.00054364239
0.035998129	0.029533330	0.00054300013
0.036129618	0.029347318	0.00054566928
0.036261107	0.028889162	0.00053868697
0.036392595	0.029049006	0.00054998199
0.036524084	0.028889240	0.00054490931
0.036655573	0.028916701	0.00054135725
0.036787062	0.029226303	0.00054872728
0.036918550	0.029168124	0.00054476378
0.037050039	0.029507830	0.00055268208
0.037181528	0.028255872	0.00054034056
0.037313016	0.028369015	0.00054281068
0.037444505	0.028451552	0.00054479106
0.037575994	0.028929547	0.00054729941
0.037707482	0.029068859	0.00055551083
0.037838971	0.028781096	0.00055361818
0.037970460	0.029093466	0.00055050473
0.038101949	0.029175525	0.00055445633
0.038233437	0.028320409	0.00054265714
0.038364926	0.028210390	0.00053669022
0.038496415	0.029720034	0.00055091876
0.038627903	0.029434735	0.00054057514
0.038759392	0.029309136	0.00054169756
0.038890881	0.029893576	0.00054258984
0.039022369	0.030306109	0.00054530336
0.039153858	0.029762581	0.00053753845
0.039285347	0.030298677	0.00053875685
0.039416836	0.029399963	0.00053584566
0.039548324	0.029908455	0.00053657034
0.039679813	0.029666824	0.00053176969
0.039811302	0.029883743	0.00053595477
0.039942790	0.029128497	0.00052763745
0.040074279	0.029042619	0.00053002396
0.040205768	0.029619218	0.00053006034
0.040337256	0.029970184	0.00052982979
0.040468745	0.029565822	0.00052772887
0.040600234	0.029352467	0.00052351041
0.040731723	0.029287175	0.00052495155
0.040863211	0.029756450	0.00053063569
0.040994700	0.028737011	0.00051755305
0.041126189	0.029104162	0.00052380557
0.041257677	0.030009882	0.00052820116
0.041389166	0.029994885	0.00052552541
0.041520655	0.029606320	0.00052507061
0.041652143	0.028310615	0.00051267209
0.041783632	0.029932646	0.00052562922
0.041915121	0.029466622	0.00052048627
0.042046610	0.029926660	0.00052460521
0.042178098	0.029639034	0.00052031142
0.042309587	0.030186639	0.00052630501
0.042441076	0.029756992	0.00052022756
0.042572564	0.028912812	0.00051402326
0.042704053	0.029612075	0.00051575924
0.042835542	0.029274558	0.00051612997
0.042967030	0.029691327	0.00051765989
0.043098519	0.029826908	0.00051953122
0.043230008	0.028714915	0.00051137787
0.043361496	0.029501874	0.00051271310
0.043492985	0.029144270	0.00051309298
0.043624474	0.029286161	0.00051067343
0.043755963	0.030511546	0.00052323171
0.043887451	0.029017726	0.00050811929
0.044018940	0.029700934	0.00051133315
0.044150429	0.029853111	0.00051882991
0.044281917	0.030272447	0.00051599504
0.044413406	0.028621691	0.00050583812
0.044544895	0.028925063	0.00050458352
0.044676383	0.030359069	0.00051676242
0.044807872	0.029571074	0.00050997938
0.044939361	0.030115944	0.00051165062
0.045070850	0.029528737	0.00050896172
0.045202338	0.029805669	0.00051002840
0.045333827	0.029248214	0.00050138096
0.045465316	0.028636391	0.00050310060
0.045596804	0.029819800	0.00050825011
0.045728293	0.029234041	0.00050490586
0.045859782	0.029448871	0.00050427932
0.045991270	0.028763888	0.00049570517
0.046122759	0.028341103	0.00049829167
0.046254248	0.029192396	0.00050996206
0.046385737	0.030120002	0.00051919782
0.046517225	0.029850446	0.00051924750
0.046648714	0.029410925	0.00051838754
0.046780203	0.029118330	0.00052081961
0.046911691	0.029817818	0.00052622398
0.047043180	0.030538009	0.00053133657
0.047174669	0.030181288	0.00052980077
0.047306157	0.029805540	0.00052865682
0.047437646	0.030129172	0.00053391358
0.047569135	0.029250537	0.00052876923
0.047700624	0.029273564	0.00052499747
0.047832112	0.028892703	0.00052844959
0.047963601	0.029359593	0.00052853784
0.048095090	0.029458438	0.00053264030
0.048226578	0.029033766	0.00053233007
0.048358067	0.028598559	0.00052452660
0.048489556	0.028428151	0.00052430739
0.048621044	0.030033234	0.00053846293
0.048752533	0.029358985	0.00054003438
0.048884022	0.029495313	0.00053664513
0.049015511	0.029377563	0.00053464009
0.049146999	0.030226422	0.00054332998
0.049278488	0.029396059	0.00053634913
0.049409977	0.030025371	0.00054580514
0.049541465	0.029183549	0.00053824595
0.049672954	0.029762180	0.00054278641
0.049804443	0.028612111	0.00053320541
0.049935931	0.028402800	0.00053344620
0.050067420	0.029528657	0.00054246373
0.050198909	0.030029962	0.00054763528
0.050330398	0.029844475	0.00054263888
0.050461886	0.029914393	0.00054463096
0.050593375	0.030571193	0.00055299029
0.050724864	0.028922560	0.00054211636
0.050856352	0.029734579	0.00054825351
0.050987841	0.029429245	0.00054344715
0.051119330	0.029402360	0.00054295785
0.051250818	0.029986608	0.00054945227
0.051382307	0.029919245	0.00055115508
0.051513796	0.029479710	0.00054612507
0.051645284	0.029857406	0.00054889980
0.051776773	0.029104704	0.00054248539
0.051908262	0.029020807	0.00054210952
0.052039751	0.029378629	0.00054756818
0.052171239	0.030091545	0.00055159910
0.052302728	0.028477966	0.00054397595
0.052434217	0.028709542	0.00054114943
0.052565705	0.028967293	0.00054575082
0.052697194	0.029115829	0.00054547291
0.052828683	0.028621851	0.00054564993
0.052960171	0.029622010	0.00055044181
0.053091660	0.028733855	0.00054215017
0.053223149	0.030237013	0.00055725262
0.053354638	0.029361134	0.00055249526
0.053486126	0.028688131	0.00054464218
0.053617615	0.029371509	0.00054894760
0.053749104	0.030433606	0.00055806307
0.053880592	0.029956421	0.00055457129
0.054012081	0.029473865	0.00055427602
0.054143570	0.029144935	0.00055080511
0.054275058	0.029844634	0.00055642293
0.054406547	0.030143893	0.00055632403
0.054538036	0.030180349	0.00056132354
0.054669525	0.029283139	0.00055050100
0.054801013	0.029767165	0.00055892608
0.054932502	0.030218089	0.00056113150
0.055063991	0.028812430	0.00054688262
0.055195479	0.029069589	0.00055351909
0.055326968	0.029594834	0.00055487329
0.055458457	0.029101808	0.00055508821
0.055589945	0.029270789	0.00055375514
0.055721434	0.029887920	0.00055539862
0.055852923	0.028665528	0.00055339431
0.055984412	0.029285541	0.00055680836
0.056115900	0.030129506	0.00056198448
0.056247389	0.028808142	0.00055296010
0.056378878	0.029631774	0.00055677613
0.056510366	0.029153740	0.00055787301
0.056641855	0.029566101	0.00055679018
0.056773344	0.029912458	0.00056313500
0.056904832	0.028838773	0.00055210613
0.057036321	0.028895729	0.00054897869
0.057167810	0.029146480	0.00055460070
0.057299299	0.029841468	0.00055923575
0.057430787	0.029417141	0.00055353850
0.057562276	0.029386470	0.00055790755
0.057693765	0.028644518	0.00054554395
0.057825253	0.028016296	0.00054458906
0.057956742	0.028469498	0.00054948973
0.058088231	0.029590803	0.00055551682
0.058219719	0.028646294	0.00055119877
0.058351208	0.029195895	0.00054789615
0.058482697	0.028590398	0.00054693304
0.058614186	0.029197993	0.00055427892
0.058745674	0.028928554	0.00054487300
0.058877163	0.028741022	0.00054618533
0.059008652	0.029480973	0.00054900707
0.059140140	0.030027300	0.00055721976
0.059271629	0.029805731	0.00055403193
0.059403118	0.029530549	0.00054645497
0.059534606	0.028645166	0.00054431259
0.059666095	0.029062507	0.00054097354
0.059797584	0.029181615	0.00054469159
0.059929072	0.029472552	0.00054959692
0.060060561	0.028836406	0.00053981320
0.060192050	0.028578117	0.00054065093
0.060323539	0.029011199	0.00053766589
0.060455027	0.028880552	0.00054139135
0.060586516	0.030488597	0.00055497356
0.060718005	0.029189275	0.00053992838
0.060849493	0.028906128	0.00053885499
0.060980982	0.029526973	0.00054423949
0.061112471	0.028714204	0.00053614556
0.061243959	0.028903307	0.00054336044
0.061375448	0.028961792	0.00053659178
0.061506937	0.029472036	0.00054576495
0.061638426	0.029466755	0.00054184612
0.061769914	0.028299643	0.00053452437
0.061901403	0.029231858	0.00054285312
0.062032892	0.029372727	0.00053938320
0.062164380	0.029201988	0.00053895436
0.062295869	0.028848401	0.00053886652
0.062427358	0.029871268	0.00054392912
0.062558846	0.028601941	0.00053807476
0.062690335	0.028755470	0.00053232859
0.062821824	0.029639843	0.00054227567
0.062953313	0.029332686	0.00053936636
0.063084801	0.029678700	0.00054036607
0.063216290	0.028493664	0.00053467041
0.063347779	0.028182486	0.00052870665
0.063479267	0.029615096	0.00053713470
0.063610756	0.028853060	0.00053705116
0.063742245	0.029522175	0.00053812704
0.063873733	0.029424998	0.00054131032
0.064005222	0.028753303	0.00053118826
0.064136711	0.028868789	0.00053391591
0.064268200	0.028868563	0.00053301060
0.064399688	0.029043891	0.00053213252
0.064531177	0.028881254	0.00053521423
0.064662666	0.027528056	0.00051941142
0.064794154	0.029442958	0.00053768003
0.064925643	0.028831310	0.00053624712
0.065057132	0.029412919	0.00053659381
0.065188620	0.028927954	0.00053381209
0.065320109	0.029480150	0.00053417398
0.065451598	0.029834005	0.00053837791
0.065583087	0.029396164	0.00053768193
0.065714575	0.028670441	0.00052733823
0.065846064	0.029246122	0.00053464688
0.065977553	0.028760943	0.00053077797
0.066109041	0.029059648	0.00053124505
0.066240530	0.028585195	0.00052841477
0.066372019	0.028858381	0.00052871642
0.066503507	0.029868278	0.00053734483
0.066634996	0.030006194	0.00053630668
0.066766485	0.029121363	0.00053169652
0.066897973	0.028378725	0.00052625026
0.067029462	0.030056806	0.00053971638
0.067160951	0.029055372	0.00053376205
0.067292440	0.028651037	0.00052427260
0.067423928	0.029494723	0.00053019206
0.067555417	0.029526284	0.00053361296
0.067686906	0.028993262	0.00052755467
0.067818394	0.029659520	0.00053384263
0.067949883	0.028995144	0.00052801330
0.068081372	0.030769902	0.00054095987
0.068212860	0.029015950	0.00052847167
0.068344349	0.029234596	0.00053080339
0.068475838	0.028752570	0.00052527325
0.068607327	0.028185721	0.00052048397
0.068738815	0.029117784	0.00052321939
0.068870304	0.029489038	0.00053177210
0.069001793	0.029450271	0.00052820726
0.069133281	0.028861973	0.00052481521
0.069264770	0.029090283	0.00052799669
0.069396259	0.028858466	0.00051966291
0.069527747	0.028052390	0.00051856120
0.069659236	0.028987506	0.00052522694
0.069790725	0.029289223	0.00052589008
0.069922214	0.028625657	0.00052244852
0.070053702	0.028916813	0.00051992967
0.070185191	0.029267454	0.00052761209
0.070316680	0.028614767	0.00051936894
0.070448168	0.028407645	0.00051849975
0.070579657	0.028875688	0.00052517409
0.070711146	0.028377328	0.00051313873
0.070842634	0.028221672	0.00051931296
0.070974123	0.028959803	0.00051986663
0.071105612	0.028717937	0.00051733329
0.071237101	0.027826319	0.00051326972
0.071368589	0.027865191	0.00050826252
0.071500078	0.028600193	0.00051983593
0.071631567	0.027894569	0.00051220182
0.071763055	0.027645127	0.00050978563
0.071894544	0.027728604	0.00051198905
0.072026033	0.028754384	0.00051461993
0.072157521	0.028077577	0.00051637344
0.072289010	0.028208475	0.00051462510
0.072420499	0.027416586	0.00050519775
0.072551988	0.028780803	0.00051542277
0.072683476	0.028575392	0.00051316892
0.072814965	0.028368713	0.00051461163
0.072946454	0.027529059	0.00050908251
0.073077942	0.028275996	0.00051045344
0.073209431	0.027848854	0.00051018643
0.073340920	0.027260836	0.00050342035
0.073472408	0.028183139	0.00051223519
0.073603897	0.028629768	0.00051576811
0.073735386	0.028102344	0.00050905759
0.073866875	0.027366503	0.00050319092
0.073998363	0.027957719	0.00050721979
0.074129852	0.027722924	0.00050661642
0.074261341	0.026545321	0.00049907402
0.074392829	0.026889327	0.00049561632
0.074524318	0.028303081	0.00051153237
0.074655807	0.027850547	0.00050455085
0.074787295	0.027324274	0.00050242631
0.074918784	0.026745116	0.00049763335
0.075050273	0.027335056	0.00050116429
0.075181761	0.027327568	0.00050022295
0.075313250	0.027829558	0.00050432863
0.075444739	0.026572739	0.00049558257
0.075576228	0.026095770	0.00049265128
0.075707716	0.026613508	0.00049614033
0.075839205	0.026544732	0.00049518408
0.075970694	0.027062916	0.00049804026
0.076102182	0.027013784	0.00049414905
0.076233671	0.027478340	0.00050345489
0.076365160	0.026905549	0.00049365116
0.076496648	0.027606371	0.00049992255
0.076628137	0.026716270	0.00049516703
0.076759626	0.027146999	0.00049593984
0.076891115	0.027249256	0.00049864886
0.077022603	0.028138099	0.00050220668
0.077154092	0.027480832	0.00049866565
0.077285581	0.027845824	0.00050238293
0.077417069	0.026873227	0.00049357289
0.077548558	0.027036978	0.00049764338
0.077680047	0.026703947	0.00049032491
0.077811535	0.026801574	0.00049210883
0.077943024	0.026121233	0.00048715061
0.078074513	0.027352024	0.00049487647
0.078206002	0.026680145	0.00049246897
0.078337490	0.026208157	0.00048579878
0.078468979	0.026579693	0.00048795285
0.078600468	0.027114053	0.00049405488
0.078731956	0.026883514	0.00049106535
0.078863445	0.026990443	0.00049450985
0.078994934	0.026738272	0.00048793907
0.079126422	0.026529015	0.00048707327
0.079257911	0.026929416	0.00049287926
0.079389400	0.027011400	0.00048891865
0.079520889	0.027036806	0.00049190203
0.079652377	0.026698336	0.00048729516
0.079783866	0.027485965	0.00049344912
0.079915355	0.027631562	0.00049641852
0.080046843	0.027035640	0.00048830833
0.080178332	0.026916367	0.00048940072
0.080309821	0.026300237	0.00048579858
0.080441309	0.026342539	0.00048098885
0.080572798	0.026729307	0.00048791352
0.080704287	0.026195214	0.00048285380
0.080835776	0.027012545	0.00048909240
0.080967264	0.027298223	0.00049433726
0.081098753	0.027124398	0.00048532102
0.081230242	0.026000051	0.00048093593
0.081361730	0.026498006	0.00048379090
0.081493219	0.026663929	0.00048619228
0.081624708	0.025841605	0.00048188248
0.081756196	0.026899039	0.00048233063
0.081887685	0.026182698	0.00048178400
0.082019174	0.026347669	0.00048153899
0.082150663	0.025856531	0.00047908655
0.082282151	0.026982197	0.00048782596
0.082413640	0.025532580	0.00047411312
0.082545129	0.025929744	0.00047861730
0.082676617	0.026253606	0.00048266938
0.082808106	0.025970207	0.00047773927
0.082939595	0.025815316	0.00047869795
0.083071083	0.025998283	0.00047455406
0.083202572	0.026026399	0.00047738849
0.083334061	0.026489387	0.00048426927
0.083465549	0.026843006	0.00048198400
0.083597038	0.026419592	0.00048260068
0.083728527	0.026222432	0.00047451310
0.083860016	0.026060015	0.00047814708
0.083991504	0.026281154	0.00047920517
0.084122993	0.026928704	0.00048207458
0.084254482	0.025911152	0.00047616240
0.084385970	0.026624838	0.00047922072
0.084517459	0.026585402	0.00047858293
0.084648948	0.026280368	0.00047845090
0.084780436	0.025889407	0.00047225884
0.084911925	0.025859321	0.00047421277
0.085043414	0.025768279	0.00047080656
0.085174903	0.025363835	0.00046830230
0.085306391	0.025393882	0.00047080258
0.085437880	0.026720099	0.00047735754
0.085569369	0.026028232	0.00047299352
0.085700857	0.026628125	0.00047545016
0.085832346	0.025429332	0.00046778641
0.085963835	0.025346053	0.00047165820
0.086095323	0.025959977	0.00047039688
0.086226812	0.025695362	0.00046944724
0.086358301	0.026634304	0.00047618378
0.086489790	0.027101800	0.00047975386
0.086621278	0.026412160	0.00047489201
0.086752767	0.026295454	0.00047337043
0.086884256	0.025790650	0.00046765997
0.087015744	0.026280777	0.00047222168
0.087147233	0.026637859	0.00047464262
0.087278722	0.025518205	0.00046963327
0.087410210	0.024977064	0.00046239058
0.087541699	0.026283671	0.00047173060
0.087673188	0.025655105	0.00046940124
0.087804677	0.026382299	0.00047147777
0.087936165	0.026718612	0.00047729225
0.088067654	0.025343888	0.00046355930
0.088199143	0.025819400	0.00046504285
0.088330631	0.025527012	0.00046792584
0.088462120	0.026158381	0.00046852082
0.088593609	0.025422959	0.00046682913
0.088725097	0.026393312	0.00047009805
0.088856586	0.025567530	0.00046391006
0.088988075	0.025766673	0.00046692756
0.089119564	0.025583319	0.00046371028
0.089251052	0.025654716	0.00046535633
0.089382541	0.025228350	0.00046235309
0.089514030	0.026069817	0.00046525797
0.089645518	0.025606986	0.00046317298
0.089777007	0.025700863	0.00046180532
0.089908496	0.025948739	0.00046834886
0.090039984	0.025811412	0.00046432421
0.090171473	0.025622436	0.00046185223
0.090302962	0.025172757	0.00045995210
0.090434451	0.025856679	0.00046323332
0.090565939	0.025071079	0.00046038705
0.090697428	0.025701413	0.00046290950
0.090828917	0.025368462	0.00045616447
0.090960405	0.025890709	0.00046777603
0.091091894	0.025645957	0.00046018662
0.091223383	0.024874524	0.00045882185
0.091354871	0.024873660	0.00045694296
0.091486360	0.025486155	0.00046779072
0.091617849	0.025715903	0.00047629310
0.091749337	0.026087640	0.00048347064
0.091880826	0.025736750	0.00048491528
0.092012315	0.025825093	0.00048762785
0.092143804	0.024662946	0.00047685723
0.092275292	0.025968821	0.00049324582
0.092406781	0.025326978	0.00048999115
0.092538270	0.025851601	0.00049568108
0.092669758	0.025120526	0.00049370491
0.092801247	0.025880094	0.00048274840
0.092932736	0.024914728	0.00047772916
0.093064224	0.025129425	0.00047432385
0.093195713	0.024782191	0.00047084676
0.093327202	0.024942921	0.00047115648
0.093458691	0.024984874	0.00046592582
0.093590179	0.025534013	0.00047465528
0.093721668	0.024285218	0.00046249661
0.093853157	0.025387940	0.00046957723
0.093984645	0.024854060	0.00046497840
0.094116134	0.024446331	0.00046058866
0.094247623	0.024940150	0.00046322097
0.094379111	0.024033917	0.00045661780
0.094510600	0.025197971	0.00046529998
0.094642089	0.024764723	0.00046039187
0.094773578	0.025584212	0.00046448702
0.094905066	0.024020686	0.00045756466
0.095036555	0.024370012	0.00045913246
0.095168044	0.024671990	0.00045690568
0.095299532	0.024026465	0.00045442183
0.095431021	0.025145845	0.00045817288
0.095562510	0.024276161	0.00045640572
0.095693998	0.024978752	0.00046171452
0.095825487	0.023827840	0.00044740592
0.095956976	0.025433844	0.00046329383
0.096088465	0.024176586	0.00045063502
0.096219953	0.024772895	0.00045693840
0.096351442	0.024432673	0.00045470485
0.096482931	0.023920612	0.00045006032
0.096614419	0.024005536	0.00044828057
0.096745908	0.024584683	0.00045323655
0.096877397	0.024848409	0.00045418754
0.097008885	0.023745447	0.00044843573
0.097140374	0.024872577	0.00045469439
0.097271863	0.024755467	0.00045438709
0.097403352	0.024791344	0.00045119170
0.097534840	0.024331406	0.00044926117
0.097666329	0.024316085	0.00045178638
0.097797818	0.024902776	0.00045135734
0.097929306	0.025056916	0.00045309884
0.098060795	0.024586645	0.00044921041
0.098192284	0.024039119	0.00044121317
0.098323772	0.024351903	0.00044654065
0.098455261	0.024243385	0.00044285948
0.098586750	0.023929828	0.00043901983
0.098718239	0.024264645	0.00044117320
0.098849727	0.024874074	0.00044568689
0.098981216	0.023747765	0.00043818955
0.099112705	0.024111785	0.00043879370
0.099244193	0.024625574	0.00044137430
0.099375682	0.024424851	0.00044114917
0.099507171	0.024019223	0.00043865345
0.099638659	0.024475316	0.00044369365
0.099770148	0.024487007	0.00044299656
0.099901637	0.024212977	0.00043808654
0.10003313	0.024413407	0.00044426653
0.10016461	0.023720376	0.00043799949
0.10029610	0.024811593	0.00044764175
0.10042759	0.024437841	0.00044048163
0.10055908	0.024213305	0.00044143513
0.10069057	0.024211938	0.00044105760
0.10082206	0.024163907	0.00043867386
0.10095355	0.025090025	0.00044763313
0.10108504	0.024628670	0.00044078706
0.10121652	0.024211396	0.00043830569
0.10134801	0.025111056	0.00044577946
0.10147950	0.024727333	0.00044382386
0.10161099	0.023535765	0.00043453209
0.10174248	0.023643422	0.00043623383
0.10187397	0.023943571	0.00043365156
0.10200546	0.024298903	0.00044177675
0.10213694	0.023481243	0.00043174461
0.10226843	0.023617885	0.00043503603
0.10239992	0.023818978	0.00043609251
0.10253141	0.024046919	0.00043123312
0.10266290	0.023812876	0.00043566622
0.10279439	0.024829631	0.00043928089
0.10292588	0.023752851	0.00043514882
0.10305737	0.024152181	0.00043606106
0.10318885	0.024374147	0.00043466420
0.10332034	0.023452277	0.00043069288
0.10345183	0.024007605	0.00043307594
0.10358332	0.023267619	0.00042965018
0.10371481	0.024248163	0.00043379514
0.10384630	0.023406576	0.00042869516
0.10397779	0.023533458	0.00043101488
0.10410928	0.024069790	0.00043536804
0.10424076	0.024388847	0.00043617999
0.10437225	0.023072097	0.00042740661
0.10450374	0.023901373	0.00043125586
0.10463523	0.024262792	0.00043476200
0.10476672	0.023923761	0.00043288972
0.10489821	0.024353153	0.00043599107
0.10502970	0.024252533	0.00043579672
0.10516118	0.024357831	0.00043268025
0.10529267	0.023265264	0.00042813997
0.10542416	0.023372490	0.00042817234
0.10555565	0.024141112	0.00043062101
0.10568714	0.024288515	0.00043283697
0.10581863	0.024231616	0.00043201766
0.10595012	0.023670959	0.00042841470
0.10608161	0.023496118	0.00042925946
0.10621309	0.023682425	0.00042668586
0.10634458	0.023436475	0.00042538619
0.10647607	0.023460150	0.00042722286
0.10660756	0.023409168	0.00042466561
0.10673905	0.024180351	0.00043167882
0.10687054	0.023192987	0.00042845210
0.10700203	0.023981578	0.00043955832
0.10713352	0.023457678	0.00043796187
0.10726500	0.024091055	0.00044812575
0.10739649	0.024706880	0.00045904236
0.10752798	0.024602174	0.00045434697
0.10765947	0.024154826	0.00045613253
0.10779096	0.023454914	0.00045026055
0.10792245	0.023875674	0.00045813072
0.10805394	0.023487474	0.00045675237
0.10818542	0.023064349	0.00045275029
0.10831691	0.022680799	0.00045270574
0.10844840	0.024276708	0.00046466783
0.10857989	0.024463936	0.00047042941
0.10871138	0.024007746	0.00047039652
0.10884287	0.024135220	0.00046893500
0.10897436	0.024197204	0.00047110217
0.10910585	0.024067291	0.00047343673
0.10923733	0.023159142	0.00046217294
0.10936882	0.023769051	0.00047422040
0.10950031	0.023994010	0.00047456083
0.10963180	0.023431233	0.00047162352
0.10976329	0.023359652	0.00047259777
0.10989478	0.023513599	0.00047651752
0.11002627	0.024383809	0.00048820503
0.11015776	0.023795664	0.00047593930
0.11028924	0.023706621	0.00047884876
0.11042073	0.023300539	0.00048049245
0.11055222	0.022854569	0.00047227272
0.11068371	0.023521199	0.00048232369
0.11081520	0.024006676	0.00048428397
0.11094669	0.023296417	0.00047807669
0.11107818	0.024520893	0.00049461717
0.11120966	0.024013791	0.00048786973
0.11134115	0.023657792	0.00049011948
0.11147264	0.023699893	0.00048726696
0.11160413	0.023812057	0.00049045949
0.11173562	0.024106887	0.00049711987
0.11186711	0.023372622	0.00047324104
0.11199860	0.023275683	0.00047552965
0.11213009	0.023289475	0.00046564469
0.11226157	0.024283376	0.00047019334
0.11239306	0.023888975	0.00046689984
0.11252455	0.023831897	0.00046452269
0.11265604	0.023618776	0.00046315570
0.11278753	0.023618993	0.00045618434
0.11291902	0.024148950	0.00046004666
0.11305051	0.023943075	0.00046252056
0.11318200	0.023508198	0.00045310115
0.11331348	0.023979554	0.00045849732
0.11344497	0.024426978	0.00045971913
0.11357646	0.023711910	0.00045140542
0.11370795	0.024291002	0.00045711841
0.11383944	0.024102674	0.00045681616
0.11397093	0.024644724	0.00045844942
0.11410242	0.024316683	0.00045538088
0.11423390	0.023897075	0.00044657543
0.11436539	0.023812939	0.00045267712
0.11449688	0.024212407	0.00044929948
0.11462837	0.023985187	0.00045305528
0.11475986	0.023524872	0.00044360367
0.11489135	0.024462324	0.00044743603
0.11502284	0.023777616	0.00044828358
0.11515433	0.023779752	0.00044415455
0.11528581	0.023952775	0.00044709440
0.11541730	0.023248880	0.00044050887
0.11554879	0.023948776	0.00044261223
0.11568028	0.024239096	0.00044822104
0.11581177	0.023865735	0.00044367345
0.11594326	0.023398175	0.00043952397
0.11607475	0.024018129	0.00044423422
0.11620624	0.024305792	0.00044400191
0.11633772	0.024618076	0.00044790358
0.11646921	0.023503577	0.00044026692
0.11660070	0.023265154	0.00043502426
0.11673219	0.023464433	0.00043519995
0.11686368	0.023801967	0.00043824991
0.11699517	0.024119555	0.00044028173
0.11712666	0.024241279	0.00044108744
0.11725814	0.024691619	0.00044094789
0.11738963	0.024724074	0.00044120240
0.11752112	0.024343504	0.00043558749
0.11765261	0.023748177	0.00043513575
0.11778410	0.023905679	0.00043576408
0.11791559	0.024552883	0.00043716976
0.11804708	0.024008430	0.00043208075
0.11817857	0.023894922	0.00043314156
0.11831005	0.024175303	0.00043371632
0.11844154	0.024658507	0.00043727354
0.11857303	0.023710301	0.00042797320
0.11870452	0.023443365	0.00042583337
0.11883601	0.023804023	0.00042970393
0.11896750	0.023985294	0.00043028780
0.11909899	0.023280808	0.00042520850
0.11923048	0.024021330	0.00042533222
0.11936196	0.023989879	0.00042737120
0.11949345	0.024185553	0.00042667717
0.11962494	0.023617101	0.00042212264
0.11975643	0.023535301	0.00042432174
0.11988792	0.024154109	0.00042312401
0.12001941	0.023975434	0.00042331261
0.12015090	0.023499493	0.00041910904
0.12028239	0.024044143	0.00042612658
0.12041387	0.023868941	0.00042136959
0.12054536	0.023690846	0.00041805131
0.12067685	0.024251267	0.00042437073
0.12080834	0.024358495	0.00042483827
0.12093983	0.023723475	0.00041578616
0.12107132	0.023515716	0.00041888771
0.12120281	0.023374558	0.00041455552
0.12133429	0.023177103	0.00041423539
0.12146578	0.022763664	0.00041213129
0.12159727	0.024017570	0.00041762809
0.12172876	0.024197090	0.00042064190
0.12186025	0.023750616	0.00041546150
0.12199174	0.024846840	0.00042352428
0.12212323	0.023271542	0.00041353107
0.12225472	0.023099413	0.00041180742
0.12238620	0.023685731	0.00041815878
0.12251769	0.023176774	0.00040981440
0.12264918	0.024116279	0.00041883234
0.12278067	0.023663815	0.00041700087
0.12291216	0.024221665	0.00041870055
0.12304365	0.024745633	0.00042180163
0.12317514	0.023275373	0.00040966914
0.12330663	0.023236396	0.00041208977
0.12343811	0.023796115	0.00041551942
0.12356960	0.024694367	0.00041975178
0.12370109	0.022717111	0.00040796543
0.12383258	0.023906295	0.00041474171
0.12396407	0.022885226	0.00040563792
0.12409556	0.023936282	0.00041744057
0.12422705	0.024420435	0.00041770462
0.12435853	0.024003802	0.00041565959
0.12449002	0.023931883	0.00041354543
0.12462151	0.023887800	0.00041529183
0.12475300	0.024234636	0.00041576864
0.12488449	0.023023592	0.00040945353
0.12501598	0.023967319	0.00041442336
0.12514747	0.024077917	0.00041215983
0.12527896	0.024370640	0.00041677557
0.12541044	0.024033144	0.00041586849
0.12554193	0.024197168	0.00041519194
0.12567342	0.023529519	0.00040900266
0.12580491	0.024106802	0.00041530910
0.12593640	0.023585498	0.00040848724
0.12606789	0.023395572	0.00041058030
0.12619938	0.023639723	0.00041005597
0.12633087	0.023915039	0.00041370283
0.12646235	0.023805496	0.00041116132
0.12659384	0.023366213	0.00040426891
0.12672533	0.023268825	0.00040763761
0.12685682	0.023819270	0.00040942526
0.12698831	0.023956648	0.00041226307
0.12711980	0.023988765	0.00041051393
0.12725129	0.023086655	0.00040444628
0.12738277	0.023982237	0.00041203803
0.12751426	0.023943229	0.00040942762
0.12764575	0.023853796	0.00040999485
0.12777724	0.024611548	0.00041267884
0.12790873	0.023662481	0.00040735389
0.12804022	0.023160372	0.00040560635
0.12817171	0.023081628	0.00040351515
0.12830320	0.022856453	0.00040187610
0.12843468	0.023891294	0.00040730444
0.12856617	0.023581196	0.00040622517
0.12869766	0.024340793	0.00041096416
0.12882915	0.023933864	0.00040906577
0.12896064	0.023018483	0.00040109044
0.12909213	0.023855549	0.00040627305
0.12922362	0.024068129	0.00041013067
0.12935511	0.024018369	0.00040873248
0.12948659	0.024426604	0.00041236400
0.12961808	0.023889005	0.00040721093
0.12974957	0.023502015	0.00040480663
0.12988106	0.023755936	0.00040536350
0.13001255	0.023434986	0.00040202834
0.13014404	0.023839673	0.00040766200
0.13027553	0.023699867	0.00040424827
0.13040701	0.024004799	0.00040509629
0.13053850	0.023552566	0.00040440184
0.13066999	0.023694544	0.00040254993
0.13080148	0.023534409	0.00040486094
0.13093297	0.023933905	0.00040284674
0.13106446	0.023974694	0.00040730635
0.13119595	0.023780803	0.00040384797
0.13132744	0.023640459	0.00040374996
0.13145892	0.024090213	0.00040620769
0.13159041	0.023439864	0.00040161172
0.13172190	0.023647737	0.00040141563
0.13185339	0.023867083	0.00040599145
0.13198488	0.024118537	0.00040383316
0.13211637	0.023636233	0.00040345273
0.13224786	0.023921364	0.00040253415
0.13237935	0.023809815	0.00040329331
0.13251083	0.024854915	0.00041000844
0.13264232	0.023644088	0.00040206192
0.13277381	0.023937337	0.00040453910
0.13290530	0.023747238	0.00039873272
0.13303679	0.023647061	0.00040151920
0.13316828	0.023640339	0.00040111871
0.13329977	0.023488215	0.00039714265
0.13343125	0.023181207	0.00040013319
0.13356274	0.023868529	0.00040021516
0.13369423	0.023792754	0.00040038577
0.13382572	0.023707651	0.00040127537
0.13395721	0.023297635	0.00039654501
0.13408870	0.023243639	0.00039866006
0.13422019	0.023374255	0.00039499143
0.13435168	0.023749200	0.00040073417
0.13448316	0.023691746	0.00040098235
0.13461465	0.023857236	0.00039997806
0.13474614	0.023904332	0.00040063321
0.13487763	0.023390323	0.00039748181
0.13500912	0.023556706	0.00039777608
0.13514061	0.023518873	0.00039951724
0.13527210	0.024269959	0.00040389354
0.13540359	0.023731994	0.00039888310
0.13553507	0.024324688	0.00040205083
0.13566656	0.023680084	0.00039710755
0.13579805	0.024288729	0.00040399121
0.13592954	0.023677995	0.00039767764
0.13606103	0.023611585	0.00039942340
0.13619252	0.024163973	0.00039985137
0.13632401	0.022785251	0.00039094400
0.13645549	0.023092698	0.00039598212
0.13658698	0.023535682	0.00039473582
0.13671847	0.023390326	0.00039586966
0.13684996	0.024476146	0.00040263653
0.13698145	0.023510136	0.00039426891
0.13711294	0.023937030	0.00039753874
0.13724443	0.023051780	0.00039310257
0.13737592	0.023619819	0.00039418208
0.13750740	0.023536282	0.00039697205
0.13763889	0.023471525	0.00039241667
0.13777038	0.024097522	0.00039943003
0.13790187	0.023523399	0.00039376084
0.13803336	0.023678799	0.00039409470
0.13816485	0.024101924	0.00039837992
0.13829634	0.022972219	0.00038860753
0.13842783	0.023399374	0.00039479444
0.13855931	0.023916680	0.00039554734
0.13869080	0.023809805	0.00039577763
0.13882229	0.023500051	0.00039279236
0.13895378	0.024536509	0.00039742135
0.13908527	0.023555102	0.00039386053
0.13921676	0.023480971	0.00039325980
0.13934825	0.023521287	0.00039302922
0.13947973	0.023963493	0.00039502315
0.13961122	0.024002048	0.00039468082
0.13974271	0.023645081	0.00039391175
0.13987420	0.023428542	0.00039368078
0.14000569	0.023660531	0.00039087263
0.14013718	0.023251703	0.00038993937
0.14026867	0.023973667	0.00039499863
0.14040016	0.024090626	0.00039673365
0.14053164	0.023708790	0.00039382394
0.14066313	0.023723874	0.00038902079
0.14079462	0.023838112	0.00039321191
0.14092611	0.023550710	0.00039119518
0.14105760	0.023755979	0.00039260807
0.14118909	0.023645832	0.00039298971
0.14132058	0.023239106	0.00038603157
0.14145207	0.023453517	0.00038874991
0.14158355	0.023909285	0.00039126917
0.14171504	0.023937901	0.00039200458
0.14184653	0.023786831	0.00039210045
0.14197802	0.023538248	0.00038844404
0.14210951	0.023493118	0.00038817395
0.14224100	0.023517876	0.00038884685
0.14237249	0.024406758	0.00039490741
0.14250398	0.023595614	0.00039033762
0.14263546	0.023370006	0.00038577974
0.14276695	0.023961459	0.00039143911
0.14289844	0.023247367	0.00038642439
0.14302993	0.024211323	0.00039218583
0.14316142	0.024098682	0.00039205672
0.14329291	0.024171517	0.00039075274
0.14342440	0.023547319	0.00038844944
0.14355588	0.023225679	0.00038612607
0.14368737	0.023371001	0.00038671316
0.14381886	0.023821705	0.00039050426
0.14395035	0.024266588	0.00038971132
0.14408184	0.023694315	0.00038822243
0.14421333	0.023906692	0.00038978905
0.14434482	0.023583771	0.00038636852
0.14447631	0.023367362	0.00038488901
0.14460779	0.023484643	0.00038570813
0.14473928	0.022656146	0.00038015219
0.14487077	0.023747778	0.00038997839
0.14500226	0.023464320	0.00038505073
0.14513375	0.023774002	0.00038944027
0.14526524	0.024216518	0.00038987764
0.14539673	0.023535275	0.00038566945
0.14552822	0.023502729	0.00038756066
0.14565970	0.022663915	0.00038158245
0.14579119	0.023019264	0.00038406678
0.14592268	0.023585664	0.00038632929
0.14605417	0.023478156	0.00038439613
0.14618566	0.023471407	0.00038561688
0.14631715	0.023407699	0.00038322880
0.14644864	0.023938385	0.00038758871
0.14658012	0.023795863	0.00038619523
0.14671161	0.023359121	0.00038413902
0.14684310	0.023731666	0.00038823723
0.14697459	0.023389692	0.00038175427
0.14710608	0.023593821	0.00038489128
0.14723757	0.023707416	0.00038611256
0.14736906	0.024249435	0.00038789624
0.14750055	0.023715656	0.00038624701
0.14763203	0.023710490	0.00038432859
0.14776352	0.023860115	0.00038463046
0.14789501	0.023082456	0.00038140468
0.14802650	0.023498418	0.00038184388
0.14815799	0.023873427	0.00038716423
0.14828948	0.023565378	0.00038256900
0.14842097	0.023731033	0.00038520062
0.14855246	0.024327498	0.00038784029
0.14868394	0.022928340	0.00037877992
0.14881543	0.024293073	0.00038724446
0.14894692	0.023783971	0.00038545467
0.14907841	0.024192788	0.00038575798
0.14920990	0.023672113	0.00038103319
0.14934139	0.023220253	0.00037928594
0.14947288	0.023252756	0.00038213596
0.14960436	0.024022246	0.00038452958
0.14973585	0.023179351	0.00037889858
0.14986734	0.023035595	0.00037948402
0.14999883	0.023724062	0.00038210423
0.15013032	0.023501905	0.00038206104
0.15026181	0.023843826	0.00038330225
0.15039330	0.023873672	0.00038350488
0.15052479	0.023811089	0.00038346315
0.15065627	0.024247361	0.00038374743
0.15078776	0.023367870	0.00038074507
0.15091925	0.023700725	0.00038189721
0.15105074	0.023221600	0.00037945080
0.15118223	0.023042780	0.00037746145
0.15131372	0.022557058	0.00037560550
0.15144521	0.023317910	0.00037881870
0.15157670	0.023588716	0.00038004274
0.15170818	0.024040088	0.00038241223
0.15183967	0.024053594	0.00038167498
0.15197116	0.023824265	0.00038303307
0.15210265	0.023560062	0.00037962948
0.15223414	0.023502846	0.00037908582
0.15236563	0.023697224	0.00037896473
0.15249712	0.023998070	0.00038105112
0.15262860	0.023498164	0.00037800651
0.15276009	0.022975463	0.00037626175
0.15289158	0.022742302	0.00037411409
0.15302307	0.023182011	0.00037598027
0.15315456	0.023615012	0.00037809628
0.15328605	0.023851465	0.00038104559
0.15341754	0.023147059	0.00037766201
0.15354903	0.024015137	0.00037978411
0.15368051	0.023408708	0.00037739262
0.15381200	0.023664104	0.00037752589
0.15394349	0.024007581	0.00038194398
0.15407498	0.023179088	0.00037685313
0.15420647	0.023041329	0.00037306964
0.15433796	0.024191352	0.00038055267
0.15446945	0.023165590	0.00037363769
0.15460094	0.024282411	0.00038289150
0.15473242	0.024345669	0.00038178432
0.15486391	0.023209007	0.00037375999
0.15499540	0.023789085	0.00037711937
0.15512689	0.023403999	0.00037584916
0.15525838	0.023797946	0.00037794113
0.15538987	0.023761498	0.00037748668
0.15552136	0.023870496	0.00037873393
0.15565284	0.023816047	0.00037711782
0.15578433	0.023724463	0.00037651215
0.15591582	0.024053108	0.00037948105
0.15604731	0.023810830	0.00037912599
0.15617880	0.023670393	0.00037558097
0.15631029	0.024019941	0.00037956366
0.15644178	0.023436357	0.00037321158
0.15657327	0.023997133	0.00037952655
0.15670475	0.022993794	0.00036994535
0.15683624	0.023062915	0.00037201738
0.15696773	0.023929283	0.00037754955
0.15709922	0.024008326	0.00037669030
0.15723071	0.023840830	0.00037816865
0.15736220	0.023251458	0.00037190826
0.15749369	0.023552756	0.00037466020
0.15762518	0.023487736	0.00037314334
0.15775666	0.023876445	0.00037550002
0.15788815	0.023733903	0.00037643481
0.15801964	0.023658750	0.00037334541
0.15815113	0.023861618	0.00037514096
0.15828262	0.023714981	0.00037394334
0.15841411	0.024148571	0.00037692202
0.15854560	0.023602104	0.00037458465
0.15867708	0.024206053	0.00037572102
0.15880857	0.022514878	0.00036714255
0.15894006	0.023079451	0.00036974612
0.15907155	0.022901064	0.00036899961
0.15920304	0.023693167	0.00037454650
0.15933453	0.023505201	0.00037232406
0.15946602	0.023686128	0.00037295566
0.15959751	0.023877508	0.00037437106
0.15972899	0.023753654	0.00037248324
0.15986048	0.023372957	0.00037219906
0.15999197	0.023620041	0.00037142477
0.16012346	0.023603557	0.00037307698
0.16025495	0.023103475	0.00036877738
0.16038644	0.023982929	0.00037375403
0.16051793	0.024035045	0.00037623735
0.16064942	0.023454304	0.00036851425
0.16078090	0.023472177	0.00037181702
0.16091239	0.023703004	0.00037288013
0.16104388	0.023576461	0.00036956709
0.16117537	0.023129700	0.00036877830
0.16130686	0.023676959	0.00037037962
0.16143835	0.023493917	0.00036943008
0.16156984	0.023816126	0.00037379292
0.16170133	0.023388175	0.00036606637
0.16183281	0.022853243	0.00036704825
0.16196430	0.024149570	0.00037327925
0.16209579	0.023450228	0.00037007332
0.16222728	0.023866105	0.00037217658
0.16235877	0.023652355	0.00036922645
0.16249026	0.024155679	0.00037235530
0.16262175	0.023448624	0.00036783095
0.16275323	0.023128030	0.00036670407
0.16288472	0.023597172	0.00036926741
0.16301621	0.023597426	0.00036770040
0.16314770	0.023895844	0.00037174494
0.16327919	0.023550803	0.00036765878
0.16341068	0.023547234	0.00036762294
0.16354217	0.023724548	0.00036977055
0.16367366	0.023740035	0.00036839090
0.16380514	0.022995797	0.00036643865
0.16393663	0.022721154	0.00036326987
0.16406812	0.023146042	0.00036285765
0.16419961	0.024115684	0.00037223864
0.16433110	0.023247293	0.00036499366
0.16446259	0.023561530	0.00036843259
0.16459408	0.023638239	0.00036935168
0.16472557	0.023093420	0.00036372252
0.16485705	0.023284012	0.00036694079
0.16498854	0.023339659	0.00036608130
0.16512003	0.023229280	0.00036702801
0.16525152	0.023369685	0.00036681901
0.16538301	0.023942314	0.00036837416
0.16551450	0.023872917	0.00036968795
0.16564599	0.023051776	0.00036502215
0.16577747	0.023664562	0.00036817069
0.16590896	0.023133130	0.00036566513
0.16604045	0.023665943	0.00036576124
0.16617194	0.024010655	0.00037035473
0.16630343	0.023479772	0.00036505083
0.16643492	0.023581105	0.00036699756
0.16656641	0.023320302	0.00036590586
0.16669790	0.023350947	0.00036253832
0.16682938	0.023379155	0.00036617227
0.16696087	0.023312716	0.00036606089
0.16709236	0.023138252	0.00036153544
0.16722385	0.023778159	0.00036808789
0.16735534	0.023406265	0.00036450246
0.16748683	0.023899238	0.00036833667
0.16761832	0.023757285	0.00036722889
0.16774981	0.023075007	0.00036052088
0.16788129	0.023722956	0.00036603009
0.16801278	0.024561923	0.00037014102
0.16814427	0.023549111	0.00036584475
0.16827576	0.023522151	0.00036498418
0.16840725	0.023214814	0.00036193034
0.16853874	0.023771119	0.00036558072
0.16867023	0.024061421	0.00036551053
0.16880171	0.023539521	0.00036506552
0.16893320	0.023621000	0.00036462112
0.16906469	0.023060776	0.00035947492
0.16919618	0.023057896	0.00036229658
0.16932767	0.023523321	0.00036235319
0.16945916	0.023425246	0.00036491975
0.16959065	0.023374965	0.00036380937
0.16972214	0.023068155	0.00035884651
0.16985362	0.023622511	0.00036499519
0.16998511	0.023449955	0.00036101655
0.17011660	0.023053926	0.00036008230
0.17024809	0.023164819	0.00036211647
0.17037958	0.023502148	0.00036206812
0.17051107	0.023634285	0.00036326692
0.17064256	0.023912160	0.00036446958
0.17077405	0.024164864	0.00036617011
0.17090553	0.023274300	0.00036159091
0.17103702	0.023995280	0.00036474650
0.17116851	0.022841250	0.00035752209
0.17130000	0.023181538	0.00036017302
0.17143149	0.023418771	0.00036058593
0.17156298	0.023667037	0.00036363629
0.17169447	0.023848357	0.00036231148
0.17182595	0.023999985	0.00036493201
0.17195744	0.022891240	0.00035893524
0.17208893	0.023537926	0.00036035091
0.17222042	0.023761347	0.00036218377
0.17235191	0.023693698	0.00036128366
0.17248340	0.023652175	0.00036092407
0.17261489	0.023819895	0.00036225888
0.17274638	0.023289187	0.00035839592
0.17287786	0.024027827	0.00036363388
0.17300935	0.023500895	0.00035971251
0.17314084	0.023220450	0.00035869991
0.17327233	0.023506041	0.00036024949
0.17340382	0.023724308	0.00036014295
0.17353531	0.023917278	0.00036332234
0.17366680	0.023176257	0.00035714430
0.17379829	0.022966849	0.00035650687
0.17392977	0.023202847	0.00036035253
0.17406126	0.023539153	0.00035989668
0.17419275	0.023925499	0.00036078627
0.17432424	0.023301071	0.00035791241
0.17445573	0.023451623	0.00035844868
0.17458722	0.023459916	0.00035950401
0.17471871	0.023694065	0.00035964898
0.17485019	0.023728437	0.00035968741
0.17498168	0.023717065	0.00035986307
0.17511317	0.023222817	0.00035744867
0.17524466	0.023611516	0.00035979258
0.17537615	0.023236934	0.00035602102
0.17550764	0.023547394	0.00035771557
0.17563913	0.022979071	0.00035432914
0.17577062	0.023276318	0.00035649600
0.17590210	0.022844042	0.00035469216
0.17603359	0.022551129	0.00035118264
0.17616508	0.023770679	0.00035983053
0.17629657	0.023363920	0.00035792318
0.17642806	0.023099151	0.00035359256
0.17655955	0.023286106	0.00035771482
0.17669104	0.023549648	0.00035664704
0.17682253	0.023280271	0.00035494723
0.17695401	0.023369402	0.00035679959
0.17708550	0.023364249	0.00035509366
0.17721699	0.023385214	0.00035601635
0.17734848	0.023168208	0.00035459577
0.17747997	0.023482639	0.00035643977
0.17761146	0.023981711	0.00036103176
0.17774295	0.023531824	0.00035507288
0.17787443	0.023067859	0.00035437501
0.17800592	0.023783418	0.00035850803
0.17813741	0.023798366	0.00035717373
0.17826890	0.023561856	0.00035714000
0.17840039	0.023903147	0.00035654178
0.17853188	0.023579275	0.00035641090
0.17866337	0.023306947	0.00035343737
0.17879486	0.023674162	0.00035613976
0.17892634	0.023717616	0.00035766214
0.17905783	0.023037473	0.00035111154
0.17918932	0.023575276	0.00035801191
0.17932081	0.023585067	0.00035477060
0.17945230	0.023296782	0.00035466168
0.17958379	0.023611195	0.00035610917
0.17971528	0.023767083	0.00035592737
0.17984677	0.023427243	0.00035442404
0.17997825	0.022877332	0.00034972532
0.18010974	0.023555343	0.00035430053
0.18024123	0.023339002	0.00035265387
0.18037272	0.023269362	0.00035057980
0.18050421	0.023554666	0.00036240274
0.18063570	0.023512364	0.00036296432
0.18076719	0.023957370	0.00036746247
0.18089867	0.022917235	0.00036511648
0.18103016	0.022680391	0.00036411048
0.18116165	0.023175612	0.00037083219
0.18129314	0.023083494	0.00036992898
0.18142463	0.023246497	0.00037216357
0.18155612	0.023226257	0.00037444949
0.18168761	0.024402103	0.00038260065
0.18181910	0.023888953	0.00038075401
0.18195058	0.023601731	0.00038047034
0.18208207	0.023477118	0.00037980187
0.18221356	0.023224724	0.00037984790
0.18234505	0.023302707	0.00038066083
0.18247654	0.023789803	0.00038495863
0.18260803	0.023291438	0.00038408173
0.18273952	0.022944114	0.00038040365
0.18287101	0.023461584	0.00038786357
0.18300249	0.023187797	0.00038575684
0.18313398	0.023160650	0.00038585180
0.18326547	0.023377227	0.00038988146
0.18339696	0.022746114	0.00038487800
0.18352845	0.022912679	0.00038656239
0.18365994	0.023011500	0.00038884185
0.18379143	0.022770675	0.00038746000
0.18392292	0.022867931	0.00039023118
0.18405440	0.022854153	0.00038820873
0.18418589	0.022629897	0.00038890900
0.18431738	0.023293463	0.00039564004
0.18444887	0.023480715	0.00039527793
0.18458036	0.023495223	0.00039741421
0.18471185	0.023090079	0.00039532638
0.18484334	0.023399754	0.00039861525
0.18497482	0.023614045	0.00040085991
0.18510631	0.023158674	0.00039604399
0.18523780	0.023752289	0.00040274121
0.18536929	0.023071488	0.00039264422
0.18550078	0.023848856	0.00039216348
0.18563227	0.023297371	0.00038888914
0.18576376	0.022956951	0.00037885717
0.18589525	0.023761757	0.00038738470
0.18602673	0.022819766	0.00037772837
0.18615822	0.023045317	0.00037902676
0.18628971	0.024091067	0.00038364101
0.18642120	0.023134013	0.00037604161
0.18655269	0.023966138	0.00038264790
0.18668418	0.023567735	0.00037527025
0.18681567	0.023411548	0.00037344892
0.18694716	0.022637821	0.00036980576
0.18707864	0.022864426	0.00036643906
0.18721013	0.023679028	0.00037327766
0.18734162	0.023376416	0.00037216903
0.18747311	0.023509185	0.00036870928
0.18760460	0.023219228	0.00037012546
0.18773609	0.023361654	0.00036693759
0.18786758	0.024019696	0.00037067870
0.18799906	0.023575972	0.00036922469
0.18813055	0.022990892	0.00036271740
0.18826204	0.023166619	0.00036398738
0.18839353	0.022743468	0.00035968003
0.18852502	0.023471336	0.00036470113
0.18865651	0.023129563	0.00036306739
0.18878800	0.023751569	0.00036251314
0.18891949	0.023671822	0.00036375437
0.18905097	0.022897514	0.00035749157
0.18918246	0.022622654	0.00035571284
0.18931395	0.023940543	0.00036392495
0.18944544	0.023084590	0.00035615209
0.18957693	0.023229362	0.00035851917
0.18970842	0.022944902	0.00035470213
0.18983991	0.023227805	0.00035860778
0.18997140	0.023212320	0.00035668152
0.19010288	0.023032613	0.00035298761
0.19023437	0.023011436	0.00035376589
0.19036586	0.022815336	0.00035232967
0.19049735	0.023237353	0.00035344622
0.19062884	0.023499007	0.00035709246
0.19076033	0.023392427	0.00035360009
0.19089182	0.023219756	0.00035271531
0.19102330	0.022594012	0.00034900779
0.19115479	0.022692500	0.00034883478
0.19128628	0.023172122	0.00035297331
0.19141777	0.023642264	0.00035296660
0.19154926	0.023322549	0.00035227898
0.19168075	0.023053975	0.00035034793
0.19181224	0.023373725	0.00035332662
0.19194373	0.022835265	0.00035029091
0.19207521	0.023709842	0.00035497923
0.19220670	0.023476384	0.00035223606
0.19233819	0.022858927	0.00034937663
0.19246968	0.023540627	0.00035317659
0.19260117	0.023766924	0.00035465740
0.19273266	0.022984359	0.00034867253
0.19286415	0.022816972	0.00034801986
0.19299564	0.023231686	0.00035184588
0.19312712	0.022757365	0.00034675063
0.19325861	0.023331297	0.00035173125
0.19339010	0.023925767	0.00035375346
0.19352159	0.023211095	0.00034894856
0.19365308	0.023279586	0.00035170174
0.19378457	0.023280158	0.00034856418
0.19391606	0.023418148	0.00035025131
0.19404754	0.023463359	0.00034943042
0.19417903	0.023127147	0.00034812255
0.19431052	0.023607819	0.00035254876
0.19444201	0.022954867	0.00034711970
0.19457350	0.023216552	0.00034757813
0.19470499	0.023804262	0.00035203903
0.19483648	0.022882519	0.00034595322
0.19496797	0.024066757	0.00035413514
0.19509945	0.023933534	0.00035180432
0.19523094	0.023648331	0.00035037072
0.19536243	0.023734065	0.00035007674
0.19549392	0.023147687	0.00034727109
0.19562541	0.023266371	0.00034925290
0.19575690	0.024253623	0.00035244216
0.19588839	0.023526200	0.00034844610
0.19601988	0.023692930	0.00034907037
0.19615136	0.022911000	0.00034474728
0.19628285	0.023076514	0.00034754171
0.19641434	0.023763221	0.00034968800
0.19654583	0.023018289	0.00034573081
0.19667732	0.022984358	0.00034472303
0.19680881	0.023013680	0.00034600808
0.19694030	0.023686569	0.00034901043
0.19707178	0.023585253	0.00034665968
0.19720327	0.023526237	0.00034785077
0.19733476	0.023702356	0.00034798021
0.19746625	0.023504171	0.00034647323
0.19759774	0.022813791	0.00034430237
0.19772923	0.023365723	0.00034679432
0.19786072	0.023682495	0.00034778978
0.19799221	0.023644103	0.00034743492
0.19812369	0.023384197	0.00034480871
0.19825518	0.023545647	0.00034756189
0.19838667	0.023296330	0.00034514931
0.19851816	0.023494241	0.00034670861
0.19864965	0.023310108	0.00034559102
0.19878114	0.023239482	0.00034424088
0.19891263	0.023503856	0.00034718617
0.19904412	0.023139431	0.00034358012
0.19917560	0.023634748	0.00034741235
0.19930709	0.023107925	0.00034276457
0.19943858	0.024010533	0.00034754009
0.19957007	0.023248918	0.00034352211
0.19970156	0.023248777	0.00034326945
0.19983305	0.023449482	0.00034472609
0.19996454	0.022820556	0.00034002409
0.20009602	0.023630520	0.00034561061
0.20022751	0.023313063	0.00034440387
0.20035900	0.023223035	0.00034415583
0.20049049	0.023596327	0.00034476555
0.20062198	0.022854425	0.00034169002
0.20075347	0.023430671	0.00034367433
0.20088496	0.022809922	0.00034102906
0.20101645	0.023641575	0.00034533247
0.20114793	0.022604166	0.00033847685
0.20127942	0.023268896	0.00034276046
0.20141091	0.023714869	0.00034427123
0.20154240	0.023413018	0.00034414459
0.20167389	0.023968828	0.00034805020
0.20180538	0.023531037	0.00034251514
0.20193687	0.023536109	0.00034405685
0.20206836	0.023572085	0.00034331501
0.20219984	0.023395649	0.00034340128
0.20233133	0.023687413	0.00034464985
0.20246282	0.022951389	0.00033865539
0.20259431	0.022943174	0.00034046143
0.20272580	0.023120793	0.00034054933
0.20285729	0.023810763	0.00034417207
0.20298878	0.024266023	0.00034761614
0.20312027	0.023424422	0.00033949486
0.20325175	0.023405953	0.00034156459
0.20338324	0.023425680	0.00033981367
0.20351473	0.022898255	0.00033767575
0.20364622	0.022846508	0.00033858980
0.20377771	0.022952570	0.00033711858
0.20390920	0.023241281	0.00034015510
0.20404069	0.023115331	0.00033886756
0.20417217	0.023217582	0.00034074151
0.20430366	0.022882799	0.00033885383
0.20443515	0.022976988	0.00033671773
0.20456664	0.022908835	0.00033780462
0.20469813	0.023049937	0.00033865190
0.20482962	0.023263994	0.00033950045
0.20496111	0.022984453	0.00033832265
0.20509260	0.023093550	0.00033772568
0.20522408	0.023651885	0.00034092186
0.20535557	0.022956309	0.00033783106
0.20548706	0.022780660	0.00033608577
0.20561855	0.023078462	0.00033814902
0.20575004	0.023603048	0.00033900909
0.20588153	0.023682352	0.00034053312
0.20601302	0.023346191	0.00033924923
0.20614451	0.022893129	0.00033488268
0.20627599	0.023505481	0.00034101711
0.20640748	0.023473186	0.00033892322
0.20653897	0.023509257	0.00033906618
0.20667046	0.023756261	0.00034155371
0.20680195	0.023085732	0.00033514213
0.20693344	0.023322691	0.00033819279
0.20706493	0.023489108	0.00033907473
0.20719641	0.023686210	0.00033981992
0.20732790	0.023443068	0.00033999374
0.20745939	0.023309932	0.00033644690
0.20759088	0.023569567	0.00033886645
0.20772237	0.023306846	0.00033735149
0.20785386	0.023434178	0.00033715266
0.20798535	0.023375192	0.00033969373
0.20811684	0.023403892	0.00033645007
0.20824832	0.023298047	0.00033812909
0.20837981	0.023522383	0.00033795502
0.20851130	0.022829093	0.00033602354
0.20864279	0.023225280	0.00033679607
0.20877428	0.023223036	0.00033552517
0.20890577	0.023310417	0.00033636505
0.20903726	0.023939283	0.00034045953
0.20916875	0.023091883	0.00033467679
0.20930023	0.022784852	0.00033537834
0.20943172	0.023069510	0.00033454964
0.20956321	0.022925331	0.00033389372
0.20969470	0.023103585	0.00033621789
0.20982619	0.023354853	0.00033758341
0.20995768	0.022744300	0.00033400986
0.21008917	0.023010436	0.00033309150
0.21022065	0.022764814	0.00033266212
0.21035214	0.023217707	0.00033626764
0.21048363	0.023317551	0.00033450875
0.21061512	0.023324503	0.00033674453
0.21074661	0.022942182	0.00033192555
0.21087810	0.023300462	0.00033432969
0.21100959	0.023347337	0.00033725893
0.21114108	0.023031309	0.00033261116
0.21127256	0.023054965	0.00033511403
0.21140405	0.023009429	0.00033121660
0.21153554	0.022972655	0.00033363792
0.21166703	0.022999298	0.00033254702
0.21179852	0.023495828	0.00033555759
0.21193001	0.023583861	0.00033671793
0.21206150	0.022846868	0.00033072316
0.21219299	0.023342049	0.00033449568
0.21232447	0.023046501	0.00033413798
0.21245596	0.023974265	0.00033759458
0.21258745	0.023367037	0.00033579007
0.21271894	0.022749206	0.00033050389
0.21285043	0.023491026	0.00033458874
0.21298192	0.023042286	0.00033443556
0.21311341	0.023655872	0.00033507909
0.21324489	0.023135888	0.00033394499
0.21337638	0.023638161	0.00033442388
0.21350787	0.023079566	0.00033221384
0.21363936	0.023452236	0.00033541682
0.21377085	0.023160629	0.00033122593
0.21390234	0.022967670	0.00033300461
0.21403383	0.023064784	0.00033190687
0.21416532	0.023222362	0.00033235910
0.21429680	0.022867301	0.00033146926
0.21442829	0.023481374	0.00033360179
0.21455978	0.023189768	0.00033165645
0.21469127	0.023501074	0.00033360676
0.21482276	0.023168514	0.00033187533
0.21495425	0.022991733	0.00033197065
0.21508574	0.023478699	0.00033326368
0.21521723	0.023133143	0.00033106716
0.21534871	0.023541496	0.00033383008
0.21548020	0.023169142	0.00032939063
0.21561169	0.023242192	0.00033149879
0.21574318	0.023020867	0.00033060087
0.21587467	0.023196753	0.00033048785
0.21600616	0.023684982	0.00033344323
0.21613765	0.022988781	0.00032903804
0.21626913	0.023484943	0.00033287639
0.21640062	0.022910554	0.00032894506
0.21653211	0.023085558	0.00033095846
0.21666360	0.023472176	0.00033117312
0.21679509	0.023283961	0.00033014969
0.21692658	0.022959818	0.00032992512
0.21705807	0.023870706	0.00033509656
0.21718956	0.022886338	0.00032779994
0.21732104	0.023771318	0.00033390087
0.21745253	0.022715852	0.00032759647
0.21758402	0.023458093	0.00033140092
0.21771551	0.022915419	0.00032857567
0.21784700	0.022989865	0.00032830209
0.21797849	0.023124759	0.00032887077
0.21810998	0.023119273	0.00032809955
0.21824147	0.023278595	0.00032981838
0.21837295	0.022964094	0.00032964044
0.21850444	0.023391678	0.00032918915
0.21863593	0.023218248	0.00033101417
0.21876742	0.023191499	0.00032769707
0.21889891	0.023190379	0.00033032230
0.21903040	0.022998396	0.00032930609
0.21916189	0.022854196	0.00032580845
0.21929337	0.023396746	0.00033011246
0.21942486	0.023530971	0.00033045340
0.21955635	0.023426597	0.00033004364
0.21968784	0.022865729	0.00032716479
0.21981933	0.022480503	0.00032246593
0.21995082	0.023243098	0.00032873066
0.22008231	0.023183250	0.00032707731
0.22021380	0.023172255	0.00032864313
0.22034528	0.023527174	0.00033061981
0.22047677	0.023341372	0.00032646952
0.22060826	0.023138706	0.00032810787
0.22073975	0.023505802	0.00032996586
0.22087124	0.023329344	0.00032874439
0.22100273	0.023131858	0.00032787240
0.22113422	0.023584413	0.00032812354
0.22126571	0.023310398	0.00032779881
0.22139719	0.022916863	0.00032573095
0.22152868	0.023298123	0.00032846691
0.22166017	0.022742114	0.00032535290
0.22179166	0.022693218	0.00032297047
0.22192315	0.022887922	0.00032555519
0.22205464	0.023172646	0.00032674245
0.22218613	0.023747608	0.00033005401
0.22231761	0.023074309	0.00032573959
0.22244910	0.023178087	0.00032652683
0.22258059	0.023266234	0.00032774578
0.22271208	0.023062634	0.00032693828
0.22284357	0.023226454	0.00032625138
0.22297506	0.022731987	0.00032390080
0.22310655	0.023492453	0.00032687454
0.22323804	0.023361139	0.00032716406
0.22336952	0.023465693	0.00032847781
0.22350101	0.022791408	0.00032309335
0.22363250	0.022630084	0.00032342806
0.22376399	0.023122447	0.00032443377
0.22389548	0.023281701	0.00032642044
0.22402697	0.022961505	0.00032516716
0.22415846	0.023302868	0.00032607204
0.22428995	0.022856919	0.00032333592
0.22442143	0.022884211	0.00032322930
0.22455292	0.022874686	0.00032295955
0.22468441	0.023082713	0.00032483324
0.22481590	0.023641232	0.00032779414
0.22494739	0.023213160	0.00032423071
0.22507888	0.023896100	0.00032787254
0.22521037	0.023111162	0.00032407583
0.22534186	0.023005574	0.00032473463
0.22547334	0.023593892	0.00032604023
0.22560483	0.022823224	0.00032022738
0.22573632	0.023491318	0.00032710322
0.22586781	0.023329595	0.00032438663
0.22599930	0.023464898	0.00032651412
0.22613079	0.022737965	0.00032115337
0.22626228	0.022977924	0.00032421561
0.22639376	0.022956937	0.00032296879
0.22652525	0.023357577	0.00032417063
0.22665674	0.022938732	0.00032370177
0.22678823	0.022438281	0.00031890994
0.22691972	0.023133845	0.00032345605
0.22705121	0.022801738	0.00032240121
0.22718270	0.023536172	0.00032586522
0.22731419	0.023037653	0.00032340042
0.22744567	0.023592061	0.00032573600
0.22757716	0.022677991	0.00032002270
0.22770865	0.023411907	0.00032536745
0.22784014	0.022644516	0.00031974368
0.22797163	0.023131908	0.00032395424
0.22810312	0.023419074	0.00032297618
0.22823461	0.022935744	0.00032130538
0.22836610	0.022602186	0.00032084058
0.22849758	0.022496324	0.00031831820
0.22862907	0.023278815	0.00032388821
0.22876056	0.023243886	0.00032135413
0.22889205	0.023273431	0.00032346446
0.22902354	0.023456665	0.00032439922
0.22915503	0.023208025	0.00032127967
0.22928652	0.022491908	0.00031954408
0.22941800	0.023614072	0.00032412652
0.22954949	0.022922776	0.00032115941
0.22968098	0.023696520	0.00032519538
0.22981247	0.023261684	0.00032119703
0.22994396	0.023349177	0.00032388641
0.23007545	0.023166571	0.00032519335
0.23020694	0.022963036	0.00032688963
0.23033843	0.023088928	0.00033183800
0.23046991	0.023261897	0.00033338326
0.23060140	0.023194311	0.00033536959
0.23073289	0.023421145	0.00033625355
0.23086438	0.023274245	0.00033646213
0.23099587	0.022886399	0.00033817781
0.23112736	0.022862729	0.00033654001
0.23125885	0.023155276	0.00034186658
0.23139034	0.023083033	0.00033965666
0.23152182	0.023064641	0.00034250341
0.23165331	0.023441198	0.00034590005
0.23178480	0.022336934	0.00033975936
0.23191629	0.022899025	0.00034461768
0.23204778	0.022999177	0.00034538799
0.23217927	0.023727489	0.00034967893
0.23231076	0.023350873	0.00035045138
0.23244224	0.023510331	0.00034897300
0.23257373	0.022868756	0.00034804853
0.23270522	0.023148352	0.00034983485
0.23283671	0.023360796	0.00034888366
0.23296820	0.023250318	0.00034983633
0.23309969	0.023269905	0.00034945666
0.23323118	0.023328303	0.00034979971
0.23336267	0.023240182	0.00035137564
0.23349415	0.023736299	0.00035161876
0.23362564	0.022590668	0.00034832807
0.23375713	0.023070160	0.00034982713
0.23388862	0.022829690	0.00034761849
0.23402011	0.023277330	0.00035324749
0.23415160	0.023380298	0.00035075517
0.23428309	0.022672010	0.00034924772
0.23441458	0.023156044	0.00034996120
0.23454606	0.023180545	0.00035139506
0.23467755	0.023241985	0.00035301721
0.23480904	0.022672577	0.00034884995
0.23494053	0.023263699	0.00035327370
0.23507202	0.023743556	0.00035625179
0.23520351	0.023275462	0.00035344965
0.23533500	0.023278120	0.00035395477
0.23546648	0.023112253	0.00035313214
0.23559797	0.023325017	0.00035431425
0.23572946	0.023036224	0.00035223609
0.23586095	0.022853551	0.00035197840
0.23599244	0.023117844	0.00035464750
0.23612393	0.023144302	0.00035294544
0.23625542	0.022549631	0.00035182887
0.23638691	0.022966279	0.00035396476
0.23651839	0.023992436	0.00035897750
0.23664988	0.022821654	0.00035432691
0.23678137	0.022924357	0.00035286497
0.23691286	0.023020207	0.00035488954
0.23704435	0.023469257	0.00035733095
0.23717584	0.023128253	0.00035461937
0.23730733	0.023639152	0.00036043148
0.23743882	0.023368007	0.00035746737
0.23757030	0.023406506	0.00035725357
0.23770179	0.023091980	0.00035695466
0.23783328	0.023018608	0.00035387614
0.23796477	0.023417012	0.00035847701
0.23809626	0.023559185	0.00035902148
0.23822775	0.023666709	0.00035976355
0.23835924	0.022802054	0.00035821411
0.23849072	0.022856344	0.00035433433
0.23862221	0.022728143	0.00035522908
0.23875370	0.022874967	0.00035515790
0.23888519	0.023439799	0.00036069072
0.23901668	0.022955159	0.00035861869
0.23914817	0.022519255	0.00035168284
0.23927966	0.023268536	0.00035959851
0.23941115	0.022809676	0.00035577584
0.23954263	0.022982443	0.00035850893
0.23967412	0.022846945	0.00035738820
0.23980561	0.022964234	0.00035659422
0.23993710	0.023023189	0.00035975107
0.24006859	0.023461312	0.00036148584
0.24020008	0.023106636	0.00036062504
0.24033157	0.022764046	0.00035679907
0.24046306	0.023742195	0.00036220963
0.24059454	0.023246438	0.00036071259
0.24072603	0.023250430	0.00036172070
0.24085752	0.023245582	0.00036093198
0.24098901	0.023523513	0.00036521521
0.24112050	0.023395723	0.00035976938
0.24125199	0.023628779	0.00036301387
0.24138348	0.022991182	0.00036099577
0.24151496	0.022945019	0.00035985272
0.24164645	0.022772898	0.00035970837
0.24177794	0.023616230	0.00036189407
0.24190943	0.023585819	0.00036393064
0.24204092	0.023075428	0.00036097907
0.24217241	0.022940167	0.00035969438
0.24230390	0.023617607	0.00036592736
0.24243539	0.023159989	0.00036016268
0.24256687	0.023242812	0.00036196317
0.24269836	0.023443423	0.00036399870
0.24282985	0.023431929	0.00036243261
0.24296134	0.023077890	0.00036246680
0.24309283	0.023151580	0.00036171059
0.24322432	0.023324262	0.00036300508
0.24335581	0.023209420	0.00036468428
0.24348730	0.023391001	0.00036326547
0.24361878	0.022928944	0.00036073189
0.24375027	0.023769148	0.00036684868
0.24388176	0.023484721	0.00036467835
0.24401325	0.023300876	0.00036562045
0.24414474	0.023612861	0.00036545531
0.24427623	0.023517087	0.00036623961
0.24440772	0.023694900	0.00036690312
0.24453920	0.023041900	0.00036199510
0.24467069	0.023089201	0.00036465664
0.24480218	0.023581545	0.00036523819
0.24493367	0.023166614	0.00036339143
0.24506516	0.023327040	0.00036478170
0.24519665	0.023286580	0.00036526673
0.24532814	0.023255290	0.00036489573
0.24545963	0.022600555	0.00035976791
0.24559111	0.023135847	0.00036434310
0.24572260	0.023048495	0.00036335956
0.24585409	0.022472171	0.00036031560
0.24598558	0.022502957	0.00036089054
0.24611707	0.023012640	0.00036394372
0.24624856	0.023433182	0.00036494067
0.24638005	0.022614716	0.00036309597
0.24651154	0.023418075	0.00036594745
0.24664302	0.023228689	0.00036746956
0.24677451	0.023860033	0.00036911102
0.24690600	0.022503425	0.00036188004
0.24703749	0.023982462	0.00037096959
0.24716898	0.022879203	0.00036149478
0.24730047	0.022642977	0.00036411487
0.24743196	0.023089202	0.00036518080
0.24756345	0.022538181	0.00036195060
0.24769493	0.023389667	0.00036866760
0.24782642	0.023380553	0.00036625077
0.24795791	0.023301890	0.00036793838
0.24808940	0.023613603	0.00036879421
0.24822089	0.022629445	0.00036171100
0.24835238	0.023151800	0.00036699617
0.24848387	0.022871257	0.00036415717
0.24861535	0.022211699	0.00036159752
0.24874684	0.023115403	0.00036563234
0.24887833	0.023038915	0.00036600281
0.24900982	0.023364347	0.00037005792
0.24914131	0.023781796	0.00037098164
0.24927280	0.022992653	0.00036683392
0.24940429	0.023193489	0.00036625059
0.24953578	0.022830059	0.00036582165
0.24966726	0.022620315	0.00036551097
0.24979875	0.023715280	0.00037029562
0.24993024	0.023279105	0.00036927217
0.25006173	0.023074401	0.00036606949
0.25019322	0.022957759	0.00036567253
0.25032471	0.023745509	0.00037209480
0.25045620	0.023741932	0.00036976743
0.25058769	0.022846884	0.00036512743
0.25071917	0.023627901	0.00036988319
0.25085066	0.022647204	0.00036444065
0.25098215	0.023183790	0.00036923068
0.25111364	0.022637533	0.00036337140
0.25124513	0.023160394	0.00036953154
0.25137662	0.022870138	0.00036659799
0.25150811	0.023052471	0.00036747343
0.25163959	0.022663347	0.00036701003
0.25177108	0.023109185	0.00036665296
0.25190257	0.023524283	0.00037344052
0.25203406	0.022494700	0.00036573240
0.25216555	0.023038758	0.00036774334
0.25229704	0.022677725	0.00036634652
0.25242853	0.023452687	0.00037097760
0.25256002	0.022920080	0.00036900118
0.25269150	0.023392442	0.00036869700
0.25282299	0.023119484	0.00036766931
0.25295448	0.023256654	0.00037261276
0.25308597	0.023491548	0.00036962857
0.25321746	0.023495911	0.00037261956
0.25334895	0.022618871	0.00036729411
0.25348044	0.023019784	0.00036764983
0.25361193	0.022733415	0.00036831978
0.25374341	0.022380585	0.00036352207
0.25387490	0.022744571	0.00036616189
0.25400639	0.022635813	0.00037246981
0.25413788	0.022784550	0.00037676564
0.25426937	0.023369122	0.00038608870
0.25440086	0.023429031	0.00038929517
0.25453235	0.022825328	0.00038858079
0.25466383	0.023585479	0.00039679159
0.25479532	0.023051467	0.00039327502
0.25492681	0.022968494	0.00039632245
0.25505830	0.022968791	0.00039828414
0.25518979	0.022412601	0.00039636633
0.25532128	0.022830556	0.00039936164
0.25545277	0.023307787	0.00040643318
0.25558426	0.023009763	0.00040399127
0.25571574	0.022588070	0.00040400552
0.25584723	0.023352531	0.00041111865
0.25597872	0.022798166	0.00040917361
0.25611021	0.022465453	0.00040605002
0.25624170	0.023139171	0.00041411864
0.25637319	0.023533042	0.00041916566
0.25650468	0.023267239	0.00041814761
0.25663617	0.023617222	0.00042321949
0.25676765	0.023259524	0.00042087064
0.25689914	0.023364876	0.00042489037
0.25703063	0.023893195	0.00043109415
0.25716212	0.023741552	0.00042832916
0.25729361	0.023289049	0.00042815709
0.25742510	0.022760278	0.00042606483
0.25755659	0.022487306	0.00042682367
0.25768807	0.023569106	0.00043581262
0.25781956	0.023078602	0.00043346218
0.25795105	0.023422555	0.00043599067
0.25808254	0.022945360	0.00043857991
0.25821403	0.022046694	0.00042859906
0.25834552	0.022713143	0.00043679317
0.25847701	0.022569052	0.00043332689
0.25860850	0.023418074	0.00044184903
0.25873998	0.023262920	0.00044201601
0.25887147	0.022541225	0.00044029386
0.25900296	0.022303387	0.00043792014
0.25913445	0.023284042	0.00044348478
0.25926594	0.023455988	0.00044585282
0.25939743	0.023369795	0.00044787436
0.25952892	0.023803030	0.00044823648
0.25966041	0.023674832	0.00045296767
0.25979189	0.023514697	0.00044802115
0.25992338	0.023512189	0.00045042873
0.26005487	0.022273526	0.00044365525
0.26018636	0.023393093	0.00045296696
0.26031785	0.023103749	0.00044852355
0.26044934	0.022216340	0.00044193634
0.26058083	0.022735557	0.00044751663
0.26071231	0.023323327	0.00045617897
0.26084380	0.022335339	0.00044642647
0.26097529	0.022865109	0.00045187535
0.26110678	0.022845936	0.00045382322
0.26123827	0.023326691	0.00045909791
0.26136976	0.022994202	0.00045500434
0.26150125	0.022774910	0.00045586001
0.26163274	0.022180047	0.00044979953
0.26176422	0.023265298	0.00045649852
0.26189571	0.024027224	0.00046686786
0.26202720	0.023304359	0.00046125177
0.26215869	0.022089153	0.00045176440
0.26229018	0.022830258	0.00045799872
0.26242167	0.022950424	0.00046003053
0.26255316	0.022534528	0.00045581175
0.26268465	0.023522360	0.00046915271
0.26281613	0.023457006	0.00046627187
0.26294762	0.022929172	0.00046346596
0.26307911	0.023084198	0.00046423060
0.26321060	0.023431574	0.00047032994
0.26334209	0.023370298	0.00047152486
0.26347358	0.022491515	0.00046052935
0.26360507	0.022637105	0.00046268349
0.26373655	0.023232633	0.00046919057
0.26386804	0.023501248	0.00047362233
0.26399953	0.023591250	0.00047589959
0.26413102	0.023342916	0.00047201363
0.26426251	0.023077762	0.00047025880
0.26439400	0.022910715	0.00046646147
0.26452549	0.023154870	0.00047678191
0.26465698	0.023600109	0.00048014117
0.26478846	0.023849475	0.00047720853
0.26491995	0.023720895	0.00048311566
0.26505144	0.023074493	0.00047305947
0.26518293	0.024272389	0.00048457628
0.26531442	0.023260864	0.00048086271
0.26544591	0.024176530	0.00048536830
[truncated: 567 more rows]
