# Supplementary material for: Invariant surface glycoprotein 65 of Trypanosoma brucei is a complement C3 receptor
Source: Nat Commun. 2022 Aug 29;13:5085. doi: 10.1038/s41467-022-32728-9 (PMC9424271; doi:10.1038/s41467-022-32728-9)
Supplement: Supplementary file 4 — supplementary data 2 [file 41467_2022_32728_MOESM4_ESM.zip › b21-414646_00190.dat]

0.0026000000	40.558830	0.13862237
0.0027314887	29.517185	0.10862630
0.0028629774	22.791302	0.091268948
0.0029944661	17.632355	0.077043476
0.0031259548	12.677632	0.060032348
0.0032574435	11.172763	0.058334861
0.0033889322	8.9719552	0.049415949
0.0035204209	11.716000	0.049166168
0.0036519096	12.591251	0.047297777
0.0037833983	10.105677	0.039949627
0.0039148870	8.3977091	0.035139319
0.0040463757	6.8430086	0.030516321
0.0041778644	5.5985588	0.025871333
0.0043093531	4.6723789	0.023204922
0.0044408418	3.8844575	0.020349191
0.0045723305	3.1717190	0.018387781
0.0047038192	2.9366397	0.016934107
0.0048353079	2.5687473	0.015375382
0.0049667966	2.2421986	0.014313493
0.0050982853	1.9200601	0.012547805
0.0052297740	1.7774427	0.012230625
0.0053612627	1.5374971	0.010984644
0.0054927514	1.4027543	0.010214080
0.0056242401	1.2825478	0.0097383728
0.0057557288	1.2040749	0.0091743202
0.0058872175	1.0895828	0.0086104113
0.0060187062	1.0476748	0.0084208332
0.0061501949	0.91513950	0.0075384622
0.0062816836	0.89396095	0.0076190162
0.0064131723	0.84622011	0.0072667043
0.0065446610	0.81676126	0.0070368630
0.0066761496	0.77413883	0.0068185557
0.0068076383	0.73122106	0.0064765645
0.0069391270	0.71405408	0.0065029658
0.0070706157	0.67018566	0.0062003748
0.0072021044	0.65273945	0.0060516713
0.0073335931	0.62720776	0.0059062881
0.0074650818	0.58236029	0.0055255284
0.0075965705	0.57495674	0.0055358566
0.0077280592	0.56523620	0.0054661329
0.0078595479	0.52085473	0.0051217025
0.0079910366	0.50914044	0.0050939520
0.0081225253	0.47403344	0.0047745957
0.0082540140	0.47156108	0.0047892119
0.0083855027	0.45914758	0.0047438272
0.0085169914	0.43244292	0.0045097547
0.0086484801	0.41203933	0.0043700639
0.0087799688	0.39405415	0.0041982466
0.0089114575	0.38105459	0.0041504881
0.0090429462	0.36482357	0.0040324923
0.0091744349	0.33965113	0.0038574311
0.0093059236	0.33525048	0.0037872345
0.0094374123	0.32216995	0.0036880288
0.0095689010	0.30877091	0.0035523778
0.0097003897	0.30223722	0.0035430049
0.0098318784	0.28728044	0.0034048388
0.0099633671	0.27665178	0.0033052050
0.010094856	0.26608632	0.0032312880
0.010226345	0.24163111	0.0030063296
0.010357833	0.24411523	0.0030997667
0.010489322	0.23122433	0.0029280634
0.010620811	0.21651778	0.0028131057
0.010752299	0.20877081	0.0027505582
0.010883788	0.19734118	0.0026193680
0.011015277	0.19491054	0.0026501889
0.011146765	0.18156188	0.0024787904
0.011278254	0.17721121	0.0024394821
0.011409743	0.16702268	0.0023438460
0.011541231	0.15972765	0.0022573105
0.011672720	0.15440469	0.0022251656
0.011804209	0.14279239	0.0020591009
0.011935698	0.13575150	0.0020030711
0.012067186	0.12947046	0.0019456584
0.012198675	0.12442381	0.0018447837
0.012330164	0.12361273	0.0018429138
0.012461652	0.11818759	0.0017809352
0.012593141	0.11033644	0.0016820282
0.012724630	0.10664490	0.0016538564
0.012856118	0.10154459	0.0015637041
0.012987607	0.098008420	0.0015543160
0.013119096	0.096153625	0.0015042373
0.013250585	0.093342133	0.0014667279
0.013382073	0.087761449	0.0014278138
0.013513562	0.089007267	0.0014144167
0.013645051	0.087406267	0.0014114306
0.013776539	0.082023694	0.0013608345
0.013908028	0.082083762	0.0013386306
0.014039517	0.078131949	0.0012982366
0.014171005	0.074118713	0.0012560671
0.014302494	0.076327267	0.0012778058
0.014433983	0.074084179	0.0012592835
0.014565472	0.075052159	0.0012417590
0.014696960	0.069219093	0.0011991420
0.014828449	0.068901623	0.0011780157
0.014959938	0.066479287	0.0011643233
0.015091426	0.068123533	0.0011805203
0.015222915	0.061554410	0.0010958572
0.015354404	0.065704979	0.0011370661
0.015485892	0.063654152	0.0011087324
0.015617381	0.063053269	0.0011058499
0.015748870	0.062032036	0.0010972487
0.015880359	0.060557702	0.0010661891
0.016011847	0.059428953	0.0010563549
0.016143336	0.054638005	0.0010049207
0.016274825	0.053144371	0.00099355028
0.016406313	0.053364791	0.00098803455
0.016537802	0.054778243	0.00099202521
0.016669291	0.053336833	0.00097702894
0.016800779	0.057061150	0.0010085227
0.016932268	0.059604141	0.0010253419
0.017063757	0.064048610	0.0010588183
0.017195246	0.059937240	0.0010161591
0.017326734	0.058772754	0.0010067361
0.017458223	0.057776690	0.00099171099
0.017589712	0.055891077	0.00097172234
0.017721200	0.056086837	0.00097706146
0.017852689	0.054658136	0.00094443922
0.017984178	0.054131588	0.00095052026
0.018115666	0.056266664	0.00096253234
0.018247155	0.053167140	0.00093153150
0.018378644	0.053242035	0.00093428578
0.018510133	0.052261776	0.00091484360
0.018641621	0.052318006	0.00091180061
0.018773110	0.050372786	0.00089181557
0.018904599	0.050623372	0.00089332005
0.019036087	0.049068237	0.00087519499
0.019167576	0.048741438	0.00086496325
0.019299065	0.048992311	0.00086434497
0.019430553	0.047540602	0.00085791453
0.019562042	0.046900337	0.00084241192
0.019693531	0.045831836	0.00083133058
0.019825019	0.046401654	0.00083116413
0.019956508	0.045142706	0.00081361881
0.020087997	0.045074369	0.00082050201
0.020219486	0.045544874	0.00081787211
0.020350974	0.044649316	0.00081423582
0.020482463	0.043223573	0.00078694178
0.020613952	0.045306334	0.00080259368
0.020745440	0.043727454	0.00079469287
0.020876929	0.042567274	0.00077474456
0.021008418	0.042562228	0.00077696784
0.021139906	0.041264425	0.00076206419
0.021271395	0.041043939	0.00075163432
0.021402884	0.040796248	0.00075491315
0.021534373	0.040725152	0.00074913450
0.021665861	0.039345698	0.00073652450
0.021797350	0.040500361	0.00074131501
0.021928839	0.038195198	0.00071051719
0.022060327	0.038243957	0.00072215912
0.022191816	0.038481223	0.00071561340
0.022323305	0.039552040	0.00072502644
0.022454793	0.037563994	0.00070479004
0.022586282	0.037703288	0.00069950205
0.022717771	0.036152482	0.00069088728
0.022849260	0.035838980	0.00068063819
0.022980748	0.036101080	0.00068619964
0.023112237	0.034948505	0.00066934881
0.023243726	0.037305085	0.00068650942
0.023375214	0.037201838	0.00069037476
0.023506703	0.037430167	0.00068651311
0.023638192	0.037531019	0.00068684218
0.023769680	0.037790281	0.00068792309
0.023901169	0.036793382	0.00067613232
0.024032658	0.037198920	0.00068021142
0.024164147	0.037479834	0.00067873686
0.024295635	0.037939494	0.00067990898
0.024427124	0.036725195	0.00066746983
0.024558613	0.035716628	0.00065355903
0.024690101	0.035604683	0.00066063541
0.024821590	0.035909683	0.00065547257
0.024953079	0.035159161	0.00064426141
0.025084567	0.035329375	0.00064788938
0.025216056	0.036642260	0.00065276372
0.025347545	0.035424421	0.00064864022
0.025479034	0.036443285	0.00064965554
0.025610522	0.036499130	0.00064424196
0.025742011	0.034958667	0.00063545741
0.025873500	0.035002273	0.00063154738
0.026004988	0.036401659	0.00064551080
0.026136477	0.036620989	0.00064452730
0.026267966	0.034826423	0.00062288498
0.026399454	0.035987803	0.00063673246
0.026530943	0.036279486	0.00063314007
0.026662432	0.036444515	0.00063729689
0.026793920	0.034303265	0.00061604188
0.026925409	0.034786274	0.00061734859
0.027056898	0.035176723	0.00062149379
0.027188387	0.035304834	0.00061548017
0.027319875	0.035929735	0.00062647421
0.027451364	0.034350483	0.00060856789
0.027582853	0.034959328	0.00061193038
0.027714341	0.034490065	0.00060758156
0.027845830	0.034782575	0.00060524493
0.027977319	0.034871807	0.00060918841
0.028108807	0.034625271	0.00060177499
0.028240296	0.033238306	0.00058976201
0.028371785	0.034008953	0.00059484587
0.028503274	0.033761464	0.00059174345
0.028634762	0.033886757	0.00059223294
0.028766251	0.034450739	0.00059611401
0.028897740	0.033180390	0.00057888419
0.029029228	0.033298283	0.00058308856
0.029160717	0.033464320	0.00058428215
0.029292206	0.033543870	0.00058208181
0.029423694	0.033262656	0.00058164752
0.029555183	0.032885673	0.00056831412
0.029686672	0.032839779	0.00057427410
0.029818161	0.033049919	0.00057351695
0.029949649	0.033942230	0.00057685877
0.030081138	0.032769662	0.00056730812
0.030212627	0.033744681	0.00056956019
0.030344115	0.032795734	0.00056393095
0.030475604	0.032862933	0.00056688262
0.030607093	0.032993904	0.00056457456
0.030738581	0.032402324	0.00056014329
0.030870070	0.032027540	0.00055250566
0.031001559	0.032937092	0.00055831526
0.031133048	0.031981542	0.00055467023
0.031264536	0.033719382	0.00056315801
0.031396025	0.032261255	0.00055288859
0.031527514	0.032017757	0.00054852711
0.031659002	0.032475675	0.00054910238
0.031790491	0.032733562	0.00055325010
0.031921980	0.032262020	0.00054486291
0.032053468	0.032754195	0.00055166894
0.032184957	0.031177129	0.00053357841
0.032316446	0.032160879	0.00053802999
0.032447935	0.032106007	0.00054459861
0.032579423	0.031483568	0.00053474360
0.032710912	0.031297271	0.00053320354
0.032842401	0.031674188	0.00053335293
0.032973889	0.031702074	0.00053018527
0.033105378	0.032394208	0.00053796551
0.033236867	0.031097365	0.00052576392
0.033368355	0.030892019	0.00053236328
0.033499844	0.030640684	0.00053060083
0.033631333	0.028708556	0.00051572275
0.033762822	0.030497994	0.00053470202
0.033894310	0.030278144	0.00053154848
0.034025799	0.030686286	0.00053586379
0.034157288	0.030921689	0.00053804430
0.034288776	0.030858814	0.00053676797
0.034420265	0.031166198	0.00054545982
0.034551754	0.030543848	0.00053593685
0.034683242	0.030331565	0.00053667066
0.034814731	0.031371777	0.00054065026
0.034946220	0.030316147	0.00053410584
0.035077708	0.029840517	0.00053477062
0.035209197	0.029889313	0.00053320468
0.035340686	0.029936813	0.00052815937
0.035472175	0.029402678	0.00053508754
0.035603663	0.029950526	0.00054349252
0.035735152	0.029435939	0.00054589835
0.035866641	0.029337281	0.00054450567
0.035998129	0.028623203	0.00053748007
0.036129618	0.029512792	0.00054653852
0.036261107	0.028620459	0.00053637437
0.036392595	0.029148468	0.00054846169
0.036524084	0.030698733	0.00055762928
0.036655573	0.029575439	0.00054679096
0.036787062	0.029691532	0.00055361537
0.036918550	0.029440942	0.00054702504
0.037050039	0.029906268	0.00055777360
0.037181528	0.030288399	0.00055582128
0.037313016	0.029672196	0.00055162851
0.037444505	0.029210743	0.00055215938
0.037575994	0.028613157	0.00054506317
0.037707482	0.029361886	0.00055789561
0.037838971	0.029613198	0.00055990735
0.037970460	0.029373525	0.00055313353
0.038101949	0.028791451	0.00054973682
0.038233437	0.029291725	0.00055065446
0.038364926	0.030035359	0.00055208640
0.038496415	0.029642427	0.00054756274
0.038627903	0.029529997	0.00054066270
0.038759392	0.029961953	0.00054778830
0.038890881	0.029997042	0.00054088644
0.039022369	0.029041210	0.00053607541
0.039153858	0.030211346	0.00054142717
0.039285347	0.030095987	0.00053710032
0.039416836	0.029868784	0.00054009470
0.039548324	0.030038272	0.00053745192
0.039679813	0.029383368	0.00052901075
0.039811302	0.030457057	0.00054143069
0.039942790	0.029859214	0.00053415909
0.040074279	0.029403328	0.00053260086
0.040205768	0.029100438	0.00052598196
0.040337256	0.029645621	0.00052821826
0.040468745	0.028713785	0.00052248859
0.040600234	0.029352685	0.00052505586
0.040731723	0.030172153	0.00053112979
0.040863211	0.029792860	0.00052940415
0.040994700	0.028924699	0.00051986160
0.041126189	0.028842745	0.00052162951
0.041257677	0.031138371	0.00053525554
0.041389166	0.029081326	0.00051904942
0.041520655	0.029588710	0.00052408972
0.041652143	0.029876768	0.00052347821
0.041783632	0.030003694	0.00052451356
0.041915121	0.029844395	0.00052373861
0.042046610	0.030156749	0.00052676509
0.042178098	0.029621669	0.00052098345
0.042309587	0.028694203	0.00051483143
0.042441076	0.029355795	0.00051700105
0.042572564	0.029664015	0.00051875251
0.042704053	0.031014621	0.00052529003
0.042835542	0.029222452	0.00051606012
0.042967030	0.029639578	0.00051693861
0.043098519	0.029783586	0.00052026446
0.043230008	0.029536302	0.00051610837
0.043361496	0.028822517	0.00050698488
0.043492985	0.029031657	0.00051258270
0.043624474	0.028371980	0.00050398354
0.043755963	0.029528357	0.00051636380
0.043887451	0.029841928	0.00051489457
0.044018940	0.029718054	0.00051070821
0.044150429	0.029688875	0.00051782196
0.044281917	0.028651374	0.00050347904
0.044413406	0.029237613	0.00051044707
0.044544895	0.028866401	0.00050465736
0.044676383	0.029625611	0.00050935032
0.044807872	0.028818262	0.00050426592
0.044939361	0.030359446	0.00051473980
0.045070850	0.029394734	0.00050654003
0.045202338	0.030567783	0.00051461576
0.045333827	0.029388652	0.00050206269
0.045465316	0.029304143	0.00050895992
0.045596804	0.029153280	0.00050365483
0.045728293	0.029284231	0.00050394695
0.045859782	0.028884199	0.00050022977
0.045991270	0.029736247	0.00050159760
0.046122759	0.028757485	0.00050093004
0.046254248	0.030166839	0.00051658212
0.046385737	0.030421342	0.00052076747
0.046517225	0.029391293	0.00051562170
0.046648714	0.029498469	0.00051780264
0.046780203	0.029369568	0.00052489697
0.046911691	0.028838062	0.00051709922
0.047043180	0.029907024	0.00052475463
0.047174669	0.028661708	0.00051836707
0.047306157	0.029922717	0.00052850762
0.047437646	0.028848261	0.00052242906
0.047569135	0.029664030	0.00053258761
0.047700624	0.030400736	0.00053504611
0.047832112	0.030210000	0.00053760456
0.047963601	0.029096127	0.00052571867
0.048095090	0.030042272	0.00053657704
0.048226578	0.029443961	0.00053420630
0.048358067	0.029048784	0.00052677689
0.048489556	0.029604006	0.00053506958
0.048621044	0.029151486	0.00053121506
0.048752533	0.028905341	0.00053571668
0.048884022	0.029214979	0.00053444453
0.049015511	0.028453305	0.00052799716
0.049146999	0.029381277	0.00053745643
0.049278488	0.029424498	0.00053791814
0.049409977	0.029501671	0.00054063078
0.049541465	0.030165684	0.00054335977
0.049672954	0.028670987	0.00053493440
0.049804443	0.029075643	0.00053713529
0.049935931	0.028775352	0.00053532641
0.050067420	0.029806367	0.00054280521
0.050198909	0.029454342	0.00054257007
0.050330398	0.028825424	0.00053557343
0.050461886	0.029790685	0.00054530204
0.050593375	0.029601355	0.00054467443
0.050724864	0.030228216	0.00055042234
0.050856352	0.029133900	0.00054317982
0.050987841	0.029831950	0.00054488565
0.051119330	0.030575221	0.00055274272
0.051250818	0.029269628	0.00054456227
0.051382307	0.028836277	0.00054280252
0.051513796	0.029324975	0.00054466739
0.051645284	0.029297193	0.00054446338
0.051776773	0.030297029	0.00055210086
0.051908262	0.028943192	0.00054228811
0.052039751	0.029056325	0.00054565001
0.052171239	0.029740730	0.00055004962
0.052302728	0.029676321	0.00055433565
0.052434217	0.028991891	0.00054220186
0.052565705	0.029164632	0.00054815263
0.052697194	0.029488573	0.00054907692
0.052828683	0.029798584	0.00055427407
0.052960171	0.029681141	0.00055044589
0.053091660	0.029688947	0.00054920053
0.053223149	0.029000439	0.00054759850
0.053354638	0.028815048	0.00054684544
0.053486126	0.029066084	0.00054943302
0.053617615	0.029312589	0.00054806612
0.053749104	0.029071566	0.00054891217
0.053880592	0.029384537	0.00055114365
0.054012081	0.029373900	0.00055428013
0.054143570	0.028995227	0.00055008325
0.054275058	0.028435488	0.00054334969
0.054406547	0.028812488	0.00054573383
0.054538036	0.028488205	0.00054963591
0.054669525	0.028649132	0.00054458646
0.054801013	0.029181731	0.00055572873
0.054932502	0.028987975	0.00055178574
0.055063991	0.029030322	0.00054840618
0.055195479	0.029995851	0.00056251087
0.055326968	0.029075316	0.00055035805
0.055458457	0.030297303	0.00056325792
0.055589945	0.028089755	0.00054186873
0.055721434	0.028633676	0.00054549851
0.055852923	0.029307967	0.00055844556
0.055984412	0.030114409	0.00056283226
0.056115900	0.028340840	0.00054788323
0.056247389	0.029608588	0.00056042893
0.056378878	0.029062724	0.00055201252
0.056510366	0.028452798	0.00055210938
0.056641855	0.029787942	0.00055997471
0.056773344	0.029486226	0.00055808190
0.056904832	0.029123516	0.00055388416
0.057036321	0.029547656	0.00055444904
0.057167810	0.029299244	0.00055665237
0.057299299	0.029122491	0.00055333747
0.057430787	0.029778308	0.00055689223
0.057562276	0.029366316	0.00055949020
0.057693765	0.029644080	0.00055188193
0.057825253	0.028320151	0.00054750113
0.057956742	0.028773116	0.00055200102
0.058088231	0.029490680	0.00055570216
0.058219719	0.029699985	0.00055869124
0.058351208	0.029502606	0.00055012583
0.058482697	0.029521607	0.00055593293
0.058614186	0.028323168	0.00054480269
0.058745674	0.029155467	0.00054843140
0.058877163	0.028761071	0.00054609934
0.059008652	0.027734374	0.00053361729
0.059140140	0.028994489	0.00054955736
0.059271629	0.029786194	0.00055200644
0.059403118	0.029871545	0.00055181067
0.059534606	0.028497417	0.00054207755
0.059666095	0.028754671	0.00053728190
0.059797584	0.029142975	0.00054469563
0.059929072	0.029639561	0.00055073826
0.060060561	0.029280112	0.00054282217
0.060192050	0.029018146	0.00054505416
0.060323539	0.029663571	0.00054539798
0.060455027	0.028735051	0.00053877443
0.060586516	0.030089321	0.00055163157
0.060718005	0.029612110	0.00054393288
0.060849493	0.029252641	0.00054270894
0.060980982	0.029604437	0.00054561226
0.061112471	0.029393312	0.00054233820
0.061243959	0.028825272	0.00054318837
0.061375448	0.028847946	0.00053448699
0.061506937	0.029365961	0.00054568345
0.061638426	0.029017899	0.00053889357
0.061769914	0.029679865	0.00054381184
0.061901403	0.029299921	0.00054467114
0.062032892	0.028417189	0.00053059976
0.062164380	0.029689864	0.00054435990
0.062295869	0.029356919	0.00054235840
0.062427358	0.029500238	0.00054134478
0.062558846	0.029144926	0.00054155925
0.062690335	0.028934817	0.00053549576
0.062821824	0.029849331	0.00054336318
0.062953313	0.029019234	0.00053794467
0.063084801	0.029319061	0.00053787490
0.063216290	0.028656917	0.00053699178
0.063347779	0.028608845	0.00053335477
0.063479267	0.029362433	0.00053501140
0.063610756	0.028013073	0.00053013614
0.063742245	0.028739282	0.00053189138
0.063873733	0.028793650	0.00053706866
0.064005222	0.030298593	0.00054521023
0.064136711	0.028925572	0.00053375335
0.064268200	0.028520961	0.00053110455
0.064399688	0.028922348	0.00053263079
0.064531177	0.029479409	0.00054032721
0.064662666	0.028503043	0.00052880205
0.064794154	0.029133644	0.00053555262
0.064925643	0.028027759	0.00052733959
0.065057132	0.029036288	0.00053477516
0.065188620	0.028918734	0.00053306508
0.065320109	0.028763380	0.00052838435
0.065451598	0.029964588	0.00053838190
0.065583087	0.029143126	0.00053448563
0.065714575	0.028549954	0.00052611472
0.065846064	0.030137424	0.00054094925
0.065977553	0.029728856	0.00053710579
0.066109041	0.028708071	0.00052695649
0.066240530	0.028894489	0.00053271754
0.066372019	0.029043883	0.00053066476
0.066503507	0.028798444	0.00052931309
0.066634996	0.029592218	0.00053250587
0.066766485	0.029846829	0.00053936865
0.066897973	0.029519285	0.00053411700
0.067029462	0.029231898	0.00053242491
0.067160951	0.028700453	0.00052908196
0.067292440	0.028228150	0.00052079557
0.067423928	0.028475049	0.00052223807
0.067555417	0.028934863	0.00052903298
0.067686906	0.028910875	0.00052755859
0.067818394	0.028324131	0.00052308990
0.067949883	0.029801294	0.00053417645
0.068081372	0.028978938	0.00052466225
0.068212860	0.028255476	0.00052135478
0.068344349	0.028876610	0.00052545639
0.068475838	0.028258937	0.00051983537
0.068607327	0.028901822	0.00052660196
0.068738815	0.028064566	0.00051518221
0.068870304	0.028773364	0.00052620255
0.069001793	0.028414588	0.00051993952
0.069133281	0.028707601	0.00052229213
0.069264770	0.028713655	0.00052527356
0.069396259	0.028956961	0.00051843642
0.069527747	0.029029055	0.00052645455
0.069659236	0.029024172	0.00052720347
0.069790725	0.027977433	0.00051631004
0.069922214	0.029135097	0.00052631575
0.070053702	0.029418065	0.00052376847
0.070185191	0.029549966	0.00052949867
0.070316680	0.029143228	0.00052206685
0.070448168	0.028552425	0.00052038965
0.070579657	0.028558086	0.00052155439
0.070711146	0.028814116	0.00051776276
0.070842634	0.028095204	0.00051686738
0.070974123	0.027570296	0.00050916807
0.071105612	0.028646623	0.00051733713
0.071237101	0.028954384	0.00052254793
0.071368589	0.028588945	0.00051465983
0.071500078	0.028393025	0.00051913555
0.071631567	0.027733275	0.00051189119
0.071763055	0.027564864	0.00050931877
0.071894544	0.028364504	0.00051573690
0.072026033	0.027743350	0.00050560454
0.072157521	0.028077785	0.00051488993
0.072289010	0.027770578	0.00051010427
0.072420499	0.027363553	0.00050753357
0.072551988	0.027666913	0.00050847808
0.072683476	0.027294384	0.00050581723
0.072814965	0.028199637	0.00051314788
0.072946454	0.027466676	0.00050853639
0.073077942	0.028188392	0.00051038169
0.073209431	0.027484265	0.00050707737
0.073340920	0.028009001	0.00050900723
0.073472408	0.027371555	0.00050604556
0.073603897	0.028176524	0.00051300556
0.073735386	0.028023735	0.00050838297
0.073866875	0.027340308	0.00050357921
0.073998363	0.027315114	0.00050184458
0.074129852	0.026629724	0.00049701366
0.074261341	0.027289288	0.00050361275
0.074392829	0.027045558	0.00049841692
0.074524318	0.027686469	0.00050619560
0.074655807	0.026885284	0.00049722923
0.074787295	0.027964209	0.00050805414
0.074918784	0.026438803	0.00049547473
0.075050273	0.027231025	0.00050003763
0.075181761	0.027788449	0.00050518622
0.075313250	0.026342010	0.00049436283
0.075444739	0.027991668	0.00050564955
0.075576228	0.027519539	0.00050314872
0.075707716	0.027750820	0.00050330592
0.075839205	0.026883690	0.00049716456
0.075970694	0.026265613	0.00049242987
0.076102182	0.027082635	0.00049571496
0.076233671	0.027084994	0.00049895690
0.076365160	0.027316002	0.00049734052
0.076496648	0.027450754	0.00050037577
0.076628137	0.026872502	0.00049812111
0.076759626	0.026881891	0.00049394568
0.076891115	0.028381970	0.00050712380
0.077022603	0.026667248	0.00049019601
0.077154092	0.026590961	0.00049171737
0.077285581	0.026964225	0.00049790365
0.077417069	0.026659466	0.00049201589
0.077548558	0.027511062	0.00049831791
0.077680047	0.027231592	0.00049459043
0.077811535	0.026998092	0.00049469654
0.077943024	0.027141928	0.00049404967
0.078074513	0.027877580	0.00049892595
0.078206002	0.026457077	0.00049067253
0.078337490	0.027191271	0.00049211653
0.078468979	0.027172247	0.00049255752
0.078600468	0.027139947	0.00049554087
0.078731956	0.027298090	0.00049368341
0.078863445	0.027024809	0.00049392305
0.078994934	0.026349977	0.00048530435
0.079126422	0.026495363	0.00048685631
0.079257911	0.027251822	0.00049288292
0.079389400	0.026548929	0.00048783555
0.079520889	0.027400885	0.00049270570
0.079652377	0.027324744	0.00049545985
0.079783866	0.026370277	0.00048343641
0.079915355	0.026551338	0.00048952202
0.080046843	0.026651406	0.00048623357
0.080178332	0.026463199	0.00048404601
0.080309821	0.025995990	0.00048484436
0.080441309	0.027566824	0.00048994024
0.080572798	0.025725144	0.00048041367
0.080704287	0.026338323	0.00048446472
0.080835776	0.026577596	0.00048478166
0.080967264	0.026706453	0.00048815369
0.081098753	0.026464634	0.00048109943
0.081230242	0.025874719	0.00048035672
0.081361730	0.026364921	0.00048271756
0.081493219	0.026780673	0.00048697921
0.081624708	0.027124663	0.00048977271
0.081756196	0.026441101	0.00047913207
0.081887685	0.025757222	0.00047859593
0.082019174	0.025640260	0.00047626067
0.082150663	0.025631954	0.00047684271
0.082282151	0.026323884	0.00048332215
0.082413640	0.026980970	0.00048491826
0.082545129	0.026774668	0.00048375214
0.082676617	0.027041580	0.00048657499
0.082808106	0.026928596	0.00048363365
0.082939595	0.025848850	0.00048000606
0.083071083	0.026806338	0.00048172979
0.083202572	0.025968992	0.00047682438
0.083334061	0.025748675	0.00047786219
0.083465549	0.025980969	0.00047325997
0.083597038	0.026610515	0.00048338731
0.083728527	0.026554867	0.00047775756
0.083860016	0.026290902	0.00048069927
0.083991504	0.026552714	0.00048061776
0.084122993	0.025435574	0.00046969449
0.084254482	0.026684326	0.00048125120
0.084385970	0.026633180	0.00047950105
0.084517459	0.027180921	0.00048452502
0.084648948	0.025689250	0.00047484609
0.084780436	0.026600452	0.00047700536
0.084911925	0.026022408	0.00047400641
0.085043414	0.026657038	0.00047734796
0.085174903	0.026165759	0.00047525638
0.085306391	0.025762932	0.00047358078
0.085437880	0.026236234	0.00047462625
0.085569369	0.026263426	0.00047576555
0.085700857	0.026555941	0.00047687996
0.085832346	0.026470259	0.00047524407
0.085963835	0.026251464	0.00047650154
0.086095323	0.025550780	0.00046799703
0.086226812	0.025108088	0.00046605865
0.086358301	0.025847828	0.00046978428
0.086489790	0.025671350	0.00046762005
0.086621278	0.025719837	0.00047085029
0.086752767	0.025847247	0.00047065728
0.086884256	0.026462186	0.00047424150
0.087015744	0.026056348	0.00047058694
0.087147233	0.025239419	0.00046492447
0.087278722	0.026382741	0.00047749098
0.087410210	0.026268763	0.00047252336
0.087541699	0.026148505	0.00046998369
0.087673188	0.025735469	0.00046913078
0.087804677	0.026247971	0.00046935147
0.087936165	0.025631185	0.00046782201
0.088067654	0.025352048	0.00046534173
0.088199143	0.025725101	0.00046497963
0.088330631	0.025447129	0.00046806631
0.088462120	0.025079140	0.00045956098
0.088593609	0.025423148	0.00046799857
0.088725097	0.026417102	0.00046898185
0.088856586	0.026268528	0.00046903096
0.088988075	0.026468872	0.00047342777
0.089119564	0.025465395	0.00046297772
0.089251052	0.026107360	0.00047040978
0.089382541	0.025686091	0.00046437116
0.089514030	0.026085701	0.00046506295
0.089645518	0.025779985	0.00046603166
0.089777007	0.025294094	0.00046028100
0.089908496	0.025027573	0.00046204632
0.090039984	0.025898061	0.00046532442
0.090171473	0.025879008	0.00046335614
0.090302962	0.025259828	0.00046373788
0.090434451	0.025966103	0.00046474557
0.090565939	0.025307787	0.00046314995
0.090697428	0.025434533	0.00046164495
0.090828917	0.025445548	0.00045791452
0.090960405	0.025449937	0.00046211167
0.091091894	0.025031635	0.00045642739
0.091223383	0.025055931	0.00045943373
0.091354871	0.024574065	0.00045619664
0.091486360	0.025534998	0.00046954794
0.091617849	0.025160832	0.00047180522
0.091749337	0.024288672	0.00046945534
0.091880826	0.025566215	0.00048152595
0.092012315	0.024346837	0.00047607403
0.092143804	0.025024305	0.00047910411
0.092275292	0.025662051	0.00048988523
0.092406781	0.025821354	0.00049268926
0.092538270	0.025260383	0.00049341171
0.092669758	0.026108504	0.00050097424
0.092801247	0.025591974	0.00047946384
0.092932736	0.025009190	0.00047819376
0.093064224	0.024902613	0.00047223649
0.093195713	0.025775673	0.00047841018
0.093327202	0.025425662	0.00047445408
0.093458691	0.024871748	0.00046423908
0.093590179	0.024665693	0.00046834667
0.093721668	0.024909997	0.00046772784
0.093853157	0.024057924	0.00046250713
0.093984645	0.025073189	0.00046561779
0.094116134	0.025366282	0.00046697829
0.094247623	0.025181771	0.00046503851
0.094379111	0.025390403	0.00046685507
0.094510600	0.024345619	0.00045815850
0.094642089	0.024748842	0.00046207403
0.094773578	0.024431168	0.00045690644
0.094905066	0.023972758	0.00045573805
0.095036555	0.024135474	0.00045892180
0.095168044	0.025427203	0.00046148905
0.095299532	0.025036032	0.00046180238
0.095431021	0.025999634	0.00046587503
0.095562510	0.024379409	0.00045627136
0.095693998	0.024381355	0.00045743566
0.095825487	0.024374531	0.00045329690
0.095956976	0.024974476	0.00046010183
0.096088465	0.024900201	0.00045511446
0.096219953	0.024757320	0.00045687385
0.096351442	0.024819425	0.00045879618
0.096482931	0.024459827	0.00045114717
0.096614419	0.023577874	0.00044469242
0.096745908	0.025006722	0.00045859438
0.096877397	0.024902848	0.00045386013
0.097008885	0.024794375	0.00045528482
0.097140374	0.025120482	0.00045614523
0.097271863	0.024034838	0.00044779847
0.097403352	0.024221431	0.00044855646
0.097534840	0.025308234	0.00045657647
0.097666329	0.024090538	0.00045011033
0.097797818	0.024281334	0.00044552982
0.097929306	0.024391259	0.00044855482
0.098060795	0.024708771	0.00045044049
0.098192284	0.023859171	0.00044019392
0.098323772	0.024778378	0.00045035595
0.098455261	0.024678359	0.00044526724
0.098586750	0.024944179	0.00044568581
0.098718239	0.024048442	0.00044155489
0.098849727	0.024362992	0.00044166849
0.098981216	0.024618402	0.00044346637
0.099112705	0.024467423	0.00044128943
0.099244193	0.024677445	0.00044205647
0.099375682	0.025072299	0.00044719634
0.099507171	0.022704282	0.00042794846
0.099638659	0.023702903	0.00043904409
0.099770148	0.024479766	0.00044337279
0.099901637	0.024508349	0.00043957905
0.10003313	0.025130317	0.00044727084
0.10016461	0.023586790	0.00043445815
0.10029610	0.023864993	0.00044001203
0.10042759	0.024534293	0.00044247243
0.10055908	0.025214962	0.00044713622
0.10069057	0.024652609	0.00044389528
0.10082206	0.024815768	0.00044303103
0.10095355	0.024879937	0.00044751045
0.10108504	0.024422692	0.00043863275
0.10121652	0.023976369	0.00043577481
0.10134801	0.023931719	0.00043825032
0.10147950	0.024468474	0.00044147591
0.10161099	0.023935607	0.00043598261
0.10174248	0.023510143	0.00043636306
0.10187397	0.024564243	0.00043927104
0.10200546	0.024668933	0.00044388052
0.10213694	0.024034949	0.00043517444
0.10226843	0.024237260	0.00043926545
0.10239992	0.023870695	0.00043615790
0.10253141	0.023752174	0.00043099627
0.10266290	0.024345022	0.00044015714
0.10279439	0.023454828	0.00042941408
0.10292588	0.023885029	0.00043552266
0.10305737	0.024613311	0.00043936647
0.10318885	0.025412305	0.00044419929
0.10332034	0.024424460	0.00043935199
0.10345183	0.023906393	0.00043344233
0.10358332	0.024223004	0.00043689351
0.10371481	0.023604518	0.00043113625
0.10384630	0.023471929	0.00042869834
0.10397779	0.024048703	0.00043399925
0.10410928	0.023960593	0.00043537127
0.10424076	0.024004320	0.00043400351
0.10437225	0.024289650	0.00043598498
0.10450374	0.023930115	0.00042989703
0.10463523	0.024537865	0.00043722579
0.10476672	0.024458956	0.00043685954
0.10489821	0.024973709	0.00043837485
0.10502970	0.023642988	0.00042895715
0.10516118	0.023779250	0.00042901005
0.10529267	0.024875953	0.00044056268
0.10542416	0.024177874	0.00043249943
0.10555565	0.024928585	0.00043758639
0.10568714	0.023915685	0.00043141127
0.10581863	0.024017797	0.00043113660
0.10595012	0.024464700	0.00043298669
0.10608161	0.024109113	0.00043348006
0.10621309	0.023718267	0.00042799881
0.10634458	0.023685069	0.00042657197
0.10647607	0.024588018	0.00043261729
0.10660756	0.023637100	0.00042746286
0.10673905	0.023661139	0.00042890047
0.10687054	0.024012935	0.00043297639
0.10700203	0.023795099	0.00043816433
0.10713352	0.025066002	0.00045009657
0.10726500	0.023790575	0.00044506832
0.10739649	0.024081066	0.00045236312
0.10752798	0.023117934	0.00044326613
0.10765947	0.024194773	0.00045558084
0.10779096	0.023702572	0.00045357807
0.10792245	0.024698595	0.00046482047
0.10805394	0.023365147	0.00045470686
0.10818542	0.023097063	0.00045275365
0.10831691	0.023748794	0.00046028917
0.10844840	0.023315427	0.00045631695
0.10857989	0.024489244	0.00046983609
0.10871138	0.024340657	0.00047032263
0.10884287	0.023342415	0.00046190477
0.10897436	0.023748500	0.00046636159
0.10910585	0.024429906	0.00047610665
0.10923733	0.023982492	0.00046967307
0.10936882	0.022514058	0.00046503711
0.10950031	0.022739533	0.00046628827
0.10963180	0.024009528	0.00047583807
0.10976329	0.023315998	0.00047056471
0.10989478	0.024240000	0.00048127083
0.11002627	0.023823647	0.00048341683
0.11015776	0.023196094	0.00047307395
0.11028924	0.024225858	0.00048309850
0.11042073	0.024790714	0.00049226431
0.11055222	0.023642833	0.00047910467
0.11068371	0.024212644	0.00048795476
0.11081520	0.024061313	0.00048615512
0.11094669	0.024482399	0.00049146770
0.11107818	0.023502450	0.00048543367
0.11120966	0.022570557	0.00047763068
0.11134115	0.023760423	0.00048994608
0.11147264	0.024206088	0.00048986937
0.11160413	0.024545918	0.00049553672
0.11173562	0.022723019	0.00048643345
0.11186711	0.024475286	0.00048260375
0.11199860	0.023897967	0.00047727400
0.11213009	0.023375366	0.00046651520
0.11226157	0.023462536	0.00046359886
0.11239306	0.023416100	0.00046306673
0.11252455	0.022958735	0.00045833677
0.11265604	0.024171735	0.00046677999
0.11278753	0.023292485	0.00045376879
0.11291902	0.024729362	0.00046553393
0.11305051	0.023769751	0.00046089773
0.11318200	0.024225632	0.00045830663
0.11331348	0.024231466	0.00046136817
0.11344497	0.023637367	0.00045467947
0.11357646	0.023941609	0.00045064491
0.11370795	0.024683363	0.00046061187
0.11383944	0.024094870	0.00045668001
0.11397093	0.023693978	0.00045029883
0.11410242	0.023371517	0.00044917497
0.11423390	0.023656807	0.00044725181
0.11436539	0.024330446	0.00045456564
0.11449688	0.024738107	0.00045129235
0.11462837	0.024072211	0.00045257685
0.11475986	0.023509534	0.00044577157
0.11489135	0.023826818	0.00044447984
0.11502284	0.023676345	0.00044699452
0.11515433	0.024220441	0.00044983656
0.11528581	0.023397522	0.00044315374
0.11541730	0.024617543	0.00044983409
0.11554879	0.024184268	0.00044423980
0.11568028	0.023452887	0.00044295527
0.11581177	0.023904024	0.00044485378
0.11594326	0.023764663	0.00044131245
0.11607475	0.023805890	0.00044072569
0.11620624	0.023008154	0.00043517159
0.11633772	0.024140602	0.00044410473
0.11646921	0.024019318	0.00044293872
0.11660070	0.023994718	0.00044205439
0.11673219	0.024657217	0.00044467484
0.11686368	0.023534119	0.00043628832
0.11699517	0.023336626	0.00043539385
0.11712666	0.024628608	0.00044372187
0.11725814	0.024794777	0.00044266550
0.11738963	0.023749361	0.00043464167
0.11752112	0.024023181	0.00043443199
0.11765261	0.023535660	0.00043315656
0.11778410	0.023927910	0.00043706747
0.11791559	0.023581958	0.00043027080
0.11804708	0.023546627	0.00042978659
0.11817857	0.024135068	0.00043564026
0.11831005	0.023608421	0.00042846068
0.11844154	0.023960596	0.00043454737
0.11857303	0.023318980	0.00042500635
0.11870452	0.023600399	0.00042756406
0.11883601	0.023954181	0.00043035950
0.11896750	0.023650360	0.00042869304
0.11909899	0.023868921	0.00043121438
0.11923048	0.023596287	0.00042264209
0.11936196	0.024124554	0.00043000440
0.11949345	0.024164878	0.00042628372
0.11962494	0.023686985	0.00042178029
0.11975643	0.023619908	0.00042385796
0.11988792	0.023671065	0.00042041550
0.12001941	0.023428192	0.00042047047
0.12015090	0.024182717	0.00042503330
0.12028239	0.024113954	0.00042675511
0.12041387	0.023958619	0.00042288856
0.12054536	0.023677406	0.00041772170
0.12067685	0.024340708	0.00042442942
0.12080834	0.024166008	0.00042456271
0.12093983	0.023656254	0.00041557070
0.12107132	0.023460753	0.00041979702
0.12120281	0.023707783	0.00041750133
0.12133429	0.023211169	0.00041434938
0.12146578	0.023710624	0.00041783620
0.12159727	0.023574095	0.00041573346
0.12172876	0.024081721	0.00041976547
0.12186025	0.023366628	0.00041409567
0.12199174	0.023197317	0.00041270380
0.12212323	0.023406937	0.00041447268
0.12225472	0.023233884	0.00041197468
0.12238620	0.024560400	0.00042166395
0.12251769	0.023638345	0.00041421283
0.12264918	0.024251112	0.00041856479
0.12278067	0.023724840	0.00041623590
0.12291216	0.023604386	0.00041339860
0.12304365	0.024021353	0.00041600426
0.12317514	0.023355622	0.00041227260
0.12330663	0.023961035	0.00041605928
0.12343811	0.023957623	0.00041807024
0.12356960	0.024129990	0.00041643120
0.12370109	0.023425733	0.00041356888
0.12383258	0.023879836	0.00041453089
0.12396407	0.023372599	0.00040957566
0.12409556	0.023889181	0.00041738903
0.12422705	0.023613651	0.00041126888
0.12435853	0.023430392	0.00041189996
0.12449002	0.024064282	0.00041423489
0.12462151	0.023533933	0.00041335629
0.12475300	0.024406882	0.00041692884
0.12488449	0.024155428	0.00041445337
0.12501598	0.022949161	0.00040747348
0.12514747	0.023591138	0.00041068937
0.12527896	0.024141094	0.00041356185
0.12541044	0.023587151	0.00041292874
0.12554193	0.023059500	0.00040682765
0.12567342	0.023562529	0.00040995357
0.12580491	0.023994300	0.00041366926
0.12593640	0.023129722	0.00040478637
0.12606789	0.023766161	0.00041212560
0.12619938	0.024419380	0.00041582563
0.12633087	0.024100042	0.00041333711
0.12646235	0.023910746	0.00041221193
0.12659384	0.024779208	0.00041514110
0.12672533	0.023619753	0.00041031793
0.12685682	0.023650006	0.00040823364
0.12698831	0.023438023	0.00040911581
0.12711980	0.023865120	0.00040927361
0.12725129	0.023969539	0.00040859439
0.12738277	0.024106744	0.00041354518
0.12751426	0.022835519	0.00040326402
0.12764575	0.023554497	0.00040756126
0.12777724	0.023966600	0.00040872980
0.12790873	0.023812091	0.00040942420
0.12804022	0.023925371	0.00041089525
0.12817171	0.024132741	0.00041085638
0.12830320	0.023522788	0.00040761496
0.12843468	0.023180031	0.00040442164
0.12856617	0.023221546	0.00040255276
0.12869766	0.023940990	0.00040832561
0.12882915	0.023725920	0.00040787792
0.12896064	0.023780607	0.00040485772
0.12909213	0.023663445	0.00040435034
0.12922362	0.024036148	0.00040800995
0.12935511	0.024747554	0.00041379556
0.12948659	0.023615136	0.00040572250
0.12961808	0.024023176	0.00040666370
0.12974957	0.023246453	0.00040197239
0.12988106	0.024511290	0.00040943812
0.13001255	0.023511766	0.00040198064
0.13014404	0.024007418	0.00040944423
0.13027553	0.024195514	0.00040777932
0.13040701	0.024297178	0.00040748283
0.13053850	0.023199866	0.00040205689
0.13066999	0.023859796	0.00040554591
0.13080148	0.023547409	0.00040537148
0.13093297	0.024016092	0.00040477147
0.13106446	0.023669054	0.00040440892
0.13119595	0.023337422	0.00040055662
0.13132744	0.024084411	0.00040593703
0.13145892	0.024618941	0.00041038217
0.13159041	0.023307430	0.00040037170
0.13172190	0.022678323	0.00039605022
0.13185339	0.024222635	0.00040634148
0.13198488	0.023816208	0.00040359020
0.13211637	0.023402072	0.00040086241
0.13224786	0.022982214	0.00039640167
0.13237935	0.023097835	0.00039824190
0.13251083	0.023599090	0.00040166806
0.13264232	0.023953380	0.00040320160
0.13277381	0.023564578	0.00040226409
0.13290530	0.023517400	0.00039800811
0.13303679	0.023792118	0.00040132448
0.13316828	0.024038737	0.00040399999
0.13329977	0.023965217	0.00039998394
0.13343125	0.024651697	0.00041067904
0.13356274	0.023343100	0.00039599205
0.13369423	0.024085824	0.00040198595
0.13382572	0.024336514	0.00040641656
0.13395721	0.023397371	0.00039820451
0.13408870	0.024217802	0.00040441574
0.13422019	0.024373283	0.00040233707
0.13435168	0.023624314	0.00040000467
0.13448316	0.023691922	0.00040216296
0.13461465	0.024055195	0.00040041057
0.13474614	0.023817221	0.00040213734
0.13487763	0.024172663	0.00040278158
0.13500912	0.024287614	0.00040152133
0.13514061	0.024036292	0.00040300446
0.13527210	0.024251489	0.00040394438
0.13540359	0.024387960	0.00040256339
0.13553507	0.023560672	0.00039620146
0.13566656	0.023556765	0.00039778202
0.13579805	0.023878602	0.00039985944
0.13592954	0.023358776	0.00039525409
0.13606103	0.023250133	0.00039585802
0.13619252	0.023574783	0.00039682653
0.13632401	0.023206807	0.00039266034
0.13645549	0.023707438	0.00039913535
0.13658698	0.024356947	0.00040092056
0.13671847	0.024080085	0.00040030068
0.13684996	0.023400918	0.00039525622
0.13698145	0.023308584	0.00039313287
0.13711294	0.023513594	0.00039521200
0.13724443	0.023463483	0.00039516352
0.13737592	0.023303030	0.00039253204
0.13750740	0.023604250	0.00039802607
0.13763889	0.023864911	0.00039557756
0.13777038	0.023686561	0.00039583443
0.13790187	0.023700260	0.00039517527
0.13803336	0.023406106	0.00039246148
0.13816485	0.023349486	0.00039489030
0.13829634	0.022755327	0.00038809555
0.13842783	0.023833779	0.00039744135
0.13855931	0.022986454	0.00039037454
0.13869080	0.023439564	0.00039367869
0.13882229	0.024166297	0.00039614143
0.13895378	0.023201279	0.00038923669
0.13908527	0.023628354	0.00039522639
0.13921676	0.023299403	0.00039139181
0.13934825	0.023763327	0.00039461039
0.13947973	0.023498298	0.00039247496
0.13961122	0.024399057	0.00039701255
0.13974271	0.024406059	0.00039810366
0.13987420	0.023501551	0.00039377727
0.14000569	0.023488044	0.00038978573
0.14013718	0.023486257	0.00039026631
0.14026867	0.023733566	0.00039252733
0.14040016	0.023728173	0.00039419649
0.14053164	0.023120489	0.00039063641
0.14066313	0.023285703	0.00038703424
0.14079462	0.023472377	0.00039115046
0.14092611	0.024051714	0.00039395989
0.14105760	0.023983144	0.00039165555
0.14118909	0.024235804	0.00039657078
0.14132058	0.024479412	0.00039475023
0.14145207	0.023756358	0.00038992878
0.14158355	0.023252544	0.00038785557
0.14171504	0.023320015	0.00038774986
0.14184653	0.024138130	0.00039368089
0.14197802	0.024475950	0.00039378054
0.14210951	0.024603863	0.00039499411
0.14224100	0.023725284	0.00038939030
0.14237249	0.023570803	0.00038764415
0.14250398	0.022774133	0.00038466852
0.14263546	0.023973621	0.00038906064
0.14276695	0.024056067	0.00039113044
0.14289844	0.023660672	0.00038903252
0.14302993	0.023710534	0.00038885317
0.14316142	0.024075274	0.00039068265
0.14329291	0.022635781	0.00038063083
0.14342440	0.023412062	0.00038630419
0.14355588	0.023608243	0.00038769430
0.14368737	0.023758736	0.00038862838
0.14381886	0.023745227	0.00038885653
0.14395035	0.023116739	0.00038347489
0.14408184	0.023296460	0.00038605706
0.14421333	0.023459352	0.00038671089
0.14434482	0.024313286	0.00039088282
0.14447631	0.023842748	0.00038911645
0.14460779	0.023169741	0.00038403033
0.14473928	0.023076416	0.00038438527
0.14487077	0.024238273	0.00039305643
0.14500226	0.023726700	0.00038777733
0.14513375	0.023095759	0.00038603244
0.14526524	0.023439443	0.00038444927
0.14539673	0.023908197	0.00038812717
0.14552822	0.024800755	0.00039617809
0.14565970	0.024424006	0.00039114659
0.14579119	0.023422772	0.00038544616
0.14592268	0.023568398	0.00038589448
0.14605417	0.023460866	0.00038431081
0.14618566	0.023676548	0.00038672984
0.14631715	0.023338361	0.00038178424
0.14644864	0.023312112	0.00038296320
0.14658012	0.023442690	0.00038283846
0.14671161	0.023353480	0.00038326102
0.14684310	0.023514765	0.00038748577
0.14697459	0.023852230	0.00038658278
0.14710608	0.024263820	0.00038834384
0.14723757	0.023753975	0.00038615895
0.14736906	0.023690763	0.00038290376
0.14750055	0.023744874	0.00038563795
0.14763203	0.023998347	0.00038656445
0.14776352	0.024527712	0.00038942323
0.14789501	0.023741800	0.00038546213
0.14802650	0.023686854	0.00038167620
0.14815799	0.023356885	0.00038349305
0.14828948	0.024624743	0.00038919769
0.14842097	0.024118445	0.00038758090
0.14855246	0.023459655	0.00038183239
0.14868394	0.023958813	0.00038463989
0.14881543	0.023724150	0.00038467878
0.14894692	0.023778388	0.00038614523
0.14907841	0.022959040	0.00037768186
0.14920990	0.022843587	0.00037733195
0.14934139	0.023807780	0.00038372105
0.14947288	0.023212688	0.00038109967
0.14960436	0.023925353	0.00038359858
0.14973585	0.023373494	0.00038142700
0.14986734	0.023636401	0.00038321937
0.14999883	0.023417532	0.00037999058
0.15013032	0.024613315	0.00038895766
0.15026181	0.023609678	0.00038279345
0.15039330	0.023748617	0.00038232301
0.15052479	0.023355875	0.00037917468
0.15065627	0.023242667	0.00037863478
0.15078776	0.023293877	0.00038126046
0.15091925	0.023854323	0.00038354517
0.15105074	0.022887850	0.00037678510
0.15118223	0.023310495	0.00037960432
0.15131372	0.023652456	0.00038088681
0.15144521	0.023538813	0.00037966616
0.15157670	0.023713461	0.00038139295
0.15170818	0.023663230	0.00037883751
0.15183967	0.023884578	0.00038209426
0.15197116	0.023745065	0.00038223780
0.15210265	0.023149073	0.00037665408
0.15223414	0.024038333	0.00038304648
0.15236563	0.023366399	0.00037655132
0.15249712	0.023738929	0.00037984273
0.15262860	0.022970286	0.00037469724
0.15276009	0.023404452	0.00037816349
0.15289158	0.023497548	0.00037896560
0.15302307	0.024139015	0.00038209566
0.15315456	0.024399931	0.00038464870
0.15328605	0.023328974	0.00037771824
0.15341754	0.024128141	0.00038359293
0.15354903	0.024260768	0.00038158532
0.15368051	0.023896333	0.00038000661
0.15381200	0.023052512	0.00037303684
0.15394349	0.023407985	0.00037793600
0.15407498	0.024064521	0.00038083340
0.15420647	0.023146713	0.00037377039
0.15433796	0.023323174	0.00037559730
0.15446945	0.024185987	0.00038097384
0.15460094	0.023665998	0.00037802178
0.15473242	0.024022576	0.00038162437
0.15486391	0.023303480	0.00037425639
0.15499540	0.023196745	0.00037430641
0.15512689	0.023181805	0.00037449277
0.15525838	0.023664645	0.00037741160
0.15538987	0.022991953	0.00037320039
0.15552136	0.023334689	0.00037415418
0.15565284	0.023208667	0.00037419716
0.15578433	0.024145131	0.00037939023
0.15591582	0.023731688	0.00037696397
0.15604731	0.023838792	0.00037941376
0.15617880	0.023157789	0.00037212770
0.15631029	0.023038688	0.00037340089
0.15644178	0.023179047	0.00037160253
0.15657327	0.023803158	0.00037798574
0.15670475	0.024089176	0.00037784795
0.15683624	0.023767639	0.00037602983
0.15696773	0.023313770	0.00037360977
0.15709922	0.023981147	0.00037613639
0.15723071	0.023002544	0.00037167877
0.15736220	0.024096451	0.00037667320
0.15749369	0.022844696	0.00037045587
0.15762518	0.023515210	0.00037410351
0.15775666	0.023734304	0.00037590156
0.15788815	0.023805667	0.00037688040
0.15801964	0.023397079	0.00037211067
0.15815113	0.023413327	0.00037302484
0.15828262	0.023747860	0.00037462078
0.15841411	0.023870299	0.00037462430
0.15854560	0.023870612	0.00037674277
0.15867708	0.022930229	0.00036786096
0.15880857	0.023520083	0.00037267020
0.15894006	0.023719518	0.00037433336
0.15907155	0.023385715	0.00037275758
0.15920304	0.023206792	0.00037166562
0.15933453	0.023900743	0.00037350669
0.15946602	0.023930437	0.00037410096
0.15959751	0.023856002	0.00037358816
0.15972899	0.023000686	0.00036808571
0.15986048	0.024124994	0.00037695656
0.15999197	0.023383314	0.00036931424
0.16012346	0.023494858	0.00037359568
0.16025495	0.023314516	0.00036969064
0.16038644	0.023859427	0.00037309860
0.16051793	0.023578341	0.00037228792
0.16064942	0.023679384	0.00037061195
0.16078090	0.023521117	0.00037170133
0.16091239	0.023465175	0.00037028438
0.16104388	0.023272042	0.00036763308
0.16117537	0.023183964	0.00037008786
0.16130686	0.023414413	0.00036792935
0.16143835	0.023871463	0.00037299512
0.16156984	0.023740317	0.00037213701
0.16170133	0.023260631	0.00036579823
0.16183281	0.022426801	0.00036401943
0.16196430	0.023704914	0.00037085020
0.16209579	0.023873270	0.00037223756
0.16222728	0.023580556	0.00037092780
0.16235877	0.022807798	0.00036302322
0.16249026	0.023486202	0.00036992218
0.16262175	0.023967152	0.00037119544
0.16275323	0.023534334	0.00036899691
0.16288472	0.023394703	0.00036822903
0.16301621	0.023565777	0.00036934441
0.16314770	0.022822767	0.00036589181
0.16327919	0.023407471	0.00036735403
0.16341068	0.023064140	0.00036523972
0.16354217	0.024039489	0.00037196052
0.16367366	0.023644699	0.00036839364
0.16380514	0.023647653	0.00036992878
0.16393663	0.023152740	0.00036622795
0.16406812	0.023787995	0.00036823522
0.16419961	0.023552929	0.00036954190
0.16433110	0.023342742	0.00036671942
0.16446259	0.024134312	0.00037071716
0.16459408	0.023574527	0.00036923929
0.16472557	0.023842771	0.00036736688
0.16485705	0.023432763	0.00036725032
0.16498854	0.023461175	0.00036699524
0.16512003	0.023414484	0.00036615399
0.16525152	0.022646696	0.00036321985
0.16538301	0.023664821	0.00036699586
0.16551450	0.023629708	0.00036752619
0.16564599	0.023268075	0.00036570935
0.16577747	0.023606633	0.00036809763
0.16590896	0.023296918	0.00036658087
0.16604045	0.023702673	0.00036617378
0.16617194	0.023937002	0.00036945526
0.16630343	0.024217454	0.00036963388
0.16643492	0.023827519	0.00036819500
0.16656641	0.023352038	0.00036632431
0.16669790	0.024041429	0.00036748582
0.16682938	0.023379328	0.00036655236
0.16696087	0.022740181	0.00036170126
0.16709236	0.023299323	0.00036276551
0.16722385	0.023641950	0.00036561541
0.16735534	0.024052133	0.00036754245
0.16748683	0.022743919	0.00036125782
0.16761832	0.023274863	0.00036539122
0.16774981	0.023571642	0.00036395666
0.16788129	0.023550239	0.00036610779
0.16801278	0.023214247	0.00036143760
0.16814427	0.023554514	0.00036468741
0.16827576	0.023266023	0.00036363508
0.16840725	0.023147756	0.00036163732
0.16853874	0.022924916	0.00036109394
0.16867023	0.023398221	0.00036209682
0.16880171	0.023670038	0.00036573774
0.16893320	0.023740895	0.00036673545
0.16906469	0.023501961	0.00036191994
0.16919618	0.022979798	0.00036267483
0.16932767	0.023086734	0.00035953965
0.16945916	0.023212698	0.00036236858
0.16959065	0.023588207	0.00036447954
0.16972214	0.023201818	0.00035917959
0.16985362	0.022543504	0.00035811088
0.16998511	0.023813499	0.00036372976
0.17011660	0.023183439	0.00036108711
0.17024809	0.022885270	0.00035959098
0.17037958	0.023548476	0.00036239750
0.17051107	0.023267273	0.00036120221
0.17064256	0.023757998	0.00036374537
0.17077405	0.023239376	0.00036086200
0.17090553	0.023238460	0.00036104420
0.17103702	0.023944196	0.00036420849
0.17116851	0.023358332	0.00036058867
0.17130000	0.023674611	0.00036417899
0.17143149	0.022906943	0.00035763216
0.17156298	0.023826571	0.00036487229
0.17169447	0.022736584	0.00035476438
0.17182595	0.022871950	0.00035850028
0.17195744	0.023614783	0.00036244053
0.17208893	0.024274618	0.00036423478
0.17222042	0.023107724	0.00035838473
0.17235191	0.023255476	0.00036006152
0.17248340	0.023708447	0.00036218553
0.17261489	0.023451720	0.00036019656
0.17274638	0.023016260	0.00035657411
0.17287786	0.023613112	0.00036117515
0.17300935	0.023379355	0.00035907110
0.17314084	0.023469814	0.00035938687
0.17327233	0.023851074	0.00036210363
0.17340382	0.023638507	0.00036089057
0.17353531	0.023398727	0.00035892050
0.17366680	0.023864788	0.00036185020
0.17379829	0.023068129	0.00035729723
0.17392977	0.023636673	0.00036154503
0.17406126	0.023888846	0.00036103827
0.17419275	0.023085469	0.00035732848
0.17432424	0.023492899	0.00035851866
0.17445573	0.023602806	0.00035926332
0.17458722	0.023718841	0.00036072183
0.17471871	0.023482910	0.00035774591
0.17485019	0.023688233	0.00035983172
0.17498168	0.023173175	0.00035582337
0.17511317	0.023571410	0.00035940764
0.17524466	0.023992361	0.00036310943
0.17537615	0.023292325	0.00035655412
0.17550764	0.023753466	0.00035933608
0.17563913	0.023059465	0.00035436724
0.17577062	0.022926469	0.00035368210
0.17590210	0.023261848	0.00035718441
0.17603359	0.023200326	0.00035489189
0.17616508	0.023298053	0.00035665533
0.17629657	0.023359054	0.00035696658
0.17642806	0.024320825	0.00036026118
0.17655955	0.023391988	0.00035796530
0.17669104	0.023156330	0.00035350549
0.17682253	0.023205875	0.00035439243
0.17695401	0.023490245	0.00035842810
0.17708550	0.023433885	0.00035558125
0.17721699	0.023455284	0.00035748625
0.17734848	0.023038975	0.00035344387
0.17747997	0.023657351	0.00035706977
0.17761146	0.023146599	0.00035630468
0.17774295	0.023045130	0.00035237477
0.17787443	0.022983221	0.00035339306
0.17800592	0.023283044	0.00035475727
0.17813741	0.023589827	0.00035648431
0.17826890	0.024160686	0.00036047208
0.17840039	0.023647199	0.00035528340
0.17853188	0.023255556	0.00035491256
0.17866337	0.023892153	0.00035738221
0.17879486	0.023694116	0.00035600508
0.17892634	0.023503939	0.00035672999
0.17905783	0.023873054	0.00035620130
0.17918932	0.023914164	0.00035946697
0.17932081	0.023886162	0.00035723412
0.17945230	0.023108917	0.00035269116
0.17958379	0.022952471	0.00035223112
0.17971528	0.023080061	0.00035050711
0.17984677	0.023338414	0.00035404707
0.17997825	0.023492488	0.00035368521
0.18010974	0.023693011	0.00035423509
0.18024123	0.022856838	0.00035003652
0.18037272	0.023279300	0.00035115989
0.18050421	0.024042465	0.00036410985
0.18063570	0.023486541	0.00036333926
0.18076719	0.022933855	0.00036166620
0.18089867	0.023750182	0.00037038858
0.18103016	0.023643868	0.00037085478
0.18116165	0.022779478	0.00036756198
0.18129314	0.023552536	0.00037444398
0.18142463	0.023131885	0.00037204589
0.18155612	0.023920335	0.00037911419
0.18168761	0.023402191	0.00037638056
0.18181910	0.023849811	0.00038137780
0.18195058	0.023210902	0.00037856941
0.18208207	0.022594645	0.00037380729
0.18221356	0.023150605	0.00038002263
0.18234505	0.023188482	0.00038027669
0.18247654	0.023189747	0.00038135369
0.18260803	0.022960698	0.00038214919
0.18273952	0.023188558	0.00038266726
0.18287101	0.023779286	0.00038893470
0.18300249	0.023517711	0.00038625372
0.18313398	0.023384371	0.00038643722
0.18326547	0.022972906	0.00038568702
0.18339696	0.023690334	0.00039029269
0.18352845	0.022871015	0.00038503778
0.18365994	0.023301506	0.00039155449
0.18379143	0.023620233	0.00039424062
0.18392292	0.023014887	0.00039176479
0.18405440	0.022654590	0.00038665148
0.18418589	0.023586005	0.00039618189
0.18431738	0.023596070	0.00039641252
0.18444887	0.023241789	0.00039432883
0.18458036	0.023290928	0.00039664359
0.18471185	0.024299652	0.00040303815
0.18484334	0.023300114	0.00039915481
0.18497482	0.023312281	0.00039932994
0.18510631	0.022804469	0.00039359945
0.18523780	0.023385094	0.00040169688
0.18536929	0.022918094	0.00039120304
0.18550078	0.023139170	0.00038718964
0.18563227	0.023756227	0.00039066728
0.18576376	0.023839206	0.00038299406
0.18589525	0.023989181	0.00038848158
0.18602673	0.023619324	0.00038217061
0.18615822	0.023165132	0.00037860115
0.18628971	0.022629797	0.00037398769
0.18642120	0.023195786	0.00037616948
0.18655269	0.023302305	0.00037840679
0.18668418	0.023606537	0.00037535417
0.18681567	0.023031625	0.00037223086
0.18694716	0.023305110	0.00037450507
0.18707864	0.023453638	0.00037079915
0.18721013	0.024000075	0.00037588613
0.18734162	0.023284213	0.00037074097
0.18747311	0.023364670	0.00036902342
0.18760460	0.023695362	0.00037300188
0.18773609	0.023187249	0.00036491353
0.18786758	0.023498628	0.00036803902
0.18799906	0.023586825	0.00036926602
0.18813055	0.023400492	0.00036578363
0.18826204	0.023861953	0.00036811935
0.18839353	0.023349099	0.00036202038
0.18852502	0.022974676	0.00036154030
0.18865651	0.023659463	0.00036642616
0.18878800	0.022809459	0.00035682838
0.18891949	0.023192474	0.00036071118
0.18905097	0.023199710	0.00035968656
0.18918246	0.023089219	0.00035880360
0.18931395	0.023300320	0.00035968377
0.18944544	0.024272093	0.00036314614
0.18957693	0.023855434	0.00036182890
0.18970842	0.023266404	0.00035704233
0.18983991	0.023516995	0.00035889710
0.18997140	0.023470577	0.00035908128
0.19010288	0.023415339	0.00035577631
0.19023437	0.023126815	0.00035553719
0.19036586	0.023428504	0.00035615351
0.19049735	0.023500742	0.00035570954
0.19062884	0.023115582	0.00035409396
0.19076033	0.023451512	0.00035492930
0.19089182	0.023422529	0.00035316762
0.19102330	0.023381776	0.00035270517
0.19115479	0.023539337	0.00035499977
0.19128628	0.023650328	0.00035558096
0.19141777	0.023275928	0.00035208858
0.19154926	0.023249195	0.00035238389
0.19168075	0.023191082	0.00035273182
0.19181224	0.022768892	0.00035054504
0.19194373	0.023953904	0.00035645651
0.19207521	0.023768393	0.00035381334
0.19220670	0.023320891	0.00035149889
0.19233819	0.023762136	0.00035395267
0.19246968	0.023019298	0.00035000375
0.19260117	0.023108123	0.00034982346
0.19273266	0.023518827	0.00035133769
0.19286415	0.023141716	0.00035047511
0.19299564	0.023026137	0.00035126841
0.19312712	0.023886006	0.00035260600
0.19325861	0.023731133	0.00035338465
0.19339010	0.023241657	0.00034886461
0.19352159	0.022703943	0.00034636592
0.19365308	0.023002155	0.00034960743
0.19378457	0.023116487	0.00034833352
0.19391606	0.023466657	0.00035128627
0.19404754	0.024181559	0.00035441504
0.19417903	0.023527895	0.00035085766
0.19431052	0.023675792	0.00035235176
0.19444201	0.023055971	0.00034841758
0.19457350	0.023385136	0.00035000360
0.19470499	0.023089634	0.00034766706
0.19483648	0.023347336	0.00034869745
0.19496797	0.024105590	0.00035466477
0.19509945	0.022732720	0.00034487297
0.19523094	0.023595794	0.00035034056
0.19536243	0.024107180	0.00035287611
0.19549392	0.023777343	0.00034959070
0.19562541	0.023372126	0.00034905759
0.19575690	0.023385551	0.00034769892
0.19588839	0.023512046	0.00034825224
0.19601988	0.023459606	0.00034770417
0.19615136	0.023504846	0.00034784387
0.19628285	0.023292489	0.00034820540
0.19641434	0.023216402	0.00034660384
0.19654583	0.023376260	0.00034744071
0.19667732	0.023487596	0.00034736171
0.19680881	0.024066212	0.00035208460
0.19694030	0.023800944	0.00034988770
0.19707178	0.023651626	0.00034740316
0.19720327	0.023242391	0.00034646561
0.19733476	0.023197520	0.00034518693
0.19746625	0.023509065	0.00034695767
0.19759774	0.023872315	0.00035043258
0.19772923	0.023134457	0.00034505564
0.19786072	0.023197428	0.00034449021
0.19799221	0.023810021	0.00034850085
0.19812369	0.023487221	0.00034512804
0.19825518	0.022995486	0.00034476856
0.19838667	0.023235504	0.00034419374
0.19851816	0.022728191	0.00034131556
0.19864965	0.023818150	0.00034868314
0.19878114	0.023080703	0.00034348070
0.19891263	0.022880782	0.00034315210
0.19904412	0.024045572	0.00034818541
0.19917560	0.023239911	0.00034447448
0.19930709	0.023234600	0.00034477862
0.19943858	0.023248171	0.00034230909
0.19957007	0.023244397	0.00034365292
0.19970156	0.023118285	0.00034270057
0.19983305	0.023272325	0.00034346289
0.19996454	0.023968293	0.00034752776
0.20009602	0.022931975	0.00034128554
0.20022751	0.023476985	0.00034614978
0.20035900	0.023428765	0.00034513994
0.20049049	0.023796512	0.00034602091
0.20062198	0.023372216	0.00034359651
0.20075347	0.023022706	0.00034132172
0.20088496	0.023518392	0.00034479930
0.20101645	0.022841124	0.00034021492
0.20114793	0.023328299	0.00034204142
0.20127942	0.023859159	0.00034571062
0.20141091	0.024125596	0.00034664525
0.20154240	0.022995016	0.00034147062
0.20167389	0.023643403	0.00034571380
0.20180538	0.023563351	0.00034251768
0.20193687	0.023318613	0.00034290416
0.20206836	0.022829573	0.00033847988
0.20219984	0.023330936	0.00034255835
0.20233133	0.023641124	0.00034530952
0.20246282	0.022892147	0.00033853453
0.20259431	0.023367282	0.00034186434
0.20272580	0.023029233	0.00033999545
0.20285729	0.023077872	0.00033904359
0.20298878	0.023383208	0.00034291426
0.20312027	0.023225354	0.00033868103
0.20325175	0.023543972	0.00034273951
0.20338324	0.023070640	0.00033825634
0.20351473	0.023388843	0.00034123660
0.20364622	0.022952322	0.00033856115
0.20377771	0.023524517	0.00034067574
0.20390920	0.023594500	0.00034219100
0.20404069	0.023744186	0.00034313046
0.20417217	0.022956313	0.00033891780
0.20430366	0.023167343	0.00033981729
0.20443515	0.023905074	0.00034097169
0.20456664	0.023172954	0.00033802164
0.20469813	0.023150405	0.00033978791
0.20482962	0.023708416	0.00034170511
0.20496111	0.023107585	0.00033924344
0.20509260	0.022894754	0.00033642392
0.20522408	0.023270868	0.00033907703
0.20535557	0.022760582	0.00033678754
0.20548706	0.023106528	0.00033775847
0.20561855	0.023001294	0.00033763089
0.20575004	0.023831989	0.00034063985
0.20588153	0.023235004	0.00033873067
0.20601302	0.023614870	0.00034135146
0.20614451	0.023045384	0.00033521361
0.20627599	0.023088744	0.00033787375
0.20640748	0.023406076	0.00033821259
0.20653897	0.023166360	0.00033723075
0.20667046	0.023200810	0.00033795260
0.20680195	0.023041094	0.00033577310
0.20693344	0.023300278	0.00033885837
0.20706493	0.023085147	0.00033600077
0.20719641	0.022797414	0.00033526775
0.20732790	0.023665689	0.00034108561
0.20745939	0.023502050	0.00033828035
0.20759088	0.023358172	0.00033848006
0.20772237	0.023405739	0.00033741368
0.20785386	0.023743111	0.00033937497
0.20798535	0.022826051	0.00033664904
0.20811684	0.023457632	0.00033748740
0.20824832	0.022939234	0.00033529098
0.20837981	0.022882214	0.00033425868
0.20851130	0.023103663	0.00033671785
0.20864279	0.023360642	0.00033824252
0.20877428	0.022872149	0.00033346140
0.20890577	0.023033827	0.00033521036
0.20903726	0.023492913	0.00033713667
0.20916875	0.023705752	0.00033932368
0.20930023	0.023826828	0.00034101537
0.20943172	0.022994058	0.00033351539
0.20956321	0.023495300	0.00033679174
0.20969470	0.023778286	0.00033882174
0.20982619	0.023497626	0.00033679087
0.20995768	0.023549108	0.00033832197
0.21008917	0.023788679	0.00033737897
0.21022065	0.023880783	0.00033936913
0.21035214	0.023146205	0.00033671740
0.21048363	0.022766633	0.00033083035
0.21061512	0.022777968	0.00033357150
0.21074661	0.022810272	0.00033186961
0.21087810	0.023366879	0.00033508970
0.21100959	0.022842192	0.00033413403
0.21114108	0.023492813	0.00033469646
0.21127256	0.023489210	0.00033815038
0.21140405	0.023378667	0.00033489954
0.21153554	0.023127987	0.00033484578
0.21166703	0.022680278	0.00033180994
0.21179852	0.023213450	0.00033457117
0.21193001	0.023162734	0.00033516904
0.21206150	0.023298196	0.00033274983
0.21219299	0.022871773	0.00033118766
0.21232447	0.022886964	0.00033275342
0.21245596	0.023232920	0.00033306152
0.21258745	0.023384913	0.00033509190
0.21271894	0.023438485	0.00033456179
0.21285043	0.023078612	0.00033262778
0.21298192	0.023956348	0.00033893912
0.21311341	0.023472328	0.00033390891
0.21324489	0.022942268	0.00033214186
0.21337638	0.022948612	0.00033000960
0.21350787	0.022991831	0.00033183812
0.21363936	0.023372775	0.00033608971
0.21377085	0.023217493	0.00033203122
0.21390234	0.023669587	0.00033722124
0.21403383	0.022719855	0.00032922504
0.21416532	0.023113138	0.00033152514
0.21429680	0.023288991	0.00033318311
0.21442829	0.022625928	0.00032894469
0.21455978	0.022941196	0.00033030678
0.21469127	0.022622127	0.00032773815
0.21482276	0.022394803	0.00032691405
0.21495425	0.023144747	0.00033223151
0.21508574	0.023173500	0.00033206477
0.21521723	0.023211732	0.00033252827
0.21534871	0.023165214	0.00033155754
0.21548020	0.022821517	0.00032652605
0.21561169	0.023185729	0.00033195896
0.21574318	0.022419009	0.00032806062
0.21587467	0.022712935	0.00032782387
0.21600616	0.022567030	0.00032858514
0.21613765	0.023294839	0.00033013865
0.21626913	0.022884720	0.00033062513
0.21640062	0.022980006	0.00032971610
0.21653211	0.023501845	0.00033302653
0.21666360	0.023299728	0.00033035914
0.21679509	0.023610688	0.00033202018
0.21692658	0.023407205	0.00033220532
0.21705807	0.022872301	0.00032876550
0.21718956	0.023002443	0.00032836435
0.21732104	0.022952535	0.00032906042
0.21745253	0.023306663	0.00033092945
0.21758402	0.023751927	0.00033269519
0.21771551	0.023246889	0.00032930972
0.21784700	0.022506440	0.00032434772
0.21797849	0.023741653	0.00033322747
0.21810998	0.022819471	0.00032709296
0.21824147	0.023416360	0.00033099586
0.21837295	0.023323554	0.00033156997
0.21850444	0.022882040	0.00032549733
0.21863593	0.023321997	0.00032988938
0.21876742	0.023464114	0.00032935428
0.21889891	0.023298154	0.00033029672
0.21903040	0.023412179	0.00033110743
0.21916189	0.022998718	0.00032605974
0.21929337	0.023092450	0.00032849545
0.21942486	0.022374436	0.00032391318
0.21955635	0.023108156	0.00032861068
0.21968784	0.023278129	0.00032930192
0.21981933	0.023004360	0.00032486547
0.21995082	0.022862373	0.00032663701
0.22008231	0.023119672	0.00032605653
0.22021380	0.022915384	0.00032699400
0.22034528	0.023608772	0.00033031661
0.22047677	0.022979530	0.00032500318
0.22060826	0.023036436	0.00032749894
0.22073975	0.023114068	0.00032704060
0.22087124	0.023385043	0.00033029701
0.22100273	0.022931882	0.00032726586
0.22113422	0.023095963	0.00032519283
0.22126571	0.023204285	0.00032769095
0.22139719	0.023078481	0.00032717100
0.22152868	0.023281324	0.00032750879
0.22166017	0.023152053	0.00032767104
0.22179166	0.023521582	0.00032802259
0.22192315	0.022943397	0.00032561319
0.22205464	0.023134656	0.00032663480
0.22218613	0.023468299	0.00032913155
0.22231761	0.023453717	0.00032750874
0.22244910	0.023287889	0.00032612063
0.22258059	0.023118536	0.00032671181
0.22271208	0.023838774	0.00033106674
0.22284357	0.023387014	0.00032685389
0.22297506	0.023444524	0.00032943477
0.22310655	0.023831826	0.00032834897
0.22323804	0.023005363	0.00032625963
0.22336952	0.023118162	0.00032603533
0.22350101	0.023394994	0.00032534335
0.22363250	0.022668151	0.00032266195
0.22376399	0.022248252	0.00032047386
0.22389548	0.023682848	0.00032954608
0.22402697	0.023067509	0.00032635236
0.22415846	0.023043234	0.00032453604
0.22428995	0.023016430	0.00032409873
0.22442143	0.022867723	0.00032242584
0.22455292	0.023495248	0.00032666760
0.22468441	0.023402720	0.00032700922
0.22481590	0.022928559	0.00032328657
0.22494739	0.023071966	0.00032380628
0.22507888	0.023086234	0.00032421205
0.22521037	0.023098807	0.00032410514
0.22534186	0.023476622	0.00032793276
0.22547334	0.023485857	0.00032537788
0.22560483	0.022546521	0.00031918818
0.22573632	0.023449655	0.00032697184
0.22586781	0.023375594	0.00032454951
0.22599930	0.022987817	0.00032409208
0.22613079	0.023002868	0.00032293562
0.22626228	0.022973919	0.00032308674
0.22639376	0.023558839	0.00032573213
0.22652525	0.022839519	0.00032188504
0.22665674	0.022633887	0.00032194658
0.22678823	0.023251763	0.00032308057
0.22691972	0.023146455	0.00032226060
0.22705121	0.023592749	0.00032589429
0.22718270	0.023033717	0.00032248764
0.22731419	0.023033657	0.00032361756
0.22744567	0.023414135	0.00032489467
0.22757716	0.023196188	0.00032136912
0.22770865	0.022703127	0.00032116932
0.22784014	0.023105896	0.00032157054
0.22797163	0.022575080	0.00032084831
0.22810312	0.022922887	0.00032054670
0.22823461	0.023340908	0.00032427065
0.22836610	0.023026616	0.00032304624
0.22849758	0.023309765	0.00032383779
0.22862907	0.023017705	0.00032277347
0.22876056	0.023252232	0.00032190170
0.22889205	0.023211793	0.00032230993
0.22902354	0.023005507	0.00032262625
0.22915503	0.022824185	0.00031932816
0.22928652	0.022992450	0.00032231729
0.22941800	0.022886145	0.00032026006
0.22954949	0.022684251	0.00032018470
0.22968098	0.022968263	0.00032124156
0.22981247	0.022909962	0.00031957943
0.22994396	0.023435998	0.00032383625
0.23007545	0.022739976	0.00032211276
0.23020694	0.023257279	0.00032786301
0.23033843	0.022467790	0.00032798155
0.23046991	0.023292782	0.00033344347
0.23060140	0.023839268	0.00033921206
0.23073289	0.022932170	0.00033442807
0.23086438	0.022808392	0.00033463950
0.23099587	0.023171159	0.00034026107
0.23112736	0.022999285	0.00033819659
0.23125885	0.022951802	0.00034042490
0.23139034	0.023593813	0.00034393102
0.23152182	0.023283371	0.00034272686
0.23165331	0.023351486	0.00034616133
0.23178480	0.022836727	0.00034275658
0.23191629	0.023337184	0.00034724097
0.23204778	0.023384254	0.00034685844
0.23217927	0.023508670	0.00034835027
0.23231076	0.022954774	0.00034771106
0.23244224	0.023688506	0.00035227598
0.23257373	0.022356863	0.00034400465
0.23270522	0.023332858	0.00035134762
0.23283671	0.023116076	0.00034732967
0.23296820	0.023337808	0.00034983893
0.23309969	0.023762821	0.00035241843
0.23323118	0.023077840	0.00034850483
0.23336267	0.022710397	0.00034748840
0.23349415	0.023582872	0.00035070279
0.23362564	0.023303665	0.00035170184
0.23375713	0.023114090	0.00035033616
0.23388862	0.023149905	0.00034934173
0.23402011	0.023728921	0.00035444082
0.23415160	0.023302972	0.00035002123
0.23428309	0.023498409	0.00035450869
0.23441458	0.023034571	0.00034874393
0.23454606	0.023126659	0.00035208426
0.23467755	0.023158870	0.00035148666
0.23480904	0.023480551	0.00035420150
0.23494053	0.023288500	0.00035341365
0.23507202	0.022490687	0.00034907755
0.23520351	0.022990165	0.00035173464
0.23533500	0.023786812	0.00035618843
0.23546648	0.022762161	0.00034970669
0.23559797	0.023052178	0.00035379493
0.23572946	0.023502277	0.00035595005
0.23586095	0.023042348	0.00035288989
0.23599244	0.022799215	0.00035254494
0.23612393	0.023119730	0.00035391808
0.23625542	0.022670144	0.00035382689
0.23638691	0.022961455	0.00035347366
0.23651839	0.023308385	0.00035356349
0.23664988	0.023478458	0.00035845369
0.23678137	0.023104484	0.00035480964
0.23691286	0.022839786	0.00035439547
0.23704435	0.022798017	0.00035273726
0.23717584	0.022695047	0.00035198824
0.23730733	0.022856568	0.00035544669
0.23743882	0.023438522	0.00035771711
0.23757030	0.022818370	0.00035405717
0.23770179	0.023442262	0.00035940126
0.23783328	0.023134023	0.00035497673
0.23796477	0.023508303	0.00036015557
0.23809626	0.023483994	0.00035832031
0.23822775	0.023530315	0.00035948165
0.23835924	0.023633447	0.00036201835
0.23849072	0.023257681	0.00035656540
0.23862221	0.023544927	0.00035962234
0.23875370	0.023436149	0.00035831121
0.23888519	0.023185356	0.00035896377
0.23901668	0.023227385	0.00036041694
0.23914817	0.023060369	0.00035466890
0.23927966	0.022721871	0.00035683048
0.23941115	0.023527584	0.00036173712
0.23954263	0.022262011	0.00035418716
0.23967412	0.023221238	0.00035947928
0.23980561	0.023718082	0.00036094708
0.23993710	0.023398685	0.00036045111
0.24006859	0.023226206	0.00035880084
0.24020008	0.023101658	0.00035967046
0.24033157	0.023646072	0.00036322716
0.24046306	0.022732057	0.00035561092
0.24059454	0.023179825	0.00036053230
0.24072603	0.023673904	0.00036414640
0.24085752	0.022865434	0.00035865883
0.24098901	0.023278594	0.00036338911
0.24112050	0.023334811	0.00035933963
0.24125199	0.023304777	0.00036071168
0.24138348	0.023281726	0.00036137066
0.24151496	0.023457702	0.00036156666
0.24164645	0.023671936	0.00036492668
0.24177794	0.022869924	0.00035731697
0.24190943	0.022441897	0.00035641801
0.24204092	0.023008353	0.00036068513
0.24217241	0.023322504	0.00036161979
0.24230390	0.023066355	0.00036195186
0.24243539	0.023330040	0.00036152399
0.24256687	0.022443471	0.00035747014
0.24269836	0.023401928	0.00036478312
0.24282985	0.023509539	0.00036291293
0.24296134	0.023025955	0.00036231965
0.24309283	0.023115439	0.00036085671
0.24322432	0.023797262	0.00036619179
0.24335581	0.023367195	0.00036525412
0.24348730	0.023001321	0.00036170283
0.24361878	0.023362132	0.00036493540
0.24375027	0.023152007	0.00036115886
0.24388176	0.023957920	0.00036649182
0.24401325	0.023174498	0.00036497621
0.24414474	0.023125207	0.00036138201
0.24427623	0.023260155	0.00036409358
0.24440772	0.024746801	0.00037356874
0.24453920	0.023204266	0.00036418419
0.24467069	0.022634774	0.00036181311
0.24480218	0.023691282	0.00036713633
0.24493367	0.022988822	0.00036309243
0.24506516	0.023447700	0.00036463391
0.24519665	0.023134586	0.00036375881
0.24532814	0.023144546	0.00036505132
0.24545963	0.023004588	0.00036220921
0.24559111	0.022883224	0.00036255240
0.24572260	0.023069715	0.00036374310
0.24585409	0.022818228	0.00036191547
0.24598558	0.023724224	0.00036957686
0.24611707	0.023720572	0.00036908421
0.24624856	0.022333689	0.00035827026
0.24638005	0.022540632	0.00036131247
0.24651154	0.022381997	0.00035981212
0.24664302	0.022935701	0.00036510660
0.24677451	0.022829212	0.00036215157
0.24690600	0.022805405	0.00036300436
0.24703749	0.022784839	0.00036500375
0.24716898	0.023388153	0.00036550876
0.24730047	0.023486723	0.00036920983
0.24743196	0.023632963	0.00036769183
0.24756345	0.023078887	0.00036485128
0.24769493	0.023213575	0.00036739123
0.24782642	0.022911213	0.00036339283
0.24795791	0.023206037	0.00036677906
0.24808940	0.023310834	0.00036699259
0.24822089	0.022862308	0.00036310283
0.24835238	0.023670739	0.00037029634
0.24848387	0.021959539	0.00035855947
0.24861535	0.022206508	0.00036247143
0.24874684	0.022923921	0.00036528607
0.24887833	0.024079081	0.00037161644
0.24900982	0.023321501	0.00036920015
0.24914131	0.022856023	0.00036366035
0.24927280	0.023126752	0.00036874838
0.24940429	0.023039144	0.00036539967
0.24953578	0.022894193	0.00036457953
0.24966726	0.023520773	0.00037166382
0.24979875	0.023194588	0.00036657977
0.24993024	0.022783516	0.00036702695
0.25006173	0.023127789	0.00036676779
0.25019322	0.022700997	0.00036457664
0.25032471	0.023615809	0.00037233359
0.25045620	0.022787946	0.00036485798
0.25058769	0.023147814	0.00036878526
0.25071917	0.023055567	0.00036654271
0.25085066	0.023085571	0.00036725341
0.25098215	0.023437663	0.00037072974
0.25111364	0.023122985	0.00036656882
0.25124513	0.022851974	0.00036806401
0.25137662	0.022805641	0.00036656110
0.25150811	0.022752631	0.00036563613
0.25163959	0.022782370	0.00036685366
0.25177108	0.022512572	0.00036229335
0.25190257	0.022831766	0.00036731535
0.25203406	0.023111016	0.00036911408
0.25216555	0.023999108	0.00037376079
0.25229704	0.022255425	0.00036377778
0.25242853	0.023178716	0.00036789092
0.25256002	0.023555567	0.00037321488
0.25269150	0.022885839	0.00036791056
0.25282299	0.022486681	0.00036361924
0.25295448	0.023174994	0.00037149559
0.25308597	0.023101441	0.00036780960
0.25321746	0.023272884	0.00037182612
0.25334895	0.023335209	0.00037072698
0.25348044	0.023633533	0.00037153238
0.25361193	0.023945534	0.00037436751
0.25374341	0.023368614	0.00036885638
0.25387490	0.022961304	0.00036760275
0.25400639	0.022264530	0.00037008382
0.25413788	0.022784719	0.00037672477
0.25426937	0.022615827	0.00038198625
0.25440086	0.022815001	0.00038488869
0.25453235	0.022462131	0.00038588433
0.25466383	0.022812354	0.00039033438
0.25479532	0.023551152	0.00039750996
0.25492681	0.023688588	0.00040133677
0.25505830	0.022583513	0.00039415548
0.25518979	0.023349022	0.00040261409
0.25532128	0.023332500	0.00040389830
0.25545277	0.023262449	0.00040669612
0.25558426	0.023271187	0.00040489080
0.25571574	0.023167423	0.00040774398
0.25584723	0.023093893	0.00040773350
0.25597872	0.022751273	0.00040890039
0.25611021	0.022506001	0.00040644329
0.25624170	0.022840069	0.00041204984
0.25637319	0.022371424	0.00041133746
0.25650468	0.023101709	0.00041655166
0.25663617	0.023547564	0.00042177986
0.25676765	0.023393252	0.00042198758
0.25689914	0.023038662	0.00042144340
0.25703063	0.023173476	0.00042613996
0.25716212	0.023598792	0.00042749680
0.25729361	0.023361863	0.00043018902
0.25742510	0.022877205	0.00042681723
0.25755659	0.023145175	0.00043267232
0.25768807	0.023078719	0.00043212405
0.25781956	0.023123370	0.00043167737
0.25795105	0.022697544	0.00042934106
0.25808254	0.023451343	0.00044291413
0.25821403	0.022847738	0.00043337052
0.25834552	0.023004018	0.00043806744
0.25847701	0.023657351	0.00044088067
0.25860850	0.023203401	0.00043984904
0.25873998	0.022961678	0.00043924034
0.25887147	0.023679375	0.00044734673
0.25900296	0.023099549	0.00044317643
0.25913445	0.023043611	0.00044233198
0.25926594	0.022662094	0.00043921397
0.25939743	0.022714661	0.00044128780
0.25952892	0.023215764	0.00044404574
0.25966041	0.022170308	0.00044259928
0.25979189	0.022781510	0.00044194571
0.25992338	0.022482450	0.00044387480
0.26005487	0.022764372	0.00044743442
0.26018636	0.023296800	0.00045082523
0.26031785	0.022919024	0.00044780588
0.26044934	0.023377787	0.00045205594
0.26058083	0.022638772	0.00044679003
0.26071231	0.023037472	0.00045317119
0.26084380	0.023560146	0.00045351931
0.26097529	0.022258599	0.00044784465
0.26110678	0.023026125	0.00045257077
0.26123827	0.023210975	0.00045693203
0.26136976	0.023638380	0.00045992525
0.26150125	0.023007309	0.00045631587
0.26163274	0.022636082	0.00045231596
0.26176422	0.023207637	0.00045492918
0.26189571	0.022839511	0.00045734860
0.26202720	0.023254379	0.00046042131
0.26215869	0.023045347	0.00045902615
0.26229018	0.023227699	0.00046304421
0.26242167	0.022714078	0.00045785736
0.26255316	0.022931968	0.00046002778
0.26268465	0.023049849	0.00046432959
0.26281613	0.024070218	0.00047076258
0.26294762	0.022546193	0.00045843667
0.26307911	0.022751422	0.00046068812
0.26321060	0.022789306	0.00046485300
0.26334209	0.022289554	0.00046118174
0.26347358	0.023103525	0.00046677919
0.26360507	0.023391559	0.00046978079
0.26373655	0.022727555	0.00046627372
0.26386804	0.023317613	0.00047184317
0.26399953	0.022812129	0.00046884739
0.26413102	0.022636516	0.00046478801
0.26426251	0.023069138	0.00047075549
0.26439400	0.023350634	0.00047108515
0.26452549	0.022931018	0.00047357473
0.26465698	0.023295186	0.00047593359
0.26478846	0.023338840	0.00047337701
0.26491995	0.022849239	0.00047589526
0.26505144	0.022887789	0.00047037700
0.26518293	0.022790892	0.00047210513
0.26531442	0.022602964	0.00047307243
0.26544591	0.023022432	0.00047615327
[truncated: 567 more rows]
