# Supplementary material for: Invariant surface glycoprotein 65 of Trypanosoma brucei is a complement C3 receptor
Source: Nat Commun. 2022 Aug 29;13:5085. doi: 10.1038/s41467-022-32728-9 (PMC9424271; doi:10.1038/s41467-022-32728-9)
Supplement: Supplementary file 4 — supplementary data 2 [file 41467_2022_32728_MOESM4_ESM.zip › b21-414646_00191.dat]

0.0026000000	40.786232	0.13904514
0.0027314887	29.777098	0.10913074
0.0028629774	22.603391	0.090914612
0.0029944661	17.574810	0.076936856
0.0031259548	12.652393	0.059987534
0.0032574435	11.169201	0.058340122
0.0033889322	9.0074790	0.049526043
0.0035204209	11.727011	0.049201548
0.0036519096	12.594517	0.047315721
0.0037833983	10.130000	0.040007662
0.0039148870	8.3963125	0.035145169
0.0040463757	6.8801923	0.030606758
0.0041778644	5.6058999	0.025894752
0.0043093531	4.6943137	0.023265134
0.0044408418	3.8831977	0.020350971
0.0045723305	3.1836484	0.018426928
0.0047038192	2.9585253	0.017001334
0.0048353079	2.5599017	0.015352718
0.0049667966	2.2879305	0.014462335
0.0050982853	1.9116661	0.012523473
0.0052297740	1.7795933	0.012241077
0.0053612627	1.5494931	0.011030167
0.0054927514	1.4167742	0.010267558
0.0056242401	1.2709075	0.0096965002
0.0057557288	1.2116000	0.0092052416
0.0058872175	1.0857700	0.0085974785
0.0060187062	1.0401397	0.0083925907
0.0061501949	0.93460801	0.0076201281
0.0062816836	0.90291812	0.0076590026
0.0064131723	0.83178384	0.0072062523
0.0065446610	0.81741177	0.0070414222
0.0066761496	0.77356402	0.0068177255
0.0068076383	0.73393932	0.0064902114
0.0069391270	0.70593751	0.0064675153
0.0070706157	0.67235691	0.0062119611
0.0072021044	0.65256021	0.0060523510
0.0073335931	0.62462738	0.0058955977
0.0074650818	0.57289479	0.0054818076
0.0075965705	0.57812355	0.0055524670
0.0077280592	0.56615311	0.0054719303
0.0078595479	0.52091328	0.0051232691
0.0079910366	0.50704913	0.0050847486
0.0081225253	0.48182423	0.0048148730
0.0082540140	0.46512962	0.0047576280
0.0083855027	0.46011242	0.0047499944
0.0085169914	0.41802517	0.0044350463
0.0086484801	0.40765429	0.0043478332
0.0087799688	0.39944197	0.0042279054
0.0089114575	0.39295810	0.0042156190
0.0090429462	0.37307735	0.0040788709
0.0091744349	0.35586285	0.0039494023
0.0093059236	0.33344888	0.0037779877
0.0094374123	0.32152828	0.0036852741
0.0095689010	0.30405917	0.0035260496
0.0097003897	0.29981180	0.0035296412
0.0098318784	0.28358835	0.0033837334
0.0099633671	0.26924507	0.0032612415
0.010094856	0.27144072	0.0032644522
0.010226345	0.24519468	0.0030291732
0.010357833	0.24908093	0.0031319168
0.010489322	0.22722198	0.0029033360
0.010620811	0.21750353	0.0028202059
0.010752299	0.21163058	0.0027702615
0.010883788	0.19907434	0.0026312703
0.011015277	0.19637787	0.0026608099
0.011146765	0.18737468	0.0025187864
0.011278254	0.17797155	0.0024453194
0.011409743	0.16641515	0.0023401645
0.011541231	0.15859457	0.0022503041
0.011672720	0.15586110	0.0022359614
0.011804209	0.14547687	0.0020790894
0.011935698	0.13221321	0.0019770786
0.012067186	0.13052861	0.0019529798
0.012198675	0.12702927	0.0018648528
0.012330164	0.11974697	0.0018137236
0.012461652	0.12031264	0.0017975131
0.012593141	0.11010941	0.0016816951
0.012724630	0.10869875	0.0016701155
0.012856118	0.10359208	0.0015790300
0.012987607	0.098032751	0.0015539231
0.013119096	0.096531020	0.0015071936
0.013250585	0.094654800	0.0014769982
0.013382073	0.089868827	0.0014446182
0.013513562	0.088535278	0.0014110199
0.013645051	0.084011130	0.0013850656
0.013776539	0.081343603	0.0013549723
0.013908028	0.079534547	0.0013168242
0.014039517	0.077028999	0.0012900982
0.014171005	0.079194403	0.0012989643
0.014302494	0.075768113	0.0012734514
0.014433983	0.075445912	0.0012712754
0.014565472	0.073571848	0.0012299576
0.014696960	0.069025851	0.0011975939
0.014828449	0.066484794	0.0011582191
0.014959938	0.068218975	0.0011781157
0.015091426	0.068014664	0.0011796979
0.015222915	0.064886781	0.0011244283
0.015354404	0.063601410	0.0011202801
0.015485892	0.063743591	0.0011089531
0.015617381	0.061924755	0.0010970724
0.015748870	0.060692415	0.0010853358
0.015880359	0.060700213	0.0010680336
0.016011847	0.060095754	0.0010644967
0.016143336	0.055528329	0.0010136057
0.016274825	0.051582616	0.00098074698
0.016406313	0.051812026	0.00097357867
0.016537802	0.052267309	0.00097005290
0.016669291	0.055301049	0.00099370705
0.016800779	0.053850140	0.00098003788
0.016932268	0.058250735	0.0010126204
0.017063757	0.060092971	0.0010269363
0.017195246	0.060189907	0.0010198378
0.017326734	0.059812980	0.0010160891
0.017458223	0.056469878	0.00098279848
0.017589712	0.056388051	0.00097595297
0.017721200	0.055827424	0.00097623262
0.017852689	0.055024791	0.00094863452
0.017984178	0.055847455	0.00096601044
0.018115666	0.057079358	0.00097033746
0.018247155	0.053628911	0.00093338960
0.018378644	0.054111071	0.00094035139
0.018510133	0.051052354	0.00090426901
0.018641621	0.050140169	0.00089331431
0.018773110	0.049444677	0.00088442608
0.018904599	0.050367705	0.00089185610
0.019036087	0.050793056	0.00089091567
0.019167576	0.048492496	0.00086326171
0.019299065	0.047649776	0.00085056878
0.019430553	0.048464374	0.00086697516
0.019562042	0.046789349	0.00084137590
0.019693531	0.048062433	0.00085183527
0.019825019	0.046747731	0.00083545604
0.019956508	0.047295959	0.00083391341
0.020087997	0.044538493	0.00081550184
0.020219486	0.044947160	0.00081138156
0.020350974	0.042934951	0.00079826870
0.020482463	0.042780005	0.00078277927
0.020613952	0.042957258	0.00078275027
0.020745440	0.044276047	0.00080131088
0.020876929	0.043116029	0.00078280008
0.021008418	0.042429953	0.00077534847
0.021139906	0.041077708	0.00076106544
0.021271395	0.040752931	0.00075042251
0.021402884	0.040433751	0.00075131882
0.021534373	0.038450349	0.00072904454
0.021665861	0.040401631	0.00074398621
0.021797350	0.039718991	0.00073528032
0.021928839	0.038578465	0.00071703301
0.022060327	0.040236203	0.00073941953
0.022191816	0.039527985	0.00072407701
0.022323305	0.038618412	0.00071770597
0.022454793	0.039106726	0.00071756940
0.022586282	0.036602539	0.00069159222
0.022717771	0.036157595	0.00069232171
0.022849260	0.035427302	0.00067627352
0.022980748	0.037429523	0.00069776718
0.023112237	0.035539784	0.00067292836
0.023243726	0.035942724	0.00067546901
0.023375214	0.038208789	0.00069938974
0.023506703	0.037633457	0.00068927717
0.023638192	0.038445556	0.00069546219
0.023769680	0.037552198	0.00068750485
0.023901169	0.037815823	0.00068485495
0.024032658	0.037035177	0.00067761417
0.024164147	0.037474605	0.00067696162
0.024295635	0.037200692	0.00067174637
0.024427124	0.038573627	0.00068185066
0.024558613	0.036908563	0.00066393473
0.024690101	0.036313006	0.00066556024
0.024821590	0.035834448	0.00065331345
0.024953079	0.035924181	0.00065141943
0.025084567	0.036305777	0.00065629352
0.025216056	0.035957075	0.00064605370
0.025347545	0.036065320	0.00065458387
0.025479034	0.036404902	0.00065047233
0.025610522	0.037095586	0.00065086343
0.025742011	0.035300289	0.00063577475
0.025873500	0.036104778	0.00064015048
0.026004988	0.035347680	0.00063776782
0.026136477	0.036462436	0.00064190615
0.026267966	0.036647392	0.00063742952
0.026399454	0.036718652	0.00064353147
0.026530943	0.034133956	0.00061545718
0.026662432	0.035756494	0.00063016611
0.026793920	0.035471221	0.00062640239
0.026925409	0.035058773	0.00061930129
0.027056898	0.035129811	0.00062328818
0.027188387	0.033858537	0.00060513033
0.027319875	0.034361125	0.00061149615
0.027451364	0.034587405	0.00061120568
0.027582853	0.034531156	0.00060695038
0.027714341	0.034725098	0.00060982851
0.027845830	0.034574503	0.00060311455
0.027977319	0.034289111	0.00060446598
0.028108807	0.034082990	0.00059741554
0.028240296	0.034309649	0.00059845109
0.028371785	0.033803347	0.00059445450
0.028503274	0.034643660	0.00059976947
0.028634762	0.033073099	0.00058461718
0.028766251	0.032834249	0.00058321229
0.028897740	0.034763778	0.00059146088
0.029029228	0.033503132	0.00058556249
0.029160717	0.033827216	0.00058632854
0.029292206	0.033374987	0.00057924983
0.029423694	0.033190522	0.00058043232
0.029555183	0.033102079	0.00057058813
0.029686672	0.033700386	0.00058083597
0.029818161	0.032698804	0.00057167906
0.029949649	0.032235509	0.00056331048
0.030081138	0.032900730	0.00056895805
0.030212627	0.033010859	0.00056643513
0.030344115	0.033292426	0.00056875327
0.030475604	0.032190820	0.00056069803
0.030607093	0.032356894	0.00055927447
0.030738581	0.033007932	0.00056400403
0.030870070	0.034271849	0.00056955235
0.031001559	0.034252653	0.00056758685
0.031133048	0.032977783	0.00056069653
0.031264536	0.031733531	0.00054649149
0.031396025	0.031047926	0.00054527124
0.031527514	0.032359605	0.00055103588
0.031659002	0.032518857	0.00055040497
0.031790491	0.032922133	0.00055374899
0.031921980	0.032536427	0.00054912235
0.032053468	0.032536862	0.00054945058
0.032184957	0.031975594	0.00053910952
0.032316446	0.033069285	0.00054606266
0.032447935	0.031242106	0.00053727822
0.032579423	0.031263242	0.00053286343
0.032710912	0.031918617	0.00053850197
0.032842401	0.031100746	0.00052881307
0.032973889	0.032242951	0.00053524681
0.033105378	0.031246044	0.00053081865
0.033236867	0.030863785	0.00052462186
0.033368355	0.031235400	0.00053535096
0.033499844	0.031573987	0.00053706729
0.033631333	0.031114996	0.00053452261
0.033762822	0.030694258	0.00053718519
0.033894310	0.031975224	0.00054629638
0.034025799	0.031313662	0.00054131952
0.034157288	0.030505701	0.00053379181
0.034288776	0.029481064	0.00052732060
0.034420265	0.029540616	0.00053263648
0.034551754	0.029801437	0.00052917900
0.034683242	0.029837295	0.00053167292
0.034814731	0.030848912	0.00053658384
0.034946220	0.030367416	0.00053467783
0.035077708	0.029460044	0.00052987731
0.035209197	0.030626476	0.00054016588
0.035340686	0.029636292	0.00052934479
0.035472175	0.029961606	0.00054051077
0.035603663	0.029729161	0.00054079792
0.035735152	0.029460342	0.00054599853
0.035866641	0.029671185	0.00054580741
0.035998129	0.030161890	0.00054774056
0.036129618	0.029722046	0.00054810731
0.036261107	0.028884585	0.00053955925
0.036392595	0.029619782	0.00055427760
0.036524084	0.028205387	0.00053803754
0.036655573	0.029764611	0.00054757858
0.036787062	0.029181722	0.00054882686
0.036918550	0.029981638	0.00055316105
0.037050039	0.030070609	0.00055751854
0.037181528	0.029173896	0.00054867513
0.037313016	0.029509247	0.00055181562
0.037444505	0.029175372	0.00055144031
0.037575994	0.029854902	0.00055424666
0.037707482	0.028831042	0.00055183060
0.037838971	0.028897183	0.00055371273
0.037970460	0.029368195	0.00055359040
0.038101949	0.029443260	0.00055759042
0.038233437	0.029474894	0.00055190983
0.038364926	0.029396241	0.00054672517
0.038496415	0.029394432	0.00054558349
0.038627903	0.029582780	0.00054026364
0.038759392	0.030101739	0.00054839819
0.038890881	0.030490937	0.00054594241
0.039022369	0.029707482	0.00054073368
0.039153858	0.029263451	0.00053430506
0.039285347	0.028948286	0.00052745196
0.039416836	0.028842881	0.00053125719
0.039548324	0.029293837	0.00053283294
0.039679813	0.029974833	0.00053439719
0.039811302	0.030407530	0.00054004074
0.039942790	0.030449682	0.00053653004
0.040074279	0.029066586	0.00052891991
0.040205768	0.029606900	0.00053048544
0.040337256	0.028866111	0.00052142029
0.040468745	0.029299602	0.00052620108
0.040600234	0.028737722	0.00052036650
0.040731723	0.029654292	0.00052669130
0.040863211	0.029889204	0.00053067307
0.040994700	0.030511146	0.00053299931
0.041126189	0.030220124	0.00053255295
0.041257677	0.029402901	0.00052147095
0.041389166	0.028625415	0.00051596017
0.041520655	0.029014806	0.00051985638
0.041652143	0.029112751	0.00051930775
0.041783632	0.028796318	0.00051641110
0.041915121	0.028972041	0.00051621038
0.042046610	0.028349648	0.00051318823
0.042178098	0.029003091	0.00051774305
0.042309587	0.029165339	0.00051770378
0.042441076	0.029440302	0.00051718554
0.042572564	0.029049780	0.00051583985
0.042704053	0.029618475	0.00051623595
0.042835542	0.028643754	0.00051365714
0.042967030	0.028302514	0.00050730120
0.043098519	0.029693904	0.00051891748
0.043230008	0.029334845	0.00051324252
0.043361496	0.029321350	0.00050844704
0.043492985	0.029237191	0.00051386685
0.043624474	0.030010657	0.00051570309
0.043755963	0.029931487	0.00051928227
0.043887451	0.028683975	0.00050416790
0.044018940	0.029132657	0.00050801738
0.044150429	0.030283919	0.00052211798
0.044281917	0.030211753	0.00051549557
0.044413406	0.029055430	0.00051084530
0.044544895	0.028813495	0.00050251942
0.044676383	0.029665718	0.00051065131
0.044807872	0.028756466	0.00050515650
0.044939361	0.029585656	0.00050915029
0.045070850	0.029266731	0.00050498275
0.045202338	0.029318178	0.00050711437
0.045333827	0.028833912	0.00049932180
0.045465316	0.028938343	0.00050576365
0.045596804	0.028792609	0.00050044493
0.045728293	0.029840501	0.00050804018
0.045859782	0.028832132	0.00050027249
0.045991270	0.029530416	0.00050011459
0.046122759	0.029804468	0.00050723198
0.046254248	0.028711284	0.00050633717
0.046385737	0.029799570	0.00051688722
0.046517225	0.029960964	0.00051951066
0.046648714	0.028910354	0.00051391903
0.046780203	0.029617442	0.00052623038
0.046911691	0.029663577	0.00052444957
0.047043180	0.028836798	0.00051681517
0.047174669	0.029838805	0.00052825500
0.047306157	0.029451600	0.00052538984
0.047437646	0.028917211	0.00052284803
0.047569135	0.028511904	0.00052390547
0.047700624	0.029144078	0.00052495365
0.047832112	0.028944206	0.00052815499
0.047963601	0.029592803	0.00052958762
0.048095090	0.029250927	0.00053121500
0.048226578	0.030689216	0.00054637314
0.048358067	0.030524265	0.00054009432
0.048489556	0.028803764	0.00052767086
0.048621044	0.029537585	0.00053439436
0.048752533	0.029686050	0.00054154893
0.048884022	0.028892736	0.00053167396
0.049015511	0.029513908	0.00053637768
0.049146999	0.029555710	0.00053887328
0.049278488	0.029712126	0.00053958391
0.049409977	0.029220953	0.00053837592
0.049541465	0.028971629	0.00053360826
0.049672954	0.029976665	0.00054488469
0.049804443	0.029534793	0.00053890025
0.049935931	0.029649402	0.00054362535
0.050067420	0.029572342	0.00054282307
0.050198909	0.028931330	0.00053772137
0.050330398	0.029678518	0.00054291389
0.050461886	0.029595731	0.00054172575
0.050593375	0.029693013	0.00054503114
0.050724864	0.030514205	0.00055239427
0.050856352	0.030350847	0.00055237476
0.050987841	0.029520862	0.00054253781
0.051119330	0.029628827	0.00054433845
0.051250818	0.029371516	0.00054474792
0.051382307	0.030061332	0.00055117506
0.051513796	0.028874526	0.00054226238
0.051645284	0.030713609	0.00055543904
0.051776773	0.029827320	0.00054827597
0.051908262	0.028889510	0.00054142267
0.052039751	0.030038885	0.00055210509
0.052171239	0.029101935	0.00054589629
0.052302728	0.028849049	0.00054659098
0.052434217	0.029483319	0.00054760065
0.052565705	0.029672255	0.00055336884
0.052697194	0.029091352	0.00054654202
0.052828683	0.030585014	0.00055964424
0.052960171	0.029637023	0.00055159618
0.053091660	0.028611938	0.00054058218
0.053223149	0.028856532	0.00054769307
0.053354638	0.028859251	0.00054802032
0.053486126	0.029945856	0.00055765711
0.053617615	0.030441543	0.00055774689
0.053749104	0.029668793	0.00055255067
0.053880592	0.029932128	0.00055546636
0.054012081	0.029037750	0.00055283315
0.054143570	0.029579701	0.00055587207
0.054275058	0.029790249	0.00055413066
0.054406547	0.028886090	0.00054466690
0.054538036	0.029167622	0.00055166243
0.054669525	0.029079856	0.00054800662
0.054801013	0.029650918	0.00055802177
0.054932502	0.029773048	0.00055837489
0.055063991	0.029955563	0.00055551385
0.055195479	0.029597930	0.00055653985
0.055326968	0.029639833	0.00055641397
0.055458457	0.028913866	0.00055333147
0.055589945	0.028844937	0.00054912547
0.055721434	0.029654041	0.00055380204
0.055852923	0.029118619	0.00055825879
0.055984412	0.029037508	0.00055322374
0.056115900	0.029269994	0.00055420995
0.056247389	0.029268664	0.00055675654
0.056378878	0.028477706	0.00054592416
0.056510366	0.030388530	0.00056496614
0.056641855	0.029691952	0.00055907459
0.056773344	0.029612697	0.00056075819
0.056904832	0.029280395	0.00055704436
0.057036321	0.029472129	0.00055436300
0.057167810	0.029517373	0.00055906401
0.057299299	0.029420803	0.00055675883
0.057430787	0.028288473	0.00054512000
0.057562276	0.028820470	0.00055398805
0.057693765	0.029213407	0.00054770243
0.057825253	0.030106453	0.00056163976
0.057956742	0.028008351	0.00054593703
0.058088231	0.030047527	0.00055941335
0.058219719	0.028610139	0.00055007949
0.058351208	0.029804203	0.00055279535
0.058482697	0.029195815	0.00055186509
0.058614186	0.029685750	0.00055756461
0.058745674	0.028627650	0.00054372018
0.058877163	0.028160234	0.00054221156
0.059008652	0.029476386	0.00054746000
0.059140140	0.029466115	0.00055225141
0.059271629	0.029465003	0.00054988876
0.059403118	0.029379912	0.00054629783
0.059534606	0.029804492	0.00055389832
0.059666095	0.028740136	0.00054030424
0.059797584	0.028632693	0.00053904201
0.059929072	0.028908341	0.00054459315
0.060060561	0.028407307	0.00053706348
0.060192050	0.029237987	0.00054602728
0.060323539	0.029687980	0.00054465702
0.060455027	0.029215923	0.00054566203
0.060586516	0.029831380	0.00055000956
0.060718005	0.029636508	0.00054445899
0.060849493	0.029248001	0.00054058646
0.060980982	0.029203818	0.00054305651
0.061112471	0.030077659	0.00054747859
0.061243959	0.029113678	0.00054521897
0.061375448	0.029100098	0.00053787350
0.061506937	0.027166686	0.00052723086
0.061638426	0.029300057	0.00054127722
0.061769914	0.029368688	0.00054230632
0.061901403	0.029043032	0.00054269523
0.062032892	0.029236131	0.00053665845
0.062164380	0.030288261	0.00054864998
0.062295869	0.028642327	0.00053700068
0.062427358	0.029172105	0.00053909713
0.062558846	0.029789798	0.00054872786
0.062690335	0.028741745	0.00053393321
0.062821824	0.029255152	0.00053852907
0.062953313	0.029157354	0.00053754075
0.063084801	0.030205375	0.00054568078
0.063216290	0.028853541	0.00053811614
0.063347779	0.029693775	0.00054122140
0.063479267	0.028468140	0.00052950587
0.063610756	0.028619318	0.00053579275
0.063742245	0.028876351	0.00053366192
0.063873733	0.028080409	0.00053046966
0.064005222	0.028758449	0.00053337655
0.064136711	0.029138107	0.00053643046
0.064268200	0.028459963	0.00052953544
0.064399688	0.029283508	0.00053372003
0.064531177	0.029076313	0.00053582216
0.064662666	0.030261511	0.00054309170
0.064794154	0.028228513	0.00052820530
0.064925643	0.029300039	0.00053768542
0.065057132	0.030031087	0.00054205378
0.065188620	0.029584526	0.00053997327
0.065320109	0.029960901	0.00053913361
0.065451598	0.028721864	0.00052897678
0.065583087	0.029861518	0.00053958906
0.065714575	0.028805730	0.00052793248
0.065846064	0.030180627	0.00054251962
0.065977553	0.029734393	0.00053672851
0.066109041	0.029352245	0.00053304545
0.066240530	0.028580940	0.00053034093
0.066372019	0.028947159	0.00053036310
0.066503507	0.029957891	0.00053745593
0.066634996	0.028511122	0.00052499485
0.066766485	0.029991972	0.00053835353
0.066897973	0.029561854	0.00053550959
0.067029462	0.028662122	0.00052749685
0.067160951	0.029303855	0.00053485051
0.067292440	0.029935492	0.00053627331
0.067423928	0.028707926	0.00052329258
0.067555417	0.029051052	0.00052913553
0.067686906	0.030054777	0.00053614345
0.067818394	0.029416512	0.00053220165
0.067949883	0.027864472	0.00051841462
0.068081372	0.029651727	0.00053196417
0.068212860	0.028856435	0.00052602922
0.068344349	0.029175898	0.00052892150
0.068475838	0.028776291	0.00052569873
0.068607327	0.027134815	0.00051398397
0.068738815	0.030033362	0.00053018482
0.068870304	0.029430521	0.00053156593
0.069001793	0.029483380	0.00052933446
0.069133281	0.029340591	0.00052728345
0.069264770	0.029463666	0.00053145624
0.069396259	0.028730067	0.00051854124
0.069527747	0.028806163	0.00052314429
0.069659236	0.028746912	0.00052414682
0.069790725	0.027909928	0.00051505849
0.069922214	0.029104157	0.00052759931
0.070053702	0.029728158	0.00052738337
0.070185191	0.029674053	0.00053109327
0.070316680	0.028459070	0.00051777577
0.070448168	0.028042358	0.00051686866
0.070579657	0.028608688	0.00052331534
0.070711146	0.029247472	0.00052229878
0.070842634	0.029168423	0.00052631502
0.070974123	0.028481107	0.00051772656
0.071105612	0.028464131	0.00051612470
0.071237101	0.027452244	0.00051154234
0.071368589	0.028665019	0.00051627726
0.071500078	0.027947132	0.00051514707
0.071631567	0.028169032	0.00051426654
0.071763055	0.027569684	0.00050965162
0.071894544	0.027787446	0.00051107229
0.072026033	0.027352504	0.00050447804
0.072157521	0.028559255	0.00051796295
0.072289010	0.027873900	0.00051301755
0.072420499	0.028185041	0.00051303640
0.072551988	0.027698422	0.00050903958
0.072683476	0.027652791	0.00050830414
0.072814965	0.028721834	0.00051679807
0.072946454	0.028768536	0.00051952911
0.073077942	0.028799904	0.00051402653
0.073209431	0.027578107	0.00050826692
0.073340920	0.028401559	0.00051161508
0.073472408	0.028524068	0.00051461944
0.073603897	0.027968201	0.00051241306
0.073735386	0.027196598	0.00050118667
0.073866875	0.027274725	0.00050259845
0.073998363	0.027892597	0.00050923270
0.074129852	0.027754618	0.00050832982
0.074261341	0.027657269	0.00050874684
0.074392829	0.027579431	0.00050174845
0.074524318	0.027224224	0.00050298347
0.074655807	0.027151076	0.00049960417
0.074787295	0.027995710	0.00050966717
0.074918784	0.028195613	0.00050999651
0.075050273	0.027757361	0.00050269693
0.075181761	0.027158794	0.00049994730
0.075313250	0.027300798	0.00050184190
0.075444739	0.027430904	0.00050244261
0.075576228	0.027664351	0.00050385479
0.075707716	0.027860209	0.00050400640
0.075839205	0.027522831	0.00050262386
0.075970694	0.026677680	0.00049480859
0.076102182	0.027087574	0.00049611111
0.076233671	0.026529774	0.00049682321
0.076365160	0.027389501	0.00049663275
0.076496648	0.028053420	0.00050554629
0.076628137	0.027250182	0.00050002733
0.076759626	0.027383387	0.00049663428
0.076891115	0.027271715	0.00049807615
0.077022603	0.026766134	0.00049126125
0.077154092	0.026698430	0.00049218643
0.077285581	0.027167979	0.00049830244
0.077417069	0.027032412	0.00049419408
0.077548558	0.026059340	0.00048863056
0.077680047	0.026887710	0.00049167971
0.077811535	0.026968875	0.00049265439
0.077943024	0.026211690	0.00048883025
0.078074513	0.027170900	0.00049287223
0.078206002	0.027063100	0.00049525875
0.078337490	0.027484613	0.00049403811
0.078468979	0.026440768	0.00048628765
0.078600468	0.026073872	0.00048772620
0.078731956	0.026702539	0.00048934327
0.078863445	0.026636661	0.00049031243
0.078994934	0.026743373	0.00049037522
0.079126422	0.026931919	0.00049039935
0.079257911	0.027647181	0.00049669169
0.079389400	0.027588989	0.00049585436
0.079520889	0.027439968	0.00049498336
0.079652377	0.026813465	0.00048952296
0.079783866	0.026643671	0.00048781221
0.079915355	0.026522039	0.00048828502
0.080046843	0.026405509	0.00048474873
0.080178332	0.026661212	0.00048827789
0.080309821	0.026753535	0.00048927435
0.080441309	0.027415090	0.00048864586
0.080572798	0.026050427	0.00048316895
0.080704287	0.026889776	0.00049036575
0.080835776	0.026590869	0.00048639479
0.080967264	0.026034450	0.00048434980
0.081098753	0.026560387	0.00048296452
0.081230242	0.026649534	0.00048704396
0.081361730	0.026836474	0.00048611244
0.081493219	0.025961157	0.00048070048
0.081624708	0.027272432	0.00049188076
0.081756196	0.026495231	0.00047909174
0.081887685	0.026830616	0.00048749450
0.082019174	0.026519272	0.00048379466
0.082150663	0.026377700	0.00048336466
0.082282151	0.026345369	0.00048356351
0.082413640	0.026154727	0.00047691826
0.082545129	0.027823765	0.00049277962
0.082676617	0.026225428	0.00047983967
0.082808106	0.025751965	0.00047655030
0.082939595	0.026028555	0.00048060770
0.083071083	0.026305373	0.00047752430
0.083202572	0.026582938	0.00048130565
0.083334061	0.026827642	0.00048630113
0.083465549	0.026636874	0.00047961157
0.083597038	0.026316829	0.00048113153
0.083728527	0.026519483	0.00047813363
0.083860016	0.025727008	0.00047389403
0.083991504	0.026154609	0.00047746742
0.084122993	0.025864658	0.00047451658
0.084254482	0.025817329	0.00047647475
0.084385970	0.026320530	0.00047724256
0.084517459	0.026549921	0.00047861688
0.084648948	0.026055400	0.00047862286
0.084780436	0.026452098	0.00047559837
0.084911925	0.025432392	0.00047044742
0.085043414	0.025668192	0.00047049018
0.085174903	0.025789911	0.00047327953
0.085306391	0.026349868	0.00047861912
0.085437880	0.025853820	0.00047093672
0.085569369	0.025944132	0.00047316378
0.085700857	0.026118605	0.00047152161
0.085832346	0.026709488	0.00047998197
0.085963835	0.025766860	0.00047386817
0.086095323	0.026455010	0.00047452517
0.086226812	0.026312246	0.00047291753
0.086358301	0.026342613	0.00047411796
0.086489790	0.026512431	0.00047505437
0.086621278	0.025877699	0.00047039600
0.086752767	0.026509061	0.00047503107
0.086884256	0.025651793	0.00046721322
0.087015744	0.025732256	0.00046869632
0.087147233	0.025156069	0.00046419344
0.087278722	0.025894830	0.00047333390
0.087410210	0.026537123	0.00047396895
0.087541699	0.025173733	0.00046362638
0.087673188	0.026670768	0.00047596704
0.087804677	0.025382278	0.00046516012
0.087936165	0.025611979	0.00046812401
0.088067654	0.026210199	0.00047121106
0.088199143	0.026194881	0.00046886634
0.088330631	0.025860401	0.00047055595
0.088462120	0.026360830	0.00046889082
0.088593609	0.025772318	0.00046884868
0.088725097	0.025989658	0.00046749755
0.088856586	0.024548444	0.00045598329
0.088988075	0.025755788	0.00046777741
0.089119564	0.026163515	0.00046754336
0.089251052	0.024960903	0.00046055271
0.089382541	0.025619990	0.00046420063
0.089514030	0.025800456	0.00046542758
0.089645518	0.025234879	0.00046080147
0.089777007	0.025463326	0.00046290107
0.089908496	0.026446639	0.00047267875
0.090039984	0.025163940	0.00046034742
0.090171473	0.024430604	0.00045137094
0.090302962	0.026394608	0.00046965516
0.090434451	0.025877589	0.00046346809
0.090565939	0.025265209	0.00046385095
0.090697428	0.025981642	0.00046712764
0.090828917	0.025188978	0.00045769077
0.090960405	0.025604456	0.00046415122
0.091091894	0.025736780	0.00046291252
0.091223383	0.025565082	0.00046343316
0.091354871	0.025675555	0.00046480984
0.091486360	0.025361151	0.00046781680
0.091617849	0.025306063	0.00047327721
0.091749337	0.025612994	0.00047960261
0.091880826	0.025886443	0.00048425814
0.092012315	0.025777629	0.00048726111
0.092143804	0.025337932	0.00048295878
0.092275292	0.025323877	0.00048760990
0.092406781	0.025613519	0.00049055740
0.092538270	0.024806805	0.00048751427
0.092669758	0.025514064	0.00049636245
0.092801247	0.025282361	0.00047850139
0.092932736	0.024747281	0.00047558082
0.093064224	0.024990753	0.00047419136
0.093195713	0.025755140	0.00047645847
0.093327202	0.024747461	0.00047051250
0.093458691	0.025199978	0.00046749636
0.093590179	0.025306960	0.00047395752
0.093721668	0.025736466	0.00047320544
0.093853157	0.024372037	0.00046259401
0.093984645	0.024615151	0.00046351308
0.094116134	0.024757391	0.00046265663
0.094247623	0.024670974	0.00046086049
0.094379111	0.025249614	0.00046610942
0.094510600	0.024969337	0.00046511834
0.094642089	0.024158445	0.00045929116
0.094773578	0.024791092	0.00045747604
0.094905066	0.025220064	0.00046539391
0.095036555	0.025248823	0.00046729071
0.095168044	0.024904821	0.00045652732
0.095299532	0.025151909	0.00046258010
0.095431021	0.024586625	0.00045436975
0.095562510	0.025351382	0.00046333956
0.095693998	0.024441361	0.00045884284
0.095825487	0.024191423	0.00045082451
0.095956976	0.024907675	0.00045992187
0.096088465	0.025006029	0.00045527522
0.096219953	0.024935235	0.00045967801
0.096351442	0.025439591	0.00046213645
0.096482931	0.024815949	0.00045742241
0.096614419	0.025309646	0.00045878893
0.096745908	0.024050018	0.00045001779
0.096877397	0.024372467	0.00045269418
0.097008885	0.024814587	0.00045665491
0.097140374	0.023793115	0.00044680884
0.097271863	0.024124386	0.00044889367
0.097403352	0.024194988	0.00044878046
0.097534840	0.023897487	0.00044518806
0.097666329	0.024577611	0.00045275268
0.097797818	0.023800461	0.00044212403
0.097929306	0.023951666	0.00044596103
0.098060795	0.024118713	0.00044442934
0.098192284	0.024569422	0.00044474538
0.098323772	0.025034470	0.00045237958
0.098455261	0.024248171	0.00044193983
0.098586750	0.024232930	0.00044183263
0.098718239	0.024232151	0.00044284637
0.098849727	0.024738413	0.00044455497
0.098981216	0.024556260	0.00044300047
0.099112705	0.024079550	0.00043914110
0.099244193	0.024283444	0.00043899486
0.099375682	0.024251140	0.00044225061
0.099507171	0.024253156	0.00043956000
0.099638659	0.024870458	0.00044556477
0.099770148	0.023326060	0.00043410615
0.099901637	0.024188331	0.00044066541
0.10003313	0.024821671	0.00044574519
0.10016461	0.023970317	0.00043822147
0.10029610	0.024470826	0.00044470253
0.10042759	0.023783402	0.00043607167
0.10055908	0.024225577	0.00044034727
0.10069057	0.023910481	0.00044083837
0.10082206	0.024531794	0.00044120405
0.10095355	0.024080899	0.00044221514
0.10108504	0.023852930	0.00043599845
0.10121652	0.025017885	0.00044392077
0.10134801	0.023416701	0.00043512709
0.10147950	0.024058612	0.00043739251
0.10161099	0.023917940	0.00043651449
0.10174248	0.023714747	0.00043607654
0.10187397	0.024401224	0.00043809239
0.10200546	0.023763568	0.00043582375
0.10213694	0.024476882	0.00043843011
0.10226843	0.024721370	0.00044238370
0.10239992	0.023948916	0.00043668650
0.10253141	0.023857594	0.00043253074
0.10266290	0.023736238	0.00043620030
0.10279439	0.023714016	0.00043251671
0.10292588	0.023603473	0.00043450295
0.10305737	0.024237625	0.00043646626
0.10318885	0.024299353	0.00043621645
0.10332034	0.023683522	0.00043350889
0.10345183	0.023744432	0.00043208205
0.10358332	0.023914105	0.00043466970
0.10371481	0.024238740	0.00043449749
0.10384630	0.023585092	0.00043031780
0.10397779	0.023596192	0.00043220951
0.10410928	0.023746402	0.00043418129
0.10424076	0.024001783	0.00043513024
0.10437225	0.024620777	0.00043836630
0.10450374	0.023477656	0.00042569774
0.10463523	0.024115860	0.00043256710
0.10476672	0.024037156	0.00043365242
0.10489821	0.024553144	0.00043674905
0.10502970	0.023812685	0.00042983093
0.10516118	0.023955547	0.00043017575
0.10529267	0.023610932	0.00043117632
0.10542416	0.023945387	0.00043031741
0.10555565	0.024418296	0.00043522058
0.10568714	0.024989802	0.00043719937
0.10581863	0.023815686	0.00042963631
0.10595012	0.023425454	0.00042809435
0.10608161	0.023421467	0.00042856742
0.10621309	0.024536578	0.00043441242
0.10634458	0.023938339	0.00042902411
0.10647607	0.023900492	0.00043070754
0.10660756	0.023812687	0.00042826876
0.10673905	0.023297652	0.00042814243
0.10687054	0.023357165	0.00042958999
0.10700203	0.023956382	0.00043876484
0.10713352	0.024308035	0.00044535230
0.10726500	0.023679047	0.00044462208
0.10739649	0.024219939	0.00045549603
0.10752798	0.023661011	0.00044589197
0.10765947	0.022718794	0.00044583567
0.10779096	0.023091396	0.00044835943
0.10792245	0.024018175	0.00046038723
0.10805394	0.023956946	0.00045880640
0.10818542	0.024467926	0.00046260406
0.10831691	0.023661272	0.00046022106
0.10844840	0.023965600	0.00046260493
0.10857989	0.023956810	0.00046639677
0.10871138	0.023439475	0.00046549802
0.10884287	0.024628544	0.00047144469
0.10897436	0.024539943	0.00047407513
0.10910585	0.024381669	0.00047626616
0.10923733	0.023493523	0.00046411893
0.10936882	0.024088460	0.00047890979
0.10950031	0.024023484	0.00047424855
0.10963180	0.023583328	0.00047381173
0.10976329	0.023152246	0.00047169732
0.10989478	0.024314130	0.00048232576
0.11002627	0.023799374	0.00048137062
0.11015776	0.024672497	0.00048259647
0.11028924	0.024363309	0.00048540867
0.11042073	0.025571331	0.00049799906
0.11055222	0.025195775	0.00049386278
0.11068371	0.024952751	0.00049317716
0.11081520	0.023664690	0.00048077066
0.11094669	0.023563756	0.00048316986
0.11107818	0.023801397	0.00048805621
0.11120966	0.023593641	0.00048446323
0.11134115	0.023287711	0.00048520503
0.11147264	0.023693495	0.00048559833
0.11160413	0.023378119	0.00048459997
0.11173562	0.023654364	0.00049319443
0.11186711	0.023181508	0.00047034576
0.11199860	0.022914025	0.00047218428
0.11213009	0.023584289	0.00046722067
0.11226157	0.023880734	0.00046683554
0.11239306	0.023436245	0.00046291237
0.11252455	0.023995205	0.00046672840
0.11265604	0.024820663	0.00047194883
0.11278753	0.023859755	0.00045875016
0.11291902	0.024054896	0.00045933476
0.11305051	0.023856016	0.00046209004
0.11318200	0.023689438	0.00045426201
0.11331348	0.023390492	0.00045439241
0.11344497	0.023729802	0.00045318828
0.11357646	0.023739765	0.00045205051
0.11370795	0.023742775	0.00045269966
0.11383944	0.024530251	0.00045878936
0.11397093	0.023689954	0.00045094208
0.11410242	0.023470617	0.00044975057
0.11423390	0.023552217	0.00044524906
0.11436539	0.024207227	0.00045500172
0.11449688	0.024085500	0.00044939417
0.11462837	0.024123727	0.00045459070
0.11475986	0.024033449	0.00044788057
0.11489135	0.023823391	0.00044423943
0.11502284	0.023758437	0.00044803482
0.11515433	0.023668089	0.00044505183
0.11528581	0.023609878	0.00044337504
0.11541730	0.024232087	0.00044653494
0.11554879	0.024621642	0.00044955833
0.11568028	0.023356610	0.00044391426
0.11581177	0.023664294	0.00044140189
0.11594326	0.023570375	0.00044087215
0.11607475	0.023719107	0.00044081512
0.11620624	0.023567552	0.00043874008
0.11633772	0.024031288	0.00044205439
0.11646921	0.023917528	0.00044341952
0.11660070	0.024578467	0.00044609781
0.11673219	0.023752253	0.00043784059
0.11686368	0.022771189	0.00043184165
0.11699517	0.023848227	0.00043790599
0.11712666	0.024477031	0.00044269186
0.11725814	0.023195540	0.00043111379
0.11738963	0.024149908	0.00043689467
0.11752112	0.023320973	0.00043102910
0.11765261	0.023518061	0.00043262674
0.11778410	0.023292637	0.00043174592
0.11791559	0.024181040	0.00043558466
0.11804708	0.024179483	0.00043470610
0.11817857	0.023455956	0.00043097272
0.11831005	0.023419126	0.00042722846
0.11844154	0.023492383	0.00042962050
0.11857303	0.023437450	0.00042533785
0.11870452	0.024090136	0.00043091847
0.11883601	0.024209092	0.00043252660
0.11896750	0.023876179	0.00043026939
0.11909899	0.024275387	0.00043273979
0.11923048	0.023398841	0.00042112415
0.11936196	0.024264084	0.00042998589
0.11949345	0.024016971	0.00042399380
0.11962494	0.024270710	0.00042663367
0.11975643	0.023582426	0.00042354345
0.11988792	0.024532402	0.00042614614
0.12001941	0.024237167	0.00042516949
0.12015090	0.024201696	0.00042451657
0.12028239	0.023882158	0.00042480288
0.12041387	0.024032576	0.00042326791
0.12054536	0.024554248	0.00042366320
0.12067685	0.023363636	0.00041707240
0.12080834	0.023420790	0.00041870620
0.12093983	0.023580408	0.00041501201
0.12107132	0.024010322	0.00042316465
0.12120281	0.023434007	0.00041543406
0.12133429	0.023236325	0.00041450082
0.12146578	0.023913280	0.00041976328
0.12159727	0.024117172	0.00041881284
0.12172876	0.024467768	0.00042304706
0.12186025	0.023317609	0.00041369840
0.12199174	0.023635063	0.00041561608
0.12212323	0.023493035	0.00041539629
0.12225472	0.024118872	0.00041934553
0.12238620	0.023982596	0.00041941395
0.12251769	0.023021263	0.00041143879
0.12264918	0.023508786	0.00041430764
0.12278067	0.023844920	0.00041885414
0.12291216	0.024395098	0.00041955806
0.12304365	0.023301811	0.00041284357
0.12317514	0.023914747	0.00041608286
0.12330663	0.023838773	0.00041518358
0.12343811	0.024231880	0.00041946685
0.12356960	0.023504100	0.00041168121
0.12370109	0.024099430	0.00041764757
0.12383258	0.023538648	0.00041146056
0.12396407	0.023219593	0.00040882611
0.12409556	0.025191784	0.00042759248
0.12422705	0.023797505	0.00041312070
0.12435853	0.024262867	0.00041848530
0.12449002	0.023752195	0.00041274928
0.12462151	0.024046941	0.00041609315
0.12475300	0.024326373	0.00041655860
0.12488449	0.024240325	0.00041682210
0.12501598	0.023373487	0.00041125077
0.12514747	0.024267882	0.00041514493
0.12527896	0.023897039	0.00041152146
0.12541044	0.023332426	0.00041006126
0.12554193	0.023893570	0.00041263072
0.12567342	0.022759576	0.00040406111
0.12580491	0.024032809	0.00041366328
0.12593640	0.023766889	0.00041019825
0.12606789	0.023380957	0.00041132111
0.12619938	0.023638597	0.00041026379
0.12633087	0.023775261	0.00041190551
0.12646235	0.024711130	0.00041813525
0.12659384	0.023558780	0.00040503989
0.12672533	0.023704383	0.00041302492
0.12685682	0.023955226	0.00041030680
0.12698831	0.024257886	0.00041419533
0.12711980	0.023655351	0.00040869858
0.12725129	0.024169828	0.00041121541
0.12738277	0.024144969	0.00041333711
0.12751426	0.023903202	0.00040968701
0.12764575	0.023032143	0.00040373906
0.12777724	0.023229843	0.00040375635
0.12790873	0.023329952	0.00040527299
0.12804022	0.023381398	0.00040911872
0.12817171	0.023424342	0.00040507390
0.12830320	0.024369277	0.00041236218
0.12843468	0.023482796	0.00040519236
0.12856617	0.023676719	0.00040632935
0.12869766	0.023488216	0.00040556133
0.12882915	0.024381967	0.00041272433
0.12896064	0.024003886	0.00040798747
0.12909213	0.024310108	0.00040995427
0.12922362	0.024588704	0.00041195006
0.12935511	0.024036996	0.00040837891
0.12948659	0.022950217	0.00040144928
0.12961808	0.023096748	0.00040147223
0.12974957	0.022675970	0.00039849370
0.12988106	0.023998484	0.00040738448
0.13001255	0.023862021	0.00040506190
0.13014404	0.023361694	0.00040469608
0.13027553	0.023648325	0.00040405349
0.13040701	0.024894006	0.00041270813
0.13053850	0.023879038	0.00040744831
0.13066999	0.023865359	0.00040500189
0.13080148	0.023822220	0.00040754827
0.13093297	0.023845050	0.00040324852
0.13106446	0.023617130	0.00040370603
0.13119595	0.023583645	0.00040180831
0.13132744	0.023766611	0.00040360585
0.13145892	0.023051166	0.00040108496
0.13159041	0.023938215	0.00040508010
0.13172190	0.022569964	0.00039539591
0.13185339	0.023441087	0.00040270876
0.13198488	0.023588497	0.00040305261
0.13211637	0.024516327	0.00040869878
0.13224786	0.023833243	0.00040200649
0.13237935	0.023115675	0.00040013351
0.13251083	0.023825576	0.00040266168
0.13264232	0.023712876	0.00040360040
0.13277381	0.024101247	0.00040484292
0.13290530	0.023037787	0.00039449799
0.13303679	0.024081303	0.00040394121
0.13316828	0.023886314	0.00040301262
0.13329977	0.023345228	0.00039560118
0.13343125	0.023288479	0.00040185260
0.13356274	0.023107290	0.00039405869
0.13369423	0.024079147	0.00040329671
0.13382572	0.024109647	0.00040496203
0.13395721	0.023508668	0.00039976310
0.13408870	0.023613775	0.00040133186
0.13422019	0.023305906	0.00039364789
0.13435168	0.023873849	0.00040200969
0.13448316	0.023879616	0.00040334302
0.13461465	0.023281870	0.00039508394
0.13474614	0.023305124	0.00039893873
0.13487763	0.024352425	0.00040322195
0.13500912	0.024274960	0.00040196067
0.13514061	0.023936066	0.00040107898
0.13527210	0.023797111	0.00039947651
0.13540359	0.024245394	0.00040276442
0.13553507	0.023313467	0.00039563129
0.13566656	0.024235737	0.00040118042
0.13579805	0.023896746	0.00040126608
0.13592954	0.024120163	0.00039982018
0.13606103	0.024259834	0.00040417654
0.13619252	0.023426855	0.00039445061
0.13632401	0.023896618	0.00039635696
0.13645549	0.023663379	0.00039856114
0.13658698	0.023437260	0.00039593385
0.13671847	0.023192737	0.00039453438
0.13684996	0.024144248	0.00040039341
0.13698145	0.023515935	0.00039427903
0.13711294	0.023973731	0.00039845102
0.13724443	0.023389166	0.00039397337
0.13737592	0.023522016	0.00039419320
0.13750740	0.023406391	0.00039659845
0.13763889	0.023549997	0.00039280211
0.13777038	0.023698390	0.00039669778
0.13790187	0.023102530	0.00039306336
0.13803336	0.024121542	0.00039782577
0.13816485	0.024420234	0.00040213899
0.13829634	0.023605210	0.00039308639
0.13842783	0.023992537	0.00039942486
0.13855931	0.023898381	0.00039668205
0.13869080	0.022801195	0.00038816426
0.13882229	0.024347995	0.00039906168
0.13895378	0.023622115	0.00039262679
0.13908527	0.023579226	0.00039363599
0.13921676	0.024268694	0.00039634299
0.13934825	0.023551357	0.00039378644
0.13947973	0.023951451	0.00039499200
0.13961122	0.023178046	0.00038943650
0.13974271	0.024025573	0.00039499012
0.13987420	0.023470779	0.00039327126
0.14000569	0.023261500	0.00038687437
0.14013718	0.024111291	0.00039547528
0.14026867	0.024009857	0.00039446696
0.14040016	0.023498148	0.00039281410
0.14053164	0.022998499	0.00039064290
0.14066313	0.023540320	0.00038858573
0.14079462	0.022853934	0.00038634377
0.14092611	0.022733480	0.00038543860
0.14105760	0.023295886	0.00038855591
0.14118909	0.022736553	0.00038733601
0.14132058	0.022327669	0.00038072679
0.14145207	0.023827597	0.00039147669
0.14158355	0.023542450	0.00038818476
0.14171504	0.023771656	0.00039057735
0.14184653	0.024060871	0.00039275076
0.14197802	0.024151910	0.00039167372
0.14210951	0.022943552	0.00038502843
0.14224100	0.023203979	0.00038800520
0.14237249	0.023441184	0.00038689698
0.14250398	0.023750540	0.00039121633
0.14263546	0.023393573	0.00038535164
0.14276695	0.023737410	0.00039021043
0.14289844	0.024026778	0.00039217181
0.14302993	0.023504197	0.00038882385
0.14316142	0.023485557	0.00038869019
0.14329291	0.023733864	0.00038810236
0.14342440	0.023459101	0.00038681127
0.14355588	0.023519972	0.00038757518
0.14368737	0.023494472	0.00038650748
0.14381886	0.023951767	0.00039088029
0.14395035	0.023651285	0.00038542271
0.14408184	0.023934719	0.00038991735
0.14421333	0.024195701	0.00039167390
0.14434482	0.024016033	0.00038841120
0.14447631	0.023478991	0.00038642382
0.14460779	0.022854404	0.00038177523
0.14473928	0.023560790	0.00038550653
0.14487077	0.023943036	0.00039178428
0.14500226	0.023551998	0.00038621505
0.14513375	0.023225337	0.00038640556
0.14526524	0.023549804	0.00038525367
0.14539673	0.024176527	0.00038989173
0.14552822	0.024547538	0.00039589226
0.14565970	0.023140300	0.00038270350
0.14579119	0.023738585	0.00038807004
0.14592268	0.023929159	0.00038857655
0.14605417	0.023222130	0.00038273407
0.14618566	0.023014574	0.00038223660
0.14631715	0.024143998	0.00038773496
0.14644864	0.023515265	0.00038477715
0.14658012	0.023315305	0.00038285422
0.14671161	0.023545456	0.00038477360
0.14684310	0.024060667	0.00039046885
0.14697459	0.023864141	0.00038642988
0.14710608	0.023750209	0.00038499966
0.14723757	0.023574412	0.00038552351
0.14736906	0.024244433	0.00038779306
0.14750055	0.023530090	0.00038477875
0.14763203	0.023348334	0.00038253616
0.14776352	0.023440470	0.00038232005
0.14789501	0.023406550	0.00038234273
0.14802650	0.023573112	0.00038139729
0.14815799	0.023258183	0.00038346464
0.14828948	0.023548680	0.00038216234
0.14842097	0.023691017	0.00038535245
0.14855246	0.023643911	0.00038461192
0.14868394	0.023930911	0.00038428374
0.14881543	0.024230617	0.00038744072
0.14894692	0.023496413	0.00038323213
0.14907841	0.023221986	0.00038011150
0.14920990	0.024130117	0.00038587219
0.14934139	0.023665625	0.00038280886
0.14947288	0.024334307	0.00038769939
0.14960436	0.023857319	0.00038485169
0.14973585	0.023425121	0.00038093388
0.14986734	0.023487955	0.00038255549
0.14999883	0.023542878	0.00038174845
0.15013032	0.023410660	0.00038143756
0.15026181	0.022706572	0.00037730790
0.15039330	0.023720610	0.00038251393
0.15052479	0.023606738	0.00038132547
0.15065627	0.023952924	0.00038373177
0.15078776	0.023425376	0.00038098079
0.15091925	0.024014049	0.00038344180
0.15105074	0.023182406	0.00037786530
0.15118223	0.024028349	0.00038387142
0.15131372	0.023601814	0.00038031495
0.15144521	0.023409003	0.00037917985
0.15157670	0.023374068	0.00037981310
0.15170818	0.023708828	0.00038090380
0.15183967	0.023281460	0.00037805570
0.15197116	0.023303113	0.00037875078
0.15210265	0.023216985	0.00037785203
0.15223414	0.023977047	0.00038249063
0.15236563	0.023406132	0.00037807503
0.15249712	0.023756424	0.00038074326
0.15262860	0.023077304	0.00037475795
0.15276009	0.023416140	0.00037847866
0.15289158	0.024230910	0.00038427570
0.15302307	0.023428889	0.00037799933
0.15315456	0.022516573	0.00037183100
0.15328605	0.023644260	0.00037928479
0.15341754	0.023705892	0.00037974300
0.15354903	0.022793851	0.00037294320
0.15368051	0.023880238	0.00038131054
0.15381200	0.023831897	0.00037784015
0.15394349	0.023739340	0.00037966040
0.15407498	0.023426275	0.00037820912
0.15420647	0.023523928	0.00037653369
0.15433796	0.023602142	0.00037812981
0.15446945	0.023216163	0.00037510088
0.15460094	0.023223552	0.00037579118
0.15473242	0.023867278	0.00037870738
0.15486391	0.023120871	0.00037312482
0.15499540	0.023878706	0.00037726982
0.15512689	0.024194534	0.00038110602
0.15525838	0.024433219	0.00038293326
0.15538987	0.023801242	0.00037771863
0.15552136	0.023268944	0.00037430020
0.15565284	0.023562869	0.00037641763
0.15578433	0.023182930	0.00037380412
0.15591582	0.023826753	0.00037653972
0.15604731	0.024084199	0.00038057907
0.15617880	0.023467246	0.00037504174
0.15631029	0.023377500	0.00037428692
0.15644178	0.023459197	0.00037396350
0.15657327	0.023409895	0.00037572303
0.15670475	0.023301302	0.00037344307
0.15683624	0.023421548	0.00037577398
0.15696773	0.022929414	0.00037058598
0.15709922	0.023434761	0.00037284429
0.15723071	0.024200607	0.00037872240
0.15736220	0.023465010	0.00037269565
0.15749369	0.023713002	0.00037537291
0.15762518	0.023630740	0.00037409097
0.15775666	0.023680438	0.00037429065
0.15788815	0.023966311	0.00037819395
0.15801964	0.023075834	0.00037037123
0.15815113	0.023999564	0.00037620756
0.15828262	0.023454338	0.00037297855
0.15841411	0.023723806	0.00037512969
0.15854560	0.023197669	0.00037155679
0.15867708	0.023872113	0.00037372543
0.15880857	0.024149362	0.00037759207
0.15894006	0.022564869	0.00036528914
0.15907155	0.023598907	0.00037361917
0.15920304	0.023945836	0.00037597169
0.15933453	0.023517114	0.00037196059
0.15946602	0.023584147	0.00037302622
0.15959751	0.024426515	0.00037690916
0.15972899	0.023229013	0.00036994150
0.15986048	0.023760922	0.00037544710
0.15999197	0.024407715	0.00037549703
0.16012346	0.023773464	0.00037508940
0.16025495	0.023840070	0.00037334021
0.16038644	0.023769121	0.00037200329
0.16051793	0.023263609	0.00037048092
0.16064942	0.023514409	0.00036982813
0.16078090	0.023256388	0.00037062041
0.16091239	0.023433598	0.00037208647
0.16104388	0.023743456	0.00037168202
0.16117537	0.023688027	0.00037263816
0.16130686	0.023651408	0.00037111051
0.16143835	0.023462674	0.00036945986
0.16156984	0.023817336	0.00037343001
0.16170133	0.023144466	0.00036663869
0.16183281	0.023307858	0.00036941373
0.16196430	0.023738200	0.00036944337
0.16209579	0.023451402	0.00036929135
0.16222728	0.023775719	0.00037275565
0.16235877	0.022686301	0.00036308779
0.16249026	0.022817219	0.00036600901
0.16262175	0.023690408	0.00037088016
0.16275323	0.024348065	0.00037448567
0.16288472	0.023497088	0.00036821970
0.16301621	0.023614692	0.00036899502
0.16314770	0.023671721	0.00037049678
0.16327919	0.023711634	0.00036980022
0.16341068	0.023399768	0.00036715626
0.16354217	0.023384286	0.00036860780
0.16367366	0.023757376	0.00036907432
0.16380514	0.024188554	0.00037372297
0.16393663	0.023190946	0.00036648832
0.16406812	0.023415666	0.00036626999
0.16419961	0.023522184	0.00036846438
0.16433110	0.023396765	0.00036663492
0.16446259	0.023350680	0.00036751080
0.16459408	0.023378561	0.00036715099
0.16472557	0.023650254	0.00036642736
0.16485705	0.024341682	0.00037249991
0.16498854	0.023224807	0.00036603855
0.16512003	0.023664194	0.00036801310
0.16525152	0.023301729	0.00036769833
0.16538301	0.023577047	0.00036594240
0.16551450	0.023583278	0.00036858509
0.16564599	0.023654153	0.00036706842
0.16577747	0.023243190	0.00036527347
0.16590896	0.023741561	0.00036930213
0.16604045	0.024226521	0.00036984194
0.16617194	0.023706248	0.00036820602
0.16630343	0.023816128	0.00036755292
0.16643492	0.023372903	0.00036553362
0.16656641	0.023921608	0.00036906816
0.16669790	0.023923613	0.00036722901
0.16682938	0.023475182	0.00036533645
0.16696087	0.023650454	0.00036707545
0.16709236	0.022957841	0.00036078558
0.16722385	0.023459572	0.00036542130
0.16735534	0.023204525	0.00036259728
0.16748683	0.023519017	0.00036464169
0.16761832	0.023013577	0.00036239539
0.16774981	0.023743809	0.00036509291
0.16788129	0.023205555	0.00036346673
0.16801278	0.023319200	0.00036288055
0.16814427	0.024256787	0.00036934205
0.16827576	0.023204376	0.00036287449
0.16840725	0.023997521	0.00036612082
0.16853874	0.023159753	0.00036101269
0.16867023	0.023816363	0.00036464466
0.16880171	0.023149799	0.00036372018
0.16893320	0.023362166	0.00036394995
0.16906469	0.023652224	0.00036300824
0.16919618	0.023837002	0.00036711224
0.16932767	0.023267914	0.00036034316
0.16945916	0.023665520	0.00036562095
0.16959065	0.023854756	0.00036654708
0.16972214	0.023413741	0.00036206562
0.16985362	0.023598146	0.00036481104
0.16998511	0.023461840	0.00036083640
0.17011660	0.023883465	0.00036601995
0.17024809	0.023772556	0.00036573104
0.17037958	0.023421706	0.00036214259
0.17051107	0.023392725	0.00036263982
0.17064256	0.023064693	0.00036034217
0.17077405	0.024243998	0.00036624728
0.17090553	0.023656697	0.00036276148
0.17103702	0.023879223	0.00036417375
0.17116851	0.023846204	0.00036344784
0.17130000	0.023167602	0.00035984260
0.17143149	0.023907039	0.00036474719
0.17156298	0.023607027	0.00036396597
0.17169447	0.023118773	0.00035744103
0.17182595	0.023278444	0.00036050951
0.17195744	0.023795959	0.00036320230
0.17208893	0.024037724	0.00036299650
0.17222042	0.023390113	0.00035910954
0.17235191	0.023879113	0.00036315394
0.17248340	0.023255983	0.00035987935
0.17261489	0.023407128	0.00036034008
0.17274638	0.023042934	0.00035725419
0.17287786	0.022804950	0.00035626858
0.17300935	0.023132258	0.00035824572
0.17314084	0.023425565	0.00036003404
0.17327233	0.023548398	0.00036135945
0.17340382	0.023609832	0.00035989888
0.17353531	0.023756403	0.00036254373
0.17366680	0.023952665	0.00036242028
0.17379829	0.023904102	0.00036234481
0.17392977	0.022872615	0.00035620938
0.17406126	0.023606831	0.00036050681
0.17419275	0.023811023	0.00036100463
0.17432424	0.023252327	0.00035624023
0.17445573	0.024198788	0.00036256914
0.17458722	0.023730686	0.00036157959
0.17471871	0.024295075	0.00036246278
0.17485019	0.023639461	0.00036015306
0.17498168	0.023451876	0.00035774504
0.17511317	0.023709483	0.00036040246
0.17524466	0.023278169	0.00035832349
0.17537615	0.024047273	0.00036074013
0.17550764	0.023549279	0.00035902366
0.17563913	0.023843525	0.00035986328
0.17577062	0.023183056	0.00035551698
0.17590210	0.023112367	0.00035565664
0.17603359	0.022997126	0.00035397827
0.17616508	0.023153687	0.00035701082
0.17629657	0.023698464	0.00035983978
0.17642806	0.023846113	0.00035779518
0.17655955	0.023141782	0.00035619116
0.17669104	0.023506766	0.00035640996
0.17682253	0.022769826	0.00035197846
0.17695401	0.023300760	0.00035790075
0.17708550	0.023098098	0.00035315174
0.17721699	0.023142315	0.00035401861
0.17734848	0.023946805	0.00035960022
0.17747997	0.023384776	0.00035676000
0.17761146	0.023178295	0.00035598458
0.17774295	0.023469945	0.00035330530
0.17787443	0.022879900	0.00035279362
0.17800592	0.023175668	0.00035420635
0.17813741	0.023154137	0.00035359960
0.17826890	0.023174496	0.00035518814
0.17840039	0.022944458	0.00035137237
0.17853188	0.023097664	0.00035431900
0.17866337	0.023353481	0.00035587072
0.17879486	0.023038105	0.00035273073
0.17892634	0.023993354	0.00035932788
0.17905783	0.023855476	0.00035570023
0.17918932	0.024015811	0.00035999160
0.17932081	0.023715474	0.00035659370
0.17945230	0.023630394	0.00035646101
0.17958379	0.023623161	0.00035625516
0.17971528	0.023852793	0.00035614162
0.17984677	0.023305545	0.00035335919
0.17997825	0.023696192	0.00035591006
0.18010974	0.023680278	0.00035499040
0.18024123	0.022853480	0.00035097212
0.18037272	0.022734053	0.00034901843
0.18050421	0.023176309	0.00036032455
0.18063570	0.023290182	0.00036236495
0.18076719	0.023243162	0.00036369096
0.18089867	0.023868863	0.00037199492
0.18103016	0.023596777	0.00037018907
0.18116165	0.023687062	0.00037343748
0.18129314	0.024098857	0.00037736106
0.18142463	0.023198123	0.00037110517
0.18155612	0.023443527	0.00037521519
0.18168761	0.023669585	0.00037759286
0.18181910	0.023923539	0.00038020010
0.18195058	0.023562666	0.00038057871
0.18208207	0.022769046	0.00037509209
0.18221356	0.023173601	0.00038025540
0.18234505	0.023085607	0.00037982046
0.18247654	0.022929934	0.00038014332
0.18260803	0.023494918	0.00038589716
0.18273952	0.023636559	0.00038677392
0.18287101	0.023626435	0.00038895100
0.18300249	0.022928553	0.00038455600
0.18313398	0.023042900	0.00038415826
0.18326547	0.023014136	0.00038656743
0.18339696	0.023910078	0.00039260554
0.18352845	0.023420565	0.00038864865
0.18365994	0.023675616	0.00039295927
0.18379143	0.023957489	0.00039489770
0.18392292	0.022646993	0.00038860248
0.18405440	0.023289624	0.00039094625
0.18418589	0.023560998	0.00039566789
0.18431738	0.023441123	0.00039584055
0.18444887	0.023419009	0.00039524034
0.18458036	0.023141381	0.00039465680
0.18471185	0.023517527	0.00039785624
0.18484334	0.024241723	0.00040473174
0.18497482	0.022814144	0.00039604430
0.18510631	0.023363238	0.00039853276
0.18523780	0.023992464	0.00040413953
0.18536929	0.023206095	0.00039370756
0.18550078	0.023234280	0.00038784247
0.18563227	0.022969463	0.00038435594
0.18576376	0.022573168	0.00037644101
0.18589525	0.023324907	0.00038374764
0.18602673	0.023475764	0.00038210161
0.18615822	0.023837914	0.00038220589
0.18628971	0.023944591	0.00038333304
0.18642120	0.023397870	0.00037752330
0.18655269	0.023471582	0.00037855390
0.18668418	0.023701139	0.00037663573
0.18681567	0.023037615	0.00037253906
0.18694716	0.023272618	0.00037314595
0.18707864	0.023130131	0.00036964231
0.18721013	0.022820435	0.00036851899
0.18734162	0.023480685	0.00037283361
0.18747311	0.022722229	0.00036458508
0.18760460	0.023642259	0.00037271705
0.18773609	0.023352322	0.00036624495
0.18786758	0.022488635	0.00036295557
0.18799906	0.023416994	0.00036883210
0.18813055	0.023469947	0.00036551383
0.18826204	0.023715799	0.00036773741
0.18839353	0.023158837	0.00036175683
0.18852502	0.023457070	0.00036529841
0.18865651	0.023650289	0.00036690945
0.18878800	0.023804595	0.00036276923
0.18891949	0.023415564	0.00036214275
0.18905097	0.023907839	0.00036370892
0.18918246	0.023228944	0.00035971451
0.18931395	0.023511861	0.00036153871
0.18944544	0.023227719	0.00035712054
0.18957693	0.023180041	0.00035895369
0.18970842	0.023951146	0.00036139920
0.18983991	0.023604835	0.00036018553
0.18997140	0.023330408	0.00035797395
0.19010288	0.023084052	0.00035344624
0.19023437	0.022557023	0.00035177426
0.19036586	0.023146017	0.00035451263
0.19049735	0.023179567	0.00035494940
0.19062884	0.022967628	0.00035374447
0.19076033	0.023281489	0.00035176188
0.19089182	0.023137589	0.00035275551
0.19102330	0.023319579	0.00035380800
0.19115479	0.023501842	0.00035456191
0.19128628	0.023252895	0.00035322104
0.19141777	0.023884041	0.00035637986
0.19154926	0.023692378	0.00035521047
0.19168075	0.023633248	0.00035409318
0.19181224	0.023257620	0.00035281993
0.19194373	0.023710650	0.00035470428
0.19207521	0.023639119	0.00035345428
0.19220670	0.023731634	0.00035465918
0.19233819	0.023485862	0.00035318527
0.19246968	0.023274609	0.00035061963
0.19260117	0.023881528	0.00035510591
0.19273266	0.023885329	0.00035422370
0.19286415	0.023545865	0.00035095147
0.19299564	0.023140548	0.00035222880
0.19312712	0.023868985	0.00035261707
0.19325861	0.023050540	0.00035133468
0.19339010	0.023103803	0.00034827211
0.19352159	0.022792626	0.00034684221
0.19365308	0.023871233	0.00035476953
0.19378457	0.023600523	0.00035083420
0.19391606	0.023797546	0.00035245838
0.19404754	0.023002757	0.00034794128
0.19417903	0.022950551	0.00034746120
0.19431052	0.023101360	0.00034924956
0.19444201	0.023221364	0.00034885681
0.19457350	0.023252389	0.00034875253
0.19470499	0.023638736	0.00035146446
0.19483648	0.023052271	0.00034682462
0.19496797	0.023600372	0.00035136733
0.19509945	0.023031305	0.00034765883
0.19523094	0.023387036	0.00034966196
0.19536243	0.023406453	0.00034901061
0.19549392	0.024156599	0.00035303676
0.19562541	0.023297369	0.00034926492
0.19575690	0.023187217	0.00034747940
0.19588839	0.023442556	0.00034865544
0.19601988	0.023051765	0.00034571481
0.19615136	0.023155449	0.00034645695
0.19628285	0.023491245	0.00034943498
0.19641434	0.023722917	0.00034934700
0.19654583	0.023235196	0.00034748311
0.19667732	0.022991258	0.00034587691
0.19680881	0.023563697	0.00034938135
0.19694030	0.023627164	0.00034925221
0.19707178	0.023644514	0.00034796277
0.19720327	0.023486064	0.00034734968
0.19733476	0.023468820	0.00034828463
0.19746625	0.023204424	0.00034529535
0.19759774	0.023608832	0.00034812292
0.19772923	0.023727260	0.00034857539
0.19786072	0.023967877	0.00034885875
0.19799221	0.023466572	0.00034719101
0.19812369	0.023639270	0.00034628105
0.19825518	0.024065470	0.00035083426
0.19838667	0.023740029	0.00034736044
0.19851816	0.023774226	0.00034682055
0.19864965	0.023312511	0.00034396896
0.19878114	0.023517871	0.00034593650
0.19891263	0.023586627	0.00034761900
0.19904412	0.023833310	0.00034729233
0.19917560	0.023058616	0.00034374613
0.19930709	0.022936816	0.00034252153
0.19943858	0.023273737	0.00034326898
0.19957007	0.023434463	0.00034663548
0.19970156	0.022546215	0.00033909990
0.19983305	0.023531400	0.00034433150
0.19996454	0.022948803	0.00034153842
0.20009602	0.023232376	0.00034376988
0.20022751	0.022763171	0.00034180119
0.20035900	0.023244154	0.00034439370
0.20049049	0.022705465	0.00034035793
0.20062198	0.023416546	0.00034509526
0.20075347	0.023604954	0.00034491141
0.20088496	0.023847167	0.00034644903
0.20101645	0.022913074	0.00034137103
0.20114793	0.023095431	0.00034071621
0.20127942	0.024298754	0.00034852850
0.20141091	0.023445359	0.00034267875
0.20154240	0.023280774	0.00034353356
0.20167389	0.023529558	0.00034400286
0.20180538	0.023726712	0.00034305800
0.20193687	0.023724115	0.00034416885
0.20206836	0.023939407	0.00034611451
0.20219984	0.023412142	0.00034354403
0.20233133	0.023169459	0.00034325413
0.20246282	0.023136776	0.00033935112
0.20259431	0.022950191	0.00033969671
0.20272580	0.022852589	0.00033876952
0.20285729	0.022873951	0.00033831350
0.20298878	0.023163618	0.00034139773
0.20312027	0.023250543	0.00033857746
0.20325175	0.022447820	0.00033703630
0.20338324	0.022909022	0.00033753462
0.20351473	0.023217098	0.00033983278
0.20364622	0.023395762	0.00034217298
0.20377771	0.022492024	0.00033397296
0.20390920	0.023152139	0.00034088353
0.20404069	0.023897340	0.00034281735
0.20417217	0.023582699	0.00034328414
0.20430366	0.023766301	0.00034331544
0.20443515	0.023628584	0.00033991928
0.20456664	0.024350127	0.00034504778
0.20469813	0.023736682	0.00034218405
0.20482962	0.023461737	0.00033994491
0.20496111	0.023173801	0.00033956573
0.20509260	0.023290747	0.00033771507
0.20522408	0.023532203	0.00034091328
0.20535557	0.023665323	0.00034121398
0.20548706	0.022651904	0.00033524948
0.20561855	0.023399665	0.00034036557
0.20575004	0.023650913	0.00033924028
0.20588153	0.023522491	0.00033965344
0.20601302	0.022952787	0.00033776798
0.20614451	0.022622786	0.00033403464
0.20627599	0.023730487	0.00034046618
0.20640748	0.023664598	0.00033933250
0.20653897	0.023232125	0.00033779189
0.20667046	0.023230474	0.00033760748
0.20680195	0.023012251	0.00033573131
0.20693344	0.023122092	0.00033694255
0.20706493	0.023006822	0.00033547738
0.20719641	0.023486019	0.00033918181
0.20732790	0.023554873	0.00034068116
0.20745939	0.023661166	0.00033906750
0.20759088	0.023622045	0.00034008354
0.20772237	0.022739508	0.00033428217
0.20785386	0.023083417	0.00033538684
0.20798535	0.023368871	0.00033925833
0.20811684	0.023817702	0.00033904129
0.20824832	0.023076397	0.00033611871
0.20837981	0.022920522	0.00033427552
0.20851130	0.023254720	0.00033682587
0.20864279	0.023173931	0.00033717783
0.20877428	0.023417092	0.00033604833
0.20890577	0.023259704	0.00033516953
0.20903726	0.023611870	0.00033786673
0.20916875	0.023946161	0.00034111631
0.20930023	0.022904227	0.00033515707
0.20943172	0.023446157	0.00033640158
0.20956321	0.023342244	0.00033637073
0.20969470	0.023271720	0.00033704083
0.20982619	0.023023390	0.00033441281
0.20995768	0.023909719	0.00033961185
0.21008917	0.023809404	0.00033769232
0.21022065	0.023825994	0.00033802045
0.21035214	0.023377375	0.00033804625
0.21048363	0.023796925	0.00033765891
0.21061512	0.023255621	0.00033774943
0.21074661	0.022883331	0.00033174302
0.21087810	0.023369712	0.00033496573
0.21100959	0.023439703	0.00033760778
0.21114108	0.023025398	0.00033295388
0.21127256	0.023321851	0.00033606019
0.21140405	0.023733219	0.00033567178
0.21153554	0.022625029	0.00033158958
0.21166703	0.022802489	0.00033244938
0.21179852	0.023905273	0.00033893766
0.21193001	0.023755545	0.00033776399
0.21206150	0.022415827	0.00032856094
0.21219299	0.022931583	0.00033246077
0.21232447	0.023302300	0.00033601193
0.21245596	0.023477187	0.00033446892
0.21258745	0.023015799	0.00033332384
0.21271894	0.023340403	0.00033392131
0.21285043	0.022817868	0.00033096350
0.21298192	0.022827597	0.00033221193
0.21311341	0.022880099	0.00033125446
0.21324489	0.023077109	0.00033341610
0.21337638	0.023383722	0.00033293596
0.21350787	0.023245175	0.00033331179
0.21363936	0.023357890	0.00033447569
0.21377085	0.023835557	0.00033561772
0.21390234	0.023306072	0.00033460413
0.21403383	0.023784501	0.00033565096
0.21416532	0.023199107	0.00033270042
0.21429680	0.023291834	0.00033329160
0.21442829	0.022619755	0.00032867394
0.21455978	0.023188422	0.00033291427
0.21469127	0.023142872	0.00033215299
0.21482276	0.022506032	0.00032745311
0.21495425	0.023374761	0.00033285654
0.21508574	0.023481869	0.00033368958
0.21521723	0.023079485	0.00033155026
0.21534871	0.023987006	0.00033663057
0.21548020	0.022441983	0.00032555732
0.21561169	0.023240895	0.00033180997
0.21574318	0.022753193	0.00033004770
0.21587467	0.023627888	0.00033316151
0.21600616	0.023479342	0.00033335655
0.21613765	0.023573718	0.00033251799
0.21626913	0.023527316	0.00033318730
0.21640062	0.023688981	0.00033302349
0.21653211	0.022451090	0.00032749973
0.21666360	0.023298410	0.00033043950
0.21679509	0.023476315	0.00033065252
0.21692658	0.023058336	0.00033009233
0.21705807	0.023074024	0.00033032002
0.21718956	0.023417759	0.00033020937
0.21732104	0.023471224	0.00033175542
0.21745253	0.023184586	0.00032994072
0.21758402	0.022968782	0.00032882684
0.21771551	0.023366117	0.00033126908
0.21784700	0.022616159	0.00032549686
0.21797849	0.023753509	0.00033277902
0.21810998	0.023336790	0.00033044258
0.21824147	0.023126921	0.00032874941
0.21837295	0.023032035	0.00032989280
0.21850444	0.023582056	0.00033025986
0.21863593	0.023774064	0.00033345408
0.21876742	0.023258621	0.00032891266
0.21889891	0.022698299	0.00032659516
0.21903040	0.023932523	0.00033420458
0.21916189	0.023621883	0.00032974346
0.21929337	0.023485830	0.00033002886
0.21942486	0.023128664	0.00032762877
0.21955635	0.022977540	0.00032860540
0.21968784	0.023435825	0.00033008203
0.21981933	0.023151061	0.00032541200
0.21995082	0.023704475	0.00033194910
0.22008231	0.022969639	0.00032574792
0.22021380	0.023265436	0.00032878175
0.22034528	0.022540079	0.00032619832
0.22047677	0.023231065	0.00032568328
0.22060826	0.023005235	0.00032699390
0.22073975	0.023556073	0.00032969262
0.22087124	0.023396721	0.00033024083
0.22100273	0.023181927	0.00032742929
0.22113422	0.022715559	0.00032277931
0.22126571	0.023543396	0.00032986270
0.22139719	0.022936979	0.00032581285
0.22152868	0.022813253	0.00032543735
0.22166017	0.023120910	0.00032755640
0.22179166	0.022788842	0.00032420002
0.22192315	0.022844188	0.00032560892
0.22205464	0.023341357	0.00032830891
0.22218613	0.023314786	0.00032746473
0.22231761	0.023064923	0.00032568646
0.22244910	0.022945153	0.00032467045
0.22258059	0.022529849	0.00032327482
0.22271208	0.023006444	0.00032638791
0.22284357	0.023065090	0.00032559625
0.22297506	0.023532594	0.00032970847
0.22310655	0.023483411	0.00032663739
0.22323804	0.023127081	0.00032738477
0.22336952	0.023969707	0.00033077322
0.22350101	0.023272517	0.00032623399
0.22363250	0.022557289	0.00032301548
0.22376399	0.022862098	0.00032348983
0.22389548	0.023137253	0.00032634006
0.22402697	0.022761369	0.00032450378
0.22415846	0.023532690	0.00032666804
0.22428995	0.023116024	0.00032518201
0.22442143	0.023045808	0.00032339312
0.22455292	0.022911443	0.00032407443
0.22468441	0.022694416	0.00032324761
0.22481590	0.023628042	0.00032828211
0.22494739	0.023287324	0.00032444837
0.22507888	0.022959903	0.00032453532
0.22521037	0.023477969	0.00032635923
0.22534186	0.023084535	0.00032574222
0.22547334	0.023439289	0.00032556700
0.22560483	0.023446696	0.00032439287
0.22573632	0.023243704	0.00032501268
0.22586781	0.023583169	0.00032766757
0.22599930	0.023857948	0.00032801944
0.22613079	0.023341299	0.00032431382
0.22626228	0.022575983	0.00032091804
0.22639376	0.022972724	0.00032310580
0.22652525	0.022850924	0.00032100231
0.22665674	0.023205362	0.00032513140
0.22678823	0.022763576	0.00032043221
0.22691972	0.022884249	0.00032252825
0.22705121	0.023036994	0.00032200549
0.22718270	0.022800014	0.00032173732
0.22731419	0.022978446	0.00032463715
0.22744567	0.023077734	0.00032232474
0.22757716	0.022767638	0.00032050180
0.22770865	0.023552360	0.00032616599
0.22784014	0.022878473	0.00032054182
0.22797163	0.023734178	0.00032619289
0.22810312	0.023205211	0.00032196486
0.22823461	0.023484873	0.00032430082
0.22836610	0.023458426	0.00032537040
0.22849758	0.023263873	0.00032222244
0.22862907	0.023377750	0.00032445060
0.22876056	0.023639990	0.00032402879
0.22889205	0.023079089	0.00032202255
0.22902354	0.022524011	0.00032006427
0.22915503	0.023277008	0.00032214334
0.22928652	0.023111504	0.00032327351
0.22941800	0.023347749	0.00032180219
0.22954949	0.023288497	0.00032295367
0.22968098	0.022839739	0.00032121731
0.22981247	0.022475174	0.00031768821
0.22994396	0.023340370	0.00032339253
0.23007545	0.022596448	0.00032183833
0.23020694	0.023337118	0.00032905057
0.23033843	0.022802953	0.00033073390
0.23046991	0.022918128	0.00033129161
0.23060140	0.023481905	0.00033642326
0.23073289	0.022734518	0.00033305343
0.23086438	0.022887031	0.00033480661
0.23099587	0.022613265	0.00033700635
0.23112736	0.022988028	0.00033781475
0.23125885	0.023282777	0.00034222786
0.23139034	0.023564174	0.00034302383
0.23152182	0.023327565	0.00034378062
0.23165331	0.022941891	0.00034458322
0.23178480	0.022650067	0.00034195361
0.23191629	0.023425048	0.00034787120
0.23204778	0.023134445	0.00034582458
0.23217927	0.023425147	0.00034819860
0.23231076	0.022574603	0.00034680786
0.23244224	0.023358596	0.00035044135
0.23257373	0.023107506	0.00034765426
0.23270522	0.023150377	0.00034960813
0.23283671	0.022834561	0.00034553822
0.23296820	0.023126208	0.00034917139
0.23309969	0.022895039	0.00034785872
0.23323118	0.022544440	0.00034583273
0.23336267	0.023699488	0.00035306492
0.23349415	0.023128807	0.00034843734
0.23362564	0.023442308	0.00035258878
0.23375713	0.024064473	0.00035553830
0.23388862	0.023098395	0.00035015537
0.23402011	0.023058396	0.00035068833
0.23415160	0.023120765	0.00034905412
0.23428309	0.023269039	0.00035239155
0.23441458	0.023192120	0.00035047682
0.23454606	0.023157876	0.00035280868
0.23467755	0.023052793	0.00035053302
0.23480904	0.023014250	0.00035166095
0.23494053	0.023290273	0.00035355579
0.23507202	0.023064590	0.00035379118
0.23520351	0.022927780	0.00035153110
0.23533500	0.023235583	0.00035230364
0.23546648	0.023573119	0.00035561350
0.23559797	0.022879935	0.00035275011
0.23572946	0.023742112	0.00035733403
0.23586095	0.023153182	0.00035379888
0.23599244	0.023134544	0.00035430185
0.23612393	0.023012451	0.00035336720
0.23625542	0.023087835	0.00035531649
0.23638691	0.023147830	0.00035530581
0.23651839	0.023652389	0.00035682229
0.23664988	0.023154179	0.00035645211
0.23678137	0.023041002	0.00035421090
0.23691286	0.023317952	0.00035655609
0.23704435	0.022924702	0.00035397993
0.23717584	0.022840944	0.00035216402
0.23730733	0.023034717	0.00035652038
0.23743882	0.023359743	0.00035764854
0.23757030	0.023564262	0.00035944697
0.23770179	0.022981843	0.00035659393
0.23783328	0.022749539	0.00035366488
0.23796477	0.023550430	0.00035944452
0.23809626	0.023646528	0.00035941442
0.23822775	0.023051184	0.00035683744
0.23835924	0.023301300	0.00036103311
0.23849072	0.023088680	0.00035600183
0.23862221	0.023465341	0.00035872671
0.23875370	0.022694406	0.00035468966
0.23888519	0.023258073	0.00035816597
0.23901668	0.023151678	0.00035949811
0.23914817	0.023001727	0.00035466904
0.23927966	0.023443950	0.00036014390
0.23941115	0.023142087	0.00035846124
0.23954263	0.023162826	0.00035934603
0.23967412	0.023166176	0.00036038906
0.23980561	0.022798745	0.00035562452
0.23993710	0.023220041	0.00036059442
0.24006859	0.024071930	0.00036473333
0.24020008	0.023138956	0.00036099170
0.24033157	0.023514251	0.00036217554
0.24046306	0.023524496	0.00036242915
0.24059454	0.023679695	0.00036275730
0.24072603	0.022802548	0.00035860904
0.24085752	0.023169948	0.00036001494
0.24098901	0.023321523	0.00036375770
0.24112050	0.023040882	0.00035825424
0.24125199	0.022873665	0.00035853397
0.24138348	0.022152030	0.00035550826
0.24151496	0.023377118	0.00036091039
0.24164645	0.023148325	0.00036180032
0.24177794	0.023536121	0.00036167977
0.24190943	0.023582234	0.00036389398
0.24204092	0.023066422	0.00036090236
0.24217241	0.023571832	0.00036294234
0.24230390	0.022968573	0.00036183327
0.24243539	0.022692738	0.00035757399
0.24256687	0.023270174	0.00036181121
0.24269836	0.023721072	0.00036700577
0.24282985	0.023175226	0.00036092027
0.24296134	0.023219918	0.00036287526
0.24309283	0.023194454	0.00036126068
0.24322432	0.023481640	0.00036393238
0.24335581	0.023531289	0.00036551211
0.24348730	0.023090817	0.00036266736
0.24361878	0.023055398	0.00036283459
0.24375027	0.022893682	0.00036003224
0.24388176	0.022622910	0.00035892153
0.24401325	0.023112214	0.00036428091
0.24414474	0.023458676	0.00036434791
0.24427623	0.023938479	0.00036811356
0.24440772	0.024029877	0.00036852769
0.24453920	0.023121629	0.00036342478
0.24467069	0.023508130	0.00036633334
0.24480218	0.022977560	0.00036227820
0.24493367	0.022874617	0.00036035554
0.24506516	0.023658573	0.00036639384
0.24519665	0.023041144	0.00036318241
0.24532814	0.023087407	0.00036553931
0.24545963	0.023068552	0.00036273188
0.24559111	0.023105419	0.00036422297
0.24572260	0.022581072	0.00036059626
0.24585409	0.022976437	0.00036148828
0.24598558	0.023741360	0.00036839726
0.24611707	0.022585694	0.00036143402
0.24624856	0.023046884	0.00036214403
0.24638005	0.023363757	0.00036586729
0.24651154	0.023340476	0.00036617073
0.24664302	0.022888494	0.00036517213
0.24677451	0.022851139	0.00036286712
0.24690600	0.022933341	0.00036441992
0.24703749	0.022886763	0.00036510833
0.24716898	0.023709451	0.00036670652
0.24730047	0.023402300	0.00036811743
0.24743196	0.023137865	0.00036631849
0.24756345	0.023180547	0.00036499498
0.24769493	0.022428907	0.00036237115
0.24782642	0.023450461	0.00036655040
0.24795791	0.023740690	0.00037043915
0.24808940	0.023030013	0.00036497452
0.24822089	0.023625071	0.00036943579
0.24835238	0.023361513	0.00036838878
0.24848387	0.022718414	0.00036325898
0.24861535	0.023476613	0.00036947410
0.24874684	0.023340174	0.00036759704
0.24887833	0.023645171	0.00036833695
0.24900982	0.022569185	0.00036686846
0.24914131	0.023815145	0.00037055817
0.24927280	0.022784553	0.00036525445
0.24940429	0.023023994	0.00036554326
0.24953578	0.023593595	0.00036914083
0.24966726	0.023376103	0.00036866730
0.24979875	0.022802030	0.00036382124
0.24993024	0.023614387	0.00037114698
0.25006173	0.023256472	0.00036741417
0.25019322	0.023424604	0.00036967913
0.25032471	0.023492248	0.00037113990
0.25045620	0.022905989	0.00036496226
0.25058769	0.023121759	0.00036791147
0.25071917	0.022767299	0.00036476694
0.25085066	0.022738880	0.00036387981
0.25098215	0.023557379	0.00037267993
0.25111364	0.022718366	0.00036343808
0.25124513	0.023047550	0.00036884487
0.25137662	0.023480190	0.00037096042
0.25150811	0.022790793	0.00036609348
0.25163959	0.023447777	0.00037083800
0.25177108	0.023152883	0.00036656751
0.25190257	0.022940626	0.00036741901
0.25203406	0.022895441	0.00036783064
0.25216555	0.023511980	0.00037097019
0.25229704	0.023724241	0.00037434048
0.25242853	0.023373146	0.00036787813
0.25256002	0.023436944	0.00037165823
0.25269150	0.023954480	0.00037339145
0.25282299	0.023023864	0.00036762066
0.25295448	0.023639600	0.00037359989
0.25308597	0.023482058	0.00036768215
0.25321746	0.022968599	0.00037009297
0.25334895	0.023525994	0.00037249755
0.25348044	0.023607641	0.00037222464
0.25361193	0.022973310	0.00036894745
0.25374341	0.023115642	0.00036797199
0.25387490	0.023151526	0.00036925930
0.25400639	0.023255417	0.00037735109
0.25413788	0.023260973	0.00038099809
0.25426937	0.023086495	0.00038507027
0.25440086	0.023446871	0.00038967521
0.25453235	0.023279214	0.00039052083
0.25466383	0.022645676	0.00038975617
0.25479532	0.022878052	0.00039308715
0.25492681	0.022666969	0.00039463910
0.25505830	0.023189058	0.00039888698
0.25518979	0.023029324	0.00039962718
0.25532128	0.023350588	0.00040425373
0.25545277	0.023482218	0.00040611856
0.25558426	0.023132513	0.00040482939
0.25571574	0.023337032	0.00040709638
0.25584723	0.023649865	0.00041175548
0.25597872	0.022910619	0.00041142059
0.25611021	0.022194026	0.00040569739
0.25624170	0.022878694	0.00041315327
0.25637319	0.022936106	0.00041496014
0.25650468	0.022823121	0.00041578534
0.25663617	0.023454522	0.00042210615
0.25676765	0.022898577	0.00042014323
0.25689914	0.022475155	0.00041624088
0.25703063	0.024099774	0.00043353204
0.25716212	0.023539072	0.00042759072
0.25729361	0.022770295	0.00042583874
0.25742510	0.022662298	0.00042559245
0.25755659	0.022432160	0.00042716798
0.25768807	0.023209227	0.00043348952
0.25781956	0.023001061	0.00042996800
0.25795105	0.023120272	0.00043434789
0.25808254	0.022565938	0.00043456115
0.25821403	0.022715522	0.00043391628
0.25834552	0.022831810	0.00043768429
0.25847701	0.023433158	0.00044011425
0.25860850	0.023575804	0.00044327118
0.25873998	0.022988608	0.00044061464
0.25887147	0.023137520	0.00044354370
0.25900296	0.023501475	0.00044675350
0.25913445	0.022659090	0.00043995645
0.25926594	0.023421142	0.00044382911
0.25939743	0.023429034	0.00044754402
0.25952892	0.022827696	0.00044218920
0.25966041	0.023734877	0.00045496244
0.25979189	0.023518724	0.00044901128
0.25992338	0.023292459	0.00045051541
0.26005487	0.022099711	0.00044285749
0.26018636	0.023067146	0.00044954195
0.26031785	0.023139587	0.00045126651
0.26044934	0.024294911	0.00045960429
0.26058083	0.023725188	0.00045691666
0.26071231	0.023555907	0.00045758043
0.26084380	0.023888367	0.00045793452
0.26097529	0.023237606	0.00045521877
0.26110678	0.023676193	0.00045824083
0.26123827	0.022924416	0.00045648455
0.26136976	0.022956292	0.00045598380
0.26150125	0.023110076	0.00045571345
0.26163274	0.023086900	0.00045700272
0.26176422	0.022632341	0.00045320064
0.26189571	0.023373513	0.00046297951
0.26202720	0.022931470	0.00045760456
0.26215869	0.023417643	0.00046040361
0.26229018	0.022884112	0.00046072124
0.26242167	0.022733872	0.00045839774
0.26255316	0.022689714	0.00045674791
0.26268465	0.023001171	0.00046591230
0.26281613	0.022898145	0.00046032277
0.26294762	0.022668195	0.00045961391
0.26307911	0.023189852	0.00046509374
0.26321060	0.023009150	0.00046735071
0.26334209	0.022867577	0.00046844691
0.26347358	0.022994357	0.00046573716
0.26360507	0.023212406	0.00046833146
0.26373655	0.023052665	0.00046764500
0.26386804	0.022943939	0.00046742604
0.26399953	0.023027302	0.00047116875
0.26413102	0.022045624	0.00046115482
0.26426251	0.022596695	0.00046793940
0.26439400	0.023978248	0.00047808941
0.26452549	0.022090756	0.00046654572
0.26465698	0.023064414	0.00047515452
0.26478846	0.022539836	0.00046792340
0.26491995	0.023342214	0.00048061995
0.26505144	0.023077284	0.00047447012
0.26518293	0.023574927	0.00048013750
0.26531442	0.022980030	0.00047849216
0.26544591	0.023376777	0.00047792643
[truncated: 567 more rows]
