# Supplementary material for: Invariant surface glycoprotein 65 of Trypanosoma brucei is a complement C3 receptor
Source: Nat Commun. 2022 Aug 29;13:5085. doi: 10.1038/s41467-022-32728-9 (PMC9424271; doi:10.1038/s41467-022-32728-9)
Supplement: Supplementary file 4 — supplementary data 2 [file 41467_2022_32728_MOESM4_ESM.zip › b21-414646_00192.dat]

0.0026000000	40.758813	0.13902197
0.0027314887	29.607958	0.10883881
0.0028629774	22.862361	0.091449446
0.0029944661	17.858056	0.077567510
0.0031259548	12.743745	0.060213913
0.0032574435	11.264134	0.058597466
0.0033889322	9.0056311	0.049529361
0.0035204209	11.804916	0.049373077
0.0036519096	12.717572	0.047554372
0.0037833983	10.270317	0.040290626
0.0039148870	8.4696503	0.035304310
0.0040463757	6.8398951	0.030522170
0.0041778644	5.6389114	0.025975288
0.0043093531	4.6355823	0.023123059
0.0044408418	3.8855818	0.020360669
0.0045723305	3.1928369	0.018456629
0.0047038192	2.9812254	0.017069328
0.0048353079	2.5337826	0.015276784
0.0049667966	2.2685877	0.014403514
0.0050982853	1.9155974	0.012538469
0.0052297740	1.7658779	0.012195883
0.0053612627	1.5611722	0.011073536
0.0054927514	1.4407765	0.010355923
0.0056242401	1.2774811	0.0097231932
0.0057557288	1.2072537	0.0091902740
0.0058872175	1.0951276	0.0086359115
0.0060187062	1.0536341	0.0084482893
0.0061501949	0.92728057	0.0075914851
0.0062816836	0.91206297	0.0076989959
0.0064131723	0.83724962	0.0072311164
0.0065446610	0.80318713	0.0069810694
0.0066761496	0.77412696	0.0068213624
0.0068076383	0.73051389	0.0064761463
0.0069391270	0.70256133	0.0064531253
0.0070706157	0.68177095	0.0062563593
0.0072021044	0.65025466	0.0060426744
0.0073335931	0.62923679	0.0059183144
0.0074650818	0.59134906	0.0055703432
0.0075965705	0.57559903	0.0055412703
0.0077280592	0.55539387	0.0054206055
0.0078595479	0.50889190	0.0050646667
0.0079910366	0.50870036	0.0050938849
0.0081225253	0.47722266	0.0047926388
0.0082540140	0.45623284	0.0047127066
0.0083855027	0.45604990	0.0047297801
0.0085169914	0.42984024	0.0044980484
0.0086484801	0.41335907	0.0043788921
0.0087799688	0.39841356	0.0042231753
0.0089114575	0.38725542	0.0041856280
0.0090429462	0.37101803	0.0040682878
0.0091744349	0.35256359	0.0039317186
0.0093059236	0.33424710	0.0037831483
0.0094374123	0.32155284	0.0036860398
0.0095689010	0.30800729	0.0035494700
0.0097003897	0.29962253	0.0035291252
0.0098318784	0.28921769	0.0034177321
0.0099633671	0.28051923	0.0033296198
0.010094856	0.26359967	0.0032177422
0.010226345	0.25044396	0.0030619459
0.010357833	0.24561998	0.0031106093
0.010489322	0.22718773	0.0029040837
0.010620811	0.22097924	0.0028431322
0.010752299	0.21286297	0.0027792591
0.010883788	0.20115973	0.0026456936
0.011015277	0.19262162	0.0026356865
0.011146765	0.18107063	0.0024764726
0.011278254	0.17383147	0.0024171251
0.011409743	0.16864383	0.0023559491
0.011541231	0.15785018	0.0022453998
0.011672720	0.15758253	0.0022488854
0.011804209	0.14095160	0.0020466493
0.011935698	0.14003446	0.0020348344
0.012067186	0.13694515	0.0020013860
0.012198675	0.12570452	0.0018554288
0.012330164	0.12333177	0.0018409777
0.012461652	0.11831356	0.0017822269
0.012593141	0.11253288	0.0016997835
0.012724630	0.10768367	0.0016623868
0.012856118	0.097658911	0.0015334261
0.012987607	0.096736463	0.0015444738
0.013119096	0.093598364	0.0014843799
0.013250585	0.091624321	0.0014536203
0.013382073	0.089412241	0.0014417540
0.013513562	0.085937326	0.0013900687
0.013645051	0.082126012	0.0013687655
0.013776539	0.083061733	0.0013696019
0.013908028	0.083132432	0.0013468122
0.014039517	0.077787959	0.0012966411
0.014171005	0.073755531	0.0012551402
0.014302494	0.075132325	0.0012674332
0.014433983	0.071346327	0.0012367389
0.014565472	0.072899204	0.0012238566
0.014696960	0.072156793	0.0012245745
0.014828449	0.068798623	0.0011786611
0.014959938	0.069766285	0.0011934889
0.015091426	0.065648655	0.0011612210
0.015222915	0.064423092	0.0011209441
0.015354404	0.064877798	0.0011298838
0.015485892	0.064957087	0.0011199387
0.015617381	0.061907081	0.0010972741
0.015748870	0.061466121	0.0010934047
0.015880359	0.061956183	0.0010798124
0.016011847	0.062028159	0.0010812311
0.016143336	0.054316457	0.0010030762
0.016274825	0.052339105	0.00098732201
0.016406313	0.054263087	0.00099567680
0.016537802	0.054931476	0.00099526966
0.016669291	0.055639884	0.00099880414
0.016800779	0.056135058	0.0010000050
0.016932268	0.058182922	0.0010143257
0.017063757	0.059190142	0.0010197250
0.017195246	0.060775920	0.0010240636
0.017326734	0.057999364	0.0010023189
0.017458223	0.056590510	0.00098269532
0.017589712	0.056557999	0.00097700288
0.017721200	0.056962612	0.00098589235
0.017852689	0.055221276	0.00094895630
0.017984178	0.055617957	0.00096306793
0.018115666	0.054809539	0.00095090896
0.018247155	0.054404967	0.00094174719
0.018378644	0.052038798	0.00092419204
0.018510133	0.052860200	0.00091930541
0.018641621	0.050676859	0.00089859882
0.018773110	0.050336873	0.00089215280
0.018904599	0.050431631	0.00089215863
0.019036087	0.052217387	0.00090373897
0.019167576	0.049602446	0.00087324949
0.019299065	0.048823025	0.00086127662
0.019430553	0.047839896	0.00085931185
0.019562042	0.048194587	0.00085259499
0.019693531	0.047631076	0.00084819555
0.019825019	0.047615170	0.00084049786
0.019956508	0.045427061	0.00081726492
0.020087997	0.044524203	0.00081498349
0.020219486	0.045207787	0.00081421965
0.020350974	0.044978741	0.00081557233
0.020482463	0.045360777	0.00080495500
0.020613952	0.043463177	0.00078803357
0.020745440	0.044647103	0.00080297312
0.020876929	0.044310984	0.00078858671
0.021008418	0.041145884	0.00076383512
0.021139906	0.041658519	0.00076645379
0.021271395	0.040956431	0.00075348379
0.021402884	0.040132860	0.00075095104
0.021534373	0.041177978	0.00075158516
0.021665861	0.041196178	0.00075138847
0.021797350	0.040333864	0.00074097324
0.021928839	0.039970750	0.00072909801
0.022060327	0.038009303	0.00072190301
0.022191816	0.037485605	0.00070633599
0.022323305	0.038526996	0.00071783054
0.022454793	0.039533413	0.00072163931
0.022586282	0.036831311	0.00069170974
0.022717771	0.036972484	0.00069857994
0.022849260	0.035995428	0.00068202932
0.022980748	0.036105906	0.00068571308
0.023112237	0.036175775	0.00067902979
0.023243726	0.036127599	0.00067581071
0.023375214	0.037783714	0.00069423305
0.023506703	0.037707776	0.00068907123
0.023638192	0.038323569	0.00069428881
0.023769680	0.038127981	0.00069088959
0.023901169	0.037284092	0.00068144372
0.024032658	0.037643519	0.00068359914
0.024164147	0.037020223	0.00067453830
0.024295635	0.036218429	0.00066483876
0.024427124	0.036992220	0.00066917723
0.024558613	0.036200104	0.00065720091
0.024690101	0.037182839	0.00067341218
0.024821590	0.036405797	0.00066045534
0.024953079	0.037259249	0.00066141580
0.025084567	0.037265621	0.00066419969
0.025216056	0.034981791	0.00063935850
0.025347545	0.036158367	0.00065439869
0.025479034	0.037153068	0.00065628179
0.025610522	0.036107049	0.00064054662
0.025742011	0.036229174	0.00064497046
0.025873500	0.035961969	0.00063960094
0.026004988	0.034789894	0.00063307425
0.026136477	0.034307765	0.00062622130
0.026267966	0.035779466	0.00063075408
0.026399454	0.034920882	0.00062775171
0.026530943	0.035351558	0.00062510450
0.026662432	0.036268580	0.00063597672
0.026793920	0.035311108	0.00062420872
0.026925409	0.035570460	0.00062215243
0.027056898	0.035012728	0.00062164339
0.027188387	0.033901403	0.00060361601
0.027319875	0.034745587	0.00061669113
0.027451364	0.035352886	0.00061712227
0.027582853	0.033298829	0.00059599025
0.027714341	0.035307525	0.00061355450
0.027845830	0.034606733	0.00060488462
0.027977319	0.034518097	0.00060661672
0.028108807	0.033748517	0.00059475148
0.028240296	0.033824172	0.00059546493
0.028371785	0.034128569	0.00059706297
0.028503274	0.034876852	0.00059997291
0.028634762	0.034215491	0.00059230688
0.028766251	0.033276507	0.00058727409
0.028897740	0.032963322	0.00057804319
0.029029228	0.034475734	0.00059325730
0.029160717	0.032809678	0.00058065613
0.029292206	0.033366761	0.00057944631
0.029423694	0.033083414	0.00058079675
0.029555183	0.032789415	0.00056855143
0.029686672	0.033711818	0.00058119513
0.029818161	0.033367964	0.00057684623
0.029949649	0.033170492	0.00057125891
0.030081138	0.032070447	0.00056374388
0.030212627	0.032740459	0.00056429000
0.030344115	0.033049348	0.00056722756
0.030475604	0.033711344	0.00057181232
0.030607093	0.032143741	0.00055665122
0.030738581	0.032831946	0.00056334080
0.030870070	0.032017559	0.00055243180
0.031001559	0.032205121	0.00055176973
0.031133048	0.033164738	0.00056210605
0.031264536	0.031817145	0.00054826725
0.031396025	0.032545299	0.00055578266
0.031527514	0.032651278	0.00055330120
0.031659002	0.033033391	0.00055315513
0.031790491	0.032715680	0.00055349136
0.031921980	0.031959417	0.00054342416
0.032053468	0.032017422	0.00054557727
0.032184957	0.031229678	0.00053402595
0.032316446	0.031557749	0.00053498530
0.032447935	0.031928437	0.00054156328
0.032579423	0.031002737	0.00053167934
0.032710912	0.031147893	0.00053263828
0.032842401	0.032090838	0.00053646825
0.032973889	0.030988185	0.00052606970
0.033105378	0.031752090	0.00053397828
0.033236867	0.031492942	0.00053025861
0.033368355	0.030518932	0.00053014722
0.033499844	0.031302140	0.00053455793
0.033631333	0.030807672	0.00053126622
0.033762822	0.030405863	0.00053376986
0.033894310	0.031185294	0.00053782105
0.034025799	0.030063749	0.00053030885
0.034157288	0.030444120	0.00053427558
0.034288776	0.030920661	0.00053729342
0.034420265	0.029688209	0.00053321168
0.034551754	0.029892752	0.00053012692
0.034683242	0.030438905	0.00053611777
0.034814731	0.030590019	0.00053428203
0.034946220	0.030088577	0.00053079876
0.035077708	0.030095494	0.00053608783
0.035209197	0.030225325	0.00053490425
0.035340686	0.029312733	0.00052528531
0.035472175	0.028939230	0.00053314536
0.035603663	0.029805438	0.00054230204
0.035735152	0.029130592	0.00054280926
0.035866641	0.029661894	0.00054821796
0.035998129	0.029126742	0.00054108493
0.036129618	0.028846780	0.00054282795
0.036261107	0.029000118	0.00053948544
0.036392595	0.028825265	0.00054847219
0.036524084	0.030409560	0.00055653296
0.036655573	0.029503323	0.00054570247
0.036787062	0.028488566	0.00054497974
0.036918550	0.030108735	0.00055033783
0.037050039	0.029393305	0.00055270088
0.037181528	0.029016746	0.00054497733
0.037313016	0.029193241	0.00054836620
0.037444505	0.028995365	0.00055026744
0.037575994	0.029607572	0.00055186433
0.037707482	0.028082916	0.00054597242
0.037838971	0.028663302	0.00055259616
0.037970460	0.028387882	0.00054512842
0.038101949	0.027975524	0.00054608632
0.038233437	0.029038602	0.00055004446
0.038364926	0.029152289	0.00054525133
0.038496415	0.029657553	0.00054828143
0.038627903	0.028793780	0.00053540060
0.038759392	0.029084205	0.00054113396
0.038890881	0.030031596	0.00054304897
0.039022369	0.029641966	0.00053934670
0.039153858	0.029965463	0.00053921131
0.039285347	0.029059648	0.00052916293
0.039416836	0.029218482	0.00053424445
0.039548324	0.029350096	0.00053333565
0.039679813	0.029472123	0.00052921677
0.039811302	0.029770263	0.00053513036
0.039942790	0.030350344	0.00053717867
0.040074279	0.029011688	0.00052982672
0.040205768	0.029179523	0.00052555477
0.040337256	0.029101637	0.00052378089
0.040468745	0.028883055	0.00052402790
0.040600234	0.029206350	0.00052410789
0.040731723	0.028878242	0.00052126148
0.040863211	0.030252485	0.00053347231
0.040994700	0.029574400	0.00052488049
0.041126189	0.030049787	0.00053112424
0.041257677	0.029466224	0.00052179937
0.041389166	0.029212267	0.00052137836
0.041520655	0.029006803	0.00051987961
0.041652143	0.029042935	0.00051812380
0.041783632	0.030285820	0.00052793621
0.041915121	0.028832478	0.00051593665
0.042046610	0.028766292	0.00051685823
0.042178098	0.029831310	0.00052334750
0.042309587	0.029043416	0.00051608689
0.042441076	0.029459022	0.00051868622
0.042572564	0.029260648	0.00051712383
0.042704053	0.029361599	0.00051295388
0.042835542	0.029491342	0.00051958093
0.042967030	0.029603757	0.00051831545
0.043098519	0.029407633	0.00051711404
0.043230008	0.029301540	0.00051487230
0.043361496	0.029815900	0.00051363971
0.043492985	0.028804102	0.00051205573
0.043624474	0.029952413	0.00051559434
0.043755963	0.030451028	0.00052367446
0.043887451	0.029118797	0.00051003945
0.044018940	0.029438531	0.00050903341
0.044150429	0.028059161	0.00050646538
0.044281917	0.029790983	0.00051233542
0.044413406	0.028765732	0.00050843185
0.044544895	0.029185243	0.00050585171
0.044676383	0.029211569	0.00050739638
0.044807872	0.029562224	0.00051195400
0.044939361	0.029192687	0.00050585109
0.045070850	0.028957612	0.00050417629
0.045202338	0.028984565	0.00050381416
0.045333827	0.029867338	0.00050720840
0.045465316	0.029227239	0.00050727638
0.045596804	0.029302851	0.00050559330
0.045728293	0.028992032	0.00050278281
0.045859782	0.029448848	0.00050600550
0.045991270	0.029205211	0.00050095190
0.046122759	0.029089831	0.00050328432
0.046254248	0.029140121	0.00050981994
0.046385737	0.028914183	0.00050926066
0.046517225	0.029251126	0.00051444767
0.046648714	0.029226056	0.00051713031
0.046780203	0.030058173	0.00052961082
0.046911691	0.029423981	0.00052348969
0.047043180	0.030181246	0.00052760118
0.047174669	0.029705766	0.00052676505
0.047306157	0.028813291	0.00052255130
0.047437646	0.029427172	0.00052774735
0.047569135	0.029661336	0.00053311357
0.047700624	0.029496845	0.00052752941
0.047832112	0.029258221	0.00053138117
0.047963601	0.029439038	0.00052867189
0.048095090	0.030558859	0.00054252133
0.048226578	0.030168072	0.00054063919
0.048358067	0.029854438	0.00053540794
0.048489556	0.029193391	0.00053230299
0.048621044	0.030300232	0.00054051822
0.048752533	0.029658266	0.00053982817
0.048884022	0.029492193	0.00053807695
0.049015511	0.029047275	0.00053304812
0.049146999	0.028964080	0.00053262378
0.049278488	0.029420934	0.00053696807
0.049409977	0.029631288	0.00054318001
0.049541465	0.029699614	0.00054019114
0.049672954	0.029321937	0.00053941235
0.049804443	0.029232518	0.00053716918
0.049935931	0.028656159	0.00053517865
0.050067420	0.029342956	0.00054131559
0.050198909	0.028556927	0.00053584151
0.050330398	0.029307229	0.00053965617
0.050461886	0.030292723	0.00054759111
0.050593375	0.029087875	0.00053967983
0.050724864	0.029682566	0.00054730182
0.050856352	0.029633639	0.00054691399
0.050987841	0.029713106	0.00054525834
0.051119330	0.030167971	0.00054934534
0.051250818	0.029594880	0.00054811771
0.051382307	0.029905496	0.00055179436
0.051513796	0.029116946	0.00054175310
0.051645284	0.028876911	0.00054000650
0.051776773	0.029265133	0.00054389674
0.051908262	0.030359854	0.00055415218
0.052039751	0.030019729	0.00055402206
0.052171239	0.030097489	0.00055344430
0.052302728	0.029284979	0.00055000012
0.052434217	0.029025945	0.00054396540
0.052565705	0.029050991	0.00054683580
0.052697194	0.028934423	0.00054487544
0.052828683	0.028794496	0.00054575295
0.052960171	0.029401409	0.00054791971
0.053091660	0.029216505	0.00054558023
0.053223149	0.029678340	0.00055375392
0.053354638	0.029554978	0.00055135194
0.053486126	0.029349133	0.00055204962
0.053617615	0.028330991	0.00054156296
0.053749104	0.029915971	0.00055432517
0.053880592	0.029626372	0.00055098718
0.054012081	0.030300948	0.00056185802
0.054143570	0.029399672	0.00055362590
0.054275058	0.030376494	0.00055866281
0.054406547	0.030613648	0.00056037157
0.054538036	0.028975875	0.00055157320
0.054669525	0.029030212	0.00054846160
0.054801013	0.030095532	0.00056213093
0.054932502	0.029382701	0.00055586634
0.055063991	0.029024963	0.00054761406
0.055195479	0.028892704	0.00055215245
0.055326968	0.029599870	0.00055525272
0.055458457	0.028335670	0.00054988644
0.055589945	0.029676279	0.00055657328
0.055721434	0.029046305	0.00055039369
0.055852923	0.028699987	0.00055282794
0.055984412	0.029846363	0.00056066505
0.056115900	0.030104709	0.00056183012
0.056247389	0.029501628	0.00055832773
0.056378878	0.029716821	0.00055688856
0.056510366	0.029341133	0.00055834507
0.056641855	0.028855123	0.00055074772
0.056773344	0.028748795	0.00055325557
0.056904832	0.029676797	0.00056001071
0.057036321	0.029472092	0.00055418776
0.057167810	0.028641869	0.00055207566
0.057299299	0.028041869	0.00054566868
0.057430787	0.027946851	0.00054224944
0.057562276	0.029360364	0.00055875177
0.057693765	0.029688750	0.00055163419
0.057825253	0.029377171	0.00055770551
0.057956742	0.029515916	0.00055799987
0.058088231	0.029023324	0.00055280330
0.058219719	0.029876967	0.00056291541
0.058351208	0.029309657	0.00055032043
0.058482697	0.029836922	0.00055856001
0.058614186	0.028055000	0.00054414345
0.058745674	0.028449930	0.00054193297
0.058877163	0.029182232	0.00055068783
0.059008652	0.029632889	0.00054973198
0.059140140	0.030539835	0.00056122436
0.059271629	0.029484886	0.00054909690
0.059403118	0.029594516	0.00054891043
0.059534606	0.029222258	0.00054931637
0.059666095	0.027950207	0.00053252856
0.059797584	0.029604930	0.00054766095
0.059929072	0.029065438	0.00054495484
0.060060561	0.028822210	0.00053992520
0.060192050	0.029150086	0.00054551132
0.060323539	0.028623008	0.00053674940
0.060455027	0.028516091	0.00053808566
0.060586516	0.029227115	0.00054507306
0.060718005	0.030607863	0.00055155632
0.060849493	0.028612880	0.00053853701
0.060980982	0.029281371	0.00054212214
0.061112471	0.028776781	0.00053838833
0.061243959	0.028800502	0.00054311488
0.061375448	0.029271691	0.00053923203
0.061506937	0.028317095	0.00053541788
0.061638426	0.030046332	0.00054616927
0.061769914	0.029560888	0.00054265983
0.061901403	0.028878275	0.00054001174
0.062032892	0.030249961	0.00054636335
0.062164380	0.030097566	0.00054699744
0.062295869	0.028469668	0.00053580897
0.062427358	0.028248329	0.00053079756
0.062558846	0.029790203	0.00054822786
0.062690335	0.028628826	0.00053160790
0.062821824	0.030207575	0.00054647902
0.062953313	0.029252863	0.00053948736
0.063084801	0.028945579	0.00053615234
0.063216290	0.029160888	0.00054196612
0.063347779	0.029665935	0.00054140498
0.063479267	0.028796508	0.00053192028
0.063610756	0.028476134	0.00053426811
0.063742245	0.029802117	0.00054204810
0.063873733	0.029057231	0.00054151435
0.064005222	0.028947357	0.00053414037
0.064136711	0.029865132	0.00054099166
0.064268200	0.028422575	0.00053054992
0.064399688	0.029255946	0.00053464118
0.064531177	0.029456639	0.00054011257
0.064662666	0.029192986	0.00053453983
0.064794154	0.028989102	0.00053361244
0.064925643	0.029196411	0.00053653398
0.065057132	0.028381743	0.00052862143
0.065188620	0.029254611	0.00053784029
0.065320109	0.029663525	0.00053649092
0.065451598	0.029831291	0.00053891406
0.065583087	0.028557370	0.00052955258
0.065714575	0.029716857	0.00053710927
0.065846064	0.029824745	0.00053952777
0.065977553	0.028124084	0.00052531710
0.066109041	0.029028645	0.00053007750
0.066240530	0.028412530	0.00052936013
0.066372019	0.029680207	0.00053506109
0.066503507	0.028962289	0.00053065668
0.066634996	0.028612915	0.00052549602
0.066766485	0.028373617	0.00052551431
0.066897973	0.028857405	0.00053036085
0.067029462	0.029265695	0.00053287148
0.067160951	0.029472804	0.00053593053
0.067292440	0.028463554	0.00052358450
0.067423928	0.028498933	0.00052100481
0.067555417	0.028459518	0.00052550081
0.067686906	0.029017796	0.00052800108
0.067818394	0.029030081	0.00052837623
0.067949883	0.028744698	0.00052606995
0.068081372	0.028701413	0.00052446467
0.068212860	0.028691943	0.00052572776
0.068344349	0.028762945	0.00052436847
0.068475838	0.029655583	0.00053079265
0.068607327	0.029523140	0.00053126932
0.068738815	0.028944175	0.00052234239
0.068870304	0.029137373	0.00052848323
0.069001793	0.029693459	0.00053138509
0.069133281	0.028012705	0.00051747490
0.069264770	0.028710142	0.00052579462
0.069396259	0.028918654	0.00052033320
0.069527747	0.028733733	0.00052475441
0.069659236	0.029458935	0.00052898397
0.069790725	0.029495125	0.00052750237
0.069922214	0.028668082	0.00052320732
0.070053702	0.028601007	0.00051727861
0.070185191	0.029583865	0.00053017785
0.070316680	0.029624677	0.00052633266
0.070448168	0.028458812	0.00051988317
0.070579657	0.029363615	0.00052687407
0.070711146	0.028918539	0.00051942318
0.070842634	0.029812235	0.00053052804
0.070974123	0.027736996	0.00051133035
0.071105612	0.028062160	0.00051365645
0.071237101	0.028319447	0.00051726350
0.071368589	0.028568769	0.00051296741
0.071500078	0.028480009	0.00051972769
0.071631567	0.027783476	0.00051302833
0.071763055	0.028751279	0.00051815921
0.071894544	0.027644536	0.00050967259
0.072026033	0.026939342	0.00050017838
0.072157521	0.028029396	0.00051547869
0.072289010	0.027928097	0.00051139405
0.072420499	0.028008118	0.00051159449
0.072551988	0.027814012	0.00050944289
0.072683476	0.028573041	0.00051352701
0.072814965	0.027509905	0.00050719044
0.072946454	0.027919241	0.00051147402
0.073077942	0.027913216	0.00050770037
0.073209431	0.027498413	0.00050711191
0.073340920	0.027794707	0.00050668622
0.073472408	0.027562307	0.00050731624
0.073603897	0.027185699	0.00050613507
0.073735386	0.027179529	0.00050120343
0.073866875	0.027627448	0.00050576827
0.073998363	0.027505472	0.00050527195
0.074129852	0.027455151	0.00050550674
0.074261341	0.027267868	0.00050395725
0.074392829	0.027554083	0.00050319170
0.074524318	0.027956627	0.00050853557
0.074655807	0.027099350	0.00049817898
0.074787295	0.027882415	0.00050688926
0.074918784	0.027898408	0.00050692166
0.075050273	0.026567085	0.00049392080
0.075181761	0.027533378	0.00050328460
0.075313250	0.027467718	0.00050399486
0.075444739	0.027396653	0.00050079800
0.075576228	0.027158021	0.00050250756
0.075707716	0.027322344	0.00050079787
0.075839205	0.026175988	0.00049093002
0.075970694	0.027675769	0.00050267200
0.076102182	0.027363006	0.00049776349
0.076233671	0.026600044	0.00049560241
0.076365160	0.027099399	0.00049584292
0.076496648	0.026633363	0.00049491508
0.076628137	0.027884085	0.00050536185
0.076759626	0.028634682	0.00050667324
0.076891115	0.028033723	0.00050444214
0.077022603	0.026355781	0.00048903650
0.077154092	0.026244945	0.00048898899
0.077285581	0.026467697	0.00049257935
0.077417069	0.027264287	0.00049724733
0.077548558	0.026939131	0.00049709309
0.077680047	0.027518378	0.00049799848
0.077811535	0.027097621	0.00049407860
0.077943024	0.027713996	0.00050068211
0.078074513	0.026891779	0.00048989318
0.078206002	0.027132440	0.00049706403
0.078337490	0.026908778	0.00049004066
0.078468979	0.027051060	0.00049129450
0.078600468	0.026442715	0.00048984532
0.078731956	0.026457684	0.00048870372
0.078863445	0.027363771	0.00049691759
0.078994934	0.026380531	0.00048651976
0.079126422	0.026322791	0.00048549493
0.079257911	0.026816424	0.00049183427
0.079389400	0.025897656	0.00048137284
0.079520889	0.026754786	0.00048968866
0.079652377	0.026907254	0.00049027459
0.079783866	0.027643578	0.00049450874
0.079915355	0.026437377	0.00048889571
0.080046843	0.026121716	0.00048122005
0.080178332	0.026888726	0.00048967067
0.080309821	0.026720291	0.00048922072
0.080441309	0.025917828	0.00047782408
0.080572798	0.025974793	0.00048325902
0.080704287	0.025796690	0.00048157483
0.080835776	0.026088996	0.00048228814
0.080967264	0.027448281	0.00049490033
0.081098753	0.026230880	0.00048058183
0.081230242	0.026524569	0.00048648876
0.081361730	0.026978971	0.00048848785
0.081493219	0.026986433	0.00048696020
0.081624708	0.026257886	0.00048382098
0.081756196	0.026708915	0.00048023247
0.081887685	0.026990080	0.00048958780
0.082019174	0.026461613	0.00048302552
0.082150663	0.027078182	0.00048895368
0.082282151	0.025778666	0.00047989955
0.082413640	0.026040069	0.00047686675
0.082545129	0.025951686	0.00047808917
0.082676617	0.026475006	0.00048193578
0.082808106	0.026306338	0.00047971332
0.082939595	0.026229265	0.00048134945
0.083071083	0.025726268	0.00047319691
0.083202572	0.025768420	0.00047473078
0.083334061	0.026461811	0.00048460743
0.083465549	0.026483087	0.00047887548
0.083597038	0.026002079	0.00048057862
0.083728527	0.026658242	0.00047822706
0.083860016	0.026552088	0.00048096111
0.083991504	0.025858967	0.00047684877
0.084122993	0.026722812	0.00048082068
0.084254482	0.027249895	0.00048564625
0.084385970	0.026696277	0.00048128584
0.084517459	0.026509955	0.00047905743
0.084648948	0.026203971	0.00047934931
0.084780436	0.024844140	0.00046442797
0.084911925	0.026272478	0.00047719709
0.085043414	0.025515205	0.00047051088
0.085174903	0.025936447	0.00047163277
0.085306391	0.025997839	0.00047779647
0.085437880	0.025539610	0.00047005736
0.085569369	0.025879940	0.00047346323
0.085700857	0.026811640	0.00047836467
0.085832346	0.026387493	0.00047468221
0.085963835	0.026950928	0.00048328422
0.086095323	0.026496120	0.00047604394
0.086226812	0.026079545	0.00047287222
0.086358301	0.026255141	0.00047346153
0.086489790	0.026183572	0.00047351040
0.086621278	0.026361976	0.00047447320
0.086752767	0.025756731	0.00047016501
0.086884256	0.026356399	0.00047247751
0.087015744	0.025347564	0.00046568220
0.087147233	0.025908501	0.00046832975
0.087278722	0.026542310	0.00047768628
0.087410210	0.026171112	0.00047224612
0.087541699	0.026138561	0.00047118726
0.087673188	0.026045919	0.00047266767
0.087804677	0.026341265	0.00047154430
0.087936165	0.025604659	0.00046636360
0.088067654	0.025907908	0.00047008605
0.088199143	0.025368398	0.00046289407
0.088330631	0.026053494	0.00047030607
0.088462120	0.025912402	0.00046692386
0.088593609	0.026854937	0.00047822876
0.088725097	0.025998473	0.00046765613
0.088856586	0.025100551	0.00046027213
0.088988075	0.025341370	0.00046438071
0.089119564	0.025841394	0.00046543898
0.089251052	0.024889925	0.00046111972
0.089382541	0.024491734	0.00045575373
0.089514030	0.025542243	0.00046226313
0.089645518	0.025746578	0.00046356491
0.089777007	0.025197819	0.00045933335
0.089908496	0.025835556	0.00046698931
0.090039984	0.025636593	0.00046331685
0.090171473	0.025169802	0.00045817033
0.090302962	0.025889720	0.00046728033
0.090434451	0.025480306	0.00046025920
0.090565939	0.026023392	0.00046668426
0.090697428	0.026226304	0.00046926585
0.090828917	0.025697778	0.00045887982
0.090960405	0.025463403	0.00046256641
0.091091894	0.024873572	0.00045727436
0.091223383	0.025203120	0.00046069731
0.091354871	0.025202635	0.00046004779
0.091486360	0.024752959	0.00046479795
0.091617849	0.025082402	0.00047110696
0.091749337	0.025192551	0.00047747241
0.091880826	0.025459507	0.00048185410
0.092012315	0.025812333	0.00048727275
0.092143804	0.025174394	0.00048112526
0.092275292	0.025314912	0.00048547950
0.092406781	0.025268919	0.00048905183
0.092538270	0.025496809	0.00049268414
0.092669758	0.024896895	0.00049153541
0.092801247	0.024620473	0.00047382401
0.092932736	0.024421140	0.00047318333
0.093064224	0.026042617	0.00048315163
0.093195713	0.025128969	0.00047228073
0.093327202	0.024539356	0.00046764239
0.093458691	0.025078919	0.00046674203
0.093590179	0.024255901	0.00046470141
0.093721668	0.025597140	0.00047308002
0.093853157	0.025115389	0.00046734125
0.093984645	0.025069872	0.00046551337
0.094116134	0.024555841	0.00046168510
0.094247623	0.024824326	0.00046256222
0.094379111	0.024175455	0.00045835933
0.094510600	0.024647774	0.00046079816
0.094642089	0.024841955	0.00046253147
0.094773578	0.024641391	0.00045831353
0.094905066	0.025212570	0.00046534426
0.095036555	0.025459900	0.00046829071
0.095168044	0.024952627	0.00045878032
0.095299532	0.024444526	0.00045730378
0.095431021	0.025394419	0.00046269484
0.095562510	0.024939431	0.00045995125
0.095693998	0.025015837	0.00046244912
0.095825487	0.024754415	0.00045468536
0.095956976	0.025058864	0.00046055603
0.096088465	0.024695310	0.00045443039
0.096219953	0.024864832	0.00045895400
0.096351442	0.024792867	0.00045924888
0.096482931	0.024691448	0.00045503210
0.096614419	0.025684146	0.00046223452
0.096745908	0.024425656	0.00045496572
0.096877397	0.024435035	0.00045185005
0.097008885	0.024901335	0.00045613773
0.097140374	0.024661190	0.00045276489
0.097271863	0.024807444	0.00045437446
0.097403352	0.024457641	0.00045071693
0.097534840	0.024944632	0.00045311908
0.097666329	0.024601528	0.00045377639
0.097797818	0.024233416	0.00044538682
0.097929306	0.024181924	0.00044808074
0.098060795	0.024058244	0.00044510328
0.098192284	0.024645360	0.00044521318
0.098323772	0.023709674	0.00044254611
0.098455261	0.025051688	0.00044772007
0.098586750	0.025024808	0.00044749341
0.098718239	0.024860196	0.00044531941
0.098849727	0.024005216	0.00043879228
0.098981216	0.025003908	0.00044583256
0.099112705	0.024621354	0.00044383081
0.099244193	0.023855658	0.00043664932
0.099375682	0.023700910	0.00043621643
0.099507171	0.023817713	0.00043646397
0.099638659	0.024068116	0.00044120431
0.099770148	0.024180859	0.00044175031
0.099901637	0.025230576	0.00044616575
0.10003313	0.024142649	0.00044098590
0.10016461	0.024201572	0.00044051006
0.10029610	0.024622015	0.00044656643
0.10042759	0.024347345	0.00044166356
0.10055908	0.024159548	0.00044087190
0.10069057	0.023649592	0.00043749223
0.10082206	0.024643879	0.00044265867
0.10095355	0.024517485	0.00044592651
0.10108504	0.023986295	0.00043689275
0.10121652	0.024092112	0.00043651240
0.10134801	0.023788450	0.00043855506
0.10147950	0.024059366	0.00043879314
0.10161099	0.023711238	0.00043597089
0.10174248	0.023997343	0.00043911798
0.10187397	0.024365665	0.00043805826
0.10200546	0.024808075	0.00044394430
0.10213694	0.024499764	0.00043857883
0.10226843	0.023925596	0.00043584146
0.10239992	0.023455938	0.00043327723
0.10253141	0.024369638	0.00043500707
0.10266290	0.024254522	0.00044034010
0.10279439	0.024457459	0.00043802169
0.10292588	0.023978459	0.00043489814
0.10305737	0.023681989	0.00043303797
0.10318885	0.024089655	0.00043484999
0.10332034	0.024013393	0.00043587100
0.10345183	0.023759735	0.00043344241
0.10358332	0.024090067	0.00043622343
0.10371481	0.023870479	0.00043204419
0.10384630	0.024441139	0.00043694455
0.10397779	0.023785711	0.00043082933
0.10410928	0.023929605	0.00043488002
0.10424076	0.024453073	0.00043769607
0.10437225	0.024368042	0.00043508317
0.10450374	0.023700035	0.00042859224
0.10463523	0.024196441	0.00043494915
0.10476672	0.023618384	0.00043156077
0.10489821	0.023529053	0.00042767294
0.10502970	0.023985885	0.00043177106
0.10516118	0.023870707	0.00042859501
0.10529267	0.024003757	0.00043479196
0.10542416	0.023392268	0.00042732479
0.10555565	0.023717420	0.00042787872
0.10568714	0.023634214	0.00042961902
0.10581863	0.023481079	0.00042704569
0.10595012	0.023819783	0.00042955264
0.10608161	0.025240555	0.00044204692
0.10621309	0.024544902	0.00043426646
0.10634458	0.023811490	0.00042746132
0.10647607	0.024044322	0.00043061671
0.10660756	0.024326529	0.00043177651
0.10673905	0.023067301	0.00042517279
0.10687054	0.023844297	0.00043273084
0.10700203	0.023172417	0.00043398801
0.10713352	0.024988794	0.00044939541
0.10726500	0.023532766	0.00044323098
0.10739649	0.023807830	0.00045149052
0.10752798	0.023278072	0.00044446406
0.10765947	0.023944418	0.00045415275
0.10779096	0.024225826	0.00045676248
0.10792245	0.023349639	0.00045568284
0.10805394	0.022886153	0.00045288085
0.10818542	0.024679787	0.00046504764
0.10831691	0.024456342	0.00046762532
0.10844840	0.023633618	0.00046000263
0.10857989	0.024157729	0.00046663027
0.10871138	0.023865825	0.00047001959
0.10884287	0.024392049	0.00047069681
0.10897436	0.023717560	0.00046575106
0.10910585	0.023940833	0.00047075762
0.10923733	0.023917673	0.00046860681
0.10936882	0.023938505	0.00047689261
0.10950031	0.023512031	0.00046956311
0.10963180	0.023556261	0.00047429664
0.10976329	0.023879466	0.00047680602
0.10989478	0.024375561	0.00048200061
0.11002627	0.024151172	0.00048517328
0.11015776	0.023630428	0.00047666908
0.11028924	0.024031214	0.00048308871
0.11042073	0.024619383	0.00049165681
0.11055222	0.023859852	0.00048117903
0.11068371	0.024032680	0.00048504381
0.11081520	0.023845312	0.00048341523
0.11094669	0.024484675	0.00049179519
0.11107818	0.023948491	0.00048901283
0.11120966	0.023555637	0.00048392825
0.11134115	0.023286288	0.00048706750
0.11147264	0.023821237	0.00048680920
0.11160413	0.023674192	0.00048805032
0.11173562	0.024250626	0.00049844432
0.11186711	0.024442851	0.00048236280
0.11199860	0.023526642	0.00047543307
0.11213009	0.023703816	0.00046808725
0.11226157	0.023948133	0.00046921677
0.11239306	0.023934553	0.00046706542
0.11252455	0.023238532	0.00045895212
0.11265604	0.024066271	0.00046490989
0.11278753	0.024325588	0.00046346923
0.11291902	0.023719531	0.00045803233
0.11305051	0.024335437	0.00046497523
0.11318200	0.024334676	0.00045968281
0.11331348	0.024170518	0.00046139739
0.11344497	0.024221804	0.00045947141
0.11357646	0.022892326	0.00044401247
0.11370795	0.024351609	0.00045715446
0.11383944	0.023220153	0.00044867456
0.11397093	0.024316612	0.00045622523
0.11410242	0.024217998	0.00045625140
0.11423390	0.024468458	0.00045104680
0.11436539	0.024820824	0.00046056076
0.11449688	0.023938975	0.00044634124
0.11462837	0.023697315	0.00045046842
0.11475986	0.023482675	0.00044363958
0.11489135	0.022957626	0.00043913640
0.11502284	0.024313211	0.00045272329
0.11515433	0.023745731	0.00044600835
0.11528581	0.023417146	0.00044271829
0.11541730	0.023505753	0.00044101439
0.11554879	0.024447662	0.00044661999
0.11568028	0.023549721	0.00044359533
0.11581177	0.022932323	0.00043791194
0.11594326	0.024227597	0.00044673883
0.11607475	0.024410494	0.00044713137
0.11620624	0.023710693	0.00043965889
0.11633772	0.023925616	0.00044389388
0.11646921	0.023250290	0.00043749200
0.11660070	0.023013912	0.00043500194
0.11673219	0.023603649	0.00043614280
0.11686368	0.023851914	0.00043760689
0.11699517	0.024819227	0.00044730558
0.11712666	0.023151532	0.00043301606
0.11725814	0.023070901	0.00043031656
0.11738963	0.023651902	0.00043482060
0.11752112	0.023452819	0.00043086704
0.11765261	0.023357209	0.00043077684
0.11778410	0.024411489	0.00044106940
0.11791559	0.024138470	0.00043512832
0.11804708	0.023299070	0.00042807934
0.11817857	0.024497372	0.00043764261
0.11831005	0.023721615	0.00042942140
0.11844154	0.024075306	0.00043289766
0.11857303	0.023324290	0.00042494501
0.11870452	0.023941314	0.00042928900
0.11883601	0.024596146	0.00043514609
0.11896750	0.023698741	0.00042869641
0.11909899	0.024039637	0.00043115825
0.11923048	0.023350964	0.00042195969
0.11936196	0.023946416	0.00042826058
0.11949345	0.023586779	0.00042167650
0.11962494	0.024376617	0.00042763291
0.11975643	0.023949564	0.00042712586
0.11988792	0.024029459	0.00042269229
0.12001941	0.023891694	0.00042219242
0.12015090	0.023505567	0.00042014518
0.12028239	0.023200313	0.00041936706
0.12041387	0.023785782	0.00042054240
0.12054536	0.023901670	0.00042116976
0.12067685	0.023323457	0.00041755330
0.12080834	0.023649110	0.00041975312
0.12093983	0.023460246	0.00041378056
0.12107132	0.023514920	0.00041997922
0.12120281	0.023584812	0.00041568632
0.12133429	0.023976949	0.00042037457
0.12146578	0.023205590	0.00041511930
0.12159727	0.023257486	0.00041390086
0.12172876	0.023510086	0.00041613321
0.12186025	0.023750478	0.00041586776
0.12199174	0.023541579	0.00041685695
0.12212323	0.023528071	0.00041515134
0.12225472	0.024584056	0.00042158214
0.12238620	0.023590433	0.00041774197
0.12251769	0.023263311	0.00041288219
0.12264918	0.023772817	0.00041576076
0.12278067	0.024150748	0.00042182804
0.12291216	0.023248024	0.00041166813
0.12304365	0.025035118	0.00042359746
0.12317514	0.023929538	0.00041525841
0.12330663	0.024471228	0.00042076923
0.12343811	0.023991173	0.00041728352
0.12356960	0.024130287	0.00041577204
0.12370109	0.023793216	0.00041558793
0.12383258	0.023719916	0.00041514616
0.12396407	0.024215872	0.00041575632
0.12409556	0.023510393	0.00041571058
0.12422705	0.024209399	0.00041643006
0.12435853	0.024050814	0.00041558265
0.12449002	0.023237540	0.00040889375
0.12462151	0.023292930	0.00041180787
0.12475300	0.023837865	0.00041432432
0.12488449	0.023685552	0.00041230808
0.12501598	0.024174118	0.00041696143
0.12514747	0.023327726	0.00040833399
0.12527896	0.023859161	0.00041249883
0.12541044	0.022913790	0.00040781103
0.12554193	0.024072825	0.00041465597
0.12567342	0.023575720	0.00041077093
0.12580491	0.023364312	0.00041065432
0.12593640	0.023625013	0.00040841689
0.12606789	0.023256486	0.00040943188
0.12619938	0.023620392	0.00040935440
0.12633087	0.023287840	0.00040992127
0.12646235	0.023050074	0.00040771256
0.12659384	0.023760471	0.00040687141
0.12672533	0.023864766	0.00041364257
0.12685682	0.023937262	0.00041091213
0.12698831	0.023589135	0.00041046002
0.12711980	0.023409000	0.00040680306
0.12725129	0.023619373	0.00040671250
0.12738277	0.023406560	0.00040815268
0.12751426	0.023917833	0.00041060378
0.12764575	0.023802307	0.00040790311
0.12777724	0.023838198	0.00040861376
0.12790873	0.024105174	0.00041126114
0.12804022	0.023494009	0.00040773813
0.12817171	0.023276463	0.00040500318
0.12830320	0.023969740	0.00040928988
0.12843468	0.023154162	0.00040512301
0.12856617	0.023099545	0.00040114160
0.12869766	0.024070835	0.00040943249
0.12882915	0.023719783	0.00040832381
0.12896064	0.023435278	0.00040367419
0.12909213	0.023452361	0.00040326345
0.12922362	0.022994149	0.00040190814
0.12935511	0.023780420	0.00040703498
0.12948659	0.023325484	0.00040462722
0.12961808	0.024758559	0.00041109239
0.12974957	0.024116988	0.00040726590
0.12988106	0.023776038	0.00040540303
0.13001255	0.024080959	0.00040720922
0.13014404	0.023395420	0.00040585980
0.13027553	0.023834357	0.00040583716
0.13040701	0.023408431	0.00040253768
0.13053850	0.024073355	0.00040859690
0.13066999	0.023428647	0.00040158557
0.13080148	0.024080605	0.00040849401
0.13093297	0.023752119	0.00040333589
0.13106446	0.023363702	0.00040116598
0.13119595	0.023623354	0.00040229467
0.13132744	0.023857157	0.00040513634
0.13145892	0.023441390	0.00040324076
0.13159041	0.024287614	0.00040644775
0.13172190	0.023945006	0.00040377630
0.13185339	0.023874576	0.00040434460
0.13198488	0.023337889	0.00039987003
0.13211637	0.023092085	0.00039883818
0.13224786	0.023847594	0.00040336198
0.13237935	0.023880423	0.00040353600
0.13251083	0.023479912	0.00040106088
0.13264232	0.023651468	0.00040255071
0.13277381	0.023268029	0.00040045852
0.13290530	0.023562012	0.00039999059
0.13303679	0.023730116	0.00040274813
0.13316828	0.022907514	0.00039740011
0.13329977	0.023390333	0.00039786508
0.13343125	0.022875935	0.00039787937
0.13356274	0.023430756	0.00039666229
0.13369423	0.023345112	0.00039853441
0.13382572	0.022972653	0.00039700449
0.13395721	0.023796899	0.00039897622
0.13408870	0.023005455	0.00039656128
0.13422019	0.024035812	0.00039992263
0.13435168	0.023575287	0.00040009551
0.13448316	0.023768340	0.00040122328
0.13461465	0.023363998	0.00039729413
0.13474614	0.024604731	0.00040599060
0.13487763	0.023422542	0.00039825454
0.13500912	0.023489869	0.00039820914
0.13514061	0.023888051	0.00040155424
0.13527210	0.023438089	0.00039898184
0.13540359	0.023516784	0.00039782567
0.13553507	0.023321376	0.00039595770
0.13566656	0.023916421	0.00039902597
0.13579805	0.023985738	0.00040130574
0.13592954	0.024048429	0.00040000305
0.13606103	0.023119870	0.00039614091
0.13619252	0.023901777	0.00039872477
0.13632401	0.023861938	0.00039639717
0.13645549	0.023304840	0.00039762991
0.13658698	0.023058851	0.00039306561
0.13671847	0.023071198	0.00039384954
0.13684996	0.022602549	0.00038927413
0.13698145	0.023591211	0.00039507653
0.13711294	0.023029470	0.00039252530
0.13724443	0.024183970	0.00040010246
0.13737592	0.024194960	0.00039873818
0.13750740	0.022637143	0.00039103402
0.13763889	0.023897036	0.00039539979
0.13777038	0.023258094	0.00039344361
0.13790187	0.023592086	0.00039545972
0.13803336	0.023947659	0.00039629134
0.13816485	0.023920228	0.00039706758
0.13829634	0.023377869	0.00039178166
0.13842783	0.024000675	0.00039763339
0.13855931	0.024314261	0.00040034807
0.13869080	0.023860340	0.00039634558
0.13882229	0.023847191	0.00039531408
0.13895378	0.024316455	0.00039698233
0.13908527	0.024202808	0.00039892440
0.13921676	0.023998020	0.00039536321
0.13934825	0.023523035	0.00039382703
0.13947973	0.023360737	0.00039168478
0.13961122	0.023161838	0.00038826507
0.13974271	0.023199764	0.00039061569
0.13987420	0.023460516	0.00039368597
0.14000569	0.023948701	0.00039265296
0.14013718	0.023548060	0.00039174973
0.14026867	0.023543053	0.00039322442
0.14040016	0.023530315	0.00039406315
0.14053164	0.023680277	0.00039439095
0.14066313	0.022890233	0.00038471847
0.14079462	0.023930326	0.00039623722
0.14092611	0.023325982	0.00038947453
0.14105760	0.024021195	0.00039452884
0.14118909	0.023858589	0.00039484132
0.14132058	0.022988183	0.00038433786
0.14145207	0.023431786	0.00038889747
0.14158355	0.023745899	0.00039160026
0.14171504	0.023868938	0.00039161425
0.14184653	0.023598493	0.00039130059
0.14197802	0.023717502	0.00038886230
0.14210951	0.023749487	0.00039025294
0.14224100	0.023561480	0.00038926610
0.14237249	0.023060183	0.00038581489
0.14250398	0.023377219	0.00039012216
0.14263546	0.023864730	0.00038907781
0.14276695	0.024046710	0.00039252661
0.14289844	0.023828188	0.00038976187
0.14302993	0.023364703	0.00038756670
0.14316142	0.022820763	0.00038322849
0.14329291	0.023654242	0.00038726485
0.14342440	0.023626177	0.00038940297
0.14355588	0.023339538	0.00038604891
0.14368737	0.023866820	0.00039001852
0.14381886	0.023505479	0.00038837646
0.14395035	0.022816408	0.00038065803
0.14408184	0.023433166	0.00038651408
0.14421333	0.022789509	0.00038379113
0.14434482	0.022908813	0.00038217151
0.14447631	0.023463468	0.00038561725
0.14460779	0.024012563	0.00038959575
0.14473928	0.023971717	0.00038964002
0.14487077	0.023413128	0.00038689008
0.14500226	0.024148987	0.00038871549
0.14513375	0.023699651	0.00038932236
0.14526524	0.023993188	0.00038769480
0.14539673	0.024015686	0.00038875874
0.14552822	0.023233307	0.00038635775
0.14565970	0.023636458	0.00038586666
0.14579119	0.024238068	0.00039075017
0.14592268	0.024338752	0.00039027294
0.14605417	0.024366162	0.00039115319
0.14618566	0.023573323	0.00038652131
0.14631715	0.023972466	0.00038660794
0.14644864	0.024272130	0.00039012581
0.14658012	0.023763821	0.00038556431
0.14671161	0.023146146	0.00038185751
0.14684310	0.023117585	0.00038482088
0.14697459	0.023502034	0.00038404262
0.14710608	0.023353722	0.00038269435
0.14723757	0.023280665	0.00038407946
0.14736906	0.022764976	0.00037798340
0.14750055	0.024101962	0.00038840533
0.14763203	0.023897548	0.00038534284
0.14776352	0.023200807	0.00038127743
0.14789501	0.023599676	0.00038417609
0.14802650	0.023752400	0.00038293396
0.14815799	0.023725118	0.00038635742
0.14828948	0.023688461	0.00038430506
0.14842097	0.023566010	0.00038348155
0.14855246	0.023180158	0.00038019879
0.14868394	0.023386414	0.00038021179
0.14881543	0.023168715	0.00038119972
0.14894692	0.023262308	0.00038249459
0.14907841	0.023692974	0.00038285351
0.14920990	0.024035342	0.00038536685
0.14934139	0.023211366	0.00037960689
0.14947288	0.023594621	0.00038448783
0.14960436	0.023899701	0.00038451535
0.14973585	0.023101897	0.00037926217
0.14986734	0.023272642	0.00038062410
0.14999883	0.024113629	0.00038461817
0.15013032	0.023619250	0.00038341432
0.15026181	0.022960236	0.00037817201
0.15039330	0.023426707	0.00038170948
0.15052479	0.023478013	0.00038030438
0.15065627	0.024364472	0.00038637689
0.15078776	0.023079311	0.00037883626
0.15091925	0.023584290	0.00038014156
0.15105074	0.023382861	0.00038006747
0.15118223	0.022931242	0.00037773788
0.15131372	0.024410634	0.00038633353
0.15144521	0.023048753	0.00037654921
0.15157670	0.023217655	0.00037807780
0.15170818	0.023868938	0.00038132427
0.15183967	0.023723987	0.00038070296
0.15197116	0.023282645	0.00037900672
0.15210265	0.023478530	0.00037856823
0.15223414	0.024143089	0.00038220453
0.15236563	0.023357923	0.00037828662
0.15249712	0.023121285	0.00037650119
0.15262860	0.024445726	0.00038503467
0.15276009	0.023604789	0.00037919619
0.15289158	0.023432662	0.00037940922
0.15302307	0.023851251	0.00038114286
0.15315456	0.023326443	0.00037733348
0.15328605	0.023629781	0.00037912148
0.15341754	0.023894482	0.00038208609
0.15354903	0.023605556	0.00037842058
0.15368051	0.023927592	0.00037999448
0.15381200	0.023311194	0.00037533608
0.15394349	0.023231267	0.00037775343
0.15407498	0.023624881	0.00037825429
0.15420647	0.023603956	0.00037751668
0.15433796	0.023821848	0.00037911864
0.15446945	0.023912157	0.00037776375
0.15460094	0.023938302	0.00038078498
0.15473242	0.023540672	0.00037817814
0.15486391	0.023245301	0.00037547437
0.15499540	0.023759335	0.00037772320
0.15512689	0.023418239	0.00037686604
0.15525838	0.023344951	0.00037628996
0.15538987	0.023122082	0.00037384221
0.15552136	0.023691606	0.00037731571
0.15565284	0.023471360	0.00037479649
0.15578433	0.023727926	0.00037752178
0.15591582	0.023612858	0.00037772883
0.15604731	0.023758679	0.00037871246
0.15617880	0.023960824	0.00037964718
0.15631029	0.024162354	0.00038150276
0.15644178	0.023439739	0.00037332612
0.15657327	0.023445595	0.00037675151
0.15670475	0.023846310	0.00037669256
0.15683624	0.023848172	0.00037787427
0.15696773	0.023778974	0.00037674584
0.15709922	0.022889636	0.00037010560
0.15723071	0.023529754	0.00037638907
0.15736220	0.023325684	0.00037174299
0.15749369	0.023352894	0.00037283737
0.15762518	0.023299966	0.00037253849
0.15775666	0.023239244	0.00037184371
0.15788815	0.022883190	0.00037106679
0.15801964	0.024137386	0.00037703648
0.15815113	0.024089810	0.00037641478
0.15828262	0.023882335	0.00037564863
0.15841411	0.024338401	0.00037929335
0.15854560	0.023271307	0.00037277228
0.15867708	0.023447304	0.00037125843
0.15880857	0.023851415	0.00037470152
0.15894006	0.023533172	0.00037283457
0.15907155	0.023552430	0.00037465811
0.15920304	0.023510772	0.00037374373
0.15933453	0.023839482	0.00037326937
0.15946602	0.023190347	0.00037077495
0.15959751	0.023908563	0.00037535494
0.15972899	0.022971173	0.00036958989
0.15986048	0.023665378	0.00037331135
0.15999197	0.024081898	0.00037279210
0.16012346	0.023748839	0.00037438505
0.16025495	0.023804865	0.00037303534
0.16038644	0.023481179	0.00036974788
0.16051793	0.024028164	0.00037525499
0.16064942	0.023313369	0.00036874820
0.16078090	0.023638458	0.00037378751
0.16091239	0.023165445	0.00036968435
0.16104388	0.023617804	0.00037126919
0.16117537	0.023668994	0.00037358922
0.16130686	0.023369658	0.00036929213
0.16143835	0.023578544	0.00037045062
0.16156984	0.023477758	0.00037082142
0.16170133	0.023850028	0.00037030376
0.16183281	0.023791375	0.00037288335
0.16196430	0.023917899	0.00037166478
0.16209579	0.023523645	0.00036984367
0.16222728	0.023821553	0.00037245243
0.16235877	0.023768080	0.00036911784
0.16249026	0.024031352	0.00037309442
0.16262175	0.023468466	0.00036872450
0.16275323	0.023441759	0.00036919021
0.16288472	0.023729221	0.00037034984
0.16301621	0.023267034	0.00036736010
0.16314770	0.022788202	0.00036623808
0.16327919	0.022911112	0.00036499720
0.16341068	0.023535268	0.00036785723
0.16354217	0.023696568	0.00037046842
0.16367366	0.023345888	0.00036720796
0.16380514	0.023982912	0.00037296950
0.16393663	0.023577285	0.00036916154
0.16406812	0.024097518	0.00036948305
0.16419961	0.023227199	0.00036816757
0.16433110	0.023674878	0.00036775269
0.16446259	0.023135733	0.00036479060
0.16459408	0.023184011	0.00036661785
0.16472557	0.023715954	0.00036741320
0.16485705	0.023340891	0.00036559639
0.16498854	0.023581176	0.00036859118
0.16512003	0.023550526	0.00036817595
0.16525152	0.023458644	0.00036809245
0.16538301	0.023029239	0.00036323913
0.16551450	0.023766027	0.00036924211
0.16564599	0.023625246	0.00036734451
0.16577747	0.023769175	0.00036980724
0.16590896	0.023622838	0.00036745831
0.16604045	0.023461234	0.00036465027
0.16617194	0.023154816	0.00036494975
0.16630343	0.023593870	0.00036640833
0.16643492	0.023375588	0.00036460341
0.16656641	0.023245263	0.00036526805
0.16669790	0.023547325	0.00036366224
0.16682938	0.023698925	0.00036701079
0.16696087	0.023548046	0.00036671014
0.16709236	0.022996796	0.00036064618
0.16722385	0.024223531	0.00036996719
0.16735534	0.023525091	0.00036473644
0.16748683	0.023281050	0.00036431468
0.16761832	0.023079134	0.00036407363
0.16774981	0.023482720	0.00036367311
0.16788129	0.023087580	0.00036336309
0.16801278	0.024094995	0.00036724298
0.16814427	0.023804518	0.00036701336
0.16827576	0.023641522	0.00036622963
0.16840725	0.023358678	0.00036367588
0.16853874	0.023713280	0.00036552082
0.16867023	0.023217122	0.00036075216
0.16880171	0.024096898	0.00036771434
0.16893320	0.023239851	0.00036235483
0.16906469	0.023562732	0.00036276850
0.16919618	0.023343745	0.00036425408
0.16932767	0.022962103	0.00035840515
0.16945916	0.023341214	0.00036282118
0.16959065	0.023228308	0.00036218041
0.16972214	0.023452515	0.00036262560
0.16985362	0.023439984	0.00036408408
0.16998511	0.023203445	0.00036037684
0.17011660	0.023679266	0.00036390377
0.17024809	0.023402163	0.00036242288
0.17037958	0.023250015	0.00036044298
0.17051107	0.023442069	0.00036302123
0.17064256	0.023427795	0.00036108902
0.17077405	0.023058139	0.00036002599
0.17090553	0.023880978	0.00036477911
0.17103702	0.023620540	0.00036353784
0.17116851	0.024023327	0.00036465201
0.17130000	0.023601972	0.00036314169
0.17143149	0.023910024	0.00036375372
0.17156298	0.022889606	0.00035800435
0.17169447	0.023741495	0.00036233310
0.17182595	0.023358195	0.00036092386
0.17195744	0.023193013	0.00036041127
0.17208893	0.023532425	0.00036044080
0.17222042	0.023546297	0.00036104548
0.17235191	0.023045395	0.00035866206
0.17248340	0.023656877	0.00036155386
0.17261489	0.023886133	0.00036350424
0.17274638	0.023384819	0.00035877061
0.17287786	0.024068665	0.00036516710
0.17300935	0.023718734	0.00036183707
0.17314084	0.023235009	0.00035806410
0.17327233	0.023800020	0.00036158891
0.17340382	0.023800061	0.00036105137
0.17353531	0.023805180	0.00036198745
0.17366680	0.023661914	0.00036066263
0.17379829	0.023431538	0.00035816918
0.17392977	0.024218168	0.00036468326
0.17406126	0.023021679	0.00035740752
0.17419275	0.023884955	0.00036176606
0.17432424	0.023295549	0.00035778823
0.17445573	0.023486581	0.00035917622
0.17458722	0.023566090	0.00036059562
0.17471871	0.022762327	0.00035470134
0.17485019	0.023586859	0.00035910452
0.17498168	0.023358994	0.00035857603
0.17511317	0.023727633	0.00036098491
0.17524466	0.024093763	0.00036387525
0.17537615	0.022904909	0.00035422635
0.17550764	0.023501980	0.00035847661
0.17563913	0.022938296	0.00035533836
0.17577062	0.023576267	0.00035826871
0.17590210	0.023618770	0.00035858194
0.17603359	0.023884350	0.00035966016
0.17616508	0.023211880	0.00035663486
0.17629657	0.023721635	0.00036027976
0.17642806	0.023799536	0.00035870919
0.17655955	0.023527482	0.00035759189
0.17669104	0.023135872	0.00035506408
0.17682253	0.023513914	0.00035712409
0.17695401	0.023525044	0.00035915201
0.17708550	0.023463472	0.00035546351
0.17721699	0.023699813	0.00035834394
0.17734848	0.022918823	0.00035360000
0.17747997	0.023237988	0.00035495636
0.17761146	0.023538684	0.00035862477
0.17774295	0.023802758	0.00035686994
0.17787443	0.023661567	0.00035698685
0.17800592	0.024051548	0.00035915406
0.17813741	0.023768769	0.00035757975
0.17826890	0.023486928	0.00035695366
0.17840039	0.023307173	0.00035496580
0.17853188	0.023250126	0.00035521024
0.17866337	0.022820538	0.00035241145
0.17879486	0.023065715	0.00035236421
0.17892634	0.023658046	0.00035741066
0.17905783	0.023111068	0.00035240536
0.17918932	0.023585254	0.00035661148
0.17932081	0.023995068	0.00035726093
0.17945230	0.024267381	0.00036048136
0.17958379	0.023100638	0.00035238706
0.17971528	0.023615250	0.00035500696
0.17984677	0.023684605	0.00035726927
0.17997825	0.023738698	0.00035613292
0.18010974	0.023555617	0.00035429368
0.18024123	0.023757751	0.00035616878
0.18037272	0.022473007	0.00034797223
0.18050421	0.023353698	0.00036008051
0.18063570	0.023516648	0.00036435080
0.18076719	0.023172638	0.00036291194
0.18089867	0.023289252	0.00036776144
0.18103016	0.023379820	0.00036934497
0.18116165	0.023716830	0.00037340607
0.18129314	0.022933874	0.00036915477
0.18142463	0.022954348	0.00036965572
0.18155612	0.022934780	0.00037257725
0.18168761	0.023560838	0.00037640884
0.18181910	0.023009692	0.00037552067
0.18195058	0.022946797	0.00037709993
0.18208207	0.023238157	0.00037744865
0.18221356	0.024062277	0.00038470294
0.18234505	0.023310976	0.00038128389
0.18247654	0.023538447	0.00038493782
0.18260803	0.023218181	0.00038273444
0.18273952	0.023726069	0.00038686133
0.18287101	0.022857620	0.00038257495
0.18300249	0.023289923	0.00038639797
0.18313398	0.022968288	0.00038455911
0.18326547	0.023408916	0.00038880094
0.18339696	0.022307796	0.00038175052
0.18352845	0.023470378	0.00039034167
0.18365994	0.023665518	0.00039392785
0.18379143	0.023416968	0.00039170501
0.18392292	0.023162737	0.00039295250
0.18405440	0.023333870	0.00039103195
0.18418589	0.023090619	0.00039265357
0.18431738	0.023381124	0.00039660072
0.18444887	0.023359458	0.00039480265
0.18458036	0.024302662	0.00040312833
0.18471185	0.023562748	0.00039847496
0.18484334	0.023257222	0.00039660056
0.18497482	0.023520704	0.00040119910
0.18510631	0.022948043	0.00039628142
0.18523780	0.023284261	0.00040023051
0.18536929	0.023023386	0.00039307264
0.18550078	0.023063054	0.00038687000
0.18563227	0.023185922	0.00038724978
0.18576376	0.023205681	0.00038090719
0.18589525	0.023041232	0.00038321278
0.18602673	0.023138378	0.00038079842
0.18615822	0.023184561	0.00037960453
0.18628971	0.024559325	0.00038542773
0.18642120	0.023293710	0.00037573327
0.18655269	0.023856884	0.00038135323
0.18668418	0.023013311	0.00037232531
0.18681567	0.023343146	0.00037404945
0.18694716	0.023942675	0.00037728872
0.18707864	0.022981129	0.00036893610
0.18721013	0.023165645	0.00036984753
0.18734162	0.023619173	0.00037315828
0.18747311	0.023100009	0.00036796742
0.18760460	0.024045442	0.00037488132
0.18773609	0.023529674	0.00036717174
0.18786758	0.023587540	0.00036953823
0.18799906	0.023542489	0.00036976883
0.18813055	0.023157444	0.00036423871
0.18826204	0.023339075	0.00036608310
0.18839353	0.023461909	0.00036328520
0.18852502	0.022925901	0.00036278875
0.18865651	0.023306612	0.00036435906
0.18878800	0.022869594	0.00035833934
0.18891949	0.023537038	0.00036321998
0.18905097	0.023562435	0.00036115303
0.18918246	0.023698482	0.00036322081
0.18931395	0.023391649	0.00035991242
0.18944544	0.022901855	0.00035562755
0.18957693	0.023768493	0.00036130777
0.18970842	0.023285919	0.00035709440
0.18983991	0.023430150	0.00035916228
0.18997140	0.023981543	0.00036180114
0.19010288	0.023648793	0.00035797915
0.19023437	0.023757830	0.00035896469
0.19036586	0.023542925	0.00035753245
0.19049735	0.023903183	0.00035835964
0.19062884	0.023583709	0.00035788121
0.19076033	0.023648063	0.00035610938
0.19089182	0.023600434	0.00035574005
0.19102330	0.023071306	0.00035241608
0.19115479	0.023302896	0.00035317347
0.19128628	0.023694826	0.00035567406
0.19141777	0.023520433	0.00035326528
0.19154926	0.023278507	0.00035271357
0.19168075	0.023440583	0.00035380724
0.19181224	0.023354121	0.00035417343
0.19194373	0.023605769	0.00035366781
0.19207521	0.023725036	0.00035367472
0.19220670	0.023160311	0.00035024054
0.19233819	0.023210476	0.00035096673
0.19246968	0.023448354	0.00035249802
0.19260117	0.023386432	0.00035202043
0.19273266	0.024219140	0.00035584130
0.19286415	0.023044763	0.00034942615
0.19299564	0.023702351	0.00035411717
0.19312712	0.024046011	0.00035428529
0.19325861	0.023502259	0.00035283908
0.19339010	0.023589113	0.00035220843
0.19352159	0.023066322	0.00034867425
0.19365308	0.023747724	0.00035361558
0.19378457	0.023217867	0.00034985787
0.19391606	0.022930020	0.00034840488
0.19404754	0.023203480	0.00034892703
0.19417903	0.023204680	0.00034942015
0.19431052	0.023327299	0.00035134595
0.19444201	0.023691036	0.00035122236
0.19457350	0.022899092	0.00034693764
0.19470499	0.023161816	0.00034679731
0.19483648	0.023098444	0.00034687602
0.19496797	0.023129634	0.00034981928
0.19509945	0.023623357	0.00035043722
0.19523094	0.023788242	0.00035220530
0.19536243	0.023232552	0.00034768305
0.19549392	0.023744785	0.00035050189
0.19562541	0.023857643	0.00035253875
0.19575690	0.023319223	0.00034792504
0.19588839	0.023440948	0.00034860989
0.19601988	0.023188355	0.00034668607
0.19615136	0.023030208	0.00034484249
0.19628285	0.023105640	0.00034654192
0.19641434	0.023226354	0.00034705784
0.19654583	0.023319472	0.00034789598
0.19667732	0.022623814	0.00034294865
0.19680881	0.023557393	0.00034891449
0.19694030	0.023778047	0.00034953293
0.19707178	0.023188760	0.00034517335
0.19720327	0.023290312	0.00034568653
0.19733476	0.022999687	0.00034395531
0.19746625	0.023217019	0.00034663769
0.19759774	0.023293843	0.00034707284
0.19772923	0.023914942	0.00034936588
0.19786072	0.023014138	0.00034377824
0.19799221	0.023327609	0.00034692051
0.19812369	0.023502242	0.00034513219
0.19825518	0.023275927	0.00034795320
0.19838667	0.023236209	0.00034422627
0.19851816	0.023067175	0.00034437678
0.19864965	0.023056858	0.00034434304
0.19878114	0.023479058	0.00034589565
0.19891263	0.023131525	0.00034502925
0.19904412	0.022836514	0.00034167214
0.19917560	0.023631215	0.00034815198
0.19930709	0.023596405	0.00034602235
0.19943858	0.023500347	0.00034489563
0.19957007	0.023418923	0.00034611599
0.19970156	0.022712660	0.00034081879
0.19983305	0.022703360	0.00034078741
0.19996454	0.022769835	0.00034219615
0.20009602	0.023678488	0.00034555730
0.20022751	0.022972239	0.00034236571
0.20035900	0.022948120	0.00034164300
0.20049049	0.023141453	0.00034250419
0.20062198	0.023377818	0.00034404302
0.20075347	0.022967747	0.00034097668
0.20088496	0.023827273	0.00034681750
0.20101645	0.023628969	0.00034534199
0.20114793	0.023306330	0.00034201707
0.20127942	0.023669908	0.00034565666
0.20141091	0.023744170	0.00034511884
0.20154240	0.022688783	0.00033838676
0.20167389	0.022927686	0.00034197154
0.20180538	0.023206300	0.00034067314
0.20193687	0.023412335	0.00034328567
0.20206836	0.023462760	0.00034295354
0.20219984	0.022659360	0.00033953491
0.20233133	0.022819242	0.00034033407
0.20246282	0.023135476	0.00033965107
0.20259431	0.022865739	0.00033934217
0.20272580	0.022965922	0.00033935047
0.20285729	0.023152255	0.00033963766
0.20298878	0.022593114	0.00033861770
0.20312027	0.022855079	0.00033613565
0.20325175	0.023108449	0.00034080033
0.20338324	0.022743595	0.00033616928
0.20351473	0.023403874	0.00034189231
0.20364622	0.022898020	0.00033940597
0.20377771	0.023167286	0.00033825865
0.20390920	0.023444501	0.00034217045
0.20404069	0.023312711	0.00034013363
0.20417217	0.022488972	0.00033573643
0.20430366	0.023338262	0.00034229486
0.20443515	0.023275941	0.00033799628
0.20456664	0.023224274	0.00033897901
0.20469813	0.023525720	0.00034123410
0.20482962	0.023265533	0.00033836114
0.20496111	0.023373095	0.00034010876
0.20509260	0.023176452	0.00033782962
0.20522408	0.023917156	0.00034292899
0.20535557	0.022702160	0.00033694664
0.20548706	0.023116854	0.00033700939
0.20561855	0.022774719	0.00033619191
0.20575004	0.022976552	0.00033595306
0.20588153	0.023675245	0.00034118142
0.20601302	0.022896806	0.00033883291
0.20614451	0.023521352	0.00033852776
0.20627599	0.023584332	0.00034061188
0.20640748	0.023138386	0.00033583620
0.20653897	0.023511079	0.00034022412
0.20667046	0.023337818	0.00033923172
0.20680195	0.023571677	0.00033867787
0.20693344	0.023256526	0.00033866009
0.20706493	0.023814588	0.00034034225
0.20719641	0.022884280	0.00033548816
0.20732790	0.022599629	0.00033548528
0.20745939	0.023155421	0.00033569271
0.20759088	0.023229090	0.00033666037
0.20772237	0.023322077	0.00033706897
0.20785386	0.023328609	0.00033743796
0.20798535	0.023390428	0.00034067876
0.20811684	0.022950129	0.00033468358
0.20824832	0.023160574	0.00033698175
0.20837981	0.023367501	0.00033767639
0.20851130	0.023073518	0.00033591590
0.20864279	0.023258464	0.00033813543
0.20877428	0.023269372	0.00033548496
0.20890577	0.023374818	0.00033706445
0.20903726	0.023785240	0.00033957324
0.20916875	0.023492503	0.00033794702
0.20930023	0.023855802	0.00033934278
0.20943172	0.023476372	0.00033675122
0.20956321	0.023283332	0.00033542131
0.20969470	0.023427152	0.00033795456
0.20982619	0.022915241	0.00033437755
0.20995768	0.022960401	0.00033417272
0.21008917	0.023335202	0.00033492592
0.21022065	0.023002086	0.00033380459
0.21035214	0.023501873	0.00033890312
0.21048363	0.023527016	0.00033589491
0.21061512	0.023640246	0.00033997094
0.21074661	0.022481301	0.00033062461
0.21087810	0.023647261	0.00033670794
0.21100959	0.022767364	0.00033462387
0.21114108	0.023459749	0.00033471732
0.21127256	0.023580571	0.00033846364
0.21140405	0.023415866	0.00033471861
0.21153554	0.022841239	0.00033164271
0.21166703	0.022836846	0.00033220678
0.21179852	0.023926638	0.00033838977
0.21193001	0.023199916	0.00033521518
0.21206150	0.023370344	0.00033300008
0.21219299	0.023075774	0.00033254442
0.21232447	0.023074883	0.00033462698
0.21245596	0.023291930	0.00033443826
0.21258745	0.023307083	0.00033543145
0.21271894	0.023264855	0.00033383232
0.21285043	0.022452210	0.00032891204
0.21298192	0.023234948	0.00033630505
0.21311341	0.023395702	0.00033364370
0.21324489	0.023635942	0.00033559099
0.21337638	0.023160097	0.00033244656
0.21350787	0.022188504	0.00032774688
0.21363936	0.023299394	0.00033499907
0.21377085	0.023302436	0.00033288247
0.21390234	0.023601096	0.00033654885
0.21403383	0.022953140	0.00033077495
0.21416532	0.023093109	0.00033298612
0.21429680	0.023247001	0.00033296995
0.21442829	0.022854620	0.00033072467
0.21455978	0.023174450	0.00033176464
0.21469127	0.023059252	0.00033043340
0.21482276	0.023088039	0.00033064213
0.21495425	0.023430766	0.00033368578
0.21508574	0.023123079	0.00033171174
0.21521723	0.022838782	0.00032982333
0.21534871	0.023337982	0.00033356636
0.21548020	0.023038339	0.00032871566
0.21561169	0.023349064	0.00033226601
0.21574318	0.023372177	0.00033334884
0.21587467	0.023047708	0.00033056951
0.21600616	0.023095416	0.00033110163
0.21613765	0.023038417	0.00032968324
0.21626913	0.023069380	0.00033027155
0.21640062	0.023475994	0.00033248747
0.21653211	0.022866493	0.00032904382
0.21666360	0.022654117	0.00032726187
0.21679509	0.022731715	0.00032713860
0.21692658	0.023383382	0.00033307978
0.21705807	0.023726498	0.00033319630
0.21718956	0.023197934	0.00032998574
0.21732104	0.023565921	0.00033305593
0.21745253	0.023006911	0.00032923369
0.21758402	0.023663796	0.00033353481
0.21771551	0.022749644	0.00032667557
0.21784700	0.022760893	0.00032726517
0.21797849	0.022850815	0.00032897920
0.21810998	0.023379017	0.00033041552
0.21824147	0.023293990	0.00033009746
0.21837295	0.023022518	0.00033031738
0.21850444	0.023679347	0.00033023505
0.21863593	0.023514330	0.00033255892
0.21876742	0.022883066	0.00032653222
0.21889891	0.022921385	0.00032851847
0.21903040	0.023108411	0.00032921783
0.21916189	0.022975517	0.00032638855
0.21929337	0.023197657	0.00032902301
0.21942486	0.023405638	0.00032932299
0.21955635	0.022989644	0.00032795336
0.21968784	0.022829209	0.00032645302
0.21981933	0.022930664	0.00032436775
0.21995082	0.023352716	0.00032917608
0.22008231	0.023049741	0.00032608043
0.22021380	0.022904591	0.00032645273
0.22034528	0.023182510	0.00032813610
0.22047677	0.023377975	0.00032720718
0.22060826	0.023269356	0.00032863550
0.22073975	0.023133455	0.00032770341
0.22087124	0.022840380	0.00032628972
0.22100273	0.023466824	0.00032961351
0.22113422	0.022858170	0.00032387807
0.22126571	0.023393948	0.00032898548
0.22139719	0.023012794	0.00032661608
0.22152868	0.023453728	0.00032827826
0.22166017	0.023077488	0.00032777888
0.22179166	0.023208914	0.00032493715
0.22192315	0.023188308	0.00032763400
0.22205464	0.022678757	0.00032405918
0.22218613	0.023280313	0.00032771286
0.22231761	0.023287829	0.00032721322
0.22244910	0.023104859	0.00032560205
0.22258059	0.023425460	0.00032821384
0.22271208	0.023328291	0.00032858806
0.22284357	0.022578675	0.00032306623
0.22297506	0.022530543	0.00032320117
0.22310655	0.023424318	0.00032690943
0.22323804	0.023245194	0.00032694615
0.22336952	0.023332770	0.00032853656
0.22350101	0.023146206	0.00032558922
0.22363250	0.023361499	0.00032697760
0.22376399	0.023209007	0.00032621657
0.22389548	0.023390112	0.00032751496
0.22402697	0.022836880	0.00032571799
0.22415846	0.023263872	0.00032607836
0.22428995	0.022939211	0.00032456056
0.22442143	0.022982768	0.00032369072
0.22455292	0.022550024	0.00032236042
0.22468441	0.022925345	0.00032505354
0.22481590	0.023111464	0.00032450893
0.22494739	0.023211996	0.00032461178
0.22507888	0.023456632	0.00032662971
0.22521037	0.022666851	0.00032178236
0.22534186	0.022587430	0.00032235645
0.22547334	0.022789101	0.00032329796
0.22560483	0.023003837	0.00032230789
0.22573632	0.023532132	0.00032614592
0.22586781	0.023236759	0.00032506249
0.22599930	0.022986148	0.00032514776
0.22613079	0.022823445	0.00032089146
0.22626228	0.023227216	0.00032556461
0.22639376	0.023184031	0.00032425446
0.22652525	0.022721748	0.00032167368
0.22665674	0.023564506	0.00032767899
0.22678823	0.023783631	0.00032558786
0.22691972	0.023406532	0.00032579732
0.22705121	0.023227145	0.00032339169
0.22718270	0.023231807	0.00032505271
0.22731419	0.023178105	0.00032480083
0.22744567	0.023251378	0.00032365754
0.22757716	0.022767132	0.00031973796
0.22770865	0.023332132	0.00032442442
0.22784014	0.023174733	0.00032218313
0.22797163	0.023163962	0.00032396136
0.22810312	0.023077598	0.00032123561
0.22823461	0.022971695	0.00032221499
0.22836610	0.022933530	0.00032347796
0.22849758	0.022605799	0.00031903812
0.22862907	0.022148738	0.00031826208
0.22876056	0.022964989	0.00031974824
0.22889205	0.023008559	0.00032255390
0.22902354	0.023596694	0.00032567718
0.22915503	0.023010964	0.00032087496
0.22928652	0.022796517	0.00032128403
0.22941800	0.022422261	0.00031705886
0.22954949	0.023106928	0.00032232719
0.22968098	0.023036955	0.00032061271
0.22981247	0.022953749	0.00032112954
0.22994396	0.022794932	0.00032027057
0.23007545	0.022851175	0.00032235574
0.23020694	0.023080573	0.00032777740
0.23033843	0.022648661	0.00032945207
0.23046991	0.022671218	0.00033064676
0.23060140	0.023961626	0.00033964241
0.23073289	0.023498820	0.00033556555
0.23086438	0.023128003	0.00033513030
0.23099587	0.022579590	0.00033777737
0.23112736	0.023519078	0.00034024938
0.23125885	0.023072962	0.00034058446
0.23139034	0.023272912	0.00034168548
0.23152182	0.022614098	0.00033891687
0.23165331	0.022783955	0.00034369054
0.23178480	0.022629446	0.00034210213
0.23191629	0.023142344	0.00034651819
0.23204778	0.023018639	0.00034554937
0.23217927	0.023042382	0.00034560119
0.23231076	0.023099780	0.00034867426
0.23244224	0.023356890	0.00034953369
0.23257373	0.023719699	0.00035290982
0.23270522	0.023119390	0.00035016453
0.23283671	0.023606440	0.00035115762
0.23296820	0.023580712	0.00035171082
0.23309969	0.023637706	0.00035264774
0.23323118	0.023097197	0.00034923053
0.23336267	0.022651588	0.00034791600
0.23349415	0.022949292	0.00034603022
0.23362564	0.022863882	0.00034920452
0.23375713	0.023522766	0.00035271731
0.23388862	0.022805329	0.00034774335
0.23402011	0.022643885	0.00034863508
0.23415160	0.023293431	0.00035051601
0.23428309	0.023882359	0.00035695051
0.23441458	0.023185377	0.00035120397
0.23454606	0.022678808	0.00035038307
0.23467755	0.022864478	0.00035020596
0.23480904	0.022765708	0.00035039582
0.23494053	0.023490436	0.00035453362
0.23507202	0.022855168	0.00035086732
0.23520351	0.023452790	0.00035405728
0.23533500	0.023391701	0.00035483963
0.23546648	0.022776316	0.00035125150
0.23559797	0.023270234	0.00035391737
0.23572946	0.022832501	0.00035263883
0.23586095	0.023578352	0.00035590086
0.23599244	0.023421576	0.00035638018
0.23612393	0.023659159	0.00035680237
0.23625542	0.023477082	0.00035748607
0.23638691	0.023015708	0.00035437009
0.23651839	0.023660412	0.00035652916
0.23664988	0.023272400	0.00035717245
0.23678137	0.023168890	0.00035595206
0.23691286	0.022879026	0.00035398135
0.23704435	0.023569353	0.00035696468
0.23717584	0.022968344	0.00035358634
0.23730733	0.023669264	0.00036041766
0.23743882	0.023458181	0.00035738093
0.23757030	0.023335727	0.00035759128
0.23770179	0.023385750	0.00035920049
0.23783328	0.022937790	0.00035449497
0.23796477	0.022874465	0.00035522140
0.23809626	0.022598543	0.00035289904
0.23822775	0.023301996	0.00035785478
0.23835924	0.023684082	0.00036348469
0.23849072	0.023668655	0.00035918614
0.23862221	0.023097647	0.00035791361
0.23875370	0.023551916	0.00035836193
0.23888519	0.023398474	0.00036016749
0.23901668	0.023200630	0.00036108490
0.23914817	0.023395528	0.00035733014
0.23927966	0.023216617	0.00035840949
0.23941115	0.023195789	0.00035858284
0.23954263	0.023513384	0.00036160861
0.23967412	0.023394592	0.00036105822
0.23980561	0.023479789	0.00035857953
0.23993710	0.022589844	0.00035702758
0.24006859	0.023122829	0.00035924770
0.24020008	0.023785906	0.00036440939
0.24033157	0.023034746	0.00035919630
0.24046306	0.023185208	0.00035893732
0.24059454	0.023379226	0.00036101782
0.24072603	0.022696619	0.00035776204
0.24085752	0.023172664	0.00036039411
0.24098901	0.023360749	0.00036489027
0.24112050	0.023145497	0.00035830333
0.24125199	0.022639374	0.00035769296
0.24138348	0.023534785	0.00036419675
0.24151496	0.023405566	0.00036081412
0.24164645	0.022818169	0.00036065064
0.24177794	0.023073324	0.00035874982
0.24190943	0.023212002	0.00036198368
0.24204092	0.022654902	0.00035781826
0.24217241	0.022235954	0.00035653123
0.24230390	0.023080495	0.00036173125
0.24243539	0.022736501	0.00035706394
0.24256687	0.022800036	0.00035908815
0.24269836	0.022921118	0.00036082151
0.24282985	0.023513757	0.00036259208
0.24296134	0.023196504	0.00036198549
0.24309283	0.023036183	0.00036115938
0.24322432	0.023510406	0.00036442705
0.24335581	0.023192255	0.00036446230
0.24348730	0.023202698	0.00036308867
0.24361878	0.022890909	0.00036077273
0.24375027	0.022782034	0.00036082735
0.24388176	0.023057184	0.00036279279
0.24401325	0.023526409	0.00036646220
0.24414474	0.023009558	0.00036123731
0.24427623	0.023621009	0.00036703822
0.24440772	0.024053660	0.00036839481
0.24453920	0.023401768	0.00036520363
0.24467069	0.023082286	0.00036450478
0.24480218	0.023241211	0.00036225058
0.24493367	0.023751991	0.00036722825
0.24506516	0.023352022	0.00036365701
0.24519665	0.022975438	0.00036379869
0.24532814	0.023274968	0.00036531926
0.24545963	0.023443836	0.00036482410
0.24559111	0.023276657	0.00036567854
0.24572260	0.022962665	0.00036503735
0.24585409	0.023204527	0.00036347009
0.24598558	0.023246808	0.00036581597
0.24611707	0.023217131	0.00036570641
0.24624856	0.023384879	0.00036524948
0.24638005	0.022931107	0.00036502780
0.24651154	0.023164133	0.00036359890
0.24664302	0.022848246	0.00036576313
0.24677451	0.023359027	0.00036474213
0.24690600	0.023603545	0.00036826092
0.24703749	0.023288801	0.00036801967
0.24716898	0.023140043	0.00036294140
0.24730047	0.024190402	0.00037347787
0.24743196	0.023768989	0.00036996613
0.24756345	0.023480122	0.00036688655
0.24769493	0.022484627	0.00036296678
0.24782642	0.023204982	0.00036637051
0.24795791	0.023043969	0.00036681479
0.24808940	0.023474006	0.00036810838
0.24822089	0.022897363	0.00036436975
0.24835238	0.022646836	0.00036366157
0.24848387	0.022927753	0.00036488994
0.24861535	0.022868254	0.00036533956
0.24874684	0.023566546	0.00036910878
0.24887833	0.023313316	0.00036662034
0.24900982	0.022237784	0.00036374267
0.24914131	0.023849853	0.00037152468
0.24927280	0.023500017	0.00036933019
0.24940429	0.022909153	0.00036492772
0.24953578	0.022822703	0.00036465125
0.24966726	0.023394823	0.00037134894
0.24979875	0.023075737	0.00036421668
0.24993024	0.022198582	0.00036363409
0.25006173	0.022295013	0.00036123300
0.25019322	0.023164688	0.00036813216
0.25032471	0.022991108	0.00036896740
0.25045620	0.023687332	0.00037088696
0.25058769	0.022919969	0.00036776140
0.25071917	0.023326592	0.00036883809
0.25085066	0.022997966	0.00036705523
0.25098215	0.022484885	0.00036637034
0.25111364	0.023169066	0.00036679864
0.25124513	0.023694741	0.00037221810
0.25137662	0.022749262	0.00036527934
0.25150811	0.022573326	0.00036440762
0.25163959	0.023558465	0.00037202622
0.25177108	0.023518040	0.00036931940
0.25190257	0.023045899	0.00037012850
0.25203406	0.023346775	0.00036922561
0.25216555	0.023659539	0.00037179438
0.25229704	0.023412461	0.00037190838
0.25242853	0.022622507	0.00036516054
0.25256002	0.023292725	0.00037138689
0.25269150	0.023390654	0.00037066216
0.25282299	0.023192734	0.00036856741
0.25295448	0.023855102	0.00037508027
0.25308597	0.023538180	0.00036982524
0.25321746	0.022709412	0.00036832931
0.25334895	0.022507689	0.00036660090
0.25348044	0.023281668	0.00036925983
0.25361193	0.023389052	0.00037198707
0.25374341	0.023231536	0.00036853267
0.25387490	0.023690409	0.00037255054
0.25400639	0.023111221	0.00037630051
0.25413788	0.022958841	0.00037821908
0.25426937	0.023265177	0.00038637048
0.25440086	0.023007213	0.00038765412
0.25453235	0.023202254	0.00039140491
0.25466383	0.023464161	0.00039608090
0.25479532	0.022614245	0.00039083982
0.25492681	0.022762374	0.00039437501
0.25505830	0.023089414	0.00039962323
0.25518979	0.023069009	0.00039894877
0.25532128	0.022470009	0.00039788050
0.25545277	0.022774417	0.00040243426
0.25558426	0.023519495	0.00040796281
0.25571574	0.023358122	0.00040824545
0.25584723	0.022362747	0.00040503739
0.25597872	0.022595406	0.00040752488
0.25611021	0.023333188	0.00041254347
0.25624170	0.022566508	0.00040901047
0.25637319	0.023386846	0.00041991981
0.25650468	0.022457720	0.00041264156
0.25663617	0.023266782	0.00042033619
0.25676765	0.022681220	0.00041798311
0.25689914	0.023043783	0.00042263295
0.25703063	0.022969558	0.00042399483
0.25716212	0.023375390	0.00042521648
0.25729361	0.024348416	0.00043616065
0.25742510	0.022816054	0.00042623768
0.25755659	0.023674919	0.00043492594
0.25768807	0.023507221	0.00043541951
0.25781956	0.022830326	0.00043094932
0.25795105	0.023158044	0.00043597452
0.25808254	0.023003127	0.00044002196
0.25821403	0.023471846	0.00043845435
0.25834552	0.022740019	0.00043702866
0.25847701	0.023022244	0.00043669217
0.25860850	0.023038555	0.00043880905
0.25873998	0.022191958	0.00043564392
0.25887147	0.023184374	0.00044383129
0.25900296	0.023087683	0.00044396057
0.25913445	0.024189287	0.00044980185
0.25926594	0.023023927	0.00044240440
0.25939743	0.023002378	0.00044594905
0.25952892	0.023047097	0.00044469466
0.25966041	0.022749635	0.00044650540
0.25979189	0.023289935	0.00044519385
0.25992338	0.023092606	0.00044981738
0.26005487	0.023491927	0.00045334776
0.26018636	0.023750806	0.00045577118
0.26031785	0.022898020	0.00044818149
0.26044934	0.022924478	0.00044722181
0.26058083	0.023563424	0.00045499256
0.26071231	0.023392136	0.00045627182
0.26084380	0.023198408	0.00045462489
0.26097529	0.023007536	0.00045396646
0.26110678	0.022480359	0.00045072383
0.26123827	0.022551094	0.00045180390
0.26136976	0.022377375	0.00045071702
0.26150125	0.022661368	0.00045268277
0.26163274	0.023285528	0.00045821024
0.26176422	0.023351135	0.00045800581
0.26189571	0.022647873	0.00045773221
0.26202720	0.023148395	0.00046019955
0.26215869	0.022787699	0.00045779825
0.26229018	0.022604247	0.00045744856
0.26242167	0.024094243	0.00046857491
0.26255316	0.024380894	0.00047033267
0.26268465	0.023129394	0.00046352349
0.26281613	0.023238252	0.00046479539
0.26294762	0.022607712	0.00045913762
0.26307911	0.022838859	0.00046265518
0.26321060	0.022652021	0.00046304701
0.26334209	0.023294105	0.00047022729
0.26347358	0.024485610	0.00047616012
0.26360507	0.022795096	0.00046396843
0.26373655	0.022589684	0.00046331365
0.26386804	0.023021803	0.00046807670
0.26399953	0.022352657	0.00046873814
0.26413102	0.022865033	0.00046640514
0.26426251	0.022516337	0.00046577504
0.26439400	0.023229380	0.00047287505
0.26452549	0.023470421	0.00047928768
0.26465698	0.023135104	0.00047582451
0.26478846	0.023561149	0.00047393802
0.26491995	0.022568461	0.00047377272
0.26505144	0.023013862	0.00047203355
0.26518293	0.022621272	0.00047198798
0.26531442	0.022740840	0.00047882925
0.26544591	0.023628391	0.00047910974
[truncated: 567 more rows]
