# Supplementary material for: Invariant surface glycoprotein 65 of Trypanosoma brucei is a complement C3 receptor
Source: Nat Commun. 2022 Aug 29;13:5085. doi: 10.1038/s41467-022-32728-9 (PMC9424271; doi:10.1038/s41467-022-32728-9)
Supplement: Supplementary file 4 — supplementary data 2 [file 41467_2022_32728_MOESM4_ESM.zip › b21-414646_00193.dat]

0.0026000000	40.700830	0.13890907
0.0027314887	29.461195	0.10855780
0.0028629774	22.865075	0.091445668
0.0029944661	17.607886	0.077014530
0.0031259548	12.645320	0.059974897
0.0032574435	11.107958	0.058183968
0.0033889322	8.9343699	0.049328046
0.0035204209	11.808321	0.049375227
0.0036519096	12.596076	0.047321910
0.0037833983	10.168059	0.040085511
0.0039148870	8.4371954	0.035233057
0.0040463757	6.8434208	0.030526963
0.0041778644	5.6466290	0.025990442
0.0043093531	4.6723585	0.023212265
0.0044408418	3.9186140	0.020444974
0.0045723305	3.1783272	0.018412791
0.0047038192	2.9387067	0.016945463
0.0048353079	2.5492040	0.015321661
0.0049667966	2.2532278	0.014353225
0.0050982853	1.9251403	0.012568397
0.0052297740	1.7904495	0.012279205
0.0053612627	1.5369849	0.010986314
0.0054927514	1.4515752	0.010393613
0.0056242401	1.2903203	0.0097709487
0.0057557288	1.2279249	0.0092676878
0.0058872175	1.0939539	0.0086304142
0.0060187062	1.0431276	0.0084052158
0.0061501949	0.93113289	0.0076064724
0.0062816836	0.88991737	0.0076041874
0.0064131723	0.84807069	0.0072769634
0.0065446610	0.80884934	0.0070049283
0.0066761496	0.77126686	0.0068080643
0.0068076383	0.73495892	0.0064951657
0.0069391270	0.70532371	0.0064651486
0.0070706157	0.67457344	0.0062226209
0.0072021044	0.64417274	0.0060137438
0.0073335931	0.62911014	0.0059171232
0.0074650818	0.59474490	0.0055857520
0.0075965705	0.56966968	0.0055121008
0.0077280592	0.55454157	0.0054158996
0.0078595479	0.52012839	0.0051197608
0.0079910366	0.50441618	0.0050718793
0.0081225253	0.48059137	0.0048090406
0.0082540140	0.46524242	0.0047585329
0.0083855027	0.45983256	0.0047488769
0.0085169914	0.43389503	0.0045187594
0.0086484801	0.41346139	0.0043789933
0.0087799688	0.39913900	0.0042265930
0.0089114575	0.38364946	0.0041656757
0.0090429462	0.37379780	0.0040830887
0.0091744349	0.35087067	0.0039218730
0.0093059236	0.32840039	0.0037495372
0.0094374123	0.32719126	0.0037178425
0.0095689010	0.30561424	0.0035352986
0.0097003897	0.30201424	0.0035428262
0.0098318784	0.29553948	0.0034545353
0.0099633671	0.27678859	0.0033068395
0.010094856	0.26971122	0.0032542601
0.010226345	0.24758646	0.0030443514
0.010357833	0.24742168	0.0031216829
0.010489322	0.22691939	0.0029016021
0.010620811	0.21991073	0.0028362005
0.010752299	0.21300144	0.0027791729
0.010883788	0.20223232	0.0026522414
0.011015277	0.19557562	0.0026557972
0.011146765	0.17893465	0.0024615748
0.011278254	0.17325893	0.0024128992
0.011409743	0.16265392	0.0023137325
0.011541231	0.15899949	0.0022531031
0.011672720	0.15299528	0.0022154624
0.011804209	0.14478415	0.0020738543
0.011935698	0.13731612	0.0020150017
0.012067186	0.13200784	0.0019643676
0.012198675	0.12384668	0.0018408867
0.012330164	0.11913170	0.0018096009
0.012461652	0.11531104	0.0017597045
0.012593141	0.10917546	0.0016740839
0.012724630	0.10586635	0.0016485362
0.012856118	0.10336576	0.0015774138
0.012987607	0.10018788	0.0015708136
0.013119096	0.095108988	0.0014970817
0.013250585	0.092480729	0.0014609664
0.013382073	0.089185543	0.0014390369
0.013513562	0.087694123	0.0014038695
0.013645051	0.085320977	0.0013957030
0.013776539	0.082323865	0.0013624475
0.013908028	0.079088355	0.0013134025
0.014039517	0.077039619	0.0012891959
0.014171005	0.075888267	0.0012718862
0.014302494	0.074754525	0.0012646614
0.014433983	0.074366461	0.0012626204
0.014565472	0.071858856	0.0012155017
0.014696960	0.069532473	0.0012013355
0.014828449	0.068744587	0.0011767093
0.014959938	0.065627657	0.0011565299
0.015091426	0.069412288	0.0011921602
0.015222915	0.064720911	0.0011232405
0.015354404	0.065413611	0.0011337309
0.015485892	0.064540396	0.0011162439
0.015617381	0.062590718	0.0011033402
0.015748870	0.061241375	0.0010901115
0.015880359	0.062317996	0.0010825107
0.016011847	0.063627445	0.0010960182
0.016143336	0.056692985	0.0010221942
0.016274825	0.054526630	0.0010079863
0.016406313	0.055305253	0.0010053622
0.016537802	0.054616499	0.00099152988
0.016669291	0.054153076	0.00098505940
0.016800779	0.056265398	0.0010019960
0.016932268	0.058083658	0.0010129114
0.017063757	0.060675971	0.0010326735
0.017195246	0.061431986	0.0010294348
0.017326734	0.058964434	0.0010097069
0.017458223	0.058016426	0.00099507657
0.017589712	0.055574852	0.00096959511
0.017721200	0.057576798	0.00099147856
0.017852689	0.054838431	0.00094517933
0.017984178	0.054580074	0.00095443583
0.018115666	0.054765812	0.00095156054
0.018247155	0.051959667	0.00091963360
0.018378644	0.051331589	0.00091787681
0.018510133	0.052643612	0.00091802749
0.018641621	0.052445818	0.00091306073
0.018773110	0.050748737	0.00089593546
0.018904599	0.050655636	0.00089470684
0.019036087	0.050660923	0.00088915896
0.019167576	0.050533900	0.00088096074
0.019299065	0.049489282	0.00086633005
0.019430553	0.048638881	0.00086816783
0.019562042	0.047288702	0.00084625062
0.019693531	0.048322683	0.00085299710
0.019825019	0.047678984	0.00084148185
0.019956508	0.043982753	0.00080531316
0.020087997	0.044588723	0.00081693725
0.020219486	0.044607007	0.00080802137
0.020350974	0.045144838	0.00081762592
0.020482463	0.044618577	0.00079859551
0.020613952	0.043145644	0.00078449216
0.020745440	0.042701663	0.00078661204
0.020876929	0.042400035	0.00077374509
0.021008418	0.041905356	0.00077155067
0.021139906	0.040530433	0.00075651177
0.021271395	0.040663731	0.00075040373
0.021402884	0.040603435	0.00075179566
0.021534373	0.041534263	0.00075518534
0.021665861	0.040837924	0.00074797439
0.021797350	0.040886940	0.00074646605
0.021928839	0.038349628	0.00071441299
0.022060327	0.039388380	0.00072984146
0.022191816	0.039143174	0.00072207066
0.022323305	0.039316012	0.00072513568
0.022454793	0.038466278	0.00071230120
0.022586282	0.037409212	0.00069635331
0.022717771	0.036887385	0.00069879902
0.022849260	0.036986451	0.00069292568
0.022980748	0.035704188	0.00068344632
0.023112237	0.036567732	0.00068448740
0.023243726	0.035577721	0.00067229009
0.023375214	0.037738572	0.00069567056
0.023506703	0.038327908	0.00069528027
0.023638192	0.038340401	0.00069251974
0.023769680	0.038450724	0.00069302328
0.023901169	0.038534869	0.00069069551
0.024032658	0.037514379	0.00068432588
0.024164147	0.037982696	0.00068232887
0.024295635	0.037880783	0.00067848485
0.024427124	0.035626777	0.00065779733
0.024558613	0.036553235	0.00066014722
0.024690101	0.037163448	0.00067211737
0.024821590	0.036503297	0.00066021968
0.024953079	0.036032643	0.00065211804
0.025084567	0.036056619	0.00065271361
0.025216056	0.036801790	0.00065337687
0.025347545	0.036093378	0.00065396147
0.025479034	0.035085719	0.00064024128
0.025610522	0.036589120	0.00064589844
0.025742011	0.035618184	0.00063968379
0.025873500	0.034902776	0.00063020121
0.026004988	0.037083879	0.00065025374
0.026136477	0.036920681	0.00064616842
0.026267966	0.036152590	0.00063408163
0.026399454	0.036164303	0.00063836453
0.026530943	0.035333677	0.00062516411
0.026662432	0.034870377	0.00062460714
0.026793920	0.034862971	0.00062176117
0.026925409	0.035127398	0.00061929542
0.027056898	0.034511281	0.00061816373
0.027188387	0.033967786	0.00060701822
0.027319875	0.034962233	0.00061959459
0.027451364	0.035021306	0.00061432899
0.027582853	0.035199272	0.00061240810
0.027714341	0.034698766	0.00060841111
0.027845830	0.034200066	0.00060145386
0.027977319	0.034656024	0.00060772932
0.028108807	0.034759268	0.00060310348
0.028240296	0.033350778	0.00059074775
0.028371785	0.033544910	0.00059246610
0.028503274	0.033702473	0.00059169284
0.028634762	0.034338714	0.00059396107
0.028766251	0.032768607	0.00058139468
0.028897740	0.034053612	0.00058592137
0.029029228	0.033577105	0.00058606211
0.029160717	0.034039620	0.00058740979
0.029292206	0.033692278	0.00058220683
0.029423694	0.033047170	0.00058026099
0.029555183	0.033411422	0.00057257114
0.029686672	0.033103331	0.00057611333
0.029818161	0.033090333	0.00057608048
0.029949649	0.031878028	0.00056161420
0.030081138	0.032723628	0.00056927735
0.030212627	0.033644186	0.00057038660
0.030344115	0.033824494	0.00057163230
0.030475604	0.032119794	0.00056006082
0.030607093	0.033687181	0.00056969795
0.030738581	0.032675621	0.00056244959
0.030870070	0.032554457	0.00055789706
0.031001559	0.031091496	0.00054270793
0.031133048	0.032297896	0.00055671659
0.031264536	0.031155225	0.00054245668
0.031396025	0.032419459	0.00055438128
0.031527514	0.031793735	0.00054467987
0.031659002	0.032667170	0.00055026062
0.031790491	0.031929444	0.00054658060
0.031921980	0.032193501	0.00054462768
0.032053468	0.031345768	0.00054093020
0.032184957	0.032182353	0.00054033105
0.032316446	0.032155127	0.00053936738
0.032447935	0.031744222	0.00054043171
0.032579423	0.031800920	0.00053615493
0.032710912	0.032300545	0.00054249786
0.032842401	0.031200369	0.00052966652
0.032973889	0.031696453	0.00053282299
0.033105378	0.030702863	0.00052646350
0.033236867	0.031727156	0.00053091705
0.033368355	0.031062410	0.00053351332
0.033499844	0.030872088	0.00053181900
0.033631333	0.030457173	0.00052932200
0.033762822	0.030236791	0.00053304779
0.033894310	0.030486350	0.00053317889
0.034025799	0.030660833	0.00053552480
0.034157288	0.030402035	0.00053401675
0.034288776	0.030536885	0.00053394125
0.034420265	0.030920140	0.00054325965
0.034551754	0.029589041	0.00052732643
0.034683242	0.030259917	0.00053732088
0.034814731	0.030521024	0.00053462687
0.034946220	0.030452907	0.00053314672
0.035077708	0.030714767	0.00054084901
0.035209197	0.029560910	0.00053071651
0.035340686	0.029847716	0.00052788056
0.035472175	0.029552804	0.00053707098
0.035603663	0.028910750	0.00053505737
0.035735152	0.029707029	0.00054831147
0.035866641	0.028717384	0.00053915270
0.035998129	0.029111291	0.00054063601
0.036129618	0.029862324	0.00055059400
0.036261107	0.029503627	0.00054270558
0.036392595	0.029574212	0.00055390908
0.036524084	0.028917705	0.00054366033
0.036655573	0.029749334	0.00054885301
0.036787062	0.029849057	0.00055449874
0.036918550	0.029070027	0.00054345852
0.037050039	0.029656359	0.00055572353
0.037181528	0.030052273	0.00055417629
0.037313016	0.029809634	0.00055277487
0.037444505	0.029329289	0.00055314350
0.037575994	0.028482889	0.00054343017
0.037707482	0.028966361	0.00055319985
0.037838971	0.028830107	0.00055276466
0.037970460	0.029432249	0.00055411815
0.038101949	0.028546697	0.00055008718
0.038233437	0.029270731	0.00054984436
0.038364926	0.028658207	0.00054277540
0.038496415	0.028308210	0.00053637544
0.038627903	0.028768964	0.00053419342
0.038759392	0.029443271	0.00054416933
0.038890881	0.030110078	0.00054245208
0.039022369	0.029636000	0.00053965177
0.039153858	0.028790603	0.00053060215
0.039285347	0.030244378	0.00053949908
0.039416836	0.029034418	0.00053281807
0.039548324	0.030112992	0.00053922836
0.039679813	0.029566915	0.00053100842
0.039811302	0.029292556	0.00053205630
0.039942790	0.028827480	0.00052408927
0.040074279	0.029440566	0.00053277975
0.040205768	0.029893425	0.00053274452
0.040337256	0.028843009	0.00052219495
0.040468745	0.029221991	0.00052666448
0.040600234	0.029722230	0.00052792584
0.040731723	0.029956501	0.00052969942
0.040863211	0.028861272	0.00052312487
0.040994700	0.029523783	0.00052439456
0.041126189	0.029655553	0.00052847897
0.041257677	0.029415845	0.00052260243
0.041389166	0.029268529	0.00052059266
0.041520655	0.029116933	0.00052084558
0.041652143	0.028718390	0.00051604899
0.041783632	0.030049393	0.00052656462
0.041915121	0.029169327	0.00051687928
0.042046610	0.029105523	0.00051947318
0.042178098	0.028452814	0.00051111908
0.042309587	0.029072715	0.00051583340
0.042441076	0.029514217	0.00051755158
0.042572564	0.029211069	0.00051517047
0.042704053	0.029880820	0.00051766895
0.042835542	0.029982793	0.00052123233
0.042967030	0.029580465	0.00051654147
0.043098519	0.029968138	0.00052001224
0.043230008	0.029131303	0.00051229206
0.043361496	0.029070390	0.00050901419
0.043492985	0.029632032	0.00051773928
0.043624474	0.030031897	0.00051775523
0.043755963	0.030462163	0.00052228667
0.043887451	0.029852447	0.00051332606
0.044018940	0.028485622	0.00050192942
0.044150429	0.029309383	0.00051583037
0.044281917	0.029852584	0.00051292875
0.044413406	0.027784449	0.00050056388
0.044544895	0.028489231	0.00050167177
0.044676383	0.029247882	0.00050799562
0.044807872	0.028878960	0.00050749111
0.044939361	0.029539370	0.00050797358
0.045070850	0.029556170	0.00050727974
0.045202338	0.029548420	0.00050808300
0.045333827	0.030224483	0.00050797873
0.045465316	0.029035341	0.00050682176
0.045596804	0.029588839	0.00050679692
0.045728293	0.030002964	0.00051042882
0.045859782	0.029201858	0.00050412495
0.045991270	0.029730676	0.00050298123
0.046122759	0.030025125	0.00050948505
0.046254248	0.029861116	0.00051528194
0.046385737	0.029528197	0.00051415536
0.046517225	0.030060498	0.00051987175
0.046648714	0.029403674	0.00051805896
0.046780203	0.029558730	0.00052538470
0.046911691	0.029195195	0.00051988033
0.047043180	0.029952772	0.00052644375
0.047174669	0.029753461	0.00052643105
0.047306157	0.030157843	0.00053121442
0.047437646	0.029566719	0.00053045357
0.047569135	0.030445686	0.00053922850
0.047700624	0.029987085	0.00053103709
0.047832112	0.030081793	0.00053723619
0.047963601	0.029323933	0.00052762497
0.048095090	0.029421814	0.00053322549
0.048226578	0.029900938	0.00053819337
0.048358067	0.029738152	0.00053348278
0.048489556	0.028613213	0.00052782489
0.048621044	0.030099048	0.00053816905
0.048752533	0.029160300	0.00053697580
0.048884022	0.029935429	0.00054097160
0.049015511	0.029751579	0.00053807675
0.049146999	0.029390603	0.00053648324
0.049278488	0.028407842	0.00052929763
0.049409977	0.030025667	0.00054407359
0.049541465	0.029344078	0.00053685010
0.049672954	0.028679763	0.00053333423
0.049804443	0.030248479	0.00054598790
0.049935931	0.029214037	0.00054041711
0.050067420	0.029672167	0.00054441557
0.050198909	0.029818840	0.00054562706
0.050330398	0.029310862	0.00053904213
0.050461886	0.029037005	0.00053859998
0.050593375	0.028678371	0.00053742715
0.050724864	0.029279871	0.00054203423
0.050856352	0.028832431	0.00053987988
0.050987841	0.029227669	0.00054066030
0.051119330	0.029709856	0.00054432854
0.051250818	0.030325980	0.00055279208
0.051382307	0.029508889	0.00054795479
0.051513796	0.030002637	0.00055033019
0.051645284	0.029992682	0.00054857246
0.051776773	0.029375620	0.00054396021
0.051908262	0.029516533	0.00054715575
0.052039751	0.029329113	0.00054757201
0.052171239	0.028403423	0.00053912800
0.052302728	0.029596151	0.00055291620
0.052434217	0.029730760	0.00054914504
0.052565705	0.028936656	0.00054610269
0.052697194	0.029674131	0.00055152459
0.052828683	0.030549659	0.00055998362
0.052960171	0.028619341	0.00054303116
0.053091660	0.028781631	0.00054135955
0.053223149	0.029682268	0.00055337682
0.053354638	0.029250856	0.00055311945
0.053486126	0.029472536	0.00055086190
0.053617615	0.029173470	0.00054699465
0.053749104	0.028862904	0.00054676940
0.053880592	0.029432876	0.00055016845
0.054012081	0.029262299	0.00055418022
0.054143570	0.029573778	0.00055513848
0.054275058	0.029466618	0.00055322734
0.054406547	0.030291641	0.00055677022
0.054538036	0.029474045	0.00055632340
0.054669525	0.029212775	0.00054879932
0.054801013	0.029715630	0.00055965139
0.054932502	0.028986432	0.00055059297
0.055063991	0.028860709	0.00054606965
0.055195479	0.029773237	0.00055898092
0.055326968	0.028793807	0.00054852489
0.055458457	0.029759136	0.00056105914
0.055589945	0.028558421	0.00054682090
0.055721434	0.028671850	0.00054657300
0.055852923	0.028765614	0.00055515860
0.055984412	0.029638116	0.00055735085
0.056115900	0.030500904	0.00056530633
0.056247389	0.029455147	0.00055793922
0.056378878	0.028951330	0.00055073467
0.056510366	0.028277736	0.00055039877
0.056641855	0.029736366	0.00055878811
0.056773344	0.028692208	0.00055192985
0.056904832	0.029111572	0.00055582056
0.057036321	0.029857437	0.00055814871
0.057167810	0.028951570	0.00055421136
0.057299299	0.029161323	0.00055545008
0.057430787	0.029235452	0.00055253078
0.057562276	0.029904851	0.00056317703
0.057693765	0.029207534	0.00054947537
0.057825253	0.029411770	0.00055869596
0.057956742	0.029145655	0.00055521933
0.058088231	0.029850857	0.00055786641
0.058219719	0.029587145	0.00055923106
0.058351208	0.029452156	0.00054896304
0.058482697	0.030482029	0.00056149385
0.058614186	0.029478492	0.00055582209
0.058745674	0.029805265	0.00055459949
0.058877163	0.029801566	0.00055396519
0.059008652	0.029255856	0.00054517936
0.059140140	0.029241573	0.00055035655
0.059271629	0.029676664	0.00055271198
0.059403118	0.029374220	0.00054750122
0.059534606	0.028249078	0.00053963189
0.059666095	0.029977090	0.00054762789
0.059797584	0.029735059	0.00054824055
0.059929072	0.029373746	0.00054828382
0.060060561	0.029684664	0.00054530575
0.060192050	0.028215125	0.00053967190
0.060323539	0.029653686	0.00054363207
0.060455027	0.029054702	0.00054287294
0.060586516	0.028792226	0.00054242802
0.060718005	0.028833263	0.00053822090
0.060849493	0.029588927	0.00054399238
0.060980982	0.029826204	0.00054638729
0.061112471	0.031488302	0.00055831581
0.061243959	0.029704939	0.00055114782
0.061375448	0.029341889	0.00053971046
0.061506937	0.029578061	0.00054628800
0.061638426	0.029208489	0.00053881306
0.061769914	0.028893260	0.00053932061
0.061901403	0.028513618	0.00053850751
0.062032892	0.027971321	0.00052754965
0.062164380	0.029106000	0.00053972607
0.062295869	0.028108858	0.00053095229
0.062427358	0.028271219	0.00052992080
0.062558846	0.029706619	0.00054648480
0.062690335	0.029991009	0.00054260439
0.062821824	0.030049202	0.00054545627
0.062953313	0.029884226	0.00054496835
0.063084801	0.028740757	0.00053302065
0.063216290	0.028694374	0.00053767671
0.063347779	0.029536776	0.00054179345
0.063479267	0.029221823	0.00053518828
0.063610756	0.028986309	0.00053900856
0.063742245	0.028540452	0.00053088889
0.063873733	0.028735399	0.00053535976
0.064005222	0.029290338	0.00053610904
0.064136711	0.029019481	0.00053525877
0.064268200	0.029395124	0.00053814372
0.064399688	0.029137593	0.00053486211
0.064531177	0.028168594	0.00052937648
0.064662666	0.030078105	0.00054154470
0.064794154	0.029743515	0.00053933497
0.064925643	0.029237845	0.00053634253
0.065057132	0.029526156	0.00053743610
0.065188620	0.028229077	0.00052895795
0.065320109	0.029415300	0.00053614011
0.065451598	0.028949443	0.00053052453
0.065583087	0.028448379	0.00053069244
0.065714575	0.029023382	0.00053093956
0.065846064	0.028382712	0.00052786358
0.065977553	0.028071870	0.00052339260
0.066109041	0.029384082	0.00053336034
0.066240530	0.029362765	0.00053683357
0.066372019	0.028941880	0.00053067919
0.066503507	0.029766496	0.00053769128
0.066634996	0.029316349	0.00052965166
0.066766485	0.028619115	0.00052631392
0.066897973	0.027617751	0.00051802120
0.067029462	0.028990771	0.00053009210
0.067160951	0.028877722	0.00053139769
0.067292440	0.029148102	0.00053015201
0.067423928	0.028474973	0.00052233253
0.067555417	0.028749798	0.00052710233
0.067686906	0.029241553	0.00052901205
0.067818394	0.029300747	0.00053139649
0.067949883	0.029536198	0.00053176021
0.068081372	0.029418056	0.00052935879
0.068212860	0.029236415	0.00052873287
0.068344349	0.029400493	0.00053178135
0.068475838	0.029722824	0.00053249744
0.068607327	0.028865138	0.00052741755
0.068738815	0.028595991	0.00051966638
0.068870304	0.028984565	0.00052749817
0.069001793	0.028469068	0.00052154062
0.069133281	0.028589410	0.00052238731
0.069264770	0.028069759	0.00052221780
0.069396259	0.029306206	0.00052275740
0.069527747	0.028746213	0.00052464880
0.069659236	0.028358777	0.00052159539
0.069790725	0.029054593	0.00052396545
0.069922214	0.028425734	0.00052072246
0.070053702	0.029356239	0.00052433163
0.070185191	0.028757821	0.00052249831
0.070316680	0.028391321	0.00051652800
0.070448168	0.028760490	0.00052111362
0.070579657	0.029257757	0.00052606227
0.070711146	0.028351047	0.00051555513
0.070842634	0.028755954	0.00052177315
0.070974123	0.028682410	0.00051911757
0.071105612	0.028763293	0.00051936488
0.071237101	0.028575578	0.00052077210
0.071368589	0.029287027	0.00051935924
0.071500078	0.027887829	0.00051498105
0.071631567	0.028424299	0.00051769585
0.071763055	0.028208695	0.00051681741
0.071894544	0.027970460	0.00051302370
0.072026033	0.028658536	0.00051404884
0.072157521	0.028365399	0.00051733173
0.072289010	0.028351915	0.00051534534
0.072420499	0.027647345	0.00050816736
0.072551988	0.028082693	0.00051110478
0.072683476	0.028920955	0.00051683817
0.072814965	0.028190863	0.00051301031
0.072946454	0.028289382	0.00051526937
0.073077942	0.028144847	0.00050972331
0.073209431	0.027314816	0.00050591428
0.073340920	0.027621815	0.00050696672
0.073472408	0.027821643	0.00050821221
0.073603897	0.028043233	0.00051062688
0.073735386	0.027401897	0.00050148552
0.073866875	0.027216849	0.00050282197
0.073998363	0.027288467	0.00050316836
0.074129852	0.027229041	0.00050239224
0.074261341	0.027173780	0.00050268597
0.074392829	0.026646445	0.00049434036
0.074524318	0.027333786	0.00050367063
0.074655807	0.027816283	0.00050442584
0.074787295	0.027254201	0.00050297962
0.074918784	0.028006713	0.00050787914
0.075050273	0.027526513	0.00050321681
0.075181761	0.027580022	0.00050355902
0.075313250	0.026516425	0.00049761461
0.075444739	0.027095018	0.00050054569
0.075576228	0.027344816	0.00050096020
0.075707716	0.026891240	0.00049714357
0.075839205	0.028117662	0.00050777704
0.075970694	0.026464507	0.00049350659
0.076102182	0.027228697	0.00049766331
0.076233671	0.027347288	0.00050324716
0.076365160	0.027076840	0.00049537413
0.076496648	0.026602016	0.00049329669
0.076628137	0.027193221	0.00049858950
0.076759626	0.026976098	0.00049485366
0.076891115	0.027111113	0.00049694157
0.077022603	0.028515683	0.00050514709
0.077154092	0.026693547	0.00049299866
0.077285581	0.027007362	0.00049746939
0.077417069	0.026744968	0.00049203144
0.077548558	0.027416515	0.00049803887
0.077680047	0.026567937	0.00048960609
0.077811535	0.027134873	0.00049420063
0.077943024	0.026867469	0.00049585180
0.078074513	0.027717292	0.00049744069
0.078206002	0.027058238	0.00049525249
0.078337490	0.026835531	0.00048942819
0.078468979	0.026435946	0.00048738557
0.078600468	0.026214582	0.00048839529
0.078731956	0.026892386	0.00049167334
0.078863445	0.026965111	0.00049372027
0.078994934	0.026823119	0.00048913051
0.079126422	0.026715473	0.00048841602
0.079257911	0.026912841	0.00049085613
0.079389400	0.026448003	0.00048661997
0.079520889	0.026410694	0.00048628376
0.079652377	0.026673211	0.00048900429
0.079783866	0.027545664	0.00049405268
0.079915355	0.027325893	0.00049483844
0.080046843	0.027471203	0.00049225929
0.080178332	0.026102018	0.00048289516
0.080309821	0.026037944	0.00048382316
0.080441309	0.026872645	0.00048554955
0.080572798	0.025859775	0.00048249702
0.080704287	0.025833559	0.00048140442
0.080835776	0.026326580	0.00048364302
0.080967264	0.025623394	0.00048063231
0.081098753	0.026250365	0.00048105205
0.081230242	0.026837428	0.00048624667
0.081361730	0.027290288	0.00049037718
0.081493219	0.027372514	0.00049182524
0.081624708	0.026453963	0.00048466859
0.081756196	0.026744471	0.00047950732
0.081887685	0.026650576	0.00048490781
0.082019174	0.025948153	0.00047910550
0.082150663	0.025998153	0.00047925067
0.082282151	0.026090433	0.00048182868
0.082413640	0.026290072	0.00047995944
0.082545129	0.027454688	0.00049054306
0.082676617	0.027158387	0.00048695579
0.082808106	0.026094404	0.00047990158
0.082939595	0.026465874	0.00048470968
0.083071083	0.026113030	0.00047633203
0.083202572	0.026561902	0.00048038516
0.083334061	0.026381514	0.00048264446
0.083465549	0.027478914	0.00048462437
0.083597038	0.026843216	0.00048447766
0.083728527	0.025809585	0.00047071640
0.083860016	0.026340635	0.00047987385
0.083991504	0.026421525	0.00048134624
0.084122993	0.025876389	0.00047549432
0.084254482	0.026224082	0.00047951487
0.084385970	0.025647717	0.00047290460
0.084517459	0.025713071	0.00047364838
0.084648948	0.026724643	0.00048206290
0.084780436	0.027021557	0.00048078721
0.084911925	0.026479088	0.00047828293
0.085043414	0.025728312	0.00047048562
0.085174903	0.026231056	0.00047666266
0.085306391	0.027337759	0.00048828621
0.085437880	0.025921967	0.00047259020
0.085569369	0.026117991	0.00047475490
0.085700857	0.025647403	0.00047131189
0.085832346	0.026648587	0.00047848436
0.085963835	0.025762252	0.00047182118
0.086095323	0.026073103	0.00047261526
0.086226812	0.026243400	0.00047428336
0.086358301	0.026273954	0.00047377496
0.086489790	0.025953112	0.00047156701
0.086621278	0.026010190	0.00047163244
0.086752767	0.027089602	0.00047906614
0.086884256	0.026503043	0.00047319408
0.087015744	0.026699091	0.00047801728
0.087147233	0.025783327	0.00046803056
0.087278722	0.026043896	0.00047339916
0.087410210	0.025902590	0.00046809006
0.087541699	0.025997853	0.00046926975
0.087673188	0.025655602	0.00046888105
0.087804677	0.026256781	0.00046938352
0.087936165	0.025511480	0.00046805176
0.088067654	0.027019533	0.00047817982
0.088199143	0.025914840	0.00046574275
0.088330631	0.026304647	0.00047368015
0.088462120	0.026033332	0.00046616365
0.088593609	0.025815933	0.00046980240
0.088725097	0.026079806	0.00046789302
0.088856586	0.025954340	0.00046621094
0.088988075	0.026094602	0.00047136977
0.089119564	0.025946503	0.00046587865
0.089251052	0.025790399	0.00046781908
0.089382541	0.025347237	0.00046170742
0.089514030	0.025623456	0.00046303602
0.089645518	0.026126534	0.00046705674
0.089777007	0.025999354	0.00046514543
0.089908496	0.025361436	0.00046322801
0.090039984	0.025356165	0.00046041088
0.090171473	0.025670053	0.00046306451
0.090302962	0.024517175	0.00045691125
0.090434451	0.025920193	0.00046405768
0.090565939	0.024787459	0.00045763409
0.090697428	0.026338925	0.00046818277
0.090828917	0.025538712	0.00045891651
0.090960405	0.025915282	0.00046621702
0.091091894	0.025600223	0.00046160028
0.091223383	0.025466112	0.00046369818
0.091354871	0.024913379	0.00045696492
0.091486360	0.025324077	0.00046851409
0.091617849	0.024621251	0.00046933009
0.091749337	0.024909863	0.00047350603
0.091880826	0.024796669	0.00047665661
0.092012315	0.025262099	0.00048370556
0.092143804	0.024334652	0.00047483135
0.092275292	0.025353696	0.00048704501
0.092406781	0.024522078	0.00048253219
0.092538270	0.025679973	0.00049421445
0.092669758	0.024882816	0.00049235592
0.092801247	0.025362214	0.00048051918
0.092932736	0.025068010	0.00047888265
0.093064224	0.024901659	0.00047336050
0.093195713	0.025148969	0.00047410244
0.093327202	0.025641671	0.00047606854
0.093458691	0.025535503	0.00046959050
0.093590179	0.025343557	0.00047329972
0.093721668	0.025871592	0.00047426990
0.093853157	0.025592126	0.00047136775
0.093984645	0.025218997	0.00046795912
0.094116134	0.024599339	0.00046010716
0.094247623	0.025536046	0.00046894435
0.094379111	0.024291765	0.00045897857
0.094510600	0.025310793	0.00046685029
0.094642089	0.024844993	0.00046215888
0.094773578	0.025324071	0.00046364262
0.094905066	0.024677993	0.00046108161
0.095036555	0.025535765	0.00047015369
0.095168044	0.024986954	0.00045902543
0.095299532	0.024717962	0.00045907553
0.095431021	0.024503816	0.00045483759
0.095562510	0.024831279	0.00045883106
0.095693998	0.025457282	0.00046441372
0.095825487	0.025944718	0.00046422544
0.095956976	0.024308549	0.00045600503
0.096088465	0.024285580	0.00045260200
0.096219953	0.024095031	0.00045238068
0.096351442	0.024811560	0.00045752486
0.096482931	0.023826595	0.00045109617
0.096614419	0.024425774	0.00045085995
0.096745908	0.024858499	0.00045601461
0.096877397	0.024337050	0.00045182568
0.097008885	0.024152331	0.00045212898
0.097140374	0.024834390	0.00045386519
0.097271863	0.023887289	0.00044734495
0.097403352	0.024668568	0.00045345272
0.097534840	0.024070073	0.00044737222
0.097666329	0.024144835	0.00044945339
0.097797818	0.024562307	0.00044658752
0.097929306	0.024812691	0.00045183604
0.098060795	0.025067702	0.00045150112
0.098192284	0.024460159	0.00044512358
0.098323772	0.024359986	0.00044767181
0.098455261	0.024199006	0.00044066204
0.098586750	0.025161547	0.00044702984
0.098718239	0.024280290	0.00044196246
0.098849727	0.023600008	0.00043650557
0.098981216	0.024313975	0.00044268613
0.099112705	0.023230707	0.00043195308
0.099244193	0.024471511	0.00044011104
0.099375682	0.024299152	0.00044143361
0.099507171	0.024448719	0.00044160535
0.099638659	0.024378511	0.00044391627
0.099770148	0.023685788	0.00043752015
0.099901637	0.024442739	0.00044165317
0.10003313	0.024018259	0.00043893068
0.10016461	0.023661310	0.00043549751
0.10029610	0.024045619	0.00044387317
0.10042759	0.023912654	0.00043795360
0.10055908	0.023946840	0.00043990723
0.10069057	0.024279844	0.00044203695
0.10082206	0.025120582	0.00044682960
0.10095355	0.024257055	0.00044374198
0.10108504	0.023672029	0.00043624525
0.10121652	0.024204942	0.00043821812
0.10134801	0.024370089	0.00044197158
0.10147950	0.024261890	0.00043839216
0.10161099	0.023402821	0.00043411792
0.10174248	0.024563764	0.00044265027
0.10187397	0.024609116	0.00043979371
0.10200546	0.024603236	0.00044280454
0.10213694	0.024575000	0.00043891431
0.10226843	0.023286434	0.00043230652
0.10239992	0.023554365	0.00043400376
0.10253141	0.024220776	0.00043366692
0.10266290	0.024013058	0.00043757401
0.10279439	0.023928397	0.00043349418
0.10292588	0.024956941	0.00044278720
0.10305737	0.024614354	0.00044037740
0.10318885	0.024847444	0.00044090741
0.10332034	0.024301079	0.00043810877
0.10345183	0.023696979	0.00043055891
0.10358332	0.024362479	0.00043966125
0.10371481	0.024546103	0.00043660239
0.10384630	0.024110113	0.00043426433
0.10397779	0.024136621	0.00043324323
0.10410928	0.024756575	0.00044038882
0.10424076	0.024360992	0.00043688406
0.10437225	0.024225370	0.00043408816
0.10450374	0.024281215	0.00043259753
0.10463523	0.023482184	0.00043001486
0.10476672	0.023042099	0.00042751339
0.10489821	0.025040153	0.00043847603
0.10502970	0.024117436	0.00043198242
0.10516118	0.023615661	0.00042773264
0.10529267	0.024296553	0.00043531015
0.10542416	0.024337162	0.00043480325
0.10555565	0.023812911	0.00043018386
0.10568714	0.023543324	0.00042977239
0.10581863	0.024461375	0.00043400175
0.10595012	0.023950911	0.00043053732
0.10608161	0.023273196	0.00042728876
0.10621309	0.024382929	0.00043270975
0.10634458	0.024325160	0.00043282874
0.10647607	0.023146750	0.00042504536
0.10660756	0.024029631	0.00042921505
0.10673905	0.024167068	0.00043280070
0.10687054	0.024304092	0.00043573866
0.10700203	0.023997040	0.00043946085
0.10713352	0.024243393	0.00044470837
0.10726500	0.024206871	0.00044914397
0.10739649	0.023858542	0.00045146929
0.10752798	0.024117702	0.00045058898
0.10765947	0.023955516	0.00045329346
0.10779096	0.023949343	0.00045478014
0.10792245	0.023304184	0.00045500741
0.10805394	0.023649713	0.00045792270
0.10818542	0.024227075	0.00046209453
0.10831691	0.024335457	0.00046576693
0.10844840	0.024060135	0.00046444935
0.10857989	0.023767359	0.00046457516
0.10871138	0.024108596	0.00046969229
0.10884287	0.023348851	0.00046412227
0.10897436	0.023543288	0.00046511716
0.10910585	0.024359126	0.00047633182
0.10923733	0.023454303	0.00046511408
0.10936882	0.022695283	0.00046682309
0.10950031	0.022788659	0.00046578141
0.10963180	0.023455105	0.00047209037
0.10976329	0.024041309	0.00047590248
0.10989478	0.024698551	0.00048361177
0.11002627	0.023477088	0.00048220084
0.11015776	0.023996340	0.00047885575
0.11028924	0.023712951	0.00047991004
0.11042073	0.023580823	0.00048383792
0.11055222	0.023424907	0.00047672235
0.11068371	0.024755960	0.00049164712
0.11081520	0.024176550	0.00048756584
0.11094669	0.023767809	0.00048504330
0.11107818	0.024175324	0.00049337230
0.11120966	0.024121269	0.00049017388
0.11134115	0.024334772	0.00049475581
0.11147264	0.023310101	0.00048233817
0.11160413	0.023845996	0.00048954239
0.11173562	0.023761969	0.00049307997
0.11186711	0.023890748	0.00047567963
0.11199860	0.024740244	0.00048391162
0.11213009	0.023647582	0.00046759987
0.11226157	0.023528307	0.00046536101
0.11239306	0.024022716	0.00046773582
0.11252455	0.023611983	0.00046398598
0.11265604	0.023307151	0.00045926766
0.11278753	0.023830355	0.00045859502
0.11291902	0.023878308	0.00045910687
0.11305051	0.023941978	0.00046111737
0.11318200	0.023483034	0.00045202861
0.11331348	0.023523727	0.00045481813
0.11344497	0.023733074	0.00045525504
0.11357646	0.023941028	0.00045127970
0.11370795	0.023834146	0.00045438831
0.11383944	0.023686819	0.00045269136
0.11397093	0.023407759	0.00045037645
0.11410242	0.023911056	0.00045128519
0.11423390	0.023291581	0.00044314084
0.11436539	0.023780508	0.00045247864
0.11449688	0.024591477	0.00045250602
0.11462837	0.023818948	0.00045079330
0.11475986	0.024269602	0.00045049013
0.11489135	0.023995279	0.00044581831
0.11502284	0.022949613	0.00044248233
0.11515433	0.023934282	0.00044665559
0.11528581	0.023790676	0.00044578153
0.11541730	0.023401571	0.00044158878
0.11554879	0.023721157	0.00044139703
0.11568028	0.024277869	0.00044983503
0.11581177	0.024148078	0.00044533329
0.11594326	0.023138349	0.00043901108
0.11607475	0.023965294	0.00044276709
0.11620624	0.023833533	0.00043995481
0.11633772	0.023867694	0.00044328548
0.11646921	0.024277400	0.00044529397
0.11660070	0.024378700	0.00044437926
0.11673219	0.024344755	0.00044213627
0.11686368	0.023705565	0.00043834259
0.11699517	0.024396308	0.00044365202
0.11712666	0.024875251	0.00044506591
0.11725814	0.023294418	0.00043242774
0.11738963	0.023698485	0.00043436168
0.11752112	0.023112813	0.00042669113
0.11765261	0.024027691	0.00043553999
0.11778410	0.023803400	0.00043542416
0.11791559	0.023604239	0.00043212993
0.11804708	0.023604972	0.00042963570
0.11817857	0.024099515	0.00043397020
0.11831005	0.023824579	0.00042975534
0.11844154	0.024317860	0.00043737392
0.11857303	0.023882286	0.00042824914
0.11870452	0.023693920	0.00042747948
0.11883601	0.023640707	0.00042795698
0.11896750	0.023957951	0.00042849135
0.11909899	0.023920006	0.00043011513
0.11923048	0.023520647	0.00042245101
0.11936196	0.023424515	0.00042423071
0.11949345	0.023881155	0.00042330985
0.11962494	0.023883439	0.00042452043
0.11975643	0.023606799	0.00042535348
0.11988792	0.023147358	0.00041669475
0.12001941	0.023013229	0.00041752666
0.12015090	0.024764248	0.00042798540
0.12028239	0.023704290	0.00042251240
0.12041387	0.023050756	0.00041654538
0.12054536	0.024012665	0.00042080940
0.12067685	0.023806574	0.00042202392
0.12080834	0.023795829	0.00042085310
0.12093983	0.023610635	0.00041485003
0.12107132	0.022930881	0.00041488085
0.12120281	0.024280598	0.00042140551
0.12133429	0.023931424	0.00041941322
0.12146578	0.023234999	0.00041486783
0.12159727	0.024073413	0.00041746407
0.12172876	0.023525758	0.00041543750
0.12186025	0.023145480	0.00041226879
0.12199174	0.023780395	0.00041770549
0.12212323	0.023442151	0.00041385300
0.12225472	0.023638410	0.00041523815
0.12238620	0.023748485	0.00041688599
0.12251769	0.023727013	0.00041517836
0.12264918	0.023397499	0.00041540403
0.12278067	0.024714186	0.00042325982
0.12291216	0.024116398	0.00041880900
0.12304365	0.024110497	0.00041724236
0.12317514	0.023290380	0.00041199461
0.12330663	0.024325345	0.00042020232
0.12343811	0.024490824	0.00042258715
0.12356960	0.023992507	0.00041478417
0.12370109	0.023607857	0.00041367030
0.12383258	0.024254880	0.00041931977
0.12396407	0.023881597	0.00041136939
0.12409556	0.023316426	0.00041447139
0.12422705	0.023191868	0.00040886111
0.12435853	0.023959213	0.00041587403
0.12449002	0.024139156	0.00041539533
0.12462151	0.023876464	0.00041604314
0.12475300	0.023621158	0.00041238417
0.12488449	0.023501987	0.00041105325
0.12501598	0.023736350	0.00041297563
0.12514747	0.023797130	0.00041258323
0.12527896	0.023322365	0.00040731139
0.12541044	0.023508895	0.00041265424
0.12554193	0.024397047	0.00041519892
0.12567342	0.023413265	0.00040826281
0.12580491	0.023406037	0.00041025012
0.12593640	0.024154711	0.00041134061
0.12606789	0.023556269	0.00041127132
0.12619938	0.022632473	0.00040292468
0.12633087	0.023692673	0.00041233280
0.12646235	0.023479138	0.00040926917
0.12659384	0.024026814	0.00040903699
0.12672533	0.024429477	0.00041678102
0.12685682	0.023358587	0.00040551608
0.12698831	0.023834096	0.00041148078
0.12711980	0.023554274	0.00040766110
0.12725129	0.024004299	0.00040988518
0.12738277	0.023748883	0.00041079313
0.12751426	0.023300031	0.00040546597
0.12764575	0.023426189	0.00040735246
0.12777724	0.023607461	0.00040715213
0.12790873	0.024418886	0.00041246130
0.12804022	0.024320007	0.00041354367
0.12817171	0.024115664	0.00041173276
0.12830320	0.024482656	0.00041317999
0.12843468	0.024372665	0.00041211473
0.12856617	0.023107755	0.00040162737
0.12869766	0.023420444	0.00040536032
0.12882915	0.022751831	0.00040128320
0.12896064	0.024173779	0.00040904852
0.12909213	0.023826036	0.00040613008
0.12922362	0.023948490	0.00040806702
0.12935511	0.023723990	0.00040756702
0.12948659	0.023469043	0.00040587873
0.12961808	0.024000179	0.00040742346
0.12974957	0.023331640	0.00040156664
0.12988106	0.023758445	0.00040572595
0.13001255	0.023680061	0.00040547013
0.13014404	0.024080760	0.00041006032
0.13027553	0.023924904	0.00040460878
0.13040701	0.023181251	0.00040004009
0.13053850	0.023683311	0.00040573063
0.13066999	0.023722528	0.00040435961
0.13080148	0.024293929	0.00040961982
0.13093297	0.023021410	0.00039888326
0.13106446	0.023684139	0.00040461643
0.13119595	0.023586897	0.00040151341
0.13132744	0.024296416	0.00040832024
0.13145892	0.024373374	0.00040930668
0.13159041	0.024567066	0.00040886367
0.13172190	0.023763785	0.00040202014
0.13185339	0.024174573	0.00040625321
0.13198488	0.023831387	0.00040458531
0.13211637	0.023264887	0.00040076728
0.13224786	0.023692407	0.00040206191
0.13237935	0.023730572	0.00040276418
0.13251083	0.024498318	0.00040837257
0.13264232	0.023362644	0.00040083272
0.13277381	0.023636521	0.00040242106
0.13290530	0.023283565	0.00039538514
0.13303679	0.023763159	0.00040370177
0.13316828	0.023408905	0.00040132749
0.13329977	0.023664469	0.00039826734
0.13343125	0.023508238	0.00040251314
0.13356274	0.023846794	0.00039894065
0.13369423	0.024182240	0.00040364142
0.13382572	0.023685191	0.00040187890
0.13395721	0.022926602	0.00039459608
0.13408870	0.023466122	0.00039891709
0.13422019	0.023599095	0.00039692790
0.13435168	0.023464171	0.00039932928
0.13448316	0.023826373	0.00040178140
0.13461465	0.023767480	0.00039994914
0.13474614	0.023245949	0.00039679272
0.13487763	0.023728409	0.00039996307
0.13500912	0.023968477	0.00040101194
0.13514061	0.023234717	0.00039674803
0.13527210	0.024410021	0.00040468023
0.13540359	0.024168258	0.00040091264
0.13553507	0.023230347	0.00039327574
0.13566656	0.023855999	0.00039942384
0.13579805	0.023875158	0.00040146602
0.13592954	0.023435124	0.00039622167
0.13606103	0.024107206	0.00040220505
0.13619252	0.023337938	0.00039512630
0.13632401	0.023643253	0.00039504329
0.13645549	0.022989564	0.00039482290
0.13658698	0.023581514	0.00039565601
0.13671847	0.023867477	0.00039936953
0.13684996	0.023747884	0.00039869796
0.13698145	0.023360140	0.00039419104
0.13711294	0.024026182	0.00040030124
0.13724443	0.024007009	0.00039907647
0.13737592	0.023122701	0.00039278220
0.13750740	0.023902972	0.00039961434
0.13763889	0.024061718	0.00039508842
0.13777038	0.024334111	0.00039964040
0.13790187	0.024111636	0.00039725575
0.13803336	0.024052056	0.00039686148
0.13816485	0.024203182	0.00039957608
0.13829634	0.024073032	0.00039659755
0.13842783	0.023579696	0.00039495417
0.13855931	0.023542664	0.00039402094
0.13869080	0.024226192	0.00039835669
0.13882229	0.023194073	0.00039234445
0.13895378	0.023414700	0.00039087761
0.13908527	0.023472791	0.00039472642
0.13921676	0.023732527	0.00039421310
0.13934825	0.024044695	0.00039601910
0.13947973	0.023972896	0.00039541661
0.13961122	0.022723995	0.00038701958
0.13974271	0.023092382	0.00039020978
0.13987420	0.023577264	0.00039384096
0.14000569	0.023342156	0.00038839266
0.14013718	0.023958261	0.00039525542
0.14026867	0.023412087	0.00039060987
0.14040016	0.023374386	0.00039272858
0.14053164	0.023918337	0.00039571101
0.14066313	0.023561348	0.00038886525
0.14079462	0.023649400	0.00039254870
0.14092611	0.024114771	0.00039321651
0.14105760	0.022635629	0.00038458951
0.14118909	0.024263294	0.00039691491
0.14132058	0.023359950	0.00038601175
0.14145207	0.023302363	0.00038841085
0.14158355	0.023504242	0.00038769592
0.14171504	0.023679786	0.00039090269
0.14184653	0.023599698	0.00038995075
0.14197802	0.023559324	0.00038851532
0.14210951	0.022751650	0.00038371807
0.14224100	0.023349372	0.00038832997
0.14237249	0.023479768	0.00038829374
0.14250398	0.023735941	0.00039208589
0.14263546	0.024809634	0.00039591753
0.14276695	0.024325341	0.00039377839
0.14289844	0.023728902	0.00038941482
0.14302993	0.023831801	0.00039021673
0.14316142	0.023630401	0.00038784724
0.14329291	0.023988416	0.00038899076
0.14342440	0.023391630	0.00038646056
0.14355588	0.023899963	0.00039078935
0.14368737	0.023092274	0.00038468056
0.14381886	0.023789861	0.00038955145
0.14395035	0.023445316	0.00038393929
0.14408184	0.023006738	0.00038425515
0.14421333	0.024210821	0.00039256895
0.14434482	0.024001829	0.00039025946
0.14447631	0.023253276	0.00038580771
0.14460779	0.023768354	0.00038829024
0.14473928	0.023505654	0.00038644278
0.14487077	0.023485262	0.00038856974
0.14500226	0.023456127	0.00038578394
0.14513375	0.023966422	0.00039027216
0.14526524	0.023814236	0.00038648530
0.14539673	0.023509655	0.00038472816
0.14552822	0.023441142	0.00038776560
0.14565970	0.023527084	0.00038473685
0.14579119	0.023408454	0.00038573616
0.14592268	0.023641592	0.00038530694
0.14605417	0.023172904	0.00038167712
0.14618566	0.024002212	0.00038932069
0.14631715	0.023445976	0.00038404494
0.14644864	0.023814519	0.00038640273
0.14658012	0.023486612	0.00038461417
0.14671161	0.023647598	0.00038614350
0.14684310	0.023559105	0.00038715452
0.14697459	0.024052495	0.00038799464
0.14710608	0.023250795	0.00038283540
0.14723757	0.024088202	0.00038684035
0.14736906	0.024230480	0.00038703159
0.14750055	0.023725134	0.00038575240
0.14763203	0.023898496	0.00038522226
0.14776352	0.023616420	0.00038375723
0.14789501	0.023508137	0.00038422949
0.14802650	0.023119677	0.00038033765
0.14815799	0.023673867	0.00038536115
0.14828948	0.022933194	0.00037898116
0.14842097	0.023237401	0.00038178708
0.14855246	0.022910893	0.00038025281
0.14868394	0.023484234	0.00038064701
0.14881543	0.023043256	0.00038016681
0.14894692	0.023614904	0.00038345820
0.14907841	0.023511001	0.00038183629
0.14920990	0.022886740	0.00037882633
0.14934139	0.023246637	0.00037910130
0.14947288	0.023819962	0.00038561361
0.14960436	0.023992024	0.00038426808
0.14973585	0.023810831	0.00038350147
0.14986734	0.023966283	0.00038367715
0.14999883	0.023500657	0.00038213934
0.15013032	0.023528521	0.00038226440
0.15026181	0.023110025	0.00038093974
0.15039330	0.023849193	0.00038303283
0.15052479	0.023239751	0.00037920250
0.15065627	0.023070011	0.00037866309
0.15078776	0.023405771	0.00038090501
0.15091925	0.023380536	0.00038010759
0.15105074	0.024069079	0.00038331048
0.15118223	0.023182950	0.00037860570
0.15131372	0.023928736	0.00038399524
0.15144521	0.023163044	0.00037787652
0.15157670	0.023048672	0.00037791677
0.15170818	0.023441810	0.00037882794
0.15183967	0.023363678	0.00037928521
0.15197116	0.023170165	0.00037922763
0.15210265	0.023383629	0.00037828218
0.15223414	0.024053653	0.00038337354
0.15236563	0.022645889	0.00037326196
0.15249712	0.023534061	0.00037815436
0.15262860	0.023288468	0.00037741395
0.15276009	0.023351617	0.00037772999
0.15289158	0.022745688	0.00037524597
0.15302307	0.023913639	0.00037933459
0.15315456	0.023361011	0.00037717413
0.15328605	0.023411326	0.00037841890
0.15341754	0.023957365	0.00038209249
0.15354903	0.023059349	0.00037565831
0.15368051	0.023317278	0.00037663580
0.15381200	0.023968745	0.00037920125
0.15394349	0.023765049	0.00037967132
0.15407498	0.023216459	0.00037755428
0.15420647	0.023200252	0.00037462378
0.15433796	0.023967442	0.00038132722
0.15446945	0.023252653	0.00037486530
0.15460094	0.023080921	0.00037534042
0.15473242	0.023056293	0.00037504578
0.15486391	0.023418244	0.00037580894
0.15499540	0.024330824	0.00038169063
0.15512689	0.023296708	0.00037629712
0.15525838	0.023679726	0.00037793905
0.15538987	0.023156216	0.00037442356
0.15552136	0.023426968	0.00037500455
0.15565284	0.023168190	0.00037210345
0.15578433	0.023163982	0.00037442912
0.15591582	0.022748115	0.00037136466
0.15604731	0.024120882	0.00037949266
0.15617880	0.023542206	0.00037598508
0.15631029	0.023430658	0.00037557005
0.15644178	0.023999655	0.00037769294
0.15657327	0.023440877	0.00037589781
0.15670475	0.023792194	0.00037581866
0.15683624	0.024140795	0.00037864040
0.15696773	0.023873202	0.00037622794
0.15709922	0.023656988	0.00037517961
0.15723071	0.023817563	0.00037788878
0.15736220	0.023031931	0.00036938022
0.15749369	0.023540473	0.00037494201
0.15762518	0.023349909	0.00037302403
0.15775666	0.023453658	0.00037265549
0.15788815	0.024217577	0.00037916811
0.15801964	0.023128143	0.00037046251
0.15815113	0.023187454	0.00037306193
0.15828262	0.023953884	0.00037430366
0.15841411	0.022787390	0.00036981281
0.15854560	0.023759793	0.00037546648
0.15867708	0.023556200	0.00037181404
0.15880857	0.023622523	0.00037386779
0.15894006	0.023192005	0.00037085890
0.15907155	0.023449642	0.00037299515
0.15920304	0.024091366	0.00037777028
0.15933453	0.023607067	0.00037201188
0.15946602	0.024526552	0.00037844990
0.15959751	0.024028504	0.00037614075
0.15972899	0.023492460	0.00037149896
0.15986048	0.022728365	0.00036874984
0.15999197	0.023312016	0.00036892072
0.16012346	0.023967392	0.00037557587
0.16025495	0.022934420	0.00036758455
0.16038644	0.022959896	0.00036727692
0.16051793	0.023168851	0.00037085163
0.16064942	0.023539084	0.00037011192
0.16078090	0.023801777	0.00037426249
0.16091239	0.023934794	0.00037593659
0.16104388	0.023597009	0.00037061631
0.16117537	0.023653404	0.00037209949
0.16130686	0.023418606	0.00036968527
0.16143835	0.024312840	0.00037506061
0.16156984	0.024048725	0.00037501838
0.16170133	0.023728079	0.00036942418
0.16183281	0.023289457	0.00036899018
0.16196430	0.022861960	0.00036632833
0.16209579	0.023626033	0.00037054426
0.16222728	0.023940832	0.00037335305
0.16235877	0.023683554	0.00036877542
0.16249026	0.023506531	0.00037085598
0.16262175	0.024276525	0.00037400197
0.16275323	0.023474472	0.00036826281
0.16288472	0.023527008	0.00036869548
0.16301621	0.023649792	0.00036889321
0.16314770	0.024002536	0.00037330001
0.16327919	0.023347931	0.00036662502
0.16341068	0.023546474	0.00036766800
0.16354217	0.023323449	0.00036908355
0.16367366	0.023649148	0.00036878135
0.16380514	0.024191889	0.00037316250
0.16393663	0.023204802	0.00036735162
0.16406812	0.023255715	0.00036476659
0.16419961	0.023307550	0.00036709478
0.16433110	0.023241096	0.00036687668
0.16446259	0.023730575	0.00036874648
0.16459408	0.023706753	0.00036939779
0.16472557	0.023160733	0.00036422122
0.16485705	0.023309644	0.00036690853
0.16498854	0.023497243	0.00036684949
0.16512003	0.023609267	0.00036783568
0.16525152	0.023070828	0.00036620613
0.16538301	0.023800479	0.00036764114
0.16551450	0.023491230	0.00036855986
0.16564599	0.023024440	0.00036285006
0.16577747	0.023367965	0.00036650729
0.16590896	0.023253672	0.00036410510
0.16604045	0.024303016	0.00037059353
0.16617194	0.023493159	0.00036700697
0.16630343	0.023008160	0.00036216066
0.16643492	0.022967214	0.00036271605
0.16656641	0.023609065	0.00036670894
0.16669790	0.023532198	0.00036484803
0.16682938	0.022878567	0.00036230494
0.16696087	0.023927108	0.00036881625
0.16709236	0.023495950	0.00036436882
0.16722385	0.024276393	0.00037004166
0.16735534	0.023921567	0.00036718565
0.16748683	0.023412392	0.00036506704
0.16761832	0.023473411	0.00036464316
0.16774981	0.024694068	0.00037042200
0.16788129	0.023664856	0.00036705316
0.16801278	0.024064209	0.00036749871
0.16814427	0.023663699	0.00036656633
0.16827576	0.023521615	0.00036604368
0.16840725	0.023674816	0.00036408108
0.16853874	0.023485087	0.00036389262
0.16867023	0.023706441	0.00036385902
0.16880171	0.023106037	0.00036305884
0.16893320	0.023344553	0.00036448425
0.16906469	0.023404050	0.00036218696
0.16919618	0.023720199	0.00036563758
0.16932767	0.023816138	0.00036371518
0.16945916	0.023045783	0.00036092314
0.16959065	0.023046830	0.00036173394
0.16972214	0.022425421	0.00035590307
0.16985362	0.022978398	0.00035991522
0.16998511	0.023700647	0.00036309586
0.17011660	0.023394941	0.00036246516
0.17024809	0.023584052	0.00036438324
0.17037958	0.023814923	0.00036425859
0.17051107	0.023753022	0.00036559477
0.17064256	0.022650891	0.00035714168
0.17077405	0.023444585	0.00036332176
0.17090553	0.023670254	0.00036386909
0.17103702	0.023374704	0.00036139570
0.17116851	0.023091552	0.00035830201
0.17130000	0.023915756	0.00036477308
0.17143149	0.023167459	0.00035910482
0.17156298	0.023563988	0.00036277837
0.17169447	0.023172767	0.00035853577
0.17182595	0.023030209	0.00035986474
0.17195744	0.023768439	0.00036397715
0.17208893	0.023136323	0.00035831936
0.17222042	0.023868666	0.00036288551
0.17235191	0.023545746	0.00036090431
0.17248340	0.024101174	0.00036406518
0.17261489	0.023850611	0.00036353923
0.17274638	0.023486386	0.00035898387
0.17287786	0.024022818	0.00036581244
0.17300935	0.023531272	0.00036023050
0.17314084	0.023530571	0.00036026342
0.17327233	0.022846262	0.00035606115
0.17340382	0.022798319	0.00035536572
0.17353531	0.023235531	0.00035918530
0.17366680	0.023515340	0.00035980669
0.17379829	0.023851752	0.00036147561
0.17392977	0.024126508	0.00036432384
0.17406126	0.023899003	0.00036151719
0.17419275	0.023409129	0.00035934526
0.17432424	0.023316094	0.00035814318
0.17445573	0.023814286	0.00036047894
0.17458722	0.023997950	0.00036301657
0.17471871	0.024378983	0.00036373446
0.17485019	0.023465943	0.00035746566
0.17498168	0.023550886	0.00035807833
0.17511317	0.023520746	0.00035839221
0.17524466	0.023525163	0.00036006037
0.17537615	0.023377494	0.00035727605
0.17550764	0.023622877	0.00035868617
0.17563913	0.023816709	0.00035924785
0.17577062	0.023561515	0.00035872041
0.17590210	0.023749960	0.00036037876
0.17603359	0.023864556	0.00035955307
0.17616508	0.023982292	0.00036192206
0.17629657	0.023847976	0.00036073636
0.17642806	0.023173667	0.00035451758
0.17655955	0.023845115	0.00035988938
0.17669104	0.023779148	0.00035906292
0.17682253	0.023902162	0.00035850463
0.17695401	0.023404595	0.00035819751
0.17708550	0.022992057	0.00035232699
0.17721699	0.023335346	0.00035589543
0.17734848	0.023984968	0.00035844089
0.17747997	0.023397980	0.00035639023
0.17761146	0.024535927	0.00036419999
0.17774295	0.023492865	0.00035526774
0.17787443	0.023641829	0.00035757767
0.17800592	0.023421860	0.00035550257
0.17813741	0.022744605	0.00035224721
0.17826890	0.023651928	0.00035747485
0.17840039	0.023169409	0.00035197336
0.17853188	0.023245447	0.00035489365
0.17866337	0.023450962	0.00035429102
0.17879486	0.023709217	0.00035691849
0.17892634	0.023155634	0.00035420625
0.17905783	0.023903021	0.00035642831
0.17918932	0.023107003	0.00035426795
0.17932081	0.024054410	0.00035787056
0.17945230	0.023455397	0.00035489035
0.17958379	0.023799923	0.00035757797
0.17971528	0.022917949	0.00035048967
0.17984677	0.023877748	0.00035654570
0.17997825	0.023916072	0.00035667333
0.18010974	0.023408382	0.00035258277
0.18024123	0.023240776	0.00035308738
0.18037272	0.023064517	0.00035002252
0.18050421	0.022922696	0.00035765549
0.18063570	0.023204944	0.00036301197
0.18076719	0.023627884	0.00036531462
0.18089867	0.023370032	0.00036842392
0.18103016	0.023369760	0.00036787011
0.18116165	0.022962398	0.00036875780
0.18129314	0.023131110	0.00037117115
0.18142463	0.023781081	0.00037604071
0.18155612	0.023552300	0.00037547243
0.18168761	0.023083529	0.00037410892
0.18181910	0.023224264	0.00037695662
0.18195058	0.022896816	0.00037646930
0.18208207	0.023059088	0.00037573384
0.18221356	0.022896593	0.00037802238
0.18234505	0.023312008	0.00038112121
0.18247654	0.023106349	0.00038032729
0.18260803	0.022539643	0.00037938034
0.18273952	0.023267354	0.00038361811
0.18287101	0.023847396	0.00039020423
0.18300249	0.023379508	0.00038708328
0.18313398	0.022610469	0.00038240317
0.18326547	0.022999452	0.00038675816
0.18339696	0.023289548	0.00038759288
0.18352845	0.023298214	0.00038925385
0.18365994	0.023902437	0.00039472816
0.18379143	0.023767900	0.00039329267
0.18392292	0.023151955	0.00039401577
0.18405440	0.023135370	0.00039038992
0.18418589	0.022951074	0.00039151963
0.18431738	0.024049610	0.00040077877
0.18444887	0.023765781	0.00039757321
0.18458036	0.023894771	0.00040012774
0.18471185	0.023831069	0.00039960136
0.18484334	0.023140179	0.00039730612
0.18497482	0.023094244	0.00039784549
0.18510631	0.023465997	0.00039824772
0.18523780	0.023583801	0.00040295104
0.18536929	0.023442862	0.00039615322
0.18550078	0.023010660	0.00038711440
0.18563227	0.023002434	0.00038570075
0.18576376	0.022513234	0.00037658016
0.18589525	0.023403921	0.00038495032
0.18602673	0.023427209	0.00038271715
0.18615822	0.023801294	0.00038285327
0.18628971	0.023432091	0.00037900323
0.18642120	0.023871808	0.00038068131
0.18655269	0.023919652	0.00038144276
0.18668418	0.023444889	0.00037555280
0.18681567	0.023878638	0.00037531233
0.18694716	0.023220659	0.00037384928
0.18707864	0.023403696	0.00037213717
0.18721013	0.022965073	0.00036917194
0.18734162	0.023152244	0.00037037906
0.18747311	0.023588690	0.00037065762
0.18760460	0.023347852	0.00037158792
0.18773609	0.023371423	0.00036579784
0.18786758	0.023263460	0.00036619096
0.18799906	0.023671306	0.00037085055
0.18813055	0.022974200	0.00036268513
0.18826204	0.022881181	0.00036234924
0.18839353	0.023415762	0.00036317517
0.18852502	0.023381806	0.00036478615
0.18865651	0.023223199	0.00036360461
0.18878800	0.023300564	0.00035991258
0.18891949	0.023707722	0.00036376943
0.18905097	0.022886665	0.00035753864
0.18918246	0.023175733	0.00035917876
0.18931395	0.023499723	0.00036060602
0.18944544	0.023018583	0.00035609473
0.18957693	0.023392003	0.00035972466
0.18970842	0.023874064	0.00035917233
0.18983991	0.023283370	0.00035887486
0.18997140	0.023282987	0.00035755748
0.19010288	0.022908264	0.00035258490
0.19023437	0.023056346	0.00035509229
0.19036586	0.022765216	0.00035255682
0.19049735	0.022690781	0.00035132710
0.19062884	0.023244968	0.00035592907
0.19076033	0.024046119	0.00035620712
0.19089182	0.023397899	0.00035463583
0.19102330	0.023032183	0.00035155240
0.19115479	0.023490306	0.00035508940
0.19128628	0.023325139	0.00035402613
0.19141777	0.023354331	0.00035217720
0.19154926	0.023401350	0.00035356239
0.19168075	0.023935021	0.00035599678
0.19181224	0.024279657	0.00035966821
0.19194373	0.023851362	0.00035631195
0.19207521	0.023467141	0.00035215991
0.19220670	0.022887926	0.00034823623
0.19233819	0.023137423	0.00035103205
0.19246968	0.023833793	0.00035518334
0.19260117	0.022067815	0.00034524256
0.19273266	0.023319961	0.00035186385
0.19286415	0.023878741	0.00035373401
0.19299564	0.023349591	0.00035299264
0.19312712	0.022796165	0.00034741016
0.19325861	0.023731626	0.00035424830
0.19339010	0.023058768	0.00034882042
0.19352159	0.023322755	0.00035054319
0.19365308	0.022670808	0.00034662479
0.19378457	0.023213194	0.00034988716
0.19391606	0.023433247	0.00035017666
0.19404754	0.023507420	0.00035008770
0.19417903	0.022905421	0.00034754266
0.19431052	0.023332295	0.00035040516
0.19444201	0.023667031	0.00035141506
0.19457350	0.023549300	0.00035088797
0.19470499	0.023214759	0.00034855040
0.19483648	0.023357423	0.00034911717
0.19496797	0.023506930	0.00035148229
0.19509945	0.023972905	0.00035180317
0.19523094	0.023399850	0.00034806260
0.19536243	0.023577132	0.00035043311
0.19549392	0.023253276	0.00034775701
0.19562541	0.023046061	0.00034699467
0.19575690	0.023720290	0.00035007525
0.19588839	0.022958329	0.00034521473
0.19601988	0.023045406	0.00034595970
0.19615136	0.023695667	0.00034874623
0.19628285	0.023369717	0.00034826206
0.19641434	0.023312110	0.00034747727
0.19654583	0.023558237	0.00034981850
0.19667732	0.023341101	0.00034651085
0.19680881	0.023562182	0.00034816023
0.19694030	0.023944669	0.00035088685
0.19707178	0.023150972	0.00034526601
0.19720327	0.023385095	0.00034668642
0.19733476	0.023372878	0.00034630978
0.19746625	0.023132059	0.00034560121
0.19759774	0.023189425	0.00034612446
0.19772923	0.023333525	0.00034598647
0.19786072	0.023598768	0.00034734288
0.19799221	0.023597748	0.00034814298
0.19812369	0.023226188	0.00034436441
0.19825518	0.023190539	0.00034456341
0.19838667	0.023851290	0.00034832719
0.19851816	0.023499982	0.00034600618
0.19864965	0.022986341	0.00034363000
0.19878114	0.023207685	0.00034443106
0.19891263	0.023589879	0.00034785949
0.19904412	0.023444070	0.00034465800
0.19917560	0.022751230	0.00034124005
0.19930709	0.023521331	0.00034483904
0.19943858	0.023737552	0.00034548474
0.19957007	0.023991932	0.00034887177
0.19970156	0.022936898	0.00034148530
0.19983305	0.023436583	0.00034485352
0.19996454	0.023414087	0.00034526540
0.20009602	0.023496600	0.00034470080
0.20022751	0.023590260	0.00034621217
0.20035900	0.023359552	0.00034444119
0.20049049	0.023057672	0.00034183374
0.20062198	0.022817832	0.00034085795
0.20075347	0.023376164	0.00034333179
0.20088496	0.023332879	0.00034385126
0.20101645	0.023414614	0.00034407657
0.20114793	0.023398538	0.00034213497
0.20127942	0.023102574	0.00034193996
0.20141091	0.023531677	0.00034375022
0.20154240	0.023790763	0.00034658771
0.20167389	0.023011506	0.00034126851
0.20180538	0.023582963	0.00034239708
0.20193687	0.022999808	0.00034117687
0.20206836	0.022834891	0.00033979470
0.20219984	0.023035085	0.00034183420
0.20233133	0.023484163	0.00034383627
0.20246282	0.023126246	0.00033955192
0.20259431	0.023465172	0.00034223757
0.20272580	0.023663494	0.00034234147
0.20285729	0.023115504	0.00034031126
0.20298878	0.023310217	0.00034194582
0.20312027	0.023566397	0.00034061909
0.20325175	0.023393458	0.00034184665
0.20338324	0.023108128	0.00033893174
0.20351473	0.023412922	0.00034160806
0.20364622	0.023440353	0.00034252866
0.20377771	0.023208031	0.00033931661
0.20390920	0.022407497	0.00033661222
0.20404069	0.023736526	0.00034237940
0.20417217	0.023195834	0.00034040473
0.20430366	0.023517149	0.00034157906
0.20443515	0.023266749	0.00033759743
0.20456664	0.023638545	0.00034131908
0.20469813	0.022955313	0.00033828633
0.20482962	0.024000225	0.00034186271
0.20496111	0.023391176	0.00034110737
0.20509260	0.022999843	0.00033697268
0.20522408	0.023040490	0.00033777040
0.20535557	0.023568295	0.00034141323
0.20548706	0.023433582	0.00033960661
0.20561855	0.023152520	0.00033907060
0.20575004	0.023797805	0.00033988032
0.20588153	0.023380989	0.00033948940
0.20601302	0.023069797	0.00033836658
0.20614451	0.023342056	0.00033739249
0.20627599	0.023076252	0.00033802826
0.20640748	0.023735188	0.00033979457
0.20653897	0.024070969	0.00034320107
0.20667046	0.023301480	0.00033795645
0.20680195	0.023060262	0.00033568777
0.20693344	0.023143361	0.00033816925
0.20706493	0.023391922	0.00033813102
0.20719641	0.023082868	0.00033675529
0.20732790	0.022872182	0.00033649267
0.20745939	0.023530428	0.00033772885
0.20759088	0.023602781	0.00033935408
0.20772237	0.022527115	0.00033354338
0.20785386	0.023301525	0.00033638806
0.20798535	0.023631025	0.00034112478
0.20811684	0.023713785	0.00033894090
0.20824832	0.023034677	0.00033544457
0.20837981	0.023143240	0.00033578971
0.20851130	0.023487490	0.00033903062
0.20864279	0.023420621	0.00033845808
0.20877428	0.022775561	0.00033364430
0.20890577	0.023142309	0.00033518599
0.20903726	0.023700023	0.00033847417
0.20916875	0.023783614	0.00034013117
0.20930023	0.023168002	0.00033646582
0.20943172	0.023587380	0.00033759439
0.20956321	0.023670632	0.00033797644
0.20969470	0.023225760	0.00033598896
0.20982619	0.022919546	0.00033356598
0.20995768	0.023022876	0.00033553966
0.21008917	0.023193371	0.00033497537
0.21022065	0.023442282	0.00033718797
0.21035214	0.023205781	0.00033752781
0.21048363	0.023257589	0.00033434629
0.21061512	0.023124305	0.00033633451
0.21074661	0.023912964	0.00033758768
0.21087810	0.022776347	0.00033199624
0.21100959	0.022807528	0.00033464628
0.21114108	0.023670453	0.00033715307
0.21127256	0.023692249	0.00033940133
0.21140405	0.023288052	0.00033404422
0.21153554	0.023116111	0.00033435367
0.21166703	0.023559759	0.00033672950
0.21179852	0.023374028	0.00033481354
0.21193001	0.023585754	0.00033699346
0.21206150	0.024202789	0.00033882411
0.21219299	0.023462688	0.00033442208
0.21232447	0.022959260	0.00033364541
0.21245596	0.022804286	0.00033051497
0.21258745	0.023461815	0.00033571462
0.21271894	0.022706778	0.00033103763
0.21285043	0.023563268	0.00033563885
0.21298192	0.023341251	0.00033547459
0.21311341	0.023259681	0.00033228177
0.21324489	0.023384384	0.00033474104
0.21337638	0.023181644	0.00033169007
0.21350787	0.022834958	0.00033114543
0.21363936	0.023972031	0.00033891612
0.21377085	0.023337019	0.00033290129
0.21390234	0.023097303	0.00033242821
0.21403383	0.023018459	0.00033093940
0.21416532	0.023171655	0.00033280390
0.21429680	0.022649182	0.00033019553
0.21442829	0.023081535	0.00033224125
0.21455978	0.023082451	0.00033077680
0.21469127	0.023433484	0.00033345237
0.21482276	0.023231307	0.00033245955
0.21495425	0.022906054	0.00033083112
0.21508574	0.023135886	0.00033184602
0.21521723	0.022773155	0.00033030398
0.21534871	0.023149317	0.00033251978
0.21548020	0.023093853	0.00032853715
0.21561169	0.023161272	0.00033182708
0.21574318	0.023232148	0.00033245166
0.21587467	0.023687358	0.00033281442
0.21600616	0.023008052	0.00033129253
0.21613765	0.022887206	0.00032882657
0.21626913	0.023112626	0.00033123661
0.21640062	0.023323951	0.00033216632
0.21653211	0.022996347	0.00032866293
0.21666360	0.023314578	0.00033166788
0.21679509	0.023191486	0.00032988658
0.21692658	0.023635012	0.00033422921
0.21705807	0.023271858	0.00033090318
0.21718956	0.023433877	0.00033095290
0.21732104	0.023318369	0.00033114893
0.21745253	0.023399169	0.00033144933
0.21758402	0.023097266	0.00032929776
0.21771551	0.023468361	0.00033131475
0.21784700	0.023454332	0.00032973956
0.21797849	0.023471962	0.00033164775
0.21810998	0.023717358	0.00033287196
0.21824147	0.023547450	0.00033190471
0.21837295	0.023035210	0.00032976764
0.21850444	0.023355746	0.00032863240
0.21863593	0.022896379	0.00032916614
0.21876742	0.022358786	0.00032336720
0.21889891	0.022865089	0.00032737759
0.21903040	0.023202918	0.00032937737
0.21916189	0.023472199	0.00033014446
0.21929337	0.023120041	0.00032909669
0.21942486	0.023037891	0.00032725615
0.21955635	0.022812683	0.00032734912
0.21968784	0.022695709	0.00032624587
0.21981933	0.023340197	0.00032734454
0.21995082	0.022825554	0.00032645217
0.22008231	0.023355545	0.00032770236
0.22021380	0.022779951	0.00032666842
0.22034528	0.023173556	0.00032874199
0.22047677	0.023322724	0.00032654421
0.22060826	0.023563650	0.00032970556
0.22073975	0.022843206	0.00032635946
0.22087124	0.023267454	0.00032867858
0.22100273	0.023155295	0.00032758531
0.22113422	0.023586975	0.00032849739
0.22126571	0.023363715	0.00032820321
0.22139719	0.023241985	0.00032793112
0.22152868	0.023287670	0.00032790998
0.22166017	0.023457248	0.00032940638
0.22179166	0.023061214	0.00032530724
0.22192315	0.022970791	0.00032615426
0.22205464	0.023255474	0.00032775053
0.22218613	0.023368849	0.00032723566
0.22231761	0.022920528	0.00032472008
0.22244910	0.023551664	0.00032847621
0.22258059	0.022985305	0.00032593451
0.22271208	0.023081747	0.00032703900
0.22284357	0.023942516	0.00033023724
0.22297506	0.023574026	0.00032926221
0.22310655	0.022535450	0.00032153580
0.22323804	0.023503407	0.00032817036
0.22336952	0.023735403	0.00033070997
0.22350101	0.023108003	0.00032438748
0.22363250	0.022707881	0.00032423952
0.22376399	0.023329922	0.00032604343
0.22389548	0.023144666	0.00032674010
0.22402697	0.022967837	0.00032449323
0.22415846	0.022944706	0.00032447206
0.22428995	0.022968160	0.00032460373
0.22442143	0.023211508	0.00032426885
0.22455292	0.023527000	0.00032773584
0.22468441	0.022962842	0.00032520630
0.22481590	0.023039678	0.00032419934
0.22494739	0.023877166	0.00032791576
0.22507888	0.023359992	0.00032447248
0.22521037	0.023276477	0.00032605640
0.22534186	0.023356962	0.00032735877
0.22547334	0.023367558	0.00032494539
0.22560483	0.023156339	0.00032295855
0.22573632	0.023380872	0.00032594588
0.22586781	0.022973624	0.00032363068
0.22599930	0.023664349	0.00032811816
0.22613079	0.022843686	0.00032112045
0.22626228	0.022762938	0.00032237336
0.22639376	0.023195975	0.00032456132
0.22652525	0.023509538	0.00032533324
0.22665674	0.023505410	0.00032665120
0.22678823	0.022770846	0.00032036987
0.22691972	0.023322999	0.00032393036
0.22705121	0.022729433	0.00032103556
0.22718270	0.022699242	0.00032100219
0.22731419	0.023090038	0.00032414586
0.22744567	0.023126506	0.00032377813
0.22757716	0.023560658	0.00032432528
0.22770865	0.023294248	0.00032470384
0.22784014	0.023009366	0.00032209193
0.22797163	0.023691698	0.00032629089
0.22810312	0.023212516	0.00032211388
0.22823461	0.023529464	0.00032513540
0.22836610	0.023478310	0.00032573451
0.22849758	0.023842490	0.00032625222
0.22862907	0.024024220	0.00032787449
0.22876056	0.023144378	0.00032150932
0.22889205	0.023139998	0.00032272614
0.22902354	0.023455216	0.00032489911
0.22915503	0.022985894	0.00032047163
0.22928652	0.023284348	0.00032337104
0.22941800	0.023350968	0.00032260045
0.22954949	0.023287590	0.00032333929
0.22968098	0.023369999	0.00032354968
0.22981247	0.023424080	0.00032293915
0.22994396	0.022839888	0.00032081773
0.23007545	0.023039161	0.00032480995
0.23020694	0.023075928	0.00032726715
0.23033843	0.023147597	0.00033135849
0.23046991	0.023241773	0.00033356932
0.23060140	0.023102474	0.00033484752
0.23073289	0.022969033	0.00033336672
0.23086438	0.022997799	0.00033506285
0.23099587	0.023355871	0.00034100419
0.23112736	0.023832783	0.00034218252
0.23125885	0.023369350	0.00034280728
0.23139034	0.023746941	0.00034387306
0.23152182	0.023335434	0.00034433143
0.23165331	0.023053933	0.00034489073
0.23178480	0.023450272	0.00034623492
0.23191629	0.023018592	0.00034598961
0.23204778	0.023033025	0.00034606832
0.23217927	0.023075855	0.00034572861
0.23231076	0.023109638	0.00034857054
0.23244224	0.022870800	0.00034660021
0.23257373	0.022936674	0.00034827294
0.23270522	0.023401123	0.00035160504
0.23283671	0.022770441	0.00034518479
0.23296820	0.023080856	0.00034894956
0.23309969	0.023381586	0.00035011605
0.23323118	0.023107017	0.00034862687
0.23336267	0.022491346	0.00034631158
0.23349415	0.023290500	0.00034855158
0.23362564	0.023079128	0.00035063501
0.23375713	0.022875835	0.00034862983
0.23388862	0.022664877	0.00034658815
0.23402011	0.022708065	0.00034942834
0.23415160	0.023342058	0.00035128237
0.23428309	0.023031109	0.00035182115
0.23441458	0.023214793	0.00035042368
0.23454606	0.023461031	0.00035470278
0.23467755	0.022908900	0.00035034133
0.23480904	0.022859702	0.00035025594
0.23494053	0.022963256	0.00035098419
0.23507202	0.023235607	0.00035228704
0.23520351	0.022394113	0.00034800837
0.23533500	0.023288189	0.00035366581
0.23546648	0.022944506	0.00035173548
0.23559797	0.023330122	0.00035565433
0.23572946	0.023477581	0.00035538190
0.23586095	0.023066968	0.00035325451
0.23599244	0.023381971	0.00035575020
0.23612393	0.023387003	0.00035448966
0.23625542	0.023668044	0.00035797720
0.23638691	0.023171014	0.00035486237
0.23651839	0.022916411	0.00035260407
0.23664988	0.022645773	0.00035259875
0.23678137	0.023829491	0.00035899533
0.23691286	0.023019990	0.00035472790
0.23704435	0.023935626	0.00036025784
0.23717584	0.023497067	0.00035593162
0.23730733	0.022992414	0.00035574502
0.23743882	0.022975844	0.00035425411
0.23757030	0.023668140	0.00035914425
0.23770179	0.023355656	0.00035830174
0.23783328	0.023514775	0.00035809284
0.23796477	0.023290281	0.00035849349
0.23809626	0.023172167	0.00035557547
0.23822775	0.023226448	0.00035892653
0.23835924	0.022975918	0.00035851860
0.23849072	0.023709051	0.00035946424
0.23862221	0.022854455	0.00035657960
0.23875370	0.023238675	0.00035807558
0.23888519	0.023602684	0.00036113902
0.23901668	0.022877505	0.00035833490
0.23914817	0.022844516	0.00035361859
0.23927966	0.022910225	0.00035687475
0.23941115	0.022870224	0.00035680597
0.23954263	0.023058628	0.00035910440
0.23967412	0.023184755	0.00035981803
0.23980561	0.023201745	0.00035768465
0.23993710	0.023372440	0.00036247428
0.24006859	0.023179592	0.00035946700
0.24020008	0.023523469	0.00036192296
0.24033157	0.023122456	0.00035974644
0.24046306	0.023813666	0.00036233525
0.24059454	0.022845034	0.00035722871
0.24072603	0.023420387	0.00036257998
0.24085752	0.023368567	0.00036109146
0.24098901	0.023439536	0.00036444346
0.24112050	0.023100089	0.00035783263
0.24125199	0.022459753	0.00035676741
0.24138348	0.023452220	0.00036397555
0.24151496	0.023529065	0.00036088728
0.24164645	0.023453063	0.00036404720
0.24177794	0.022986822	0.00035929738
0.24190943	0.023057104	0.00036142855
0.24204092	0.022898792	0.00035968809
0.24217241	0.022954958	0.00035907203
0.24230390	0.023101877	0.00036203287
0.24243539	0.022664960	0.00035747487
0.24256687	0.023153898	0.00036189838
0.24269836	0.022457863	0.00035897505
0.24282985	0.023028616	0.00036000773
0.24296134	0.022993704	0.00036258806
0.24309283	0.023618106	0.00036417026
0.24322432	0.023079339	0.00036092476
0.24335581	0.022777559	0.00036183954
0.24348730	0.023333263	0.00036338803
0.24361878	0.022437346	0.00035869233
0.24375027	0.023260198	0.00036302563
0.24388176	0.023109759	0.00036320427
0.24401325	0.023189269	0.00036539934
0.24414474	0.023846191	0.00036613312
0.24427623	0.022566177	0.00035968047
0.24440772	0.024345783	0.00037037834
0.24453920	0.023171936	0.00036313539
0.24467069	0.022728541	0.00036343203
0.24480218	0.022959846	0.00036172590
0.24493367	0.023820537	0.00036696750
0.24506516	0.022618702	0.00036153758
0.24519665	0.022661037	0.00036140642
0.24532814	0.023016599	0.00036467172
0.24545963	0.023649051	0.00036674643
0.24559111	0.022792409	0.00036232385
0.24572260	0.022789544	0.00036267759
0.24585409	0.023315227	0.00036490732
0.24598558	0.022702599	0.00036216766
0.24611707	0.023249454	0.00036631972
0.24624856	0.023280615	0.00036521356
0.24638005	0.022846887	0.00036449100
0.24651154	0.022712073	0.00036150050
0.24664302	0.022859649	0.00036471585
0.24677451	0.023317481	0.00036531392
0.24690600	0.023127243	0.00036527801
0.24703749	0.021979009	0.00035920416
0.24716898	0.022253637	0.00035886074
0.24730047	0.023004839	0.00036579601
0.24743196	0.022734423	0.00036242758
0.24756345	0.023024660	0.00036450569
0.24769493	0.023436815	0.00036847914
0.24782642	0.022751615	0.00036158795
0.24795791	0.023028655	0.00036654667
0.24808940	0.023639465	0.00036895534
0.24822089	0.023189100	0.00036583062
0.24835238	0.022808176	0.00036543472
0.24848387	0.023321018	0.00036689349
0.24861535	0.022627888	0.00036384843
0.24874684	0.022895914	0.00036446926
0.24887833	0.023372338	0.00036681563
0.24900982	0.023438599	0.00036908262
0.24914131	0.023887652	0.00037213630
0.24927280	0.022835940	0.00036593356
0.24940429	0.023464360	0.00036791885
0.24953578	0.024146232	0.00037283408
0.24966726	0.022812914	0.00036594548
0.24979875	0.023459334	0.00036831398
0.24993024	0.022895095	0.00036753784
0.25006173	0.023451380	0.00036850510
0.25019322	0.023502820	0.00036930309
0.25032471	0.023517147	0.00037257089
0.25045620	0.023661228	0.00036912050
0.25058769	0.023329165	0.00036800145
0.25071917	0.023300481	0.00036942398
0.25085066	0.022442567	0.00036239466
0.25098215	0.022745025	0.00036661504
0.25111364	0.022764188	0.00036450516
0.25124513	0.023278256	0.00037056261
0.25137662	0.023693727	0.00037343319
0.25150811	0.022799296	0.00036575131
0.25163959	0.023980793	0.00037414485
0.25177108	0.023124084	0.00036599719
0.25190257	0.023160393	0.00036922104
0.25203406	0.023450241	0.00036962639
0.25216555	0.023166330	0.00036715744
0.25229704	0.023489045	0.00037183353
0.25242853	0.023032123	0.00036796816
0.25256002	0.023543412	0.00037210639
0.25269150	0.022398719	0.00036365118
0.25282299	0.022017928	0.00036066970
0.25295448	0.023380828	0.00037297287
0.25308597	0.022800530	0.00036460646
0.25321746	0.023053477	0.00036998362
0.25334895	0.023540096	0.00037262802
0.25348044	0.022711484	0.00036551389
0.25361193	0.023357153	0.00037087700
0.25374341	0.023853446	0.00037294487
0.25387490	0.023068037	0.00036735797
0.25400639	0.023157254	0.00037744513
0.25413788	0.022896821	0.00037888283
0.25426937	0.022689143	0.00038254726
0.25440086	0.022668434	0.00038485656
0.25453235	0.023439983	0.00039301168
0.25466383	0.023692805	0.00039619162
0.25479532	0.023664894	0.00039848064
0.25492681	0.022951983	0.00039598386
0.25505830	0.022547323	0.00039587373
0.25518979	0.023108977	0.00040008857
0.25532128	0.023282999	0.00040389931
0.25545277	0.022750316	0.00040293139
0.25558426	0.023181451	0.00040483245
0.25571574	0.022951684	0.00040619262
0.25584723	0.022756670	0.00040609759
0.25597872	0.022510129	0.00040805335
0.25611021	0.024001947	0.00041857292
0.25624170	0.022970328	0.00041118744
0.25637319	0.023437497	0.00041915041
0.25650468	0.023116432	0.00041687438
0.25663617	0.023262099	0.00041908810
0.25676765	0.023253419	0.00042196351
0.25689914	0.022598952	0.00041997519
0.25703063	0.022093305	0.00041774411
0.25716212	0.022376645	0.00041680908
0.25729361	0.022918813	0.00042719810
0.25742510	0.023468643	0.00043273234
0.25755659	0.023374369	0.00043231612
0.25768807	0.023480178	0.00043418677
0.25781956	0.022379480	0.00042718792
0.25795105	0.022652162	0.00042961469
0.25808254	0.023374265	0.00044153463
0.25821403	0.022620370	0.00043325111
0.25834552	0.022903853	0.00043774464
0.25847701	0.023314563	0.00043931799
0.25860850	0.022450392	0.00043548389
0.25873998	0.022659236	0.00043795262
0.25887147	0.022758542	0.00044078479
0.25900296	0.021817999	0.00043365633
0.25913445	0.022475821	0.00043809383
0.25926594	0.022287039	0.00043818020
0.25939743	0.023060950	0.00044613918
0.25952892	0.023551900	0.00044701646
0.25966041	0.022745056	0.00044691814
0.25979189	0.024105874	0.00045431119
0.25992338	0.023215781	0.00044951391
0.26005487	0.023197432	0.00045017286
0.26018636	0.022193525	0.00044453822
0.26031785	0.023335835	0.00045147207
0.26044934	0.023224394	0.00044870900
0.26058083	0.022960417	0.00045107732
0.26071231	0.023322009	0.00045507926
0.26084380	0.022755508	0.00044943348
0.26097529	0.023183385	0.00045335583
0.26110678	0.022811539	0.00045174754
0.26123827	0.022935860	0.00045496682
0.26136976	0.022554630	0.00045206299
0.26150125	0.022341438	0.00045251555
0.26163274	0.022915912	0.00045683992
0.26176422	0.023776328	0.00046103733
0.26189571	0.023654930	0.00046511069
0.26202720	0.023829600	0.00046584904
0.26215869	0.023538354	0.00046442622
0.26229018	0.022574323	0.00045571117
0.26242167	0.023387843	0.00046303519
0.26255316	0.023437148	0.00046449806
0.26268465	0.023141938	0.00046581780
0.26281613	0.022977980	0.00046243136
0.26294762	0.023199551	0.00046376478
0.26307911	0.022449847	0.00045923708
0.26321060	0.023811542	0.00047327160
0.26334209	0.023010292	0.00046924171
0.26347358	0.022894051	0.00046267812
0.26360507	0.023432494	0.00047095997
0.26373655	0.023186595	0.00046738445
0.26386804	0.022701866	0.00046691582
0.26399953	0.023260871	0.00047206614
0.26413102	0.022947718	0.00046622955
0.26426251	0.023409461	0.00047465891
0.26439400	0.023101497	0.00047056313
0.26452549	0.023160832	0.00047548564
0.26465698	0.022483945	0.00047215627
0.26478846	0.022983580	0.00047080067
0.26491995	0.023463568	0.00048025654
0.26505144	0.022813331	0.00047277784
0.26518293	0.023793831	0.00048070784
0.26531442	0.022818575	0.00047812096
0.26544591	0.023434141	0.00048155631
[truncated: 567 more rows]
