# Supplementary material for: Invariant surface glycoprotein 65 of Trypanosoma brucei is a complement C3 receptor
Source: Nat Commun. 2022 Aug 29;13:5085. doi: 10.1038/s41467-022-32728-9 (PMC9424271; doi:10.1038/s41467-022-32728-9)
Supplement: Supplementary file 4 — supplementary data 2 [file 41467_2022_32728_MOESM4_ESM.zip › b21-414646_00194.dat]

0.0026000000	40.859151	0.13919428
0.0027314887	29.693730	0.10899736
0.0028629774	22.818890	0.091363312
0.0029944661	17.493498	0.076772403
0.0031259548	12.499300	0.059634172
0.0032574435	11.083880	0.058127263
0.0033889322	9.0504735	0.049652983
0.0035204209	11.877411	0.049524909
0.0036519096	12.636900	0.047403745
0.0037833983	10.131886	0.040018544
0.0039148870	8.4882033	0.035343285
0.0040463757	6.9176586	0.030695470
0.0041778644	5.6485888	0.025997809
0.0043093531	4.6779997	0.023228827
0.0044408418	3.9446554	0.020515051
0.0045723305	3.2099672	0.018506247
0.0047038192	2.9794240	0.017064329
0.0048353079	2.5312507	0.015269292
0.0049667966	2.2502482	0.014345309
0.0050982853	1.9351661	0.012602467
0.0052297740	1.7755132	0.012229224
0.0053612627	1.5443136	0.011013686
0.0054927514	1.4126661	0.010254495
0.0056242401	1.2778749	0.0097247822
0.0057557288	1.2191698	0.0092356046
0.0058872175	1.0959652	0.0086392938
0.0060187062	1.0587343	0.0084687908
0.0061501949	0.91952890	0.0075597581
0.0062816836	0.91695425	0.0077196845
0.0064131723	0.83720274	0.0072309812
0.0065446610	0.80053222	0.0069695869
0.0066761496	0.76061688	0.0067616400
0.0068076383	0.72874767	0.0064683727
0.0069391270	0.71205824	0.0064966546
0.0070706157	0.68482654	0.0062704220
0.0072021044	0.64425825	0.0060148042
0.0073335931	0.61577732	0.0058547299
0.0074650818	0.58731971	0.0055513847
0.0075965705	0.57496958	0.0055382911
0.0077280592	0.54678057	0.0053784587
0.0078595479	0.50945584	0.0050675193
0.0079910366	0.51212740	0.0051110621
0.0081225253	0.47747220	0.0047939363
0.0082540140	0.46685385	0.0047672908
0.0083855027	0.45591122	0.0047291049
0.0085169914	0.43116622	0.0045050227
0.0086484801	0.40566629	0.0043379947
0.0087799688	0.38946770	0.0041755320
0.0089114575	0.39726088	0.0042396357
0.0090429462	0.36000616	0.0040074966
0.0091744349	0.35506940	0.0039457027
0.0093059236	0.33883506	0.0038090595
0.0094374123	0.31712207	0.0036605903
0.0095689010	0.30379983	0.0035251761
0.0097003897	0.29788221	0.0035188938
0.0098318784	0.28990968	0.0034218501
0.0099633671	0.27388576	0.0032898151
0.010094856	0.26902434	0.0032504709
0.010226345	0.24584396	0.0030337238
0.010357833	0.24463969	0.0031044246
0.010489322	0.22841661	0.0029114789
0.010620811	0.21644736	0.0028138536
0.010752299	0.21304828	0.0027797841
0.010883788	0.19799746	0.0026246133
0.011015277	0.19936943	0.0026817225
0.011146765	0.17849981	0.0024590856
0.011278254	0.17131439	0.0023993517
0.011409743	0.16621140	0.0023391502
0.011541231	0.15903446	0.0022535986
0.011672720	0.15315728	0.0022168787
0.011804209	0.14306334	0.0020621505
0.011935698	0.13773071	0.0020184792
0.012067186	0.13414151	0.0019803935
0.012198675	0.12540593	0.0018530415
0.012330164	0.11932275	0.0018110412
0.012461652	0.11386013	0.0017485929
0.012593141	0.11148301	0.0016922461
0.012724630	0.10804488	0.0016655828
0.012856118	0.10261837	0.0015716920
0.012987607	0.099692854	0.0015671024
0.013119096	0.093906066	0.0014877621
0.013250585	0.092362902	0.0014591088
0.013382073	0.090504035	0.0014503374
0.013513562	0.089869744	0.0014216753
0.013645051	0.083653905	0.0013808710
0.013776539	0.081665742	0.0013580786
0.013908028	0.082415429	0.0013406627
0.014039517	0.079880172	0.0013133971
0.014171005	0.077244831	0.0012836694
0.014302494	0.076029950	0.0012758714
0.014433983	0.073164476	0.0012523631
0.014565472	0.071689996	0.0012145565
0.014696960	0.072676067	0.0012294943
0.014828449	0.067835137	0.0011697378
0.014959938	0.069889518	0.0011936841
0.015091426	0.065568197	0.0011596256
0.015222915	0.063219735	0.0011106473
0.015354404	0.065545638	0.0011365199
0.015485892	0.064439244	0.0011149989
0.015617381	0.060709135	0.0010873641
0.015748870	0.060752754	0.0010855524
0.015880359	0.062312982	0.0010817776
0.016011847	0.059554889	0.0010597504
0.016143336	0.056007426	0.0010197753
0.016274825	0.053319261	0.00099577419
0.016406313	0.053864561	0.00099270973
0.016537802	0.054396048	0.00098965002
0.016669291	0.054947408	0.00099199281
0.016800779	0.055799640	0.00099719736
0.016932268	0.058236549	0.0010137395
0.017063757	0.059138985	0.0010201902
0.017195246	0.058308947	0.0010049717
0.017326734	0.059183077	0.0010109465
0.017458223	0.057454136	0.00099010854
0.017589712	0.058000260	0.00098930393
0.017721200	0.057589460	0.00099054213
0.017852689	0.057275358	0.00096603216
0.017984178	0.056861226	0.00097413175
0.018115666	0.054925020	0.00095359406
0.018247155	0.052986973	0.00092953709
0.018378644	0.054016986	0.00093957032
0.018510133	0.053811924	0.00092734456
0.018641621	0.052110890	0.00090999695
0.018773110	0.052432613	0.00090872514
0.018904599	0.049995382	0.00088861582
0.019036087	0.049837066	0.00088314931
0.019167576	0.050210881	0.00087997567
0.019299065	0.049274755	0.00086612957
0.019430553	0.049229466	0.00087130371
0.019562042	0.047956448	0.00085143204
0.019693531	0.046199422	0.00083737872
0.019825019	0.047704152	0.00084256291
0.019956508	0.044021425	0.00080627292
0.020087997	0.045509903	0.00082383251
0.020219486	0.045295234	0.00081308249
0.020350974	0.045227761	0.00081767541
0.020482463	0.045319319	0.00080509347
0.020613952	0.043618412	0.00078804823
0.020745440	0.044120989	0.00079880943
0.020876929	0.043631371	0.00078467919
0.021008418	0.042654569	0.00077851091
0.021139906	0.041216846	0.00076158883
0.021271395	0.039250079	0.00073624738
0.021402884	0.041433093	0.00076000491
0.021534373	0.041016677	0.00075062777
0.021665861	0.040308383	0.00074303373
0.021797350	0.039225346	0.00073225782
0.021928839	0.039659217	0.00072445267
0.022060327	0.039690453	0.00073364774
0.022191816	0.039177805	0.00072035170
0.022323305	0.039285464	0.00072364595
0.022454793	0.039663345	0.00072176838
0.022586282	0.038359238	0.00070436899
0.022717771	0.037478058	0.00070480277
0.022849260	0.036792360	0.00068949624
0.022980748	0.036068397	0.00068572584
0.023112237	0.036750479	0.00068441044
0.023243726	0.037670106	0.00068787259
0.023375214	0.038147368	0.00069896802
0.023506703	0.038003941	0.00069051221
0.023638192	0.038078771	0.00069288955
0.023769680	0.038569343	0.00069447135
0.023901169	0.038192400	0.00068574098
0.024032658	0.038021148	0.00068641755
0.024164147	0.037607785	0.00067889634
0.024295635	0.036894214	0.00066863829
0.024427124	0.036378722	0.00066364222
0.024558613	0.037980000	0.00067186489
0.024690101	0.037362183	0.00067384586
0.024821590	0.036476375	0.00065964513
0.024953079	0.036673262	0.00065852072
0.025084567	0.036665431	0.00065997686
0.025216056	0.035742930	0.00064528737
0.025347545	0.036389941	0.00065603825
0.025479034	0.036870747	0.00065404457
0.025610522	0.035529286	0.00063775139
0.025742011	0.035737838	0.00064001986
0.025873500	0.034079778	0.00062417950
0.026004988	0.035952460	0.00064335375
0.026136477	0.036143787	0.00064032472
0.026267966	0.034443268	0.00062285031
0.026399454	0.035711463	0.00063329950
0.026530943	0.034846107	0.00062251379
0.026662432	0.034606325	0.00062228151
0.026793920	0.034074455	0.00061374735
0.026925409	0.035645560	0.00062279985
0.027056898	0.035841144	0.00062895521
0.027188387	0.034676100	0.00061074542
0.027319875	0.035662290	0.00062501766
0.027451364	0.034892911	0.00061366093
0.027582853	0.034584981	0.00060654769
0.027714341	0.035619450	0.00061601738
0.027845830	0.034443360	0.00060237166
0.027977319	0.033266335	0.00059602757
0.028108807	0.035102775	0.00060589185
0.028240296	0.035468358	0.00060804794
0.028371785	0.035009762	0.00060296429
0.028503274	0.034001789	0.00059319095
0.028634762	0.032474289	0.00058069934
0.028766251	0.032775814	0.00058152254
0.028897740	0.034012120	0.00058613209
0.029029228	0.033703407	0.00058719532
0.029160717	0.033463328	0.00058411306
0.029292206	0.033406477	0.00058028077
0.029423694	0.033498319	0.00058364853
0.029555183	0.034371415	0.00058009716
0.029686672	0.033295044	0.00057868761
0.029818161	0.033765369	0.00057855921
0.029949649	0.033542641	0.00057428000
0.030081138	0.032969875	0.00057020486
0.030212627	0.032177861	0.00056022608
0.030344115	0.033181862	0.00056762918
0.030475604	0.033145859	0.00056768238
0.030607093	0.033330374	0.00056582982
0.030738581	0.032851275	0.00056373988
0.030870070	0.032349758	0.00055428203
0.031001559	0.031803034	0.00054781907
0.031133048	0.032064469	0.00055367929
0.031264536	0.033056206	0.00055735290
0.031396025	0.032362341	0.00055427527
0.031527514	0.031963715	0.00054795098
0.031659002	0.032188824	0.00054736219
0.031790491	0.032598408	0.00055246082
0.031921980	0.033278685	0.00055428234
0.032053468	0.032305739	0.00054920576
0.032184957	0.032400624	0.00054394890
0.032316446	0.032162198	0.00054054972
0.032447935	0.032106860	0.00054383129
0.032579423	0.031702966	0.00053591616
0.032710912	0.031499738	0.00053567996
0.032842401	0.031649332	0.00053162377
0.032973889	0.032590293	0.00053640671
0.033105378	0.032152523	0.00053821622
0.033236867	0.031527900	0.00052992023
0.033368355	0.031556914	0.00053817851
0.033499844	0.030190129	0.00052670669
0.033631333	0.031081979	0.00053200941
0.033762822	0.030759571	0.00053852052
0.033894310	0.031491795	0.00054188003
0.034025799	0.030253392	0.00053138775
0.034157288	0.030363764	0.00053307364
0.034288776	0.030435704	0.00053322544
0.034420265	0.029945569	0.00053432477
0.034551754	0.029821124	0.00052975271
0.034683242	0.030585071	0.00053689949
0.034814731	0.030321225	0.00053209961
0.034946220	0.030224674	0.00053311084
0.035077708	0.030454778	0.00053916641
0.035209197	0.030674017	0.00053989460
0.035340686	0.030963333	0.00053942152
0.035472175	0.030272707	0.00054411560
0.035603663	0.030373366	0.00054568184
0.035735152	0.029004941	0.00054403314
0.035866641	0.029614057	0.00054754437
0.035998129	0.029347873	0.00054185944
0.036129618	0.029557554	0.00054838975
0.036261107	0.030221434	0.00054765466
0.036392595	0.029958172	0.00055527611
0.036524084	0.028363101	0.00054154890
0.036655573	0.029310022	0.00054441997
0.036787062	0.029806110	0.00055426697
0.036918550	0.029193349	0.00054488650
0.037050039	0.029065040	0.00054991990
0.037181528	0.029459473	0.00054816732
0.037313016	0.029213543	0.00054793126
0.037444505	0.029075865	0.00054909634
0.037575994	0.028954565	0.00054705620
0.037707482	0.028740302	0.00055258276
0.037838971	0.027932770	0.00054490358
0.037970460	0.029698798	0.00055424000
0.038101949	0.028836379	0.00055271607
0.038233437	0.029396181	0.00055237448
0.038364926	0.028693809	0.00054087050
0.038496415	0.028664958	0.00054010382
0.038627903	0.028813341	0.00053557954
0.038759392	0.029718694	0.00054513589
0.038890881	0.028519744	0.00053064889
0.039022369	0.029765359	0.00054158703
0.039153858	0.029404859	0.00053613030
0.039285347	0.029872545	0.00053517765
0.039416836	0.028356056	0.00052754228
0.039548324	0.029535937	0.00053414965
0.039679813	0.030681619	0.00054082834
0.039811302	0.029983597	0.00053641827
0.039942790	0.029610642	0.00052927861
0.040074279	0.029891106	0.00053657819
0.040205768	0.028988691	0.00052595945
0.040337256	0.028885470	0.00052215366
0.040468745	0.028838221	0.00052175425
0.040600234	0.029107917	0.00052349939
0.040731723	0.029520329	0.00052935339
0.040863211	0.029736908	0.00052962587
0.040994700	0.029548146	0.00052496631
0.041126189	0.029327982	0.00052627644
0.041257677	0.029288940	0.00052105096
0.041389166	0.029550223	0.00052289802
0.041520655	0.029730072	0.00052590328
0.041652143	0.029441938	0.00052235333
0.041783632	0.028983839	0.00051651988
0.041915121	0.029070287	0.00051669410
0.042046610	0.029395079	0.00052199293
0.042178098	0.029198268	0.00051620599
0.042309587	0.029790927	0.00052256515
0.042441076	0.029241222	0.00051611583
0.042572564	0.030257542	0.00052519468
0.042704053	0.029353534	0.00051346905
0.042835542	0.030059210	0.00052193110
0.042967030	0.029821031	0.00051825260
0.043098519	0.029477910	0.00051749081
0.043230008	0.029803863	0.00051814226
0.043361496	0.028889739	0.00050734833
0.043492985	0.029838339	0.00052032431
0.043624474	0.029739143	0.00051510710
0.043755963	0.029303292	0.00051362347
0.043887451	0.029935530	0.00051575665
0.044018940	0.028965483	0.00050594237
0.044150429	0.028787381	0.00051244090
0.044281917	0.030197209	0.00051581852
0.044413406	0.029382504	0.00051345918
0.044544895	0.028950078	0.00050410697
0.044676383	0.029304957	0.00050936762
0.044807872	0.029071613	0.00050710802
0.044939361	0.029696996	0.00050947086
0.045070850	0.029394748	0.00050746076
0.045202338	0.028926447	0.00050319598
0.045333827	0.030544833	0.00051156597
0.045465316	0.028796470	0.00050389067
0.045596804	0.029445201	0.00050622160
0.045728293	0.029109275	0.00050424124
0.045859782	0.029041993	0.00050258798
0.045991270	0.029426514	0.00050122805
0.046122759	0.029656852	0.00050693456
0.046254248	0.029602534	0.00051383151
0.046385737	0.028957774	0.00050963398
0.046517225	0.029633365	0.00051788336
0.046648714	0.030406501	0.00052512854
0.046780203	0.029735713	0.00052611271
0.046911691	0.029629609	0.00052509165
0.047043180	0.029576748	0.00052429928
0.047174669	0.028489433	0.00051672404
0.047306157	0.029516164	0.00052511484
0.047437646	0.029082153	0.00052516530
0.047569135	0.029762998	0.00053288572
0.047700624	0.030282428	0.00053314293
0.047832112	0.029977790	0.00053592920
0.047963601	0.029394084	0.00052766254
0.048095090	0.030272006	0.00054022901
0.048226578	0.028956292	0.00053140115
0.048358067	0.030020446	0.00053581226
0.048489556	0.029583063	0.00053464602
0.048621044	0.029473819	0.00053450482
0.048752533	0.030046825	0.00054281620
0.048884022	0.029427223	0.00053391917
0.049015511	0.030122622	0.00054102792
0.049146999	0.029528681	0.00053643649
0.049278488	0.029619194	0.00053928411
0.049409977	0.030242019	0.00054685924
0.049541465	0.029841912	0.00054160442
0.049672954	0.029778420	0.00054192552
0.049804443	0.028712564	0.00053291080
0.049935931	0.030080449	0.00054708407
0.050067420	0.029640385	0.00054327060
0.050198909	0.029758159	0.00054583158
0.050330398	0.029317308	0.00054050773
0.050461886	0.028843026	0.00053744955
0.050593375	0.028886547	0.00053960425
0.050724864	0.028754008	0.00054016292
0.050856352	0.030090101	0.00054975555
0.050987841	0.030126082	0.00054695297
0.051119330	0.029937651	0.00054758386
0.051250818	0.028984316	0.00054199953
0.051382307	0.028997736	0.00054396981
0.051513796	0.029330732	0.00054453083
0.051645284	0.029341654	0.00054441506
0.051776773	0.030041698	0.00054984291
0.051908262	0.029211436	0.00054727608
0.052039751	0.028738874	0.00054321924
0.052171239	0.029717432	0.00055017509
0.052302728	0.029622480	0.00055303779
0.052434217	0.029980727	0.00055133331
0.052565705	0.029386932	0.00055003978
0.052697194	0.029003643	0.00054373593
0.052828683	0.029655914	0.00055315849
0.052960171	0.029421610	0.00054784177
0.053091660	0.029821674	0.00054845896
0.053223149	0.029272875	0.00055047828
0.053354638	0.028959049	0.00054839665
0.053486126	0.029797386	0.00055590143
0.053617615	0.029426504	0.00055119067
0.053749104	0.029284210	0.00054893842
0.053880592	0.031374329	0.00056462594
0.054012081	0.029880379	0.00055800803
0.054143570	0.029750341	0.00055652068
0.054275058	0.030734670	0.00056307159
0.054406547	0.028422552	0.00054145245
0.054538036	0.028946167	0.00055185983
0.054669525	0.029020834	0.00054766411
0.054801013	0.028549852	0.00055001931
0.054932502	0.028572330	0.00054697045
0.055063991	0.028510550	0.00054330935
0.055195479	0.029799934	0.00055828638
0.055326968	0.029590417	0.00055490248
0.055458457	0.030100240	0.00056337608
0.055589945	0.029386275	0.00055359974
0.055721434	0.029226209	0.00055166529
0.055852923	0.029373906	0.00055883123
0.055984412	0.028764702	0.00055129189
0.056115900	0.029391112	0.00055623017
0.056247389	0.029633974	0.00056054282
0.056378878	0.028807761	0.00054976642
0.056510366	0.028090716	0.00054835481
0.056641855	0.028775001	0.00055001918
0.056773344	0.029115175	0.00055382556
0.056904832	0.029514622	0.00055955918
0.057036321	0.028820368	0.00054981988
0.057167810	0.029069901	0.00055498699
0.057299299	0.029096769	0.00055325483
0.057430787	0.029041182	0.00055027842
0.057562276	0.029768701	0.00056108243
0.057693765	0.029184248	0.00055075485
0.057825253	0.029215634	0.00055633415
0.057956742	0.029668299	0.00055938568
0.058088231	0.030108493	0.00056087371
0.058219719	0.028985354	0.00055483375
0.058351208	0.028528465	0.00054343728
0.058482697	0.029396628	0.00055278944
0.058614186	0.028961513	0.00055008054
0.058745674	0.029801955	0.00055314030
0.058877163	0.030651839	0.00056176893
0.059008652	0.029848317	0.00055095558
0.059140140	0.029397127	0.00055227009
0.059271629	0.029930385	0.00055618353
0.059403118	0.028834969	0.00054072863
0.059534606	0.028827899	0.00054576643
0.059666095	0.029810255	0.00054656070
0.059797584	0.029508254	0.00054524934
0.059929072	0.028967783	0.00054434535
0.060060561	0.029131528	0.00054062460
0.060192050	0.028818037	0.00054314829
0.060323539	0.028258787	0.00053288320
0.060455027	0.028409672	0.00053563057
0.060586516	0.029071622	0.00054490870
0.060718005	0.029243358	0.00054039531
0.060849493	0.029383626	0.00054351544
0.060980982	0.029146620	0.00054057958
0.061112471	0.029207971	0.00053916330
0.061243959	0.029975792	0.00055395710
0.061375448	0.029681305	0.00054125229
0.061506937	0.029265412	0.00054435009
0.061638426	0.028956711	0.00053731709
0.061769914	0.028439216	0.00053472861
0.061901403	0.028442284	0.00053862593
0.062032892	0.028810924	0.00053542835
0.062164380	0.028854006	0.00053703815
0.062295869	0.029650856	0.00054570133
0.062427358	0.029897101	0.00054531580
0.062558846	0.029189315	0.00054280427
0.062690335	0.029676775	0.00053918480
0.062821824	0.028665836	0.00053560018
0.062953313	0.028730175	0.00053503345
0.063084801	0.028841859	0.00053456821
0.063216290	0.029180629	0.00054146595
0.063347779	0.029514838	0.00053967003
0.063479267	0.028656433	0.00052986120
0.063610756	0.029776270	0.00054594378
0.063742245	0.028556172	0.00053268233
0.063873733	0.029153546	0.00054076166
0.064005222	0.029871965	0.00054208121
0.064136711	0.029714707	0.00054067245
0.064268200	0.029740295	0.00054194968
0.064399688	0.029678323	0.00053776483
0.064531177	0.028934729	0.00053693900
0.064662666	0.029887720	0.00054206981
0.064794154	0.030350877	0.00054271118
0.064925643	0.029263203	0.00053812755
0.065057132	0.029315775	0.00053755429
0.065188620	0.029255155	0.00053751860
0.065320109	0.028704165	0.00052842663
0.065451598	0.028918532	0.00053235704
0.065583087	0.028576677	0.00052981201
0.065714575	0.029085520	0.00053154390
0.065846064	0.029355905	0.00053667161
0.065977553	0.028869630	0.00053050182
0.066109041	0.029149638	0.00053154298
0.066240530	0.028675535	0.00053036504
0.066372019	0.029198598	0.00053160515
0.066503507	0.029381904	0.00053335638
0.066634996	0.029433343	0.00053160719
0.066766485	0.028830142	0.00052970963
0.066897973	0.028226965	0.00052547790
0.067029462	0.029219844	0.00053239645
0.067160951	0.028837304	0.00053003102
0.067292440	0.029531947	0.00053210330
0.067423928	0.029383520	0.00052798279
0.067555417	0.029940414	0.00053782798
0.067686906	0.030249250	0.00053892497
0.067818394	0.029675951	0.00053454285
0.067949883	0.029698519	0.00053369069
0.068081372	0.028839145	0.00052519174
0.068212860	0.028811724	0.00052613749
0.068344349	0.029223108	0.00052919060
0.068475838	0.029052029	0.00052795383
0.068607327	0.028853114	0.00052617216
0.068738815	0.029620571	0.00052684122
0.068870304	0.029643144	0.00053278660
0.069001793	0.029284752	0.00052748933
0.069133281	0.029615022	0.00052872690
0.069264770	0.028995851	0.00052821305
0.069396259	0.028409485	0.00051633188
0.069527747	0.028853004	0.00052468468
0.069659236	0.029505086	0.00053087748
0.069790725	0.029350777	0.00052611109
0.069922214	0.029114571	0.00052786656
0.070053702	0.029076142	0.00052161062
0.070185191	0.029238080	0.00052830427
0.070316680	0.028997955	0.00052182244
0.070448168	0.028703511	0.00052107129
0.070579657	0.028718895	0.00052373920
0.070711146	0.028446455	0.00051659292
0.070842634	0.029088299	0.00052455261
0.070974123	0.027863143	0.00051369664
0.071105612	0.027266260	0.00050660228
0.071237101	0.028274822	0.00051735195
0.071368589	0.027597855	0.00050739721
0.071500078	0.027379580	0.00051008979
0.071631567	0.027541534	0.00051091153
0.071763055	0.028590740	0.00051747296
0.071894544	0.028621812	0.00051858481
0.072026033	0.027661525	0.00050642056
0.072157521	0.028146822	0.00051588033
0.072289010	0.028895067	0.00052102134
0.072420499	0.028363853	0.00051329680
0.072551988	0.027779131	0.00050829811
0.072683476	0.028042959	0.00051017509
0.072814965	0.028170310	0.00051451601
0.072946454	0.027624455	0.00050975846
0.073077942	0.027817057	0.00050603345
0.073209431	0.027810602	0.00051008380
0.073340920	0.028059437	0.00050929137
0.073472408	0.028392972	0.00051321035
0.073603897	0.027257396	0.00050598801
0.073735386	0.027460512	0.00050396417
0.073866875	0.027821719	0.00050761466
0.073998363	0.027796820	0.00050673960
0.074129852	0.028532355	0.00051316201
0.074261341	0.026984792	0.00050271841
0.074392829	0.027641355	0.00050222782
0.074524318	0.027904231	0.00050877440
0.074655807	0.027317488	0.00050175030
0.074787295	0.026909355	0.00050102163
0.074918784	0.027197729	0.00050152225
0.075050273	0.027628196	0.00050265132
0.075181761	0.027951466	0.00050554451
0.075313250	0.026785027	0.00049733854
0.075444739	0.026726389	0.00049532219
0.075576228	0.026843847	0.00049732042
0.075707716	0.027296789	0.00049967559
0.075839205	0.027045837	0.00049774269
0.075970694	0.027042940	0.00049801774
0.076102182	0.026942670	0.00049547047
0.076233671	0.028219854	0.00050956022
0.076365160	0.027484845	0.00049747283
0.076496648	0.026616530	0.00049393740
0.076628137	0.027546240	0.00050268309
0.076759626	0.027924260	0.00050239267
0.076891115	0.026935372	0.00049682487
0.077022603	0.026510352	0.00049016804
0.077154092	0.026742246	0.00049399904
0.077285581	0.026156698	0.00049037976
0.077417069	0.026356825	0.00049057172
0.077548558	0.027189712	0.00049919227
0.077680047	0.027195339	0.00049472149
0.077811535	0.027226269	0.00049622496
0.077943024	0.028126496	0.00050566919
0.078074513	0.026705704	0.00048924120
0.078206002	0.026428193	0.00049018993
0.078337490	0.027044970	0.00049253847
0.078468979	0.026619619	0.00048866850
0.078600468	0.026408921	0.00049030418
0.078731956	0.026644382	0.00048783252
0.078863445	0.026654741	0.00049048787
0.078994934	0.026592341	0.00048726253
0.079126422	0.027483605	0.00049421686
0.079257911	0.027164864	0.00049425354
0.079389400	0.027043179	0.00049143747
0.079520889	0.026975492	0.00049079517
0.079652377	0.027000920	0.00049232779
0.079783866	0.026611218	0.00048748074
0.079915355	0.025824817	0.00048458538
0.080046843	0.026297855	0.00048311533
0.080178332	0.026897630	0.00048816341
0.080309821	0.027220164	0.00049251353
0.080441309	0.026787497	0.00048516224
0.080572798	0.026659503	0.00048811625
0.080704287	0.027059263	0.00049119022
0.080835776	0.026952151	0.00048865481
0.080967264	0.026687030	0.00048930482
0.081098753	0.026908413	0.00048426485
0.081230242	0.026282175	0.00048411283
0.081361730	0.026229117	0.00048269961
0.081493219	0.027603494	0.00049165108
0.081624708	0.026610836	0.00048788855
0.081756196	0.025628590	0.00047412969
0.081887685	0.027299667	0.00049016670
0.082019174	0.026628744	0.00048568601
0.082150663	0.027270320	0.00048874977
0.082282151	0.026029429	0.00048019845
0.082413640	0.026691156	0.00048217951
0.082545129	0.026897089	0.00048537156
0.082676617	0.026741084	0.00048536284
0.082808106	0.025810784	0.00047700749
0.082939595	0.027247574	0.00049102161
0.083071083	0.026363789	0.00047797436
0.083202572	0.025719486	0.00047502526
0.083334061	0.026345656	0.00048318182
0.083465549	0.026833655	0.00048246952
0.083597038	0.026276448	0.00048101736
0.083728527	0.025855813	0.00047395295
0.083860016	0.027269996	0.00048624285
0.083991504	0.025842988	0.00047500742
0.084122993	0.025686066	0.00047285605
0.084254482	0.025398593	0.00047300750
0.084385970	0.025791936	0.00047279782
0.084517459	0.025841157	0.00047452533
0.084648948	0.025859230	0.00047382944
0.084780436	0.026186679	0.00047363427
0.084911925	0.025058362	0.00046735690
0.085043414	0.026113956	0.00047397989
0.085174903	0.026212509	0.00047559479
0.085306391	0.026531580	0.00048005387
0.085437880	0.026024564	0.00047296991
0.085569369	0.025523562	0.00047026580
0.085700857	0.026313084	0.00047401968
0.085832346	0.027138927	0.00048096777
0.085963835	0.026322944	0.00047691008
0.086095323	0.025034398	0.00046431524
0.086226812	0.026426368	0.00047507093
0.086358301	0.026159220	0.00047347034
0.086489790	0.025982953	0.00047139626
0.086621278	0.025959494	0.00047208027
0.086752767	0.026430392	0.00047459246
0.086884256	0.026308895	0.00047268939
0.087015744	0.026359709	0.00047406012
0.087147233	0.026012971	0.00047017924
0.087278722	0.026219407	0.00047439973
0.087410210	0.025828495	0.00046941526
0.087541699	0.026282493	0.00047267630
0.087673188	0.026375394	0.00047376496
0.087804677	0.026072477	0.00046841669
0.087936165	0.026069374	0.00047156346
0.088067654	0.025317930	0.00046526201
0.088199143	0.025353108	0.00046196251
0.088330631	0.026534828	0.00047486756
0.088462120	0.025739395	0.00046365813
0.088593609	0.026743238	0.00047743119
0.088725097	0.026172126	0.00046852517
0.088856586	0.026078263	0.00046804178
0.088988075	0.024950616	0.00046108306
0.089119564	0.025786707	0.00046538092
0.089251052	0.025533900	0.00046636818
0.089382541	0.025629158	0.00046389662
0.089514030	0.025220785	0.00046040072
0.089645518	0.025794227	0.00046550274
0.089777007	0.025723089	0.00046478594
0.089908496	0.024961586	0.00046004478
0.090039984	0.026573189	0.00047173041
0.090171473	0.026445502	0.00046797150
0.090302962	0.024996891	0.00045973856
0.090434451	0.026339771	0.00046814963
0.090565939	0.025921296	0.00046729294
0.090697428	0.025385585	0.00046083526
0.090828917	0.025105634	0.00045571487
0.090960405	0.025621499	0.00046558639
0.091091894	0.026345457	0.00046549327
0.091223383	0.025369194	0.00046225561
0.091354871	0.025179417	0.00046107156
0.091486360	0.024518059	0.00046167846
0.091617849	0.025879150	0.00047785821
0.091749337	0.024797538	0.00047331107
0.091880826	0.025015713	0.00047813737
0.092012315	0.025181122	0.00048381193
0.092143804	0.026242104	0.00048892328
0.092275292	0.025060824	0.00048572654
0.092406781	0.024695286	0.00048392965
0.092538270	0.024950208	0.00048982808
0.092669758	0.025985767	0.00050123967
0.092801247	0.025147128	0.00047686344
0.092932736	0.024558842	0.00047505449
0.093064224	0.024545308	0.00047106578
0.093195713	0.025697522	0.00047816399
0.093327202	0.024906203	0.00047134333
0.093458691	0.024755363	0.00046378897
0.093590179	0.025051100	0.00047086349
0.093721668	0.024906678	0.00046776740
0.093853157	0.024691133	0.00046520383
0.093984645	0.024826858	0.00046346580
0.094116134	0.024742025	0.00046310388
0.094247623	0.025493333	0.00046793960
0.094379111	0.025185927	0.00046718547
0.094510600	0.025694696	0.00046889168
0.094642089	0.024625347	0.00046064972
0.094773578	0.025416602	0.00046320518
0.094905066	0.025630314	0.00046804344
0.095036555	0.024391087	0.00046159548
0.095168044	0.024858631	0.00045797780
0.095299532	0.024938176	0.00046178741
0.095431021	0.025551650	0.00046203912
0.095562510	0.024924025	0.00046050705
0.095693998	0.024856811	0.00046087361
0.095825487	0.024723619	0.00045636931
0.095956976	0.024948308	0.00045947094
0.096088465	0.025365327	0.00045848900
0.096219953	0.024747001	0.00045801300
0.096351442	0.024832809	0.00045851017
0.096482931	0.024472980	0.00045443560
0.096614419	0.024065224	0.00044920833
0.096745908	0.024676313	0.00045349372
0.096877397	0.024652694	0.00045212473
0.097008885	0.024940964	0.00045641517
0.097140374	0.024204521	0.00045177784
0.097271863	0.025009596	0.00045563931
0.097403352	0.024620019	0.00045368351
0.097534840	0.025291449	0.00045592965
0.097666329	0.024376066	0.00045123659
0.097797818	0.024438724	0.00044835800
0.097929306	0.024726229	0.00045063525
0.098060795	0.024218879	0.00044596045
0.098192284	0.024465538	0.00044496792
0.098323772	0.024959620	0.00045164266
0.098455261	0.025352270	0.00045061093
0.098586750	0.024353554	0.00044312356
0.098718239	0.024039189	0.00044060644
0.098849727	0.024495120	0.00044030191
0.098981216	0.024870341	0.00044515633
0.099112705	0.025370398	0.00044784353
0.099244193	0.024188668	0.00043896534
0.099375682	0.024073662	0.00043989515
0.099507171	0.024579804	0.00044095907
0.099638659	0.024466453	0.00044452134
0.099770148	0.024300173	0.00044138358
0.099901637	0.023731659	0.00043421442
0.10003313	0.024053431	0.00044131053
0.10016461	0.024016082	0.00043963834
0.10029610	0.024005783	0.00044179976
0.10042759	0.023954972	0.00043717118
0.10055908	0.024159998	0.00044006661
0.10069057	0.023963872	0.00043896561
0.10082206	0.024392335	0.00044067682
0.10095355	0.024157162	0.00044415766
0.10108504	0.023935157	0.00043733570
0.10121652	0.024445673	0.00043862306
0.10134801	0.024479394	0.00044294083
0.10147950	0.023711657	0.00043585272
0.10161099	0.024119096	0.00043998808
0.10174248	0.024420756	0.00044112787
0.10187397	0.023672030	0.00043328802
0.10200546	0.024282901	0.00044104177
0.10213694	0.024099294	0.00043603528
0.10226843	0.023616176	0.00043416034
0.10239992	0.024311210	0.00043913656
0.10253141	0.024218903	0.00043424001
0.10266290	0.023678178	0.00043598027
0.10279439	0.024261318	0.00043572408
0.10292588	0.024301853	0.00043915894
0.10305737	0.024187713	0.00043649960
0.10318885	0.024424285	0.00043745970
0.10332034	0.023940693	0.00043489601
0.10345183	0.024137093	0.00043284399
0.10358332	0.023492084	0.00043101144
0.10371481	0.023523393	0.00042943573
0.10384630	0.024108167	0.00043284522
0.10397779	0.024606616	0.00043865871
0.10410928	0.023930051	0.00043452055
0.10424076	0.024395409	0.00043752331
0.10437225	0.024441021	0.00043696107
0.10450374	0.023800538	0.00042860022
0.10463523	0.024218612	0.00043435423
0.10476672	0.023669476	0.00042998863
0.10489821	0.023572810	0.00043017220
0.10502970	0.023986331	0.00043112203
0.10516118	0.024285928	0.00043204945
0.10529267	0.023510469	0.00043016791
0.10542416	0.023255988	0.00042733274
0.10555565	0.023968579	0.00043105294
0.10568714	0.024000805	0.00043082509
0.10581863	0.023046012	0.00042411934
0.10595012	0.024600161	0.00043577317
0.10608161	0.023841151	0.00043216825
0.10621309	0.024659589	0.00043568072
0.10634458	0.023826140	0.00042770531
0.10647607	0.023880470	0.00043163078
0.10660756	0.024141769	0.00043119652
0.10673905	0.024056863	0.00043445847
0.10687054	0.023547044	0.00043047915
0.10700203	0.023994845	0.00044025566
0.10713352	0.024105152	0.00044313420
0.10726500	0.024011584	0.00044891132
0.10739649	0.024569630	0.00045689965
0.10752798	0.023294144	0.00044543425
0.10765947	0.024167755	0.00045604093
0.10779096	0.023978581	0.00045628152
0.10792245	0.024303970	0.00046120099
0.10805394	0.024227079	0.00046331698
0.10818542	0.024053266	0.00045881269
0.10831691	0.024556214	0.00046586936
0.10844840	0.023974175	0.00046336490
0.10857989	0.024476711	0.00047143280
0.10871138	0.023908964	0.00047088074
0.10884287	0.024156092	0.00046880862
0.10897436	0.023599326	0.00046514221
0.10910585	0.023276243	0.00046909967
0.10923733	0.023153690	0.00046428500
0.10936882	0.024018015	0.00047722503
0.10950031	0.023754954	0.00047108673
0.10963180	0.024249286	0.00047753537
0.10976329	0.024186963	0.00047898902
0.10989478	0.022833678	0.00047121172
0.11002627	0.023816936	0.00048306969
0.11015776	0.024125201	0.00047887971
0.11028924	0.024237672	0.00048533447
0.11042073	0.024263032	0.00049047280
0.11055222	0.024227792	0.00048509575
0.11068371	0.023659885	0.00048265497
0.11081520	0.023954765	0.00048572321
0.11094669	0.023234399	0.00048083590
0.11107818	0.024291859	0.00049252249
0.11120966	0.024697073	0.00049458021
0.11134115	0.023650285	0.00048761151
0.11147264	0.024051885	0.00048925062
0.11160413	0.023823354	0.00049035534
0.11173562	0.024308005	0.00049935578
0.11186711	0.023578213	0.00047455430
0.11199860	0.023740558	0.00047793159
0.11213009	0.023729995	0.00046841032
0.11226157	0.024134949	0.00046914903
0.11239306	0.024307001	0.00047027695
0.11252455	0.023449082	0.00046187570
0.11265604	0.023379338	0.00046165751
0.11278753	0.023320629	0.00045533327
0.11291902	0.024071683	0.00045986296
0.11305051	0.023831476	0.00046099634
0.11318200	0.024286732	0.00045884139
0.11331348	0.023764596	0.00045644022
0.11344497	0.023883481	0.00045578359
0.11357646	0.023534382	0.00044921906
0.11370795	0.023743261	0.00045349883
0.11383944	0.023803896	0.00045250880
0.11397093	0.024206027	0.00045602685
0.11410242	0.023486966	0.00044984123
0.11423390	0.023646037	0.00044615191
0.11436539	0.024454861	0.00045863647
0.11449688	0.025091916	0.00045557002
0.11462837	0.024645982	0.00045783229
0.11475986	0.023521927	0.00044473321
0.11489135	0.024291842	0.00044617982
0.11502284	0.023821610	0.00045063838
0.11515433	0.024125183	0.00044822450
0.11528581	0.023865396	0.00044527751
0.11541730	0.023513842	0.00044122169
0.11554879	0.023194562	0.00043755445
0.11568028	0.023658187	0.00044474300
0.11581177	0.023512553	0.00043990914
0.11594326	0.023678105	0.00044202091
0.11607475	0.023666851	0.00044162605
0.11620624	0.023200571	0.00043483223
0.11633772	0.023159638	0.00043848572
0.11646921	0.023941263	0.00044357819
0.11660070	0.023503526	0.00043799448
0.11673219	0.024103922	0.00044210763
0.11686368	0.024239837	0.00044165659
0.11699517	0.024207594	0.00044116798
0.11712666	0.024016342	0.00044027242
0.11725814	0.024234467	0.00043874292
0.11738963	0.023102117	0.00042972387
0.11752112	0.023890679	0.00043394795
0.11765261	0.023908185	0.00043346579
0.11778410	0.023337759	0.00043302694
0.11791559	0.023602177	0.00043088397
0.11804708	0.023581264	0.00042924406
0.11817857	0.024163039	0.00043552755
0.11831005	0.024239315	0.00043337743
0.11844154	0.023930193	0.00043376138
0.11857303	0.024257998	0.00043188341
0.11870452	0.023756220	0.00042977122
0.11883601	0.022752394	0.00042204052
0.11896750	0.023563595	0.00042757441
0.11909899	0.023559283	0.00042804966
0.11923048	0.023804892	0.00042294692
0.11936196	0.023543024	0.00042550531
0.11949345	0.023420229	0.00042105244
0.11962494	0.023804969	0.00042300583
0.11975643	0.023985219	0.00042800367
0.11988792	0.023677541	0.00042015153
0.12001941	0.023254090	0.00041767605
0.12015090	0.023996288	0.00042298082
0.12028239	0.023618902	0.00042312219
0.12041387	0.023786225	0.00042049377
0.12054536	0.023357027	0.00041551799
0.12067685	0.024574612	0.00042440404
0.12080834	0.023732193	0.00042066388
0.12093983	0.023865409	0.00041821802
0.12107132	0.024301732	0.00042511073
0.12120281	0.023639673	0.00041647261
0.12133429	0.023868839	0.00041906630
0.12146578	0.024044547	0.00042046650
0.12159727	0.023453024	0.00041434574
0.12172876	0.023762228	0.00041852510
0.12186025	0.023346189	0.00041445071
0.12199174	0.024286375	0.00042074616
0.12212323	0.023866854	0.00041719457
0.12225472	0.023751140	0.00041619858
0.12238620	0.023970823	0.00041901507
0.12251769	0.024227490	0.00041849302
0.12264918	0.023523936	0.00041500331
0.12278067	0.023772249	0.00041615286
0.12291216	0.023826142	0.00041630793
0.12304365	0.023974811	0.00041700998
0.12317514	0.023769693	0.00041343605
0.12330663	0.024075571	0.00041895201
0.12343811	0.023036260	0.00041183198
0.12356960	0.023432739	0.00041005420
0.12370109	0.023626428	0.00041516478
0.12383258	0.024360187	0.00041702215
0.12396407	0.023741881	0.00041119595
0.12409556	0.023571669	0.00041604794
0.12422705	0.022938782	0.00040744792
0.12435853	0.023864352	0.00041532224
0.12449002	0.023654827	0.00041167577
0.12462151	0.023554110	0.00041338642
0.12475300	0.023235561	0.00041023516
0.12488449	0.023778723	0.00041475583
0.12501598	0.023781540	0.00041365689
0.12514747	0.023413780	0.00040834159
0.12527896	0.023524572	0.00040951405
0.12541044	0.024080588	0.00041665482
0.12554193	0.023849457	0.00041262086
0.12567342	0.024042818	0.00041319031
0.12580491	0.024605294	0.00041888503
0.12593640	0.023736278	0.00040967127
0.12606789	0.023991766	0.00041412261
0.12619938	0.024492764	0.00041545862
0.12633087	0.023460045	0.00041051410
0.12646235	0.023490874	0.00040803789
0.12659384	0.024135406	0.00040968701
0.12672533	0.023527402	0.00041226913
0.12685682	0.023174571	0.00040518548
0.12698831	0.023366100	0.00040856879
0.12711980	0.023911672	0.00040998787
0.12725129	0.023346976	0.00040656440
0.12738277	0.023741007	0.00040879031
0.12751426	0.022848575	0.00040355706
0.12764575	0.024701950	0.00041569487
0.12777724	0.023367292	0.00040400403
0.12790873	0.023624420	0.00040786170
0.12804022	0.023337424	0.00040643134
0.12817171	0.023854760	0.00040822473
0.12830320	0.023743625	0.00040796445
0.12843468	0.023575350	0.00040652444
0.12856617	0.023575865	0.00040469027
0.12869766	0.023432051	0.00040483203
0.12882915	0.024553426	0.00041333357
0.12896064	0.023672827	0.00040469777
0.12909213	0.022240386	0.00039730842
0.12922362	0.023934445	0.00040820752
0.12935511	0.023554870	0.00040504031
0.12948659	0.023622489	0.00040658185
0.12961808	0.023500952	0.00040338904
0.12974957	0.023874279	0.00040626687
0.12988106	0.024013477	0.00040727849
0.13001255	0.024036682	0.00040691594
0.13014404	0.024047353	0.00040913477
0.13027553	0.024019172	0.00040604385
0.13040701	0.023510589	0.00040284629
0.13053850	0.023515142	0.00040459873
0.13066999	0.023702326	0.00040359901
0.13080148	0.022829506	0.00039978685
0.13093297	0.023670482	0.00040175893
0.13106446	0.023976298	0.00040555854
0.13119595	0.023573058	0.00040165178
0.13132744	0.023743390	0.00040469646
0.13145892	0.024034564	0.00040675876
0.13159041	0.023870940	0.00040418872
0.13172190	0.023038045	0.00039759006
0.13185339	0.023875021	0.00040574645
0.13198488	0.023584322	0.00040106965
0.13211637	0.023802468	0.00040529150
0.13224786	0.023064594	0.00039802661
0.13237935	0.023603330	0.00040206188
0.13251083	0.023834102	0.00040335026
0.13264232	0.023847639	0.00040423821
0.13277381	0.023951712	0.00040315537
0.13290530	0.024103759	0.00040313116
0.13303679	0.024096225	0.00040418411
0.13316828	0.023780985	0.00040409884
0.13329977	0.023787432	0.00039864411
0.13343125	0.023857413	0.00040496356
0.13356274	0.023350736	0.00039666967
0.13369423	0.024081527	0.00040228226
0.13382572	0.023287694	0.00040004197
0.13395721	0.023498396	0.00039932376
0.13408870	0.023710273	0.00040162322
0.13422019	0.023554917	0.00039782968
0.13435168	0.023857358	0.00040151995
0.13448316	0.023888160	0.00040240968
0.13461465	0.023624243	0.00039907937
0.13474614	0.022608318	0.00039348041
0.13487763	0.023690136	0.00039937503
0.13500912	0.023663849	0.00039898754
0.13514061	0.023657719	0.00039942470
0.13527210	0.023562966	0.00039889222
0.13540359	0.023733941	0.00039932408
0.13553507	0.023753581	0.00039792993
0.13566656	0.024145528	0.00040108598
0.13579805	0.023656414	0.00039937916
0.13592954	0.023212822	0.00039391764
0.13606103	0.023968980	0.00040205144
0.13619252	0.023515117	0.00039735684
0.13632401	0.023697351	0.00039555542
0.13645549	0.024417416	0.00040365917
0.13658698	0.023697090	0.00039636030
0.13671847	0.022714215	0.00039037049
0.13684996	0.023599345	0.00039588188
0.13698145	0.023628359	0.00039612470
0.13711294	0.023711947	0.00039674219
0.13724443	0.023600404	0.00039597981
0.13737592	0.023579239	0.00039504150
0.13750740	0.024000752	0.00040022542
0.13763889	0.023897481	0.00039624066
0.13777038	0.023473485	0.00039617381
0.13790187	0.023629112	0.00039452571
0.13803336	0.024069484	0.00039699515
0.13816485	0.023504235	0.00039494409
0.13829634	0.024132638	0.00039617952
0.13842783	0.023805244	0.00039721654
0.13855931	0.023973881	0.00039775638
0.13869080	0.023605523	0.00039429736
0.13882229	0.023047663	0.00039111825
0.13895378	0.023317500	0.00038998889
0.13908527	0.023423098	0.00039471912
0.13921676	0.023301190	0.00039106989
0.13934825	0.024618854	0.00040070261
0.13947973	0.023663621	0.00039397411
0.13961122	0.023505280	0.00039147679
0.13974271	0.023864958	0.00039600855
0.13987420	0.024062360	0.00039816723
0.14000569	0.023126808	0.00038728796
0.14013718	0.023969545	0.00039575394
0.14026867	0.024024461	0.00039378286
0.14040016	0.024057018	0.00039541456
0.14053164	0.023298184	0.00039257117
0.14066313	0.023619888	0.00038998863
0.14079462	0.024116887	0.00039565288
0.14092611	0.023290611	0.00038870386
0.14105760	0.023328135	0.00038938399
0.14118909	0.023636164	0.00039217482
0.14132058	0.023712152	0.00038904296
0.14145207	0.023206512	0.00038681258
0.14158355	0.023740418	0.00038895559
0.14171504	0.024261951	0.00039328927
0.14184653	0.023598932	0.00039103579
0.14197802	0.023340250	0.00038711918
0.14210951	0.023809053	0.00039017062
0.14224100	0.023532288	0.00038913800
0.14237249	0.023779599	0.00038931698
0.14250398	0.023061820	0.00038697634
0.14263546	0.023613036	0.00038731365
0.14276695	0.023291069	0.00038644219
0.14289844	0.024271653	0.00039320052
0.14302993	0.024084791	0.00039172636
0.14316142	0.023871658	0.00039070575
0.14329291	0.023432572	0.00038599079
0.14342440	0.023903606	0.00038949940
0.14355588	0.024117186	0.00039162847
0.14368737	0.023685072	0.00038820602
0.14381886	0.024072467	0.00039204314
0.14395035	0.024212002	0.00038918099
0.14408184	0.023193408	0.00038451821
0.14421333	0.023992194	0.00039003711
0.14434482	0.023814397	0.00038723142
0.14447631	0.023769241	0.00038962709
0.14460779	0.024030529	0.00039025893
0.14473928	0.023177957	0.00038382736
0.14487077	0.023726927	0.00039112088
0.14500226	0.023467117	0.00038573655
0.14513375	0.023074230	0.00038450925
0.14526524	0.023471150	0.00038530406
0.14539673	0.023141759	0.00038330872
0.14552822	0.023729707	0.00038982332
0.14565970	0.023450872	0.00038556720
0.14579119	0.024156612	0.00039031922
0.14592268	0.023699159	0.00038631299
0.14605417	0.023300358	0.00038441959
0.14618566	0.023532734	0.00038581683
0.14631715	0.023207634	0.00038294631
0.14644864	0.023088270	0.00038139634
0.14658012	0.023300458	0.00038373647
0.14671161	0.023431690	0.00038442719
0.14684310	0.024357004	0.00039197441
0.14697459	0.023519825	0.00038452866
0.14710608	0.023672017	0.00038531082
0.14723757	0.024081894	0.00038909503
0.14736906	0.023584216	0.00038353560
0.14750055	0.023800113	0.00038653732
0.14763203	0.023448826	0.00038293291
0.14776352	0.023132136	0.00038224002
0.14789501	0.023328118	0.00038230437
0.14802650	0.023598676	0.00038179002
0.14815799	0.024114884	0.00038902097
0.14828948	0.023110146	0.00038044795
0.14842097	0.023254080	0.00038252767
0.14855246	0.023675385	0.00038423298
0.14868394	0.023022231	0.00037794991
0.14881543	0.023353256	0.00038142383
0.14894692	0.024150368	0.00038703465
0.14907841	0.024030749	0.00038511666
0.14920990	0.023938548	0.00038520418
0.14934139	0.023645556	0.00038315843
0.14947288	0.022686009	0.00037802658
0.14960436	0.023134335	0.00037965006
0.14973585	0.024164373	0.00038451963
0.14986734	0.023908576	0.00038448686
0.14999883	0.023682048	0.00038209653
0.15013032	0.023952200	0.00038521735
0.15026181	0.023933088	0.00038401734
0.15039330	0.024196273	0.00038539779
0.15052479	0.023353110	0.00038039679
0.15065627	0.024041045	0.00038395318
0.15078776	0.024090406	0.00038460860
0.15091925	0.024261503	0.00038593278
0.15105074	0.022969783	0.00037642683
0.15118223	0.023689411	0.00038316257
0.15131372	0.023865843	0.00038319679
0.15144521	0.023587317	0.00038201292
0.15157670	0.023631785	0.00038079334
0.15170818	0.023655357	0.00038058194
0.15183967	0.023730073	0.00038062634
0.15197116	0.023668954	0.00038134306
0.15210265	0.023839748	0.00038112689
0.15223414	0.023974347	0.00038262749
0.15236563	0.023476273	0.00037821031
0.15249712	0.023821347	0.00038096307
0.15262860	0.023473506	0.00037912635
0.15276009	0.023983589	0.00038188493
0.15289158	0.023647408	0.00038062988
0.15302307	0.023470874	0.00037692999
0.15315456	0.023175404	0.00037679795
0.15328605	0.023168979	0.00037720422
0.15341754	0.023861073	0.00038134262
0.15354903	0.023661828	0.00037896268
0.15368051	0.023759806	0.00037892423
0.15381200	0.023701268	0.00037854873
0.15394349	0.024062004	0.00038153257
0.15407498	0.024135623	0.00038309382
0.15420647	0.023149931	0.00037310424
0.15433796	0.023131467	0.00037496863
0.15446945	0.023235569	0.00037544022
0.15460094	0.023299184	0.00037697076
0.15473242	0.023490904	0.00037748510
0.15486391	0.023484465	0.00037597358
0.15499540	0.023793031	0.00037890753
0.15512689	0.023596721	0.00037720149
0.15525838	0.023473411	0.00037609105
0.15538987	0.023133597	0.00037364370
0.15552136	0.022912267	0.00037267381
0.15565284	0.023377821	0.00037630878
0.15578433	0.023672992	0.00037638995
0.15591582	0.023580000	0.00037683795
0.15604731	0.023814737	0.00037933157
0.15617880	0.022719610	0.00037105412
0.15631029	0.023491306	0.00037728876
0.15644178	0.023319547	0.00037256725
0.15657327	0.023651455	0.00037733079
0.15670475	0.023846754	0.00037709807
0.15683624	0.023804543	0.00037711754
0.15696773	0.023801424	0.00037743519
0.15709922	0.023848378	0.00037709559
0.15723071	0.023751029	0.00037667939
0.15736220	0.023647970	0.00037438222
0.15749369	0.022759879	0.00037036610
0.15762518	0.023562693	0.00037306605
0.15775666	0.023530036	0.00037406370
0.15788815	0.023572550	0.00037506341
0.15801964	0.023488117	0.00037390753
0.15815113	0.023553825	0.00037346502
0.15828262	0.022971765	0.00036958596
0.15841411	0.023765082	0.00037462680
0.15854560	0.023841750	0.00037658747
0.15867708	0.023929358	0.00037417234
0.15880857	0.023206771	0.00037226789
0.15894006	0.023343647	0.00037109925
0.15907155	0.024310178	0.00037793871
0.15920304	0.023494795	0.00037447089
0.15933453	0.023628521	0.00037296132
0.15946602	0.023712042	0.00037379124
0.15959751	0.023344783	0.00037146021
0.15972899	0.023074636	0.00036876035
0.15986048	0.024031166	0.00037633281
0.15999197	0.023268644	0.00036833234
0.16012346	0.023111826	0.00037012587
0.16025495	0.023458970	0.00037162656
0.16038644	0.023922939	0.00037275857
0.16051793	0.022972528	0.00036993320
0.16064942	0.024160603	0.00037397601
0.16078090	0.023107443	0.00036991920
0.16091239	0.023566501	0.00037210147
0.16104388	0.023249208	0.00036810373
0.16117537	0.023723572	0.00037269286
0.16130686	0.023273500	0.00036851840
0.16143835	0.023595170	0.00037049681
0.16156984	0.024396245	0.00037663181
0.16170133	0.022897092	0.00036440322
0.16183281	0.023975581	0.00037418064
0.16196430	0.024020261	0.00037256091
0.16209579	0.023508010	0.00036965649
0.16222728	0.023023433	0.00036793739
0.16235877	0.023869552	0.00037065350
0.16249026	0.023538509	0.00036977314
0.16262175	0.023656098	0.00037054997
0.16275323	0.023645436	0.00037016433
0.16288472	0.023724325	0.00037070270
0.16301621	0.023304627	0.00036736693
0.16314770	0.023680191	0.00037031789
0.16327919	0.023087086	0.00036674423
0.16341068	0.023370935	0.00036820950
0.16354217	0.023462068	0.00036873970
0.16367366	0.023734012	0.00036882422
0.16380514	0.023384576	0.00036877625
0.16393663	0.023710992	0.00036955308
0.16406812	0.023866306	0.00036896439
0.16419961	0.023365828	0.00036752160
0.16433110	0.023405137	0.00036619175
0.16446259	0.023300664	0.00036641478
0.16459408	0.023498825	0.00036863274
0.16472557	0.023144853	0.00036294029
0.16485705	0.023309459	0.00036687392
0.16498854	0.023328162	0.00036559801
0.16512003	0.023143545	0.00036547343
0.16525152	0.023671958	0.00036905985
0.16538301	0.023606458	0.00036577278
0.16551450	0.023983588	0.00036959058
0.16564599	0.023245817	0.00036541400
0.16577747	0.023600438	0.00036776779
0.16590896	0.022910141	0.00036395523
0.16604045	0.023472124	0.00036405729
0.16617194	0.023303034	0.00036579525
0.16630343	0.023348262	0.00036412678
0.16643492	0.023355049	0.00036521298
0.16656641	0.023508954	0.00036550246
0.16669790	0.023506205	0.00036381737
0.16682938	0.023736207	0.00036803507
0.16696087	0.023685210	0.00036724445
0.16709236	0.023890724	0.00036688429
0.16722385	0.024769992	0.00037449109
0.16735534	0.023327485	0.00036448249
0.16748683	0.022972738	0.00036190821
0.16761832	0.023321070	0.00036400468
0.16774981	0.022753352	0.00035800022
0.16788129	0.023879808	0.00036720876
0.16801278	0.023296413	0.00036197067
0.16814427	0.024255000	0.00037047344
0.16827576	0.024317297	0.00037066231
0.16840725	0.023121019	0.00036124353
0.16853874	0.022528815	0.00035892891
0.16867023	0.023335932	0.00036193184
0.16880171	0.023507697	0.00036515760
0.16893320	0.023047527	0.00036112363
0.16906469	0.023604230	0.00036350066
0.16919618	0.023438183	0.00036441058
0.16932767	0.023569379	0.00036303101
0.16945916	0.022931417	0.00036051667
0.16959065	0.023520010	0.00036308236
0.16972214	0.024059316	0.00036538894
0.16985362	0.023372913	0.00036442398
0.16998511	0.023198755	0.00036060189
0.17011660	0.023436334	0.00036391054
0.17024809	0.022925629	0.00036116667
0.17037958	0.023460882	0.00036139853
0.17051107	0.023618492	0.00036354423
0.17064256	0.023448827	0.00036223202
0.17077405	0.023599004	0.00036292751
0.17090553	0.023495242	0.00036226973
0.17103702	0.023061751	0.00035913739
0.17116851	0.023465439	0.00036107954
0.17130000	0.023951848	0.00036481710
0.17143149	0.023684995	0.00036321867
0.17156298	0.023672069	0.00036263923
0.17169447	0.023711446	0.00036084005
0.17182595	0.023969413	0.00036459789
0.17195744	0.023398833	0.00036140418
0.17208893	0.023431187	0.00035958605
0.17222042	0.023546736	0.00036058140
0.17235191	0.023285619	0.00035990041
0.17248340	0.023029518	0.00035877583
0.17261489	0.023103160	0.00035846325
0.17274638	0.023223279	0.00035752538
0.17287786	0.023981962	0.00036506592
0.17300935	0.023399400	0.00035898445
0.17314084	0.022772259	0.00035654813
0.17327233	0.023668492	0.00036066820
0.17340382	0.023415809	0.00035910131
0.17353531	0.023042133	0.00035792772
0.17366680	0.023100050	0.00035716588
0.17379829	0.023280180	0.00035888991
0.17392977	0.023825443	0.00036286237
0.17406126	0.023691326	0.00036002948
0.17419275	0.024285600	0.00036417662
0.17432424	0.023210168	0.00035733168
0.17445573	0.023824561	0.00036115606
0.17458722	0.023835657	0.00036238556
0.17471871	0.023236135	0.00035663319
0.17485019	0.023602453	0.00035999847
0.17498168	0.023278757	0.00035815708
0.17511317	0.023212576	0.00035725768
0.17524466	0.023591296	0.00036099840
0.17537615	0.023377611	0.00035738994
0.17550764	0.024005036	0.00036171040
0.17563913	0.023204694	0.00035651242
0.17577062	0.023336485	0.00035669899
0.17590210	0.023080349	0.00035592644
0.17603359	0.023180244	0.00035568789
0.17616508	0.023901986	0.00036087981
0.17629657	0.022965471	0.00035527310
0.17642806	0.023402401	0.00035452589
0.17655955	0.023417082	0.00035770500
0.17669104	0.022862117	0.00035289425
0.17682253	0.023414841	0.00035640214
0.17695401	0.023278904	0.00035693083
0.17708550	0.023225545	0.00035341768
0.17721699	0.022610932	0.00035283854
0.17734848	0.023636566	0.00035709804
0.17747997	0.023393143	0.00035685275
0.17761146	0.023100974	0.00035639674
0.17774295	0.023069810	0.00035202368
0.17787443	0.023676987	0.00035803948
0.17800592	0.023754384	0.00035754730
0.17813741	0.023654816	0.00035717109
0.17826890	0.023881817	0.00035915357
0.17840039	0.023529443	0.00035414991
0.17853188	0.023878953	0.00035935896
0.17866337	0.022711795	0.00035199854
0.17879486	0.024080638	0.00035901499
0.17892634	0.023086063	0.00035340889
0.17905783	0.023495133	0.00035429457
0.17918932	0.023226748	0.00035487152
0.17932081	0.022652556	0.00034954197
0.17945230	0.023064346	0.00035285455
0.17958379	0.023398570	0.00035589941
0.17971528	0.023350401	0.00035409459
0.17984677	0.023145625	0.00035261853
0.17997825	0.023182715	0.00035361153
0.18010974	0.023393871	0.00035426619
0.18024123	0.023590708	0.00035525448
0.18037272	0.023216187	0.00035115509
0.18050421	0.023348995	0.00036081939
0.18063570	0.023912593	0.00036632199
0.18076719	0.023021474	0.00036265506
0.18089867	0.023765203	0.00037008959
0.18103016	0.023637358	0.00037063129
0.18116165	0.023309758	0.00037095397
0.18129314	0.023185307	0.00037181376
0.18142463	0.023671428	0.00037388883
0.18155612	0.023929733	0.00038004891
0.18168761	0.023400012	0.00037629259
0.18181910	0.023195641	0.00037674603
0.18195058	0.023718559	0.00038231684
0.18208207	0.023964443	0.00038162658
0.18221356	0.023439279	0.00038112178
0.18234505	0.023654898	0.00038249245
0.18247654	0.023544662	0.00038320747
0.18260803	0.023776417	0.00038564148
0.18273952	0.023394712	0.00038401143
0.18287101	0.023729052	0.00038860028
0.18300249	0.023054624	0.00038564041
0.18313398	0.023057033	0.00038411526
0.18326547	0.023034278	0.00038730108
0.18339696	0.023972116	0.00039216114
0.18352845	0.023393058	0.00039002802
0.18365994	0.023067661	0.00039091041
0.18379143	0.023121973	0.00038975861
0.18392292	0.024326224	0.00040121667
0.18405440	0.023182861	0.00039127376
0.18418589	0.023446767	0.00039514368
0.18431738	0.023647188	0.00039708889
0.18444887	0.023059227	0.00039347263
0.18458036	0.023069044	0.00039470060
0.18471185	0.023277647	0.00039630075
0.18484334	0.023089076	0.00039690271
0.18497482	0.023861116	0.00040268577
0.18510631	0.022811576	0.00039511461
0.18523780	0.023646042	0.00040388633
0.18536929	0.022974631	0.00039216542
0.18550078	0.023511260	0.00038894472
0.18563227	0.023084999	0.00038684373
0.18576376	0.023922705	0.00038400771
0.18589525	0.022825882	0.00038086079
0.18602673	0.023317242	0.00038176132
0.18615822	0.023755209	0.00038276761
0.18628971	0.023544962	0.00038031401
0.18642120	0.023636045	0.00037824023
0.18655269	0.023806639	0.00038069434
0.18668418	0.023146288	0.00037229127
0.18681567	0.023371147	0.00037494924
0.18694716	0.023325091	0.00037421638
0.18707864	0.022776025	0.00036707488
0.18721013	0.023759381	0.00037379869
0.18734162	0.023635928	0.00037360091
0.18747311	0.023314977	0.00036895018
0.18760460	0.023818531	0.00037418413
0.18773609	0.023005926	0.00036418865
0.18786758	0.023635890	0.00036919986
0.18799906	0.023478807	0.00036865442
0.18813055	0.023793561	0.00036797718
0.18826204	0.023661034	0.00036798226
0.18839353	0.023296607	0.00036340270
0.18852502	0.024187799	0.00036875042
0.18865651	0.023349040	0.00036527222
0.18878800	0.023792611	0.00036326082
0.18891949	0.023594242	0.00036436143
0.18905097	0.023521886	0.00036170446
0.18918246	0.023242386	0.00035900131
0.18931395	0.023222873	0.00036035715
0.18944544	0.023519212	0.00035999356
0.18957693	0.023549937	0.00036120679
0.18970842	0.023527557	0.00035974300
0.18983991	0.023912697	0.00036284296
0.18997140	0.023353951	0.00035874618
0.19010288	0.023858078	0.00035939894
0.19023437	0.023673045	0.00035876125
0.19036586	0.023817703	0.00035837318
0.19049735	0.023093419	0.00035406603
0.19062884	0.023070582	0.00035358991
0.19076033	0.022999926	0.00035209351
0.19089182	0.023670113	0.00035657080
0.19102330	0.023756546	0.00035584962
0.19115479	0.023510252	0.00035441494
0.19128628	0.023039257	0.00035162191
0.19141777	0.023310557	0.00035160891
0.19154926	0.023185726	0.00035094147
0.19168075	0.023250123	0.00035160618
0.19181224	0.023610550	0.00035479533
0.19194373	0.023517833	0.00035469530
0.19207521	0.023331108	0.00035193439
0.19220670	0.023589194	0.00035304463
0.19233819	0.023533350	0.00035253391
0.19246968	0.023175620	0.00035118579
0.19260117	0.023425951	0.00035273819
0.19273266	0.023534130	0.00035220974
0.19286415	0.023316711	0.00035144514
0.19299564	0.023266484	0.00035191121
0.19312712	0.023259712	0.00034932540
0.19325861	0.023336841	0.00035247452
0.19339010	0.023927165	0.00035425644
0.19352159	0.023671225	0.00035311252
0.19365308	0.023514193	0.00035284862
0.19378457	0.023088076	0.00034886563
0.19391606	0.022906259	0.00034662678
0.19404754	0.023840560	0.00035281197
0.19417903	0.024287115	0.00035643439
0.19431052	0.023599155	0.00035158642
0.19444201	0.023431712	0.00035056943
0.19457350	0.023395554	0.00035043607
0.19470499	0.023099828	0.00034799827
0.19483648	0.022624239	0.00034482222
0.19496797	0.023236453	0.00034882159
0.19509945	0.022560653	0.00034447030
0.19523094	0.023141210	0.00034794086
0.19536243	0.023443541	0.00034929943
0.19549392	0.023158159	0.00034661975
0.19562541	0.023204835	0.00034790093
0.19575690	0.023496321	0.00034868422
0.19588839	0.023130681	0.00034638079
0.19601988	0.023112477	0.00034564114
0.19615136	0.023786441	0.00034979322
0.19628285	0.023475652	0.00034992231
0.19641434	0.023255349	0.00034771667
0.19654583	0.022947475	0.00034550231
0.19667732	0.023374734	0.00034739984
0.19680881	0.023805658	0.00034931135
0.19694030	0.023511796	0.00034820673
0.19707178	0.023137134	0.00034560125
0.19720327	0.024072473	0.00035059299
0.19733476	0.023510284	0.00034744724
0.19746625	0.023203280	0.00034503109
0.19759774	0.023721780	0.00034879776
0.19772923	0.023177929	0.00034557789
0.19786072	0.023457789	0.00034626548
0.19799221	0.023432313	0.00034721821
0.19812369	0.022768074	0.00034214428
0.19825518	0.023603996	0.00034802446
0.19838667	0.023903497	0.00034834049
0.19851816	0.023599245	0.00034675319
0.19864965	0.023504408	0.00034595392
0.19878114	0.024012907	0.00034836181
0.19891263	0.023576165	0.00034812849
0.19904412	0.023215529	0.00034346406
0.19917560	0.023019801	0.00034425543
0.19930709	0.023404580	0.00034590166
0.19943858	0.023398405	0.00034395892
0.19957007	0.023583787	0.00034695041
0.19970156	0.023217506	0.00034378847
0.19983305	0.023651914	0.00034713582
0.19996454	0.023680695	0.00034638128
0.20009602	0.023739536	0.00034647456
0.20022751	0.022799412	0.00034169897
0.20035900	0.023168307	0.00034305428
0.20049049	0.022941703	0.00034086142
0.20062198	0.023518270	0.00034566017
0.20075347	0.023130641	0.00034296779
0.20088496	0.023282044	0.00034367381
0.20101645	0.022981837	0.00034244522
0.20114793	0.023846742	0.00034530832
0.20127942	0.023177410	0.00034211000
0.20141091	0.023241372	0.00034168029
0.20154240	0.023386762	0.00034371941
0.20167389	0.023100365	0.00034248454
0.20180538	0.023220518	0.00034083441
0.20193687	0.023231995	0.00034257154
0.20206836	0.023269286	0.00034268012
0.20219984	0.023504015	0.00034463605
0.20233133	0.023321913	0.00034366026
0.20246282	0.022724235	0.00033678085
0.20259431	0.023207450	0.00034181537
0.20272580	0.023457534	0.00034152324
0.20285729	0.023432408	0.00034241864
0.20298878	0.023745652	0.00034479526
0.20312027	0.023209010	0.00033851663
0.20325175	0.023108879	0.00034040307
0.20338324	0.023167905	0.00033894499
0.20351473	0.023592388	0.00034235996
0.20364622	0.023238636	0.00034124419
0.20377771	0.022481905	0.00033437019
0.20390920	0.023220080	0.00034057295
0.20404069	0.023472731	0.00034099459
0.20417217	0.022732693	0.00033790122
0.20430366	0.023664631	0.00034288559
0.20443515	0.023600972	0.00033980174
0.20456664	0.023538984	0.00034075549
0.20469813	0.022654650	0.00033672620
0.20482962	0.023529114	0.00034024810
0.20496111	0.023305160	0.00033990123
0.20509260	0.023348865	0.00033877438
0.20522408	0.023713216	0.00034088401
0.20535557	0.023331816	0.00033993227
0.20548706	0.023121812	0.00033822991
0.20561855	0.023134845	0.00033932850
0.20575004	0.023394499	0.00033835052
0.20588153	0.022843214	0.00033513464
0.20601302	0.022865347	0.00033758169
0.20614451	0.023530743	0.00033829715
0.20627599	0.023031435	0.00033801132
0.20640748	0.022469883	0.00033273733
0.20653897	0.023014540	0.00033618677
0.20667046	0.023234265	0.00033675849
0.20680195	0.022791761	0.00033453132
0.20693344	0.023279565	0.00033881725
0.20706493	0.023298192	0.00033715863
0.20719641	0.023200855	0.00033719250
0.20732790	0.023636000	0.00034092419
0.20745939	0.023624956	0.00033898281
0.20759088	0.023360177	0.00033865040
0.20772237	0.023183285	0.00033650629
0.20785386	0.022908054	0.00033577577
0.20798535	0.024004260	0.00034325088
0.20811684	0.023442003	0.00033768810
0.20824832	0.023704437	0.00033981927
0.20837981	0.023305191	0.00033693832
0.20851130	0.023578197	0.00034059628
0.20864279	0.022866512	0.00033602964
0.20877428	0.022825046	0.00033226227
0.20890577	0.023495882	0.00033766238
0.20903726	0.022963329	0.00033475123
0.20916875	0.022820433	0.00033496622
0.20930023	0.022970850	0.00033608936
0.20943172	0.023018225	0.00033389041
0.20956321	0.022989710	0.00033504266
0.20969470	0.023271105	0.00033656805
0.20982619	0.023357211	0.00033716813
0.20995768	0.023323226	0.00033807958
0.21008917	0.023402006	0.00033501982
0.21022065	0.023122643	0.00033552615
0.21035214	0.023049480	0.00033661816
0.21048363	0.023655416	0.00033607500
0.21061512	0.023690022	0.00033896993
0.21074661	0.023169125	0.00033337949
0.21087810	0.023444376	0.00033560994
0.21100959	0.022902058	0.00033439056
0.21114108	0.023776799	0.00033777152
0.21127256	0.023030115	0.00033585210
0.21140405	0.023068905	0.00033228959
0.21153554	0.022957026	0.00033345447
0.21166703	0.023613747	0.00033671586
0.21179852	0.023025675	0.00033242947
0.21193001	0.023071630	0.00033398497
0.21206150	0.023458458	0.00033464706
0.21219299	0.023674670	0.00033562260
0.21232447	0.023625887	0.00033724470
0.21245596	0.023397758	0.00033352060
0.21258745	0.022731694	0.00033114043
0.21271894	0.023304825	0.00033372289
0.21285043	0.024363584	0.00033999671
0.21298192	0.023262021	0.00033525446
0.21311341	0.023763890	0.00033599696
0.21324489	0.023843564	0.00033735861
0.21337638	0.023610543	0.00033519750
0.21350787	0.023636212	0.00033562928
0.21363936	0.022967732	0.00033386209
0.21377085	0.022608890	0.00032874251
0.21390234	0.023018454	0.00033343892
0.21403383	0.023421383	0.00033334278
0.21416532	0.023189890	0.00033169375
0.21429680	0.023119990	0.00033361353
0.21442829	0.023366237	0.00033377593
0.21455978	0.023729576	0.00033537371
0.21469127	0.023547533	0.00033406569
0.21482276	0.022953575	0.00033050508
0.21495425	0.022994134	0.00033107701
0.21508574	0.023337454	0.00033312295
0.21521723	0.022908972	0.00033103775
0.21534871	0.023294604	0.00033291018
0.21548020	0.023597439	0.00033157469
0.21561169	0.023066078	0.00033155618
0.21574318	0.023704448	0.00033472477
0.21587467	0.022572383	0.00032730580
0.21600616	0.023535642	0.00033330521
0.21613765	0.023323436	0.00033064671
0.21626913	0.023553152	0.00033336340
0.21640062	0.022939035	0.00032920100
0.21653211	0.023209640	0.00033113102
0.21666360	0.022965525	0.00032905873
0.21679509	0.023316999	0.00033065900
0.21692658	0.023362089	0.00033160862
0.21705807	0.022801053	0.00032819292
0.21718956	0.023873087	0.00033313911
0.21732104	0.023826570	0.00033430217
0.21745253	0.023391369	0.00033107261
0.21758402	0.022968356	0.00032894450
0.21771551	0.022905093	0.00032775840
0.21784700	0.023425224	0.00032981207
0.21797849	0.022864189	0.00032839013
0.21810998	0.022684631	0.00032602201
0.21824147	0.023019005	0.00032897966
0.21837295	0.022758663	0.00032809987
0.21850444	0.022825121	0.00032547102
0.21863593	0.023203772	0.00032971985
0.21876742	0.022713070	0.00032520139
0.21889891	0.023098431	0.00032894796
0.21903040	0.022944979	0.00032891317
0.21916189	0.023171412	0.00032752675
0.21929337	0.022734556	0.00032742964
0.21942486	0.022931886	0.00032685387
0.21955635	0.023313268	0.00033061003
0.21968784	0.023521571	0.00033114972
0.21981933	0.023256565	0.00032621379
0.21995082	0.023798625	0.00033223359
0.22008231	0.022777940	0.00032533659
0.22021380	0.023239460	0.00032951369
0.22034528	0.022925591	0.00032752492
0.22047677	0.023011871	0.00032479034
0.22060826	0.023004923	0.00032672012
0.22073975	0.023001717	0.00032620841
0.22087124	0.023516240	0.00033058020
0.22100273	0.023275464	0.00032923364
0.22113422	0.023157924	0.00032596276
0.22126571	0.023892226	0.00033208645
0.22139719	0.022817618	0.00032565193
0.22152868	0.023025254	0.00032577529
0.22166017	0.022766054	0.00032566229
0.22179166	0.023352405	0.00032695289
0.22192315	0.022920489	0.00032608702
0.22205464	0.023281807	0.00032749281
0.22218613	0.023848672	0.00033085562
0.22231761	0.023292479	0.00032689301
0.22244910	0.023552624	0.00032806022
0.22258059	0.023590807	0.00032925336
0.22271208	0.023175945	0.00032622877
0.22284357	0.023246541	0.00032675206
0.22297506	0.023069940	0.00032675415
0.22310655	0.022850556	0.00032356687
0.22323804	0.023288037	0.00032736458
0.22336952	0.023218618	0.00032785669
0.22350101	0.023029205	0.00032500048
0.22363250	0.022885676	0.00032526794
0.22376399	0.023573721	0.00032750994
0.22389548	0.022862496	0.00032508735
0.22402697	0.022879674	0.00032473048
0.22415846	0.022790378	0.00032326723
0.22428995	0.023350922	0.00032616352
0.22442143	0.022512195	0.00032027042
0.22455292	0.022558834	0.00032315716
0.22468441	0.022862592	0.00032440400
0.22481590	0.023292357	0.00032597712
0.22494739	0.023328948	0.00032469783
0.22507888	0.023001551	0.00032365471
0.22521037	0.023118612	0.00032470590
0.22534186	0.023050717	0.00032482474
0.22547334	0.022864504	0.00032166289
0.22560483	0.023603980	0.00032537757
0.22573632	0.022808168	0.00032263877
0.22586781	0.023754222	0.00032767871
0.22599930	0.023036856	0.00032501880
0.22613079	0.023105390	0.00032329203
0.22626228	0.023449143	0.00032629407
0.22639376	0.023055706	0.00032268725
0.22652525	0.022796859	0.00032197391
0.22665674	0.023343304	0.00032634814
0.22678823	0.023098153	0.00032259104
0.22691972	0.023340576	0.00032458562
0.22705121	0.022502363	0.00032008839
0.22718270	0.023627204	0.00032670303
0.22731419	0.023007523	0.00032397558
0.22744567	0.023243519	0.00032400849
0.22757716	0.023248995	0.00032301045
0.22770865	0.022842927	0.00032200662
0.22784014	0.023076249	0.00032258431
0.22797163	0.023343285	0.00032519384
0.22810312	0.023394165	0.00032268138
0.22823461	0.023327831	0.00032346627
0.22836610	0.023404376	0.00032564653
0.22849758	0.023165312	0.00032312323
0.22862907	0.023174420	0.00032368960
0.22876056	0.023472578	0.00032334383
0.22889205	0.023124465	0.00032290248
0.22902354	0.023128837	0.00032367316
0.22915503	0.023616525	0.00032360460
0.22928652	0.023376384	0.00032497443
0.22941800	0.023720467	0.00032378625
0.22954949	0.023288592	0.00032291165
0.22968098	0.022477204	0.00031846836
0.22981247	0.022593790	0.00031869777
0.22994396	0.022547581	0.00031910297
0.23007545	0.022763661	0.00032279663
0.23020694	0.023017019	0.00032739470
0.23033843	0.023100137	0.00033192282
0.23046991	0.023690393	0.00033537200
0.23060140	0.023089752	0.00033447730
0.23073289	0.022965183	0.00033373692
0.23086438	0.023850495	0.00033999276
0.23099587	0.023746911	0.00034415924
0.23112736	0.022786949	0.00033621584
0.23125885	0.023578309	0.00034428787
0.23139034	0.023742955	0.00034379458
0.23152182	0.023284716	0.00034302070
0.23165331	0.022907486	0.00034353383
0.23178480	0.022587409	0.00034100081
0.23191629	0.022747294	0.00034438872
0.23204778	0.023190283	0.00034634041
0.23217927	0.022690212	0.00034429127
0.23231076	0.023254985	0.00034988633
0.23244224	0.023338065	0.00034930798
0.23257373	0.023488064	0.00035035693
0.23270522	0.023381994	0.00035077635
0.23283671	0.023678969	0.00035228053
0.23296820	0.022862598	0.00034885742
0.23309969	0.023357718	0.00035125949
0.23323118	0.023522144	0.00035099843
0.23336267	0.023284612	0.00035191510
0.23349415	0.023473378	0.00034998278
0.23362564	0.023313873	0.00035183375
0.23375713	0.022973323	0.00034891016
0.23388862	0.023106660	0.00034930425
0.23402011	0.023223796	0.00035184349
0.23415160	0.023773800	0.00035289468
0.23428309	0.022908196	0.00035079518
0.23441458	0.022367658	0.00034518259
0.23454606	0.022851378	0.00035059666
0.23467755	0.022786448	0.00034924997
0.23480904	0.023239399	0.00035251144
0.23494053	0.023185220	0.00035209828
0.23507202	0.023235779	0.00035388333
0.23520351	0.022871945	0.00035172588
0.23533500	0.022705295	0.00035013598
0.23546648	0.022989053	0.00035219376
0.23559797	0.023265699	0.00035503803
0.23572946	0.022188067	0.00034691207
0.23586095	0.022396374	0.00034982196
0.23599244	0.023417026	0.00035512922
0.23612393	0.023496156	0.00035553487
0.23625542	0.022679544	0.00035288338
0.23638691	0.023626033	0.00035648608
0.23651839	0.022876789	0.00035348368
0.23664988	0.022786206	0.00035417174
0.23678137	0.023384454	0.00035595869
0.23691286	0.023110405	0.00035565745
0.23704435	0.023203707	0.00035644256
0.23717584	0.023866184	0.00035820246
0.23730733	0.022967144	0.00035596681
0.23743882	0.023609476	0.00035890560
0.23757030	0.023215379	0.00035699542
0.23770179	0.023020538	0.00035769622
0.23783328	0.023043530	0.00035517489
0.23796477	0.023178875	0.00035728147
0.23809626	0.023207435	0.00035622203
0.23822775	0.023606176	0.00035961173
0.23835924	0.022909076	0.00035845033
0.23849072	0.022961432	0.00035449867
0.23862221	0.022798563	0.00035513739
0.23875370	0.022677235	0.00035409467
0.23888519	0.023618067	0.00036046257
0.23901668	0.023165099	0.00035995685
0.23914817	0.023220506	0.00035550355
0.23927966	0.023610905	0.00036244486
0.23941115	0.023430577	0.00036032253
0.23954263	0.023345025	0.00035987470
0.23967412	0.023282182	0.00036146550
0.23980561	0.023814356	0.00036115011
0.23993710	0.023073974	0.00035991506
0.24006859	0.023164213	0.00035892598
0.24020008	0.023270935	0.00036053189
0.24033157	0.024164098	0.00036469566
0.24046306	0.023476737	0.00036079209
0.24059454	0.023739586	0.00036441383
0.24072603	0.023771701	0.00036559212
0.24085752	0.022777018	0.00035874515
0.24098901	0.022442603	0.00035910288
0.24112050	0.023018557	0.00035769369
0.24125199	0.022629496	0.00035647404
0.24138348	0.023343205	0.00036368551
0.24151496	0.022308284	0.00035505026
0.24164645	0.023198210	0.00036219119
0.24177794	0.023114692	0.00035839135
0.24190943	0.023476683	0.00036335984
0.24204092	0.023457786	0.00036266111
0.24217241	0.023259799	0.00036189293
0.24230390	0.023049684	0.00036241182
0.24243539	0.024081663	0.00036613687
0.24256687	0.023143402	0.00036268586
0.24269836	0.023734773	0.00036695200
0.24282985	0.023354023	0.00036097546
0.24296134	0.023363820	0.00036494792
0.24309283	0.023799826	0.00036591166
0.24322432	0.022970006	0.00036100414
0.24335581	0.023103302	0.00036389975
0.24348730	0.022963815	0.00036092722
0.24361878	0.022980101	0.00036191124
0.24375027	0.022704578	0.00035929930
0.24388176	0.022870322	0.00036107957
0.24401325	0.023695725	0.00036802371
0.24414474	0.023378770	0.00036340340
0.24427623	0.023584688	0.00036760814
0.24440772	0.023798768	0.00036692451
0.24453920	0.022559117	0.00035980185
0.24467069	0.023781070	0.00036802685
0.24480218	0.022588935	0.00035938582
0.24493367	0.022751834	0.00036139691
0.24506516	0.023389158	0.00036490888
0.24519665	0.023296215	0.00036448709
0.24532814	0.022900077	0.00036410013
0.24545963	0.022961318	0.00036236770
0.24559111	0.022275585	0.00035994184
0.24572260	0.022752421	0.00036160853
0.24585409	0.022470625	0.00035917475
0.24598558	0.022808115	0.00036378944
0.24611707	0.022963819	0.00036471849
0.24624856	0.022703984	0.00036060169
0.24638005	0.023403966	0.00036757306
0.24651154	0.022975036	0.00036402468
0.24664302	0.023195429	0.00036778735
0.24677451	0.022664521	0.00036146661
0.24690600	0.023005141	0.00036508919
0.24703749	0.023161358	0.00036694498
0.24716898	0.023339960	0.00036487925
0.24730047	0.022849587	0.00036591548
0.24743196	0.022998245	0.00036369829
0.24756345	0.023353264	0.00036577989
0.24769493	0.022960835	0.00036599233
0.24782642	0.023010056	0.00036370440
0.24795791	0.023487559	0.00036868210
0.24808940	0.023181877	0.00036576328
0.24822089	0.023310648	0.00036732482
0.24835238	0.023139706	0.00036739154
0.24848387	0.023352677	0.00036720427
0.24861535	0.023769063	0.00037154406
0.24874684	0.022410748	0.00036279291
0.24887833	0.023611146	0.00036869830
0.24900982	0.022647226	0.00036478315
0.24914131	0.024318995	0.00037385310
0.24927280	0.023237730	0.00036785519
0.24940429	0.022957575	0.00036485657
0.24953578	0.023175237	0.00036714720
0.24966726	0.022127296	0.00036271019
0.24979875	0.023001692	0.00036538699
0.24993024	0.023461037	0.00037061325
0.25006173	0.022726849	0.00036432847
0.25019322	0.022972255	0.00036665473
0.25032471	0.023284007	0.00037075877
0.25045620	0.023346327	0.00036893176
0.25058769	0.023113907	0.00036847466
0.25071917	0.023835765	0.00037113148
0.25085066	0.024121571	0.00037224692
0.25098215	0.022604159	0.00036490038
0.25111364	0.023553787	0.00036989896
0.25124513	0.022882404	0.00036806063
0.25137662	0.023639609	0.00037203263
0.25150811	0.023201093	0.00036814282
0.25163959	0.023147961	0.00036931192
0.25177108	0.023017177	0.00036627186
0.25190257	0.023392971	0.00037088758
0.25203406	0.023033460	0.00036796226
0.25216555	0.023364700	0.00037032543
0.25229704	0.023748994	0.00037353157
0.25242853	0.023392269	0.00037008816
0.25256002	0.023086640	0.00037051797
0.25269150	0.023018774	0.00036889748
0.25282299	0.022913989	0.00036622064
0.25295448	0.023478793	0.00037217476
0.25308597	0.022869756	0.00036535339
0.25321746	0.023145724	0.00037022539
0.25334895	0.023176020	0.00037008997
0.25348044	0.023260554	0.00036962015
0.25361193	0.022867302	0.00036835728
0.25374341	0.024047789	0.00037330067
0.25387490	0.022482464	0.00036422822
0.25400639	0.022920134	0.00037559014
0.25413788	0.023131506	0.00038026859
0.25426937	0.023012274	0.00038489255
0.25440086	0.022924086	0.00038581927
0.25453235	0.023523935	0.00039291114
0.25466383	0.022893339	0.00039105518
0.25479532	0.023225705	0.00039453349
0.25492681	0.023608649	0.00039947583
0.25505830	0.023456650	0.00040277093
0.25518979	0.022546726	0.00039660666
0.25532128	0.022483305	0.00039887645
0.25545277	0.022917996	0.00040317756
0.25558426	0.022833553	0.00040301745
0.25571574	0.022442922	0.00040193311
0.25584723	0.022442865	0.00040400893
0.25597872	0.022804425	0.00041035586
0.25611021	0.023246054	0.00041353984
0.25624170	0.023914817	0.00042047113
0.25637319	0.023913304	0.00042163535
0.25650468	0.023543038	0.00041879437
0.25663617	0.023099473	0.00041918026
0.25676765	0.023195215	0.00042035244
0.25689914	0.022653632	0.00041892549
0.25703063	0.022703395	0.00042259234
0.25716212	0.022395871	0.00041916503
0.25729361	0.023600008	0.00043074198
0.25742510	0.022327137	0.00042310541
0.25755659	0.022676867	0.00042757679
0.25768807	0.023537415	0.00043536406
0.25781956	0.023530031	0.00043472905
0.25795105	0.022859173	0.00043185367
0.25808254	0.021906687	0.00043206943
0.25821403	0.023177367	0.00043794053
0.25834552	0.022656218	0.00043690263
0.25847701	0.022855124	0.00043550332
0.25860850	0.022132784	0.00043259063
0.25873998	0.023491889	0.00044496057
0.25887147	0.023801090	0.00044739032
0.25900296	0.022892848	0.00044231685
0.25913445	0.023032296	0.00044141447
0.25926594	0.023187981	0.00044337217
0.25939743	0.022512880	0.00044187817
0.25952892	0.023071044	0.00044463383
0.25966041	0.023326820	0.00045201276
0.25979189	0.023827050	0.00045000325
0.25992338	0.023572476	0.00045265576
0.26005487	0.023130076	0.00045034383
0.26018636	0.022085764	0.00044339672
0.26031785	0.022504200	0.00044674312
0.26044934	0.022580228	0.00044557491
0.26058083	0.022205341	0.00044534145
0.26071231	0.023163553	0.00045466463
0.26084380	0.023758924	0.00045672996
0.26097529	0.022983348	0.00045263816
0.26110678	0.023250611	0.00045473222
0.26123827	0.022485234	0.00045158436
0.26136976	0.023063669	0.00045644627
0.26150125	0.023350775	0.00046008933
0.26163274	0.023219595	0.00045663907
0.26176422	0.022136032	0.00044995657
0.26189571	0.023154213	0.00046068245
0.26202720	0.022805819	0.00045662015
0.26215869	0.023367269	0.00046186671
0.26229018	0.023120717	0.00046351843
0.26242167	0.023655069	0.00046651988
0.26255316	0.023036228	0.00046143147
0.26268465	0.022983596	0.00046607901
0.26281613	0.024653287	0.00047538579
0.26294762	0.023358044	0.00046449257
0.26307911	0.024240571	0.00047203672
0.26321060	0.023338880	0.00046969302
0.26334209	0.022587850	0.00046429015
0.26347358	0.022942211	0.00046358289
0.26360507	0.022266198	0.00046129155
0.26373655	0.022694729	0.00046528690
0.26386804	0.022934628	0.00046726493
0.26399953	0.022760781	0.00046841157
0.26413102	0.022900381	0.00046869617
0.26426251	0.023106522	0.00047115910
0.26439400	0.022912922	0.00046943030
0.26452549	0.022600903	0.00047151365
0.26465698	0.022803231	0.00047362452
0.26478846	0.022882859	0.00047024376
0.26491995	0.022714311	0.00047569581
0.26505144	0.022898506	0.00047246225
0.26518293	0.023888939	0.00048098152
0.26531442	0.023793253	0.00048629471
0.26544591	0.022933865	0.00047442004
[truncated: 567 more rows]
