# Supplementary material for: Invariant surface glycoprotein 65 of Trypanosoma brucei is a complement C3 receptor
Source: Nat Commun. 2022 Aug 29;13:5085. doi: 10.1038/s41467-022-32728-9 (PMC9424271; doi:10.1038/s41467-022-32728-9)
Supplement: Supplementary file 4 — supplementary data 2 [file 41467_2022_32728_MOESM4_ESM.zip › b21-414646_00195.dat]

0.0026000000	40.754702	0.13902169
0.0027314887	29.765678	0.10913361
0.0028629774	22.780070	0.091289140
0.0029944661	17.579443	0.076963777
0.0031259548	12.564584	0.059792047
0.0032574435	11.218887	0.058482492
0.0033889322	8.9027087	0.049247908
0.0035204209	11.786028	0.049335954
0.0036519096	12.646426	0.047423467
0.0037833983	10.214721	0.040183375
0.0039148870	8.4953439	0.035359533
0.0040463757	6.8812864	0.030615867
0.0041778644	5.6272522	0.025949678
0.0043093531	4.6922086	0.023264989
0.0044408418	3.9177555	0.020445783
0.0045723305	3.2102186	0.018507697
0.0047038192	2.9477936	0.016974172
0.0048353079	2.5520830	0.015332597
0.0049667966	2.2684418	0.014403749
0.0050982853	1.9334299	0.012597305
0.0052297740	1.7822228	0.012252789
0.0053612627	1.5522114	0.011042245
0.0054927514	1.4144145	0.010261241
0.0056242401	1.2866345	0.0097584383
0.0057557288	1.2012135	0.0091676991
0.0058872175	1.0959148	0.0086394338
0.0060187062	1.0519071	0.0084417718
0.0061501949	0.93327530	0.0076163537
0.0062816836	0.89525248	0.0076280845
0.0064131723	0.84176541	0.0072509425
0.0065446610	0.81534098	0.0070340309
0.0066761496	0.77089577	0.0068074413
0.0068076383	0.74206828	0.0065274777
0.0069391270	0.71098773	0.0064920235
0.0070706157	0.68355958	0.0062648644
0.0072021044	0.66312189	0.0061024635
0.0073335931	0.63364008	0.0059392738
0.0074650818	0.59403020	0.0055832273
0.0075965705	0.56743882	0.0055021177
0.0077280592	0.56200854	0.0054530536
0.0078595479	0.52492126	0.0051440624
0.0079910366	0.51425904	0.0051218886
0.0081225253	0.48121608	0.0048128828
0.0082540140	0.46825361	0.0047746193
0.0083855027	0.46374719	0.0047697593
0.0085169914	0.44466323	0.0045751701
0.0086484801	0.41539400	0.0043898701
0.0087799688	0.40015345	0.0042325918
0.0089114575	0.38145642	0.0041543721
0.0090429462	0.36824332	0.0040532431
0.0091744349	0.35351862	0.0039372310
0.0093059236	0.33809078	0.0038050228
0.0094374123	0.32585208	0.0037107795
0.0095689010	0.30799625	0.0035495784
0.0097003897	0.29757297	0.0035172046
0.0098318784	0.28916494	0.0034175860
0.0099633671	0.27785913	0.0033139580
0.010094856	0.26668881	0.0032364575
0.010226345	0.24900811	0.0030535334
0.010357833	0.24828343	0.0031275808
0.010489322	0.22887987	0.0029145440
0.010620811	0.21620823	0.0028124090
0.010752299	0.21027199	0.0027617208
0.010883788	0.19877844	0.0026301176
0.011015277	0.19639139	0.0026614818
0.011146765	0.18068170	0.0024746270
0.011278254	0.17791475	0.0024454625
0.011409743	0.16579651	0.0023360892
0.011541231	0.15735459	0.0022419823
0.011672720	0.15355437	0.0022198376
0.011804209	0.14548091	0.0020789352
0.011935698	0.13907220	0.0020281449
0.012067186	0.13160872	0.0019623423
0.012198675	0.12462233	0.0018469153
0.012330164	0.12087081	0.0018234385
0.012461652	0.11225846	0.0017363244
0.012593141	0.11069629	0.0016859471
0.012724630	0.10761713	0.0016627460
0.012856118	0.10262641	0.0015727362
0.012987607	0.098592606	0.0015588852
0.013119096	0.095302117	0.0014988225
0.013250585	0.093820978	0.0014709876
0.013382073	0.088748222	0.0014362854
0.013513562	0.088349261	0.0014098469
0.013645051	0.086553944	0.0014053836
0.013776539	0.080049067	0.0013442699
0.013908028	0.080723363	0.0013274388
0.014039517	0.077342826	0.0012931786
0.014171005	0.077484847	0.0012846506
0.014302494	0.075865183	0.0012736493
0.014433983	0.073811489	0.0012577401
0.014565472	0.071203141	0.0012113540
0.014696960	0.069491056	0.0012016939
0.014828449	0.070634473	0.0011932540
0.014959938	0.067720302	0.0011754711
0.015091426	0.064368467	0.0011494221
0.015222915	0.064332188	0.0011205475
0.015354404	0.065786073	0.0011374543
0.015485892	0.062194895	0.0010972089
0.015617381	0.062183867	0.0010989135
0.015748870	0.062688776	0.0011035268
0.015880359	0.063029212	0.0010894476
0.016011847	0.061771712	0.0010784068
0.016143336	0.054707505	0.0010063643
0.016274825	0.053323438	0.00099653758
0.016406313	0.051307925	0.00096959068
0.016537802	0.052540470	0.00097409415
0.016669291	0.054062526	0.00098294306
0.016800779	0.055060194	0.00099112378
0.016932268	0.058906724	0.0010197032
0.017063757	0.061930946	0.0010432136
0.017195246	0.060798953	0.0010241629
0.017326734	0.057833578	0.0010003623
0.017458223	0.058828714	0.0010015341
0.017589712	0.056814876	0.00098025463
0.017721200	0.055141365	0.00097269573
0.017852689	0.055420634	0.00095317044
0.017984178	0.053850955	0.00094938885
0.018115666	0.055567085	0.00095814479
0.018247155	0.053781314	0.00093588312
0.018378644	0.053308066	0.00093403574
0.018510133	0.052263141	0.00091583681
0.018641621	0.051642489	0.00090788516
0.018773110	0.051780089	0.00090515816
0.018904599	0.050358445	0.00089292805
0.019036087	0.049268796	0.00087805900
0.019167576	0.048680727	0.00086697097
0.019299065	0.046543419	0.00084159879
0.019430553	0.047783488	0.00086034320
0.019562042	0.048288904	0.00085437764
0.019693531	0.048187862	0.00085377339
0.019825019	0.047722573	0.00084198896
0.019956508	0.045938999	0.00082336778
0.020087997	0.045954490	0.00082664665
0.020219486	0.043970711	0.00080295970
0.020350974	0.043318683	0.00080234504
0.020482463	0.044434462	0.00079621560
0.020613952	0.043004075	0.00078384649
0.020745440	0.042344085	0.00078413495
0.020876929	0.042440457	0.00077422502
0.021008418	0.041205726	0.00076569371
0.021139906	0.042312455	0.00077038471
0.021271395	0.040445517	0.00074793229
0.021402884	0.041846735	0.00076313592
0.021534373	0.040614688	0.00074813052
0.021665861	0.041092459	0.00075073725
0.021797350	0.040016997	0.00073911401
0.021928839	0.038946632	0.00072181673
0.022060327	0.039773589	0.00073406883
0.022191816	0.039089786	0.00072169971
0.022323305	0.039014162	0.00072193131
0.022454793	0.039886104	0.00072459497
0.022586282	0.037000346	0.00069318048
0.022717771	0.036199260	0.00069250268
0.022849260	0.036340200	0.00068548345
0.022980748	0.036783992	0.00069212842
0.023112237	0.035655125	0.00067645299
0.023243726	0.035921395	0.00067362105
0.023375214	0.037249167	0.00069034033
0.023506703	0.037551377	0.00068792719
0.023638192	0.038830621	0.00069954602
0.023769680	0.038596848	0.00069409410
0.023901169	0.038122777	0.00068771421
0.024032658	0.036443335	0.00067528725
0.024164147	0.036987878	0.00067460369
0.024295635	0.036719430	0.00066701001
0.024427124	0.036629628	0.00066684020
0.024558613	0.036831624	0.00066157191
0.024690101	0.037436577	0.00067505556
0.024821590	0.036246212	0.00065938808
0.024953079	0.036929232	0.00066107964
0.025084567	0.036749198	0.00065982619
0.025216056	0.037800343	0.00066325918
0.025347545	0.036415883	0.00065730764
0.025479034	0.035232040	0.00064133222
0.025610522	0.036321918	0.00064417277
0.025742011	0.036702369	0.00064909166
0.025873500	0.035755002	0.00063677941
0.026004988	0.034357513	0.00062808748
0.026136477	0.035372601	0.00063577608
0.026267966	0.035424236	0.00062893948
0.026399454	0.036032452	0.00063676137
0.026530943	0.034902682	0.00062051004
0.026662432	0.035663394	0.00063062836
0.026793920	0.035777215	0.00062769093
0.026925409	0.034882636	0.00061756012
0.027056898	0.036360001	0.00063276031
0.027188387	0.035400638	0.00061658882
0.027319875	0.034290891	0.00061231911
0.027451364	0.034173233	0.00060733520
0.027582853	0.034929835	0.00061127327
0.027714341	0.034750622	0.00060965315
0.027845830	0.035071419	0.00060788957
0.027977319	0.034976899	0.00060984633
0.028108807	0.034118214	0.00059819592
0.028240296	0.034263738	0.00059871213
0.028371785	0.034911283	0.00060292657
0.028503274	0.033722592	0.00059118409
0.028634762	0.033427911	0.00058752235
0.028766251	0.033159409	0.00058484359
0.028897740	0.034318488	0.00058895496
0.029029228	0.034052919	0.00058941166
0.029160717	0.034128935	0.00058833442
0.029292206	0.034015110	0.00058671173
0.029423694	0.033796888	0.00058635574
0.029555183	0.033354698	0.00057242488
0.029686672	0.033336483	0.00057873294
0.029818161	0.032413036	0.00057061665
0.029949649	0.033697704	0.00057416693
0.030081138	0.033029834	0.00057153099
0.030212627	0.032921996	0.00056504697
0.030344115	0.032034971	0.00056011692
0.030475604	0.032450196	0.00056260677
0.030607093	0.031605162	0.00055466452
0.030738581	0.031562159	0.00055319524
0.030870070	0.032287809	0.00055470803
0.031001559	0.031055007	0.00054533320
0.031133048	0.032733115	0.00055849424
0.031264536	0.032393977	0.00055156293
0.031396025	0.031768246	0.00055019957
0.031527514	0.032219775	0.00054829311
0.031659002	0.031777714	0.00054369983
0.031790491	0.031984310	0.00054936952
0.031921980	0.031998158	0.00054384197
0.032053468	0.031292173	0.00053974498
0.032184957	0.031215104	0.00053516421
0.032316446	0.031350753	0.00053295711
0.032447935	0.031700338	0.00054037346
0.032579423	0.031722942	0.00053652877
0.032710912	0.032002798	0.00054023802
0.032842401	0.031755844	0.00053385204
0.032973889	0.031593963	0.00053256438
0.033105378	0.031763862	0.00053367618
0.033236867	0.031719432	0.00053107540
0.033368355	0.030699240	0.00053249241
0.033499844	0.029821600	0.00052533964
0.033631333	0.030174842	0.00052689614
0.033762822	0.031069872	0.00054099347
0.033894310	0.030603424	0.00053508098
0.034025799	0.030192730	0.00053112414
0.034157288	0.030528000	0.00053515902
0.034288776	0.031741936	0.00054288453
0.034420265	0.031158673	0.00054473608
0.034551754	0.030229528	0.00053308846
0.034683242	0.030450956	0.00053748115
0.034814731	0.030907265	0.00053666767
0.034946220	0.029675816	0.00052954110
0.035077708	0.029003756	0.00052826958
0.035209197	0.029834968	0.00053252679
0.035340686	0.029631184	0.00052757583
0.035472175	0.029373867	0.00053599947
0.035603663	0.029136884	0.00053546756
0.035735152	0.029201371	0.00054346916
0.035866641	0.030603590	0.00055489442
0.035998129	0.029676285	0.00054511795
0.036129618	0.029618250	0.00054817371
0.036261107	0.029570106	0.00054482160
0.036392595	0.028907530	0.00054681361
0.036524084	0.028434219	0.00054212764
0.036655573	0.029826060	0.00054867433
0.036787062	0.029184547	0.00054826190
0.036918550	0.029419768	0.00054788370
0.037050039	0.029675169	0.00055606789
0.037181528	0.029540398	0.00055163469
0.037313016	0.028929305	0.00054636852
0.037444505	0.028308457	0.00054521329
0.037575994	0.027619907	0.00053641851
0.037707482	0.029146809	0.00055511558
0.037838971	0.029813536	0.00056290968
0.037970460	0.028380630	0.00054490586
0.038101949	0.028626068	0.00055266668
0.038233437	0.029130684	0.00054740868
0.038364926	0.028940237	0.00054434114
0.038496415	0.028784054	0.00054005835
0.038627903	0.029700329	0.00054317174
0.038759392	0.030018809	0.00054712159
0.038890881	0.029865405	0.00054008686
0.039022369	0.029484189	0.00053923341
0.039153858	0.029313629	0.00053486535
0.039285347	0.030059526	0.00053871156
0.039416836	0.028574037	0.00053024567
0.039548324	0.029918134	0.00053715636
0.039679813	0.030262690	0.00053651003
0.039811302	0.029218025	0.00053197369
0.039942790	0.029896296	0.00053387717
0.040074279	0.029856439	0.00053558235
0.040205768	0.029027418	0.00052600065
0.040337256	0.029953301	0.00053017575
0.040468745	0.029130882	0.00052588277
0.040600234	0.029407149	0.00052677835
0.040731723	0.029838923	0.00052978035
0.040863211	0.030472757	0.00053727670
0.040994700	0.029613011	0.00052508347
0.041126189	0.029465733	0.00052724647
0.041257677	0.030313849	0.00052944664
0.041389166	0.029987657	0.00052729375
0.041520655	0.029901944	0.00052790894
0.041652143	0.029940148	0.00052561178
0.041783632	0.029482356	0.00052110096
0.041915121	0.029731706	0.00052275326
0.042046610	0.029370834	0.00052150853
0.042178098	0.028989340	0.00051632144
0.042309587	0.029599912	0.00052016174
0.042441076	0.030483828	0.00052640136
0.042572564	0.030434724	0.00052501760
0.042704053	0.029235276	0.00051322039
0.042835542	0.030096480	0.00052299275
0.042967030	0.029103792	0.00051363166
0.043098519	0.029366901	0.00051753135
0.043230008	0.029347641	0.00051521289
0.043361496	0.029580717	0.00051263290
0.043492985	0.029762491	0.00051789371
0.043624474	0.029014402	0.00051051057
0.043755963	0.029538720	0.00051648625
0.043887451	0.029767822	0.00051340877
0.044018940	0.028324964	0.00050050946
0.044150429	0.029811958	0.00051910243
0.044281917	0.029641732	0.00051105884
0.044413406	0.028956830	0.00050927300
0.044544895	0.029516407	0.00050911285
0.044676383	0.028674175	0.00050399376
0.044807872	0.029683655	0.00051193359
0.044939361	0.028968805	0.00050450454
0.045070850	0.029220719	0.00050548206
0.045202338	0.029817022	0.00051016544
0.045333827	0.029952794	0.00050739193
0.045465316	0.030143512	0.00051356182
0.045596804	0.029631033	0.00050653610
0.045728293	0.028953159	0.00050283155
0.045859782	0.029243828	0.00050482345
0.045991270	0.028733779	0.00049644217
0.046122759	0.029634181	0.00050731643
0.046254248	0.029698946	0.00051508063
0.046385737	0.029235607	0.00051206897
0.046517225	0.028889589	0.00051207810
0.046648714	0.028879261	0.00051347408
0.046780203	0.029666255	0.00052623044
0.046911691	0.029087979	0.00052110465
0.047043180	0.030068490	0.00052817732
0.047174669	0.029896562	0.00052651203
0.047306157	0.029104245	0.00052399660
0.047437646	0.029093526	0.00052567868
0.047569135	0.030555885	0.00054103179
0.047700624	0.029815548	0.00052958335
0.047832112	0.029712788	0.00053462163
0.047963601	0.030397502	0.00053572640
0.048095090	0.029949844	0.00053691905
0.048226578	0.029079804	0.00053299540
0.048358067	0.029609134	0.00053253230
0.048489556	0.030104260	0.00053812902
0.048621044	0.029569054	0.00053414268
0.048752533	0.029462391	0.00053913338
0.048884022	0.029410807	0.00053608997
0.049015511	0.029807188	0.00053848066
0.049146999	0.029794245	0.00054082720
0.049278488	0.029951060	0.00054211360
0.049409977	0.029634161	0.00054273037
0.049541465	0.030553027	0.00054648931
0.049672954	0.029372277	0.00054046737
0.049804443	0.029812677	0.00054319057
0.049935931	0.028735387	0.00053761389
0.050067420	0.029997078	0.00054760155
0.050198909	0.030317658	0.00054941300
0.050330398	0.029500767	0.00054239697
0.050461886	0.029704060	0.00054414164
0.050593375	0.029773260	0.00054594644
0.050724864	0.029104704	0.00054133129
0.050856352	0.030150664	0.00055159297
0.050987841	0.029744763	0.00054404431
0.051119330	0.030170896	0.00054939860
0.051250818	0.030393231	0.00055397718
0.051382307	0.029615367	0.00054846625
0.051513796	0.028576924	0.00053884919
0.051645284	0.028860367	0.00054092419
0.051776773	0.029200063	0.00054524551
0.051908262	0.028376264	0.00053779355
0.052039751	0.029533512	0.00054756059
0.052171239	0.029797841	0.00055039130
0.052302728	0.029079681	0.00054817505
0.052434217	0.030022028	0.00055137650
0.052565705	0.028382956	0.00054134376
0.052697194	0.029211979	0.00054642811
0.052828683	0.029678029	0.00055417460
0.052960171	0.030219953	0.00055645547
0.053091660	0.029336371	0.00054519714
0.053223149	0.029294976	0.00054909426
0.053354638	0.029955528	0.00055649086
0.053486126	0.030108165	0.00055798907
0.053617615	0.028688896	0.00054457244
0.053749104	0.029039486	0.00054764603
0.053880592	0.029263938	0.00054855843
0.054012081	0.029822554	0.00055760108
0.054143570	0.029712654	0.00055683396
0.054275058	0.029594620	0.00055437237
0.054406547	0.028286555	0.00054149486
0.054538036	0.029442504	0.00055603241
0.054669525	0.029548817	0.00055431366
0.054801013	0.028804762	0.00055200887
0.054932502	0.029806059	0.00055825945
0.055063991	0.030136992	0.00055716626
0.055195479	0.030396701	0.00056267657
0.055326968	0.029442671	0.00055503613
0.055458457	0.029027867	0.00055505645
0.055589945	0.029919636	0.00055968516
0.055721434	0.029846353	0.00055547570
0.055852923	0.028815009	0.00055429207
0.055984412	0.029616612	0.00055898328
0.056115900	0.029413533	0.00055627375
0.056247389	0.030122967	0.00056205185
0.056378878	0.030209532	0.00056132130
0.056510366	0.029476203	0.00055886218
0.056641855	0.029483074	0.00055777123
0.056773344	0.028843050	0.00055368243
0.056904832	0.029496591	0.00055775124
0.057036321	0.029515092	0.00055551206
0.057167810	0.029703297	0.00056143434
0.057299299	0.029829059	0.00055985505
0.057430787	0.029304387	0.00055396971
0.057562276	0.028751477	0.00055263317
0.057693765	0.029592591	0.00055328549
0.057825253	0.029866309	0.00056051306
0.057956742	0.028526720	0.00054991486
0.058088231	0.028433563	0.00054643344
0.058219719	0.029220824	0.00055654213
0.058351208	0.029935958	0.00055542198
0.058482697	0.029539212	0.00055627270
0.058614186	0.028983916	0.00055260520
0.058745674	0.029636573	0.00055159782
0.058877163	0.029512648	0.00055324054
0.059008652	0.029801816	0.00055030566
0.059140140	0.028613987	0.00054465385
0.059271629	0.029369081	0.00055092790
0.059403118	0.029256289	0.00054557950
0.059534606	0.030311159	0.00055895672
0.059666095	0.028897207	0.00053959439
0.059797584	0.029170246	0.00054372936
0.059929072	0.029932447	0.00055352325
0.060060561	0.028670602	0.00053669077
0.060192050	0.028693118	0.00054257383
0.060323539	0.028836972	0.00053783046
0.060455027	0.029141155	0.00054442593
0.060586516	0.028293654	0.00053765868
0.060718005	0.029149509	0.00054095047
0.060849493	0.028962277	0.00053867528
0.060980982	0.029670800	0.00054518132
0.061112471	0.029152834	0.00053979980
0.061243959	0.029674638	0.00055044222
0.061375448	0.028142365	0.00052997246
0.061506937	0.029151639	0.00054215420
0.061638426	0.029590186	0.00054066813
0.061769914	0.028969025	0.00053751646
0.061901403	0.029143013	0.00054414404
0.062032892	0.029447791	0.00054030723
0.062164380	0.029612368	0.00054318553
0.062295869	0.028626022	0.00053672008
0.062427358	0.028289180	0.00053255648
0.062558846	0.028376682	0.00053639345
0.062690335	0.029471488	0.00053864870
0.062821824	0.029363124	0.00053935256
0.062953313	0.028523117	0.00053261679
0.063084801	0.027716136	0.00052622519
0.063216290	0.028347746	0.00053457171
0.063347779	0.028995813	0.00053712574
0.063479267	0.029071168	0.00053362138
0.063610756	0.028994955	0.00053772759
0.063742245	0.029200596	0.00053772314
0.063873733	0.029117517	0.00054029487
0.064005222	0.029138764	0.00053568826
0.064136711	0.029103632	0.00053624943
0.064268200	0.028961657	0.00053293222
0.064399688	0.028640045	0.00053106458
0.064531177	0.028689995	0.00053487607
0.064662666	0.029721191	0.00053910029
0.064794154	0.029893215	0.00054088283
0.064925643	0.029066732	0.00053474636
0.065057132	0.029393512	0.00053809242
0.065188620	0.029096899	0.00053539948
0.065320109	0.029349512	0.00053532729
0.065451598	0.029172444	0.00053141887
0.065583087	0.028203372	0.00052659953
0.065714575	0.028929814	0.00053036566
0.065846064	0.029001438	0.00053457436
0.065977553	0.029281687	0.00053380328
0.066109041	0.029226052	0.00053198829
0.066240530	0.029502771	0.00053510821
0.066372019	0.029117427	0.00053099944
0.066503507	0.028937156	0.00053021756
0.066634996	0.029057915	0.00052884751
0.066766485	0.029344273	0.00053439066
0.066897973	0.030224335	0.00054054384
0.067029462	0.029277812	0.00053276153
0.067160951	0.029129549	0.00053319984
0.067292440	0.029110764	0.00052967044
0.067423928	0.028118878	0.00051785667
0.067555417	0.029008205	0.00052888090
0.067686906	0.029654488	0.00053171548
0.067818394	0.029032896	0.00052802516
0.067949883	0.029545008	0.00053183982
0.068081372	0.029993963	0.00053415786
0.068212860	0.028951583	0.00052649848
0.068344349	0.028361230	0.00052393559
0.068475838	0.029493689	0.00053060728
0.068607327	0.029277962	0.00052917213
0.068738815	0.029199321	0.00052410046
0.068870304	0.029131011	0.00052925253
0.069001793	0.028386606	0.00052177546
0.069133281	0.029007520	0.00052586190
0.069264770	0.029099321	0.00052897494
0.069396259	0.029538520	0.00052497400
0.069527747	0.029165832	0.00052647198
0.069659236	0.029726309	0.00053217123
0.069790725	0.029108543	0.00052427821
0.069922214	0.030008834	0.00053205027
0.070053702	0.029991878	0.00052897969
0.070185191	0.029468241	0.00052913131
0.070316680	0.029287003	0.00052316980
0.070448168	0.028515835	0.00051891000
0.070579657	0.028075828	0.00051894755
0.070711146	0.028903506	0.00051955008
0.070842634	0.028420371	0.00051925018
0.070974123	0.028735837	0.00052051172
0.071105612	0.027733758	0.00051112735
0.071237101	0.027599688	0.00051295942
0.071368589	0.028377234	0.00051111298
0.071500078	0.028356420	0.00051820870
0.071631567	0.028576468	0.00051777238
0.071763055	0.028261856	0.00051308392
0.071894544	0.028570283	0.00051831562
0.072026033	0.029115969	0.00051750606
0.072157521	0.028077080	0.00051427205
0.072289010	0.028655699	0.00051836533
0.072420499	0.026962869	0.00050317245
0.072551988	0.028073369	0.00051225211
0.072683476	0.028779229	0.00051615951
0.072814965	0.027780117	0.00050958615
0.072946454	0.027089659	0.00050719957
0.073077942	0.027959870	0.00050782567
0.073209431	0.028204636	0.00051422743
0.073340920	0.027515552	0.00050504852
0.073472408	0.028792641	0.00051673437
0.073603897	0.027268431	0.00050657517
0.073735386	0.026507212	0.00049562543
0.073866875	0.027885554	0.00050956104
0.073998363	0.026838284	0.00049998902
0.074129852	0.028066810	0.00050977550
0.074261341	0.026703299	0.00050009478
0.074392829	0.027782345	0.00050264174
0.074524318	0.028082817	0.00051026463
0.074655807	0.027485044	0.00050057974
0.074787295	0.027499165	0.00050305318
0.074918784	0.027936176	0.00050621244
0.075050273	0.027569500	0.00050118472
0.075181761	0.027683951	0.00050235495
0.075313250	0.027943404	0.00050670080
0.075444739	0.027442869	0.00050145235
0.075576228	0.026898401	0.00049904665
0.075707716	0.026968769	0.00049714004
0.075839205	0.027152288	0.00049907079
0.075970694	0.027765219	0.00050511110
0.076102182	0.027477320	0.00049921768
0.076233671	0.027565534	0.00050453764
0.076365160	0.027350119	0.00049692303
0.076496648	0.027207830	0.00049889140
0.076628137	0.026802206	0.00049768045
0.076759626	0.026907047	0.00049425946
0.076891115	0.026625966	0.00049323369
0.077022603	0.026743566	0.00049296440
0.077154092	0.026872838	0.00049359193
0.077285581	0.026868313	0.00049633710
0.077417069	0.027498224	0.00049950412
0.077548558	0.027830027	0.00050168352
0.077680047	0.028406624	0.00050290021
0.077811535	0.027083161	0.00049530686
0.077943024	0.026944152	0.00049451200
0.078074513	0.025902067	0.00048343740
0.078206002	0.026395883	0.00048909678
0.078337490	0.027259123	0.00049469003
0.078468979	0.026460771	0.00048694197
0.078600468	0.026822456	0.00049325621
0.078731956	0.027044304	0.00049109104
0.078863445	0.026759421	0.00049253376
0.078994934	0.026611331	0.00048730070
0.079126422	0.027333295	0.00049396518
0.079257911	0.027531935	0.00049727060
0.079389400	0.026329591	0.00048479484
0.079520889	0.025681664	0.00048026888
0.079652377	0.026689637	0.00049046842
0.079783866	0.027259950	0.00049054748
0.079915355	0.026508062	0.00048953595
0.080046843	0.026810187	0.00048740694
0.080178332	0.026798894	0.00048863542
0.080309821	0.026274256	0.00048544569
0.080441309	0.027468442	0.00048878890
0.080572798	0.027193809	0.00049331720
0.080704287	0.026169434	0.00048426056
0.080835776	0.025957508	0.00048102400
0.080967264	0.026215099	0.00048640589
0.081098753	0.026035248	0.00047842451
0.081230242	0.026300986	0.00048386085
0.081361730	0.026839841	0.00048682455
0.081493219	0.026272452	0.00048170356
0.081624708	0.027024158	0.00048799894
0.081756196	0.026523165	0.00048013939
0.081887685	0.026349417	0.00048346706
0.082019174	0.026755818	0.00048450751
0.082150663	0.026280882	0.00048328826
0.082282151	0.027132799	0.00048857113
0.082413640	0.026059066	0.00047762363
0.082545129	0.026890907	0.00048717587
0.082676617	0.026842781	0.00048582646
0.082808106	0.026209672	0.00048011591
0.082939595	0.026982718	0.00048885784
0.083071083	0.026651730	0.00047884846
0.083202572	0.026273323	0.00048045785
0.083334061	0.026006083	0.00047917955
0.083465549	0.026339100	0.00047663255
0.083597038	0.026901024	0.00048462217
0.083728527	0.025784839	0.00047253047
0.083860016	0.026043361	0.00047859807
0.083991504	0.025910860	0.00047632642
0.084122993	0.025541056	0.00047190451
0.084254482	0.026363599	0.00047972851
0.084385970	0.026707017	0.00048153957
0.084517459	0.027108404	0.00048353371
0.084648948	0.026066765	0.00047840806
0.084780436	0.026924506	0.00047929664
0.084911925	0.027008736	0.00048264392
0.085043414	0.026156429	0.00047463724
0.085174903	0.025987597	0.00047348597
0.085306391	0.026525454	0.00048016158
0.085437880	0.026890657	0.00047917063
0.085569369	0.025468784	0.00046988279
0.085700857	0.025598703	0.00046924812
0.085832346	0.026058965	0.00047321482
0.085963835	0.026667844	0.00048001108
0.086095323	0.026562967	0.00047377929
0.086226812	0.025751818	0.00047037307
0.086358301	0.025783634	0.00047029254
0.086489790	0.026186110	0.00047396613
0.086621278	0.025332841	0.00046671987
0.086752767	0.026248125	0.00047395247
0.086884256	0.025854974	0.00046823777
0.087015744	0.026409952	0.00047355294
0.087147233	0.026175003	0.00047340356
0.087278722	0.026011237	0.00047367840
0.087410210	0.025686883	0.00046816168
0.087541699	0.026276582	0.00047089584
0.087673188	0.025510783	0.00046668094
0.087804677	0.025908187	0.00046738079
0.087936165	0.025839279	0.00046860176
0.088067654	0.026604662	0.00047538465
0.088199143	0.026072320	0.00046787746
0.088330631	0.026160212	0.00047273562
0.088462120	0.026940154	0.00047384447
0.088593609	0.025334731	0.00046644389
0.088725097	0.027315607	0.00047558463
0.088856586	0.025946319	0.00046581687
0.088988075	0.026701247	0.00047554965
0.089119564	0.026308916	0.00046966906
0.089251052	0.025281653	0.00046321315
0.089382541	0.025354797	0.00046359685
0.089514030	0.025827415	0.00046563059
0.089645518	0.025741212	0.00046540641
0.089777007	0.025380431	0.00046097804
0.089908496	0.026370722	0.00047114416
0.090039984	0.026323521	0.00046874023
0.090171473	0.024145756	0.00044982353
0.090302962	0.024350555	0.00045547209
0.090434451	0.025350013	0.00046023756
0.090565939	0.025694475	0.00046472378
0.090697428	0.025513371	0.00046234444
0.090828917	0.025407784	0.00045698382
0.090960405	0.025536807	0.00046495530
0.091091894	0.025265279	0.00045798099
0.091223383	0.025686646	0.00046477422
0.091354871	0.025899955	0.00046534768
0.091486360	0.025080019	0.00046703451
0.091617849	0.025665501	0.00047515199
0.091749337	0.025447448	0.00047766698
0.091880826	0.025291090	0.00048227940
0.092012315	0.025174441	0.00048384983
0.092143804	0.025796572	0.00048607414
0.092275292	0.025668508	0.00049042222
0.092406781	0.025421531	0.00049212086
0.092538270	0.025884954	0.00049800973
0.092669758	0.025624972	0.00049707578
0.092801247	0.025743238	0.00048148613
0.092932736	0.025264218	0.00048032958
0.093064224	0.024109639	0.00046702641
0.093195713	0.023953371	0.00046487846
0.093327202	0.025974100	0.00047860741
0.093458691	0.024376545	0.00046006037
0.093590179	0.025268323	0.00047257140
0.093721668	0.024777012	0.00046700778
0.093853157	0.025166834	0.00046866961
0.093984645	0.024820687	0.00046399931
0.094116134	0.025818032	0.00047089053
0.094247623	0.025003951	0.00046498552
0.094379111	0.024783859	0.00046216328
0.094510600	0.024964127	0.00046469405
0.094642089	0.023959936	0.00045489612
0.094773578	0.024469843	0.00045548508
0.094905066	0.025247115	0.00046504329
0.095036555	0.024854772	0.00046531342
0.095168044	0.024388243	0.00045482285
0.095299532	0.024478717	0.00045893673
0.095431021	0.025067662	0.00045833700
0.095562510	0.025441797	0.00046388118
0.095693998	0.025273470	0.00046571456
0.095825487	0.024756815	0.00045627124
0.095956976	0.025283356	0.00046175994
0.096088465	0.024604270	0.00045313854
0.096219953	0.025435096	0.00046223947
0.096351442	0.024518891	0.00045759320
0.096482931	0.024201217	0.00045150165
0.096614419	0.024799011	0.00045753383
0.096745908	0.024318551	0.00045177321
0.096877397	0.025368352	0.00045751917
0.097008885	0.025726302	0.00046325704
0.097140374	0.024927031	0.00045380215
0.097271863	0.024484016	0.00045315854
0.097403352	0.024776172	0.00045430842
0.097534840	0.024185015	0.00044657791
0.097666329	0.023879353	0.00044911467
0.097797818	0.024706215	0.00044967534
0.097929306	0.025287384	0.00045352621
0.098060795	0.024144491	0.00044664734
0.098192284	0.024016719	0.00044277791
0.098323772	0.024992054	0.00045334594
0.098455261	0.024468845	0.00044334070
0.098586750	0.024019576	0.00044013069
0.098718239	0.025422743	0.00045096328
0.098849727	0.024882703	0.00044468704
0.098981216	0.024120164	0.00044043235
0.099112705	0.024060404	0.00043826836
0.099244193	0.024685756	0.00044240841
0.099375682	0.024038314	0.00043923576
0.099507171	0.024204574	0.00044068348
0.099638659	0.024385783	0.00044328636
0.099770148	0.023796867	0.00043683007
0.099901637	0.024472190	0.00044091950
0.10003313	0.023823655	0.00043848888
0.10016461	0.024732031	0.00044567201
0.10029610	0.024022707	0.00044304900
0.10042759	0.023845662	0.00043689114
0.10055908	0.023679247	0.00043727325
0.10069057	0.023973222	0.00043988956
0.10082206	0.024245998	0.00043952537
0.10095355	0.024512345	0.00044609642
0.10108504	0.023848594	0.00043525374
0.10121652	0.024131233	0.00043754548
0.10134801	0.024614968	0.00044440459
0.10147950	0.024950677	0.00044405714
0.10161099	0.024417312	0.00044101921
0.10174248	0.023977407	0.00043853309
0.10187397	0.024411867	0.00043883130
0.10200546	0.023559220	0.00043519587
0.10213694	0.024050151	0.00043478787
0.10226843	0.024009078	0.00043793964
0.10239992	0.023495062	0.00043425831
0.10253141	0.024206401	0.00043367676
0.10266290	0.023310263	0.00043299350
0.10279439	0.024073890	0.00043405127
0.10292588	0.024259715	0.00043753404
0.10305737	0.023984550	0.00043487197
0.10318885	0.024840325	0.00044008040
0.10332034	0.024162024	0.00043677172
0.10345183	0.023406840	0.00042891457
0.10358332	0.024676284	0.00043930763
0.10371481	0.024155182	0.00043444573
0.10384630	0.023435902	0.00042946673
0.10397779	0.023788017	0.00043233706
0.10410928	0.023442923	0.00043123216
0.10424076	0.023460080	0.00043074882
0.10437225	0.023768397	0.00043245733
0.10450374	0.023730924	0.00042863379
0.10463523	0.024155342	0.00043348209
0.10476672	0.024083824	0.00043438444
0.10489821	0.023719065	0.00042959956
0.10502970	0.023011737	0.00042355615
0.10516118	0.023343781	0.00042618326
0.10529267	0.023962516	0.00043368063
0.10542416	0.024142931	0.00043290415
0.10555565	0.024249849	0.00043227558
0.10568714	0.024067305	0.00043223262
0.10581863	0.024482951	0.00043319076
0.10595012	0.024337319	0.00043161591
0.10608161	0.022955400	0.00042540109
0.10621309	0.024183142	0.00043077274
0.10634458	0.023629085	0.00042566886
0.10647607	0.023818045	0.00042822215
0.10660756	0.024129412	0.00043087707
0.10673905	0.023690502	0.00042954464
0.10687054	0.023280216	0.00042824102
0.10700203	0.023234450	0.00043435166
0.10713352	0.024023912	0.00044432720
0.10726500	0.023511899	0.00044280357
0.10739649	0.023699098	0.00045034852
0.10752798	0.023804273	0.00044902420
0.10765947	0.024328868	0.00045690967
0.10779096	0.023277267	0.00044933727
0.10792245	0.022724076	0.00045125577
0.10805394	0.023395186	0.00045579256
0.10818542	0.023501409	0.00045594908
0.10831691	0.024375858	0.00046494712
0.10844840	0.024407457	0.00046680480
0.10857989	0.023497806	0.00046319901
0.10871138	0.023355764	0.00046554444
0.10884287	0.022992727	0.00046164252
0.10897436	0.024270892	0.00047154652
0.10910585	0.023442179	0.00046849987
0.10923733	0.023537748	0.00046610499
0.10936882	0.023984754	0.00047580463
0.10950031	0.023393058	0.00046872929
0.10963180	0.023733897	0.00047490949
0.10976329	0.023460647	0.00047182150
0.10989478	0.023562372	0.00047440639
0.11002627	0.024370624	0.00048698798
0.11015776	0.024277168	0.00048037957
0.11028924	0.023406503	0.00047686676
0.11042073	0.023331666	0.00048059740
0.11055222	0.024408970	0.00048521656
0.11068371	0.023925760	0.00048372197
0.11081520	0.023702266	0.00048457046
0.11094669	0.023592295	0.00048234479
0.11107818	0.023468830	0.00048518015
0.11120966	0.024165273	0.00048910963
0.11134115	0.024882757	0.00049953569
0.11147264	0.023915635	0.00048650789
0.11160413	0.023722967	0.00048898204
0.11173562	0.024594569	0.00050119452
0.11186711	0.023721310	0.00047704839
0.11199860	0.024747623	0.00048560651
0.11213009	0.023869131	0.00047001583
0.11226157	0.023620045	0.00046542271
0.11239306	0.023471834	0.00046319147
0.11252455	0.023148326	0.00046114649
0.11265604	0.023540453	0.00046093193
0.11278753	0.023821114	0.00045989573
0.11291902	0.023713651	0.00045683345
0.11305051	0.023477745	0.00045917449
0.11318200	0.023038307	0.00045079423
0.11331348	0.024197245	0.00046137053
0.11344497	0.024490351	0.00046092986
0.11357646	0.024795822	0.00045981663
0.11370795	0.023841255	0.00045466502
0.11383944	0.024341171	0.00045773559
0.11397093	0.024128605	0.00045613155
0.11410242	0.024156734	0.00045462980
0.11423390	0.023818689	0.00044847743
0.11436539	0.023747769	0.00045345412
0.11449688	0.023662819	0.00044598219
0.11462837	0.023604782	0.00044961016
0.11475986	0.023943005	0.00044841209
0.11489135	0.024178755	0.00044667550
0.11502284	0.023495416	0.00044488291
0.11515433	0.023809917	0.00044631981
0.11528581	0.024021696	0.00044824826
0.11541730	0.024533447	0.00045005992
0.11554879	0.023864994	0.00044224721
0.11568028	0.023351364	0.00044263044
0.11581177	0.022720918	0.00043522111
0.11594326	0.023664682	0.00044179147
0.11607475	0.024018003	0.00044315946
0.11620624	0.024944445	0.00044839926
0.11633772	0.024277027	0.00044510296
0.11646921	0.023707881	0.00044172646
0.11660070	0.024130070	0.00044221193
0.11673219	0.023367193	0.00043401022
0.11686368	0.023846774	0.00043942221
0.11699517	0.023470441	0.00043592914
0.11712666	0.023712686	0.00043714238
0.11725814	0.022977429	0.00042884425
0.11738963	0.024431907	0.00043899002
0.11752112	0.023812350	0.00043293953
0.11765261	0.024416596	0.00043844430
0.11778410	0.023869364	0.00043518097
0.11791559	0.023473457	0.00043049014
0.11804708	0.023496409	0.00043018878
0.11817857	0.024135818	0.00043556167
0.11831005	0.023723914	0.00043084308
0.11844154	0.023204207	0.00042937627
0.11857303	0.023540295	0.00042623854
0.11870452	0.023558253	0.00042647393
0.11883601	0.024069529	0.00043034680
0.11896750	0.023765269	0.00042903485
0.11909899	0.023819490	0.00042850408
0.11923048	0.024009100	0.00042619057
0.11936196	0.023884969	0.00042795031
0.11949345	0.023839569	0.00042463509
0.11962494	0.024148726	0.00042761745
0.11975643	0.023649054	0.00042378671
0.11988792	0.023285546	0.00041893271
0.12001941	0.023914818	0.00042495893
0.12015090	0.023645965	0.00041910625
0.12028239	0.024004093	0.00042470232
0.12041387	0.023905237	0.00042367677
0.12054536	0.023931244	0.00041866750
0.12067685	0.023875529	0.00042147794
0.12080834	0.024126635	0.00042479253
0.12093983	0.024076404	0.00041917462
0.12107132	0.024607173	0.00042709848
0.12120281	0.023757181	0.00041839013
0.12133429	0.023782500	0.00041887935
0.12146578	0.023800990	0.00041817163
0.12159727	0.023683623	0.00041644875
0.12172876	0.024015813	0.00041872373
0.12186025	0.023590876	0.00041590808
0.12199174	0.023868697	0.00041859664
0.12212323	0.024383048	0.00042268001
0.12225472	0.024290703	0.00042012027
0.12238620	0.023457013	0.00041546175
0.12251769	0.023486442	0.00041243372
0.12264918	0.024051419	0.00041667392
0.12278067	0.023916228	0.00041930998
0.12291216	0.023176383	0.00041209151
0.12304365	0.023802118	0.00041639356
0.12317514	0.024359332	0.00041850896
0.12330663	0.024500458	0.00042097068
0.12343811	0.023576338	0.00041585691
0.12356960	0.023328205	0.00041057103
0.12370109	0.023260341	0.00041080872
0.12383258	0.024575389	0.00041912696
0.12396407	0.023809641	0.00041159762
0.12409556	0.024371243	0.00042083153
0.12422705	0.023774782	0.00041191986
0.12435853	0.023999739	0.00041685426
0.12449002	0.023888283	0.00041308834
0.12462151	0.023268443	0.00041271530
0.12475300	0.023303623	0.00040839136
0.12488449	0.024158160	0.00041595034
0.12501598	0.023976601	0.00041417179
0.12514747	0.023382681	0.00040847980
0.12527896	0.024045428	0.00041243418
0.12541044	0.023909171	0.00041545947
0.12554193	0.024022492	0.00041370213
0.12567342	0.024241897	0.00041447551
0.12580491	0.023937141	0.00041389689
0.12593640	0.024090200	0.00041166987
0.12606789	0.023530192	0.00041005994
0.12619938	0.023832487	0.00041154095
0.12633087	0.024069738	0.00041377666
0.12646235	0.023827950	0.00041133911
0.12659384	0.023820890	0.00040890415
0.12672533	0.024185043	0.00041479494
0.12685682	0.023548200	0.00040736416
0.12698831	0.024439372	0.00041541740
0.12711980	0.023176439	0.00040421937
0.12725129	0.023459247	0.00040633666
0.12738277	0.023376080	0.00040661276
0.12751426	0.024004951	0.00041059178
0.12764575	0.023218133	0.00040543671
0.12777724	0.023498270	0.00040588906
0.12790873	0.023476697	0.00040711529
0.12804022	0.024445036	0.00041464905
0.12817171	0.024220257	0.00041216258
0.12830320	0.024302222	0.00041147401
0.12843468	0.023849092	0.00040871528
0.12856617	0.024002188	0.00040848596
0.12869766	0.023789044	0.00040655957
0.12882915	0.023539805	0.00040753234
0.12896064	0.023732362	0.00040614780
0.12909213	0.023781819	0.00040579507
0.12922362	0.023981385	0.00040864541
0.12935511	0.023291961	0.00040502057
0.12948659	0.023501833	0.00040543622
0.12961808	0.023221782	0.00040027402
0.12974957	0.023396194	0.00040275547
0.12988106	0.023752720	0.00040518924
0.13001255	0.023623226	0.00040488578
0.13014404	0.023946021	0.00040794451
0.13027553	0.023874817	0.00040552775
0.13040701	0.023715891	0.00040463005
0.13053850	0.023818813	0.00040701854
0.13066999	0.023666053	0.00040413060
0.13080148	0.023177904	0.00040187381
0.13093297	0.023804936	0.00040367141
0.13106446	0.024182246	0.00040759076
0.13119595	0.023410001	0.00040168325
0.13132744	0.023846779	0.00040393146
0.13145892	0.023596639	0.00040297751
0.13159041	0.023790643	0.00040486228
0.13172190	0.024022950	0.00040401209
0.13185339	0.023216291	0.00040112804
0.13198488	0.023718641	0.00040283348
0.13211637	0.024761578	0.00041054455
0.13224786	0.023605452	0.00040105685
0.13237935	0.023062676	0.00039666314
0.13251083	0.024069717	0.00040589701
0.13264232	0.022693971	0.00039554594
0.13277381	0.023978895	0.00040511833
0.13290530	0.023800748	0.00040080293
0.13303679	0.023915264	0.00040382218
0.13316828	0.023662637	0.00040398189
0.13329977	0.023832684	0.00039891619
0.13343125	0.023680895	0.00040364003
0.13356274	0.023649656	0.00039824283
0.13369423	0.023122821	0.00039553532
0.13382572	0.024434802	0.00040645603
0.13395721	0.024372231	0.00040370281
0.13408870	0.023026554	0.00039714797
0.13422019	0.023927054	0.00040034213
0.13435168	0.023508724	0.00039993845
0.13448316	0.023425049	0.00039958593
0.13461465	0.023793128	0.00039958982
0.13474614	0.023539955	0.00040013605
0.13487763	0.023716846	0.00039974449
0.13500912	0.024173976	0.00040285192
0.13514061	0.024227203	0.00040309211
0.13527210	0.024056394	0.00040283529
0.13540359	0.023704838	0.00039901915
0.13553507	0.023749273	0.00039796110
0.13566656	0.023881656	0.00039949517
0.13579805	0.024311638	0.00040432437
0.13592954	0.024056909	0.00040037238
0.13606103	0.023877246	0.00040208293
0.13619252	0.023928674	0.00039843185
0.13632401	0.024176003	0.00039878501
0.13645549	0.023102052	0.00039547797
0.13658698	0.023349351	0.00039472713
0.13671847	0.024139596	0.00040091218
0.13684996	0.023730364	0.00039739134
0.13698145	0.024101345	0.00039883997
0.13711294	0.023111589	0.00039467393
0.13724443	0.023135003	0.00039246339
0.13737592	0.023544479	0.00039521375
0.13750740	0.023490626	0.00039648361
0.13763889	0.023978069	0.00039608661
0.13777038	0.023770148	0.00039687081
0.13790187	0.024204204	0.00039840238
0.13803336	0.023500842	0.00039376539
0.13816485	0.023346838	0.00039430969
0.13829634	0.023434452	0.00039246981
0.13842783	0.024009124	0.00039847213
0.13855931	0.023987933	0.00039783411
0.13869080	0.023753247	0.00039610430
0.13882229	0.023946477	0.00039553819
0.13895378	0.023349432	0.00039113325
0.13908527	0.024144199	0.00039914929
0.13921676	0.024430874	0.00039896567
0.13934825	0.023579786	0.00039344648
0.13947973	0.024246222	0.00039857611
0.13961122	0.022772900	0.00038718179
0.13974271	0.023655296	0.00039317002
0.13987420	0.023742254	0.00039470722
0.14000569	0.023879510	0.00039291706
0.14013718	0.024019546	0.00039454876
0.14026867	0.024032355	0.00039550833
0.14040016	0.023635437	0.00039200641
0.14053164	0.023476110	0.00039302435
0.14066313	0.023651384	0.00038952312
0.14079462	0.023896622	0.00039481739
0.14092611	0.023656473	0.00039079027
0.14105760	0.023132657	0.00038849542
0.14118909	0.023132003	0.00039011822
0.14132058	0.023266908	0.00038661953
0.14145207	0.024016196	0.00039277204
0.14158355	0.024038464	0.00039172781
0.14171504	0.023609519	0.00039088352
0.14184653	0.023940317	0.00039179162
0.14197802	0.023584057	0.00038831738
0.14210951	0.023379282	0.00038781956
0.14224100	0.024233458	0.00039401198
0.14237249	0.024388522	0.00039440012
0.14250398	0.023677465	0.00039134160
0.14263546	0.023227853	0.00038592091
0.14276695	0.024119930	0.00039180832
0.14289844	0.023422887	0.00038696928
0.14302993	0.024057182	0.00039091222
0.14316142	0.023472194	0.00038814245
0.14329291	0.024054025	0.00038945788
0.14342440	0.024158915	0.00039135379
0.14355588	0.023736327	0.00039006234
0.14368737	0.024068974	0.00039072003
0.14381886	0.024823910	0.00039574375
0.14395035	0.023475564	0.00038466936
0.14408184	0.023581910	0.00038765998
0.14421333	0.024229830	0.00039131247
0.14434482	0.023652737	0.00038730579
0.14447631	0.023753486	0.00038894899
0.14460779	0.024073293	0.00038910794
0.14473928	0.023956521	0.00038849436
0.14487077	0.023699222	0.00039025664
0.14500226	0.023276491	0.00038523736
0.14513375	0.023684234	0.00038913617
0.14526524	0.023966485	0.00038747150
0.14539673	0.024187073	0.00039062771
0.14552822	0.023578041	0.00038873429
0.14565970	0.023429454	0.00038458804
0.14579119	0.023152144	0.00038549616
0.14592268	0.024009425	0.00038848465
0.14605417	0.023366280	0.00038427303
0.14618566	0.024173498	0.00039049412
0.14631715	0.024264691	0.00038993534
0.14644864	0.023670669	0.00038581966
0.14658012	0.023638569	0.00038429175
0.14671161	0.024335487	0.00038966267
0.14684310	0.024488106	0.00039362924
0.14697459	0.023284484	0.00038346944
0.14710608	0.023373325	0.00038255685
0.14723757	0.023457021	0.00038337071
0.14736906	0.023995504	0.00038641620
0.14750055	0.023017105	0.00038230330
0.14763203	0.023634951	0.00038339569
0.14776352	0.023974764	0.00038735506
0.14789501	0.023868194	0.00038733919
0.14802650	0.024354280	0.00038716270
0.14815799	0.023628626	0.00038578259
0.14828948	0.023409953	0.00038082287
0.14842097	0.023764986	0.00038491239
0.14855246	0.022537970	0.00037708809
0.14868394	0.023838793	0.00038322504
0.14881543	0.023268777	0.00038123667
0.14894692	0.024175317	0.00038779394
0.14907841	0.023375065	0.00038066400
0.14920990	0.023757366	0.00038297665
0.14934139	0.023750149	0.00038242249
0.14947288	0.023470322	0.00038154308
0.14960436	0.023993465	0.00038480739
0.14973585	0.023481022	0.00038242398
0.14986734	0.024248264	0.00038613349
0.14999883	0.023393966	0.00038055855
0.15013032	0.023415138	0.00038173313
0.15026181	0.023557404	0.00038126800
0.15039330	0.023332117	0.00038016998
0.15052479	0.023485987	0.00038115126
0.15065627	0.023343973	0.00037941488
0.15078776	0.023995216	0.00038472350
0.15091925	0.023933521	0.00038259577
0.15105074	0.023668378	0.00038162104
0.15118223	0.023366495	0.00038051452
0.15131372	0.023384906	0.00038060802
0.15144521	0.023130298	0.00037777691
0.15157670	0.023883007	0.00038208627
0.15170818	0.022896800	0.00037553474
0.15183967	0.023839188	0.00038211838
0.15197116	0.023631083	0.00038137293
0.15210265	0.024129136	0.00038394001
0.15223414	0.022910239	0.00037556711
0.15236563	0.023725190	0.00037907270
0.15249712	0.022779325	0.00037505500
0.15262860	0.023840830	0.00038169085
0.15276009	0.023177858	0.00037763155
0.15289158	0.023773345	0.00038099383
0.15302307	0.024027186	0.00038208396
0.15315456	0.024097351	0.00038184791
0.15328605	0.023249549	0.00037786240
0.15341754	0.023710590	0.00037969906
0.15354903	0.023295158	0.00037684742
0.15368051	0.023711195	0.00037932721
0.15381200	0.024321031	0.00038065995
0.15394349	0.023452333	0.00037816483
0.15407498	0.023823456	0.00038011566
0.15420647	0.023323567	0.00037461253
0.15433796	0.023657009	0.00037890970
0.15446945	0.024019923	0.00037963032
0.15460094	0.023239292	0.00037649896
0.15473242	0.023866531	0.00037891364
0.15486391	0.024285838	0.00038113335
0.15499540	0.024116372	0.00038007054
0.15512689	0.024071543	0.00037992996
0.15525838	0.023915029	0.00037923850
0.15538987	0.023545572	0.00037674346
0.15552136	0.022869815	0.00037179908
0.15565284	0.023186158	0.00037303466
0.15578433	0.023868676	0.00037719266
0.15591582	0.023259948	0.00037329518
0.15604731	0.023288210	0.00037559134
0.15617880	0.023030450	0.00037312955
0.15631029	0.022682847	0.00037213976
0.15644178	0.023650385	0.00037496956
0.15657327	0.023492288	0.00037527128
0.15670475	0.023837659	0.00037585083
0.15683624	0.023541954	0.00037504867
0.15696773	0.023605203	0.00037601822
0.15709922	0.023779051	0.00037437134
0.15723071	0.023664547	0.00037731535
0.15736220	0.023415234	0.00037305772
0.15749369	0.024053065	0.00037786147
0.15762518	0.023449777	0.00037305525
0.15775666	0.023570232	0.00037377189
0.15788815	0.023342896	0.00037489025
0.15801964	0.023926777	0.00037616266
0.15815113	0.023320278	0.00037232906
0.15828262	0.023519125	0.00037473314
0.15841411	0.023674040	0.00037461629
0.15854560	0.023448965	0.00037325140
0.15867708	0.023243927	0.00037026755
0.15880857	0.023323402	0.00037213643
0.15894006	0.023215206	0.00037021426
0.15907155	0.023832597	0.00037441702
0.15920304	0.024158744	0.00037776408
0.15933453	0.023500266	0.00037176729
0.15946602	0.023545562	0.00037271454
0.15959751	0.022565317	0.00036602094
0.15972899	0.023575394	0.00037271622
0.15986048	0.023160508	0.00037070957
0.15999197	0.023437531	0.00036969912
0.16012346	0.023587679	0.00037374676
0.16025495	0.023412101	0.00037153744
0.16038644	0.023187423	0.00036833151
0.16051793	0.023856281	0.00037501486
0.16064942	0.024242894	0.00037385165
0.16078090	0.023521434	0.00037165366
0.16091239	0.023275977	0.00037019562
0.16104388	0.022796385	0.00036461865
0.16117537	0.023113616	0.00036924524
0.16130686	0.022845989	0.00036584123
0.16143835	0.023300234	0.00036918748
0.16156984	0.023137775	0.00036914236
0.16170133	0.023383603	0.00036749411
0.16183281	0.023058575	0.00036723538
0.16196430	0.023340854	0.00036812219
0.16209579	0.023424127	0.00036949128
0.16222728	0.023710544	0.00037252762
0.16235877	0.023243926	0.00036700245
0.16249026	0.023701221	0.00037007415
0.16262175	0.023342369	0.00036825560
0.16275323	0.023486823	0.00036806186
0.16288472	0.023048293	0.00036632502
0.16301621	0.023248054	0.00036728061
0.16314770	0.023649819	0.00037081402
0.16327919	0.023259135	0.00036600049
0.16341068	0.023223929	0.00036604495
0.16354217	0.023544006	0.00036977246
0.16367366	0.024038611	0.00037261954
0.16380514	0.023803450	0.00037116175
0.16393663	0.023574240	0.00036892780
0.16406812	0.022757171	0.00036232099
0.16419961	0.023532444	0.00036889329
0.16433110	0.023565913	0.00036805537
0.16446259	0.023923394	0.00037007609
0.16459408	0.024225403	0.00037352095
0.16472557	0.023461301	0.00036598659
0.16485705	0.023449380	0.00036763236
0.16498854	0.023514813	0.00036596970
0.16512003	0.023790930	0.00036889541
0.16525152	0.023413018	0.00036785872
0.16538301	0.023015740	0.00036335004
0.16551450	0.023620044	0.00036821305
0.16564599	0.023226533	0.00036513778
0.16577747	0.023596999	0.00036680718
0.16590896	0.023577582	0.00036783553
0.16604045	0.023599408	0.00036554613
0.16617194	0.023732424	0.00036855567
0.16630343	0.023569980	0.00036565761
0.16643492	0.023162849	0.00036373263
0.16656641	0.023689825	0.00036746023
0.16669790	0.023419729	0.00036299182
0.16682938	0.023022240	0.00036302402
0.16696087	0.023487219	0.00036682110
0.16709236	0.023274370	0.00036299347
0.16722385	0.023170525	0.00036369060
0.16735534	0.023339737	0.00036387702
0.16748683	0.023346108	0.00036468811
0.16761832	0.023322896	0.00036452511
0.16774981	0.023459115	0.00036378203
0.16788129	0.023761065	0.00036764917
0.16801278	0.023230782	0.00036225927
0.16814427	0.022566506	0.00036038470
0.16827576	0.023172613	0.00036341011
0.16840725	0.023117654	0.00036204976
0.16853874	0.023367356	0.00036314674
0.16867023	0.022442134	0.00035609347
0.16880171	0.023540850	0.00036578230
0.16893320	0.023632859	0.00036574515
0.16906469	0.023380233	0.00036163990
0.16919618	0.023523584	0.00036675210
0.16932767	0.023350068	0.00036200144
0.16945916	0.024221129	0.00036798571
0.16959065	0.023371005	0.00036363203
0.16972214	0.023835081	0.00036364254
0.16985362	0.023618826	0.00036526563
0.16998511	0.023620631	0.00036193756
0.17011660	0.023355313	0.00036246232
0.17024809	0.023855514	0.00036611092
0.17037958	0.024078674	0.00036480084
0.17051107	0.023832578	0.00036574046
0.17064256	0.023919266	0.00036564829
0.17077405	0.023178765	0.00036075929
0.17090553	0.023285954	0.00036075782
0.17103702	0.024038436	0.00036501842
0.17116851	0.023246999	0.00036030755
0.17130000	0.023172569	0.00035999956
0.17143149	0.023061624	0.00035994234
0.17156298	0.023190258	0.00036021381
0.17169447	0.023642154	0.00036136898
0.17182595	0.023473387	0.00036165164
0.17195744	0.023482828	0.00036227053
0.17208893	0.023916021	0.00036283439
0.17222042	0.023609931	0.00036151456
0.17235191	0.023460925	0.00036065120
0.17248340	0.023858244	0.00036230878
0.17261489	0.023668256	0.00036198535
0.17274638	0.022956804	0.00035618908
0.17287786	0.023204545	0.00035969079
0.17300935	0.023538290	0.00036015913
0.17314084	0.023176178	0.00035921861
0.17327233	0.023218563	0.00035800746
0.17340382	0.023377146	0.00035848668
0.17353531	0.024087457	0.00036345122
0.17366680	0.023983378	0.00036204706
0.17379829	0.023853807	0.00036122918
0.17392977	0.023194093	0.00035931615
0.17406126	0.023637409	0.00035987915
0.17419275	0.023299588	0.00035934532
0.17432424	0.023333145	0.00035814328
0.17445573	0.023418320	0.00035832659
0.17458722	0.023720724	0.00036113082
0.17471871	0.023912833	0.00036111383
0.17485019	0.023538622	0.00036002667
0.17498168	0.023552868	0.00035921293
0.17511317	0.023199232	0.00035785721
0.17524466	0.023694751	0.00036195486
0.17537615	0.023484959	0.00035819409
0.17550764	0.023730454	0.00035998831
0.17563913	0.022815052	0.00035331143
0.17577062	0.023263238	0.00035553116
0.17590210	0.023535440	0.00035886418
0.17603359	0.023321981	0.00035666222
0.17616508	0.023480960	0.00035791090
0.17629657	0.022947093	0.00035476338
0.17642806	0.023185550	0.00035462332
0.17655955	0.023172030	0.00035663137
0.17669104	0.023566876	0.00035593748
0.17682253	0.023426628	0.00035667311
0.17695401	0.023245500	0.00035738426
0.17708550	0.022993949	0.00035295655
0.17721699	0.023622154	0.00035792545
0.17734848	0.023733071	0.00035785495
0.17747997	0.023719421	0.00035851755
0.17761146	0.023551039	0.00035887165
0.17774295	0.023529407	0.00035472537
0.17787443	0.023988434	0.00036008130
0.17800592	0.024331673	0.00036069292
0.17813741	0.023258744	0.00035525436
0.17826890	0.023049781	0.00035485153
0.17840039	0.023477055	0.00035486325
0.17853188	0.023307245	0.00035538471
0.17866337	0.024043537	0.00035998134
0.17879486	0.023592560	0.00035585674
0.17892634	0.023242189	0.00035535944
0.17905783	0.023314979	0.00035384402
0.17918932	0.023388111	0.00035545921
0.17932081	0.023192543	0.00035335008
0.17945230	0.023620890	0.00035706336
0.17958379	0.023926032	0.00035874860
0.17971528	0.023583148	0.00035432677
0.17984677	0.023483984	0.00035465476
0.17997825	0.023012174	0.00035223064
0.18010974	0.023179441	0.00035169333
0.18024123	0.023622115	0.00035480382
0.18037272	0.022724421	0.00034793732
0.18050421	0.023201831	0.00036037187
0.18063570	0.023341976	0.00036386541
0.18076719	0.023708120	0.00036531138
0.18089867	0.023483869	0.00036915307
0.18103016	0.024233806	0.00037355208
0.18116165	0.024588559	0.00037835180
0.18129314	0.023650975	0.00037360064
0.18142463	0.024100025	0.00037686837
0.18155612	0.023187043	0.00037406058
0.18168761	0.023190516	0.00037388977
0.18181910	0.023557282	0.00038040749
0.18195058	0.022977381	0.00037747755
0.18208207	0.022936540	0.00037576166
0.18221356	0.022726098	0.00037687836
0.18234505	0.023238807	0.00037933861
0.18247654	0.024020209	0.00038705003
0.18260803	0.023197188	0.00038197676
0.18273952	0.023303401	0.00038417386
0.18287101	0.023277717	0.00038679913
0.18300249	0.024300016	0.00039214617
0.18313398	0.023947983	0.00039085621
0.18326547	0.023619576	0.00039020378
0.18339696	0.023736275	0.00039034136
0.18352845	0.023191508	0.00038854199
0.18365994	0.023021117	0.00039014601
0.18379143	0.023196141	0.00038969585
0.18392292	0.023905723	0.00039843624
0.18405440	0.023281609	0.00039116370
0.18418589	0.023890220	0.00039806764
0.18431738	0.023432814	0.00039644667
0.18444887	0.023373996	0.00039469784
0.18458036	0.023461567	0.00039745049
0.18471185	0.023558825	0.00039735146
0.18484334	0.023659103	0.00039972347
0.18497482	0.023434837	0.00040049629
0.18510631	0.024169968	0.00040358172
0.18523780	0.023723973	0.00040351972
0.18536929	0.023400668	0.00039445472
0.18550078	0.023029465	0.00038667708
0.18563227	0.023170282	0.00038756262
0.18576376	0.023030203	0.00037830331
0.18589525	0.023410901	0.00038484423
0.18602673	0.023468735	0.00038265815
0.18615822	0.023739962	0.00038271263
0.18628971	0.023904006	0.00038303892
0.18642120	0.022881170	0.00037455531
0.18655269	0.023487452	0.00037859334
0.18668418	0.023264091	0.00037391479
0.18681567	0.023665209	0.00037623320
0.18694716	0.023658031	0.00037675990
0.18707864	0.023572950	0.00037181561
0.18721013	0.023489063	0.00037251775
0.18734162	0.023539878	0.00037228176
0.18747311	0.023627909	0.00037034113
0.18760460	0.022494034	0.00036597752
0.18773609	0.022997138	0.00036410169
0.18786758	0.022972265	0.00036420503
0.18799906	0.024015025	0.00037265085
0.18813055	0.023243754	0.00036362933
0.18826204	0.023647074	0.00036774672
0.18839353	0.023459004	0.00036284010
0.18852502	0.023284085	0.00036338991
0.18865651	0.023854845	0.00036774460
0.18878800	0.024040519	0.00036505694
0.18891949	0.023688989	0.00036409747
0.18905097	0.022816633	0.00035786544
0.18918246	0.023659740	0.00036314734
0.18931395	0.023168285	0.00035903295
0.18944544	0.022909133	0.00035580582
0.18957693	0.023292019	0.00036058817
0.18970842	0.023594732	0.00035850538
0.18983991	0.023214186	0.00035797595
0.18997140	0.024313109	0.00036363984
0.19010288	0.023561574	0.00035624810
0.19023437	0.023539529	0.00035801784
0.19036586	0.023779662	0.00035874824
0.19049735	0.023313952	0.00035472129
0.19062884	0.023581009	0.00035735970
0.19076033	0.023345697	0.00035191531
0.19089182	0.023122951	0.00035238909
0.19102330	0.023181938	0.00035313836
0.19115479	0.023669761	0.00035546859
0.19128628	0.023021331	0.00035196070
0.19141777	0.023097162	0.00035163646
0.19154926	0.022760688	0.00034962893
0.19168075	0.023775725	0.00035522711
0.19181224	0.023627169	0.00035403664
0.19194373	0.024069614	0.00035685765
0.19207521	0.023454664	0.00035226495
0.19220670	0.023795546	0.00035387716
0.19233819	0.023720856	0.00035421651
0.19246968	0.023118894	0.00035019539
0.19260117	0.023134633	0.00035083191
0.19273266	0.023813097	0.00035267325
0.19286415	0.022940321	0.00034824686
0.19299564	0.023170253	0.00035241654
0.19312712	0.023840780	0.00035296897
0.19325861	0.023753340	0.00035411882
0.19339010	0.023070469	0.00034835724
0.19352159	0.023890708	0.00035300770
0.19365308	0.022531325	0.00034569860
0.19378457	0.022998239	0.00034772402
0.19391606	0.023846630	0.00035433380
0.19404754	0.023374551	0.00034966022
0.19417903	0.023192437	0.00034878560
0.19431052	0.023058117	0.00034940190
0.19444201	0.023178574	0.00034801285
0.19457350	0.023228818	0.00034930332
0.19470499	0.023380144	0.00035004041
0.19483648	0.023009584	0.00034661131
0.19496797	0.023272127	0.00034985319
0.19509945	0.023501125	0.00035001276
0.19523094	0.023018315	0.00034624484
0.19536243	0.024062739	0.00035265472
0.19549392	0.023627755	0.00034968988
0.19562541	0.023264297	0.00034839214
0.19575690	0.023636639	0.00034923424
0.19588839	0.023424099	0.00034785624
0.19601988	0.023095208	0.00034566822
0.19615136	0.022951625	0.00034441692
0.19628285	0.023175082	0.00034770389
0.19641434	0.023785635	0.00034904511
0.19654583	0.023369484	0.00034848632
0.19667732	0.022892028	0.00034472102
0.19680881	0.022916230	0.00034505299
0.19694030	0.023423147	0.00034777774
0.19707178	0.023422918	0.00034679293
0.19720327	0.023752167	0.00034898391
0.19733476	0.023025538	0.00034415081
0.19746625	0.023408237	0.00034644591
0.19759774	0.022892314	0.00034479079
0.19772923	0.023709243	0.00034853510
0.19786072	0.023454911	0.00034696617
0.19799221	0.023078655	0.00034552661
0.19812369	0.023074017	0.00034300199
0.19825518	0.023491876	0.00034753302
0.19838667	0.023055297	0.00034390706
0.19851816	0.023064706	0.00034399210
0.19864965	0.023812197	0.00034805594
0.19878114	0.023008713	0.00034287737
0.19891263	0.022684798	0.00034230072
0.19904412	0.023170604	0.00034355457
0.19917560	0.023176934	0.00034415367
0.19930709	0.022974959	0.00034443143
0.19943858	0.023065151	0.00034183830
0.19957007	0.024041373	0.00034935515
0.19970156	0.023364125	0.00034460771
0.19983305	0.022822335	0.00034193889
0.19996454	0.023351032	0.00034391340
0.20009602	0.023508271	0.00034439357
0.20022751	0.023157101	0.00034374127
0.20035900	0.024016498	0.00034851919
0.20049049	0.023339238	0.00034373762
0.20062198	0.023151371	0.00034309353
0.20075347	0.023294933	0.00034318310
0.20088496	0.023591707	0.00034537402
0.20101645	0.023295801	0.00034310531
0.20114793	0.023502443	0.00034310738
0.20127942	0.023021101	0.00034216841
0.20141091	0.023529462	0.00034354261
0.20154240	0.023132803	0.00034210644
0.20167389	0.023744677	0.00034650682
0.20180538	0.023222337	0.00034123269
0.20193687	0.023289442	0.00034400678
0.20206836	0.022721652	0.00033970783
0.20219984	0.023612554	0.00034397553
0.20233133	0.023044691	0.00034220501
0.20246282	0.023645486	0.00034226159
0.20259431	0.022711136	0.00033868483
0.20272580	0.023330827	0.00034170423
0.20285729	0.023388384	0.00034115333
0.20298878	0.023474499	0.00034311037
0.20312027	0.023732063	0.00034144345
0.20325175	0.023543008	0.00034306024
0.20338324	0.023557174	0.00034107973
0.20351473	0.023552947	0.00034312363
0.20364622	0.023327809	0.00034161141
0.20377771	0.022996930	0.00033771158
0.20390920	0.023120934	0.00034025936
0.20404069	0.023196413	0.00033927912
0.20417217	0.023115524	0.00034001071
0.20430366	0.022610560	0.00033783474
0.20443515	0.023679468	0.00033997787
0.20456664	0.023126313	0.00033934834
0.20469813	0.022980413	0.00033841800
0.20482962	0.023707916	0.00034136210
0.20496111	0.023384478	0.00033934666
0.20509260	0.022884496	0.00033692121
0.20522408	0.023265391	0.00033978925
0.20535557	0.023310844	0.00033980595
0.20548706	0.023558295	0.00034082254
0.20561855	0.023669425	0.00034188138
0.20575004	0.023369392	0.00033810883
0.20588153	0.023550850	0.00034064403
0.20601302	0.023418319	0.00033990514
0.20614451	0.023501246	0.00033764158
0.20627599	0.022869948	0.00033593143
0.20640748	0.023167568	0.00033715670
0.20653897	0.023305515	0.00033857295
0.20667046	0.023159220	0.00033781526
0.20680195	0.022874279	0.00033482800
0.20693344	0.022973924	0.00033711985
0.20706493	0.023583177	0.00033903722
0.20719641	0.023636283	0.00034038027
0.20732790	0.023610587	0.00034131407
0.20745939	0.023582127	0.00033797728
0.20759088	0.023078149	0.00033708471
0.20772237	0.023382727	0.00033740073
0.20785386	0.023272644	0.00033669699
0.20798535	0.022911028	0.00033736214
0.20811684	0.023287458	0.00033563922
0.20824832	0.023562565	0.00033788128
0.20837981	0.023060501	0.00033547094
0.20851130	0.023125283	0.00033730352
0.20864279	0.023377992	0.00033921941
0.20877428	0.023222700	0.00033504543
0.20890577	0.023225169	0.00033653403
0.20903726	0.023488079	0.00033768888
0.20916875	0.023095729	0.00033622048
0.20930023	0.022909723	0.00033560439
0.20943172	0.023434121	0.00033710749
0.20956321	0.023508375	0.00033713635
0.20969470	0.023210331	0.00033549380
0.20982619	0.023671267	0.00033851948
0.20995768	0.022846292	0.00033459427
0.21008917	0.022722389	0.00033190471
0.21022065	0.022790736	0.00033321365
0.21035214	0.023154414	0.00033667440
0.21048363	0.023295416	0.00033462064
0.21061512	0.022727517	0.00033448568
0.21074661	0.023576366	0.00033633421
0.21087810	0.023609770	0.00033691463
0.21100959	0.023427548	0.00033689384
0.21114108	0.023936981	0.00033708155
0.21127256	0.023815774	0.00033953211
0.21140405	0.023730378	0.00033630738
0.21153554	0.023442495	0.00033647837
0.21166703	0.023096426	0.00033407115
0.21179852	0.023398676	0.00033529219
0.21193001	0.023370844	0.00033462998
0.21206150	0.023718968	0.00033599168
0.21219299	0.023025201	0.00033304221
0.21232447	0.022890620	0.00033380400
0.21245596	0.023215135	0.00033392239
0.21258745	0.023331491	0.00033493711
0.21271894	0.023658118	0.00033591074
0.21285043	0.023675737	0.00033579645
0.21298192	0.023135069	0.00033442688
0.21311341	0.023700076	0.00033536657
0.21324489	0.023329641	0.00033478284
0.21337638	0.022196699	0.00032706569
0.21350787	0.023382897	0.00033412400
0.21363936	0.023571779	0.00033652078
0.21377085	0.023300330	0.00033196909
0.21390234	0.023417844	0.00033437093
0.21403383	0.023261437	0.00033302462
0.21416532	0.023502681	0.00033520027
0.21429680	0.023104222	0.00033213103
0.21442829	0.023381176	0.00033360183
0.21455978	0.022905880	0.00033119246
0.21469127	0.022791406	0.00033017820
0.21482276	0.023390547	0.00033250176
0.21495425	0.023113953	0.00033156425
0.21508574	0.023007423	0.00033102469
0.21521723	0.023678238	0.00033471943
0.21534871	0.022512141	0.00032931270
0.21548020	0.023010488	0.00032866324
0.21561169	0.023861525	0.00033534571
0.21574318	0.022728185	0.00032935328
0.21587467	0.022548198	0.00032684525
0.21600616	0.022792821	0.00033033098
0.21613765	0.023109647	0.00032977160
0.21626913	0.023337258	0.00033250666
0.21640062	0.023755658	0.00033409778
0.21653211	0.023181089	0.00033084419
0.21666360	0.023347449	0.00033075292
0.21679509	0.023116689	0.00032922739
0.21692658	0.022920630	0.00033037927
0.21705807	0.022923993	0.00032949957
0.21718956	0.023127119	0.00032861543
0.21732104	0.023312313	0.00033204180
0.21745253	0.023501084	0.00033180083
0.21758402	0.023117123	0.00032953776
0.21771551	0.022850901	0.00032795378
0.21784700	0.023045817	0.00032785705
0.21797849	0.022723526	0.00032750674
0.21810998	0.023123923	0.00032891285
0.21824147	0.023326375	0.00033066205
0.21837295	0.023094076	0.00033015045
0.21850444	0.023405236	0.00032936241
0.21863593	0.023343821	0.00033084733
0.21876742	0.023170765	0.00032853156
0.21889891	0.022833136	0.00032806979
0.21903040	0.023360775	0.00033034936
0.21916189	0.023105233	0.00032744212
0.21929337	0.022886568	0.00032641276
0.21942486	0.023497626	0.00033007458
0.21955635	0.023052207	0.00032818330
0.21968784	0.022736864	0.00032606002
0.21981933	0.023524704	0.00032899385
0.21995082	0.023346412	0.00032943088
0.22008231	0.023549684	0.00032925976
0.22021380	0.023622918	0.00033090372
0.22034528	0.023373495	0.00032953872
0.22047677	0.022992607	0.00032549826
0.22060826	0.023579223	0.00033071584
0.22073975	0.023549292	0.00032920193
0.22087124	0.022586080	0.00032511489
0.22100273	0.023281550	0.00032906624
0.22113422	0.023669902	0.00032948679
0.22126571	0.023417493	0.00032879715
0.22139719	0.023159613	0.00032714565
0.22152868	0.023294616	0.00032792529
0.22166017	0.023177991	0.00032856153
0.22179166	0.022798782	0.00032357622
0.22192315	0.022969126	0.00032636268
0.22205464	0.022804038	0.00032486779
0.22218613	0.023100310	0.00032661897
0.22231761	0.023032807	0.00032552810
0.22244910	0.023398311	0.00032841151
0.22258059	0.023102111	0.00032616882
0.22271208	0.023194737	0.00032677843
0.22284357	0.022956860	0.00032582044
0.22297506	0.023067503	0.00032713786
0.22310655	0.022835580	0.00032318476
0.22323804	0.023722491	0.00032971732
0.22336952	0.023496315	0.00032862323
0.22350101	0.023521745	0.00032726446
0.22363250	0.023094004	0.00032632947
0.22376399	0.023282444	0.00032560259
0.22389548	0.023029053	0.00032626366
0.22402697	0.023284011	0.00032789214
0.22415846	0.023580703	0.00032764385
0.22428995	0.022643439	0.00032219527
0.22442143	0.023497720	0.00032652795
0.22455292	0.023601150	0.00032855774
0.22468441	0.023070786	0.00032582106
0.22481590	0.022971001	0.00032437751
0.22494739	0.023235056	0.00032357447
0.22507888	0.023580108	0.00032634038
0.22521037	0.023295958	0.00032615366
0.22534186	0.023338680	0.00032623733
0.22547334	0.022707994	0.00032187685
0.22560483	0.023382469	0.00032427067
0.22573632	0.022521009	0.00032138433
0.22586781	0.023151443	0.00032493350
0.22599930	0.023139230	0.00032612289
0.22613079	0.022705588	0.00032033446
0.22626228	0.022911829	0.00032306483
0.22639376	0.023344121	0.00032471126
0.22652525	0.022520613	0.00032020256
0.22665674	0.022998009	0.00032408805
0.22678823	0.023298317	0.00032327728
0.22691972	0.023147366	0.00032293566
0.22705121	0.023635549	0.00032548764
0.22718270	0.023063588	0.00032369861
0.22731419	0.023593319	0.00032587521
0.22744567	0.023071217	0.00032315749
0.22757716	0.023189088	0.00032248484
0.22770865	0.023350993	0.00032490671
0.22784014	0.023494360	0.00032429040
0.22797163	0.022850002	0.00032254696
0.22810312	0.023046987	0.00032087293
0.22823461	0.023462025	0.00032425764
0.22836610	0.023052327	0.00032449902
0.22849758	0.023940049	0.00032697045
0.22862907	0.022769416	0.00032120322
0.22876056	0.023629850	0.00032406688
0.22889205	0.022977793	0.00032181959
0.22902354	0.023006313	0.00032276854
0.22915503	0.023168579	0.00032145269
0.22928652	0.023444443	0.00032389094
0.22941800	0.022825676	0.00032011496
0.22954949	0.024241971	0.00032835608
0.22968098	0.023376970	0.00032309521
0.22981247	0.023168947	0.00032019297
0.22994396	0.022698024	0.00031947517
0.23007545	0.022757068	0.00032293055
0.23020694	0.023104140	0.00032703106
0.23033843	0.022742827	0.00032962951
0.23046991	0.023477065	0.00033421745
0.23060140	0.023051503	0.00033423689
0.23073289	0.022348298	0.00032994237
0.23086438	0.023004659	0.00033582239
0.23099587	0.023100953	0.00034005224
0.23112736	0.023694276	0.00034131528
0.23125885	0.022917689	0.00034077496
0.23139034	0.022971278	0.00033935288
0.23152182	0.023007270	0.00034092538
0.23165331	0.022966104	0.00034492860
0.23178480	0.023103427	0.00034530838
0.23191629	0.023139823	0.00034655178
0.23204778	0.023282471	0.00034760632
0.23217927	0.023273347	0.00034704432
0.23231076	0.022913372	0.00034763284
0.23244224	0.022704270	0.00034509475
0.23257373	0.023929916	0.00035238051
0.23270522	0.023893647	0.00035388171
0.23283671	0.022661880	0.00034575575
0.23296820	0.022961499	0.00034820835
0.23309969	0.022745460	0.00034757348
0.23323118	0.022829267	0.00034635339
0.23336267	0.023281569	0.00035150499
0.23349415	0.023528067	0.00035073492
0.23362564	0.023452534	0.00035257327
0.23375713	0.023466647	0.00035167563
0.23388862	0.023423960	0.00035124835
0.23402011	0.023279640	0.00035279528
0.23415160	0.023179332	0.00034971083
0.23428309	0.023092128	0.00035089172
0.23441458	0.022992812	0.00034927408
0.23454606	0.023413921	0.00035371581
0.23467755	0.023263907	0.00035253255
0.23480904	0.022758055	0.00035032572
0.23494053	0.022629917	0.00035077719
0.23507202	0.022812943	0.00035093608
0.23520351	0.023189033	0.00035313071
0.23533500	0.022667540	0.00035026800
0.23546648	0.023020481	0.00035235977
0.23559797	0.023436451	0.00035558690
0.23572946	0.022899205	0.00035225407
0.23586095	0.023357054	0.00035496305
0.23599244	0.023214438	0.00035501702
0.23612393	0.023696125	0.00035642419
0.23625542	0.022465499	0.00035201762
0.23638691	0.023592888	0.00035745926
0.23651839	0.023211090	0.00035458963
0.23664988	0.022687648	0.00035241833
0.23678137	0.022945979	0.00035266579
0.23691286	0.022866180	0.00035355246
0.23704435	0.023777262	0.00035903669
0.23717584	0.022726257	0.00035249399
0.23730733	0.023317723	0.00035764167
0.23743882	0.023721965	0.00036002422
0.23757030	0.022920251	0.00035535213
0.23770179	0.022661744	0.00035548190
0.23783328	0.022965090	0.00035417442
0.23796477	0.022750012	0.00035493049
0.23809626	0.023229370	0.00035649833
0.23822775	0.023506769	0.00035881934
0.23835924	0.023028995	0.00035943367
0.23849072	0.023249330	0.00035583866
0.23862221	0.022932348	0.00035581775
0.23875370	0.023012898	0.00035689395
0.23888519	0.023013363	0.00035788690
0.23901668	0.022899742	0.00035833129
0.23914817	0.022796181	0.00035436300
0.23927966	0.023566716	0.00036240106
0.23941115	0.022907616	0.00035687602
0.23954263	0.022661386	0.00035665273
0.23967412	0.022750510	0.00035831330
0.23980561	0.023006146	0.00035617569
0.23993710	0.022988296	0.00036038446
0.24006859	0.022771821	0.00035657314
0.24020008	0.023515022	0.00036243433
0.24033157	0.022826573	0.00035643437
0.24046306	0.022809511	0.00035769820
0.24059454	0.023330071	0.00036105282
0.24072603	0.023277528	0.00036161917
0.24085752	0.023257218	0.00036101594
0.24098901	0.022898467	0.00036136201
0.24112050	0.023315885	0.00035822937
0.24125199	0.023759226	0.00036346577
0.24138348	0.022919446	0.00036085138
0.24151496	0.022294641	0.00035452179
0.24164645	0.022196305	0.00035612002
0.24177794	0.023234209	0.00035925877
0.24190943	0.023421523	0.00036283372
0.24204092	0.023630484	0.00036390704
0.24217241	0.023401191	0.00036269568
0.24230390	0.022874451	0.00036131636
0.24243539	0.022965422	0.00035932210
0.24256687	0.023015303	0.00036170783
0.24269836	0.023163158	0.00036363265
0.24282985	0.023025151	0.00036000388
0.24296134	0.023026640	0.00036187027
0.24309283	0.023188994	0.00036212622
0.24322432	0.023008211	0.00036039505
0.24335581	0.022637120	0.00036236739
0.24348730	0.023340223	0.00036383138
0.24361878	0.022679028	0.00036058091
0.24375027	0.022805013	0.00036071287
0.24388176	0.023626540	0.00036487397
0.24401325	0.022061446	0.00035800064
0.24414474	0.022918287	0.00036048724
0.24427623	0.023381710	0.00036526592
0.24440772	0.023685980	0.00036639774
0.24453920	0.022686571	0.00036051535
0.24467069	0.022862303	0.00036327081
0.24480218	0.023603788	0.00036591820
0.24493367	0.023219901	0.00036396051
0.24506516	0.023144549	0.00036403229
0.24519665	0.023103715	0.00036364437
0.24532814	0.023441111	0.00036676716
0.24545963	0.023493358	0.00036572715
0.24559111	0.023879864	0.00037035756
0.24572260	0.023391533	0.00036583188
0.24585409	0.023872974	0.00036835553
0.24598558	0.022661751	0.00036200512
0.24611707	0.023229955	0.00036478537
0.24624856	0.023282318	0.00036456971
0.24638005	0.023336788	0.00036744850
0.24651154	0.022545099	0.00036260354
0.24664302	0.023165235	0.00036812557
0.24677451	0.022776865	0.00036279624
0.24690600	0.023616434	0.00036841101
0.24703749	0.022816818	0.00036433360
0.24716898	0.023971796	0.00036866522
0.24730047	0.023161335	0.00036754054
0.24743196	0.022841572	0.00036445489
0.24756345	0.023668051	0.00036818520
0.24769493	0.023475885	0.00037013678
0.24782642	0.023022419	0.00036377122
0.24795791	0.022619026	0.00036341448
0.24808940	0.023135815	0.00036617857
0.24822089	0.023492453	0.00036880004
0.24835238	0.022103014	0.00036168210
0.24848387	0.023121015	0.00036492532
0.24861535	0.023095585	0.00036737447
0.24874684	0.022844128	0.00036520052
0.24887833	0.022518917	0.00036162076
0.24900982	0.022945030	0.00036821054
0.24914131	0.023623125	0.00036910914
0.24927280	0.023046513	0.00036784493
0.24940429	0.023711352	0.00037049344
0.24953578	0.022990313	0.00036671049
0.24966726	0.024249661	0.00037617570
0.24979875	0.023556770	0.00036911456
0.24993024	0.023096099	0.00036744958
0.25006173	0.023058879	0.00036687908
0.25019322	0.023322309	0.00036840168
0.25032471	0.023193750	0.00037003535
0.25045620	0.023342821	0.00036872912
0.25058769	0.023196354	0.00036889543
0.25071917	0.023103920	0.00036766665
0.25085066	0.023732993	0.00037077443
0.25098215	0.023346134	0.00036973689
0.25111364	0.022840370	0.00036508244
0.25124513	0.023420672	0.00037189903
0.25137662	0.022961829	0.00036785444
0.25150811	0.022693487	0.00036487665
0.25163959	0.023609417	0.00037159042
0.25177108	0.023381651	0.00036738611
0.25190257	0.023389387	0.00037099573
0.25203406	0.023413957	0.00036973664
0.25216555	0.023457806	0.00036988712
0.25229704	0.023848437	0.00037281264
0.25242853	0.023942905	0.00037346528
0.25256002	0.022631896	0.00036694197
0.25269150	0.023204051	0.00036888691
0.25282299	0.023506396	0.00037031975
0.25295448	0.023573463	0.00037392237
0.25308597	0.023192626	0.00036776466
0.25321746	0.022891433	0.00036884834
0.25334895	0.022955181	0.00036856191
0.25348044	0.023273151	0.00036949205
0.25361193	0.022782057	0.00036786363
0.25374341	0.023082499	0.00036872680
0.25387490	0.022879827	0.00036618660
0.25400639	0.022752929	0.00037439252
0.25413788	0.022323738	0.00037435723
0.25426937	0.022884453	0.00038460691
0.25440086	0.023051225	0.00038598796
0.25453235	0.022671066	0.00038838006
0.25466383	0.023220714	0.00039281885
0.25479532	0.023017656	0.00039277388
0.25492681	0.023128012	0.00039768480
0.25505830	0.023856946	0.00040354662
0.25518979	0.023134995	0.00039964899
0.25532128	0.022955115	0.00040092933
0.25545277	0.022770117	0.00040247327
0.25558426	0.023476013	0.00040899627
0.25571574	0.023301096	0.00040722067
0.25584723	0.023168643	0.00040903295
0.25597872	0.023472430	0.00041477848
0.25611021	0.023315240	0.00041296826
0.25624170	0.023038452	0.00041400576
0.25637319	0.023112237	0.00041698367
0.25650468	0.023468864	0.00041951080
0.25663617	0.023052354	0.00041798759
0.25676765	0.023302570	0.00042331901
0.25689914	0.023131241	0.00042285289
0.25703063	0.023569858	0.00042902692
0.25716212	0.022583617	0.00042084262
0.25729361	0.023100154	0.00042849924
0.25742510	0.023453731	0.00043193604
0.25755659	0.023174230	0.00043162190
0.25768807	0.022386103	0.00042699040
0.25781956	0.023271484	0.00043533562
0.25795105	0.022531706	0.00042967768
0.25808254	0.023112751	0.00043939552
0.25821403	0.022816180	0.00043443479
0.25834552	0.022933656	0.00043820984
0.25847701	0.022955929	0.00043706646
0.25860850	0.023248156	0.00044106379
0.25873998	0.022681467	0.00043821983
0.25887147	0.022921364	0.00044229457
0.25900296	0.022910264	0.00044228253
0.25913445	0.023306004	0.00044329084
0.25926594	0.023111875	0.00044354383
0.25939743	0.023731652	0.00045169699
0.25952892	0.022649496	0.00044078138
0.25966041	0.023112344	0.00044834162
0.25979189	0.023465839	0.00044816578
0.25992338	0.022383619	0.00044385875
0.26005487	0.023574719	0.00045303412
0.26018636	0.023326647	0.00045088826
0.26031785	0.023511771	0.00045303813
0.26044934	0.022662161	0.00044474371
0.26058083	0.023509099	0.00045553944
0.26071231	0.022772735	0.00045226573
0.26084380	0.022932770	0.00045154206
0.26097529	0.023190300	0.00045519549
0.26110678	0.023342526	0.00045498905
0.26123827	0.023249267	0.00045788468
0.26136976	0.022842342	0.00045295239
0.26150125	0.022605453	0.00045363909
0.26163274	0.022897858	0.00045516518
0.26176422	0.023138390	0.00045505444
0.26189571	0.023012672	0.00046010074
0.26202720	0.022414371	0.00045473574
0.26215869	0.022630421	0.00045475428
0.26229018	0.023063305	0.00045967815
0.26242167	0.023428639	0.00046309613
0.26255316	0.022750375	0.00045827673
0.26268465	0.023303682	0.00046809580
0.26281613	0.022712118	0.00045854789
0.26294762	0.023581456	0.00046601195
0.26307911	0.022678716	0.00045937406
0.26321060	0.022975738	0.00046626074
0.26334209	0.023846053	0.00047285594
0.26347358	0.023185524	0.00046578061
0.26360507	0.023075004	0.00046660296
0.26373655	0.022609313	0.00046499646
0.26386804	0.023444566	0.00047171554
0.26399953	0.022549830	0.00046861596
0.26413102	0.022797399	0.00046816329
0.26426251	0.023231577	0.00047201763
0.26439400	0.023293255	0.00047086811
0.26452549	0.023526513	0.00047975355
0.26465698	0.023191239	0.00047485238
0.26478846	0.022796498	0.00046970190
0.26491995	0.023416026	0.00048074367
0.26505144	0.023096257	0.00047400805
0.26518293	0.023558245	0.00047984209
0.26531442	0.022587522	0.00047642258
0.26544591	0.022421167	0.00047170172
[truncated: 567 more rows]
