# Supplementary material for: Invariant surface glycoprotein 65 of Trypanosoma brucei is a complement C3 receptor
Source: Nat Commun. 2022 Aug 29;13:5085. doi: 10.1038/s41467-022-32728-9 (PMC9424271; doi:10.1038/s41467-022-32728-9)
Supplement: Supplementary file 4 — supplementary data 2 [file 41467_2022_32728_MOESM4_ESM.zip › b21-414646_00196.dat]

0.0026000000	40.773818	0.13908852
0.0027314887	29.673446	0.10899121
0.0028629774	22.703809	0.091158638
0.0029944661	17.449206	0.076697027
0.0031259548	12.607494	0.059908800
0.0032574435	11.086851	0.058151639
0.0033889322	8.9092723	0.049278185
0.0035204209	11.781913	0.049339481
0.0036519096	12.582194	0.047314524
0.0037833983	10.204409	0.040172972
0.0039148870	8.4569721	0.035288270
0.0040463757	6.8852194	0.030632153
0.0041778644	5.6489391	0.026006034
0.0043093531	4.7257947	0.023353851
0.0044408418	3.8999349	0.020404250
0.0045723305	3.2095573	0.018510346
0.0047038192	2.9750614	0.017056696
0.0048353079	2.5347228	0.015284120
0.0049667966	2.2412841	0.014320792
0.0050982853	1.9350387	0.012605647
0.0052297740	1.8115867	0.012356356
0.0053612627	1.5572981	0.011063046
0.0054927514	1.4201010	0.010284378
0.0056242401	1.2853426	0.0097559389
0.0057557288	1.2082451	0.0091967559
0.0058872175	1.1109684	0.0087007083
0.0060187062	1.0223305	0.0083242950
0.0061501949	0.91961838	0.0075622830
0.0062816836	0.90869881	0.0076870480
0.0064131723	0.82793208	0.0071928857
0.0065446610	0.80827468	0.0070052075
0.0066761496	0.77885334	0.0068441702
0.0068076383	0.72916358	0.0064720643
0.0069391270	0.70730484	0.0064767812
0.0070706157	0.68182806	0.0062584647
0.0072021044	0.65131211	0.0060493675
0.0073335931	0.62052888	0.0058789519
0.0074650818	0.59379764	0.0055835083
0.0075965705	0.57908749	0.0055596741
0.0077280592	0.56175588	0.0054531696
0.0078595479	0.52850841	0.0051628794
0.0079910366	0.50639722	0.0050838380
0.0081225253	0.47283241	0.0047719482
0.0082540140	0.47476762	0.0048088985
0.0083855027	0.46039250	0.0047536458
0.0085169914	0.42331153	0.0044650731
0.0086484801	0.41169966	0.0043713814
0.0087799688	0.39058581	0.0041827145
0.0089114575	0.38897745	0.0041961598
0.0090429462	0.36940661	0.0040606394
0.0091744349	0.33965376	0.0038604497
0.0093059236	0.33191625	0.0037710452
0.0094374123	0.32651986	0.0037154941
0.0095689010	0.30949851	0.0035591003
0.0097003897	0.29131422	0.0034808765
0.0098318784	0.28409420	0.0033883222
0.0099633671	0.27210467	0.0032800364
0.010094856	0.26296910	0.0032145986
0.010226345	0.24643376	0.0030384582
0.010357833	0.25431821	0.0031663866
0.010489322	0.23222303	0.0029364753
0.010620811	0.21960881	0.0028353738
0.010752299	0.21589165	0.0027997764
0.010883788	0.19671801	0.0026168659
0.011015277	0.19511681	0.0026537296
0.011146765	0.18205848	0.0024844128
0.011278254	0.17739712	0.0024427357
0.011409743	0.16871029	0.0023573375
0.011541231	0.15749595	0.0022435410
0.011672720	0.15318048	0.0022179115
0.011804209	0.14320444	0.0020633274
0.011935698	0.13949569	0.0020317300
0.012067186	0.13240471	0.0019683127
0.012198675	0.12451944	0.0018470135
0.012330164	0.12071039	0.0018226785
0.012461652	0.11760445	0.0017776057
0.012593141	0.11031436	0.0016834527
0.012724630	0.10972391	0.0016789446
0.012856118	0.10238798	0.0015711134
0.012987607	0.099454123	0.0015658665
0.013119096	0.096644221	0.0015095121
0.013250585	0.094765750	0.0014781904
0.013382073	0.091043044	0.0014543164
0.013513562	0.086235193	0.0013934277
0.013645051	0.086642146	0.0014066298
0.013776539	0.082050656	0.0013612847
0.013908028	0.081220626	0.0013307702
0.014039517	0.078178868	0.0013020574
0.014171005	0.074288437	0.0012580415
0.014302494	0.074578777	0.0012638593
0.014433983	0.072372156	0.0012459398
0.014565472	0.070232240	0.0012026994
0.014696960	0.070167869	0.0012078125
0.014828449	0.066546541	0.0011598180
0.014959938	0.065882894	0.0011597642
0.015091426	0.064665768	0.0011523451
0.015222915	0.063255815	0.0011117911
0.015354404	0.064837561	0.0011307199
0.015485892	0.062206280	0.0010964001
0.015617381	0.062020970	0.0010984323
0.015748870	0.061347768	0.0010928540
0.015880359	0.061655575	0.0010771974
0.016011847	0.061839638	0.0010804040
0.016143336	0.056682676	0.0010234977
0.016274825	0.053183320	0.00099479791
0.016406313	0.054204210	0.00099543467
0.016537802	0.052369527	0.00097161299
0.016669291	0.052808085	0.00097355931
0.016800779	0.053528061	0.00097726060
0.016932268	0.059338795	0.0010239613
0.017063757	0.060218499	0.0010286286
0.017195246	0.060125762	0.0010196318
0.017326734	0.060091472	0.0010184776
0.017458223	0.059145365	0.0010053085
0.017589712	0.057698006	0.00098858954
0.017721200	0.057402330	0.00098951693
0.017852689	0.053474569	0.00093465784
0.017984178	0.054788960	0.00095734464
0.018115666	0.054710953	0.00095090653
0.018247155	0.053678719	0.00093592678
0.018378644	0.053772143	0.00093842679
0.018510133	0.051591265	0.00091009418
0.018641621	0.051636400	0.00090737493
0.018773110	0.050835792	0.00089773473
0.018904599	0.048945949	0.00088029497
0.019036087	0.049896452	0.00088433031
0.019167576	0.048811069	0.00086606561
0.019299065	0.049393092	0.00086636297
0.019430553	0.045974743	0.00084463537
0.019562042	0.047385888	0.00085007995
0.019693531	0.047614354	0.00085053213
0.019825019	0.047657922	0.00084381145
0.019956508	0.046817593	0.00083051664
0.020087997	0.047536160	0.00084157356
0.020219486	0.046389842	0.00082487727
0.020350974	0.043120900	0.00080313867
0.020482463	0.043553386	0.00079058781
0.020613952	0.041789132	0.00077372062
0.020745440	0.042892179	0.00078826514
0.020876929	0.043475644	0.00078475809
0.021008418	0.042217896	0.00077569125
0.021139906	0.040825336	0.00075761540
0.021271395	0.040478986	0.00074866881
0.021402884	0.041251440	0.00075883578
0.021534373	0.039945503	0.00074163625
0.021665861	0.040627744	0.00074856586
0.021797350	0.039408200	0.00073352945
0.021928839	0.039603737	0.00072626774
0.022060327	0.039406182	0.00073200156
0.022191816	0.039538658	0.00072451559
0.022323305	0.039464750	0.00072735549
0.022454793	0.038522549	0.00071075157
0.022586282	0.037935431	0.00070223541
0.022717771	0.036929507	0.00069803082
0.022849260	0.035611960	0.00068043636
0.022980748	0.035210316	0.00067803375
0.023112237	0.035660194	0.00067609462
0.023243726	0.036148890	0.00067587102
0.023375214	0.037793459	0.00069633327
0.023506703	0.038210400	0.00069462970
0.023638192	0.037547788	0.00068661601
0.023769680	0.038432140	0.00069346315
0.023901169	0.036773294	0.00067644832
0.024032658	0.037507546	0.00068389381
0.024164147	0.036802363	0.00067237763
0.024295635	0.036417536	0.00066523057
0.024427124	0.036860386	0.00066852784
0.024558613	0.035616390	0.00065252460
0.024690101	0.035977305	0.00066350831
0.024821590	0.036881864	0.00066473976
0.024953079	0.035623753	0.00064907155
0.025084567	0.036536050	0.00065913776
0.025216056	0.036978532	0.00065684566
0.025347545	0.037427252	0.00066499622
0.025479034	0.037095674	0.00065657086
0.025610522	0.035627473	0.00063811536
0.025742011	0.036105075	0.00064369967
0.025873500	0.036215884	0.00064227652
0.026004988	0.036587806	0.00064691607
0.026136477	0.036750745	0.00064449929
0.026267966	0.035061051	0.00062661233
0.026399454	0.034645069	0.00062658497
0.026530943	0.035598654	0.00062945065
0.026662432	0.036061578	0.00063383758
0.026793920	0.035741002	0.00062984269
0.026925409	0.034857250	0.00061996777
0.027056898	0.034936555	0.00062210274
0.027188387	0.035616928	0.00061919655
0.027319875	0.035277643	0.00062127410
0.027451364	0.035782241	0.00062085296
0.027582853	0.034635839	0.00060777970
0.027714341	0.034124076	0.00060471832
0.027845830	0.034811751	0.00060576233
0.027977319	0.034486658	0.00060644388
0.028108807	0.034990423	0.00060349447
0.028240296	0.035549507	0.00060822556
0.028371785	0.035161395	0.00060534490
0.028503274	0.034041337	0.00059412733
0.028634762	0.035137121	0.00060097698
0.028766251	0.034379571	0.00059493913
0.028897740	0.035050909	0.00059435865
0.029029228	0.033901121	0.00058803225
0.029160717	0.033225021	0.00058327131
0.029292206	0.032770331	0.00057556629
0.029423694	0.033616134	0.00058498159
0.029555183	0.034457754	0.00058136668
0.029686672	0.033518009	0.00057958781
0.029818161	0.033000302	0.00057539646
0.029949649	0.032675318	0.00056776788
0.030081138	0.033218311	0.00057380991
0.030212627	0.033342066	0.00056804927
0.030344115	0.032559784	0.00056276623
0.030475604	0.032409529	0.00056240855
0.030607093	0.032770057	0.00056243921
0.030738581	0.032439249	0.00055922113
0.030870070	0.032589416	0.00055772934
0.031001559	0.032627016	0.00055557723
0.031133048	0.031527383	0.00054933586
0.031264536	0.031826784	0.00054806043
0.031396025	0.032500195	0.00055557916
0.031527514	0.031465534	0.00054443254
0.031659002	0.032522070	0.00054929775
0.031790491	0.031519194	0.00054520400
0.031921980	0.031933677	0.00054154746
0.032053468	0.032863962	0.00055209067
0.032184957	0.031934853	0.00054047152
0.032316446	0.032311903	0.00054064552
0.032447935	0.032747937	0.00054992903
0.032579423	0.031957326	0.00053871525
0.032710912	0.033450778	0.00055062230
0.032842401	0.031571985	0.00053333962
0.032973889	0.031239060	0.00052778792
0.033105378	0.031596859	0.00053315919
0.033236867	0.031640471	0.00053119772
0.033368355	0.029924760	0.00052725982
0.033499844	0.031073203	0.00053421582
0.033631333	0.031002531	0.00053289928
0.033762822	0.029952657	0.00053215979
0.033894310	0.030834558	0.00053662976
0.034025799	0.029649029	0.00052701453
0.034157288	0.031055828	0.00053828694
0.034288776	0.030210169	0.00053086837
0.034420265	0.030632575	0.00054019280
0.034551754	0.030452060	0.00053380919
0.034683242	0.030465948	0.00053828510
0.034814731	0.030706869	0.00053452141
0.034946220	0.031173140	0.00054056922
0.035077708	0.030030400	0.00053498073
0.035209197	0.029447024	0.00053153016
0.035340686	0.031098289	0.00053852159
0.035472175	0.030271199	0.00054377762
0.035603663	0.030456931	0.00054836556
0.035735152	0.029410002	0.00054590113
0.035866641	0.030115124	0.00055033297
0.035998129	0.029191889	0.00054029708
0.036129618	0.028883250	0.00054192514
0.036261107	0.028613256	0.00053739889
0.036392595	0.029130476	0.00055023347
0.036524084	0.029196596	0.00054852751
0.036655573	0.029375240	0.00054550708
0.036787062	0.029515972	0.00055138785
0.036918550	0.028010801	0.00053605453
0.037050039	0.029151415	0.00055077541
0.037181528	0.029466454	0.00055006410
0.037313016	0.028281247	0.00054061601
0.037444505	0.028342396	0.00054392097
0.037575994	0.028416240	0.00054250442
0.037707482	0.028119689	0.00054769602
0.037838971	0.029086573	0.00055469237
0.037970460	0.029365444	0.00055374285
0.038101949	0.028822454	0.00055330963
0.038233437	0.029234336	0.00055054751
0.038364926	0.028866537	0.00054408286
0.038496415	0.028700802	0.00054041206
0.038627903	0.029791095	0.00054368916
0.038759392	0.028861077	0.00053717119
0.038890881	0.028780400	0.00053194914
0.039022369	0.029659435	0.00053958173
0.039153858	0.029075394	0.00053316130
0.039285347	0.030037379	0.00053747092
0.039416836	0.029132461	0.00053562932
0.039548324	0.029209803	0.00053219872
0.039679813	0.029315378	0.00052929072
0.039811302	0.029584162	0.00053448472
0.039942790	0.029627541	0.00053155071
0.040074279	0.029352767	0.00053287955
0.040205768	0.029187601	0.00052641758
0.040337256	0.029895770	0.00052958974
0.040468745	0.029226939	0.00052879858
0.040600234	0.028809426	0.00052116092
0.040731723	0.029067041	0.00052375818
0.040863211	0.029174023	0.00052494779
0.040994700	0.029922614	0.00052708870
0.041126189	0.028911054	0.00052214025
0.041257677	0.029528072	0.00052294001
0.041389166	0.030402216	0.00053001631
0.041520655	0.029970232	0.00052733822
0.041652143	0.028936014	0.00051744404
0.041783632	0.029674189	0.00052353909
0.041915121	0.029139635	0.00051930182
0.042046610	0.029615489	0.00052199059
0.042178098	0.029655181	0.00052276687
0.042309587	0.029403455	0.00051810998
0.042441076	0.030306580	0.00052462652
0.042572564	0.029627688	0.00052008208
0.042704053	0.030369686	0.00052157669
0.042835542	0.028609226	0.00051249990
0.042967030	0.028988013	0.00051403093
0.043098519	0.029433685	0.00051683048
0.043230008	0.029760278	0.00051814883
0.043361496	0.029442157	0.00051274417
0.043492985	0.030011815	0.00051996791
0.043624474	0.028729157	0.00050716444
0.043755963	0.029371849	0.00051623482
0.043887451	0.029161478	0.00050948852
0.044018940	0.029422033	0.00051010602
0.044150429	0.030147353	0.00052181156
0.044281917	0.029233510	0.00050829467
0.044413406	0.029347891	0.00051260896
0.044544895	0.030027894	0.00051345596
0.044676383	0.029895954	0.00051370053
0.044807872	0.029452549	0.00051064142
0.044939361	0.029327503	0.00050733302
0.045070850	0.028159791	0.00049813821
0.045202338	0.029898777	0.00051096722
0.045333827	0.029554537	0.00050555419
0.045465316	0.030209125	0.00051576199
0.045596804	0.029445313	0.00050554690
0.045728293	0.029526244	0.00050816989
0.045859782	0.029399650	0.00050589347
0.045991270	0.029189698	0.00049863662
0.046122759	0.029548747	0.00050708688
0.046254248	0.028626695	0.00050543268
0.046385737	0.030128793	0.00052051414
0.046517225	0.028547939	0.00050989807
0.046648714	0.029129595	0.00051654754
0.046780203	0.029178100	0.00052411119
0.046911691	0.029673283	0.00052448156
0.047043180	0.029914136	0.00052573049
0.047174669	0.029365161	0.00052241675
0.047306157	0.029605085	0.00052764985
0.047437646	0.029562802	0.00053024884
0.047569135	0.030975598	0.00054488038
0.047700624	0.029785084	0.00052899726
0.047832112	0.029838098	0.00053599704
0.047963601	0.029620287	0.00052976655
0.048095090	0.030057359	0.00053790386
0.048226578	0.029476693	0.00053521353
0.048358067	0.028786780	0.00052608436
0.048489556	0.029590676	0.00053438859
0.048621044	0.029583612	0.00053513302
0.048752533	0.028851945	0.00053505952
0.048884022	0.030268150	0.00054188515
0.049015511	0.029438452	0.00053532617
0.049146999	0.029583160	0.00053814202
0.049278488	0.029174506	0.00053488426
0.049409977	0.028761578	0.00053616715
0.049541465	0.030312783	0.00054487482
0.049672954	0.028284260	0.00053053083
0.049804443	0.029031959	0.00053681807
0.049935931	0.029237139	0.00054143567
0.050067420	0.028584080	0.00053541116
0.050198909	0.028929366	0.00053882113
0.050330398	0.029000157	0.00053659299
0.050461886	0.029814151	0.00054390708
0.050593375	0.029258911	0.00054213513
0.050724864	0.030348870	0.00055163381
0.050856352	0.029738455	0.00054801039
0.050987841	0.029030057	0.00054015088
0.051119330	0.029973988	0.00054738882
0.051250818	0.029602615	0.00054680655
0.051382307	0.029561541	0.00054769106
0.051513796	0.029250487	0.00054389127
0.051645284	0.029987370	0.00054840899
0.051776773	0.029427967	0.00054629049
0.051908262	0.028731229	0.00054183792
0.052039751	0.028872724	0.00054308849
0.052171239	0.027966929	0.00053511784
0.052302728	0.029520392	0.00055219717
0.052434217	0.029715299	0.00054784940
0.052565705	0.029334611	0.00055132644
0.052697194	0.029874309	0.00055056201
0.052828683	0.029068887	0.00054956391
0.052960171	0.030657627	0.00055967374
0.053091660	0.029633784	0.00054894544
0.053223149	0.028922966	0.00054631802
0.053354638	0.029065100	0.00055086921
0.053486126	0.029675026	0.00055461293
0.053617615	0.029887464	0.00055546568
0.053749104	0.029004355	0.00054889574
0.053880592	0.028665911	0.00054427605
0.054012081	0.029265373	0.00055516263
0.054143570	0.028896521	0.00054868237
0.054275058	0.030096217	0.00055748783
0.054406547	0.029703158	0.00055422557
0.054538036	0.029083743	0.00055327950
0.054669525	0.029325190	0.00054977096
0.054801013	0.030032373	0.00056118823
0.054932502	0.030451807	0.00056211583
0.055063991	0.030023018	0.00055682379
0.055195479	0.028526688	0.00054860207
0.055326968	0.029256982	0.00055277784
0.055458457	0.029326190	0.00055782560
0.055589945	0.029493270	0.00055626932
0.055721434	0.029033512	0.00055026660
0.055852923	0.028114591	0.00054984679
0.055984412	0.029631193	0.00055989905
0.056115900	0.029750072	0.00055872732
0.056247389	0.027875688	0.00054428918
0.056378878	0.028314127	0.00054514826
0.056510366	0.029775650	0.00056209281
0.056641855	0.029608559	0.00055777222
0.056773344	0.030626511	0.00056759856
0.056904832	0.029216002	0.00055653926
0.057036321	0.028073725	0.00054284681
0.057167810	0.028393956	0.00055249489
0.057299299	0.028119259	0.00054683771
0.057430787	0.029379059	0.00055351438
0.057562276	0.029132853	0.00055777675
0.057693765	0.029299991	0.00055026684
0.057825253	0.028674825	0.00055015391
0.057956742	0.028885117	0.00055297513
0.058088231	0.029502664	0.00055676813
0.058219719	0.029732269	0.00056132558
0.058351208	0.029218018	0.00054966472
0.058482697	0.029493606	0.00055455665
0.058614186	0.028172257	0.00054641712
0.058745674	0.029739999	0.00055195766
0.058877163	0.030331652	0.00055883357
0.059008652	0.030305123	0.00055325876
0.059140140	0.029095593	0.00055070191
0.059271629	0.029423114	0.00054968766
0.059403118	0.029592456	0.00054828106
0.059534606	0.029595095	0.00055194320
0.059666095	0.029056039	0.00054252180
0.059797584	0.030011505	0.00055177007
0.059929072	0.029573827	0.00055029845
0.060060561	0.029099879	0.00054093314
0.060192050	0.029578347	0.00055029009
0.060323539	0.028140455	0.00053258148
0.060455027	0.029612729	0.00054850306
0.060586516	0.029917633	0.00055069330
0.060718005	0.029375472	0.00054403011
0.060849493	0.029092134	0.00054211656
0.060980982	0.030207562	0.00055175572
0.061112471	0.029789599	0.00054479862
0.061243959	0.029238669	0.00054748065
0.061375448	0.029089050	0.00053685626
0.061506937	0.030104645	0.00055047520
0.061638426	0.029843965	0.00054523320
0.061769914	0.029290396	0.00054323402
0.061901403	0.029797969	0.00054889277
0.062032892	0.030533128	0.00054848931
0.062164380	0.028516176	0.00053537869
0.062295869	0.028467237	0.00053509141
0.062427358	0.028531897	0.00053350047
0.062558846	0.028924494	0.00054189845
0.062690335	0.028702348	0.00053242372
0.062821824	0.028796506	0.00053590586
0.062953313	0.028651385	0.00053500019
0.063084801	0.028877286	0.00053546149
0.063216290	0.028649834	0.00053655684
0.063347779	0.030062760	0.00054462166
0.063479267	0.029535691	0.00053757884
0.063610756	0.030481683	0.00055108735
0.063742245	0.029177178	0.00053574297
0.063873733	0.029103104	0.00054022101
0.064005222	0.028624769	0.00053203471
0.064136711	0.029892174	0.00054229768
0.064268200	0.029164194	0.00053485409
0.064399688	0.029854712	0.00053815348
0.064531177	0.028780158	0.00053353327
0.064662666	0.028956760	0.00053237828
0.064794154	0.030020651	0.00054285840
0.064925643	0.027935225	0.00052868692
0.065057132	0.028417339	0.00053027757
0.065188620	0.029082879	0.00053632933
0.065320109	0.028431477	0.00052724602
0.065451598	0.028422168	0.00052617326
0.065583087	0.028893570	0.00053235659
0.065714575	0.028934759	0.00052948511
0.065846064	0.028686953	0.00053161087
0.065977553	0.028392247	0.00052776975
0.066109041	0.028517310	0.00052640469
0.066240530	0.028382377	0.00052625617
0.066372019	0.029475035	0.00053328226
0.066503507	0.028858222	0.00052990543
0.066634996	0.028362468	0.00052223868
0.066766485	0.028055130	0.00052408983
0.066897973	0.028456615	0.00052716950
0.067029462	0.028716595	0.00052733331
0.067160951	0.029340429	0.00053624637
0.067292440	0.029023776	0.00052800652
0.067423928	0.028880496	0.00052401668
0.067555417	0.028143018	0.00052278647
0.067686906	0.029080853	0.00052791235
0.067818394	0.028696668	0.00052667203
0.067949883	0.028449809	0.00052285257
0.068081372	0.028791542	0.00052445445
0.068212860	0.029865283	0.00053406309
0.068344349	0.029166203	0.00052885313
0.068475838	0.028381733	0.00052314956
0.068607327	0.029834657	0.00053356519
0.068738815	0.029312879	0.00052528793
0.068870304	0.029843886	0.00053483098
0.069001793	0.029274166	0.00052716243
0.069133281	0.029285884	0.00052493735
0.069264770	0.029601483	0.00053250696
0.069396259	0.028604645	0.00051817381
0.069527747	0.028704973	0.00052275218
0.069659236	0.029795699	0.00053196379
0.069790725	0.028887281	0.00052422317
0.069922214	0.028002001	0.00051698042
0.070053702	0.029074816	0.00052129267
0.070185191	0.028543459	0.00052203605
0.070316680	0.028673790	0.00051957350
0.070448168	0.028520826	0.00051932316
0.070579657	0.028435202	0.00052182430
0.070711146	0.028328853	0.00051387560
0.070842634	0.028216892	0.00051831911
0.070974123	0.026406529	0.00050160652
0.071105612	0.028356261	0.00051699186
0.071237101	0.028552995	0.00052024313
0.071368589	0.029707822	0.00052284042
0.071500078	0.027991146	0.00051570456
0.071631567	0.028312000	0.00051685715
0.071763055	0.027541567	0.00050988917
0.071894544	0.027938781	0.00051374244
0.072026033	0.027474773	0.00050417812
0.072157521	0.026750242	0.00050427423
0.072289010	0.027308842	0.00050673618
0.072420499	0.027651436	0.00050748135
0.072551988	0.027520488	0.00050588313
0.072683476	0.027368771	0.00050530172
0.072814965	0.027909787	0.00051046126
0.072946454	0.027792434	0.00051122688
0.073077942	0.028439716	0.00051020217
0.073209431	0.027666091	0.00050803623
0.073340920	0.028040202	0.00051072365
0.073472408	0.026880471	0.00050150241
0.073603897	0.027353088	0.00050400102
0.073735386	0.027388485	0.00050348858
0.073866875	0.027335305	0.00050375939
0.073998363	0.027618683	0.00050878946
0.074129852	0.026155604	0.00049505322
0.074261341	0.028498725	0.00051436581
0.074392829	0.027092876	0.00049875137
0.074524318	0.026931833	0.00050228925
0.074655807	0.027080479	0.00049908102
0.074787295	0.027003696	0.00050138438
0.074918784	0.027151861	0.00049965808
0.075050273	0.026704521	0.00049604570
0.075181761	0.027828147	0.00050418267
0.075313250	0.027554017	0.00050474860
0.075444739	0.027787600	0.00050456827
0.075576228	0.027410170	0.00050265154
0.075707716	0.027381909	0.00050079132
0.075839205	0.026382784	0.00049360112
0.075970694	0.026763223	0.00049557236
0.076102182	0.027688501	0.00049975909
0.076233671	0.027333881	0.00050341661
0.076365160	0.027303670	0.00049547023
0.076496648	0.026319630	0.00049086241
0.076628137	0.027596685	0.00050154460
0.076759626	0.027811638	0.00050062942
0.076891115	0.026950744	0.00049718379
0.077022603	0.026919467	0.00049535908
0.077154092	0.026388971	0.00049077619
0.077285581	0.026699733	0.00049695866
0.077417069	0.027443197	0.00049717114
0.077548558	0.027472709	0.00049999857
0.077680047	0.027355689	0.00049500384
0.077811535	0.027156330	0.00049429588
0.077943024	0.026871539	0.00049303821
0.078074513	0.026831257	0.00049091580
0.078206002	0.026813052	0.00049392533
0.078337490	0.027773191	0.00049812393
0.078468979	0.027219539	0.00049253269
0.078600468	0.026955731	0.00049587810
0.078731956	0.027633493	0.00049569256
0.078863445	0.026960774	0.00049292470
0.078994934	0.026649805	0.00048937114
0.079126422	0.026041701	0.00048452283
0.079257911	0.026577491	0.00048874279
0.079389400	0.026873280	0.00049063431
0.079520889	0.026999362	0.00049129459
0.079652377	0.026990907	0.00049092937
0.079783866	0.027483424	0.00049329980
0.079915355	0.026410360	0.00048829279
0.080046843	0.027233479	0.00049065400
0.080178332	0.027409034	0.00049412553
0.080309821	0.027565982	0.00049591383
0.080441309	0.027250050	0.00048804657
0.080572798	0.026319731	0.00048634273
0.080704287	0.026603256	0.00048785196
0.080835776	0.026607184	0.00048641358
0.080967264	0.026050160	0.00048509542
0.081098753	0.026535486	0.00048390696
0.081230242	0.026783228	0.00048605357
0.081361730	0.026986528	0.00048763540
0.081493219	0.026118654	0.00048165222
0.081624708	0.027280968	0.00049240919
0.081756196	0.026683692	0.00048093436
0.081887685	0.026404182	0.00048413819
0.082019174	0.025643543	0.00047825072
0.082150663	0.027010774	0.00048796165
0.082282151	0.026545135	0.00048422851
0.082413640	0.026063655	0.00047792982
0.082545129	0.026497764	0.00048259392
0.082676617	0.027096820	0.00048613658
0.082808106	0.026570004	0.00048156162
0.082939595	0.026720533	0.00048781461
0.083071083	0.026869149	0.00048234876
0.083202572	0.026072013	0.00047786093
0.083334061	0.026635803	0.00048525122
0.083465549	0.026156566	0.00047617096
0.083597038	0.026631921	0.00048486076
0.083728527	0.026471078	0.00047885282
0.083860016	0.026658495	0.00048188070
0.083991504	0.026623587	0.00048228963
0.084122993	0.027351455	0.00048566306
0.084254482	0.025231919	0.00047191426
0.084385970	0.025831125	0.00047461203
0.084517459	0.026141741	0.00047647883
0.084648948	0.025224260	0.00047001612
0.084780436	0.025611097	0.00047175942
0.084911925	0.024901379	0.00046776587
0.085043414	0.025061055	0.00046652945
0.085174903	0.025927402	0.00047344132
0.085306391	0.026366132	0.00047871187
0.085437880	0.026095971	0.00047392899
0.085569369	0.025927652	0.00047165251
0.085700857	0.026126755	0.00047415343
0.085832346	0.026596947	0.00047660827
0.085963835	0.025945960	0.00047592265
0.086095323	0.026262534	0.00047319388
0.086226812	0.026667100	0.00047636569
0.086358301	0.025957103	0.00047031802
0.086489790	0.026408273	0.00047535931
0.086621278	0.025538850	0.00046868721
0.086752767	0.025884171	0.00047092022
0.086884256	0.025259429	0.00046400299
0.087015744	0.025973066	0.00047084817
0.087147233	0.024947327	0.00046262112
0.087278722	0.025757088	0.00047107234
0.087410210	0.026162584	0.00047076757
0.087541699	0.026106122	0.00047004680
0.087673188	0.025876607	0.00047014387
0.087804677	0.026031885	0.00046740942
0.087936165	0.026020183	0.00047156064
0.088067654	0.026066883	0.00046982072
0.088199143	0.025943218	0.00046624442
0.088330631	0.025315089	0.00046605235
0.088462120	0.026259067	0.00046998910
0.088593609	0.026060872	0.00047317300
0.088725097	0.025635757	0.00046393793
0.088856586	0.024941862	0.00045864924
0.088988075	0.026195124	0.00047262105
0.089119564	0.026353410	0.00047009875
0.089251052	0.026279791	0.00047054494
0.089382541	0.025304079	0.00046193743
0.089514030	0.025635861	0.00046406768
0.089645518	0.025336977	0.00046183273
0.089777007	0.026403942	0.00046807917
0.089908496	0.025357629	0.00046359431
0.090039984	0.025454926	0.00046225159
0.090171473	0.025892637	0.00046297329
0.090302962	0.024378363	0.00045590224
0.090434451	0.025550017	0.00046119279
0.090565939	0.025920299	0.00046722620
0.090697428	0.024660646	0.00045739298
0.090828917	0.025374088	0.00045779211
0.090960405	0.025383782	0.00046216677
0.091091894	0.025005077	0.00045727852
0.091223383	0.024728763	0.00045839544
0.091354871	0.024380065	0.00045548013
0.091486360	0.026107430	0.00047496289
0.091617849	0.025802628	0.00047849094
0.091749337	0.025325268	0.00047819871
0.091880826	0.025363381	0.00048023974
0.092012315	0.025074278	0.00048323558
0.092143804	0.025671485	0.00048501549
0.092275292	0.024794074	0.00048161914
0.092406781	0.024974502	0.00048589648
0.092538270	0.025520808	0.00049525605
0.092669758	0.024530407	0.00048897001
0.092801247	0.024983150	0.00047668198
0.092932736	0.024787431	0.00047586774
0.093064224	0.024096251	0.00046657316
0.093195713	0.024893009	0.00047144881
0.093327202	0.024895422	0.00047227424
0.093458691	0.025255803	0.00046743890
0.093590179	0.024866597	0.00046930824
0.093721668	0.025077266	0.00047099183
0.093853157	0.023937017	0.00045962140
0.093984645	0.024467478	0.00046251998
0.094116134	0.024400639	0.00046089610
0.094247623	0.024178088	0.00045761285
0.094379111	0.024893079	0.00046499863
0.094510600	0.025218047	0.00046499260
0.094642089	0.024486562	0.00045901339
0.094773578	0.024600543	0.00045790091
0.094905066	0.024625246	0.00046123661
0.095036555	0.025021009	0.00046561306
0.095168044	0.024699544	0.00045654387
0.095299532	0.025382211	0.00046546602
0.095431021	0.024138915	0.00045173872
0.095562510	0.024580968	0.00045898791
0.095693998	0.024623644	0.00045933829
0.095825487	0.025105199	0.00045749909
0.095956976	0.024875265	0.00046000698
0.096088465	0.024180144	0.00045067662
0.096219953	0.024074631	0.00045294465
0.096351442	0.025076095	0.00046067266
0.096482931	0.024940699	0.00045704446
0.096614419	0.024094538	0.00044959969
0.096745908	0.024267937	0.00045294250
0.096877397	0.024480482	0.00045258248
0.097008885	0.024367372	0.00045302921
0.097140374	0.024233840	0.00045037072
0.097271863	0.024208885	0.00045118382
0.097403352	0.024155738	0.00044879956
0.097534840	0.024682093	0.00045174805
0.097666329	0.025122690	0.00045677884
0.097797818	0.023465758	0.00043998775
0.097929306	0.023544710	0.00044260882
0.098060795	0.024881451	0.00045011439
0.098192284	0.024862816	0.00044850862
0.098323772	0.024554584	0.00044847957
0.098455261	0.024488399	0.00044438408
0.098586750	0.024277839	0.00044236907
0.098718239	0.023791382	0.00043990702
0.098849727	0.024702027	0.00044329422
0.098981216	0.024623769	0.00044403740
0.099112705	0.024628448	0.00044254166
0.099244193	0.024394732	0.00044083132
0.099375682	0.024072500	0.00043989389
0.099507171	0.024098108	0.00043865982
0.099638659	0.023969626	0.00044031251
0.099770148	0.025057362	0.00044840209
0.099901637	0.024979392	0.00044495815
0.10003313	0.024343792	0.00044314199
0.10016461	0.024893045	0.00044576721
0.10029610	0.024057109	0.00044217999
0.10042759	0.023508849	0.00043401264
0.10055908	0.024597236	0.00044269281
0.10069057	0.025360724	0.00045002845
0.10082206	0.023976124	0.00043930380
0.10095355	0.023704676	0.00043877573
0.10108504	0.024007804	0.00043683919
0.10121652	0.024290328	0.00043918191
0.10134801	0.024188777	0.00043969303
0.10147950	0.023547306	0.00043452401
0.10161099	0.024918513	0.00044483226
0.10174248	0.023551154	0.00043578636
0.10187397	0.024694369	0.00044026287
0.10200546	0.023733785	0.00043654287
0.10213694	0.024448558	0.00043914026
0.10226843	0.024050426	0.00043778198
0.10239992	0.023440268	0.00043309342
0.10253141	0.023814920	0.00042998587
0.10266290	0.023943258	0.00043873186
0.10279439	0.023969175	0.00043603362
0.10292588	0.023985246	0.00043620666
0.10305737	0.023681292	0.00043508608
0.10318885	0.023522336	0.00043046695
0.10332034	0.023361536	0.00043193186
0.10345183	0.023868020	0.00043339454
0.10358332	0.023235313	0.00043039107
0.10371481	0.024616223	0.00043694763
0.10384630	0.024324997	0.00043684098
0.10397779	0.024446303	0.00043728269
0.10410928	0.024089750	0.00043623776
0.10424076	0.024234876	0.00043620111
0.10437225	0.024513023	0.00043787239
0.10450374	0.023778365	0.00042955977
0.10463523	0.024225190	0.00043538633
0.10476672	0.024008798	0.00043254288
0.10489821	0.024099166	0.00043367896
0.10502970	0.023971287	0.00043154747
0.10516118	0.023741666	0.00042777174
0.10529267	0.024330296	0.00043662249
0.10542416	0.023982026	0.00043137846
0.10555565	0.023674058	0.00042938894
0.10568714	0.023339252	0.00042752498
0.10581863	0.024737883	0.00043633763
0.10595012	0.024005647	0.00042980578
0.10608161	0.023963056	0.00043313759
0.10621309	0.024416497	0.00043487456
0.10634458	0.024045866	0.00043094930
0.10647607	0.024387277	0.00043311739
0.10660756	0.023735016	0.00042771734
0.10673905	0.023803302	0.00042981683
0.10687054	0.023865614	0.00043341231
0.10700203	0.023006626	0.00043295445
0.10713352	0.023355269	0.00043852561
0.10726500	0.024334096	0.00044903480
0.10739649	0.023647283	0.00045077982
0.10752798	0.023096193	0.00044272567
0.10765947	0.023878880	0.00045218117
0.10779096	0.023096853	0.00044962957
0.10792245	0.023893645	0.00045907861
0.10805394	0.024159121	0.00046177434
0.10818542	0.024645448	0.00046489357
0.10831691	0.023434560	0.00046027540
0.10844840	0.024618680	0.00046747696
0.10857989	0.023844864	0.00046486687
0.10871138	0.023503963	0.00046569528
0.10884287	0.023173008	0.00046163796
0.10897436	0.024189544	0.00046818165
0.10910585	0.024240120	0.00047576761
0.10923733	0.023481348	0.00046602462
0.10936882	0.022897819	0.00047057027
0.10950031	0.023456566	0.00046968000
0.10963180	0.023078916	0.00046894907
0.10976329	0.024033986	0.00047757129
0.10989478	0.022713673	0.00046930676
0.11002627	0.023830529	0.00048309111
0.11015776	0.023564863	0.00047637718
0.11028924	0.023857171	0.00048154213
0.11042073	0.023855787	0.00048663732
0.11055222	0.024241619	0.00048421123
0.11068371	0.023418346	0.00048284451
0.11081520	0.023922989	0.00048617037
0.11094669	0.023868815	0.00048559871
0.11107818	0.023749315	0.00048903732
0.11120966	0.023891758	0.00048770205
0.11134115	0.023514543	0.00048780063
0.11147264	0.023264039	0.00048351027
0.11160413	0.023511436	0.00048860357
0.11173562	0.024844010	0.00050260815
0.11186711	0.023582836	0.00047383831
0.11199860	0.023042107	0.00047228751
0.11213009	0.023151237	0.00046353979
0.11226157	0.023657103	0.00046426115
0.11239306	0.024287036	0.00046909832
0.11252455	0.023664292	0.00046427672
0.11265604	0.024306916	0.00046857420
0.11278753	0.023391190	0.00045669299
0.11291902	0.023864453	0.00045910534
0.11305051	0.023994005	0.00046429187
0.11318200	0.024090757	0.00045803797
0.11331348	0.023493536	0.00045525041
0.11344497	0.023340239	0.00045130584
0.11357646	0.023539888	0.00045010392
0.11370795	0.024013295	0.00045566494
0.11383944	0.024129291	0.00045817027
0.11397093	0.024394428	0.00045676992
0.11410242	0.023778811	0.00045227219
0.11423390	0.024071205	0.00044869823
0.11436539	0.023711639	0.00045157212
0.11449688	0.023411333	0.00044384640
0.11462837	0.024501920	0.00045686380
0.11475986	0.024086840	0.00044896894
0.11489135	0.023707460	0.00044226425
0.11502284	0.024452576	0.00045332701
0.11515433	0.023187015	0.00044317345
0.11528581	0.024257558	0.00044999673
0.11541730	0.023649759	0.00044220316
0.11554879	0.023025360	0.00043634988
0.11568028	0.023540437	0.00044479584
0.11581177	0.023869472	0.00044411381
0.11594326	0.024341227	0.00044732864
0.11607475	0.022829476	0.00043523194
0.11620624	0.023589440	0.00043837577
0.11633772	0.024296572	0.00044564562
0.11646921	0.024053632	0.00044350651
0.11660070	0.023644954	0.00043908468
0.11673219	0.024371470	0.00044298929
0.11686368	0.023664664	0.00043633868
0.11699517	0.023788219	0.00043901212
0.11712666	0.023478319	0.00043716691
0.11725814	0.024086250	0.00043694932
0.11738963	0.023761267	0.00043520068
0.11752112	0.023773012	0.00043499145
0.11765261	0.023561938	0.00043365098
0.11778410	0.023932647	0.00043744416
0.11791559	0.023797083	0.00043234984
0.11804708	0.023435689	0.00042833162
0.11817857	0.023987493	0.00043528908
0.11831005	0.023965619	0.00043273014
0.11844154	0.024373500	0.00043705293
0.11857303	0.023673066	0.00042835060
0.11870452	0.024148210	0.00043149594
0.11883601	0.023344705	0.00042577985
0.11896750	0.023498501	0.00042614679
0.11909899	0.023759414	0.00042841430
0.11923048	0.023322841	0.00042180419
0.11936196	0.024690687	0.00043381604
0.11949345	0.023370938	0.00042065952
0.11962494	0.023664977	0.00042290169
0.11975643	0.024696469	0.00043303234
0.11988792	0.023801663	0.00042146990
0.12001941	0.023052244	0.00041618249
0.12015090	0.023726700	0.00042209272
0.12028239	0.023478970	0.00042209835
0.12041387	0.023923901	0.00042298729
0.12054536	0.023458984	0.00041553149
0.12067685	0.023639747	0.00041960609
0.12080834	0.023463214	0.00041864163
0.12093983	0.023966770	0.00041802104
0.12107132	0.023832465	0.00042265695
0.12120281	0.023857364	0.00041942541
0.12133429	0.024384821	0.00042237172
0.12146578	0.024010522	0.00042020849
0.12159727	0.024186691	0.00041909370
0.12172876	0.024619819	0.00042376808
0.12186025	0.023926459	0.00041731533
0.12199174	0.023738263	0.00041622242
0.12212323	0.024171618	0.00042000555
0.12225472	0.023394843	0.00041507654
0.12238620	0.024561544	0.00042351959
0.12251769	0.024388639	0.00042006838
0.12264918	0.023638496	0.00041584184
0.12278067	0.023528526	0.00041650045
0.12291216	0.024007767	0.00041881672
0.12304365	0.023786966	0.00041638186
0.12317514	0.022974668	0.00041009411
0.12330663	0.023175718	0.00041246279
0.12343811	0.023843750	0.00041693208
0.12356960	0.023572489	0.00041071931
0.12370109	0.023894248	0.00041583286
0.12383258	0.024073999	0.00041699362
0.12396407	0.023399396	0.00040978966
0.12409556	0.023909781	0.00041749249
0.12422705	0.023998453	0.00041461702
0.12435853	0.024038272	0.00041663141
0.12449002	0.023893424	0.00041334475
0.12462151	0.024530859	0.00041835576
0.12475300	0.023447643	0.00041009460
0.12488449	0.024501423	0.00041778784
0.12501598	0.023755120	0.00041227976
0.12514747	0.022873590	0.00040644329
0.12527896	0.023689177	0.00040795131
0.12541044	0.024121007	0.00041662583
0.12554193	0.024416339	0.00041656997
0.12567342	0.023458085	0.00040895595
0.12580491	0.023988752	0.00041526939
0.12593640	0.023586753	0.00040938575
0.12606789	0.023111215	0.00040833218
0.12619938	0.023942615	0.00041142994
0.12633087	0.024180744	0.00041513984
0.12646235	0.024392104	0.00041520356
0.12659384	0.023348084	0.00040567336
0.12672533	0.024011380	0.00041372712
0.12685682	0.023964422	0.00041079156
0.12698831	0.024444828	0.00041510129
0.12711980	0.023742583	0.00040907816
0.12725129	0.023652792	0.00040762642
0.12738277	0.024265689	0.00041320170
0.12751426	0.023951507	0.00041037898
0.12764575	0.023555548	0.00040783094
0.12777724	0.023542142	0.00040495672
0.12790873	0.024171431	0.00041247967
0.12804022	0.023808985	0.00040981252
0.12817171	0.023602015	0.00040726770
0.12830320	0.023491624	0.00040608505
0.12843468	0.023167807	0.00040499939
0.12856617	0.023441323	0.00040497235
0.12869766	0.023613399	0.00040773340
0.12882915	0.023870537	0.00041089395
0.12896064	0.024308312	0.00040927152
0.12909213	0.023267208	0.00040350110
0.12922362	0.023284668	0.00040404908
0.12935511	0.024149768	0.00041013440
0.12948659	0.023945612	0.00040849822
0.12961808	0.023559093	0.00040468002
0.12974957	0.023330882	0.00040239386
0.12988106	0.023610599	0.00040417103
0.13001255	0.023404709	0.00040194527
0.13014404	0.023364029	0.00040399071
0.13027553	0.023797513	0.00040427864
0.13040701	0.023231388	0.00040131548
0.13053850	0.023926916	0.00040792793
0.13066999	0.024389816	0.00040816075
0.13080148	0.023606736	0.00040605217
0.13093297	0.023683991	0.00040258347
0.13106446	0.023351950	0.00040211168
0.13119595	0.024214724	0.00040636476
0.13132744	0.023674406	0.00040263150
0.13145892	0.023283021	0.00040236814
0.13159041	0.023536761	0.00040169100
0.13172190	0.024444604	0.00040651561
0.13185339	0.023825096	0.00040553010
0.13198488	0.024209973	0.00040520025
0.13211637	0.023784340	0.00040353396
0.13224786	0.023880462	0.00040149925
0.13237935	0.023503197	0.00040159765
0.13251083	0.023816101	0.00040432219
0.13264232	0.024208713	0.00040658490
0.13277381	0.023800801	0.00040268953
0.13290530	0.023301977	0.00039852807
0.13303679	0.023863957	0.00040333095
0.13316828	0.023231185	0.00040024572
0.13329977	0.023056839	0.00039494749
0.13343125	0.024291720	0.00040849022
0.13356274	0.024255774	0.00040145905
0.13369423	0.023851883	0.00040197932
0.13382572	0.023634665	0.00040046829
0.13395721	0.023599049	0.00039877338
0.13408870	0.023698633	0.00040175388
0.13422019	0.023593058	0.00039772136
0.13435168	0.024040049	0.00040267530
0.13448316	0.023776061	0.00040214826
0.13461465	0.023315872	0.00039593496
0.13474614	0.023976122	0.00040145137
0.13487763	0.023467428	0.00039790694
0.13500912	0.022976584	0.00039383232
0.13514061	0.023927092	0.00040256561
0.13527210	0.024740604	0.00040729054
0.13540359	0.023933352	0.00040027185
0.13553507	0.024088065	0.00040087421
0.13566656	0.024029453	0.00040098127
0.13579805	0.024199095	0.00040298751
0.13592954	0.023994941	0.00039967120
0.13606103	0.023339542	0.00039887456
0.13619252	0.023645350	0.00039696518
0.13632401	0.022677308	0.00039030938
0.13645549	0.023747522	0.00040004381
0.13658698	0.023655388	0.00039748746
0.13671847	0.024139148	0.00040167783
0.13684996	0.023920512	0.00039915557
0.13698145	0.023494924	0.00039540415
0.13711294	0.024075921	0.00040104214
0.13724443	0.024438114	0.00040241207
0.13737592	0.023629321	0.00039611446
0.13750740	0.024137886	0.00040069157
0.13763889	0.024153442	0.00039849808
0.13777038	0.023831012	0.00039858499
0.13790187	0.023239911	0.00039262332
0.13803336	0.023949627	0.00039605964
0.13816485	0.024020111	0.00039928127
0.13829634	0.023609018	0.00039261661
0.13842783	0.024284305	0.00039998343
0.13855931	0.023896217	0.00039695705
0.13869080	0.023722374	0.00039592589
0.13882229	0.023636883	0.00039489579
0.13895378	0.023409119	0.00039155758
0.13908527	0.023954837	0.00039701070
0.13921676	0.023114285	0.00039016271
0.13934825	0.023591395	0.00039373332
0.13947973	0.024082639	0.00039762241
0.13961122	0.023265806	0.00038961212
0.13974271	0.022874819	0.00038925231
0.13987420	0.024197658	0.00039797694
0.14000569	0.024207273	0.00039432946
0.14013718	0.023850820	0.00039538480
0.14026867	0.024441214	0.00039825541
0.14040016	0.023907331	0.00039582536
0.14053164	0.023943326	0.00039686186
0.14066313	0.023716417	0.00039025629
0.14079462	0.024136658	0.00039569633
0.14092611	0.024062191	0.00039289280
0.14105760	0.024765146	0.00039769642
0.14118909	0.024270427	0.00039754869
0.14132058	0.023366650	0.00038636182
0.14145207	0.023201927	0.00038776274
0.14158355	0.024720009	0.00039588880
0.14171504	0.023918714	0.00039279301
0.14184653	0.023701796	0.00039153120
0.14197802	0.023353571	0.00038747511
0.14210951	0.023704326	0.00038989995
0.14224100	0.023925201	0.00039125173
0.14237249	0.023038393	0.00038437234
0.14250398	0.023313483	0.00038861777
0.14263546	0.023350762	0.00038584337
0.14276695	0.023434388	0.00038797048
0.14289844	0.024131837	0.00039226897
0.14302993	0.024281504	0.00039257157
0.14316142	0.023749470	0.00039012517
0.14329291	0.023820238	0.00038824262
0.14342440	0.023433714	0.00038699086
0.14355588	0.023907079	0.00038958679
0.14368737	0.023733872	0.00038860558
0.14381886	0.023318564	0.00038716706
0.14395035	0.023952443	0.00038853331
0.14408184	0.023570073	0.00038718583
0.14421333	0.023545936	0.00038811541
0.14434482	0.023454032	0.00038665855
0.14447631	0.023859184	0.00038887428
0.14460779	0.023290487	0.00038555425
0.14473928	0.023635260	0.00038643926
0.14487077	0.022847169	0.00038371289
0.14500226	0.023229600	0.00038436548
0.14513375	0.024481622	0.00039524419
0.14526524	0.023356754	0.00038517372
0.14539673	0.024041504	0.00038933750
0.14552822	0.024068177	0.00039085029
0.14565970	0.023714370	0.00038675073
0.14579119	0.023110858	0.00038403876
0.14592268	0.024155150	0.00038967748
0.14605417	0.023861663	0.00038771931
0.14618566	0.023915631	0.00038914276
0.14631715	0.024108413	0.00038800834
0.14644864	0.023670705	0.00038618440
0.14658012	0.023046915	0.00038122891
0.14671161	0.023759448	0.00038579046
0.14684310	0.023612986	0.00038697034
0.14697459	0.023498521	0.00038492221
0.14710608	0.023315441	0.00038230812
0.14723757	0.023526632	0.00038526953
0.14736906	0.023418818	0.00038197211
0.14750055	0.023674094	0.00038653915
0.14763203	0.023266306	0.00038167562
0.14776352	0.024280422	0.00038805941
0.14789501	0.023613584	0.00038566520
0.14802650	0.023726406	0.00038345767
0.14815799	0.023942595	0.00038772021
0.14828948	0.023754023	0.00038478793
0.14842097	0.023678292	0.00038475378
0.14855246	0.023717680	0.00038466771
0.14868394	0.023234885	0.00037945233
0.14881543	0.023763798	0.00038415149
0.14894692	0.023472099	0.00038289377
0.14907841	0.023798470	0.00038333535
0.14920990	0.024226931	0.00038656966
0.14934139	0.023933160	0.00038435408
0.14947288	0.023199796	0.00038051356
0.14960436	0.023199002	0.00037982370
0.14973585	0.023932497	0.00038537483
0.14986734	0.023698810	0.00038389507
0.14999883	0.023359981	0.00037972491
0.15013032	0.023105438	0.00038114489
0.15026181	0.023803662	0.00038402332
0.15039330	0.023765442	0.00038201950
0.15052479	0.023628662	0.00038129630
0.15065627	0.023150793	0.00037738127
0.15078776	0.023367147	0.00038129182
0.15091925	0.023638022	0.00038185248
0.15105074	0.023113252	0.00037728080
0.15118223	0.023377999	0.00037980453
0.15131372	0.023379370	0.00037986135
0.15144521	0.023425076	0.00037898144
0.15157670	0.023855074	0.00038231643
0.15170818	0.024006984	0.00038200651
0.15183967	0.023715377	0.00038063412
0.15197116	0.024096948	0.00038425489
0.15210265	0.022708348	0.00037473817
0.15223414	0.022882018	0.00037575201
0.15236563	0.023079543	0.00037578960
0.15249712	0.023372018	0.00037883216
0.15262860	0.023695051	0.00038017608
0.15276009	0.023127115	0.00037769070
0.15289158	0.023875336	0.00038180742
0.15302307	0.023495476	0.00037776901
0.15315456	0.023009005	0.00037344411
0.15328605	0.022850143	0.00037615849
0.15341754	0.023665809	0.00038135137
0.15354903	0.023591536	0.00037757060
0.15368051	0.023795810	0.00038034260
0.15381200	0.023943143	0.00037941937
0.15394349	0.023559306	0.00037822607
0.15407498	0.024357001	0.00038372290
0.15420647	0.024538403	0.00038263272
0.15433796	0.023596190	0.00037732985
0.15446945	0.023776329	0.00037823100
0.15460094	0.024502524	0.00038467204
0.15473242	0.023370351	0.00037708139
0.15486391	0.023447872	0.00037577777
0.15499540	0.023884246	0.00037757948
0.15512689	0.023593487	0.00037708814
0.15525838	0.023392126	0.00037712912
0.15538987	0.023706892	0.00037733666
0.15552136	0.024286587	0.00038004397
0.15565284	0.023142262	0.00037305434
0.15578433	0.024052189	0.00037981100
0.15591582	0.023493508	0.00037627537
0.15604731	0.023728163	0.00037848592
0.15617880	0.023428303	0.00037490243
0.15631029	0.023626874	0.00037697283
0.15644178	0.023700433	0.00037527450
0.15657327	0.023348309	0.00037459202
0.15670475	0.023525846	0.00037330686
0.15683624	0.023542520	0.00037547616
0.15696773	0.023567279	0.00037479094
0.15709922	0.023790759	0.00037551627
0.15723071	0.023847445	0.00037786471
0.15736220	0.023781547	0.00037527130
0.15749369	0.023696538	0.00037568130
0.15762518	0.024024481	0.00037678625
0.15775666	0.023373535	0.00037351371
0.15788815	0.023006968	0.00037157204
0.15801964	0.023670873	0.00037483817
0.15815113	0.023693237	0.00037532019
0.15828262	0.023421538	0.00037292571
0.15841411	0.023625552	0.00037488047
0.15854560	0.023032758	0.00037064633
0.15867708	0.023818481	0.00037375890
0.15880857	0.023739662	0.00037488243
0.15894006	0.023020273	0.00036939993
0.15907155	0.023299193	0.00037225373
0.15920304	0.024033772	0.00037620139
0.15933453	0.023316583	0.00037163384
0.15946602	0.023796202	0.00037471417
0.15959751	0.023548098	0.00037278050
0.15972899	0.023207178	0.00037127764
0.15986048	0.023275575	0.00037181395
0.15999197	0.023610825	0.00037184089
0.16012346	0.023283108	0.00037137885
0.16025495	0.023353237	0.00037164148
0.16038644	0.023468092	0.00037110059
0.16051793	0.023034661	0.00037110491
0.16064942	0.023906264	0.00037187676
0.16078090	0.023039239	0.00036889529
0.16091239	0.023271185	0.00037002119
0.16104388	0.023915346	0.00037229653
0.16117537	0.023087077	0.00036906943
0.16130686	0.023388800	0.00036896321
0.16143835	0.023959553	0.00037321572
0.16156984	0.024089482	0.00037562966
0.16170133	0.023997313	0.00037170816
0.16183281	0.023653976	0.00037086245
0.16196430	0.024232553	0.00037416189
0.16209579	0.023424939	0.00036924544
0.16222728	0.023911175	0.00037380426
0.16235877	0.024016184	0.00037139893
0.16249026	0.023718256	0.00037192392
0.16262175	0.023610733	0.00036987210
0.16275323	0.023669634	0.00036960155
0.16288472	0.023785928	0.00036987480
0.16301621	0.023631312	0.00036952865
0.16314770	0.023167059	0.00036755556
0.16327919	0.023089617	0.00036587108
0.16341068	0.023123680	0.00036610930
0.16354217	0.023117503	0.00036611546
0.16367366	0.023131151	0.00036549805
0.16380514	0.023440717	0.00037030274
0.16393663	0.023020469	0.00036640190
0.16406812	0.023769298	0.00036823410
0.16419961	0.023581258	0.00036853807
0.16433110	0.023588117	0.00036804577
0.16446259	0.023675007	0.00036892346
0.16459408	0.023490910	0.00036880459
0.16472557	0.023945037	0.00036901229
0.16485705	0.023551261	0.00036911617
0.16498854	0.023410159	0.00036584482
0.16512003	0.023601465	0.00036934274
0.16525152	0.023850542	0.00037061182
0.16538301	0.023730108	0.00036695799
0.16551450	0.023324355	0.00036698175
0.16564599	0.023459684	0.00036657405
0.16577747	0.023090212	0.00036480820
0.16590896	0.023562762	0.00036820636
0.16604045	0.023260653	0.00036377674
0.16617194	0.024293349	0.00037122480
0.16630343	0.023262065	0.00036422162
0.16643492	0.023205733	0.00036394953
0.16656641	0.023569784	0.00036737683
0.16669790	0.023254537	0.00036279840
0.16682938	0.023755019	0.00036798145
0.16696087	0.023135725	0.00036381954
0.16709236	0.023805602	0.00036591426
0.16722385	0.023628446	0.00036704102
0.16735534	0.023226076	0.00036304640
0.16748683	0.023242411	0.00036396489
0.16761832	0.022719764	0.00036132180
0.16774981	0.023491380	0.00036432940
0.16788129	0.023615362	0.00036708103
0.16801278	0.023278560	0.00036332886
0.16814427	0.023724299	0.00036711765
0.16827576	0.023487834	0.00036520791
0.16840725	0.023486380	0.00036333698
0.16853874	0.023867653	0.00036721188
0.16867023	0.023153557	0.00036122182
0.16880171	0.023829159	0.00036655782
0.16893320	0.023665346	0.00036536789
0.16906469	0.024434230	0.00036799714
0.16919618	0.023205966	0.00036255335
0.16932767	0.023109424	0.00036163094
0.16945916	0.023619954	0.00036359229
0.16959065	0.022804844	0.00036104610
0.16972214	0.022988166	0.00035858857
0.16985362	0.022799127	0.00036004989
0.16998511	0.023417002	0.00036069847
0.17011660	0.023631048	0.00036397075
0.17024809	0.023436704	0.00036359985
0.17037958	0.023417781	0.00036145889
0.17051107	0.023124425	0.00036093877
0.17064256	0.023374626	0.00036188907
0.17077405	0.023236526	0.00036075316
0.17090553	0.023518955	0.00036368273
0.17103702	0.023762797	0.00036357092
0.17116851	0.023811973	0.00036331574
0.17130000	0.023677582	0.00036317376
0.17143149	0.023785677	0.00036259312
0.17156298	0.023453923	0.00036207849
0.17169447	0.022743642	0.00035472498
0.17182595	0.023120318	0.00035956298
0.17195744	0.023422462	0.00036131835
0.17208893	0.024116003	0.00036461323
0.17222042	0.023350455	0.00035962499
0.17235191	0.023467371	0.00036082877
0.17248340	0.024007879	0.00036360068
0.17261489	0.023741388	0.00036263435
0.17274638	0.023302373	0.00035819519
0.17287786	0.023810988	0.00036408381
0.17300935	0.023158820	0.00035720912
0.17314084	0.023554271	0.00036069215
0.17327233	0.023900384	0.00036276316
0.17340382	0.022841670	0.00035582699
0.17353531	0.023406689	0.00036001007
0.17366680	0.023194332	0.00035805203
0.17379829	0.023501036	0.00035855901
0.17392977	0.023772622	0.00036350057
0.17406126	0.023836738	0.00036144727
0.17419275	0.023103242	0.00035686837
0.17432424	0.023677983	0.00036062599
0.17445573	0.022956010	0.00035544217
0.17458722	0.023376747	0.00035955389
0.17471871	0.023702896	0.00035960103
0.17485019	0.023312636	0.00035863997
0.17498168	0.023196190	0.00035690262
0.17511317	0.023812411	0.00036112685
0.17524466	0.023284540	0.00035919612
0.17537615	0.023285384	0.00035741719
0.17550764	0.023007897	0.00035542958
0.17563913	0.023117514	0.00035576045
0.17577062	0.022844049	0.00035404574
0.17590210	0.023330352	0.00035716189
0.17603359	0.024123411	0.00035955941
0.17616508	0.023507631	0.00035790994
0.17629657	0.023235970	0.00035719142
0.17642806	0.023425702	0.00035674393
0.17655955	0.023541348	0.00035932633
0.17669104	0.023827880	0.00035927761
0.17682253	0.023706993	0.00035754257
0.17695401	0.023010227	0.00035645953
0.17708550	0.022965519	0.00035347972
0.17721699	0.023583787	0.00035733299
0.17734848	0.022967219	0.00035247180
0.17747997	0.023786031	0.00035879833
0.17761146	0.023859939	0.00036038953
0.17774295	0.023737987	0.00035588959
0.17787443	0.023945290	0.00036005069
0.17800592	0.023375862	0.00035533339
0.17813741	0.023752917	0.00035820555
0.17826890	0.023320917	0.00035642951
0.17840039	0.023291313	0.00035352715
0.17853188	0.023104145	0.00035461296
0.17866337	0.023772370	0.00035796163
0.17879486	0.023856706	0.00035726935
0.17892634	0.023403045	0.00035602244
0.17905783	0.023296930	0.00035353904
0.17918932	0.023504378	0.00035751829
0.17932081	0.023569534	0.00035589776
0.17945230	0.023166707	0.00035340352
0.17958379	0.023134096	0.00035447450
0.17971528	0.023702901	0.00035538619
0.17984677	0.024005565	0.00035850716
0.17997825	0.023920203	0.00035647902
0.18010974	0.023628509	0.00035463888
0.18024123	0.023747107	0.00035501271
0.18037272	0.023185432	0.00035125343
0.18050421	0.023095029	0.00035992585
0.18063570	0.022869216	0.00036086539
0.18076719	0.023123529	0.00036297510
0.18089867	0.023324360	0.00036790050
0.18103016	0.023779473	0.00037153923
0.18116165	0.023116470	0.00036936961
0.18129314	0.023837331	0.00037537617
0.18142463	0.023143036	0.00037197376
0.18155612	0.023776614	0.00037802426
0.18168761	0.024164508	0.00038242219
0.18181910	0.023608256	0.00037955417
0.18195058	0.022965995	0.00037646772
0.18208207	0.024180800	0.00038288060
0.18221356	0.023332474	0.00038099559
0.18234505	0.023170056	0.00037909287
0.18247654	0.022939670	0.00037992529
0.18260803	0.024586475	0.00039315082
0.18273952	0.024031270	0.00038827061
0.18287101	0.023630712	0.00038783984
0.18300249	0.023055988	0.00038563514
0.18313398	0.024142403	0.00039109302
0.18326547	0.023672903	0.00039148512
0.18339696	0.022636076	0.00038460427
0.18352845	0.023376485	0.00038946970
0.18365994	0.022572891	0.00038586294
0.18379143	0.023672074	0.00039355744
0.18392292	0.023966492	0.00039905565
0.18405440	0.023505211	0.00039318254
0.18418589	0.022956949	0.00039101145
0.18431738	0.023431989	0.00039669001
0.18444887	0.023330248	0.00039489216
0.18458036	0.023361430	0.00039759775
0.18471185	0.023707063	0.00039919325
0.18484334	0.023389625	0.00039879640
0.18497482	0.022803835	0.00039616178
0.18510631	0.023360033	0.00039861127
0.18523780	0.022784198	0.00039723838
0.18536929	0.022833958	0.00039123031
0.18550078	0.022550955	0.00038603637
0.18563227	0.023742441	0.00039058812
0.18576376	0.023970774	0.00038533846
0.18589525	0.023509955	0.00038538727
0.18602673	0.023917990	0.00038668266
0.18615822	0.023494906	0.00037978539
0.18628971	0.023132953	0.00037777279
0.18642120	0.022836354	0.00037436185
0.18655269	0.023194713	0.00037714136
0.18668418	0.022684262	0.00037053108
0.18681567	0.023505848	0.00037491980
0.18694716	0.023183807	0.00037422636
0.18707864	0.023194908	0.00037117109
0.18721013	0.023625892	0.00037313862
0.18734162	0.023393660	0.00037135036
0.18747311	0.022931161	0.00036610557
0.18760460	0.023003416	0.00036763698
0.18773609	0.023347521	0.00036639363
0.18786758	0.023100756	0.00036562798
0.18799906	0.022845288	0.00036575197
0.18813055	0.023307763	0.00036517292
0.18826204	0.022646127	0.00036140649
0.18839353	0.023206257	0.00036131320
0.18852502	0.023478855	0.00036627477
0.18865651	0.023724777	0.00036773816
0.18878800	0.023483098	0.00036110875
0.18891949	0.023297895	0.00036141096
0.18905097	0.023607080	0.00036245509
0.18918246	0.023676520	0.00036281823
0.18931395	0.023790223	0.00036325389
0.18944544	0.023148098	0.00035695053
0.18957693	0.023328966	0.00036141294
0.18970842	0.023183998	0.00035652570
0.18983991	0.023220538	0.00035750369
0.18997140	0.023727087	0.00036080634
0.19010288	0.023190072	0.00035398435
0.19023437	0.022793670	0.00035313567
0.19036586	0.023182486	0.00035456098
0.19049735	0.023534314	0.00035704999
0.19062884	0.023338183	0.00035505576
0.19076033	0.023406354	0.00035393718
0.19089182	0.023065056	0.00035325647
0.19102330	0.023513770	0.00035540376
0.19115479	0.023213109	0.00035348473
0.19128628	0.023131370	0.00035323894
0.19141777	0.023353224	0.00035276133
0.19154926	0.023596571	0.00035482803
0.19168075	0.023547450	0.00035415123
0.19181224	0.023121596	0.00035221886
0.19194373	0.023796534	0.00035414893
0.19207521	0.023290836	0.00035179811
0.19220670	0.023286006	0.00035115728
0.19233819	0.023708093	0.00035479523
0.19246968	0.023501220	0.00035253686
0.19260117	0.023263342	0.00035199037
0.19273266	0.023532969	0.00035298097
0.19286415	0.023897623	0.00035494325
0.19299564	0.023534830	0.00035405414
0.19312712	0.023345428	0.00034962484
0.19325861	0.023330635	0.00035159323
0.19339010	0.023742963	0.00035274625
0.19352159	0.023017014	0.00034958363
0.19365308	0.023176454	0.00035142925
0.19378457	0.023385976	0.00035023033
0.19391606	0.023703478	0.00035265287
0.19404754	0.022720092	0.00034642059
0.19417903	0.023179690	0.00035009345
0.19431052	0.023719313	0.00035262176
0.19444201	0.023753130	0.00035208795
0.19457350	0.023172793	0.00034920944
0.19470499	0.023348417	0.00034872675
0.19483648	0.023447848	0.00034982107
0.19496797	0.022712624	0.00034727219
0.19509945	0.022578321	0.00034516614
0.19523094	0.022535367	0.00034408072
0.19536243	0.023112177	0.00034719530
0.19549392	0.022865735	0.00034530178
0.19562541	0.023746745	0.00035133584
0.19575690	0.023877593	0.00035071019
0.19588839	0.023201275	0.00034704018
0.19601988	0.023182932	0.00034712008
0.19615136	0.023034268	0.00034475056
0.19628285	0.022912749	0.00034667963
0.19641434	0.023554418	0.00034820846
0.19654583	0.023471762	0.00034921389
0.19667732	0.024167519	0.00035157190
0.19680881	0.023261315	0.00034735703
0.19694030	0.022758037	0.00034394527
0.19707178	0.023235572	0.00034573364
0.19720327	0.023484174	0.00034822125
0.19733476	0.023500069	0.00034709889
0.19746625	0.022578446	0.00034181384
0.19759774	0.022856057	0.00034456742
0.19772923	0.023649966	0.00034787162
0.19786072	0.023386256	0.00034543368
0.19799221	0.023587954	0.00034838600
0.19812369	0.023361596	0.00034470031
0.19825518	0.023465433	0.00034786638
0.19838667	0.023813765	0.00034742894
0.19851816	0.022850102	0.00034338791
0.19864965	0.022750220	0.00034183195
0.19878114	0.022907680	0.00034218252
0.19891263	0.023135701	0.00034500585
0.19904412	0.023093156	0.00034346910
0.19917560	0.023800547	0.00034867533
0.19930709	0.023713536	0.00034679807
0.19943858	0.023029944	0.00034175293
0.19957007	0.023686560	0.00034740293
0.19970156	0.023398994	0.00034537862
0.19983305	0.023656066	0.00034645254
0.19996454	0.023320484	0.00034420954
0.20009602	0.022638201	0.00034100821
0.20022751	0.023449616	0.00034553431
0.20035900	0.023148781	0.00034328194
0.20049049	0.023131802	0.00034207234
0.20062198	0.023237488	0.00034389717
0.20075347	0.023269246	0.00034338348
0.20088496	0.023104003	0.00034221946
0.20101645	0.023148781	0.00034254552
0.20114793	0.023851117	0.00034593716
0.20127942	0.023669898	0.00034529651
0.20141091	0.023379364	0.00034333903
0.20154240	0.023148845	0.00034230650
0.20167389	0.023420984	0.00034539197
0.20180538	0.023321133	0.00034133876
0.20193687	0.023212788	0.00034179296
0.20206836	0.023324142	0.00034240858
0.20219984	0.023322495	0.00034364376
0.20233133	0.023391060	0.00034413962
0.20246282	0.023135380	0.00033945038
0.20259431	0.023229924	0.00034160550
0.20272580	0.022979456	0.00033914636
0.20285729	0.023257664	0.00034095103
0.20298878	0.023398094	0.00034274817
0.20312027	0.023099818	0.00033785880
0.20325175	0.023503984	0.00034230258
0.20338324	0.023792237	0.00034270728
0.20351473	0.023968454	0.00034570810
0.20364622	0.023481887	0.00034326211
0.20377771	0.022990074	0.00033754151
0.20390920	0.022719076	0.00033806536
0.20404069	0.023572808	0.00034140264
0.20417217	0.023062600	0.00034055002
0.20430366	0.023411728	0.00034191088
0.20443515	0.022969386	0.00033674838
0.20456664	0.023570647	0.00034186249
0.20469813	0.023210870	0.00033996691
0.20482962	0.022852518	0.00033737148
0.20496111	0.022784867	0.00033696176
0.20509260	0.023470873	0.00033957216
0.20522408	0.022985998	0.00033754839
0.20535557	0.023737487	0.00034238304
0.20548706	0.023606134	0.00034059893
0.20561855	0.023621853	0.00034074260
0.20575004	0.023686355	0.00033860321
0.20588153	0.023585080	0.00034020992
0.20601302	0.023224763	0.00033939998
0.20614451	0.023338117	0.00033560282
0.20627599	0.023530158	0.00034090323
0.20640748	0.023677592	0.00033935047
0.20653897	0.023470688	0.00033898086
0.20667046	0.022840388	0.00033536789
0.20680195	0.023720190	0.00033991574
0.20693344	0.022917378	0.00033594834
0.20706493	0.023131616	0.00033584917
0.20719641	0.022355486	0.00033336614
0.20732790	0.023176681	0.00033950935
0.20745939	0.023119895	0.00033651463
0.20759088	0.022701831	0.00033452818
0.20772237	0.023290884	0.00033663836
0.20785386	0.023091412	0.00033599729
0.20798535	0.023326927	0.00033999922
0.20811684	0.022959184	0.00033529826
0.20824832	0.023088842	0.00033697066
0.20837981	0.023255712	0.00033713062
0.20851130	0.022969991	0.00033605348
0.20864279	0.022992381	0.00033649386
0.20877428	0.023443290	0.00033662528
0.20890577	0.023348361	0.00033693705
0.20903726	0.022958547	0.00033473325
0.20916875	0.023129529	0.00033545747
0.20930023	0.023424661	0.00033873777
0.20943172	0.023552574	0.00033700857
0.20956321	0.023555613	0.00033730233
0.20969470	0.023239652	0.00033622489
0.20982619	0.023352690	0.00033700619
0.20995768	0.022468075	0.00033298833
0.21008917	0.022622896	0.00033159558
0.21022065	0.023238230	0.00033533371
0.21035214	0.023349740	0.00033615238
0.21048363	0.023726312	0.00033716410
0.21061512	0.023165029	0.00033651071
0.21074661	0.023764332	0.00033707699
0.21087810	0.023701002	0.00033751542
0.21100959	0.022861389	0.00033577805
0.21114108	0.023403176	0.00033520348
0.21127256	0.023715466	0.00034014239
0.21140405	0.023152470	0.00033311912
0.21153554	0.023209863	0.00033482416
0.21166703	0.024017903	0.00033950134
0.21179852	0.023189137	0.00033399735
0.21193001	0.023515583	0.00033685032
0.21206150	0.023533256	0.00033501039
0.21219299	0.022970492	0.00033265299
0.21232447	0.022893004	0.00033313993
0.21245596	0.022809137	0.00033197074
0.21258745	0.023218884	0.00033483814
0.21271894	0.023617019	0.00033578855
0.21285043	0.023252238	0.00033313196
0.21298192	0.022897667	0.00033323199
0.21311341	0.023225507	0.00033199588
0.21324489	0.023363180	0.00033465714
0.21337638	0.023156259	0.00033301571
0.21350787	0.022760582	0.00033085145
0.21363936	0.023570093	0.00033668646
0.21377085	0.022735338	0.00032948049
0.21390234	0.023018331	0.00033301386
0.21403383	0.023189772	0.00033258495
0.21416532	0.023005931	0.00033162258
0.21429680	0.023076023	0.00033214905
0.21442829	0.023130388	0.00033230275
0.21455978	0.022890936	0.00033115373
0.21469127	0.023085917	0.00033085787
0.21482276	0.023406416	0.00033275092
0.21495425	0.023129706	0.00033213081
0.21508574	0.023136706	0.00033210843
0.21521723	0.023022390	0.00033111172
0.21534871	0.023746265	0.00033597228
0.21548020	0.023460409	0.00033106656
0.21561169	0.023345373	0.00033260492
0.21574318	0.023643708	0.00033443106
0.21587467	0.022935793	0.00032883367
0.21600616	0.023527290	0.00033414937
0.21613765	0.023177112	0.00033055397
0.21626913	0.023453314	0.00033298406
0.21640062	0.023194960	0.00033055709
0.21653211	0.023526738	0.00033321968
0.21666360	0.023345978	0.00033164868
0.21679509	0.023024800	0.00032910831
0.21692658	0.023118884	0.00033094206
0.21705807	0.022610600	0.00032758027
0.21718956	0.023061104	0.00032888967
0.21732104	0.022720626	0.00032870092
0.21745253	0.023551512	0.00033193612
0.21758402	0.023435558	0.00033142567
0.21771551	0.023323186	0.00033168870
0.21784700	0.023172878	0.00032908065
0.21797849	0.022989529	0.00032934303
0.21810998	0.022834905	0.00032806587
0.21824147	0.023626353	0.00033216716
0.21837295	0.023192145	0.00033159058
0.21850444	0.023386978	0.00032878218
0.21863593	0.023169474	0.00033047371
0.21876742	0.023489109	0.00033032031
0.21889891	0.023344367	0.00033127369
0.21903040	0.023303243	0.00033073722
0.21916189	0.023554536	0.00033007709
0.21929337	0.023288627	0.00033008405
0.21942486	0.022761175	0.00032608930
0.21955635	0.023766372	0.00033309498
0.21968784	0.023251182	0.00033044456
0.21981933	0.023231773	0.00032582404
0.21995082	0.022607882	0.00032583770
0.22008231	0.023233565	0.00032820994
0.22021380	0.022776514	0.00032661695
0.22034528	0.023419336	0.00032998016
0.22047677	0.023197839	0.00032663925
0.22060826	0.023522440	0.00033035365
0.22073975	0.023104429	0.00032703515
0.22087124	0.022960774	0.00032704193
0.22100273	0.023173605	0.00032762238
0.22113422	0.023061465	0.00032563007
0.22126571	0.022730792	0.00032569179
0.22139719	0.023273128	0.00032785931
0.22152868	0.022638983	0.00032443446
0.22166017	0.023676701	0.00033138059
0.22179166	0.023609915	0.00032873392
0.22192315	0.023010257	0.00032782707
0.22205464	0.023745200	0.00033011928
0.22218613	0.023043832	0.00032614630
0.22231761	0.023153861	0.00032637108
0.22244910	0.023713855	0.00032873595
0.22258059	0.023375801	0.00032808005
0.22271208	0.023172186	0.00032749036
0.22284357	0.023352797	0.00032808407
0.22297506	0.023125570	0.00032732647
0.22310655	0.023136182	0.00032491734
0.22323804	0.023428635	0.00032785365
0.22336952	0.022921884	0.00032600368
0.22350101	0.023277346	0.00032629421
0.22363250	0.023543950	0.00032893214
0.22376399	0.022740886	0.00032273147
0.22389548	0.022968534	0.00032502561
0.22402697	0.023151336	0.00032706595
0.22415846	0.023055171	0.00032434880
0.22428995	0.022595799	0.00032268194
0.22442143	0.022533384	0.00032121219
0.22455292	0.023188789	0.00032581185
0.22468441	0.023592084	0.00032837005
0.22481590	0.023641588	0.00032831857
0.22494739	0.023279806	0.00032418866
0.22507888	0.023190299	0.00032443279
0.22521037	0.023227980	0.00032569746
0.22534186	0.023244914	0.00032664225
0.22547334	0.023131794	0.00032445364
0.22560483	0.023096022	0.00032308144
0.22573632	0.022804427	0.00032309467
0.22586781	0.022820739	0.00032385972
0.22599930	0.023385398	0.00032714422
0.22613079	0.022944597	0.00032206774
0.22626228	0.023454162	0.00032621240
0.22639376	0.022462116	0.00031929445
0.22652525	0.022830629	0.00032178291
0.22665674	0.023252020	0.00032486798
0.22678823	0.022544922	0.00031990267
0.22691972	0.023362201	0.00032482394
0.22705121	0.023141319	0.00032360885
0.22718270	0.022883588	0.00032174046
0.22731419	0.023024827	0.00032338044
0.22744567	0.023244341	0.00032336980
0.22757716	0.023249911	0.00032369268
0.22770865	0.023208871	0.00032384472
0.22784014	0.023687377	0.00032552280
0.22797163	0.023444023	0.00032548592
0.22810312	0.023185683	0.00032218532
0.22823461	0.023274929	0.00032570817
0.22836610	0.023276110	0.00032521943
0.22849758	0.022964640	0.00032141816
0.22862907	0.022905224	0.00032224581
0.22876056	0.023637391	0.00032401976
0.22889205	0.022947840	0.00032171349
0.22902354	0.023365952	0.00032441487
0.22915503	0.023736371	0.00032417673
0.22928652	0.022967319	0.00032264488
0.22941800	0.023049921	0.00032061292
0.22954949	0.023137031	0.00032249081
0.22968098	0.023128836	0.00032251782
0.22981247	0.022676344	0.00031771913
0.22994396	0.022659615	0.00032019282
0.23007545	0.023535036	0.00032692472
0.23020694	0.023068567	0.00032774833
0.23033843	0.023069504	0.00033144679
0.23046991	0.023255758	0.00033365957
0.23060140	0.023530432	0.00033626425
0.23073289	0.023272198	0.00033579284
0.23086438	0.022769177	0.00033424513
0.23099587	0.023176680	0.00034053005
0.23112736	0.022968404	0.00033711553
0.23125885	0.023735448	0.00034532521
0.23139034	0.023521566	0.00034448396
0.23152182	0.022836981	0.00034153798
0.23165331	0.022669466	0.00034212634
0.23178480	0.023265847	0.00034560734
0.23191629	0.022326430	0.00034216918
0.23204778	0.022946547	0.00034483485
0.23217927	0.023618534	0.00034959641
0.23231076	0.023515071	0.00035172124
0.23244224	0.023057504	0.00034797659
0.23257373	0.023356339	0.00035062365
0.23270522	0.023205883	0.00034885216
0.23283671	0.022971177	0.00034759310
0.23296820	0.023099108	0.00034983313
0.23309969	0.022737307	0.00034683485
0.23323118	0.022883948	0.00034696066
0.23336267	0.022835351	0.00034883534
0.23349415	0.023025306	0.00034730030
0.23362564	0.022916471	0.00034985474
0.23375713	0.023210407	0.00034955041
0.23388862	0.023542327	0.00035185718
0.23402011	0.022519645	0.00034839036
0.23415160	0.022991869	0.00034907512
0.23428309	0.023108422	0.00035251245
0.23441458	0.023764277	0.00035410327
0.23454606	0.022923475	0.00035003648
0.23467755	0.022794546	0.00034996554
0.23480904	0.023568354	0.00035546126
0.23494053	0.023011010	0.00035302366
0.23507202	0.023165055	0.00035284240
0.23520351	0.022515329	0.00034946737
0.23533500	0.022545209	0.00034925263
0.23546648	0.023194845	0.00035339760
0.23559797	0.023587176	0.00035728676
0.23572946	0.023109010	0.00035410109
0.23586095	0.022647762	0.00035160645
0.23599244	0.023764611	0.00035801790
0.23612393	0.023707791	0.00035666853
0.23625542	0.023033954	0.00035468801
0.23638691	0.023679533	0.00035805475
0.23651839	0.023445954	0.00035597826
0.23664988	0.022543208	0.00035319873
0.23678137	0.022336539	0.00035187932
0.23691286	0.023118571	0.00035635650
0.23704435	0.023688614	0.00035784408
0.23717584	0.023266223	0.00035551379
0.23730733	0.023116798	0.00035746018
0.23743882	0.022405325	0.00035062097
0.23757030	0.023228629	0.00035673746
0.23770179	0.022921887	0.00035725049
0.23783328	0.023513298	0.00035795423
0.23796477	0.022811905	0.00035499667
0.23809626	0.022888597	0.00035528704
0.23822775	0.023609518	0.00036038698
0.23835924	0.022726893	0.00035773352
0.23849072	0.022623014	0.00035299055
0.23862221	0.023116338	0.00035743948
0.23875370	0.023014105	0.00035685437
0.23888519	0.023396965	0.00036063223
0.23901668	0.023250286	0.00036096843
0.23914817	0.023444427	0.00035813836
0.23927966	0.022795275	0.00035712028
0.23941115	0.022847528	0.00035654191
0.23954263	0.022790256	0.00035682832
0.23967412	0.022931077	0.00035790142
0.23980561	0.023139043	0.00035742948
0.23993710	0.023493897	0.00036265127
0.24006859	0.023346462	0.00036055255
0.24020008	0.023335786	0.00036095875
0.24033157	0.023217756	0.00036021392
0.24046306	0.022779862	0.00035630219
0.24059454	0.022991717	0.00035957818
0.24072603	0.023568146	0.00036382286
0.24085752	0.023767908	0.00036469696
0.24098901	0.023802735	0.00036778447
0.24112050	0.023546568	0.00036086259
0.24125199	0.023796689	0.00036462916
0.24138348	0.023060546	0.00036184965
0.24151496	0.022870187	0.00035850065
0.24164645	0.023294701	0.00036400054
0.24177794	0.023573340	0.00036216048
0.24190943	0.022588012	0.00035824253
0.24204092	0.022756316	0.00035866563
0.24217241	0.022517991	0.00035704112
0.24230390	0.022333497	0.00035749304
0.24243539	0.023069523	0.00035979459
0.24256687	0.022735487	0.00035975087
0.24269836	0.023169345	0.00036354984
0.24282985	0.023284635	0.00036265840
0.24296134	0.022610091	0.00035940653
0.24309283	0.023184826	0.00036241622
0.24322432	0.023269299	0.00036363806
0.24335581	0.022885007	0.00036338458
0.24348730	0.023736918	0.00036660664
0.24361878	0.023672408	0.00036560609
0.24375027	0.022634417	0.00035946683
0.24388176	0.022987484	0.00036109809
0.24401325	0.022378574	0.00036035004
0.24414474	0.023069892	0.00036178630
0.24427623	0.022904548	0.00036237296
0.24440772	0.024213828	0.00036993707
0.24453920	0.023357924	0.00036568171
0.24467069	0.023667596	0.00036983149
0.24480218	0.023416872	0.00036542669
0.24493367	0.022717644	0.00036088061
0.24506516	0.022835936	0.00036201357
0.24519665	0.023251709	0.00036499782
0.24532814	0.023754141	0.00036945512
0.24545963	0.022680283	0.00036131683
0.24559111	0.023369486	0.00036566591
0.24572260	0.022965658	0.00036246672
0.24585409	0.023097493	0.00036413843
0.24598558	0.023387557	0.00036702548
0.24611707	0.023066843	0.00036496496
0.24624856	0.023241340	0.00036350310
0.24638005	0.023114581	0.00036578316
0.24651154	0.023535987	0.00036639723
0.24664302	0.022674889	0.00036512132
0.24677451	0.022814417	0.00036255415
0.24690600	0.023251582	0.00036610485
0.24703749	0.023403817	0.00036800493
0.24716898	0.023689450	0.00036802299
0.24730047	0.023194125	0.00036698220
0.24743196	0.023032511	0.00036490234
0.24756345	0.023244532	0.00036564219
0.24769493	0.023578375	0.00036946814
0.24782642	0.023725823	0.00036784050
0.24795791	0.022598108	0.00036429918
0.24808940	0.023088659	0.00036635885
0.24822089	0.023233918	0.00036596665
0.24835238	0.022644115	0.00036391531
0.24848387	0.023190800	0.00036579916
0.24861535	0.022334757	0.00036409666
0.24874684	0.023276549	0.00036782255
0.24887833	0.022535317	0.00036246154
0.24900982	0.023155572	0.00036815560
0.24914131	0.023288361	0.00036879066
0.24927280	0.023379747	0.00037055893
0.24940429	0.022917318	0.00036506479
0.24953578	0.023001632	0.00036510036
0.24966726	0.024067248	0.00037406944
0.24979875	0.023153207	0.00036633093
0.24993024	0.023593148	0.00037066767
0.25006173	0.022990293	0.00036671136
0.25019322	0.024019922	0.00037323120
0.25032471	0.023058850	0.00036938366
0.25045620	0.023295594	0.00036771145
0.25058769	0.023164747	0.00036888105
0.25071917	0.023083145	0.00036761344
0.25085066	0.022840271	0.00036464997
0.25098215	0.023163026	0.00037070800
0.25111364	0.023305549	0.00036798486
0.25124513	0.023529792	0.00037310769
0.25137662	0.023178204	0.00036847052
0.25150811	0.023294809	0.00036886049
0.25163959	0.022933941	0.00036761669
0.25177108	0.023190394	0.00036717947
0.25190257	0.023330450	0.00037125750
0.25203406	0.023089907	0.00036960176
0.25216555	0.022701188	0.00036571600
0.25229704	0.023111668	0.00036915098
0.25242853	0.023459450	0.00037119820
0.25256002	0.022985621	0.00036901057
0.25269150	0.023312657	0.00036966040
0.25282299	0.023179543	0.00036835400
0.25295448	0.023541363	0.00037438561
0.25308597	0.022856038	0.00036607123
0.25321746	0.022559244	0.00036688944
0.25334895	0.023417445	0.00037201123
0.25348044	0.023176810	0.00036920213
0.25361193	0.023130709	0.00037097071
0.25374341	0.023218198	0.00036855169
0.25387490	0.023015794	0.00036828757
0.25400639	0.023671541	0.00037996551
0.25413788	0.023581292	0.00038294946
0.25426937	0.023125621	0.00038560818
0.25440086	0.022596783	0.00038479035
0.25453235	0.022664034	0.00038695874
0.25466383	0.023078494	0.00039200175
0.25479532	0.022769611	0.00039253028
0.25492681	0.023133130	0.00039797936
0.25505830	0.023109349	0.00039850456
0.25518979	0.022604240	0.00039693551
0.25532128	0.023282084	0.00040298476
0.25545277	0.023243595	0.00040691267
0.25558426	0.022755015	0.00040308829
0.25571574	0.023035743	0.00040560445
0.25584723	0.023804741	0.00041368878
0.25597872	0.022972294	0.00041081080
0.25611021	0.023427817	0.00041377584
0.25624170	0.023199645	0.00041415357
0.25637319	0.023220571	0.00041879531
0.25650468	0.023445848	0.00041983122
0.25663617	0.022756001	0.00041643552
0.25676765	0.023567455	0.00042428722
0.25689914	0.023178158	0.00042288203
0.25703063	0.023011931	0.00042479564
0.25716212	0.022823760	0.00042232526
0.25729361	0.023082429	0.00042827795
0.25742510	0.023085273	0.00042898591
0.25755659	0.023000628	0.00043113631
0.25768807	0.023662499	0.00043688255
0.25781956	0.022627922	0.00042797906
0.25795105	0.022737457	0.00043164588
0.25808254	0.022487124	0.00043489703
0.25821403	0.023054402	0.00043747132
0.25834552	0.023527190	0.00044195891
0.25847701	0.022936750	0.00043801138
0.25860850	0.022829295	0.00043799051
0.25873998	0.023838101	0.00044642380
0.25887147	0.022862399	0.00044154749
0.25900296	0.023632712	0.00044805532
0.25913445	0.023379658	0.00044507278
0.25926594	0.022725652	0.00043859598
0.25939743	0.023348009	0.00044823868
0.25952892	0.023884275	0.00044956496
0.25966041	0.023324102	0.00045063425
0.25979189	0.023106240	0.00044650495
0.25992338	0.023082229	0.00044759009
0.26005487	0.023175498	0.00045132030
0.26018636	0.022806805	0.00044851681
0.26031785	0.022557296	0.00044576398
0.26044934	0.023282860	0.00044935020
0.26058083	0.022865298	0.00044735514
0.26071231	0.023299531	0.00045595352
0.26084380	0.022594824	0.00044750996
0.26097529	0.022750162	0.00045162963
0.26110678	0.022723050	0.00045173330
0.26123827	0.023285582	0.00045953293
0.26136976	0.023159515	0.00045797738
0.26150125	0.022824227	0.00045409037
0.26163274	0.023481860	0.00045938101
0.26176422	0.024183992	0.00046428592
0.26189571	0.023310852	0.00046241002
0.26202720	0.023279228	0.00046016632
0.26215869	0.023044676	0.00045922138
0.26229018	0.023091588	0.00046215795
0.26242167	0.023169482	0.00046200951
0.26255316	0.022228300	0.00045646630
0.26268465	0.023865975	0.00046951100
0.26281613	0.022356658	0.00045798062
0.26294762	0.023038838	0.00046271958
0.26307911	0.022681332	0.00046174216
0.26321060	0.023343506	0.00046883388
0.26334209	0.022399963	0.00046521082
0.26347358	0.023265978	0.00046656894
0.26360507	0.022565424	0.00046228920
0.26373655	0.022454695	0.00046383287
0.26386804	0.022781175	0.00046555541
0.26399953	0.023172845	0.00047418413
0.26413102	0.024022870	0.00047822864
0.26426251	0.023445587	0.00047266049
0.26439400	0.022970037	0.00047019342
0.26452549	0.022344590	0.00047032966
0.26465698	0.022690437	0.00047380963
0.26478846	0.023451559	0.00047634498
0.26491995	0.023291136	0.00048029200
0.26505144	0.022670963	0.00047147026
0.26518293	0.022760502	0.00047235176
0.26531442	0.023614620	0.00048588305
0.26544591	0.023136598	0.00047726089
[truncated: 567 more rows]
