# Supplementary material for: Invariant surface glycoprotein 65 of Trypanosoma brucei is a complement C3 receptor
Source: Nat Commun. 2022 Aug 29;13:5085. doi: 10.1038/s41467-022-32728-9 (PMC9424271; doi:10.1038/s41467-022-32728-9)
Supplement: Supplementary file 4 — supplementary data 2 [file 41467_2022_32728_MOESM4_ESM.zip › b21-414646_00197.dat]

0.0026000000	40.737154	0.13907111
0.0027314887	29.565731	0.10882853
0.0028629774	22.862856	0.091507078
0.0029944661	17.658217	0.077180058
0.0031259548	12.710825	0.060173337
0.0032574435	11.204231	0.058477645
0.0033889322	9.0590652	0.049706852
0.0035204209	11.812928	0.049420419
0.0036519096	12.618674	0.047398447
0.0037833983	10.225913	0.040228334
0.0039148870	8.5160970	0.035422907
0.0040463757	6.8633715	0.030593443
0.0041778644	5.6402681	0.025994503
0.0043093531	4.7096934	0.023321602
0.0044408418	3.9471198	0.020533978
0.0045723305	3.2351428	0.018590012
0.0047038192	2.9841368	0.017088238
0.0048353079	2.5696609	0.015394093
0.0049667966	2.2532694	0.014363694
0.0050982853	1.9144377	0.012542437
0.0052297740	1.7916797	0.012292267
0.0053612627	1.5440751	0.011019554
0.0054927514	1.4392081	0.010356695
0.0056242401	1.2801755	0.0097394706
0.0057557288	1.2124622	0.0092157823
0.0058872175	1.1115535	0.0087058249
0.0060187062	1.0303195	0.0083594698
0.0061501949	0.92307807	0.0075789544
0.0062816836	0.91059035	0.0076975428
0.0064131723	0.83966277	0.0072460150
0.0065446610	0.81621142	0.0070418023
0.0066761496	0.77201693	0.0068162789
0.0068076383	0.73601778	0.0065045233
0.0069391270	0.71755633	0.0065256667
0.0070706157	0.68526000	0.0062762327
0.0072021044	0.65493980	0.0060681605
0.0073335931	0.63631444	0.0059551921
0.0074650818	0.58446410	0.0055412511
0.0075965705	0.57818169	0.0055571278
0.0077280592	0.56339199	0.0054628780
0.0078595479	0.51325711	0.0050894927
0.0079910366	0.50493861	0.0050781592
0.0081225253	0.47892240	0.0048041400
0.0082540140	0.46771610	0.0047746023
0.0083855027	0.46172289	0.0047620547
0.0085169914	0.44088242	0.0045582788
0.0086484801	0.40894811	0.0043581636
0.0087799688	0.39487336	0.0042069746
0.0089114575	0.39131369	0.0042101086
0.0090429462	0.37174577	0.0040747980
0.0091744349	0.35528327	0.0039495428
0.0093059236	0.33912000	0.0038129856
0.0094374123	0.32465890	0.0037060939
0.0095689010	0.30826610	0.0035531603
0.0097003897	0.30036838	0.0035357037
0.0098318784	0.28743286	0.0034092803
0.0099633671	0.27228139	0.0032821666
0.010094856	0.26892015	0.0032520618
0.010226345	0.24918006	0.0030561015
0.010357833	0.24320280	0.0030971827
0.010489322	0.23374862	0.0029470616
0.010620811	0.21671153	0.0028172880
0.010752299	0.21410722	0.0027886204
0.010883788	0.20119999	0.0026473683
0.011015277	0.19589350	0.0026596234
0.011146765	0.17763248	0.0024546019
0.011278254	0.17599830	0.0024336471
0.011409743	0.16690856	0.0023457116
0.011541231	0.15826955	0.0022499996
0.011672720	0.15196273	0.0022095637
0.011804209	0.14505222	0.0020772680
0.011935698	0.13875735	0.0020270052
0.012067186	0.13041275	0.0019545299
0.012198675	0.12243645	0.0018314941
0.012330164	0.11630494	0.0017886718
0.012461652	0.11897077	0.0017880741
0.012593141	0.10861345	0.0016707783
0.012724630	0.10781710	0.0016648432
0.012856118	0.10332191	0.0015789511
0.012987607	0.097793096	0.0015538364
0.013119096	0.096919062	0.0015114112
0.013250585	0.094435351	0.0014769926
0.013382073	0.089801706	0.0014450341
0.013513562	0.086561068	0.0013957828
0.013645051	0.084235003	0.0013872523
0.013776539	0.082126511	0.0013625426
0.013908028	0.080968162	0.0013294912
0.014039517	0.075122035	0.0012747171
0.014171005	0.076913234	0.0012811725
0.014302494	0.074776765	0.0012663032
0.014433983	0.074066992	0.0012615385
0.014565472	0.069415042	0.0011969756
0.014696960	0.071603188	0.0012208168
0.014828449	0.070071181	0.0011886696
0.014959938	0.067695907	0.0011759337
0.015091426	0.067692704	0.0011789042
0.015222915	0.061876898	0.0011002009
0.015354404	0.065252653	0.0011340058
0.015485892	0.061226557	0.0010888076
0.015617381	0.062622801	0.0011044206
0.015748870	0.060788235	0.0010867054
0.015880359	0.063063715	0.0010902087
0.016011847	0.059796493	0.0010638620
0.016143336	0.055707954	0.0010147061
0.016274825	0.053532320	0.00099938905
0.016406313	0.053584830	0.00098992165
0.016537802	0.053065967	0.00097783259
0.016669291	0.054765216	0.00099160651
0.016800779	0.054201110	0.00098350481
0.016932268	0.059745591	0.0010262756
0.017063757	0.062088880	0.0010433852
0.017195246	0.059976044	0.0010187053
0.017326734	0.057951111	0.0010020927
0.017458223	0.058591092	0.00099995733
0.017589712	0.056493854	0.00097763777
0.017721200	0.056491314	0.00098274688
0.017852689	0.057086295	0.00096544908
0.017984178	0.054542625	0.00095523527
0.018115666	0.053715076	0.00094204045
0.018247155	0.053632856	0.00093388685
0.018378644	0.052379133	0.00092761081
0.018510133	0.051894475	0.00091206609
0.018641621	0.052805191	0.00091736212
0.018773110	0.049272308	0.00088457700
0.018904599	0.052166838	0.00090710982
0.019036087	0.049325066	0.00088028794
0.019167576	0.050150514	0.00087881603
0.019299065	0.048808295	0.00086181869
0.019430553	0.049350667	0.00087357051
0.019562042	0.047057672	0.00084389816
0.019693531	0.047570574	0.00084872074
0.019825019	0.046792134	0.00083535338
0.019956508	0.045846290	0.00082226017
0.020087997	0.045477144	0.00082510058
0.020219486	0.043905314	0.00080283681
0.020350974	0.043777428	0.00080803486
0.020482463	0.044132265	0.00079512212
0.020613952	0.042982910	0.00078687878
0.020745440	0.043390586	0.00079391574
0.020876929	0.043378748	0.00078218463
0.021008418	0.041224829	0.00076809624
0.021139906	0.041544019	0.00076677897
0.021271395	0.040030498	0.00074397903
0.021402884	0.040744106	0.00075462069
0.021534373	0.040255410	0.00074482322
0.021665861	0.040222785	0.00074430688
0.021797350	0.039728175	0.00073680576
0.021928839	0.039616430	0.00072662263
0.022060327	0.038924355	0.00072832690
0.022191816	0.038678470	0.00071757430
0.022323305	0.038744785	0.00072085945
0.022454793	0.038586373	0.00071332742
0.022586282	0.036481931	0.00068974773
0.022717771	0.037290492	0.00070232200
0.022849260	0.036267813	0.00068509862
0.022980748	0.036201617	0.00068727192
0.023112237	0.036870299	0.00068570123
0.023243726	0.036814552	0.00068214807
0.023375214	0.037692695	0.00069475438
0.023506703	0.037113550	0.00068506330
0.023638192	0.037854855	0.00069329961
0.023769680	0.039033098	0.00069844401
0.023901169	0.037548386	0.00068261080
0.024032658	0.036874518	0.00067977492
0.024164147	0.037605719	0.00067972495
0.024295635	0.037733764	0.00067583077
0.024427124	0.036706939	0.00066728750
0.024558613	0.036012099	0.00065533159
0.024690101	0.037538956	0.00067645746
0.024821590	0.036275945	0.00065859359
0.024953079	0.036764092	0.00065851918
0.025084567	0.036478791	0.00065631071
0.025216056	0.036513878	0.00065204436
0.025347545	0.035509626	0.00065101571
0.025479034	0.034807573	0.00063935786
0.025610522	0.035639474	0.00063833549
0.025742011	0.035982979	0.00064177829
0.025873500	0.036616436	0.00064622364
0.026004988	0.036275989	0.00064501252
0.026136477	0.035512630	0.00063447741
0.026267966	0.035105585	0.00062635791
0.026399454	0.036282313	0.00063918984
0.026530943	0.036398034	0.00063555465
0.026662432	0.036215583	0.00063620663
0.026793920	0.036744498	0.00063638995
0.026925409	0.034698887	0.00061808205
0.027056898	0.033560013	0.00061019542
0.027188387	0.035095456	0.00061399697
0.027319875	0.035300553	0.00062213479
0.027451364	0.034841164	0.00061288809
0.027582853	0.034845170	0.00061003171
0.027714341	0.035081181	0.00061132111
0.027845830	0.034167231	0.00059969129
0.027977319	0.034954667	0.00061124602
0.028108807	0.035247520	0.00060560346
0.028240296	0.036243009	0.00061309670
0.028371785	0.034332999	0.00059883263
0.028503274	0.034607654	0.00059961639
0.028634762	0.034318026	0.00059582924
0.028766251	0.034281436	0.00059473276
0.028897740	0.032190098	0.00057173583
0.029029228	0.033992591	0.00058950062
0.029160717	0.034366046	0.00059199793
0.029292206	0.033554892	0.00058271705
0.029423694	0.033321931	0.00058168415
0.029555183	0.033116188	0.00057180725
0.029686672	0.032927489	0.00057530382
0.029818161	0.032973286	0.00057462758
0.029949649	0.032677463	0.00056709482
0.030081138	0.032445267	0.00056743857
0.030212627	0.033485896	0.00057027981
0.030344115	0.032750720	0.00056620444
0.030475604	0.032430577	0.00056237723
0.030607093	0.033081197	0.00056482032
0.030738581	0.032179193	0.00055942736
0.030870070	0.032776585	0.00055824393
0.031001559	0.031768545	0.00054917613
0.031133048	0.032362952	0.00055759559
0.031264536	0.033187727	0.00055766062
0.031396025	0.032401840	0.00055411422
0.031527514	0.031948331	0.00054696933
0.031659002	0.031841014	0.00054357586
0.031790491	0.031984524	0.00054812046
0.031921980	0.032623478	0.00054962743
0.032053468	0.032921314	0.00055259589
0.032184957	0.032034887	0.00054010440
0.032316446	0.031964871	0.00053893488
0.032447935	0.031932392	0.00054354816
0.032579423	0.031321357	0.00053384835
0.032710912	0.031564561	0.00053726984
0.032842401	0.031236640	0.00053092644
0.032973889	0.031199002	0.00052714471
0.033105378	0.030947261	0.00052851331
0.033236867	0.031583588	0.00053035770
0.033368355	0.031213693	0.00053538714
0.033499844	0.031385132	0.00053638734
0.033631333	0.031553119	0.00053704283
0.033762822	0.030570464	0.00053581363
0.033894310	0.030863592	0.00053758246
0.034025799	0.030614856	0.00053546222
0.034157288	0.030049733	0.00053006754
0.034288776	0.029581622	0.00052792291
0.034420265	0.031295271	0.00054520357
0.034551754	0.029965930	0.00053132171
0.034683242	0.030367290	0.00053593086
0.034814731	0.030645904	0.00053577434
0.034946220	0.030008253	0.00053276390
0.035077708	0.029313160	0.00053119306
0.035209197	0.029777475	0.00053266297
0.035340686	0.030703211	0.00053583797
0.035472175	0.029257041	0.00053702298
0.035603663	0.028971338	0.00053674754
0.035735152	0.028758491	0.00054235099
0.035866641	0.029805235	0.00054709832
0.035998129	0.029546935	0.00054506427
0.036129618	0.029866382	0.00054914548
0.036261107	0.029036053	0.00054058246
0.036392595	0.028890819	0.00054834074
0.036524084	0.029274679	0.00054976748
0.036655573	0.029423430	0.00054551619
0.036787062	0.029029504	0.00054817126
0.036918550	0.029180200	0.00054546431
0.037050039	0.029280085	0.00055374534
0.037181528	0.029643005	0.00055024545
0.037313016	0.029140392	0.00054949104
0.037444505	0.029521654	0.00055339778
0.037575994	0.028970076	0.00054906822
0.037707482	0.029261041	0.00055639392
0.037838971	0.029501939	0.00055950348
0.037970460	0.029494682	0.00055527786
0.038101949	0.029276932	0.00055644427
0.038233437	0.029441989	0.00055170989
0.038364926	0.029452429	0.00054767562
0.038496415	0.029518828	0.00054731374
0.038627903	0.028648502	0.00053462380
0.038759392	0.029495307	0.00054461379
0.038890881	0.029184709	0.00053618576
0.039022369	0.028827220	0.00053510306
0.039153858	0.029618667	0.00053719289
0.039285347	0.029955218	0.00053606993
0.039416836	0.029724266	0.00053958539
0.039548324	0.029108185	0.00053116921
0.039679813	0.029233548	0.00052931683
0.039811302	0.029779364	0.00053539300
0.039942790	0.029500379	0.00053142347
0.040074279	0.028871647	0.00052845773
0.040205768	0.030146349	0.00053576990
0.040337256	0.029598766	0.00052862109
0.040468745	0.030063607	0.00053372407
0.040600234	0.029143444	0.00052320846
0.040731723	0.028615477	0.00052080848
0.040863211	0.029791334	0.00053182008
0.040994700	0.028949048	0.00051832416
0.041126189	0.028984073	0.00052396334
0.041257677	0.029333590	0.00052252180
0.041389166	0.028199433	0.00051324515
0.041520655	0.029587689	0.00052495129
0.041652143	0.029548797	0.00052231415
0.041783632	0.030012840	0.00052672588
0.041915121	0.029844850	0.00052327633
0.042046610	0.028775360	0.00051742285
0.042178098	0.029533469	0.00052050291
0.042309587	0.030108843	0.00052445914
0.042441076	0.028568599	0.00051176442
0.042572564	0.029349410	0.00051746876
0.042704053	0.029449709	0.00051460151
0.042835542	0.029501670	0.00051757580
0.042967030	0.029345338	0.00051502340
0.043098519	0.029697150	0.00051907694
0.043230008	0.030273334	0.00052237781
0.043361496	0.029997557	0.00051540214
0.043492985	0.029083315	0.00051298523
0.043624474	0.028610798	0.00050720473
0.043755963	0.030125697	0.00052125023
0.043887451	0.029435788	0.00051081334
0.044018940	0.029415739	0.00050994545
0.044150429	0.029455693	0.00051526114
0.044281917	0.028719400	0.00050452575
0.044413406	0.029024179	0.00051122106
0.044544895	0.029533261	0.00051018188
0.044676383	0.029619596	0.00051047919
0.044807872	0.029514070	0.00051069160
0.044939361	0.029783680	0.00051147617
0.045070850	0.029069152	0.00050612919
0.045202338	0.029137939	0.00050590152
0.045333827	0.029053008	0.00050106544
0.045465316	0.028958628	0.00050649137
0.045596804	0.029147075	0.00050407962
0.045728293	0.029069688	0.00050319823
0.045859782	0.028744460	0.00050120060
0.045991270	0.029822626	0.00050403838
0.046122759	0.029067493	0.00050376989
0.046254248	0.029612974	0.00051445866
0.046385737	0.029406936	0.00051424612
0.046517225	0.028696761	0.00051045094
0.046648714	0.029218518	0.00051747524
0.046780203	0.029188065	0.00052167423
0.046911691	0.029201547	0.00052200524
0.047043180	0.028900143	0.00051740106
0.047174669	0.029393190	0.00052421249
0.047306157	0.029633327	0.00052822338
0.047437646	0.030100984	0.00053363120
0.047569135	0.030231865	0.00053725363
0.047700624	0.029253331	0.00052492795
0.047832112	0.028648410	0.00052640602
0.047963601	0.029730638	0.00053183047
0.048095090	0.028907223	0.00053164861
0.048226578	0.029038319	0.00053196780
0.048358067	0.029403672	0.00053258420
0.048489556	0.030166471	0.00053818430
0.048621044	0.029230696	0.00053231943
0.048752533	0.029439189	0.00053974912
0.048884022	0.029622450	0.00053776477
0.049015511	0.029682152	0.00053681686
0.049146999	0.029178809	0.00053519089
0.049278488	0.029787314	0.00054166751
0.049409977	0.029047536	0.00053812639
0.049541465	0.029045752	0.00053512024
0.049672954	0.030204688	0.00054773008
0.049804443	0.029259267	0.00053858546
0.049935931	0.029313529	0.00054094194
0.050067420	0.029561499	0.00054494690
0.050198909	0.029477107	0.00054378309
0.050330398	0.029754011	0.00054627883
0.050461886	0.029776196	0.00054442796
0.050593375	0.029133544	0.00054111946
0.050724864	0.030000358	0.00054943456
0.050856352	0.029893737	0.00055059787
0.050987841	0.029903572	0.00054719939
0.051119330	0.030523203	0.00055431041
0.051250818	0.030505639	0.00055596880
0.051382307	0.028681093	0.00054172900
0.051513796	0.029657673	0.00054752258
0.051645284	0.029270955	0.00054301156
0.051776773	0.030767923	0.00055537572
0.051908262	0.029754039	0.00055028070
0.052039751	0.028744570	0.00054246957
0.052171239	0.029226051	0.00054658348
0.052302728	0.029311344	0.00055246668
0.052434217	0.029344635	0.00054889825
0.052565705	0.029274648	0.00054938100
0.052697194	0.029598997	0.00055048145
0.052828683	0.029731739	0.00055365637
0.052960171	0.029211548	0.00054895146
0.053091660	0.030121698	0.00055310698
0.053223149	0.028931835	0.00054676273
0.053354638	0.028994395	0.00054798230
0.053486126	0.029206200	0.00055075545
0.053617615	0.030084656	0.00055644035
0.053749104	0.029300168	0.00054907403
0.053880592	0.029257823	0.00054802734
0.054012081	0.029685947	0.00055688219
0.054143570	0.029446118	0.00055539669
0.054275058	0.028524441	0.00054338814
0.054406547	0.029228227	0.00054883008
0.054538036	0.029738589	0.00055812996
0.054669525	0.029264792	0.00054932077
0.054801013	0.030092351	0.00056209939
0.054932502	0.029058263	0.00055165946
0.055063991	0.029576510	0.00055320135
0.055195479	0.029170586	0.00055439873
0.055326968	0.030387729	0.00056141725
0.055458457	0.029619300	0.00055984668
0.055589945	0.029231545	0.00055336692
0.055721434	0.028733111	0.00054772402
0.055852923	0.028919425	0.00055642746
0.055984412	0.029245376	0.00055668209
0.056115900	0.029517622	0.00055490218
0.056247389	0.030512641	0.00056770692
0.056378878	0.029203207	0.00055198194
0.056510366	0.028837800	0.00055503479
0.056641855	0.029587409	0.00055776919
0.056773344	0.028987914	0.00055468819
0.056904832	0.029774668	0.00056255089
0.057036321	0.029588990	0.00055705332
0.057167810	0.029523211	0.00055799577
0.057299299	0.029040926	0.00055374405
0.057430787	0.028644598	0.00054801064
0.057562276	0.030325601	0.00056730384
0.057693765	0.028426658	0.00054271149
0.057825253	0.028460168	0.00054910791
0.057956742	0.030342989	0.00056581566
0.058088231	0.029190005	0.00055440090
0.058219719	0.028949677	0.00055328070
0.058351208	0.029593663	0.00055295848
0.058482697	0.029663233	0.00055717900
0.058614186	0.028946467	0.00055378691
0.058745674	0.030263039	0.00055618836
0.058877163	0.029496663	0.00055298005
0.059008652	0.029092645	0.00054517602
0.059140140	0.028885555	0.00054672755
0.059271629	0.029551121	0.00055191238
0.059403118	0.029933646	0.00055123363
0.059534606	0.029377085	0.00055203622
0.059666095	0.029393248	0.00054381611
0.059797584	0.028570818	0.00053936623
0.059929072	0.029681517	0.00055109449
0.060060561	0.029485902	0.00054437949
0.060192050	0.028598565	0.00054177893
0.060323539	0.028812244	0.00053853046
0.060455027	0.030916921	0.00055751001
0.060586516	0.029360974	0.00054688283
0.060718005	0.029789172	0.00054718407
0.060849493	0.030441267	0.00055197741
0.060980982	0.028785486	0.00053915967
0.061112471	0.029138220	0.00054033135
0.061243959	0.029296864	0.00054871232
0.061375448	0.029412736	0.00053990022
0.061506937	0.029417328	0.00054484242
0.061638426	0.029106950	0.00054026849
0.061769914	0.028099396	0.00053149130
0.061901403	0.027680575	0.00053232909
0.062032892	0.028457302	0.00053043296
0.062164380	0.029147933	0.00054177613
0.062295869	0.029244960	0.00054084536
0.062427358	0.030296076	0.00054806068
0.062558846	0.029069541	0.00054329317
0.062690335	0.029561833	0.00054000821
0.062821824	0.029120231	0.00053794556
0.062953313	0.029022414	0.00053779930
0.063084801	0.028431046	0.00053125194
0.063216290	0.029052864	0.00054118896
0.063347779	0.028307713	0.00053099822
0.063479267	0.029414090	0.00053645216
0.063610756	0.029736072	0.00054400819
0.063742245	0.029914684	0.00054280213
0.063873733	0.029409677	0.00054311733
0.064005222	0.029540234	0.00053953106
0.064136711	0.029250244	0.00053752651
0.064268200	0.030059193	0.00054162904
0.064399688	0.029686390	0.00053874829
0.064531177	0.029379010	0.00054061456
0.064662666	0.029144629	0.00053668362
0.064794154	0.028893433	0.00053278336
0.064925643	0.029289444	0.00053694805
0.065057132	0.029993532	0.00054282747
0.065188620	0.028969400	0.00053475869
0.065320109	0.029718944	0.00053756077
0.065451598	0.028431296	0.00052758874
0.065583087	0.029260109	0.00053650326
0.065714575	0.029921150	0.00053737228
0.065846064	0.029908699	0.00054101345
0.065977553	0.028438659	0.00052778316
0.066109041	0.028786308	0.00052748126
0.066240530	0.029405068	0.00053613027
0.066372019	0.028788619	0.00052802710
0.066503507	0.029455062	0.00053644390
0.066634996	0.028611476	0.00052541906
0.066766485	0.028762838	0.00052871672
0.066897973	0.028410063	0.00052628328
0.067029462	0.028883891	0.00053028644
0.067160951	0.029219008	0.00053471169
0.067292440	0.028821418	0.00052706155
0.067423928	0.028242243	0.00051949103
0.067555417	0.028846800	0.00052972798
0.067686906	0.029053753	0.00052993384
0.067818394	0.029186047	0.00053095999
0.067949883	0.029496154	0.00053110096
0.068081372	0.029460439	0.00053083286
0.068212860	0.029223432	0.00052941496
0.068344349	0.028227953	0.00052186252
0.068475838	0.029041666	0.00052899526
0.068607327	0.028584823	0.00052399694
0.068738815	0.029449207	0.00052802410
0.068870304	0.028833183	0.00052689530
0.069001793	0.028719516	0.00052411446
0.069133281	0.030243462	0.00053436788
0.069264770	0.028635193	0.00052596251
0.069396259	0.029044020	0.00052182352
0.069527747	0.029217431	0.00052818271
0.069659236	0.029340200	0.00052790474
0.069790725	0.030220777	0.00053403837
0.069922214	0.029961097	0.00053405904
0.070053702	0.028591619	0.00051791959
0.070185191	0.028881380	0.00052436387
0.070316680	0.028001569	0.00051446342
0.070448168	0.028711382	0.00052225698
0.070579657	0.028399072	0.00052001812
0.070711146	0.028945445	0.00051922312
0.070842634	0.028616039	0.00052039645
0.070974123	0.028148719	0.00051635992
0.071105612	0.028473231	0.00051725002
0.071237101	0.028191790	0.00051671924
0.071368589	0.027826065	0.00051008989
0.071500078	0.028099677	0.00051596037
0.071631567	0.028968742	0.00052186071
0.071763055	0.028159741	0.00051476265
0.071894544	0.028288891	0.00051524915
0.072026033	0.028188744	0.00051214307
0.072157521	0.028217190	0.00051760742
0.072289010	0.028912415	0.00051849310
0.072420499	0.028362907	0.00051330763
0.072551988	0.028238338	0.00051283715
0.072683476	0.028785535	0.00051507742
0.072814965	0.028338618	0.00051444717
0.072946454	0.027917999	0.00051140194
0.073077942	0.027455022	0.00050350819
0.073209431	0.027906958	0.00051156176
0.073340920	0.027890873	0.00050716079
0.073472408	0.028436468	0.00051322774
0.073603897	0.027771793	0.00051058574
0.073735386	0.027353618	0.00050274443
0.073866875	0.027326604	0.00050393227
0.073998363	0.027927810	0.00050827805
0.074129852	0.028019340	0.00050936233
0.074261341	0.026645069	0.00050223591
0.074392829	0.026901996	0.00049847016
0.074524318	0.027470296	0.00050516858
0.074655807	0.028266011	0.00050770273
0.074787295	0.028197979	0.00050964025
0.074918784	0.027266027	0.00050320682
0.075050273	0.026182204	0.00049315211
0.075181761	0.027428134	0.00050081235
0.075313250	0.026528318	0.00049678583
0.075444739	0.027046835	0.00050043144
0.075576228	0.026955376	0.00050022944
0.075707716	0.027312708	0.00050020983
0.075839205	0.027348678	0.00050123042
0.075970694	0.027692691	0.00050306995
0.076102182	0.026794972	0.00049420843
0.076233671	0.026755698	0.00049830165
0.076365160	0.026011003	0.00048751144
0.076496648	0.026692390	0.00049499655
0.076628137	0.027058667	0.00049824884
0.076759626	0.027126453	0.00049489827
0.076891115	0.027314771	0.00049893771
0.077022603	0.026868385	0.00049441960
0.077154092	0.027332338	0.00049741940
0.077285581	0.027306165	0.00050021568
0.077417069	0.026989328	0.00049467702
0.077548558	0.026825735	0.00049613391
0.077680047	0.026546539	0.00048927283
0.077811535	0.026754852	0.00049172415
0.077943024	0.026132764	0.00048869617
0.078074513	0.027010012	0.00049343124
0.078206002	0.027604918	0.00050049886
0.078337490	0.026865702	0.00049138206
0.078468979	0.026923463	0.00049117183
0.078600468	0.027204952	0.00049620014
0.078731956	0.026583686	0.00048828088
0.078863445	0.026233641	0.00048786870
0.078994934	0.026421684	0.00048697558
0.079126422	0.026728522	0.00049029440
0.079257911	0.026739196	0.00048957660
0.079389400	0.026663131	0.00048775830
0.079520889	0.025973871	0.00048320434
0.079652377	0.026787959	0.00048985562
0.079783866	0.027080893	0.00049161124
0.079915355	0.026299636	0.00048734397
0.080046843	0.026698438	0.00048666831
0.080178332	0.025803098	0.00048168437
0.080309821	0.026753402	0.00049165616
0.080441309	0.026886496	0.00048639033
0.080572798	0.026505975	0.00048687900
0.080704287	0.026359382	0.00048605627
0.080835776	0.026523836	0.00048607891
0.080967264	0.026287411	0.00048725628
0.081098753	0.026941255	0.00048506728
0.081230242	0.027169592	0.00049025737
0.081361730	0.026586681	0.00048551840
0.081493219	0.026769612	0.00048720666
0.081624708	0.026315630	0.00048427475
0.081756196	0.026709220	0.00048138632
0.081887685	0.026220597	0.00048264427
0.082019174	0.025935485	0.00048088233
0.082150663	0.026219134	0.00048203900
0.082282151	0.025676962	0.00047677702
0.082413640	0.026187774	0.00047809802
0.082545129	0.026523272	0.00048226512
0.082676617	0.027014702	0.00048794047
0.082808106	0.025908506	0.00047801988
0.082939595	0.027030241	0.00048770241
0.083071083	0.026633105	0.00048023150
0.083202572	0.027160868	0.00048669750
0.083334061	0.026461233	0.00048369962
0.083465549	0.026434392	0.00047801163
0.083597038	0.026798792	0.00048609986
0.083728527	0.026926763	0.00048074373
0.083860016	0.026287766	0.00048106140
0.083991504	0.025767406	0.00047622923
0.084122993	0.025889138	0.00047498426
0.084254482	0.025899290	0.00047694234
0.084385970	0.025676507	0.00047372655
0.084517459	0.027204740	0.00048436178
0.084648948	0.026219982	0.00047860079
0.084780436	0.026307682	0.00047621166
0.084911925	0.027006936	0.00048367741
0.085043414	0.026461522	0.00047621240
0.085174903	0.026114659	0.00047423508
0.085306391	0.027114298	0.00048511095
0.085437880	0.027576212	0.00048527176
0.085569369	0.026212462	0.00047557755
0.085700857	0.025853595	0.00047123346
0.085832346	0.026598051	0.00047787615
0.085963835	0.026428621	0.00047909788
0.086095323	0.027140293	0.00048048725
0.086226812	0.025797357	0.00047028843
0.086358301	0.025700466	0.00046938444
0.086489790	0.026312666	0.00047430234
0.086621278	0.026507612	0.00047656645
0.086752767	0.026583008	0.00047564570
0.086884256	0.025604194	0.00046705905
0.087015744	0.025740726	0.00047039895
0.087147233	0.025836491	0.00046986663
0.087278722	0.025781911	0.00047255836
0.087410210	0.025875997	0.00046896862
0.087541699	0.026737456	0.00047513281
0.087673188	0.026632536	0.00047644763
0.087804677	0.026231172	0.00047106195
0.087936165	0.025997012	0.00047145841
0.088067654	0.026035878	0.00047032943
0.088199143	0.025384052	0.00046306447
0.088330631	0.025572247	0.00046656205
0.088462120	0.024531222	0.00045630073
0.088593609	0.025187139	0.00046538837
0.088725097	0.024864313	0.00045926245
0.088856586	0.026117983	0.00046721588
0.088988075	0.025580614	0.00046878864
0.089119564	0.025818180	0.00046581528
0.089251052	0.025620744	0.00046774969
0.089382541	0.026703931	0.00047438081
0.089514030	0.025055026	0.00046062733
0.089645518	0.026242888	0.00046686782
0.089777007	0.025519212	0.00046103785
0.089908496	0.025429811	0.00046600726
0.090039984	0.025306058	0.00046241766
0.090171473	0.025200991	0.00045906826
0.090302962	0.025905971	0.00046638409
0.090434451	0.025097498	0.00045896866
0.090565939	0.025178690	0.00046182088
0.090697428	0.025605480	0.00046334074
0.090828917	0.026500201	0.00046561065
0.090960405	0.024816353	0.00045745835
0.091091894	0.025738438	0.00046219959
0.091223383	0.025929163	0.00046677646
0.091354871	0.025020420	0.00045932714
0.091486360	0.025417442	0.00046806190
0.091617849	0.025885822	0.00047793664
0.091749337	0.025147945	0.00047598099
0.091880826	0.025260096	0.00047887377
0.092012315	0.026294840	0.00049231815
0.092143804	0.025145268	0.00048264547
0.092275292	0.024889274	0.00048225235
0.092406781	0.025229486	0.00048845857
0.092538270	0.025420651	0.00049378476
0.092669758	0.024982233	0.00049222828
0.092801247	0.025279789	0.00047955807
0.092932736	0.025172833	0.00048034099
0.093064224	0.025341927	0.00047866158
0.093195713	0.024867354	0.00047249592
0.093327202	0.025620253	0.00047770116
0.093458691	0.024144851	0.00045922703
0.093590179	0.025537555	0.00047571781
0.093721668	0.025670036	0.00047495319
0.093853157	0.025310065	0.00047034373
0.093984645	0.025523485	0.00047102252
0.094116134	0.024295212	0.00045828071
0.094247623	0.024782505	0.00046208098
0.094379111	0.024779805	0.00046353904
0.094510600	0.025556806	0.00046828641
0.094642089	0.025605236	0.00046839105
0.094773578	0.025313064	0.00046228214
0.094905066	0.024986714	0.00046362929
0.095036555	0.024720947	0.00046471381
0.095168044	0.024975666	0.00045934882
0.095299532	0.024642070	0.00045897742
0.095431021	0.025111986	0.00046006676
0.095562510	0.024080523	0.00045382511
0.095693998	0.024607698	0.00046081400
0.095825487	0.023838437	0.00044724587
0.095956976	0.024399149	0.00045693801
0.096088465	0.024640165	0.00045392387
0.096219953	0.024532433	0.00045768746
0.096351442	0.023700994	0.00045061930
0.096482931	0.024291483	0.00045242385
0.096614419	0.024905284	0.00045412620
0.096745908	0.024565520	0.00045465419
0.096877397	0.024465314	0.00045194305
0.097008885	0.023253837	0.00044593625
0.097140374	0.023947040	0.00044785030
0.097271863	0.025001286	0.00045507007
0.097403352	0.024696388	0.00045285747
0.097534840	0.025168196	0.00045616079
0.097666329	0.024694412	0.00045474022
0.097797818	0.024536921	0.00044755339
0.097929306	0.023989480	0.00044594026
0.098060795	0.024691403	0.00045008284
0.098192284	0.024563087	0.00044722172
0.098323772	0.024883288	0.00045232256
0.098455261	0.024113676	0.00044327453
0.098586750	0.024353388	0.00044132980
0.098718239	0.024412472	0.00044323031
0.098849727	0.024265139	0.00044196341
0.098981216	0.024505565	0.00044351193
0.099112705	0.024392136	0.00044083488
0.099244193	0.023877819	0.00043762850
0.099375682	0.023886840	0.00043859836
0.099507171	0.024572786	0.00044236551
0.099638659	0.024812008	0.00044778485
0.099770148	0.024240575	0.00044167184
0.099901637	0.024012059	0.00043744060
0.10003313	0.024247380	0.00044216573
0.10016461	0.024663470	0.00044456237
0.10029610	0.024268507	0.00044374670
0.10042759	0.023924842	0.00044015128
0.10055908	0.024583475	0.00044347902
0.10069057	0.024367194	0.00044248410
0.10082206	0.023806173	0.00043864854
0.10095355	0.025345558	0.00045196297
0.10108504	0.023868453	0.00043762075
0.10121652	0.024644916	0.00044229727
0.10134801	0.024167317	0.00044029247
0.10147950	0.023184351	0.00043214139
0.10161099	0.024193033	0.00043933728
0.10174248	0.024272254	0.00044204105
0.10187397	0.023825279	0.00043319968
0.10200546	0.023897446	0.00043833311
0.10213694	0.024435243	0.00043900098
0.10226843	0.023652387	0.00043625647
0.10239992	0.023942456	0.00043712693
0.10253141	0.024544000	0.00043482976
0.10266290	0.024217942	0.00043976532
0.10279439	0.024444024	0.00043856446
0.10292588	0.023978777	0.00043784877
0.10305737	0.024209903	0.00043635531
0.10318885	0.023188476	0.00042852997
0.10332034	0.024262855	0.00043831189
0.10345183	0.024101238	0.00043331152
0.10358332	0.024390271	0.00043786275
0.10371481	0.023639092	0.00043014315
0.10384630	0.024427882	0.00043802740
0.10397779	0.022855599	0.00042624864
0.10410928	0.024346522	0.00043859540
0.10424076	0.023625074	0.00043148608
0.10437225	0.024514420	0.00043610619
0.10450374	0.024087204	0.00043215562
0.10463523	0.023552260	0.00043154862
0.10476672	0.024118575	0.00043542336
0.10489821	0.023334121	0.00042844688
0.10502970	0.023936538	0.00043098935
0.10516118	0.023692645	0.00042918584
0.10529267	0.024767737	0.00044051989
0.10542416	0.024328999	0.00043471389
0.10555565	0.025410736	0.00044141905
0.10568714	0.024209803	0.00043236791
0.10581863	0.024224988	0.00043274194
0.10595012	0.024257653	0.00043204946
0.10608161	0.023964170	0.00043353930
0.10621309	0.023767576	0.00042876944
0.10634458	0.023456922	0.00042556107
0.10647607	0.024009747	0.00043049727
0.10660756	0.023458008	0.00042531249
0.10673905	0.024375376	0.00043402664
0.10687054	0.024353647	0.00043563915
0.10700203	0.023941831	0.00044003038
0.10713352	0.024369109	0.00044560605
0.10726500	0.023407422	0.00044283786
0.10739649	0.024591677	0.00045821475
0.10752798	0.023925408	0.00045042241
0.10765947	0.023910328	0.00045408644
0.10779096	0.022927854	0.00044871086
0.10792245	0.023713252	0.00045756002
0.10805394	0.023953849	0.00046120376
0.10818542	0.023234758	0.00045186000
0.10831691	0.023491254	0.00046139524
0.10844840	0.024319052	0.00046578543
0.10857989	0.024338732	0.00046916430
0.10871138	0.024579346	0.00047569977
0.10884287	0.023915062	0.00046655572
0.10897436	0.024128870	0.00046994409
0.10910585	0.023780257	0.00047110293
0.10923733	0.024406528	0.00047187715
0.10936882	0.023431634	0.00047267969
0.10950031	0.023801289	0.00047261712
0.10963180	0.024120885	0.00047868189
0.10976329	0.023592845	0.00047390950
0.10989478	0.024361392	0.00048267948
0.11002627	0.023945627	0.00048484494
0.11015776	0.023571328	0.00047668656
0.11028924	0.023756082	0.00047926085
0.11042073	0.024778132	0.00049557872
0.11055222	0.023512501	0.00047825190
0.11068371	0.023552044	0.00048255592
0.11081520	0.024338714	0.00048691103
0.11094669	0.024405329	0.00048874292
0.11107818	0.023866813	0.00049032176
0.11120966	0.024893046	0.00049569780
0.11134115	0.023333810	0.00048570210
0.11147264	0.024422361	0.00049183920
0.11160413	0.024261915	0.00049068914
0.11173562	0.024157183	0.00049870020
0.11186711	0.024154962	0.00048125924
0.11199860	0.024107954	0.00048016954
0.11213009	0.024480488	0.00047531094
0.11226157	0.023630058	0.00046634008
0.11239306	0.023532500	0.00046348864
0.11252455	0.023157934	0.00046197982
0.11265604	0.023642875	0.00046556164
0.11278753	0.023480038	0.00045728261
0.11291902	0.022889049	0.00045160021
0.11305051	0.023752934	0.00046170747
0.11318200	0.023823748	0.00045712432
0.11331348	0.023671541	0.00045743179
0.11344497	0.023468459	0.00045462163
0.11357646	0.023293451	0.00044843677
0.11370795	0.023483508	0.00045149508
0.11383944	0.024504976	0.00045958332
0.11397093	0.024307039	0.00045665249
0.11410242	0.024709723	0.00045896194
0.11423390	0.023364000	0.00044282535
0.11436539	0.023471823	0.00045101999
0.11449688	0.023612401	0.00044555028
0.11462837	0.023869087	0.00045151208
0.11475986	0.024125800	0.00044878963
0.11489135	0.023615408	0.00044228519
0.11502284	0.025031490	0.00045778133
0.11515433	0.023829366	0.00044454189
0.11528581	0.024188278	0.00044962493
0.11541730	0.023550202	0.00044229133
0.11554879	0.023907463	0.00044431771
0.11568028	0.024668229	0.00045240020
0.11581177	0.024236336	0.00044656319
0.11594326	0.023477582	0.00044236214
0.11607475	0.023764156	0.00044242639
0.11620624	0.023634829	0.00043859605
0.11633772	0.023742530	0.00044294781
0.11646921	0.023203124	0.00043796823
0.11660070	0.024330936	0.00044527457
0.11673219	0.022923313	0.00043218852
0.11686368	0.024448478	0.00044232150
0.11699517	0.023818614	0.00043719424
0.11712666	0.024560439	0.00044364177
0.11725814	0.024367234	0.00043983458
0.11738963	0.024026439	0.00043733776
0.11752112	0.023569472	0.00043177130
0.11765261	0.023577239	0.00043355901
0.11778410	0.024154449	0.00043834765
0.11791559	0.024008614	0.00043530420
0.11804708	0.023790883	0.00043177212
0.11817857	0.023434692	0.00043097603
0.11831005	0.023851710	0.00043073498
0.11844154	0.024134287	0.00043532882
0.11857303	0.024009422	0.00043081916
0.11870452	0.022734922	0.00042293667
0.11883601	0.023739178	0.00043012440
0.11896750	0.023620934	0.00042773838
0.11909899	0.024055056	0.00043085462
0.11923048	0.023771078	0.00042317496
0.11936196	0.024132147	0.00043002165
0.11949345	0.023908594	0.00042512006
0.11962494	0.023484756	0.00042161682
0.11975643	0.023492746	0.00042485616
0.11988792	0.024508876	0.00042704310
0.12001941	0.023476898	0.00042191638
0.12015090	0.023700626	0.00042134704
0.12028239	0.024638575	0.00042934675
0.12041387	0.023628984	0.00042112003
0.12054536	0.023672055	0.00041814517
0.12067685	0.023077139	0.00041653922
0.12080834	0.022885457	0.00041560909
0.12093983	0.024725241	0.00042370964
0.12107132	0.023986071	0.00042400151
0.12120281	0.023866047	0.00042030530
0.12133429	0.023558319	0.00041620983
0.12146578	0.023070531	0.00041507287
0.12159727	0.023663520	0.00041512480
0.12172876	0.023975130	0.00042080355
0.12186025	0.023604311	0.00041413131
0.12199174	0.024498946	0.00042240227
0.12212323	0.023889208	0.00041874645
0.12225472	0.023611905	0.00041452769
0.12238620	0.023157733	0.00041543669
0.12251769	0.024123043	0.00041755461
0.12264918	0.023579634	0.00041600250
0.12278067	0.024221326	0.00042115351
0.12291216	0.024137691	0.00041919663
0.12304365	0.023836024	0.00041773534
0.12317514	0.023397490	0.00041182884
0.12330663	0.022740397	0.00040932278
0.12343811	0.023569583	0.00041671314
0.12356960	0.023887304	0.00041436738
0.12370109	0.023514618	0.00041312781
0.12383258	0.023115371	0.00040994343
0.12396407	0.024054552	0.00041338598
0.12409556	0.023492149	0.00041578525
0.12422705	0.023669371	0.00041286943
0.12435853	0.023606089	0.00041507652
0.12449002	0.023809569	0.00041371929
0.12462151	0.023984497	0.00041701879
0.12475300	0.023595505	0.00041313800
0.12488449	0.024000064	0.00041367039
0.12501598	0.023990645	0.00041721164
0.12514747	0.023890762	0.00041275646
0.12527896	0.023625634	0.00041096237
0.12541044	0.023929805	0.00041459353
0.12554193	0.023753341	0.00041175529
0.12567342	0.023743128	0.00041201634
0.12580491	0.023599167	0.00041223476
0.12593640	0.024633355	0.00041589595
0.12606789	0.023968022	0.00041404486
0.12619938	0.023183626	0.00040669584
0.12633087	0.024255980	0.00041546210
0.12646235	0.023572192	0.00041091406
0.12659384	0.024449308	0.00041211830
0.12672533	0.024345300	0.00041611508
0.12685682	0.023908149	0.00040934289
0.12698831	0.023552558	0.00040922623
0.12711980	0.023980040	0.00041043631
0.12725129	0.023772217	0.00040934051
0.12738277	0.024150303	0.00041393775
0.12751426	0.023425027	0.00040736091
0.12764575	0.023779610	0.00040804365
0.12777724	0.024190973	0.00041029317
0.12790873	0.023744403	0.00040939622
0.12804022	0.023405211	0.00040855858
0.12817171	0.023162288	0.00040456601
0.12830320	0.023442069	0.00040619370
0.12843468	0.024310562	0.00041158738
0.12856617	0.023475863	0.00040605298
0.12869766	0.023014582	0.00040331048
0.12882915	0.023488482	0.00040773742
0.12896064	0.023316743	0.00040371578
0.12909213	0.023667681	0.00040580134
0.12922362	0.024575961	0.00041103688
0.12935511	0.023855141	0.00040943216
0.12948659	0.023909523	0.00040896733
0.12961808	0.023676696	0.00040519515
0.12974957	0.024134059	0.00040862527
0.12988106	0.023792674	0.00040580405
0.13001255	0.023509469	0.00040600390
0.13014404	0.023708578	0.00040708059
0.13027553	0.023730218	0.00040474146
0.13040701	0.023622034	0.00040474194
0.13053850	0.023447404	0.00040437765
0.13066999	0.023610373	0.00040389122
0.13080148	0.023885534	0.00040758427
0.13093297	0.024129235	0.00040585920
0.13106446	0.023801259	0.00040540051
0.13119595	0.023500234	0.00040254285
0.13132744	0.025150937	0.00041405776
0.13145892	0.024414870	0.00040979701
0.13159041	0.024241776	0.00040645914
0.13172190	0.023350074	0.00040046799
0.13185339	0.024044063	0.00040609233
0.13198488	0.023145771	0.00039971748
0.13211637	0.023457070	0.00040269726
0.13224786	0.023211974	0.00039732489
0.13237935	0.023398469	0.00040001814
0.13251083	0.024400793	0.00040758922
0.13264232	0.024673269	0.00040895534
0.13277381	0.023638904	0.00040290127
0.13290530	0.023665964	0.00039980737
0.13303679	0.023740584	0.00040379029
0.13316828	0.023613652	0.00040364889
0.13329977	0.023493783	0.00039748715
0.13343125	0.023293355	0.00040167761
0.13356274	0.023267700	0.00039628275
0.13369423	0.023767458	0.00040107531
0.13382572	0.023832713	0.00040427819
0.13395721	0.023576961	0.00039971388
0.13408870	0.023336212	0.00039839854
0.13422019	0.023849345	0.00039936810
0.13435168	0.023848879	0.00040019904
0.13448316	0.023294535	0.00039920057
0.13461465	0.023541594	0.00039754527
0.13474614	0.022973295	0.00039692207
0.13487763	0.023806138	0.00040034604
0.13500912	0.023090794	0.00039506404
0.13514061	0.024304831	0.00040509571
0.13527210	0.023124501	0.00039723553
0.13540359	0.022715183	0.00039414765
0.13553507	0.024060478	0.00040170462
0.13566656	0.023890368	0.00039880104
0.13579805	0.023884636	0.00040078757
0.13592954	0.023388873	0.00039526196
0.13606103	0.023823293	0.00040123085
0.13619252	0.023402321	0.00039612575
0.13632401	0.023193856	0.00039395227
0.13645549	0.023171981	0.00039612506
0.13658698	0.023486542	0.00039579760
0.13671847	0.023815486	0.00039837134
0.13684996	0.023634307	0.00039746375
0.13698145	0.023644946	0.00039594535
0.13711294	0.024472986	0.00040257381
0.13724443	0.023826170	0.00039917717
0.13737592	0.023888993	0.00039688908
0.13750740	0.023752135	0.00040038063
0.13763889	0.023411380	0.00039332884
0.13777038	0.024289229	0.00040115984
0.13790187	0.023596899	0.00039387324
0.13803336	0.024104937	0.00039789748
0.13816485	0.023655554	0.00039556871
0.13829634	0.024651497	0.00039982561
0.13842783	0.023270464	0.00039414380
0.13855931	0.024216422	0.00039987028
0.13869080	0.023518718	0.00039416848
0.13882229	0.023421658	0.00039347154
0.13895378	0.024732371	0.00040061567
0.13908527	0.023640862	0.00039501238
0.13921676	0.023833496	0.00039641132
0.13934825	0.024103572	0.00039848290
0.13947973	0.023650108	0.00039343076
0.13961122	0.023329116	0.00038925944
0.13974271	0.023555249	0.00039310717
0.13987420	0.023094242	0.00039163163
0.14000569	0.022832857	0.00038615083
0.14013718	0.023143636	0.00038973062
0.14026867	0.022729500	0.00038829050
0.14040016	0.023795672	0.00039626760
0.14053164	0.023563716	0.00039520711
0.14066313	0.023731819	0.00039078033
0.14079462	0.023160512	0.00038937395
0.14092611	0.023540100	0.00039123659
0.14105760	0.023422452	0.00039096055
0.14118909	0.023833876	0.00039459389
0.14132058	0.023847106	0.00038929509
0.14145207	0.023454874	0.00039024129
0.14158355	0.023146692	0.00038734755
0.14171504	0.023999755	0.00039241597
0.14184653	0.024474564	0.00039634310
0.14197802	0.023628718	0.00038911992
0.14210951	0.023098166	0.00038581800
0.14224100	0.023276213	0.00038661972
0.14237249	0.023879428	0.00038965815
0.14250398	0.023495683	0.00039151587
0.14263546	0.023418764	0.00038680745
0.14276695	0.024307160	0.00039412391
0.14289844	0.023928685	0.00039064796
0.14302993	0.023446809	0.00038777719
0.14316142	0.023894885	0.00039149486
0.14329291	0.023987863	0.00038985876
0.14342440	0.024269114	0.00039268839
0.14355588	0.023498153	0.00038854502
0.14368737	0.022807788	0.00038374885
0.14381886	0.023711869	0.00038948570
0.14395035	0.023484914	0.00038475667
0.14408184	0.023579515	0.00038672623
0.14421333	0.022923960	0.00038376804
0.14434482	0.023352327	0.00038584793
0.14447631	0.023757098	0.00038988108
0.14460779	0.023375775	0.00038518388
0.14473928	0.023931259	0.00038977217
0.14487077	0.023288228	0.00038782156
0.14500226	0.023676765	0.00038810065
0.14513375	0.024006862	0.00039181675
0.14526524	0.023958982	0.00038795757
0.14539673	0.023298402	0.00038413141
0.14552822	0.023344859	0.00038647498
0.14565970	0.022973119	0.00038118067
0.14579119	0.023348457	0.00038589198
0.14592268	0.024339783	0.00039149411
0.14605417	0.024174676	0.00038963417
0.14618566	0.023989846	0.00038935126
0.14631715	0.024321427	0.00038778274
0.14644864	0.024046455	0.00038861477
0.14658012	0.024048673	0.00038747954
0.14671161	0.022697116	0.00038090772
0.14684310	0.023816454	0.00038873616
0.14697459	0.023363201	0.00038338281
0.14710608	0.022948684	0.00038181174
0.14723757	0.023867268	0.00038783309
0.14736906	0.023688054	0.00038500062
0.14750055	0.024067802	0.00038831996
0.14763203	0.023932926	0.00038569108
0.14776352	0.023627382	0.00038456952
0.14789501	0.023964985	0.00038726176
0.14802650	0.024204875	0.00038566071
0.14815799	0.024161771	0.00038910452
0.14828948	0.023333419	0.00038134413
0.14842097	0.023896378	0.00038687230
0.14855246	0.023306810	0.00038101843
0.14868394	0.023307015	0.00038012697
0.14881543	0.023554573	0.00038370976
0.14894692	0.023735489	0.00038492017
0.14907841	0.023378863	0.00038255776
0.14920990	0.023675685	0.00038242900
0.14934139	0.023228699	0.00038046368
0.14947288	0.022828908	0.00037914496
0.14960436	0.023265567	0.00037989804
0.14973585	0.023645044	0.00038251912
0.14986734	0.022911689	0.00037828319
0.14999883	0.023488982	0.00038048269
0.15013032	0.023269682	0.00038117640
0.15026181	0.023229227	0.00037989462
0.15039330	0.024191580	0.00038591034
0.15052479	0.023564148	0.00038277849
0.15065627	0.023803002	0.00038159094
0.15078776	0.023227965	0.00038119665
0.15091925	0.024103209	0.00038438472
0.15105074	0.023678395	0.00038155140
0.15118223	0.023781071	0.00038218561
0.15131372	0.023633390	0.00038159392
0.15144521	0.023406261	0.00037926998
0.15157670	0.023876240	0.00038273299
0.15170818	0.023937988	0.00038188006
0.15183967	0.023532974	0.00038046179
0.15197116	0.023408082	0.00037981648
0.15210265	0.023123825	0.00037646527
0.15223414	0.023845505	0.00038079888
0.15236563	0.023527413	0.00037892223
0.15249712	0.023607510	0.00038059047
0.15262860	0.023355796	0.00037925501
0.15276009	0.023164750	0.00037789369
0.15289158	0.023365707	0.00037849195
0.15302307	0.023908841	0.00038070782
0.15315456	0.023742919	0.00038025663
0.15328605	0.023400001	0.00037900593
0.15341754	0.023313984	0.00037916604
0.15354903	0.023947851	0.00038102782
0.15368051	0.023159977	0.00037562908
0.15381200	0.023206325	0.00037642053
0.15394349	0.023484734	0.00037963700
0.15407498	0.023075855	0.00037596619
0.15420647	0.023122696	0.00037421845
0.15433796	0.023605936	0.00037827469
0.15446945	0.023358384	0.00037561090
0.15460094	0.022608638	0.00037331223
0.15473242	0.022687370	0.00037245843
0.15486391	0.023229636	0.00037420965
0.15499540	0.023733286	0.00037709050
0.15512689	0.024366430	0.00038268207
0.15525838	0.023574513	0.00037720940
0.15538987	0.023233970	0.00037401742
0.15552136	0.023421960	0.00037627887
0.15565284	0.024136938	0.00037911859
0.15578433	0.023685252	0.00037737917
0.15591582	0.023853257	0.00037872712
0.15604731	0.023888351	0.00037873173
0.15617880	0.023714254	0.00037749845
0.15631029	0.024125619	0.00038031499
0.15644178	0.023891497	0.00037652008
0.15657327	0.023296768	0.00037475285
0.15670475	0.023464301	0.00037350900
0.15683624	0.023579872	0.00037572001
0.15696773	0.023835983	0.00037672970
0.15709922	0.023800726	0.00037539996
0.15723071	0.023918209	0.00037774628
0.15736220	0.023436514	0.00037328405
0.15749369	0.023249793	0.00037252830
0.15762518	0.023843123	0.00037671325
0.15775666	0.023416141	0.00037439972
0.15788815	0.022850846	0.00037066501
0.15801964	0.024041566	0.00037718692
0.15815113	0.023867558	0.00037604348
0.15828262	0.024043013	0.00037686686
0.15841411	0.023361866	0.00037296320
0.15854560	0.023761098	0.00037528594
0.15867708	0.024326991	0.00037669978
0.15880857	0.022676797	0.00036823413
0.15894006	0.024437226	0.00037828639
0.15907155	0.023428877	0.00037317388
0.15920304	0.023901468	0.00037724208
0.15933453	0.023793041	0.00037396827
0.15946602	0.023779038	0.00037511514
0.15959751	0.023373276	0.00037199291
0.15972899	0.024275585	0.00037808647
0.15986048	0.023722000	0.00037437155
0.15999197	0.024133320	0.00037581886
0.16012346	0.023963737	0.00037576078
0.16025495	0.023866872	0.00037392963
0.16038644	0.023564162	0.00037102870
0.16051793	0.023420245	0.00037266353
0.16064942	0.023841299	0.00037227299
0.16078090	0.023618883	0.00037326473
0.16091239	0.023172469	0.00037038051
0.16104388	0.023368617	0.00036835845
0.16117537	0.024050654	0.00037456237
0.16130686	0.023597411	0.00037029584
0.16143835	0.023780633	0.00037200960
0.16156984	0.024056177	0.00037646340
0.16170133	0.024156879	0.00037152882
0.16183281	0.023398770	0.00037015520
0.16196430	0.023512518	0.00037022146
0.16209579	0.023724438	0.00036983548
0.16222728	0.024180611	0.00037513777
0.16235877	0.023888037	0.00037099131
0.16249026	0.023191451	0.00036803838
0.16262175	0.022785338	0.00036512005
0.16275323	0.023781395	0.00037115733
0.16288472	0.022908957	0.00036537821
0.16301621	0.023763590	0.00036930995
0.16314770	0.024634011	0.00037741751
0.16327919	0.023663852	0.00036973247
0.16341068	0.023415425	0.00036777442
0.16354217	0.023346360	0.00036911233
0.16367366	0.023890594	0.00037049739
0.16380514	0.024135745	0.00037285577
0.16393663	0.023793304	0.00037015807
0.16406812	0.023405191	0.00036616589
0.16419961	0.023309199	0.00036631167
0.16433110	0.023465529	0.00036706049
0.16446259	0.023360981	0.00036770739
0.16459408	0.024023664	0.00037276591
0.16472557	0.023152102	0.00036376230
0.16485705	0.023242197	0.00036655115
0.16498854	0.023726703	0.00036810004
0.16512003	0.023404888	0.00036687696
0.16525152	0.024153767	0.00037268539
0.16538301	0.023000027	0.00036228452
0.16551450	0.023366013	0.00036679881
0.16564599	0.023179107	0.00036532573
0.16577747	0.023915081	0.00037079482
0.16590896	0.023916556	0.00037007419
0.16604045	0.024254304	0.00036898154
0.16617194	0.023077816	0.00036444537
0.16630343	0.023004618	0.00036381687
0.16643492	0.023394054	0.00036452630
0.16656641	0.023274068	0.00036564469
0.16669790	0.023945780	0.00036747768
0.16682938	0.024160385	0.00037036334
0.16696087	0.024151124	0.00037092042
0.16709236	0.023441382	0.00036433733
0.16722385	0.022608259	0.00036075148
0.16735534	0.023355957	0.00036399351
0.16748683	0.023524713	0.00036570561
0.16761832	0.023538769	0.00036690471
0.16774981	0.023071329	0.00036127307
0.16788129	0.023651699	0.00036638023
0.16801278	0.024452128	0.00036985679
0.16814427	0.023383428	0.00036480652
0.16827576	0.023911928	0.00036743193
0.16840725	0.024310069	0.00036907139
0.16853874	0.023612582	0.00036586277
0.16867023	0.023838505	0.00036452895
0.16880171	0.023421449	0.00036549127
0.16893320	0.023519018	0.00036541909
0.16906469	0.023735814	0.00036448808
0.16919618	0.023163520	0.00036391746
0.16932767	0.023701126	0.00036376574
0.16945916	0.023396133	0.00036408836
0.16959065	0.023632038	0.00036575666
0.16972214	0.023985782	0.00036561777
0.16985362	0.023198672	0.00036237842
0.16998511	0.023683507	0.00036322092
0.17011660	0.023957463	0.00036707408
0.17024809	0.023093761	0.00036168199
0.17037958	0.024034231	0.00036420378
0.17051107	0.023569582	0.00036431982
0.17064256	0.023281544	0.00036120551
0.17077405	0.023535048	0.00036344354
0.17090553	0.023632181	0.00036322445
0.17103702	0.023583031	0.00036187990
0.17116851	0.023847952	0.00036337077
0.17130000	0.023744409	0.00036366448
0.17143149	0.022851952	0.00035826546
0.17156298	0.023335222	0.00036139700
0.17169447	0.022849995	0.00035688279
0.17182595	0.023253528	0.00036122492
0.17195744	0.023833528	0.00036493632
0.17208893	0.023749915	0.00036192689
0.17222042	0.023867225	0.00036466772
0.17235191	0.024059843	0.00036469449
0.17248340	0.023522662	0.00036167710
0.17261489	0.023028825	0.00035901059
0.17274638	0.023545562	0.00035953678
0.17287786	0.023107860	0.00035955246
0.17300935	0.023814191	0.00036217849
0.17314084	0.023921201	0.00036218343
0.17327233	0.023565247	0.00036146583
0.17340382	0.023429184	0.00036000364
0.17353531	0.023809198	0.00036279411
0.17366680	0.023336195	0.00035871510
0.17379829	0.023693608	0.00036142878
0.17392977	0.023435304	0.00036171908
0.17406126	0.022999447	0.00035767036
0.17419275	0.022971157	0.00035724419
0.17432424	0.022803849	0.00035436025
0.17445573	0.022799419	0.00035459835
0.17458722	0.023142807	0.00035816729
0.17471871	0.023511561	0.00035909195
0.17485019	0.023808292	0.00036160713
0.17498168	0.023786741	0.00036089644
0.17511317	0.023483791	0.00035915815
0.17524466	0.023396299	0.00035852862
0.17537615	0.023275355	0.00035651549
0.17550764	0.023370069	0.00035747148
0.17563913	0.023815851	0.00035895755
0.17577062	0.023605482	0.00035808217
0.17590210	0.023824515	0.00036110924
0.17603359	0.023863917	0.00035913144
0.17616508	0.023507778	0.00035860315
0.17629657	0.023412666	0.00035795816
0.17642806	0.022933386	0.00035419051
0.17655955	0.023102654	0.00035632531
0.17669104	0.023194489	0.00035522363
0.17682253	0.023557997	0.00035711521
0.17695401	0.023392968	0.00035811154
0.17708550	0.023437855	0.00035573029
0.17721699	0.023449013	0.00035707471
0.17734848	0.023470905	0.00035708138
0.17747997	0.024121298	0.00036121561
0.17761146	0.023537598	0.00035878581
0.17774295	0.023418293	0.00035400032
0.17787443	0.023430933	0.00035697444
0.17800592	0.023703917	0.00035781142
0.17813741	0.023788262	0.00035802284
0.17826890	0.023651009	0.00035676608
0.17840039	0.023262018	0.00035323988
0.17853188	0.023268950	0.00035473785
0.17866337	0.023161814	0.00035382614
0.17879486	0.023208257	0.00035325286
0.17892634	0.023672410	0.00035674133
0.17905783	0.023346531	0.00035393996
0.17918932	0.022691064	0.00035220579
0.17932081	0.023634275	0.00035640326
0.17945230	0.023900759	0.00035781492
0.17958379	0.023015081	0.00035386995
0.17971528	0.023142799	0.00035168325
0.17984677	0.024258989	0.00036014019
0.17997825	0.023107477	0.00035263292
0.18010974	0.023102580	0.00035291926
0.18024123	0.022756396	0.00035010480
0.18037272	0.022809085	0.00034799094
0.18050421	0.023459790	0.00036294023
0.18063570	0.023384266	0.00036346028
0.18076719	0.023557249	0.00036505389
0.18089867	0.023489292	0.00036922607
0.18103016	0.023376615	0.00036824393
0.18116165	0.023550374	0.00037279859
0.18129314	0.023514087	0.00037274832
0.18142463	0.023552432	0.00037394424
0.18155612	0.023858809	0.00037908693
0.18168761	0.023467545	0.00037662843
0.18181910	0.022908745	0.00037564879
0.18195058	0.022997945	0.00037705444
0.18208207	0.023002171	0.00037745419
0.18221356	0.023055567	0.00037934585
0.18234505	0.022932905	0.00037816806
0.18247654	0.023735335	0.00038554497
0.18260803	0.023159688	0.00038272265
0.18273952	0.023271735	0.00038443595
0.18287101	0.022779881	0.00038300369
0.18300249	0.022793638	0.00038398622
0.18313398	0.023032119	0.00038503563
0.18326547	0.023730003	0.00039137639
0.18339696	0.023513493	0.00039019791
0.18352845	0.022702971	0.00038560581
0.18365994	0.023888467	0.00039603710
0.18379143	0.023391657	0.00039172555
0.18392292	0.024049474	0.00039959692
0.18405440	0.023453760	0.00039353137
0.18418589	0.023506087	0.00039576890
0.18431738	0.023255473	0.00039501554
0.18444887	0.023345400	0.00039490976
0.18458036	0.023687048	0.00039940329
0.18471185	0.022958021	0.00039458807
0.18484334	0.023086000	0.00039694437
0.18497482	0.023026661	0.00039801955
0.18510631	0.023823768	0.00040139220
0.18523780	0.023484488	0.00040353158
0.18536929	0.023464326	0.00039548046
0.18550078	0.022846549	0.00038628707
0.18563227	0.023590719	0.00039011175
0.18576376	0.023676396	0.00038344678
0.18589525	0.023764621	0.00038735768
0.18602673	0.023305361	0.00038222727
0.18615822	0.023487328	0.00038165812
0.18628971	0.023363676	0.00037920954
0.18642120	0.023159833	0.00037544471
0.18655269	0.023700362	0.00038003111
0.18668418	0.023478666	0.00037690599
0.18681567	0.022742781	0.00037107998
0.18694716	0.023359084	0.00037528364
0.18707864	0.023394092	0.00037054260
0.18721013	0.023243400	0.00037134703
0.18734162	0.023474195	0.00037230896
0.18747311	0.024025425	0.00037278082
0.18760460	0.023381489	0.00037121435
0.18773609	0.022906775	0.00036370710
0.18786758	0.023536820	0.00036865007
0.18799906	0.023582362	0.00037076779
0.18813055	0.023559601	0.00036695899
0.18826204	0.023278282	0.00036569998
0.18839353	0.022827219	0.00035994519
0.18852502	0.023095809	0.00036403135
0.18865651	0.023025403	0.00036352106
0.18878800	0.023652302	0.00036221678
0.18891949	0.023437031	0.00036245678
0.18905097	0.023201773	0.00036032480
0.18918246	0.023399151	0.00036163432
0.18931395	0.024031563	0.00036457581
0.18944544	0.024033963	0.00036206498
0.18957693	0.024369055	0.00036565178
0.18970842	0.023334898	0.00035817351
0.18983991	0.023626858	0.00036114757
0.18997140	0.023488946	0.00036025633
0.19010288	0.023095604	0.00035403926
0.19023437	0.023651744	0.00035912898
0.19036586	0.023522157	0.00035689394
0.19049735	0.023534669	0.00035714320
0.19062884	0.023283450	0.00035497055
0.19076033	0.023342843	0.00035341458
0.19089182	0.023426657	0.00035459400
0.19102330	0.023770743	0.00035717065
0.19115479	0.023366301	0.00035491607
0.19128628	0.023116761	0.00035305412
0.19141777	0.023534887	0.00035400799
0.19154926	0.023690487	0.00035451442
0.19168075	0.023508835	0.00035444900
0.19181224	0.023585148	0.00035512576
0.19194373	0.023010718	0.00035126262
0.19207521	0.022974482	0.00035026711
0.19220670	0.023247507	0.00035111472
0.19233819	0.023175649	0.00035129948
0.19246968	0.022935286	0.00034974384
0.19260117	0.023102357	0.00035078952
0.19273266	0.023475242	0.00035237079
0.19286415	0.023592748	0.00035287725
0.19299564	0.023211440	0.00035281903
0.19312712	0.022954655	0.00034774283
0.19325861	0.023448352	0.00035280332
0.19339010	0.023309291	0.00035135306
0.19352159	0.023288572	0.00035104822
0.19365308	0.022996291	0.00035013023
0.19378457	0.023541204	0.00035178604
0.19391606	0.022943903	0.00034870207
0.19404754	0.023068047	0.00034865785
0.19417903	0.023223761	0.00034978627
0.19431052	0.023443554	0.00035248351
0.19444201	0.023171332	0.00034940758
0.19457350	0.023506079	0.00035122805
0.19470499	0.024204861	0.00035483109
0.19483648	0.023568679	0.00034919151
0.19496797	0.023763519	0.00035348403
0.19509945	0.023168357	0.00034714972
0.19523094	0.023131039	0.00034839863
0.19536243	0.022279142	0.00034266388
0.19549392	0.023664298	0.00035080605
0.19562541	0.023247584	0.00034885633
0.19575690	0.022635820	0.00034462962
0.19588839	0.023201985	0.00034739745
0.19601988	0.022835072	0.00034510625
0.19615136	0.023696490	0.00034885932
0.19628285	0.023412997	0.00035025050
0.19641434	0.022892890	0.00034486282
0.19654583	0.023291001	0.00034776894
0.19667732	0.023355706	0.00034772630
0.19680881	0.023524552	0.00034898820
0.19694030	0.023631089	0.00034951100
0.19707178	0.023080084	0.00034556858
0.19720327	0.023731858	0.00034899585
0.19733476	0.024305166	0.00035030625
0.19746625	0.023548480	0.00034771113
0.19759774	0.022970774	0.00034495516
0.19772923	0.023315078	0.00034658190
0.19786072	0.023646929	0.00034784330
0.19799221	0.023470404	0.00034861226
0.19812369	0.024037315	0.00034912976
0.19825518	0.023333295	0.00034653046
0.19838667	0.023288512	0.00034490930
0.19851816	0.023114601	0.00034512513
0.19864965	0.023118415	0.00034438308
0.19878114	0.023259860	0.00034438602
0.19891263	0.023410953	0.00034597482
0.19904412	0.023351496	0.00034509111
0.19917560	0.023622799	0.00034685915
0.19930709	0.022836871	0.00034216153
0.19943858	0.023333777	0.00034365303
0.19957007	0.022827054	0.00034240219
0.19970156	0.023283254	0.00034363582
0.19983305	0.023353441	0.00034417693
0.19996454	0.023167344	0.00034284334
0.20009602	0.023217708	0.00034317166
0.20022751	0.023675818	0.00034693277
0.20035900	0.023519605	0.00034620581
0.20049049	0.023459115	0.00034441417
0.20062198	0.023103045	0.00034246669
0.20075347	0.023121693	0.00034168380
0.20088496	0.023875477	0.00034774924
0.20101645	0.023686236	0.00034573845
0.20114793	0.023270519	0.00034166058
0.20127942	0.023485061	0.00034451543
0.20141091	0.023616427	0.00034427650
0.20154240	0.023289592	0.00034420191
0.20167389	0.022844230	0.00034099646
0.20180538	0.024132251	0.00034608583
0.20193687	0.023060789	0.00034119529
0.20206836	0.023348535	0.00034241261
0.20219984	0.023514125	0.00034449363
0.20233133	0.022931327	0.00034158187
0.20246282	0.023338173	0.00034078047
0.20259431	0.023535919	0.00034273063
0.20272580	0.023357473	0.00034169287
0.20285729	0.023102894	0.00034077062
0.20298878	0.023241882	0.00034199948
0.20312027	0.023613962	0.00034053590
0.20325175	0.023270612	0.00034162624
0.20338324	0.022502532	0.00033531506
0.20351473	0.023630368	0.00034314686
0.20364622	0.023589193	0.00034342335
0.20377771	0.022973173	0.00033870833
0.20390920	0.023390851	0.00034200858
0.20404069	0.023186384	0.00033889879
0.20417217	0.022971865	0.00034024384
0.20430366	0.023505068	0.00034225639
0.20443515	0.023133259	0.00033769187
0.20456664	0.022651090	0.00033616676
0.20469813	0.023554871	0.00034138193
0.20482962	0.023476065	0.00034048162
0.20496111	0.023885798	0.00034405911
0.20509260	0.023032979	0.00033706242
0.20522408	0.023742158	0.00034157261
0.20535557	0.023396815	0.00034062262
0.20548706	0.023888911	0.00034163307
0.20561855	0.023514107	0.00034105530
0.20575004	0.023683758	0.00033968666
0.20588153	0.023315017	0.00033837532
0.20601302	0.023490669	0.00034096495
0.20614451	0.023554981	0.00033876937
0.20627599	0.022891526	0.00033766135
0.20640748	0.023319886	0.00033813981
0.20653897	0.023924709	0.00034172522
0.20667046	0.023412004	0.00033913889
0.20680195	0.023039602	0.00033677064
0.20693344	0.022778354	0.00033561748
0.20706493	0.022732663	0.00033501127
0.20719641	0.023957203	0.00034250474
0.20732790	0.023273618	0.00033936414
0.20745939	0.023170695	0.00033569172
0.20759088	0.023068420	0.00033737924
0.20772237	0.022752925	0.00033511175
0.20785386	0.023075020	0.00033537720
0.20798535	0.023883434	0.00034321788
0.20811684	0.023613755	0.00033807067
0.20824832	0.024057128	0.00034186443
0.20837981	0.023297738	0.00033720031
0.20851130	0.023232834	0.00033825991
0.20864279	0.023368566	0.00033915620
0.20877428	0.023333830	0.00033643156
0.20890577	0.023470881	0.00033795611
0.20903726	0.023067428	0.00033462169
0.20916875	0.022816863	0.00033435210
0.20930023	0.023025885	0.00033619855
0.20943172	0.023652566	0.00033746305
0.20956321	0.023481694	0.00033663589
0.20969470	0.022762344	0.00033396244
0.20982619	0.023412511	0.00033648510
0.20995768	0.023226266	0.00033679848
0.21008917	0.023793833	0.00033784809
0.21022065	0.022749946	0.00033317755
0.21035214	0.023773397	0.00034030150
0.21048363	0.022959754	0.00033348457
0.21061512	0.023265393	0.00033702854
0.21074661	0.023369465	0.00033535715
0.21087810	0.023101246	0.00033452996
0.21100959	0.023570814	0.00033876376
0.21114108	0.023849847	0.00033789706
0.21127256	0.022941632	0.00033533381
0.21140405	0.023075047	0.00033304457
0.21153554	0.023007257	0.00033421594
0.21166703	0.022971762	0.00033338887
0.21179852	0.023735084	0.00033768073
0.21193001	0.023366428	0.00033613034
0.21206150	0.022982321	0.00033251586
0.21219299	0.023020656	0.00033222693
0.21232447	0.023570257	0.00033704119
0.21245596	0.022960252	0.00033186610
0.21258745	0.023602052	0.00033707464
0.21271894	0.023025384	0.00033282495
0.21285043	0.023108998	0.00033323222
0.21298192	0.023668287	0.00033801056
0.21311341	0.022635686	0.00033015192
0.21324489	0.023294496	0.00033516519
0.21337638	0.023468758	0.00033340421
0.21350787	0.023396390	0.00033491131
0.21363936	0.023851401	0.00033836044
0.21377085	0.023143402	0.00033128351
0.21390234	0.023126156	0.00033387519
0.21403383	0.023187322	0.00033343370
0.21416532	0.023121725	0.00033287929
0.21429680	0.023055809	0.00033268497
0.21442829	0.022856694	0.00033015061
0.21455978	0.023749792	0.00033524157
0.21469127	0.023305883	0.00033236280
0.21482276	0.022811679	0.00032970172
0.21495425	0.022825278	0.00033142332
0.21508574	0.023038072	0.00033192133
0.21521723	0.023273085	0.00033201631
0.21534871	0.023432699	0.00033389327
0.21548020	0.023346563	0.00033019003
0.21561169	0.023046208	0.00033141498
0.21574318	0.022950864	0.00033100207
0.21587467	0.022716851	0.00032844831
0.21600616	0.022692421	0.00032895060
0.21613765	0.023023793	0.00033000706
0.21626913	0.023028211	0.00033088192
0.21640062	0.023357554	0.00033148252
0.21653211	0.023663636	0.00033391668
0.21666360	0.022915713	0.00032937520
0.21679509	0.022949334	0.00032853298
0.21692658	0.023081687	0.00033075659
0.21705807	0.022954506	0.00032959134
0.21718956	0.023372976	0.00033039464
0.21732104	0.023321569	0.00033159759
0.21745253	0.023683453	0.00033330164
0.21758402	0.023173817	0.00033093430
0.21771551	0.022790768	0.00032801679
0.21784700	0.023333737	0.00032996389
0.21797849	0.023566282	0.00033285581
0.21810998	0.023347868	0.00032970824
0.21824147	0.023012630	0.00032873238
0.21837295	0.023020682	0.00033001475
0.21850444	0.023325535	0.00032916093
0.21863593	0.022968288	0.00032921457
0.21876742	0.024016255	0.00033240134
0.21889891	0.023445790	0.00033118004
0.21903040	0.023275203	0.00033038832
0.21916189	0.023182675	0.00032770563
0.21929337	0.023174836	0.00033046609
0.21942486	0.023002647	0.00032786715
0.21955635	0.024032051	0.00033398083
0.21968784	0.023214646	0.00032967777
0.21981933	0.022722082	0.00032454902
0.21995082	0.023098603	0.00032804575
0.22008231	0.023176255	0.00032878186
0.22021380	0.022868579	0.00032702637
0.22034528	0.022541310	0.00032583722
0.22047677	0.022921848	0.00032469392
0.22060826	0.023554826	0.00033048517
0.22073975	0.023098090	0.00032835930
0.22087124	0.023082689	0.00032948588
0.22100273	0.023410556	0.00032897189
0.22113422	0.022886494	0.00032485580
0.22126571	0.023427197	0.00032933805
0.22139719	0.023471313	0.00032876214
0.22152868	0.023142645	0.00032780385
0.22166017	0.023418329	0.00033026897
0.22179166	0.023570482	0.00032775831
0.22192315	0.023498409	0.00032986320
0.22205464	0.023127514	0.00032750686
0.22218613	0.023143667	0.00032712964
0.22231761	0.022999997	0.00032463915
0.22244910	0.023044758	0.00032543000
0.22258059	0.023090392	0.00032654133
0.22271208	0.023072510	0.00032651637
0.22284357	0.023084587	0.00032660361
0.22297506	0.022864397	0.00032543764
0.22310655	0.022622469	0.00032298191
0.22323804	0.023082914	0.00032630305
0.22336952	0.023013254	0.00032635373
0.22350101	0.023661985	0.00032857868
0.22363250	0.023133039	0.00032580160
0.22376399	0.022596348	0.00032245089
0.22389548	0.022881942	0.00032463110
0.22402697	0.023268182	0.00032807469
0.22415846	0.023473263	0.00032712988
0.22428995	0.023190337	0.00032542424
0.22442143	0.023311721	0.00032556625
0.22455292	0.022808997	0.00032341522
0.22468441	0.023278471	0.00032739042
0.22481590	0.023131699	0.00032594191
0.22494739	0.023557414	0.00032722312
0.22507888	0.022732549	0.00032323832
0.22521037	0.023255617	0.00032537135
0.22534186	0.023036720	0.00032565751
0.22547334	0.022767293	0.00032316077
0.22560483	0.023297367	0.00032413883
0.22573632	0.023334902	0.00032536378
0.22586781	0.023044294	0.00032420447
0.22599930	0.023597758	0.00032813530
0.22613079	0.022934628	0.00032246344
0.22626228	0.023021681	0.00032375842
0.22639376	0.023183649	0.00032505551
0.22652525	0.023348148	0.00032558997
0.22665674	0.023317364	0.00032567162
0.22678823	0.022824337	0.00032152419
0.22691972	0.022720962	0.00032089313
0.22705121	0.022965488	0.00032267397
0.22718270	0.022790221	0.00032259459
0.22731419	0.023069014	0.00032332087
0.22744567	0.023803153	0.00032773234
0.22757716	0.023343289	0.00032358833
0.22770865	0.023090998	0.00032376195
0.22784014	0.022955859	0.00032181604
0.22797163	0.022751139	0.00032170415
0.22810312	0.023381611	0.00032411958
0.22823461	0.023613057	0.00032652425
0.22836610	0.023695530	0.00032718758
0.22849758	0.023477588	0.00032461543
0.22862907	0.022945036	0.00032151635
0.22876056	0.023157247	0.00032165988
0.22889205	0.023425219	0.00032361287
0.22902354	0.023372828	0.00032473161
0.22915503	0.023301476	0.00032187189
0.22928652	0.023023675	0.00032266821
0.22941800	0.023642845	0.00032433688
0.22954949	0.023457232	0.00032372633
0.22968098	0.023119113	0.00032177729
0.22981247	0.023064198	0.00032105652
0.22994396	0.023042314	0.00032138633
0.23007545	0.023164594	0.00032492645
0.23020694	0.023480731	0.00033006778
0.23033843	0.022663573	0.00032948127
0.23046991	0.023055431	0.00033225126
0.23060140	0.022988709	0.00033512263
0.23073289	0.023318505	0.00033674879
0.23086438	0.023232997	0.00033716412
0.23099587	0.023578107	0.00034319500
0.23112736	0.022646201	0.00033551460
0.23125885	0.024103346	0.00034759765
0.23139034	0.023315579	0.00034313218
0.23152182	0.023168681	0.00034267982
0.23165331	0.023020777	0.00034499698
0.23178480	0.022515789	0.00034229801
0.23191629	0.023380930	0.00034806096
0.23204778	0.023585247	0.00034946627
0.23217927	0.022999375	0.00034500846
0.23231076	0.023109034	0.00034880390
0.23244224	0.023405116	0.00034923557
0.23257373	0.023594185	0.00035245068
0.23270522	0.022637634	0.00034758634
0.23283671	0.023058273	0.00034798523
0.23296820	0.023026611	0.00034924938
0.23309969	0.023260364	0.00034941535
0.23323118	0.022555883	0.00034556959
0.23336267	0.023244821	0.00035085935
0.23349415	0.023795442	0.00035192530
0.23362564	0.023381468	0.00035399171
0.23375713	0.023815010	0.00035486426
0.23388862	0.023100847	0.00034912241
0.23402011	0.022593273	0.00034899782
0.23415160	0.022725283	0.00034720470
0.23428309	0.023152999	0.00035187966
0.23441458	0.022921554	0.00034902648
0.23454606	0.023012230	0.00035171475
0.23467755	0.023005728	0.00035081173
0.23480904	0.023465199	0.00035383792
0.23494053	0.023095057	0.00035287341
0.23507202	0.023367953	0.00035441869
0.23520351	0.023289498	0.00035336195
0.23533500	0.023029847	0.00035272109
0.23546648	0.023135756	0.00035331599
0.23559797	0.022717090	0.00035119980
0.23572946	0.023153817	0.00035384343
0.23586095	0.023090252	0.00035428762
0.23599244	0.023345775	0.00035615781
0.23612393	0.023430615	0.00035517351
0.23625542	0.022993640	0.00035488279
0.23638691	0.023334533	0.00035702645
0.23651839	0.023009049	0.00035388024
0.23664988	0.023723162	0.00035902325
0.23678137	0.023012260	0.00035427468
0.23691286	0.024008257	0.00035986802
0.23704435	0.023528265	0.00035906079
0.23717584	0.023081665	0.00035458710
0.23730733	0.023152053	0.00035790705
0.23743882	0.023713814	0.00036068147
0.23757030	0.022518135	0.00035296374
0.23770179	0.023846922	0.00036268788
0.23783328	0.023367896	0.00035734109
0.23796477	0.023496304	0.00035933237
0.23809626	0.023271005	0.00035842929
0.23822775	0.022408382	0.00035346150
0.23835924	0.023116995	0.00035874047
0.23849072	0.023180407	0.00035557106
0.23862221	0.023141516	0.00035723799
0.23875370	0.023454483	0.00035948450
0.23888519	0.023738746	0.00036334739
0.23901668	0.023069922	0.00035929327
0.23914817	0.023494787	0.00035780813
0.23927966	0.023230022	0.00035991180
0.23941115	0.023132716	0.00035844694
0.23954263	0.023091848	0.00035929342
0.23967412	0.022884342	0.00035872253
0.23980561	0.022936115	0.00035600560
0.23993710	0.023215483	0.00036112697
0.24006859	0.022608188	0.00035583791
0.24020008	0.023454150	0.00036240764
0.24033157	0.023417793	0.00036212828
0.24046306	0.023086108	0.00035941847
0.24059454	0.023294940	0.00036120847
0.24072603	0.023081676	0.00036066217
0.24085752	0.023288931	0.00036142826
0.24098901	0.023039583	0.00036252874
0.24112050	0.023602668	0.00036134907
0.24125199	0.022987123	0.00036039341
0.24138348	0.023834141	0.00036549851
0.24151496	0.022772053	0.00035821843
0.24164645	0.022976608	0.00036188494
0.24177794	0.023081422	0.00035890193
0.24190943	0.023515712	0.00036372935
0.24204092	0.022563754	0.00035867390
0.24217241	0.023153634	0.00036081617
0.24230390	0.022916215	0.00036105226
0.24243539	0.023125773	0.00035984342
0.24256687	0.023265293	0.00036294215
0.24269836	0.023022592	0.00036239794
0.24282985	0.022896254	0.00035996926
0.24296134	0.023167811	0.00036329810
0.24309283	0.023033538	0.00036168162
0.24322432	0.022940768	0.00035990388
0.24335581	0.023194672	0.00036506578
0.24348730	0.023590860	0.00036461916
0.24361878	0.023520487	0.00036655256
0.24375027	0.023028594	0.00036205899
0.24388176	0.023679568	0.00036525355
0.24401325	0.023043026	0.00036435831
0.24414474	0.023043271	0.00036127344
0.24427623	0.023434703	0.00036530488
0.24440772	0.024203466	0.00037021408
0.24453920	0.023991762	0.00036898635
0.24467069	0.022697722	0.00036353137
0.24480218	0.023134081	0.00036269947
0.24493367	0.023367058	0.00036531875
0.24506516	0.023349462	0.00036490143
0.24519665	0.023261552	0.00036470461
0.24532814	0.023150321	0.00036527380
0.24545963	0.023588516	0.00036671026
0.24559111	0.022587759	0.00036134593
0.24572260	0.023286418	0.00036499483
0.24585409	0.022923434	0.00036266787
0.24598558	0.023074323	0.00036504146
0.24611707	0.022356713	0.00036045363
0.24624856	0.023067528	0.00036339836
0.24638005	0.023501623	0.00036771456
0.24651154	0.022966180	0.00036332369
0.24664302	0.023116915	0.00036644999
0.24677451	0.023314177	0.00036530821
0.24690600	0.023102197	0.00036568880
0.24703749	0.023520375	0.00036835982
0.24716898	0.022732463	0.00036232525
0.24730047	0.023251990	0.00036931918
0.24743196	0.022978718	0.00036364260
0.24756345	0.023429561	0.00036699556
0.24769493	0.023042383	0.00036729802
0.24782642	0.023228450	0.00036621452
0.24795791	0.023136674	0.00036625639
0.24808940	0.023098328	0.00036617097
0.24822089	0.022549470	0.00036238818
0.24835238	0.023125074	0.00036787898
0.24848387	0.023126170	0.00036615237
0.24861535	0.023513678	0.00037083468
0.24874684	0.023243653	0.00036751976
0.24887833	0.024038749	0.00037178115
0.24900982	0.022955070	0.00036823703
0.24914131	0.024039385	0.00037381526
0.24927280	0.023427140	0.00036951499
0.24940429	0.022900166	0.00036612038
0.24953578	0.023160791	0.00036681831
0.24966726	0.023639900	0.00037176986
0.24979875	0.023200200	0.00036625917
0.24993024	0.022917280	0.00036703602
0.25006173	0.023431839	0.00036838042
0.25019322	0.023289942	0.00036792424
0.25032471	0.023035866	0.00037014031
0.25045620	0.023609852	0.00037019222
0.25058769	0.023362775	0.00037029579
0.25071917	0.023023072	0.00036789125
0.25085066	0.022844395	0.00036649432
0.25098215	0.023123978	0.00036913017
0.25111364	0.023085554	0.00036690307
0.25124513	0.023154464	0.00037014353
0.25137662	0.023123056	0.00036827457
0.25150811	0.023100567	0.00036835750
0.25163959	0.023549761	0.00037098922
0.25177108	0.022858387	0.00036535585
0.25190257	0.022835848	0.00036759929
0.25203406	0.023386537	0.00037158261
0.25216555	0.023344839	0.00036937206
0.25229704	0.022839018	0.00036839252
0.25242853	0.022558968	0.00036537487
0.25256002	0.023430415	0.00037208589
0.25269150	0.022641685	0.00036597390
0.25282299	0.022624810	0.00036453374
0.25295448	0.023633187	0.00037546547
0.25308597	0.022586937	0.00036355621
0.25321746	0.022988495	0.00036991376
0.25334895	0.023144502	0.00036990294
0.25348044	0.022701057	0.00036492621
0.25361193	0.022677371	0.00036788088
0.25374341	0.023114271	0.00036831467
0.25387490	0.022922234	0.00036752700
0.25400639	0.023032704	0.00037676681
0.25413788	0.022665388	0.00037737665
0.25426937	0.022745426	0.00038409617
0.25440086	0.023298647	0.00038946615
0.25453235	0.023218867	0.00039254722
0.25466383	0.022908980	0.00039109751
0.25479532	0.023297310	0.00039506336
0.25492681	0.023430448	0.00039843541
0.25505830	0.023067369	0.00039956691
0.25518979	0.022938037	0.00039949412
0.25532128	0.022852403	0.00040143899
0.25545277	0.023323841	0.00040545326
0.25558426	0.023830071	0.00041082112
0.25571574	0.022127357	0.00040134131
0.25584723	0.022490208	0.00040461135
0.25597872	0.023121956	0.00041207014
0.25611021	0.023382333	0.00041470316
0.25624170	0.022873920	0.00041318763
0.25637319	0.023907842	0.00042220684
0.25650468	0.024083752	0.00042407309
0.25663617	0.023204641	0.00041940008
0.25676765	0.022286696	0.00041463011
0.25689914	0.021977380	0.00041635199
0.25703063	0.022168418	0.00041859468
0.25716212	0.023261122	0.00042532153
0.25729361	0.022718892	0.00042595161
0.25742510	0.023443954	0.00043150092
0.25755659	0.023259939	0.00043300228
0.25768807	0.023536350	0.00043538606
0.25781956	0.023022477	0.00043218989
0.25795105	0.022744731	0.00043225093
0.25808254	0.023123789	0.00043969621
0.25821403	0.023084516	0.00043657532
0.25834552	0.023243493	0.00043964702
0.25847701	0.023653158	0.00044094098
0.25860850	0.023082482	0.00043989073
0.25873998	0.023125583	0.00044110635
0.25887147	0.023314640	0.00044561508
0.25900296	0.023069372	0.00044299478
0.25913445	0.023931492	0.00045009051
0.25926594	0.022826224	0.00044116290
0.25939743	0.022659033	0.00044199284
0.25952892	0.023350366	0.00044683402
0.25966041	0.023459555	0.00045199554
0.25979189	0.022797263	0.00044314640
0.25992338	0.023033216	0.00044780931
0.26005487	0.023214731	0.00045053308
0.26018636	0.022644393	0.00044663398
0.26031785	0.023441955	0.00045291124
0.26044934	0.022543585	0.00044460023
0.26058083	0.023665490	0.00045720812
0.26071231	0.022823311	0.00045211525
0.26084380	0.023535982	0.00045591318
0.26097529	0.023282509	0.00045630741
0.26110678	0.022467216	0.00044904197
0.26123827	0.022836184	0.00045562230
0.26136976	0.023670975	0.00046191993
0.26150125	0.023528875	0.00045990051
0.26163274	0.023663226	0.00046304372
0.26176422	0.022510770	0.00045232783
0.26189571	0.022751917	0.00045791046
0.26202720	0.023193832	0.00045924459
0.26215869	0.023706725	0.00046570230
0.26229018	0.022793189	0.00045981323
0.26242167	0.022439644	0.00045653923
0.26255316	0.022861059	0.00046004940
0.26268465	0.022951363	0.00046577288
0.26281613	0.022627140	0.00046104952
0.26294762	0.024017930	0.00046973201
0.26307911	0.023106696	0.00046496312
0.26321060	0.022575693	0.00046435482
0.26334209	0.023069649	0.00046926780
0.26347358	0.022348462	0.00046140938
0.26360507	0.022102239	0.00045988922
0.26373655	0.023036684	0.00046822059
0.26386804	0.023331004	0.00047119423
0.26399953	0.022735317	0.00046923508
0.26413102	0.022805954	0.00046632812
0.26426251	0.023081845	0.00047189880
0.26439400	0.022817503	0.00046909343
0.26452549	0.023777871	0.00047887238
0.26465698	0.022471377	0.00046931775
0.26478846	0.023193201	0.00047156154
0.26491995	0.022905842	0.00047645025
0.26505144	0.022543009	0.00046847817
0.26518293	0.022685297	0.00047282979
0.26531442	0.023254441	0.00048099475
0.26544591	0.022320262	0.00047146167
[truncated: 567 more rows]
