# Supplementary material for: Invariant surface glycoprotein 65 of Trypanosoma brucei is a complement C3 receptor
Source: Nat Commun. 2022 Aug 29;13:5085. doi: 10.1038/s41467-022-32728-9 (PMC9424271; doi:10.1038/s41467-022-32728-9)
Supplement: Supplementary file 4 — supplementary data 2 [file 41467_2022_32728_MOESM4_ESM.zip › b21-414646_00198.dat]

0.0026000000	40.961937	0.13943606
0.0027314887	29.539586	0.10876620
0.0028629774	22.749967	0.091268960
0.0029944661	17.760175	0.077392445
0.0031259548	12.683298	0.060100294
0.0032574435	11.054537	0.058078100
0.0033889322	9.1112326	0.049843256
0.0035204209	11.769949	0.049323991
0.0036519096	12.675539	0.047498922
0.0037833983	10.196187	0.040164574
0.0039148870	8.4294674	0.035237674
0.0040463757	6.9031607	0.030677988
0.0041778644	5.6181943	0.025940199
0.0043093531	4.7156213	0.023333226
0.0044408418	3.9255840	0.020475209
0.0045723305	3.2077057	0.018508596
0.0047038192	2.9460849	0.016976722
0.0048353079	2.5623515	0.015370175
0.0049667966	2.2692493	0.014412654
0.0050982853	1.9308606	0.012594474
0.0052297740	1.7840452	0.012264448
0.0053612627	1.5340799	0.010982395
0.0054927514	1.4170757	0.010275411
0.0056242401	1.2960641	0.0097984439
0.0057557288	1.2162772	0.0092290642
0.0058872175	1.1045828	0.0086773505
0.0060187062	1.0547320	0.0084568203
0.0061501949	0.93484366	0.0076261061
0.0062816836	0.90827080	0.0076867284
0.0064131723	0.83913087	0.0072427735
0.0065446610	0.80026740	0.0069717745
0.0066761496	0.77981741	0.0068497335
0.0068076383	0.72956147	0.0064750859
0.0069391270	0.71155448	0.0064974694
0.0070706157	0.68531088	0.0062756459
0.0072021044	0.66173854	0.0060987784
0.0073335931	0.64027146	0.0059728999
0.0074650818	0.58635980	0.0055495053
0.0075965705	0.57274429	0.0055302132
0.0077280592	0.56149726	0.0054529719
0.0078595479	0.52038850	0.0051240590
0.0079910366	0.51940919	0.0051497377
0.0081225253	0.48298883	0.0048238622
0.0082540140	0.47144344	0.0047929634
0.0083855027	0.45310774	0.0047168025
0.0085169914	0.43365279	0.0045201603
0.0086484801	0.41204516	0.0043740637
0.0087799688	0.39804130	0.0042232647
0.0089114575	0.38564150	0.0041789381
0.0090429462	0.36776384	0.0040523864
0.0091744349	0.34707108	0.0039028791
0.0093059236	0.33731697	0.0038023390
0.0094374123	0.32660427	0.0037166953
0.0095689010	0.30470533	0.0035321181
0.0097003897	0.29642031	0.0035119312
0.0098318784	0.29160265	0.0034334720
0.0099633671	0.27399019	0.0032920197
0.010094856	0.26322839	0.0032168070
0.010226345	0.24540523	0.0030324686
0.010357833	0.24893582	0.0031330657
0.010489322	0.23090159	0.0029289121
0.010620811	0.22606515	0.0028770692
0.010752299	0.21543086	0.0027966245
0.010883788	0.20323692	0.0026603878
0.011015277	0.19475933	0.0026515666
0.011146765	0.17921344	0.0024649437
0.011278254	0.17625505	0.0024348708
0.011409743	0.16564601	0.0023362888
0.011541231	0.15928285	0.0022564388
0.011672720	0.15417137	0.0022259674
0.011804209	0.13942428	0.0020363133
0.011935698	0.13667892	0.0020117249
0.012067186	0.13140276	0.0019610167
0.012198675	0.12577264	0.0018562330
0.012330164	0.11797962	0.0018021077
0.012461652	0.11888596	0.0017876071
0.012593141	0.10999761	0.0016809698
0.012724630	0.10622232	0.0016518781
0.012856118	0.10201819	0.0015683967
0.012987607	0.098531553	0.0015594792
0.013119096	0.095951428	0.0015038373
0.013250585	0.092105735	0.0014577773
0.013382073	0.090915859	0.0014535835
0.013513562	0.087235441	0.0014022842
0.013645051	0.087610708	0.0014150982
0.013776539	0.081653809	0.0013578822
0.013908028	0.079486741	0.0013174775
0.014039517	0.077583532	0.0012952162
0.014171005	0.074977201	0.0012648156
0.014302494	0.074223252	0.0012603743
0.014433983	0.075930394	0.0012765407
0.014565472	0.071943586	0.0012162415
0.014696960	0.069614460	0.0012040028
0.014828449	0.068463511	0.0011760335
0.014959938	0.067088303	0.0011705117
0.015091426	0.067429748	0.0011757571
0.015222915	0.064194369	0.0011193403
0.015354404	0.064450583	0.0011267234
0.015485892	0.065232258	0.0011215289
0.015617381	0.061754655	0.0010954427
0.015748870	0.062144760	0.0010992426
0.015880359	0.061079943	0.0010727178
0.016011847	0.059780874	0.0010609326
0.016143336	0.054240851	0.0010020346
0.016274825	0.054221066	0.0010045896
0.016406313	0.052480148	0.00098060648
0.016537802	0.053213195	0.00097921438
0.016669291	0.053469355	0.00097993662
0.016800779	0.058139745	0.0010185628
0.016932268	0.058222271	0.0010138026
0.017063757	0.060276739	0.0010276975
0.017195246	0.060577995	0.0010221894
0.017326734	0.060457912	0.0010230530
0.017458223	0.059066741	0.0010048433
0.017589712	0.055791350	0.00097276528
0.017721200	0.056290334	0.00098059221
0.017852689	0.056391770	0.00095975606
0.017984178	0.056219437	0.00096969519
0.018115666	0.054159329	0.00094661758
0.018247155	0.053457441	0.00093378242
0.018378644	0.052819674	0.00092963592
0.018510133	0.052420190	0.00091828846
0.018641621	0.051467278	0.00090429880
0.018773110	0.051575320	0.00090284174
0.018904599	0.050793509	0.00089698804
0.019036087	0.050565881	0.00088805192
0.019167576	0.048449951	0.00086533404
0.019299065	0.049201674	0.00086513143
0.019430553	0.047626993	0.00086055872
0.019562042	0.047135104	0.00084394274
0.019693531	0.047901690	0.00085138644
0.019825019	0.047088544	0.00083668555
0.019956508	0.047009926	0.00083071215
0.020087997	0.045259273	0.00082107069
0.020219486	0.044023880	0.00080418610
0.020350974	0.044569709	0.00081335599
0.020482463	0.044925242	0.00080252144
0.020613952	0.043547824	0.00078892912
0.020745440	0.043336486	0.00079140069
0.020876929	0.041101747	0.00076411054
0.021008418	0.042206328	0.00077662126
0.021139906	0.041145654	0.00076118768
0.021271395	0.041010032	0.00075287806
0.021402884	0.041349600	0.00075875973
0.021534373	0.041056011	0.00075122599
0.021665861	0.041856347	0.00075777592
0.021797350	0.041042170	0.00074866208
0.021928839	0.039306529	0.00072186513
0.022060327	0.038340153	0.00072482498
0.022191816	0.038629295	0.00071667716
0.022323305	0.037243864	0.00070665294
0.022454793	0.037658119	0.00070488550
0.022586282	0.037389626	0.00069682514
0.022717771	0.037215960	0.00070201896
0.022849260	0.036713783	0.00068818343
0.022980748	0.035733549	0.00068306527
0.023112237	0.036148686	0.00067865987
0.023243726	0.036681471	0.00068152269
0.023375214	0.038559777	0.00070221321
0.023506703	0.038841366	0.00069838686
0.023638192	0.037648370	0.00068918651
0.023769680	0.038716600	0.00069750872
0.023901169	0.037320541	0.00068006331
0.024032658	0.037570784	0.00068480841
0.024164147	0.036708748	0.00067156934
0.024295635	0.037261547	0.00067221312
0.024427124	0.037276658	0.00067160278
0.024558613	0.037352939	0.00066704731
0.024690101	0.036563502	0.00066941586
0.024821590	0.036907837	0.00066417925
0.024953079	0.036512683	0.00065774272
0.025084567	0.036712160	0.00065959641
0.025216056	0.036470255	0.00065325869
0.025347545	0.036401726	0.00065626053
0.025479034	0.035489691	0.00064319585
0.025610522	0.035396341	0.00063661272
0.025742011	0.035884038	0.00064287856
0.025873500	0.035243260	0.00063482826
0.026004988	0.035953389	0.00064231789
0.026136477	0.035215608	0.00063373213
0.026267966	0.035248724	0.00062958731
0.026399454	0.035679819	0.00063390683
0.026530943	0.035946605	0.00063135322
0.026662432	0.035749195	0.00063314955
0.026793920	0.035313321	0.00062602437
0.026925409	0.034679178	0.00061663575
0.027056898	0.035660305	0.00062891432
0.027188387	0.035348048	0.00061686525
0.027319875	0.034097185	0.00061155850
0.027451364	0.034517694	0.00060958372
0.027582853	0.035157759	0.00061277884
0.027714341	0.034490427	0.00060797643
0.027845830	0.034609782	0.00060504109
0.027977319	0.035432474	0.00061327805
0.028108807	0.033822260	0.00059698674
0.028240296	0.033755687	0.00059422760
0.028371785	0.033432497	0.00059273194
0.028503274	0.033873191	0.00059281876
0.028634762	0.034850151	0.00059970529
0.028766251	0.033188608	0.00058587456
0.028897740	0.033593684	0.00058093003
0.029029228	0.034172180	0.00059142988
0.029160717	0.033970812	0.00058835255
0.029292206	0.033301551	0.00057926977
0.029423694	0.033352721	0.00058312258
0.029555183	0.033488961	0.00057316696
0.029686672	0.033122931	0.00057556375
0.029818161	0.033710568	0.00058032803
0.029949649	0.032564036	0.00056614422
0.030081138	0.032972779	0.00057107260
0.030212627	0.033918751	0.00057175439
0.030344115	0.033496593	0.00057043858
0.030475604	0.032337107	0.00056103924
0.030607093	0.032885599	0.00056335590
0.030738581	0.032395627	0.00056037864
0.030870070	0.032804904	0.00055779339
0.031001559	0.032685481	0.00055639646
0.031133048	0.032122998	0.00055521504
0.031264536	0.031820904	0.00054857611
0.031396025	0.032843539	0.00055867258
0.031527514	0.033308584	0.00055739053
0.031659002	0.031085704	0.00053856798
0.031790491	0.032094162	0.00054985328
0.031921980	0.032276053	0.00054548862
0.032053468	0.032606717	0.00055083640
0.032184957	0.031260208	0.00053382183
0.032316446	0.031509760	0.00053514994
0.032447935	0.032315648	0.00054558826
0.032579423	0.031829663	0.00053678712
0.032710912	0.031187133	0.00053286908
0.032842401	0.031358635	0.00053029106
0.032973889	0.031061573	0.00052714794
0.033105378	0.031487313	0.00053173141
0.033236867	0.031463521	0.00052945119
0.033368355	0.031036909	0.00053421613
0.033499844	0.030457722	0.00052891309
0.033631333	0.030360507	0.00052780433
0.033762822	0.030054917	0.00053066619
0.033894310	0.030432235	0.00053281896
0.034025799	0.029777698	0.00053029144
0.034157288	0.030689881	0.00053578147
0.034288776	0.030014893	0.00052992924
0.034420265	0.029974287	0.00053593913
0.034551754	0.029678120	0.00052933694
0.034683242	0.030614402	0.00053826282
0.034814731	0.030494101	0.00053314042
0.034946220	0.029765259	0.00053023886
0.035077708	0.030088088	0.00053661192
0.035209197	0.029870394	0.00053417362
0.035340686	0.028411779	0.00051760164
0.035472175	0.029352753	0.00053614223
0.035603663	0.029209868	0.00053677427
0.035735152	0.030548523	0.00055494463
0.035866641	0.028635001	0.00053978843
0.035998129	0.028905617	0.00054059199
0.036129618	0.028991844	0.00054353314
0.036261107	0.029355604	0.00054206613
0.036392595	0.029271034	0.00055206095
0.036524084	0.029296584	0.00054980040
0.036655573	0.029735903	0.00054761273
0.036787062	0.028675006	0.00054524231
0.036918550	0.029006769	0.00054322443
0.037050039	0.028913388	0.00054854652
0.037181528	0.028907412	0.00054675010
0.037313016	0.030448008	0.00055835235
0.037444505	0.028853631	0.00055044182
0.037575994	0.029190482	0.00054838760
0.037707482	0.029658009	0.00056055462
0.037838971	0.028284787	0.00054882446
0.037970460	0.029336790	0.00055477152
0.038101949	0.029370597	0.00055703648
0.038233437	0.028818809	0.00054644985
0.038364926	0.028789757	0.00054359123
0.038496415	0.028897115	0.00054263854
0.038627903	0.029469399	0.00053954886
0.038759392	0.029872182	0.00054667416
0.038890881	0.030540501	0.00054479838
0.039022369	0.030219531	0.00054539692
0.039153858	0.030696882	0.00054611465
0.039285347	0.029522346	0.00053329476
0.039416836	0.030636633	0.00054586131
0.039548324	0.029731187	0.00053506387
0.039679813	0.029629281	0.00053100183
0.039811302	0.029123371	0.00053179753
0.039942790	0.028980393	0.00052669703
0.040074279	0.029160433	0.00053082954
0.040205768	0.030740514	0.00053980798
0.040337256	0.029356042	0.00052662488
0.040468745	0.030101169	0.00053535981
0.040600234	0.030486797	0.00053427243
0.040731723	0.029783798	0.00052893389
0.040863211	0.029774489	0.00052982376
0.040994700	0.030175703	0.00052994126
0.041126189	0.029319954	0.00052600520
0.041257677	0.029459430	0.00052177841
0.041389166	0.028707559	0.00051648685
0.041520655	0.028829744	0.00051839137
0.041652143	0.029213140	0.00052067115
0.041783632	0.029135804	0.00051989808
0.041915121	0.029379647	0.00051853432
0.042046610	0.029104413	0.00051865077
0.042178098	0.028715382	0.00051451910
0.042309587	0.029881070	0.00052306628
0.042441076	0.029330460	0.00051801432
0.042572564	0.028974316	0.00051481253
0.042704053	0.028847315	0.00051033534
0.042835542	0.029974464	0.00052286973
0.042967030	0.031055762	0.00052724363
0.043098519	0.029680668	0.00051886801
0.043230008	0.029555336	0.00051632056
0.043361496	0.028934464	0.00050676416
0.043492985	0.028980075	0.00051196599
0.043624474	0.028757428	0.00050829941
0.043755963	0.029564731	0.00051585634
0.043887451	0.029240875	0.00050797826
0.044018940	0.029424985	0.00051009329
0.044150429	0.029664783	0.00051803771
0.044281917	0.029397127	0.00050961659
0.044413406	0.029384981	0.00051287944
0.044544895	0.029618235	0.00050935211
0.044676383	0.030220148	0.00051535618
0.044807872	0.029404643	0.00051069891
0.044939361	0.029624625	0.00050975164
0.045070850	0.029027942	0.00050403899
0.045202338	0.029407120	0.00050660329
0.045333827	0.029830431	0.00050696401
0.045465316	0.028417755	0.00050295112
0.045596804	0.029790716	0.00050897207
0.045728293	0.029963245	0.00051062180
0.045859782	0.030343158	0.00051234644
0.045991270	0.029495655	0.00050230913
0.046122759	0.028784727	0.00050114708
0.046254248	0.028826154	0.00050880800
0.046385737	0.029563014	0.00051461728
0.046517225	0.030061210	0.00052026740
0.046648714	0.029823273	0.00052205264
0.046780203	0.028632578	0.00052099634
0.046911691	0.030247078	0.00053004725
0.047043180	0.029801054	0.00052449968
0.047174669	0.029430294	0.00052361619
0.047306157	0.028940602	0.00052072739
0.047437646	0.029474146	0.00052982944
0.047569135	0.029644331	0.00053307925
0.047700624	0.029390202	0.00052564510
0.047832112	0.028742425	0.00052610671
0.047963601	0.030150998	0.00053441560
0.048095090	0.029103844	0.00053167176
0.048226578	0.029777506	0.00053680275
0.048358067	0.028236712	0.00052192760
0.048489556	0.029926744	0.00053668330
0.048621044	0.029697401	0.00053582522
0.048752533	0.030691361	0.00054900480
0.048884022	0.029033848	0.00053179689
0.049015511	0.029468586	0.00053683969
0.049146999	0.029669920	0.00053941893
0.049278488	0.029543935	0.00053873082
0.049409977	0.030671835	0.00055194010
0.049541465	0.028659818	0.00053246604
0.049672954	0.029331587	0.00054035809
0.049804443	0.029242151	0.00053677569
0.049935931	0.029478034	0.00054096978
0.050067420	0.028825238	0.00053733182
0.050198909	0.028161793	0.00053160449
0.050330398	0.028677397	0.00053442072
0.050461886	0.030140882	0.00054820964
0.050593375	0.028692942	0.00053806084
0.050724864	0.029014083	0.00054163474
0.050856352	0.029225680	0.00054373359
0.050987841	0.029041322	0.00054121266
0.051119330	0.028589372	0.00053708673
0.051250818	0.029216012	0.00054373435
0.051382307	0.029211293	0.00054528078
0.051513796	0.030038014	0.00055029528
0.051645284	0.029263310	0.00054330109
0.051776773	0.029060713	0.00054286775
0.051908262	0.029122492	0.00054309867
0.052039751	0.031037984	0.00056075244
0.052171239	0.029179342	0.00054574171
0.052302728	0.028579528	0.00054541976
0.052434217	0.029025082	0.00054169860
0.052565705	0.029118889	0.00054852697
0.052697194	0.028766285	0.00054345927
0.052828683	0.029327785	0.00055102485
0.052960171	0.029558024	0.00055039244
0.053091660	0.029606239	0.00054924521
0.053223149	0.028864803	0.00054760764
0.053354638	0.030837679	0.00056474900
0.053486126	0.028770352	0.00054654398
0.053617615	0.030017553	0.00055594436
0.053749104	0.029529861	0.00055195113
0.053880592	0.029309471	0.00054993004
0.054012081	0.029527644	0.00055601252
0.054143570	0.029969120	0.00055840264
0.054275058	0.029063864	0.00054903906
0.054406547	0.029754212	0.00055267658
0.054538036	0.030114314	0.00056144147
0.054669525	0.029872670	0.00055551192
0.054801013	0.029487656	0.00055701423
0.054932502	0.029772180	0.00055866117
0.055063991	0.029013688	0.00054859736
0.055195479	0.029314227	0.00055544517
0.055326968	0.029919188	0.00055876412
0.055458457	0.028738844	0.00055201201
0.055589945	0.028943103	0.00055076258
0.055721434	0.030151912	0.00055882054
0.055852923	0.029248887	0.00055862082
0.055984412	0.029905912	0.00056212555
0.056115900	0.028754796	0.00055017010
0.056247389	0.029195588	0.00055638044
0.056378878	0.029335654	0.00055392000
0.056510366	0.029817745	0.00056240308
0.056641855	0.029246644	0.00055625195
0.056773344	0.028949826	0.00055538232
0.056904832	0.029695629	0.00055972560
0.057036321	0.029480815	0.00055463860
0.057167810	0.029270980	0.00055719838
0.057299299	0.028972453	0.00055332030
0.057430787	0.029089122	0.00055153834
0.057562276	0.030072771	0.00056374873
0.057693765	0.029509611	0.00055190649
0.057825253	0.029710089	0.00056054826
0.057956742	0.028420124	0.00054862437
0.058088231	0.029031593	0.00055050582
0.058219719	0.030007656	0.00056245962
0.058351208	0.028486489	0.00054359760
0.058482697	0.030156930	0.00056027414
0.058614186	0.029271421	0.00055263271
0.058745674	0.029662670	0.00055252490
0.058877163	0.029280310	0.00055113664
0.059008652	0.028948175	0.00054494593
0.059140140	0.028927765	0.00055046608
0.059271629	0.029523608	0.00055176821
0.059403118	0.028921147	0.00054387760
0.059534606	0.028904955	0.00054709365
0.059666095	0.029395214	0.00054273233
0.059797584	0.029779852	0.00054923199
0.059929072	0.029487013	0.00055077516
0.060060561	0.028821412	0.00053889728
0.060192050	0.029051294	0.00054437408
0.060323539	0.029381196	0.00054172298
0.060455027	0.029011105	0.00054342591
0.060586516	0.029577823	0.00054978155
0.060718005	0.028838393	0.00053945659
0.060849493	0.028717948	0.00053932185
0.060980982	0.029087512	0.00054161653
0.061112471	0.030002324	0.00054769731
0.061243959	0.029191221	0.00054620087
0.061375448	0.029824038	0.00054310865
0.061506937	0.029061143	0.00054142134
0.061638426	0.028821754	0.00053638234
0.061769914	0.030338652	0.00054976858
0.061901403	0.028692888	0.00053870510
0.062032892	0.029331520	0.00053853477
0.062164380	0.029159478	0.00053883194
0.062295869	0.028103570	0.00053209908
0.062427358	0.028733700	0.00053549376
0.062558846	0.028479350	0.00053756780
0.062690335	0.029355761	0.00053688444
0.062821824	0.028864858	0.00053670635
0.062953313	0.029014833	0.00053774314
0.063084801	0.030349519	0.00054615238
0.063216290	0.028833897	0.00053882492
0.063347779	0.028660833	0.00053373408
0.063479267	0.028317976	0.00052812358
0.063610756	0.028044848	0.00053152999
0.063742245	0.028470130	0.00053134675
0.063873733	0.028558377	0.00053453160
0.064005222	0.030146009	0.00054284727
0.064136711	0.029299275	0.00053663852
0.064268200	0.029222599	0.00053588979
0.064399688	0.029425293	0.00053754401
0.064531177	0.029019527	0.00053745392
0.064662666	0.029766143	0.00053982007
0.064794154	0.029769189	0.00053948010
0.064925643	0.029802821	0.00054271016
0.065057132	0.028768148	0.00053249466
0.065188620	0.028848405	0.00053302900
0.065320109	0.027864144	0.00052206114
0.065451598	0.028545140	0.00052975566
0.065583087	0.029778691	0.00053964567
0.065714575	0.029466866	0.00053464905
0.065846064	0.030060633	0.00054136168
0.065977553	0.028487161	0.00052756295
0.066109041	0.029131220	0.00053326386
0.066240530	0.028543521	0.00053029287
0.066372019	0.029495754	0.00053437654
0.066503507	0.028384690	0.00052855155
0.066634996	0.029830416	0.00053577968
0.066766485	0.028867104	0.00052948069
0.066897973	0.028671993	0.00052819133
0.067029462	0.029238578	0.00053323067
0.067160951	0.028527905	0.00052846996
0.067292440	0.028408449	0.00052361011
0.067423928	0.028818721	0.00052461678
0.067555417	0.029617203	0.00053458661
0.067686906	0.029230059	0.00053146834
0.067818394	0.028514019	0.00052412169
0.067949883	0.028598474	0.00052418083
0.068081372	0.028821025	0.00052537641
0.068212860	0.029050530	0.00052688211
0.068344349	0.028735856	0.00052665244
0.068475838	0.028860004	0.00052631143
0.068607327	0.029404886	0.00053051533
0.068738815	0.028503428	0.00052012273
0.068870304	0.028715314	0.00052675767
0.069001793	0.029148976	0.00052634459
0.069133281	0.029379238	0.00052797797
0.069264770	0.028949994	0.00052719394
0.069396259	0.029027483	0.00052068804
0.069527747	0.029328649	0.00052970415
0.069659236	0.028857811	0.00052531339
0.069790725	0.028789714	0.00052246436
0.069922214	0.028914745	0.00052585371
0.070053702	0.028781345	0.00051979753
0.070185191	0.029174890	0.00052715578
0.070316680	0.028855340	0.00051977512
0.070448168	0.028866818	0.00052282629
0.070579657	0.029865364	0.00053207575
0.070711146	0.029018217	0.00052092606
0.070842634	0.028699213	0.00052223106
0.070974123	0.029111449	0.00052228478
0.071105612	0.028770337	0.00051819983
0.071237101	0.028048837	0.00051587201
0.071368589	0.028349184	0.00051377317
0.071500078	0.027469067	0.00051169638
0.071631567	0.028044341	0.00051502235
0.071763055	0.029092888	0.00052074986
0.071894544	0.028281502	0.00051558292
0.072026033	0.027300437	0.00050221502
0.072157521	0.027516725	0.00051180457
0.072289010	0.028259945	0.00051501914
0.072420499	0.027795500	0.00050837815
0.072551988	0.028098090	0.00051017169
0.072683476	0.028087556	0.00050966597
0.072814965	0.028152695	0.00051338247
0.072946454	0.029039316	0.00052021341
0.073077942	0.027491837	0.00050491183
0.073209431	0.026936996	0.00050273200
0.073340920	0.029011979	0.00051712056
0.073472408	0.027341736	0.00050371781
0.073603897	0.027826891	0.00050983025
0.073735386	0.026846393	0.00049907841
0.073866875	0.027883663	0.00050756585
0.073998363	0.027673508	0.00050753232
0.074129852	0.027897181	0.00050861594
0.074261341	0.027675957	0.00050910792
0.074392829	0.028258388	0.00050785869
0.074524318	0.028725489	0.00051496872
0.074655807	0.027535388	0.00050351489
0.074787295	0.027339013	0.00050219325
0.074918784	0.028917075	0.00051479660
0.075050273	0.027149980	0.00049814198
0.075181761	0.026602434	0.00049558212
0.075313250	0.028336241	0.00051144844
0.075444739	0.027685027	0.00050521576
0.075576228	0.027797033	0.00050557948
0.075707716	0.027557759	0.00050234232
0.075839205	0.027498169	0.00050238233
0.075970694	0.027259928	0.00050030750
0.076102182	0.026375321	0.00049032545
0.076233671	0.026906415	0.00049801738
0.076365160	0.027631077	0.00049890601
0.076496648	0.026373206	0.00049189459
0.076628137	0.027138442	0.00049947947
0.076759626	0.027350863	0.00049810081
0.076891115	0.027654070	0.00050232886
0.077022603	0.027581097	0.00049938827
0.077154092	0.027222312	0.00049706768
0.077285581	0.026329016	0.00049123192
0.077417069	0.026870817	0.00049410166
0.077548558	0.027612845	0.00050271847
0.077680047	0.027460054	0.00049739128
0.077811535	0.027671383	0.00049743637
0.077943024	0.026340719	0.00048954950
0.078074513	0.027520775	0.00049592476
0.078206002	0.027021321	0.00049620946
0.078337490	0.027860368	0.00049853410
0.078468979	0.026416251	0.00048722327
0.078600468	0.026228332	0.00048836861
0.078731956	0.026339525	0.00048645950
0.078863445	0.027595887	0.00049967984
0.078994934	0.027133955	0.00049131262
0.079126422	0.026831750	0.00049001968
0.079257911	0.026638772	0.00048871104
0.079389400	0.026942701	0.00048857669
0.079520889	0.026721598	0.00049046055
0.079652377	0.026043404	0.00048448979
0.079783866	0.027401630	0.00049284656
0.079915355	0.027349591	0.00049586158
0.080046843	0.027403125	0.00049112995
0.080178332	0.025981399	0.00048133814
0.080309821	0.026288920	0.00048742182
0.080441309	0.026995476	0.00048668667
0.080572798	0.026110106	0.00048586976
0.080704287	0.026697799	0.00048811393
0.080835776	0.027531307	0.00049305909
0.080967264	0.026161934	0.00048476572
0.081098753	0.026091232	0.00047941602
0.081230242	0.026458282	0.00048464961
0.081361730	0.026487938	0.00048402660
0.081493219	0.026595822	0.00048564933
0.081624708	0.026695155	0.00048712676
0.081756196	0.026185901	0.00047803954
0.081887685	0.027258954	0.00048999509
0.082019174	0.026821078	0.00048665226
0.082150663	0.025503395	0.00047683483
0.082282151	0.026597190	0.00048506380
0.082413640	0.026733239	0.00048236025
0.082545129	0.026889696	0.00048626190
0.082676617	0.026816573	0.00048675078
0.082808106	0.026505837	0.00048295527
0.082939595	0.026263258	0.00048297651
0.083071083	0.025661492	0.00047231720
0.083202572	0.026032670	0.00047811744
0.083334061	0.026779579	0.00048565440
0.083465549	0.025824454	0.00047341913
0.083597038	0.026102266	0.00048004312
0.083728527	0.026562531	0.00047814356
0.083860016	0.026561538	0.00048157280
0.083991504	0.025719485	0.00047646107
0.084122993	0.025293768	0.00047097391
0.084254482	0.026510387	0.00048163280
0.084385970	0.026444953	0.00047808010
0.084517459	0.025939468	0.00047498040
0.084648948	0.026270726	0.00047812195
0.084780436	0.025879997	0.00047263581
0.084911925	0.024707054	0.00046473514
0.085043414	0.026527443	0.00047650050
0.085174903	0.026091611	0.00047438878
0.085306391	0.026433846	0.00048107526
0.085437880	0.025402930	0.00046773192
0.085569369	0.026441043	0.00047807978
0.085700857	0.026886194	0.00047910339
0.085832346	0.025524226	0.00047017078
0.085963835	0.025637399	0.00047294239
0.086095323	0.026698943	0.00047752614
0.086226812	0.026234034	0.00047484260
0.086358301	0.025653543	0.00046988159
0.086489790	0.025476440	0.00046743068
0.086621278	0.026000523	0.00047205071
0.086752767	0.026768587	0.00047741221
0.086884256	0.025125110	0.00046390675
0.087015744	0.026031366	0.00047281017
0.087147233	0.025925823	0.00046994856
0.087278722	0.025669971	0.00047236561
0.087410210	0.026180723	0.00047074704
0.087541699	0.026451281	0.00047339849
0.087673188	0.025613566	0.00046874630
0.087804677	0.024963841	0.00045938741
0.087936165	0.025132960	0.00046357697
0.088067654	0.025589802	0.00046639255
0.088199143	0.025306425	0.00046247281
0.088330631	0.025453262	0.00046657813
0.088462120	0.025251007	0.00046161246
0.088593609	0.026239443	0.00047288058
0.088725097	0.026244498	0.00046864346
0.088856586	0.025866615	0.00046689396
0.088988075	0.025573932	0.00046682278
0.089119564	0.025243459	0.00046227353
0.089251052	0.025598148	0.00046606977
0.089382541	0.025226964	0.00046184628
0.089514030	0.025551495	0.00046258153
0.089645518	0.025748140	0.00046388462
0.089777007	0.025536067	0.00046258151
0.089908496	0.025550484	0.00046622518
0.090039984	0.025267952	0.00046196147
0.090171473	0.025863769	0.00046217093
0.090302962	0.024862603	0.00045895320
0.090434451	0.026333764	0.00046729293
0.090565939	0.026459548	0.00047205581
0.090697428	0.026055211	0.00046727932
0.090828917	0.026015645	0.00046229063
0.090960405	0.025472519	0.00046322018
0.091091894	0.025170636	0.00045970718
0.091223383	0.025590862	0.00046431204
0.091354871	0.025717277	0.00046522072
0.091486360	0.025297072	0.00046850342
0.091617849	0.024949175	0.00047244377
0.091749337	0.025478279	0.00047831012
0.091880826	0.024569353	0.00047560680
0.092012315	0.025569058	0.00048682535
0.092143804	0.025130085	0.00048182673
0.092275292	0.025032140	0.00048627173
0.092406781	0.024939989	0.00048560241
0.092538270	0.025826954	0.00049755826
0.092669758	0.026146869	0.00050270509
0.092801247	0.026258628	0.00048615939
0.092932736	0.025157671	0.00048036902
0.093064224	0.025217390	0.00047593517
0.093195713	0.025554922	0.00047671947
0.093327202	0.024154929	0.00046527114
0.093458691	0.024835861	0.00046437534
0.093590179	0.024809954	0.00046978278
0.093721668	0.024288363	0.00046392534
0.093853157	0.025017308	0.00046608039
0.093984645	0.025403085	0.00046808812
0.094116134	0.025549786	0.00047033386
0.094247623	0.025090469	0.00046532513
0.094379111	0.025290959	0.00046735364
0.094510600	0.024736330	0.00046468431
0.094642089	0.025059377	0.00046389194
0.094773578	0.024681308	0.00045732614
0.094905066	0.024899865	0.00046246307
0.095036555	0.024422586	0.00046289114
0.095168044	0.024212740	0.00045385755
0.095299532	0.024651558	0.00045892661
0.095431021	0.024901445	0.00045766595
0.095562510	0.025003526	0.00045971527
0.095693998	0.024984418	0.00046076278
0.095825487	0.024105963	0.00045162155
0.095956976	0.024210207	0.00045502205
0.096088465	0.024516834	0.00045199503
0.096219953	0.024770733	0.00045736360
0.096351442	0.024817105	0.00045922201
0.096482931	0.024574713	0.00045446725
0.096614419	0.024376645	0.00045400758
0.096745908	0.024762589	0.00045453543
0.096877397	0.024451158	0.00045149127
0.097008885	0.024784546	0.00045631429
0.097140374	0.024336308	0.00045107915
0.097271863	0.024606518	0.00045382337
0.097403352	0.023933572	0.00044777805
0.097534840	0.023998301	0.00044823089
0.097666329	0.025319587	0.00045908025
0.097797818	0.023809026	0.00044387738
0.097929306	0.024105891	0.00044661425
0.098060795	0.024623871	0.00044886265
0.098192284	0.023925085	0.00044015978
0.098323772	0.025044566	0.00045130322
0.098455261	0.023791954	0.00043958070
0.098586750	0.024444146	0.00044417721
0.098718239	0.023576362	0.00043695589
0.098849727	0.023650104	0.00043657872
0.098981216	0.024596058	0.00044320811
0.099112705	0.024126105	0.00043865429
0.099244193	0.024522558	0.00044316858
0.099375682	0.024707925	0.00044408583
0.099507171	0.024521957	0.00044163013
0.099638659	0.024467373	0.00044589844
0.099770148	0.024539123	0.00044386716
0.099901637	0.024412414	0.00044143161
0.10003313	0.023642687	0.00043868376
0.10016461	0.025327056	0.00044971495
0.10029610	0.024028805	0.00044260771
0.10042759	0.023836985	0.00043796760
0.10055908	0.024532463	0.00044286460
0.10069057	0.023627835	0.00043702478
0.10082206	0.023837050	0.00043746582
0.10095355	0.023819203	0.00044119686
0.10108504	0.024378557	0.00044023391
0.10121652	0.024005212	0.00043662879
0.10134801	0.024651508	0.00044324102
0.10147950	0.023786299	0.00043746623
0.10161099	0.024090323	0.00043784348
0.10174248	0.024132217	0.00043986094
0.10187397	0.024323666	0.00043799835
0.10200546	0.023609608	0.00043633487
0.10213694	0.024261039	0.00043627042
0.10226843	0.023432049	0.00043420006
0.10239992	0.023796052	0.00043557858
0.10253141	0.023636796	0.00043051476
0.10266290	0.024389262	0.00044083273
0.10279439	0.024546963	0.00043857104
0.10292588	0.023193756	0.00043027247
0.10305737	0.024130280	0.00043673370
0.10318885	0.023793248	0.00043320497
0.10332034	0.023758647	0.00043463526
0.10345183	0.023478239	0.00043076119
0.10358332	0.023631491	0.00043148662
0.10371481	0.024451844	0.00043663632
0.10384630	0.024203840	0.00043447359
0.10397779	0.023961586	0.00043569808
0.10410928	0.023931084	0.00043542774
0.10424076	0.023357117	0.00042860635
0.10437225	0.024391864	0.00043653587
0.10450374	0.024495854	0.00043534713
0.10463523	0.024075152	0.00043386380
0.10476672	0.024445458	0.00043723365
0.10489821	0.024072383	0.00043246067
0.10502970	0.024081197	0.00043249178
0.10516118	0.024123106	0.00043163361
0.10529267	0.023380392	0.00043033502
0.10542416	0.023796866	0.00043226650
0.10555565	0.023475308	0.00042745593
0.10568714	0.023319563	0.00042496536
0.10581863	0.024404463	0.00043333658
0.10595012	0.024530643	0.00043454151
0.10608161	0.024138479	0.00043408755
0.10621309	0.023375469	0.00042554859
0.10634458	0.024147635	0.00043205374
0.10647607	0.024046377	0.00043008774
0.10660756	0.024464397	0.00043331473
0.10673905	0.024759259	0.00043840369
0.10687054	0.023489680	0.00042904923
0.10700203	0.024017856	0.00043953374
0.10713352	0.024657729	0.00044734787
0.10726500	0.023772022	0.00044714617
0.10739649	0.023831105	0.00045165293
0.10752798	0.023598253	0.00044812277
0.10765947	0.024174995	0.00045675635
0.10779096	0.024209520	0.00045734890
0.10792245	0.023715219	0.00045765883
0.10805394	0.024373037	0.00046325584
0.10818542	0.023571006	0.00045547635
0.10831691	0.023667559	0.00046022993
0.10844840	0.023781275	0.00046276749
0.10857989	0.024626041	0.00047225773
0.10871138	0.023282312	0.00046618951
0.10884287	0.024390541	0.00047236817
0.10897436	0.023596503	0.00046489192
0.10910585	0.024768233	0.00047931645
0.10923733	0.024017572	0.00046844815
0.10936882	0.024032255	0.00047849135
0.10950031	0.024003116	0.00047526864
0.10963180	0.024667430	0.00048304142
0.10976329	0.023472525	0.00047370432
0.10989478	0.023982383	0.00048124655
0.11002627	0.023486662	0.00048098311
0.11015776	0.024051142	0.00047811583
0.11028924	0.023445046	0.00047770754
0.11042073	0.023324738	0.00048145628
0.11055222	0.024547098	0.00048713329
0.11068371	0.023363648	0.00048139609
0.11081520	0.024086851	0.00048652901
0.11094669	0.024517750	0.00049210632
0.11107818	0.024797561	0.00049560650
0.11120966	0.023394457	0.00048352491
0.11134115	0.023588985	0.00048914831
0.11147264	0.023844524	0.00048780786
0.11160413	0.023446128	0.00048532745
0.11173562	0.024112885	0.00049721131
0.11186711	0.024290028	0.00047975224
0.11199860	0.023540738	0.00047631411
0.11213009	0.023503717	0.00046744184
0.11226157	0.023861312	0.00046752734
0.11239306	0.023534816	0.00046336757
0.11252455	0.023219187	0.00045993969
0.11265604	0.023485666	0.00046118518
0.11278753	0.023416631	0.00045665036
0.11291902	0.023243304	0.00045510511
0.11305051	0.023192170	0.00045681274
0.11318200	0.023171626	0.00045111895
0.11331348	0.024397528	0.00046335065
0.11344497	0.023922533	0.00045786087
0.11357646	0.023985116	0.00045278480
0.11370795	0.023677830	0.00045357952
0.11383944	0.023858717	0.00045596920
0.11397093	0.024610304	0.00045853057
0.11410242	0.024313301	0.00045780559
0.11423390	0.023901826	0.00044691765
0.11436539	0.023154730	0.00044757653
0.11449688	0.024349493	0.00045045209
0.11462837	0.023530655	0.00044965840
0.11475986	0.023777598	0.00044691951
0.11489135	0.024054263	0.00044726632
0.11502284	0.023805366	0.00044773855
0.11515433	0.023374086	0.00044239797
0.11528581	0.024143318	0.00044897568
0.11541730	0.023972959	0.00044541426
0.11554879	0.023346083	0.00043975298
0.11568028	0.024074784	0.00044917171
0.11581177	0.023344194	0.00044033100
0.11594326	0.024725299	0.00045095037
0.11607475	0.024191155	0.00044426536
0.11620624	0.024350141	0.00044239285
0.11633772	0.024192066	0.00044575384
0.11646921	0.023531271	0.00044048124
0.11660070	0.024030788	0.00044170291
0.11673219	0.024373460	0.00044246860
0.11686368	0.023584343	0.00043587030
0.11699517	0.023020390	0.00043258652
0.11712666	0.024218382	0.00044189227
0.11725814	0.023203986	0.00043023272
0.11738963	0.023689711	0.00043400496
0.11752112	0.024154405	0.00043644329
0.11765261	0.023894375	0.00043555802
0.11778410	0.023794644	0.00043668341
0.11791559	0.024343574	0.00043742551
0.11804708	0.023719584	0.00043165933
0.11817857	0.023486851	0.00043049377
0.11831005	0.023751996	0.00042996150
0.11844154	0.023938572	0.00043478810
0.11857303	0.023475452	0.00042679264
0.11870452	0.024193296	0.00043113117
0.11883601	0.024026330	0.00043060689
0.11896750	0.023400474	0.00042643183
0.11909899	0.024228348	0.00043426133
0.11923048	0.023667100	0.00042501961
0.11936196	0.023537235	0.00042650335
0.11949345	0.023978959	0.00042398063
0.11962494	0.023974452	0.00042582346
0.11975643	0.024346564	0.00043026574
0.11988792	0.023610343	0.00042089549
0.12001941	0.022908467	0.00041576485
0.12015090	0.024551526	0.00042580566
0.12028239	0.024450765	0.00042991431
0.12041387	0.023767652	0.00042270151
0.12054536	0.024491108	0.00042372753
0.12067685	0.023972219	0.00042274545
0.12080834	0.024044478	0.00042359895
0.12093983	0.023307631	0.00041401994
0.12107132	0.024463130	0.00042646967
0.12120281	0.023417208	0.00041625981
0.12133429	0.023776277	0.00041809151
0.12146578	0.024033487	0.00042180911
0.12159727	0.024256685	0.00042162930
0.12172876	0.024363809	0.00042409655
0.12186025	0.023699425	0.00041698558
0.12199174	0.023564593	0.00041605325
0.12212323	0.023408832	0.00041566759
0.12225472	0.023901734	0.00041816989
0.12238620	0.023640661	0.00041754327
0.12251769	0.023835379	0.00041669231
0.12264918	0.023998404	0.00041910836
0.12278067	0.023598618	0.00041506239
0.12291216	0.024124663	0.00041860142
0.12304365	0.024407734	0.00041994474
0.12317514	0.023157398	0.00041188405
0.12330663	0.023661846	0.00041458825
0.12343811	0.024075236	0.00041872166
0.12356960	0.023461865	0.00041265286
0.12370109	0.023756216	0.00041556292
0.12383258	0.024036642	0.00041598020
0.12396407	0.024285717	0.00041453928
0.12409556	0.023634872	0.00041628198
0.12422705	0.023802345	0.00041355868
0.12435853	0.023533106	0.00041302697
0.12449002	0.023458949	0.00040988251
0.12462151	0.023971540	0.00041696357
0.12475300	0.023668900	0.00041078911
0.12488449	0.024152914	0.00041594691
0.12501598	0.023224240	0.00040881253
0.12514747	0.023001130	0.00040702834
0.12527896	0.022922452	0.00040491872
0.12541044	0.023529943	0.00041184604
0.12554193	0.023780081	0.00041201671
0.12567342	0.023684294	0.00040996015
0.12580491	0.023958219	0.00041426136
0.12593640	0.023073872	0.00040425994
0.12606789	0.023279222	0.00041026051
0.12619938	0.024260328	0.00041461258
0.12633087	0.024117385	0.00041493223
0.12646235	0.024572624	0.00041790993
0.12659384	0.023951737	0.00040916215
0.12672533	0.023921247	0.00041404695
0.12685682	0.024345862	0.00041317500
0.12698831	0.023849041	0.00040970081
0.12711980	0.024352447	0.00041224642
0.12725129	0.023622956	0.00040653850
0.12738277	0.023809663	0.00041075471
0.12751426	0.024391704	0.00041348676
0.12764575	0.023616866	0.00040699748
0.12777724	0.023564203	0.00040506231
0.12790873	0.023575477	0.00040736980
0.12804022	0.024512404	0.00041609784
0.12817171	0.024033615	0.00041036972
0.12830320	0.023759916	0.00040850987
0.12843468	0.024219980	0.00041158189
0.12856617	0.023830210	0.00040757683
0.12869766	0.023305872	0.00040496247
0.12882915	0.023137018	0.00040507129
0.12896064	0.023201604	0.00040310026
0.12909213	0.023655078	0.00040584775
0.12922362	0.023802751	0.00040707189
0.12935511	0.023551607	0.00040620075
0.12948659	0.024032345	0.00040824890
0.12961808	0.023389252	0.00040266118
0.12974957	0.023640973	0.00040488719
0.12988106	0.023574882	0.00040483589
0.13001255	0.023516119	0.00040453518
0.13014404	0.023379552	0.00040425062
0.13027553	0.024099480	0.00040613421
0.13040701	0.023806776	0.00040483633
0.13053850	0.023955484	0.00040768109
0.13066999	0.023057193	0.00039864303
0.13080148	0.023519531	0.00040422362
0.13093297	0.023118074	0.00039820178
0.13106446	0.023220591	0.00040069487
0.13119595	0.023627404	0.00040318800
0.13132744	0.024102772	0.00040538319
0.13145892	0.023336714	0.00040161325
0.13159041	0.024501142	0.00040728751
0.13172190	0.024208099	0.00040642872
0.13185339	0.023675403	0.00040414028
0.13198488	0.024427720	0.00040751523
0.13211637	0.024225027	0.00040681980
0.13224786	0.023902276	0.00040312221
0.13237935	0.023910083	0.00040476848
0.13251083	0.024015035	0.00040581132
0.13264232	0.023352272	0.00040120581
0.13277381	0.023113467	0.00039889451
0.13290530	0.023902670	0.00040081733
0.13303679	0.022983415	0.00039676926
0.13316828	0.023860784	0.00040438722
0.13329977	0.023903302	0.00040152636
0.13343125	0.024039707	0.00040685379
0.13356274	0.023212064	0.00039482079
0.13369423	0.023598929	0.00039867969
0.13382572	0.023341518	0.00039878767
0.13395721	0.024212906	0.00040386589
0.13408870	0.022946107	0.00039739797
0.13422019	0.023997540	0.00040140820
0.13435168	0.023454251	0.00039911244
0.13448316	0.023867045	0.00040284468
0.13461465	0.023653091	0.00039955806
0.13474614	0.023448252	0.00039936652
0.13487763	0.023526286	0.00039806135
0.13500912	0.023488017	0.00039748645
0.13514061	0.024292239	0.00040407455
0.13527210	0.024002841	0.00040101959
0.13540359	0.023620347	0.00039893743
0.13553507	0.023967757	0.00039993517
0.13566656	0.023531526	0.00039783212
0.13579805	0.024382871	0.00040381684
0.13592954	0.023444297	0.00039654566
0.13606103	0.023598451	0.00039966439
0.13619252	0.023365455	0.00039568781
0.13632401	0.023505941	0.00039527241
0.13645549	0.023632357	0.00039923145
0.13658698	0.023977640	0.00039849370
0.13671847	0.023833938	0.00039836280
0.13684996	0.023849762	0.00039907311
0.13698145	0.023210088	0.00039251186
0.13711294	0.023623978	0.00039697976
0.13724443	0.022915392	0.00039140877
0.13737592	0.023669024	0.00039537318
0.13750740	0.023832369	0.00039879716
0.13763889	0.024502197	0.00039957297
0.13777038	0.023661981	0.00039764820
0.13790187	0.023413728	0.00039391225
0.13803336	0.023643032	0.00039392482
0.13816485	0.023955873	0.00039873004
0.13829634	0.023551735	0.00039272251
0.13842783	0.023576865	0.00039627340
0.13855931	0.023710542	0.00039603485
0.13869080	0.024047920	0.00039710601
0.13882229	0.023336679	0.00039304121
0.13895378	0.023086757	0.00038938482
0.13908527	0.024256973	0.00039954735
0.13921676	0.022716626	0.00038756773
0.13934825	0.023285553	0.00039079970
0.13947973	0.023807410	0.00039541956
0.13961122	0.023533845	0.00039393004
0.13974271	0.023397868	0.00039239882
0.13987420	0.023477371	0.00039369536
0.14000569	0.023721597	0.00039163125
0.14013718	0.023992531	0.00039526319
0.14026867	0.024029446	0.00039617668
0.14040016	0.023601757	0.00039402992
0.14053164	0.023095647	0.00039092127
0.14066313	0.023648474	0.00039108369
0.14079462	0.023701324	0.00039328713
0.14092611	0.023229324	0.00038944324
0.14105760	0.023015390	0.00038763840
0.14118909	0.023496041	0.00039241198
0.14132058	0.024176498	0.00039256388
0.14145207	0.023823309	0.00039172171
0.14158355	0.023520098	0.00039045559
0.14171504	0.023785106	0.00039154471
0.14184653	0.023901778	0.00039218195
0.14197802	0.023657988	0.00038960087
0.14210951	0.023346607	0.00038766449
0.14224100	0.023839578	0.00039054862
0.14237249	0.024008867	0.00039009196
0.14250398	0.023698315	0.00039214013
0.14263546	0.024181526	0.00039267343
0.14276695	0.023810064	0.00039076913
0.14289844	0.023242484	0.00038622539
0.14302993	0.023600105	0.00038942553
0.14316142	0.023664171	0.00039018715
0.14329291	0.023630561	0.00038715748
0.14342440	0.024044510	0.00039094254
0.14355588	0.024010655	0.00039160509
0.14368737	0.022819479	0.00038256460
0.14381886	0.023481201	0.00038803739
0.14395035	0.024438878	0.00039241193
0.14408184	0.023262562	0.00038609120
0.14421333	0.023667157	0.00038853481
0.14434482	0.023515741	0.00038601278
0.14447631	0.023574568	0.00038778001
0.14460779	0.024217244	0.00039058945
0.14473928	0.023849019	0.00038936334
0.14487077	0.023891718	0.00039158541
0.14500226	0.023898239	0.00038817488
0.14513375	0.023829200	0.00038871581
0.14526524	0.023586634	0.00038571734
0.14539673	0.023595723	0.00038571174
0.14552822	0.023651993	0.00038965969
0.14565970	0.023805037	0.00038751293
0.14579119	0.023090546	0.00038525746
0.14592268	0.023494743	0.00038466054
0.14605417	0.023684295	0.00038668409
0.14618566	0.023678504	0.00038761023
0.14631715	0.023769581	0.00038532893
0.14644864	0.023499750	0.00038370313
0.14658012	0.023700006	0.00038567939
0.14671161	0.024083177	0.00038922222
0.14684310	0.023675048	0.00038734354
0.14697459	0.023721872	0.00038541967
0.14710608	0.024186431	0.00038896352
0.14723757	0.023808758	0.00038760125
0.14736906	0.023831934	0.00038567825
0.14750055	0.023502892	0.00038510975
0.14763203	0.023234986	0.00038243236
0.14776352	0.022900700	0.00037937999
0.14789501	0.023663296	0.00038524911
0.14802650	0.023112646	0.00037979834
0.14815799	0.023294634	0.00038339660
0.14828948	0.023998408	0.00038608931
0.14842097	0.024087001	0.00038871668
0.14855246	0.024291262	0.00038948576
0.14868394	0.023717219	0.00038305346
0.14881543	0.023749984	0.00038490420
0.14894692	0.023642748	0.00038520866
0.14907841	0.023349864	0.00038160050
0.14920990	0.024333667	0.00038752415
0.14934139	0.024353771	0.00038843006
0.14947288	0.023813494	0.00038486372
0.14960436	0.023648483	0.00038241770
0.14973585	0.024210408	0.00038738397
0.14986734	0.023587661	0.00038258754
0.14999883	0.024000641	0.00038486802
0.15013032	0.023544787	0.00038280117
0.15026181	0.023956040	0.00038600266
0.15039330	0.023118851	0.00037797502
0.15052479	0.023312776	0.00038007768
0.15065627	0.023762659	0.00038305675
0.15078776	0.023570540	0.00038071115
0.15091925	0.024159532	0.00038563121
0.15105074	0.023315001	0.00037976240
0.15118223	0.023438396	0.00038208578
0.15131372	0.023729548	0.00038090074
0.15144521	0.023967148	0.00038296736
0.15157670	0.023575032	0.00038149604
0.15170818	0.023418711	0.00037843570
0.15183967	0.023651129	0.00038044634
0.15197116	0.024060858	0.00038343758
0.15210265	0.024646933	0.00038696150
0.15223414	0.023579601	0.00038015492
0.15236563	0.024117027	0.00038181335
0.15249712	0.023505335	0.00037927362
0.15262860	0.023344067	0.00037727177
0.15276009	0.023509161	0.00037948270
0.15289158	0.023929762	0.00038212242
0.15302307	0.023717609	0.00037907791
0.15315456	0.023669331	0.00038032316
0.15328605	0.022853380	0.00037579867
0.15341754	0.024019500	0.00038087179
0.15354903	0.024109254	0.00038248294
0.15368051	0.023142702	0.00037641088
0.15381200	0.023434273	0.00037632221
0.15394349	0.023383136	0.00037770552
0.15407498	0.022912661	0.00037473465
0.15420647	0.023582651	0.00037698883
0.15433796	0.024062620	0.00038010337
0.15446945	0.023774445	0.00037854083
0.15460094	0.022726276	0.00037485876
0.15473242	0.024127652	0.00038133798
0.15486391	0.023668145	0.00037731758
0.15499540	0.023344302	0.00037416498
0.15512689	0.023830983	0.00037940710
0.15525838	0.024381825	0.00038209943
0.15538987	0.022778543	0.00037073737
0.15552136	0.023177808	0.00037282578
0.15565284	0.022963111	0.00037241891
0.15578433	0.023740037	0.00037785020
0.15591582	0.023713710	0.00037777152
0.15604731	0.023052639	0.00037406261
0.15617880	0.023216443	0.00037419271
0.15631029	0.023813798	0.00037883348
0.15644178	0.023188237	0.00037252046
0.15657327	0.023540761	0.00037642309
0.15670475	0.023589836	0.00037497980
0.15683624	0.023623342	0.00037586465
0.15696773	0.023714105	0.00037691304
0.15709922	0.023926062	0.00037582191
0.15723071	0.023818015	0.00037748584
0.15736220	0.023506837	0.00037278686
0.15749369	0.023914741	0.00037651066
0.15762518	0.023448548	0.00037294281
0.15775666	0.023821304	0.00037546504
0.15788815	0.023567572	0.00037574723
0.15801964	0.023630873	0.00037466490
0.15815113	0.023631203	0.00037406401
0.15828262	0.023856539	0.00037589691
0.15841411	0.023727705	0.00037518546
0.15854560	0.023639683	0.00037482675
0.15867708	0.023697725	0.00037248882
0.15880857	0.023026559	0.00037040842
0.15894006	0.023724592	0.00037343624
0.15907155	0.023815409	0.00037466735
0.15920304	0.023763781	0.00037646691
0.15933453	0.023721716	0.00037308233
0.15946602	0.023082578	0.00036974195
0.15959751	0.023817897	0.00037454272
0.15972899	0.023509304	0.00037193700
0.15986048	0.023726721	0.00037506891
0.15999197	0.023522897	0.00037190696
0.16012346	0.024131991	0.00037751854
0.16025495	0.023920221	0.00037391043
0.16038644	0.023057002	0.00036759157
0.16051793	0.023414128	0.00037276537
0.16064942	0.023100117	0.00036766342
0.16078090	0.023835270	0.00037470379
0.16091239	0.023215187	0.00037020444
0.16104388	0.024117351	0.00037274868
0.16117537	0.023394084	0.00037103749
0.16130686	0.023113191	0.00036726486
0.16143835	0.023380161	0.00037065543
0.16156984	0.023043963	0.00037034664
0.16170133	0.024102588	0.00037265410
0.16183281	0.023527907	0.00037001897
0.16196430	0.023216439	0.00036828984
0.16209579	0.023139093	0.00036743738
0.16222728	0.023299354	0.00036892331
0.16235877	0.023908410	0.00037070341
0.16249026	0.022949246	0.00036617658
0.16262175	0.023876865	0.00037140725
0.16275323	0.023721647	0.00037040326
0.16288472	0.024067622	0.00037244017
0.16301621	0.023411994	0.00036695058
0.16314770	0.023133042	0.00036789465
0.16327919	0.023657671	0.00036852201
0.16341068	0.023547636	0.00036802462
0.16354217	0.024264893	0.00037321094
0.16367366	0.023799300	0.00037059130
0.16380514	0.023920736	0.00037206630
0.16393663	0.023685708	0.00036963800
0.16406812	0.024184317	0.00037063192
0.16419961	0.022989210	0.00036513228
0.16433110	0.023910134	0.00037054856
0.16446259	0.023487668	0.00036757297
0.16459408	0.023713372	0.00037025618
0.16472557	0.023497706	0.00036653441
0.16485705	0.023470028	0.00036837825
0.16498854	0.023757503	0.00036959453
0.16512003	0.023218702	0.00036689582
0.16525152	0.023236534	0.00036636693
0.16538301	0.023282690	0.00036457785
0.16551450	0.023858170	0.00037017279
0.16564599	0.023553284	0.00036679234
0.16577747	0.023289681	0.00036671041
0.16590896	0.023566619	0.00036796954
0.16604045	0.024185191	0.00036929299
0.16617194	0.022844610	0.00036227584
0.16630343	0.023585495	0.00036552916
0.16643492	0.023372198	0.00036541247
0.16656641	0.023721227	0.00036785933
0.16669790	0.023929126	0.00036642371
0.16682938	0.023917011	0.00036932850
0.16696087	0.023650023	0.00036748355
0.16709236	0.024059228	0.00036775114
0.16722385	0.023453685	0.00036635519
0.16735534	0.024007158	0.00036806250
0.16748683	0.022879533	0.00036172472
0.16761832	0.023364455	0.00036594202
0.16774981	0.024329438	0.00036857185
0.16788129	0.023141643	0.00036371831
0.16801278	0.023313561	0.00036354405
0.16814427	0.022905897	0.00036172747
0.16827576	0.023151097	0.00036410739
0.16840725	0.023008488	0.00036040027
0.16853874	0.023798886	0.00036609997
0.16867023	0.023337704	0.00036044273
0.16880171	0.023253414	0.00036333680
0.16893320	0.022934048	0.00036086762
0.16906469	0.023611455	0.00036345007
0.16919618	0.022943145	0.00036212854
0.16932767	0.023144130	0.00035997222
0.16945916	0.022901430	0.00036048787
0.16959065	0.022777250	0.00036051018
0.16972214	0.023742910	0.00036425341
0.16985362	0.023925504	0.00036647301
0.16998511	0.023395326	0.00036120252
0.17011660	0.024324390	0.00036796514
0.17024809	0.024374705	0.00036936131
0.17037958	0.023678605	0.00036265599
0.17051107	0.023765487	0.00036606252
0.17064256	0.023801171	0.00036575246
0.17077405	0.023276455	0.00036148105
0.17090553	0.023863093	0.00036568095
0.17103702	0.023042784	0.00035860036
0.17116851	0.023370015	0.00036135307
0.17130000	0.022946076	0.00035965510
0.17143149	0.023538441	0.00036102530
0.17156298	0.024044965	0.00036578919
0.17169447	0.023545980	0.00036072016
0.17182595	0.023745798	0.00036335293
0.17195744	0.022938147	0.00035892840
0.17208893	0.023438391	0.00036032636
0.17222042	0.023518146	0.00036128975
0.17235191	0.023170063	0.00035894004
0.17248340	0.022985186	0.00035780923
0.17261489	0.023745476	0.00036313695
0.17274638	0.024030872	0.00036274857
0.17287786	0.023471289	0.00036186786
0.17300935	0.023696196	0.00036137027
0.17314084	0.023492084	0.00036104787
0.17327233	0.023228848	0.00035886260
0.17340382	0.023833462	0.00036214940
0.17353531	0.023548238	0.00036043795
0.17366680	0.022949800	0.00035693258
0.17379829	0.023337958	0.00035873391
0.17392977	0.023643848	0.00036285056
0.17406126	0.023389265	0.00036012455
0.17419275	0.023142631	0.00035801373
0.17432424	0.023586117	0.00035899242
0.17445573	0.023534755	0.00035945662
0.17458722	0.023690784	0.00036202016
0.17471871	0.023898604	0.00036150212
0.17485019	0.022841293	0.00035512572
0.17498168	0.023346503	0.00035793173
0.17511317	0.023649654	0.00036073532
0.17524466	0.023257982	0.00035821850
0.17537615	0.023928076	0.00036019861
0.17550764	0.022886019	0.00035524703
0.17563913	0.023427872	0.00035685432
0.17577062	0.023138450	0.00035602049
0.17590210	0.024024969	0.00036080369
0.17603359	0.023027417	0.00035433863
0.17616508	0.022755873	0.00035441372
0.17629657	0.022937006	0.00035629413
0.17642806	0.023932241	0.00035905987
0.17655955	0.023081491	0.00035616084
0.17669104	0.023502798	0.00035775048
0.17682253	0.023551843	0.00035618728
0.17695401	0.023114859	0.00035670456
0.17708550	0.023232906	0.00035483752
0.17721699	0.023727984	0.00035775148
0.17734848	0.024676406	0.00036344137
0.17747997	0.022766116	0.00035273008
0.17761146	0.022871077	0.00035427243
0.17774295	0.023451590	0.00035387356
0.17787443	0.023299867	0.00035618061
0.17800592	0.023360109	0.00035522849
0.17813741	0.023224462	0.00035605479
0.17826890	0.023110061	0.00035481219
0.17840039	0.023142450	0.00035221559
0.17853188	0.023118103	0.00035436400
0.17866337	0.023319672	0.00035418675
0.17879486	0.023231916	0.00035378535
0.17892634	0.023521738	0.00035741297
0.17905783	0.023409356	0.00035456598
0.17918932	0.023099318	0.00035440474
0.17932081	0.022965861	0.00035213861
0.17945230	0.023373992	0.00035541254
0.17958379	0.023540125	0.00035592942
0.17971528	0.023358041	0.00035282721
0.17984677	0.023351103	0.00035496706
0.17997825	0.023495748	0.00035573067
0.18010974	0.023736066	0.00035671528
0.18024123	0.024027514	0.00035675558
0.18037272	0.023531927	0.00035271490
0.18050421	0.023458804	0.00036196987
0.18063570	0.023534429	0.00036414857
0.18076719	0.023545863	0.00036570793
0.18089867	0.022440292	0.00036228642
0.18103016	0.023467014	0.00036927817
0.18116165	0.023228776	0.00037087131
0.18129314	0.023491559	0.00037396952
0.18142463	0.023228678	0.00037179565
0.18155612	0.023124041	0.00037410072
0.18168761	0.022537431	0.00036951167
0.18181910	0.024230783	0.00038335331
0.18195058	0.022725118	0.00037468343
0.18208207	0.023818460	0.00038082820
0.18221356	0.022614431	0.00037716678
0.18234505	0.023413989	0.00038298788
0.18247654	0.023492076	0.00038435857
0.18260803	0.022775596	0.00038085044
0.18273952	0.023912410	0.00038833387
0.18287101	0.023734135	0.00038990856
0.18300249	0.023106228	0.00038542383
0.18313398	0.023397397	0.00038633114
0.18326547	0.023658253	0.00039118339
0.18339696	0.023548989	0.00039063981
0.18352845	0.023643001	0.00039259945
0.18365994	0.023150275	0.00039091104
0.18379143	0.023747645	0.00039440336
0.18392292	0.022456243	0.00038954827
0.18405440	0.023065632	0.00039080319
0.18418589	0.023186860	0.00039313331
0.18431738	0.023292682	0.00039491236
0.18444887	0.023523559	0.00039557026
0.18458036	0.023184277	0.00039595587
0.18471185	0.023418023	0.00039638873
0.18484334	0.023198713	0.00039787278
0.18497482	0.023556303	0.00040173963
0.18510631	0.023960799	0.00040022254
0.18523780	0.023808319	0.00040462209
0.18536929	0.023802809	0.00039804995
0.18550078	0.023874444	0.00039105677
0.18563227	0.023447299	0.00038895830
0.18576376	0.023245582	0.00038037171
0.18589525	0.023326443	0.00038456335
0.18602673	0.023207091	0.00038134483
0.18615822	0.023115905	0.00037799860
0.18628971	0.023681039	0.00038190340
0.18642120	0.023047187	0.00037555622
0.18655269	0.023198076	0.00037732982
0.18668418	0.023986652	0.00037810297
0.18681567	0.023272150	0.00037408962
0.18694716	0.023916371	0.00037697029
0.18707864	0.023144356	0.00036866128
0.18721013	0.022937668	0.00036960724
0.18734162	0.023473507	0.00037213208
0.18747311	0.022515939	0.00036435406
0.18760460	0.023136969	0.00036984942
0.18773609	0.023695774	0.00036817974
0.18786758	0.023743813	0.00036970755
0.18799906	0.023848975	0.00037124930
0.18813055	0.023837413	0.00036814233
0.18826204	0.022939816	0.00036438425
0.18839353	0.023909958	0.00036658485
0.18852502	0.023818045	0.00036757628
0.18865651	0.023896869	0.00036848075
0.18878800	0.023194647	0.00035931286
0.18891949	0.023487730	0.00036239893
0.18905097	0.023554700	0.00036317555
0.18918246	0.023377635	0.00036179499
0.18931395	0.023476107	0.00036168731
0.18944544	0.023491150	0.00035902101
0.18957693	0.023368606	0.00036083368
0.18970842	0.023635629	0.00035896206
0.18983991	0.023315904	0.00035850716
0.18997140	0.023021468	0.00035650421
0.19010288	0.023378253	0.00035541357
0.19023437	0.023645566	0.00035928057
0.19036586	0.023271367	0.00035599636
0.19049735	0.023832019	0.00035860645
0.19062884	0.022928008	0.00035273055
0.19076033	0.022731810	0.00034901729
0.19089182	0.022880940	0.00035210830
0.19102330	0.022797975	0.00035113681
0.19115479	0.023079106	0.00035172561
0.19128628	0.023002106	0.00035209760
0.19141777	0.023714777	0.00035584036
0.19154926	0.023389657	0.00035363849
0.19168075	0.023674175	0.00035428867
0.19181224	0.023559277	0.00035482776
0.19194373	0.023727137	0.00035649504
0.19207521	0.022705316	0.00034806672
0.19220670	0.023660550	0.00035385334
0.19233819	0.023536357	0.00035381947
0.19246968	0.023695883	0.00035459505
0.19260117	0.022719779	0.00034898900
0.19273266	0.023678351	0.00035335256
0.19286415	0.022907136	0.00034801249
0.19299564	0.023975782	0.00035588705
0.19312712	0.023509089	0.00035099295
0.19325861	0.023251799	0.00035244068
0.19339010	0.023346652	0.00035019806
0.19352159	0.022537062	0.00034560836
0.19365308	0.023448920	0.00035237725
0.19378457	0.023728163	0.00035298405
0.19391606	0.023063810	0.00034978607
0.19404754	0.023660659	0.00035308432
0.19417903	0.023135500	0.00034895878
0.19431052	0.023694558	0.00035322534
0.19444201	0.023849018	0.00035340742
0.19457350	0.023528861	0.00035229250
0.19470499	0.023727544	0.00035100732
0.19483648	0.023341774	0.00035002262
0.19496797	0.023975135	0.00035372305
0.19509945	0.023234208	0.00034838067
0.19523094	0.023225812	0.00034741321
0.19536243	0.023188205	0.00034815478
0.19549392	0.023199478	0.00034754372
0.19562541	0.023876158	0.00035170230
0.19575690	0.023246435	0.00034921489
0.19588839	0.023200709	0.00034648179
0.19601988	0.022958004	0.00034465260
0.19615136	0.023504737	0.00034815098
0.19628285	0.023382860	0.00034943316
0.19641434	0.023468256	0.00034827839
0.19654583	0.022821322	0.00034556934
0.19667732	0.023330587	0.00034652824
0.19680881	0.023957290	0.00035172295
0.19694030	0.023753623	0.00034977720
0.19707178	0.022979315	0.00034447010
0.19720327	0.023588133	0.00034728953
0.19733476	0.023216033	0.00034477824
0.19746625	0.023268086	0.00034620250
0.19759774	0.023535327	0.00034864629
0.19772923	0.023777439	0.00034871362
0.19786072	0.023569958	0.00034723963
0.19799221	0.023317206	0.00034683814
0.19812369	0.023576736	0.00034642069
0.19825518	0.022880428	0.00034470765
0.19838667	0.023141409	0.00034417780
0.19851816	0.023348738	0.00034522776
0.19864965	0.023413884	0.00034673404
0.19878114	0.023553531	0.00034598029
0.19891263	0.023281853	0.00034636926
0.19904412	0.022802698	0.00034200616
0.19917560	0.023626051	0.00034814189
0.19930709	0.023638248	0.00034572393
0.19943858	0.022982983	0.00034261462
0.19957007	0.023455925	0.00034655009
0.19970156	0.023683903	0.00034652328
0.19983305	0.023211763	0.00034418229
0.19996454	0.023156618	0.00034377180
0.20009602	0.023379641	0.00034374786
0.20022751	0.022896269	0.00034202666
0.20035900	0.022862910	0.00034120750
0.20049049	0.023238635	0.00034312392
0.20062198	0.023134384	0.00034333208
0.20075347	0.023315446	0.00034373662
0.20088496	0.023014934	0.00034270221
0.20101645	0.022975896	0.00034248801
0.20114793	0.023463084	0.00034319194
0.20127942	0.023367211	0.00034329121
0.20141091	0.023545560	0.00034387618
0.20154240	0.023469703	0.00034477252
0.20167389	0.023257656	0.00034341422
0.20180538	0.023284184	0.00034134727
0.20193687	0.022961971	0.00034161066
0.20206836	0.023642824	0.00034394143
0.20219984	0.023182967	0.00034289805
0.20233133	0.023307039	0.00034348553
0.20246282	0.023794506	0.00034299107
0.20259431	0.022777299	0.00033986209
0.20272580	0.022956209	0.00033909123
0.20285729	0.023018830	0.00033962869
0.20298878	0.023434962	0.00034325632
0.20312027	0.023535210	0.00034068865
0.20325175	0.022564848	0.00033738604
0.20338324	0.023039567	0.00033831776
0.20351473	0.023449712	0.00034250366
0.20364622	0.023251718	0.00034113723
0.20377771	0.022953534	0.00033709054
0.20390920	0.023067801	0.00033975264
0.20404069	0.023276171	0.00033942450
0.20417217	0.023089929	0.00033903583
0.20430366	0.023737870	0.00034367550
0.20443515	0.023262595	0.00033754333
0.20456664	0.023930847	0.00034308740
0.20469813	0.023868426	0.00034248253
0.20482962	0.023606175	0.00034148155
0.20496111	0.023697063	0.00034251380
0.20509260	0.023489042	0.00034009640
0.20522408	0.023845067	0.00034341474
0.20535557	0.023354191	0.00034111426
0.20548706	0.023334322	0.00033964443
0.20561855	0.022573662	0.00033537673
0.20575004	0.023201233	0.00033751028
0.20588153	0.023132310	0.00033898340
0.20601302	0.023060526	0.00033858143
0.20614451	0.023069337	0.00033555357
0.20627599	0.023362234	0.00034009749
0.20640748	0.023214932	0.00033661475
0.20653897	0.023398395	0.00033923300
0.20667046	0.023509975	0.00033911070
0.20680195	0.022898911	0.00033566360
0.20693344	0.023075614	0.00033653545
0.20706493	0.023388014	0.00033882848
0.20719641	0.023367769	0.00033938779
0.20732790	0.023599542	0.00034179622
0.20745939	0.023419543	0.00033738695
0.20759088	0.023454734	0.00033954465
0.20772237	0.023389832	0.00033805672
0.20785386	0.023508317	0.00033851075
0.20798535	0.023931772	0.00034342951
0.20811684	0.023576283	0.00033824852
0.20824832	0.023605791	0.00033862671
0.20837981	0.022977627	0.00033441505
0.20851130	0.022947359	0.00033573050
0.20864279	0.023488868	0.00033888724
0.20877428	0.023256506	0.00033575392
0.20890577	0.023156180	0.00033611714
0.20903726	0.023007719	0.00033554974
0.20916875	0.023291086	0.00033693521
0.20930023	0.023024369	0.00033674238
0.20943172	0.023436931	0.00033684467
0.20956321	0.022574713	0.00033217605
0.20969470	0.023253146	0.00033703940
0.20982619	0.022897464	0.00033500204
0.20995768	0.022987325	0.00033452939
0.21008917	0.023371302	0.00033575030
0.21022065	0.023318504	0.00033602504
0.21035214	0.023587677	0.00033884832
0.21048363	0.023408681	0.00033497354
0.21061512	0.023232380	0.00033717969
0.21074661	0.023301611	0.00033512446
0.21087810	0.022891691	0.00033232880
0.21100959	0.023210739	0.00033548984
0.21114108	0.023469479	0.00033573774
0.21127256	0.022532158	0.00033323181
0.21140405	0.023284700	0.00033394533
0.21153554	0.023729613	0.00033852719
0.21166703	0.023329945	0.00033613042
0.21179852	0.023313131	0.00033465347
0.21193001	0.023155955	0.00033486571
0.21206150	0.023138679	0.00033283423
0.21219299	0.023419877	0.00033510601
0.21232447	0.023066330	0.00033359503
0.21245596	0.023428988	0.00033346402
0.21258745	0.023520515	0.00033631510
0.21271894	0.023736114	0.00033600519
0.21285043	0.023793324	0.00033701138
0.21298192	0.023013219	0.00033433756
0.21311341	0.023738475	0.00033566188
0.21324489	0.023367834	0.00033461250
0.21337638	0.023165245	0.00033219634
0.21350787	0.022787028	0.00033124335
0.21363936	0.023175910	0.00033429980
0.21377085	0.023517446	0.00033329382
0.21390234	0.023562267	0.00033620982
0.21403383	0.023124374	0.00033213788
0.21416532	0.023006091	0.00033143252
0.21429680	0.022983805	0.00033268533
0.21442829	0.023169977	0.00033294910
0.21455978	0.022650623	0.00032853032
0.21469127	0.022680676	0.00032951846
0.21482276	0.023006077	0.00033079337
0.21495425	0.023003060	0.00033145226
0.21508574	0.022839756	0.00033065254
0.21521723	0.022743269	0.00032965498
0.21534871	0.022751233	0.00033129044
0.21548020	0.023207116	0.00032979534
0.21561169	0.022852515	0.00033009001
0.21574318	0.022988574	0.00033143470
0.21587467	0.022897072	0.00032984317
0.21600616	0.023505909	0.00033322601
0.21613765	0.022586168	0.00032722781
0.21626913	0.023475491	0.00033348377
0.21640062	0.023438213	0.00033267114
0.21653211	0.022780288	0.00032882116
0.21666360	0.023216689	0.00033056389
0.21679509	0.023012213	0.00032937670
0.21692658	0.023127855	0.00033118477
0.21705807	0.023117408	0.00033126505
0.21718956	0.023328156	0.00033005615
0.21732104	0.023463071	0.00033343805
0.21745253	0.023046679	0.00033003634
0.21758402	0.023855658	0.00033419709
0.21771551	0.023246029	0.00033055516
0.21784700	0.023169009	0.00032862156
0.21797849	0.023192877	0.00033063030
0.21810998	0.022702092	0.00032658872
0.21824147	0.023282302	0.00032991439
0.21837295	0.023261858	0.00033205925
0.21850444	0.023379029	0.00032841372
0.21863593	0.023398966	0.00033181539
0.21876742	0.023088817	0.00032735185
0.21889891	0.023055904	0.00032948921
0.21903040	0.023182797	0.00033018919
0.21916189	0.023712544	0.00033064318
0.21929337	0.023027011	0.00032867150
0.21942486	0.023120644	0.00032783729
0.21955635	0.023495222	0.00033190952
0.21968784	0.022877338	0.00032826951
0.21981933	0.023211172	0.00032647180
0.21995082	0.023285508	0.00032938628
0.22008231	0.023182974	0.00032681549
0.22021380	0.023102948	0.00032907490
0.22034528	0.023175120	0.00032932556
0.22047677	0.023468303	0.00032790693
0.22060826	0.023253620	0.00032942892
0.22073975	0.023203014	0.00032749589
0.22087124	0.023119450	0.00032783972
0.22100273	0.022918092	0.00032663699
0.22113422	0.023197012	0.00032652087
0.22126571	0.022812019	0.00032590168
0.22139719	0.022796937	0.00032565840
0.22152868	0.023170605	0.00032752520
0.22166017	0.023206954	0.00032809933
0.22179166	0.023269508	0.00032680541
0.22192315	0.023432603	0.00032886693
0.22205464	0.023240415	0.00032791695
0.22218613	0.022921263	0.00032613493
0.22231761	0.023922699	0.00033059284
0.22244910	0.023000721	0.00032561911
0.22258059	0.023190175	0.00032648348
0.22271208	0.022616198	0.00032490731
0.22284357	0.022968619	0.00032525644
0.22297506	0.022934888	0.00032654294
0.22310655	0.023078036	0.00032528699
0.22323804	0.022822173	0.00032605205
0.22336952	0.023550989	0.00032995339
0.22350101	0.023567645	0.00032792905
0.22363250	0.023426525	0.00032773199
0.22376399	0.023370005	0.00032683122
0.22389548	0.023421435	0.00032816222
0.22402697	0.022969473	0.00032625701
0.22415846	0.023110297	0.00032490890
0.22428995	0.023327107	0.00032631412
0.22442143	0.022934311	0.00032392657
0.22455292	0.023235582	0.00032642488
0.22468441	0.023373575	0.00032779330
0.22481590	0.023877608	0.00032927772
0.22494739	0.023655396	0.00032737623
0.22507888	0.023287143	0.00032574262
0.22521037	0.023600921	0.00032753787
0.22534186	0.023498224	0.00032866365
0.22547334	0.023912130	0.00032870432
0.22560483	0.023527258	0.00032524200
0.22573632	0.023425206	0.00032659926
0.22586781	0.023167656	0.00032462993
0.22599930	0.023641923	0.00032853182
0.22613079	0.022671710	0.00032069687
0.22626228	0.022894356	0.00032424102
0.22639376	0.023747160	0.00032727605
0.22652525	0.023105306	0.00032340478
0.22665674	0.022813151	0.00032274885
0.22678823	0.022946591	0.00032130713
0.22691972	0.022972539	0.00032295306
0.22705121	0.023158595	0.00032378757
0.22718270	0.022838368	0.00032173077
0.22731419	0.022829185	0.00032285870
0.22744567	0.022979499	0.00032301591
0.22757716	0.022937666	0.00032084465
0.22770865	0.023687220	0.00032593467
0.22784014	0.023395411	0.00032391985
0.22797163	0.023498927	0.00032659599
0.22810312	0.023687834	0.00032564666
0.22823461	0.023933958	0.00032740890
0.22836610	0.023393485	0.00032494511
0.22849758	0.023504375	0.00032372091
0.22862907	0.023358684	0.00032445258
0.22876056	0.022721334	0.00031822274
0.22889205	0.023175538	0.00032284284
0.22902354	0.023773245	0.00032668105
0.22915503	0.023401799	0.00032269745
0.22928652	0.023241374	0.00032391133
0.22941800	0.022792502	0.00031958342
0.22954949	0.023426367	0.00032442865
0.22968098	0.022956403	0.00032137605
0.22981247	0.022357205	0.00031778956
0.22994396	0.022780014	0.00032077016
0.23007545	0.022588486	0.00032138875
0.23020694	0.022765834	0.00032533586
0.23033843	0.022754087	0.00032942438
0.23046991	0.023612018	0.00033543454
0.23060140	0.023397008	0.00033583382
0.23073289	0.022568448	0.00033161226
0.23086438	0.022315628	0.00033153007
0.23099587	0.023107499	0.00034060011
0.23112736	0.022576523	0.00033622994
0.23125885	0.022886866	0.00034063352
0.23139034	0.023189669	0.00034208161
0.23152182	0.022761988	0.00033998308
0.23165331	0.023299131	0.00034704937
0.23178480	0.023213489	0.00034603155
0.23191629	0.022688029	0.00034445493
0.23204778	0.023131593	0.00034637825
0.23217927	0.023708780	0.00035018707
0.23231076	0.023107839	0.00034867918
0.23244224	0.023085730	0.00034797814
0.23257373	0.022891125	0.00034784294
0.23270522	0.023720299	0.00035289072
0.23283671	0.023615086	0.00035061100
0.23296820	0.023642643	0.00035302603
0.23309969	0.023278486	0.00035072928
0.23323118	0.023259809	0.00034900454
0.23336267	0.023112109	0.00035056474
0.23349415	0.023111183	0.00034763469
0.23362564	0.023253079	0.00035162726
0.23375713	0.022961258	0.00035036387
0.23388862	0.023031659	0.00034970671
0.23402011	0.022641444	0.00034883740
0.23415160	0.022928004	0.00034921058
0.23428309	0.022949872	0.00035102787
0.23441458	0.022983811	0.00034856056
0.23454606	0.022897908	0.00035186406
0.23467755	0.022616881	0.00034899867
0.23480904	0.023922922	0.00035751140
0.23494053	0.023232127	0.00035378066
0.23507202	0.023455751	0.00035535864
0.23520351	0.023105905	0.00035323524
0.23533500	0.023434353	0.00035535867
0.23546648	0.023376825	0.00035367289
0.23559797	0.023312874	0.00035489106
0.23572946	0.023316586	0.00035462107
0.23586095	0.023099140	0.00035265570
0.23599244	0.022900529	0.00035346752
0.23612393	0.022646157	0.00035072801
0.23625542	0.022887164	0.00035471896
0.23638691	0.022998176	0.00035464592
0.23651839	0.023455053	0.00035615105
0.23664988	0.023420692	0.00035819105
0.23678137	0.023211572	0.00035545440
0.23691286	0.023233078	0.00035663645
0.23704435	0.023311293	0.00035657244
0.23717584	0.023973908	0.00035958634
0.23730733	0.023439441	0.00035870663
0.23743882	0.023385478	0.00035716327
0.23757030	0.023212455	0.00035669808
0.23770179	0.023500112	0.00036023374
0.23783328	0.023256378	0.00035555093
0.23796477	0.023160534	0.00035780384
0.23809626	0.023058551	0.00035510399
0.23822775	0.023263969	0.00035784603
0.23835924	0.022838519	0.00035883090
0.23849072	0.023827434	0.00036041365
0.23862221	0.023145634	0.00035833558
0.23875370	0.023336963	0.00035871227
0.23888519	0.023339724	0.00036062787
0.23901668	0.023521574	0.00036216882
0.23914817	0.023082203	0.00035538426
0.23927966	0.023515790	0.00036159827
0.23941115	0.023065477	0.00035700822
0.23954263	0.023295734	0.00036094680
0.23967412	0.022986184	0.00035965642
0.23980561	0.023234170	0.00035842894
0.23993710	0.023564823	0.00036341306
0.24006859	0.023586105	0.00036160124
0.24020008	0.023123001	0.00036073009
0.24033157	0.023046992	0.00035969419
0.24046306	0.022737583	0.00035706306
0.24059454	0.023005786	0.00035942305
0.24072603	0.023675552	0.00036466147
0.24085752	0.023385824	0.00036188369
0.24098901	0.022453676	0.00035994045
0.24112050	0.022943737	0.00035690904
0.24125199	0.023914179	0.00036575284
0.24138348	0.024046091	0.00036724461
0.24151496	0.023233339	0.00036065554
0.24164645	0.023121558	0.00036212726
0.24177794	0.023264913	0.00036059521
0.24190943	0.023011683	0.00036062613
0.24204092	0.022858425	0.00035876739
0.24217241	0.022945808	0.00036049923
0.24230390	0.022873748	0.00036118362
0.24243539	0.023119732	0.00036089355
0.24256687	0.023311226	0.00036385241
0.24269836	0.023402710	0.00036372836
0.24282985	0.022517905	0.00035748895
0.24296134	0.022436161	0.00035943231
0.24309283	0.022694919	0.00035963990
0.24322432	0.023127374	0.00036179997
0.24335581	0.022725472	0.00036207499
0.24348730	0.023001459	0.00036292095
0.24361878	0.023498664	0.00036514997
0.24375027	0.022424927	0.00035704359
0.24388176	0.023501534	0.00036434032
0.24401325	0.023100397	0.00036456943
0.24414474	0.023328402	0.00036297080
0.24427623	0.022897667	0.00036365513
0.24440772	0.023013107	0.00036246690
0.24453920	0.023781074	0.00036799514
0.24467069	0.022908914	0.00036436119
0.24480218	0.023723880	0.00036676219
0.24493367	0.023591679	0.00036593786
0.24506516	0.022871038	0.00036162130
0.24519665	0.023576133	0.00036710179
0.24532814	0.022535771	0.00036163438
0.24545963	0.023204028	0.00036404489
0.24559111	0.023162233	0.00036466454
0.24572260	0.023596644	0.00036774453
0.24585409	0.023326967	0.00036473348
0.24598558	0.023333084	0.00036678580
0.24611707	0.022737145	0.00036260570
0.24624856	0.022390012	0.00035819214
0.24638005	0.023346711	0.00036796393
0.24651154	0.022896944	0.00036269322
0.24664302	0.022833204	0.00036612070
0.24677451	0.023260659	0.00036536484
0.24690600	0.022799105	0.00036339310
0.24703749	0.023354234	0.00036810910
0.24716898	0.022810601	0.00036223061
0.24730047	0.023267311	0.00036856348
0.24743196	0.022930419	0.00036362450
0.24756345	0.022669559	0.00036264989
0.24769493	0.022913290	0.00036583491
0.24782642	0.023491919	0.00036638578
0.24795791	0.023194763	0.00036756215
0.24808940	0.022772825	0.00036463981
0.24822089	0.022490599	0.00036186714
0.24835238	0.023467293	0.00037019461
0.24848387	0.023364450	0.00036724929
0.24861535	0.023679202	0.00037116451
0.24874684	0.023146914	0.00036649357
0.24887833	0.023261687	0.00036751735
0.24900982	0.023369268	0.00037053739
0.24914131	0.023995787	0.00037284199
0.24927280	0.023319050	0.00036797321
0.24940429	0.023390607	0.00036866195
0.24953578	0.023298924	0.00036753808
0.24966726	0.023390691	0.00037069047
0.24979875	0.023476345	0.00036874826
0.24993024	0.023116437	0.00036907837
0.25006173	0.023137828	0.00036685366
0.25019322	0.023514445	0.00037171649
0.25032471	0.023414764	0.00037127269
0.25045620	0.022386120	0.00036274074
0.25058769	0.022727156	0.00036611008
0.25071917	0.022958096	0.00036501132
0.25085066	0.022634991	0.00036412303
0.25098215	0.023263946	0.00037006247
0.25111364	0.023175689	0.00036618420
0.25124513	0.022931467	0.00036841360
0.25137662	0.022550157	0.00036447879
0.25150811	0.022820812	0.00036582842
0.25163959	0.024111904	0.00037525013
0.25177108	0.023519679	0.00036848376
0.25190257	0.022932892	0.00036854154
0.25203406	0.023656575	0.00037191936
0.25216555	0.023559070	0.00037169197
0.25229704	0.023272566	0.00037060737
0.25242853	0.022886956	0.00036666615
0.25256002	0.022983661	0.00036758726
0.25269150	0.022927427	0.00036774717
0.25282299	0.022995077	0.00036739812
0.25295448	0.023151522	0.00037273208
0.25308597	0.023014876	0.00036691762
0.25321746	0.023571505	0.00037266147
0.25334895	0.023643948	0.00037310698
0.25348044	0.023627952	0.00037173856
0.25361193	0.023156019	0.00037051510
0.25374341	0.023129865	0.00036928916
0.25387490	0.022493177	0.00036514193
0.25400639	0.022648924	0.00037412789
0.25413788	0.022969793	0.00037837069
0.25426937	0.022509495	0.00038195269
0.25440086	0.023095419	0.00038688173
0.25453235	0.022757768	0.00038886407
0.25466383	0.023505545	0.00039589561
0.25479532	0.023359183	0.00039616630
0.25492681	0.023242452	0.00039907122
0.25505830	0.023124647	0.00039916148
0.25518979	0.023570109	0.00040284071
0.25532128	0.023136446	0.00040288349
0.25545277	0.022685955	0.00040298562
0.25558426	0.022973228	0.00040589036
0.25571574	0.022517194	0.00040361324
0.25584723	0.022816744	0.00040603251
0.25597872	0.023445951	0.00041415907
0.25611021	0.022385079	0.00040757246
0.25624170	0.023160950	0.00041459437
0.25637319	0.023485917	0.00042112890
0.25650468	0.022991519	0.00041535507
0.25663617	0.022869772	0.00041823866
0.25676765	0.023231543	0.00042328193
0.25689914	0.022383918	0.00041866398
0.25703063	0.022883833	0.00042544979
0.25716212	0.023369603	0.00042743495
0.25729361	0.023164161	0.00042961687
0.25742510	0.022655595	0.00042621573
0.25755659	0.022698614	0.00042907399
0.25768807	0.023068534	0.00043297335
0.25781956	0.023344100	0.00043361419
0.25795105	0.022012287	0.00042605910
0.25808254	0.022726183	0.00043506579
0.25821403	0.022904394	0.00043587017
0.25834552	0.023329390	0.00043953218
0.25847701	0.022655971	0.00043344772
0.25860850	0.023099513	0.00044044714
0.25873998	0.022941462	0.00043942504
0.25887147	0.022410566	0.00043790637
0.25900296	0.022476989	0.00043962382
0.25913445	0.022471221	0.00043674557
0.25926594	0.022344514	0.00043730814
0.25939743	0.023024865	0.00044547310
0.25952892	0.023767994	0.00044884863
0.25966041	0.023974615	0.00045556171
0.25979189	0.022514811	0.00044119556
0.25992338	0.023051195	0.00044840626
0.26005487	0.023402073	0.00045250117
0.26018636	0.023339135	0.00045214681
0.26031785	0.023008994	0.00045006307
0.26044934	0.023203637	0.00045045445
0.26058083	0.022631346	0.00044804083
0.26071231	0.023005652	0.00045184884
0.26084380	0.022969214	0.00045054988
0.26097529	0.023654238	0.00045847451
0.26110678	0.023051573	0.00045465128
0.26123827	0.023070711	0.00045798766
0.26136976	0.022920356	0.00045523377
0.26150125	0.022359472	0.00045403857
0.26163274	0.023607223	0.00046143091
0.26176422	0.023473287	0.00045905090
0.26189571	0.023159538	0.00046166460
0.26202720	0.024921204	0.00047281937
0.26215869	0.022616742	0.00045678014
0.26229018	0.023591690	0.00046535182
0.26242167	0.022797665	0.00045954724
0.26255316	0.022787344	0.00045946128
0.26268465	0.022910928	0.00046493427
0.26281613	0.022203265	0.00045577000
0.26294762	0.022988069	0.00046274192
0.26307911	0.023006581	0.00046381769
0.26321060	0.023378656	0.00046957996
0.26334209	0.023177151	0.00046865729
0.26347358	0.022592986	0.00046249907
0.26360507	0.023564352	0.00047295308
0.26373655	0.022445955	0.00046384870
0.26386804	0.022526953	0.00046449622
0.26399953	0.023687525	0.00047701549
0.26413102	0.023018471	0.00046726987
0.26426251	0.023516361	0.00047431924
0.26439400	0.022291697	0.00046397817
0.26452549	0.022577691	0.00047230722
0.26465698	0.022968936	0.00047561049
0.26478846	0.023892992	0.00047873015
0.26491995	0.023263783	0.00048125301
0.26505144	0.022840231	0.00047333531
0.26518293	0.022850300	0.00047287747
0.26531442	0.022671507	0.00047772043
0.26544591	0.023561148	0.00048136174
[truncated: 567 more rows]
