# Supplementary material for: Invariant surface glycoprotein 65 of Trypanosoma brucei is a complement C3 receptor
Source: Nat Commun. 2022 Aug 29;13:5085. doi: 10.1038/s41467-022-32728-9 (PMC9424271; doi:10.1038/s41467-022-32728-9)
Supplement: Supplementary file 4 — supplementary data 2 [file 41467_2022_32728_MOESM4_ESM.zip › b21-414646_00199.dat]

0.0026000000	40.973483	0.13945597
0.0027314887	29.656237	0.10898095
0.0028629774	22.914823	0.091599222
0.0029944661	17.619946	0.077086450
0.0031259548	12.722077	0.060192214
0.0032574435	11.081125	0.058148010
0.0033889322	9.0401000	0.049648401
0.0035204209	11.846472	0.049484167
0.0036519096	12.702642	0.047549764
0.0037833983	10.240051	0.040250951
0.0039148870	8.5140518	0.035414093
0.0040463757	6.9281360	0.030733491
0.0041778644	5.6582189	0.026032484
0.0043093531	4.6662244	0.023210738
0.0044408418	3.9266668	0.020478071
0.0045723305	3.1819800	0.018434262
0.0047038192	2.9707487	0.017047668
0.0048353079	2.5477939	0.015326480
0.0049667966	2.2677017	0.014407765
0.0050982853	1.9530485	0.012666654
0.0052297740	1.7932419	0.012296042
0.0053612627	1.5494957	0.011037459
0.0054927514	1.4211790	0.010290296
0.0056242401	1.2905872	0.0097777372
0.0057557288	1.2057773	0.0091891585
0.0058872175	1.1123580	0.0087078536
0.0060187062	1.0339870	0.0083732567
0.0061501949	0.92806616	0.0075984259
0.0062816836	0.90098824	0.0076558645
0.0064131723	0.82888162	0.0071984190
0.0065446610	0.80512936	0.0069929338
0.0066761496	0.77362317	0.0068224877
0.0068076383	0.74272452	0.0065332502
0.0069391270	0.70331014	0.0064597307
0.0070706157	0.68042862	0.0062532634
0.0072021044	0.67034090	0.0061383029
0.0073335931	0.62617681	0.0059068027
0.0074650818	0.59744427	0.0056017238
0.0075965705	0.58545515	0.0055912527
0.0077280592	0.54619490	0.0053781644
0.0078595479	0.52644502	0.0051538006
0.0079910366	0.50731044	0.0050894167
0.0081225253	0.48048535	0.0048113533
0.0082540140	0.47125030	0.0047919905
0.0083855027	0.46528664	0.0047797816
0.0085169914	0.43393712	0.0045216504
0.0086484801	0.41622568	0.0043962051
0.0087799688	0.39132137	0.0041874712
0.0089114575	0.38093336	0.0041533580
0.0090429462	0.37723173	0.0041042260
0.0091744349	0.35378736	0.0039404685
0.0093059236	0.34109003	0.0038235525
0.0094374123	0.32296809	0.0036959548
0.0095689010	0.31129849	0.0035701340
0.0097003897	0.29833543	0.0035232646
0.0098318784	0.28622689	0.0034016827
0.0099633671	0.27525695	0.0032996273
0.010094856	0.26220728	0.0032105677
0.010226345	0.25102699	0.0030670117
0.010357833	0.24885789	0.0031328293
0.010489322	0.22908228	0.0029171215
0.010620811	0.22379582	0.0028628318
0.010752299	0.21274513	0.0027791425
0.010883788	0.19979002	0.0026379661
0.011015277	0.19504886	0.0026535418
0.011146765	0.18406232	0.0024983022
0.011278254	0.17844209	0.0024501662
0.011409743	0.16551485	0.0023351359
0.011541231	0.15925149	0.0022559946
0.011672720	0.15185937	0.0022085278
0.011804209	0.14091152	0.0020469308
0.011935698	0.13519957	0.0020003789
0.012067186	0.13172510	0.0019636417
0.012198675	0.12317167	0.0018365430
0.012330164	0.12260027	0.0018370295
0.012461652	0.11431902	0.0017531608
0.012593141	0.11143624	0.0016921221
0.012724630	0.10671068	0.0016560716
0.012856118	0.10295806	0.0015757850
0.012987607	0.099419154	0.0015658983
0.013119096	0.095881115	0.0015043964
0.013250585	0.091944734	0.0014568714
0.013382073	0.090010753	0.0014472714
0.013513562	0.086876034	0.0013986800
0.013645051	0.083027534	0.0013769234
0.013776539	0.079961919	0.0013441338
0.013908028	0.080315256	0.0013244947
0.014039517	0.077950599	0.0012982722
0.014171005	0.076446377	0.0012769447
0.014302494	0.075462369	0.0012710123
0.014433983	0.076551133	0.0012822699
0.014565472	0.070978580	0.0012098132
0.014696960	0.071024849	0.0012148520
0.014828449	0.066632971	0.0011604468
0.014959938	0.067373346	0.0011729881
0.015091426	0.065958356	0.0011632588
0.015222915	0.061997097	0.0011006051
0.015354404	0.062154617	0.0011070709
0.015485892	0.063077329	0.0011043994
0.015617381	0.065413719	0.0011284760
0.015748870	0.064541876	0.0011192883
0.015880359	0.063721984	0.0010963508
0.016011847	0.059912444	0.0010640846
0.016143336	0.054424922	0.0010037238
0.016274825	0.053463059	0.00099656131
0.016406313	0.052789374	0.00098279809
0.016537802	0.055665542	0.0010018582
0.016669291	0.053131366	0.00097605291
0.016800779	0.055250691	0.00099421491
0.016932268	0.058345211	0.0010157751
0.017063757	0.061532373	0.0010391745
0.017195246	0.060235100	0.0010210408
0.017326734	0.059325836	0.0010132278
0.017458223	0.058677585	0.0010001298
0.017589712	0.057116735	0.00098241123
0.017721200	0.056696853	0.00098584287
0.017852689	0.056861241	0.00096343561
0.017984178	0.054644636	0.00095599619
0.018115666	0.054274104	0.00094746975
0.018247155	0.054829592	0.00094611961
0.018378644	0.053825656	0.00093893463
0.018510133	0.053102407	0.00092280107
0.018641621	0.051183730	0.00090594937
0.018773110	0.051512922	0.00090433553
0.018904599	0.049652795	0.00088727172
0.019036087	0.049590968	0.00088196473
0.019167576	0.048830194	0.00086720483
0.019299065	0.049021357	0.00086487311
0.019430553	0.048650590	0.00086838908
0.019562042	0.047763353	0.00085212055
0.019693531	0.046512760	0.00083938184
0.019825019	0.044663740	0.00081656865
0.019956508	0.045108798	0.00081522958
0.020087997	0.045082878	0.00082054626
0.020219486	0.045439981	0.00081680968
0.020350974	0.044365294	0.00081178226
0.020482463	0.044374958	0.00079729460
0.020613952	0.044264653	0.00079454378
0.020745440	0.044348788	0.00080021362
0.020876929	0.043200781	0.00078235377
0.021008418	0.042793464	0.00077900974
0.021139906	0.040550696	0.00075664758
0.021271395	0.041010186	0.00075251437
0.021402884	0.041514059	0.00076098299
0.021534373	0.039798930	0.00074180366
0.021665861	0.040252858	0.00074387117
0.021797350	0.039891855	0.00073782981
0.021928839	0.041442626	0.00074100039
0.022060327	0.040836689	0.00074507513
0.022191816	0.039163427	0.00072139801
0.022323305	0.038172488	0.00071507561
0.022454793	0.039313568	0.00071909890
0.022586282	0.036841977	0.00069519556
0.022717771	0.036360855	0.00069275160
0.022849260	0.035372889	0.00067693042
0.022980748	0.037058568	0.00069484574
0.023112237	0.037023189	0.00068859042
0.023243726	0.036545797	0.00067838663
0.023375214	0.036968918	0.00068901745
0.023506703	0.037757104	0.00068930702
0.023638192	0.039245869	0.00070188762
0.023769680	0.038569720	0.00069535586
0.023901169	0.037332795	0.00068060504
0.024032658	0.037826510	0.00068470282
0.024164147	0.036924680	0.00067274790
0.024295635	0.038020435	0.00067866640
0.024427124	0.037253153	0.00067233333
0.024558613	0.036526632	0.00066103059
0.024690101	0.036182148	0.00066665261
0.024821590	0.036336573	0.00065739056
0.024953079	0.036627967	0.00065925528
0.025084567	0.036827963	0.00066010576
0.025216056	0.035868233	0.00064850144
0.025347545	0.036679210	0.00065971330
0.025479034	0.036113049	0.00064668230
0.025610522	0.036042274	0.00064204476
0.025742011	0.034440299	0.00063048456
0.025873500	0.035908571	0.00063946028
0.026004988	0.034779304	0.00063418872
0.026136477	0.035746965	0.00063739608
0.026267966	0.036380301	0.00063808604
0.026399454	0.036229044	0.00063921398
0.026530943	0.034383838	0.00061909148
0.026662432	0.035314158	0.00062695270
0.026793920	0.034602661	0.00061932109
0.026925409	0.035041217	0.00062021068
0.027056898	0.035595876	0.00062651869
0.027188387	0.034363960	0.00060872759
0.027319875	0.034673065	0.00061794055
0.027451364	0.035198959	0.00061603683
0.027582853	0.033736217	0.00060160810
0.027714341	0.034552870	0.00060833343
0.027845830	0.035482086	0.00061265210
0.027977319	0.035090714	0.00061073725
0.028108807	0.034851321	0.00060450401
0.028240296	0.034446366	0.00060113169
0.028371785	0.033898654	0.00059489476
0.028503274	0.033500531	0.00058990278
0.028634762	0.034980545	0.00060054407
0.028766251	0.033851103	0.00059186310
0.028897740	0.033280032	0.00058051830
0.029029228	0.034132631	0.00059018303
0.029160717	0.032663603	0.00057851943
0.029292206	0.034358251	0.00058788216
0.029423694	0.034231592	0.00058886425
0.029555183	0.033002770	0.00056990769
0.029686672	0.033152204	0.00057646735
0.029818161	0.033294154	0.00057676191
0.029949649	0.033250723	0.00057245524
0.030081138	0.033240897	0.00057307641
0.030212627	0.033063860	0.00056632662
0.030344115	0.033326972	0.00056958262
0.030475604	0.032903886	0.00056689310
0.030607093	0.033156810	0.00056444274
0.030738581	0.032882903	0.00056373798
0.030870070	0.031661737	0.00054865257
0.031001559	0.032099314	0.00055109434
0.031133048	0.032910223	0.00055983120
0.031264536	0.032176515	0.00055137301
0.031396025	0.032531303	0.00055594868
0.031527514	0.032456731	0.00055131692
0.031659002	0.032165814	0.00054759341
0.031790491	0.032330270	0.00055112738
0.031921980	0.032231582	0.00054527191
0.032053468	0.032723839	0.00055098550
0.032184957	0.031145819	0.00053331492
0.032316446	0.032342083	0.00054213280
0.032447935	0.033063367	0.00055151061
0.032579423	0.031103195	0.00053327997
0.032710912	0.031661916	0.00053763475
0.032842401	0.030595175	0.00052487011
0.032973889	0.031423674	0.00052890838
0.033105378	0.032026868	0.00053683409
0.033236867	0.031033573	0.00052496263
0.033368355	0.031187906	0.00053429186
0.033499844	0.031500792	0.00053639490
0.033631333	0.030935131	0.00053134670
0.033762822	0.030879821	0.00053896277
0.033894310	0.030243216	0.00053221168
0.034025799	0.030093253	0.00053189935
0.034157288	0.030743997	0.00053555666
0.034288776	0.030159006	0.00053153374
0.034420265	0.030020302	0.00053633415
0.034551754	0.031358131	0.00054092387
0.034683242	0.030532538	0.00053787935
0.034814731	0.030521178	0.00053215673
0.034946220	0.029819638	0.00053116569
0.035077708	0.029158302	0.00052897717
0.035209197	0.030227524	0.00053597670
0.035340686	0.030063530	0.00053134869
0.035472175	0.029625345	0.00053877242
0.035603663	0.029853619	0.00054159499
0.035735152	0.028274979	0.00053705024
0.035866641	0.028838538	0.00054143947
0.035998129	0.029510528	0.00054390823
0.036129618	0.030043727	0.00055158928
0.036261107	0.030019610	0.00055003645
0.036392595	0.029211488	0.00054991002
0.036524084	0.029237589	0.00055015535
0.036655573	0.028251639	0.00053615060
0.036787062	0.029041854	0.00054865722
0.036918550	0.028802055	0.00054208698
0.037050039	0.029900885	0.00055780934
0.037181528	0.029350134	0.00054834233
0.037313016	0.029202113	0.00054917153
0.037444505	0.029213911	0.00055225934
0.037575994	0.029309535	0.00055133778
0.037707482	0.029556967	0.00055781202
0.037838971	0.027593778	0.00054343601
0.037970460	0.028055288	0.00054345422
0.038101949	0.028590595	0.00055083104
0.038233437	0.028808990	0.00054906071
0.038364926	0.028848520	0.00054385692
0.038496415	0.029443006	0.00054621722
0.038627903	0.029974158	0.00054456852
0.038759392	0.029256965	0.00054021248
0.038890881	0.030343155	0.00054585428
0.039022369	0.029245427	0.00053671832
0.039153858	0.029966786	0.00054022740
0.039285347	0.029254491	0.00053233529
0.039416836	0.029819893	0.00054042610
0.039548324	0.029091417	0.00052973528
0.039679813	0.029638559	0.00053258419
0.039811302	0.028641947	0.00052636997
0.039942790	0.029126868	0.00052820625
0.040074279	0.029873582	0.00053613597
0.040205768	0.030494340	0.00053888435
0.040337256	0.030142478	0.00053210506
0.040468745	0.029874205	0.00053203824
0.040600234	0.028883760	0.00052152069
0.040731723	0.029015117	0.00052263463
0.040863211	0.028505668	0.00052083374
0.040994700	0.029898564	0.00052752272
0.041126189	0.030458883	0.00053463335
0.041257677	0.030803465	0.00053274745
0.041389166	0.029427580	0.00052340144
0.041520655	0.029508622	0.00052428391
0.041652143	0.029319608	0.00052202922
0.041783632	0.028275584	0.00051534076
0.041915121	0.028517716	0.00051336240
0.042046610	0.029954807	0.00052727815
0.042178098	0.029367313	0.00051924943
0.042309587	0.028869603	0.00051389024
0.042441076	0.028744833	0.00051245361
0.042572564	0.028545757	0.00051243036
0.042704053	0.028321671	0.00050697829
0.042835542	0.029319347	0.00051773747
0.042967030	0.029537360	0.00051693404
0.043098519	0.029480116	0.00051718018
0.043230008	0.029399573	0.00051632249
0.043361496	0.030040895	0.00051548023
0.043492985	0.028397624	0.00050893170
0.043624474	0.028766098	0.00050692957
0.043755963	0.028069748	0.00050517864
0.043887451	0.030023922	0.00051484843
0.044018940	0.029162674	0.00050868843
0.044150429	0.028945167	0.00051242092
0.044281917	0.029219585	0.00050891587
0.044413406	0.029684939	0.00051530837
0.044544895	0.029390837	0.00050697875
0.044676383	0.028631945	0.00050387315
0.044807872	0.029667523	0.00051182510
0.044939361	0.029078465	0.00050669612
0.045070850	0.029423048	0.00050760158
0.045202338	0.029717575	0.00050965121
0.045333827	0.029219058	0.00050345185
0.045465316	0.029433692	0.00051093969
0.045596804	0.030141505	0.00051204649
0.045728293	0.029437685	0.00050720356
0.045859782	0.029818964	0.00050834478
0.045991270	0.028628243	0.00049458424
0.046122759	0.029310167	0.00050515656
0.046254248	0.029297139	0.00051189777
0.046385737	0.029804457	0.00051742644
0.046517225	0.029722677	0.00051765419
0.046648714	0.029385964	0.00051741598
0.046780203	0.029315272	0.00052393179
0.046911691	0.029551033	0.00052400343
0.047043180	0.028776918	0.00051879914
0.047174669	0.029054239	0.00052116128
0.047306157	0.029580633	0.00052801046
0.047437646	0.030120542	0.00053318310
0.047569135	0.029984865	0.00053687885
0.047700624	0.029263863	0.00052502592
0.047832112	0.029757518	0.00053437793
0.047963601	0.029695656	0.00053216152
0.048095090	0.029521580	0.00053482336
0.048226578	0.029917637	0.00053971868
0.048358067	0.028926868	0.00052773612
0.048489556	0.029398245	0.00053516075
0.048621044	0.029325480	0.00053372435
0.048752533	0.028834831	0.00053577184
0.048884022	0.029024589	0.00053311767
0.049015511	0.029188043	0.00053209297
0.049146999	0.030102896	0.00054293887
0.049278488	0.028677044	0.00053293183
0.049409977	0.030337937	0.00054854914
0.049541465	0.029946311	0.00054311513
0.049672954	0.030624764	0.00054956652
0.049804443	0.029488551	0.00053977835
0.049935931	0.028971220	0.00053868403
0.050067420	0.029438855	0.00054159238
0.050198909	0.028854168	0.00053714241
0.050330398	0.029555485	0.00054085974
0.050461886	0.029128655	0.00053822124
0.050593375	0.029520549	0.00054149333
0.050724864	0.029663258	0.00054775326
0.050856352	0.030177328	0.00055216615
0.050987841	0.029444651	0.00054181042
0.051119330	0.030707932	0.00055316287
0.051250818	0.028769481	0.00054078081
0.051382307	0.029602452	0.00054973419
0.051513796	0.028980583	0.00054254508
0.051645284	0.028905250	0.00054114287
0.051776773	0.029138499	0.00054486325
0.051908262	0.029619674	0.00054797635
0.052039751	0.030431047	0.00055637794
0.052171239	0.029628817	0.00055035809
0.052302728	0.029611319	0.00055365911
0.052434217	0.029960858	0.00055126130
0.052565705	0.029592959	0.00055092340
0.052697194	0.029247634	0.00054735208
0.052828683	0.029347705	0.00055120492
0.052960171	0.029794207	0.00055057027
0.053091660	0.029186609	0.00054541729
0.053223149	0.028855000	0.00054626234
0.053354638	0.029066537	0.00055009590
0.053486126	0.029656777	0.00055608006
0.053617615	0.029632570	0.00055295699
0.053749104	0.028560803	0.00054499890
0.053880592	0.028904425	0.00054752967
0.054012081	0.029025924	0.00055036965
0.054143570	0.029718904	0.00055795568
0.054275058	0.029322496	0.00055164600
0.054406547	0.028637671	0.00054422129
0.054538036	0.030326359	0.00056307384
0.054669525	0.029187763	0.00055025512
0.054801013	0.029366376	0.00055554468
0.054932502	0.028680006	0.00054868796
0.055063991	0.028458699	0.00054329013
0.055195479	0.029516018	0.00055617908
0.055326968	0.028367262	0.00054551009
0.055458457	0.028941911	0.00055434111
0.055589945	0.029665287	0.00055793129
0.055721434	0.028446436	0.00054421155
0.055852923	0.028431986	0.00055327623
0.055984412	0.029025245	0.00055423196
0.056115900	0.028845518	0.00055136850
0.056247389	0.028465044	0.00055126904
0.056378878	0.030676484	0.00056350792
0.056510366	0.029624433	0.00056111379
0.056641855	0.029499055	0.00055698595
0.056773344	0.028858385	0.00055482520
0.056904832	0.029777182	0.00056065272
0.057036321	0.029320212	0.00055345701
0.057167810	0.028873745	0.00055355585
0.057299299	0.029581442	0.00055850931
0.057430787	0.029591462	0.00055654831
0.057562276	0.028052378	0.00054668341
0.057693765	0.028994268	0.00054824670
0.057825253	0.029872441	0.00056055037
0.057956742	0.028855907	0.00055365553
0.058088231	0.030077165	0.00056069323
0.058219719	0.030231025	0.00056410716
0.058351208	0.029605854	0.00055263863
0.058482697	0.030417796	0.00056358755
0.058614186	0.029140540	0.00055300211
0.058745674	0.029070316	0.00054774157
0.058877163	0.029558619	0.00055203356
0.059008652	0.031196884	0.00056136313
0.059140140	0.029266211	0.00054974811
0.059271629	0.030038379	0.00055707079
0.059403118	0.029701593	0.00054901603
0.059534606	0.029922917	0.00055339609
0.059666095	0.029964328	0.00054708690
0.059797584	0.029351755	0.00054707426
0.059929072	0.028474732	0.00054220327
0.060060561	0.029120939	0.00054217846
0.060192050	0.028581411	0.00054110817
0.060323539	0.028526194	0.00053460634
0.060455027	0.029711921	0.00054983877
0.060586516	0.029597457	0.00054804764
0.060718005	0.030050931	0.00054923915
0.060849493	0.028843336	0.00053854843
0.060980982	0.029358473	0.00054274038
0.061112471	0.029312726	0.00054104093
0.061243959	0.028466202	0.00054019274
0.061375448	0.029424209	0.00054118727
0.061506937	0.029206461	0.00054418576
0.061638426	0.030037530	0.00054678906
0.061769914	0.029004245	0.00053833436
0.061901403	0.030634992	0.00055500000
0.062032892	0.030336528	0.00054862232
0.062164380	0.028872206	0.00053985480
0.062295869	0.029506457	0.00054495768
0.062427358	0.030002177	0.00054500708
0.062558846	0.029605818	0.00054773404
0.062690335	0.029185857	0.00053763369
0.062821824	0.028836378	0.00053492880
0.062953313	0.028576909	0.00053436202
0.063084801	0.029695015	0.00054201872
0.063216290	0.029477750	0.00054343312
0.063347779	0.029761460	0.00054243433
0.063479267	0.028364998	0.00052737486
0.063610756	0.029604069	0.00054167681
0.063742245	0.030275621	0.00054520838
0.063873733	0.028424272	0.00053332873
0.064005222	0.028305642	0.00052989478
0.064136711	0.028779892	0.00053363973
0.064268200	0.028761248	0.00053340351
0.064399688	0.029068846	0.00053426027
0.064531177	0.028658317	0.00053365761
0.064662666	0.028667626	0.00053076265
0.064794154	0.028763835	0.00053115209
0.064925643	0.028277735	0.00053033438
0.065057132	0.028957024	0.00053441708
0.065188620	0.028801252	0.00053336613
0.065320109	0.028601201	0.00052761756
0.065451598	0.028340020	0.00052580049
0.065583087	0.029393530	0.00053652974
0.065714575	0.028388009	0.00052468723
0.065846064	0.029215023	0.00053636577
0.065977553	0.028813529	0.00053002981
0.066109041	0.029604331	0.00053471562
0.066240530	0.028937722	0.00053401744
0.066372019	0.029755741	0.00053638976
0.066503507	0.028869529	0.00052921073
0.066634996	0.029074391	0.00052851137
0.066766485	0.029062828	0.00053054681
0.066897973	0.028885725	0.00052966120
0.067029462	0.028969335	0.00052876496
0.067160951	0.029717069	0.00053865792
0.067292440	0.027883325	0.00051970569
0.067423928	0.029703738	0.00053022052
0.067555417	0.028496709	0.00052691257
0.067686906	0.029009494	0.00052875914
0.067818394	0.029040115	0.00053002059
0.067949883	0.029488560	0.00053159803
0.068081372	0.029745827	0.00053203703
0.068212860	0.028288565	0.00052093041
0.068344349	0.029334055	0.00053073801
0.068475838	0.028631064	0.00052359507
0.068607327	0.029165931	0.00052956028
0.068738815	0.029044741	0.00052402080
0.068870304	0.027428147	0.00051548425
0.069001793	0.028284262	0.00051937268
0.069133281	0.028923854	0.00052466871
0.069264770	0.028471284	0.00052332180
0.069396259	0.028499492	0.00051706145
0.069527747	0.028313955	0.00052167681
0.069659236	0.028812272	0.00052261123
0.069790725	0.028590396	0.00052097007
0.069922214	0.029115272	0.00052703800
0.070053702	0.029901877	0.00052906799
0.070185191	0.029968691	0.00053452657
0.070316680	0.028164784	0.00051480004
0.070448168	0.029346684	0.00052501779
0.070579657	0.028746544	0.00052353259
0.070711146	0.029036179	0.00052046898
0.070842634	0.028653996	0.00052239034
0.070974123	0.028258242	0.00051583611
0.071105612	0.027910556	0.00051204964
0.071237101	0.028763047	0.00052123137
0.071368589	0.027332712	0.00050495394
0.071500078	0.027261413	0.00050890015
0.071631567	0.027559061	0.00051164034
0.071763055	0.028242063	0.00051556469
0.071894544	0.028102213	0.00051542878
0.072026033	0.027547205	0.00050391385
0.072157521	0.028596979	0.00051895948
0.072289010	0.028071949	0.00051150393
0.072420499	0.027217825	0.00050408788
0.072551988	0.027681860	0.00050716553
0.072683476	0.028432893	0.00051410719
0.072814965	0.028652660	0.00051593876
0.072946454	0.027418162	0.00050756908
0.073077942	0.028046178	0.00050819862
0.073209431	0.028773312	0.00051799058
0.073340920	0.028024742	0.00050886619
0.073472408	0.027456757	0.00050642727
0.073603897	0.027310361	0.00050624011
0.073735386	0.028004578	0.00050771937
0.073866875	0.027769164	0.00050741461
0.073998363	0.027973550	0.00050852992
0.074129852	0.028586326	0.00051509732
0.074261341	0.027285758	0.00050507537
0.074392829	0.028102178	0.00050577737
0.074524318	0.027613296	0.00050696366
0.074655807	0.027674911	0.00050396898
0.074787295	0.027224983	0.00050365111
0.074918784	0.027425702	0.00050223504
0.075050273	0.028385759	0.00050897106
0.075181761	0.027934837	0.00050663026
0.075313250	0.027503441	0.00050410841
0.075444739	0.027066030	0.00049977041
0.075576228	0.027543402	0.00050262007
0.075707716	0.026792608	0.00049491290
0.075839205	0.027245915	0.00050072344
0.075970694	0.026921343	0.00049637464
0.076102182	0.027037385	0.00049557479
0.076233671	0.027090507	0.00050017253
0.076365160	0.027459931	0.00049736248
0.076496648	0.026633483	0.00049471710
0.076628137	0.027268809	0.00049872582
0.076759626	0.028054032	0.00050294943
0.076891115	0.026649512	0.00049548986
0.077022603	0.027478382	0.00049850731
0.077154092	0.027196692	0.00049618139
0.077285581	0.026840108	0.00049526377
0.077417069	0.026433644	0.00049059469
0.077548558	0.025998813	0.00048958047
0.077680047	0.026710158	0.00049055555
0.077811535	0.026961742	0.00049345335
0.077943024	0.027268674	0.00049703270
0.078074513	0.027605767	0.00049701522
0.078206002	0.026806352	0.00049381921
0.078337490	0.026561675	0.00048963934
0.078468979	0.027798207	0.00049780471
0.078600468	0.026623101	0.00049234863
0.078731956	0.026492121	0.00048712484
0.078863445	0.026877211	0.00049222612
0.078994934	0.026177977	0.00048508251
0.079126422	0.027391378	0.00049549109
0.079257911	0.026978654	0.00049143676
0.079389400	0.027102925	0.00049104355
0.079520889	0.026467368	0.00048774391
0.079652377	0.027442323	0.00049418534
0.079783866	0.027065515	0.00049119709
0.079915355	0.027409353	0.00049666847
0.080046843	0.026666447	0.00048553344
0.080178332	0.026217004	0.00048405133
0.080309821	0.026424573	0.00048808586
0.080441309	0.026912718	0.00048633570
0.080572798	0.026507606	0.00048748749
0.080704287	0.026335751	0.00048483513
0.080835776	0.026307420	0.00048479536
0.080967264	0.026246754	0.00048543338
0.081098753	0.027116140	0.00048705054
0.081230242	0.026609285	0.00048718264
0.081361730	0.026162570	0.00048150385
0.081493219	0.027730148	0.00049283058
0.081624708	0.026275254	0.00048531459
0.081756196	0.027030180	0.00048397649
0.081887685	0.026013167	0.00048005038
0.082019174	0.026387503	0.00048306779
0.082150663	0.025987206	0.00048075888
0.082282151	0.026630693	0.00048484992
0.082413640	0.026123328	0.00047811708
0.082545129	0.026607708	0.00048562628
0.082676617	0.026683753	0.00048369459
0.082808106	0.025992865	0.00047925620
0.082939595	0.026639144	0.00048557035
0.083071083	0.026462747	0.00047934164
0.083202572	0.025966820	0.00047769266
0.083334061	0.026462760	0.00048343124
0.083465549	0.026566121	0.00047948395
0.083597038	0.026808507	0.00048497959
0.083728527	0.026335322	0.00047690324
0.083860016	0.026561637	0.00048298726
0.083991504	0.025859630	0.00047596406
0.084122993	0.025637219	0.00047140120
0.084254482	0.026469295	0.00048254966
0.084385970	0.026412414	0.00047668725
0.084517459	0.027091527	0.00048430599
0.084648948	0.025135412	0.00047170952
0.084780436	0.026754094	0.00047849027
0.084911925	0.025988198	0.00047605979
0.085043414	0.026721765	0.00047835412
0.085174903	0.025913221	0.00047265299
0.085306391	0.026360039	0.00047889944
0.085437880	0.026542646	0.00047761525
0.085569369	0.025856629	0.00047330168
0.085700857	0.026048364	0.00047283141
0.085832346	0.024990881	0.00046521403
0.085963835	0.025147295	0.00046854855
0.086095323	0.026699044	0.00047630750
0.086226812	0.026629176	0.00047832214
0.086358301	0.025991399	0.00047050230
0.086489790	0.025830824	0.00047171267
0.086621278	0.024968018	0.00046601673
0.086752767	0.026656382	0.00047498164
0.086884256	0.025261319	0.00046666414
0.087015744	0.025637657	0.00046862678
0.087147233	0.026638523	0.00047584739
0.087278722	0.025241154	0.00046706912
0.087410210	0.026308611	0.00047324903
0.087541699	0.026028605	0.00047050153
0.087673188	0.025372706	0.00046716270
0.087804677	0.025780475	0.00046779412
0.087936165	0.025741953	0.00046846841
0.088067654	0.025885412	0.00046878171
0.088199143	0.025700949	0.00046482334
0.088330631	0.025966757	0.00047110922
0.088462120	0.026482479	0.00047123219
0.088593609	0.026055039	0.00047138308
0.088725097	0.026220960	0.00046957152
0.088856586	0.025756272	0.00046415533
0.088988075	0.026509079	0.00047543314
0.089119564	0.025590652	0.00046542802
0.089251052	0.026425276	0.00047247251
0.089382541	0.026610121	0.00047214675
0.089514030	0.025260785	0.00046178132
0.089645518	0.025606590	0.00046268337
0.089777007	0.026445649	0.00046944257
0.089908496	0.025908654	0.00046927265
0.090039984	0.025236550	0.00046088824
0.090171473	0.025871649	0.00046400410
0.090302962	0.026120866	0.00046874185
0.090434451	0.025849239	0.00046427773
0.090565939	0.025559230	0.00046634029
0.090697428	0.024418491	0.00045506158
0.090828917	0.025661367	0.00045881304
0.090960405	0.025441060	0.00046503204
0.091091894	0.026035731	0.00046424400
0.091223383	0.024627942	0.00045775908
0.091354871	0.024816396	0.00045777843
0.091486360	0.025622114	0.00046984145
0.091617849	0.025297977	0.00047426587
0.091749337	0.025301500	0.00047853434
0.091880826	0.024928623	0.00047844486
0.092012315	0.025040794	0.00048124731
0.092143804	0.025104333	0.00048028569
0.092275292	0.025287037	0.00048762112
0.092406781	0.026080555	0.00049556189
0.092538270	0.025746258	0.00049593782
0.092669758	0.026010785	0.00050073557
0.092801247	0.024525702	0.00047314642
0.092932736	0.025535562	0.00048251466
0.093064224	0.025377516	0.00047668166
0.093195713	0.025513207	0.00047679460
0.093327202	0.025263584	0.00047348749
0.093458691	0.025825176	0.00047175140
0.093590179	0.024752041	0.00046912633
0.093721668	0.025045924	0.00046937455
0.093853157	0.024911119	0.00046737104
0.093984645	0.025313818	0.00046696059
0.094116134	0.025040662	0.00046733960
0.094247623	0.025622690	0.00046811246
0.094379111	0.023875661	0.00045630726
0.094510600	0.024349664	0.00045878057
0.094642089	0.024769766	0.00046179492
0.094773578	0.024847579	0.00046053434
0.094905066	0.024088702	0.00045699166
0.095036555	0.024860535	0.00046424025
0.095168044	0.025016511	0.00045990600
0.095299532	0.024420741	0.00045650434
0.095431021	0.024164064	0.00045225609
0.095562510	0.025392812	0.00046347543
0.095693998	0.024226196	0.00045771214
0.095825487	0.024614455	0.00045331333
0.095956976	0.024773882	0.00045991330
0.096088465	0.024462374	0.00045286924
0.096219953	0.024320878	0.00045613748
0.096351442	0.024564284	0.00045813423
0.096482931	0.024895686	0.00045668736
0.096614419	0.024727425	0.00045441041
0.096745908	0.024496585	0.00045386285
0.096877397	0.025243256	0.00045541531
0.097008885	0.025184518	0.00045880166
0.097140374	0.024514774	0.00045048043
0.097271863	0.024404726	0.00045149416
0.097403352	0.024288692	0.00044791274
0.097534840	0.024815030	0.00045231888
0.097666329	0.024571087	0.00045328365
0.097797818	0.024310360	0.00044621186
0.097929306	0.024405006	0.00044969856
0.098060795	0.024234561	0.00044665093
0.098192284	0.024263525	0.00044387055
0.098323772	0.024976024	0.00045149818
0.098455261	0.024738318	0.00044708843
0.098586750	0.024459179	0.00044380177
0.098718239	0.024436087	0.00044330530
0.098849727	0.024117852	0.00043997499
0.098981216	0.024953912	0.00044508593
0.099112705	0.024645517	0.00044314997
0.099244193	0.024685394	0.00044261424
0.099375682	0.025043421	0.00044770056
0.099507171	0.024040934	0.00043876927
0.099638659	0.024136823	0.00044310528
0.099770148	0.024829224	0.00044492647
0.099901637	0.025292303	0.00044678715
0.10003313	0.023822284	0.00043894038
0.10016461	0.024143430	0.00043974662
0.10029610	0.024262259	0.00044395169
0.10042759	0.024675415	0.00044240813
0.10055908	0.024294736	0.00044067833
0.10069057	0.024218809	0.00044211717
0.10082206	0.024289696	0.00044085145
0.10095355	0.024112708	0.00044260748
0.10108504	0.024658948	0.00044233164
0.10121652	0.024793206	0.00044163124
0.10134801	0.023492224	0.00043430517
0.10147950	0.024446297	0.00044072325
0.10161099	0.023875387	0.00043778234
0.10174248	0.024273432	0.00044136511
0.10187397	0.024118987	0.00043665475
0.10200546	0.023869062	0.00043765599
0.10213694	0.024275723	0.00043596687
0.10226843	0.024554634	0.00044154996
0.10239992	0.024157583	0.00043893998
0.10253141	0.024624158	0.00043763481
0.10266290	0.023626955	0.00043602321
0.10279439	0.023351771	0.00043142903
0.10292588	0.024273823	0.00043988861
0.10305737	0.024570171	0.00043992234
0.10318885	0.025116805	0.00044369914
0.10332034	0.024110176	0.00043758695
0.10345183	0.024240140	0.00043568389
0.10358332	0.024383992	0.00043732316
0.10371481	0.024321487	0.00043464871
0.10384630	0.023993525	0.00043459636
0.10397779	0.024586700	0.00043908103
0.10410928	0.024208764	0.00043659206
0.10424076	0.023946225	0.00043400256
0.10437225	0.023673264	0.00043168154
0.10450374	0.023952228	0.00043056099
0.10463523	0.023459230	0.00042930182
0.10476672	0.024032691	0.00043368121
0.10489821	0.023675000	0.00043125295
0.10502970	0.024088473	0.00043273216
0.10516118	0.024388050	0.00043465184
0.10529267	0.023700263	0.00043272351
0.10542416	0.023544869	0.00042677284
0.10555565	0.024608296	0.00043532332
0.10568714	0.023362769	0.00042751132
0.10581863	0.024333091	0.00043304348
0.10595012	0.024194110	0.00043306501
0.10608161	0.024001336	0.00043264461
0.10621309	0.023382703	0.00042668875
0.10634458	0.024432151	0.00043287376
0.10647607	0.024132271	0.00043180960
0.10660756	0.023024143	0.00042232348
0.10673905	0.024412461	0.00043565669
0.10687054	0.022842927	0.00042558971
0.10700203	0.023516793	0.00043730213
0.10713352	0.023523259	0.00043947919
0.10726500	0.023841620	0.00044694771
0.10739649	0.023974086	0.00045402043
0.10752798	0.024349732	0.00045281627
0.10765947	0.023728875	0.00045179658
0.10779096	0.023257862	0.00044980574
0.10792245	0.023935650	0.00046056176
0.10805394	0.025035842	0.00046871630
0.10818542	0.024280184	0.00046069861
0.10831691	0.024306193	0.00046631788
0.10844840	0.024595112	0.00046869102
0.10857989	0.023485024	0.00046277269
0.10871138	0.023453343	0.00046720872
0.10884287	0.024965326	0.00047598507
0.10897436	0.024199022	0.00046989971
0.10910585	0.024180457	0.00047485355
0.10923733	0.023958149	0.00046952875
0.10936882	0.024111486	0.00047638774
0.10950031	0.023309722	0.00046914381
0.10963180	0.022877350	0.00046781778
0.10976329	0.023858994	0.00047711235
0.10989478	0.024106689	0.00048108475
0.11002627	0.024989757	0.00049277137
0.11015776	0.023989382	0.00047811762
0.11028924	0.023848588	0.00048039405
0.11042073	0.023398088	0.00048293642
0.11055222	0.023658970	0.00047972547
0.11068371	0.023992479	0.00048688605
0.11081520	0.024641604	0.00049160252
0.11094669	0.024015240	0.00048853163
0.11107818	0.023211272	0.00048356678
0.11120966	0.023864278	0.00048789314
0.11134115	0.023682385	0.00048995050
0.11147264	0.024268600	0.00049058826
0.11160413	0.023306655	0.00048808609
0.11173562	0.022916349	0.00048583631
0.11186711	0.023318161	0.00047229139
0.11199860	0.023834642	0.00047971553
0.11213009	0.024104926	0.00047308888
0.11226157	0.023827483	0.00046814386
0.11239306	0.024347329	0.00047050144
0.11252455	0.023934361	0.00046529598
0.11265604	0.022680241	0.00045550346
0.11278753	0.023703087	0.00045760397
0.11291902	0.023922927	0.00046074235
0.11305051	0.023887528	0.00046203366
0.11318200	0.024237451	0.00045857295
0.11331348	0.023966451	0.00045753105
0.11344497	0.024350533	0.00045999319
0.11357646	0.023073371	0.00044607196
0.11370795	0.024022704	0.00045527897
0.11383944	0.023970782	0.00045512835
0.11397093	0.023792696	0.00045153773
0.11410242	0.024058718	0.00045454441
0.11423390	0.024671191	0.00045355760
0.11436539	0.023577408	0.00045055125
0.11449688	0.023420506	0.00044341239
0.11462837	0.023554471	0.00045132653
0.11475986	0.023661130	0.00044671848
0.11489135	0.024645162	0.00044923806
0.11502284	0.023273839	0.00044561936
0.11515433	0.023916139	0.00044698281
0.11528581	0.023733805	0.00044523694
0.11541730	0.024118573	0.00044686230
0.11554879	0.023254916	0.00044008327
0.11568028	0.023256159	0.00044241551
0.11581177	0.023665008	0.00044132477
0.11594326	0.023830873	0.00044402899
0.11607475	0.023476833	0.00044041484
0.11620624	0.023613713	0.00043732226
0.11633772	0.024025053	0.00044439443
0.11646921	0.024420052	0.00044711293
0.11660070	0.023917880	0.00044221818
0.11673219	0.023440129	0.00043548379
0.11686368	0.023793276	0.00043816333
0.11699517	0.023536027	0.00043586659
0.11712666	0.024151345	0.00044075941
0.11725814	0.024066212	0.00044009163
0.11738963	0.024526948	0.00044219206
0.11752112	0.024066926	0.00043607873
0.11765261	0.022953969	0.00043044772
0.11778410	0.023934659	0.00043612580
0.11791559	0.023719283	0.00043276291
0.11804708	0.023763063	0.00043208478
0.11817857	0.024375713	0.00043770851
0.11831005	0.024442428	0.00043462831
0.11844154	0.023319433	0.00042932355
0.11857303	0.023646686	0.00042798408
0.11870452	0.023307653	0.00042409292
0.11883601	0.024004955	0.00043114316
0.11896750	0.024379157	0.00043319981
0.11909899	0.023854920	0.00043014436
0.11923048	0.023660205	0.00042283540
0.11936196	0.023686249	0.00042621006
0.11949345	0.022495594	0.00041560515
0.11962494	0.023478710	0.00042139256
0.11975643	0.023197696	0.00042169439
0.11988792	0.023520527	0.00041947425
0.12001941	0.024484384	0.00042731292
0.12015090	0.023549371	0.00041993222
0.12028239	0.024276457	0.00042679170
0.12041387	0.023264246	0.00041851838
0.12054536	0.024081991	0.00042185883
0.12067685	0.022741019	0.00041392470
0.12080834	0.023196667	0.00041766945
0.12093983	0.023739843	0.00041660110
0.12107132	0.024152512	0.00042394858
0.12120281	0.023812237	0.00041909218
0.12133429	0.023579419	0.00041676720
0.12146578	0.024231469	0.00042114781
0.12159727	0.023973938	0.00041882501
0.12172876	0.024064289	0.00042047471
0.12186025	0.023463194	0.00041561826
0.12199174	0.023666283	0.00041715607
0.12212323	0.024316557	0.00042191357
0.12225472	0.023572190	0.00041507566
0.12238620	0.023762994	0.00041925350
0.12251769	0.024009646	0.00041798429
0.12264918	0.024443661	0.00042100527
0.12278067	0.023619026	0.00041649844
0.12291216	0.024360084	0.00041989698
0.12304365	0.024105416	0.00041746555
0.12317514	0.023805948	0.00041577344
0.12330663	0.023688816	0.00041480761
0.12343811	0.024654481	0.00042228231
0.12356960	0.023881154	0.00041628644
0.12370109	0.024238394	0.00041878845
0.12383258	0.023422971	0.00041135541
0.12396407	0.023586651	0.00041053348
0.12409556	0.023770289	0.00041727222
0.12422705	0.023881952	0.00041340094
0.12435853	0.024562186	0.00042063321
0.12449002	0.023783570	0.00041387782
0.12462151	0.024741238	0.00042177088
0.12475300	0.024060158	0.00041404143
0.12488449	0.024119855	0.00041483737
0.12501598	0.023904454	0.00041502043
0.12514747	0.023614318	0.00041027361
0.12527896	0.024336292	0.00041504481
0.12541044	0.023743516	0.00041373445
0.12554193	0.023964667	0.00041238691
0.12567342	0.023572540	0.00041080545
0.12580491	0.023719258	0.00041260980
0.12593640	0.023374129	0.00040735688
0.12606789	0.023478107	0.00041068996
0.12619938	0.023125160	0.00040733183
0.12633087	0.023244565	0.00040850772
0.12646235	0.023513491	0.00041101894
0.12659384	0.023861345	0.00040849959
0.12672533	0.023410821	0.00041053007
0.12685682	0.023849764	0.00041178147
0.12698831	0.024243875	0.00041521181
0.12711980	0.023288339	0.00040568159
0.12725129	0.023961167	0.00040933843
0.12738277	0.023790086	0.00041012803
0.12751426	0.023490814	0.00040918777
0.12764575	0.023440855	0.00040741687
0.12777724	0.023499661	0.00040557912
0.12790873	0.024311082	0.00041109831
0.12804022	0.023955841	0.00041112220
0.12817171	0.023533274	0.00040758275
0.12830320	0.024083976	0.00040953781
0.12843468	0.024174715	0.00041112416
0.12856617	0.023450508	0.00040574425
0.12869766	0.023609725	0.00040768828
0.12882915	0.023404247	0.00040711138
0.12896064	0.023926544	0.00040660818
0.12909213	0.023931272	0.00040726905
0.12922362	0.023332454	0.00040307588
0.12935511	0.023687421	0.00040712674
0.12948659	0.023406456	0.00040589738
0.12961808	0.024137236	0.00040695263
0.12974957	0.024076605	0.00040685972
0.12988106	0.024017361	0.00040681261
0.13001255	0.023752840	0.00040705657
0.13014404	0.023683104	0.00040651457
0.13027553	0.023405920	0.00040212739
0.13040701	0.024245966	0.00040807601
0.13053850	0.023852732	0.00040722634
0.13066999	0.024272160	0.00040688143
0.13080148	0.022992821	0.00040099600
0.13093297	0.023396236	0.00040090231
0.13106446	0.023648327	0.00040444081
0.13119595	0.023640190	0.00040313954
0.13132744	0.023524902	0.00040218793
0.13145892	0.023426117	0.00040212114
0.13159041	0.023172739	0.00039864875
0.13172190	0.023690975	0.00040254511
0.13185339	0.024260386	0.00040678344
0.13198488	0.023430243	0.00040095899
0.13211637	0.024307602	0.00040736523
0.13224786	0.024586187	0.00040715530
0.13237935	0.023663936	0.00040180461
0.13251083	0.022592429	0.00039507978
0.13264232	0.023011080	0.00039810914
0.13277381	0.023582157	0.00040244894
0.13290530	0.024139420	0.00040241236
0.13303679	0.023557773	0.00040215431
0.13316828	0.023360605	0.00040105300
0.13329977	0.024126729	0.00040104831
0.13343125	0.024141823	0.00040815247
0.13356274	0.023930755	0.00039970069
0.13369423	0.023898688	0.00040334655
0.13382572	0.023385694	0.00040017937
0.13395721	0.023832721	0.00040019406
0.13408870	0.023953434	0.00040471175
0.13422019	0.023491116	0.00039720534
0.13435168	0.023930442	0.00040229691
0.13448316	0.024231903	0.00040446298
0.13461465	0.023516957	0.00039686370
0.13474614	0.023579511	0.00039970980
0.13487763	0.023476623	0.00039772264
0.13500912	0.023792098	0.00040009382
0.13514061	0.023536902	0.00039824634
0.13527210	0.023180828	0.00039732855
0.13540359	0.023242360	0.00039691165
0.13553507	0.023591227	0.00039701896
0.13566656	0.024280123	0.00040356364
0.13579805	0.023785066	0.00040029697
0.13592954	0.024379699	0.00040326957
0.13606103	0.023967071	0.00040292297
0.13619252	0.023974437	0.00039840459
0.13632401	0.023402020	0.00039423083
0.13645549	0.023321492	0.00039855422
0.13658698	0.023732182	0.00039678938
0.13671847	0.023846364	0.00039750380
0.13684996	0.023418905	0.00039640646
0.13698145	0.023994054	0.00039938054
0.13711294	0.023876238	0.00039940377
0.13724443	0.022620111	0.00039121671
0.13737592	0.024133213	0.00039786620
0.13750740	0.023727497	0.00039908532
0.13763889	0.023459896	0.00039257321
0.13777038	0.023188706	0.00039315742
0.13790187	0.023047594	0.00039197010
0.13803336	0.023406204	0.00039416043
0.13816485	0.023385875	0.00039494393
0.13829634	0.024880729	0.00040099858
0.13842783	0.023760765	0.00039759896
0.13855931	0.023345103	0.00039236446
0.13869080	0.023524830	0.00039406700
0.13882229	0.023694674	0.00039425794
0.13895378	0.024057082	0.00039567756
0.13908527	0.024482797	0.00039987477
0.13921676	0.023669563	0.00039463274
0.13934825	0.023776311	0.00039546817
0.13947973	0.023662184	0.00039426043
0.13961122	0.024057980	0.00039567764
0.13974271	0.024190390	0.00039768008
0.13987420	0.023386249	0.00039299184
0.14000569	0.023333979	0.00038921789
0.14013718	0.023830062	0.00039425460
0.14026867	0.024107769	0.00039507970
0.14040016	0.023093237	0.00039005708
0.14053164	0.023642738	0.00039421616
0.14066313	0.023144139	0.00038751188
0.14079462	0.023617280	0.00039218515
0.14092611	0.024023834	0.00039445121
0.14105760	0.024110596	0.00039482534
0.14118909	0.023037903	0.00038761325
0.14132058	0.023941065	0.00039008467
0.14145207	0.023817453	0.00039280454
0.14158355	0.023010296	0.00038542804
0.14171504	0.023564907	0.00039077592
0.14184653	0.023329511	0.00038913526
0.14197802	0.024018413	0.00039156779
0.14210951	0.024589485	0.00039464987
0.14224100	0.023086336	0.00038519797
0.14237249	0.024126938	0.00039187347
0.14250398	0.023435950	0.00038922736
0.14263546	0.023224917	0.00038550337
0.14276695	0.024017096	0.00039144099
0.14289844	0.023981651	0.00039112879
0.14302993	0.023653334	0.00038974020
0.14316142	0.023676074	0.00038835094
0.14329291	0.022992933	0.00038480888
0.14342440	0.024439838	0.00039347270
0.14355588	0.023615870	0.00038889183
0.14368737	0.023466677	0.00038692859
0.14381886	0.023640785	0.00038956462
0.14395035	0.023304303	0.00038404095
0.14408184	0.023227466	0.00038430724
0.14421333	0.024168670	0.00039205815
0.14434482	0.023363851	0.00038557140
0.14447631	0.023727472	0.00038995791
0.14460779	0.023439902	0.00038579389
0.14473928	0.023206117	0.00038424136
0.14487077	0.023412433	0.00038713408
0.14500226	0.023244539	0.00038438313
0.14513375	0.023031434	0.00038601218
0.14526524	0.024696618	0.00039257385
0.14539673	0.023969237	0.00038813285
0.14552822	0.023498421	0.00038817930
0.14565970	0.024410292	0.00039112369
0.14579119	0.023711380	0.00038800857
0.14592268	0.023337578	0.00038457379
0.14605417	0.023596901	0.00038699330
0.14618566	0.024130341	0.00039013428
0.14631715	0.023253190	0.00038252348
0.14644864	0.023825256	0.00038624830
0.14658012	0.023491182	0.00038384279
0.14671161	0.023331939	0.00038435627
0.14684310	0.023663382	0.00038796881
0.14697459	0.023420877	0.00038337157
0.14710608	0.022416353	0.00037694956
0.14723757	0.023762380	0.00038734149
0.14736906	0.023855112	0.00038649942
0.14750055	0.024311823	0.00039091448
0.14763203	0.023315771	0.00038182517
0.14776352	0.022699043	0.00037784572
0.14789501	0.023437468	0.00038420392
0.14802650	0.023312769	0.00037992875
0.14815799	0.024132285	0.00038987305
0.14828948	0.023975554	0.00038536579
0.14842097	0.023398062	0.00038363948
0.14855246	0.023318086	0.00038244098
0.14868394	0.023477797	0.00038041399
0.14881543	0.023750074	0.00038456082
0.14894692	0.023319753	0.00038291343
0.14907841	0.023739118	0.00038288722
0.14920990	0.023028323	0.00037875547
0.14934139	0.023548352	0.00038139399
0.14947288	0.023151295	0.00038092394
0.14960436	0.023997522	0.00038561471
0.14973585	0.023313178	0.00038096575
0.14986734	0.024109247	0.00038677227
0.14999883	0.023488624	0.00038115001
0.15013032	0.023676859	0.00038417650
0.15026181	0.023251874	0.00038091729
0.15039330	0.023261507	0.00038089059
0.15052479	0.023386999	0.00038148832
0.15065627	0.023728623	0.00038106848
0.15078776	0.023101960	0.00037882019
0.15091925	0.023243105	0.00038000329
0.15105074	0.023677969	0.00038086275
0.15118223	0.023598162	0.00038183177
0.15131372	0.022768854	0.00037646400
0.15144521	0.023490955	0.00038069546
0.15157670	0.024460038	0.00038619198
0.15170818	0.024146056	0.00038373312
0.15183967	0.024097574	0.00038378949
0.15197116	0.023538379	0.00037959122
0.15210265	0.023998123	0.00038390652
0.15223414	0.023912752	0.00038207951
0.15236563	0.024296970	0.00038231086
0.15249712	0.022957603	0.00037678603
0.15262860	0.023586151	0.00037890669
0.15276009	0.023944501	0.00038262856
0.15289158	0.024183885	0.00038395420
0.15302307	0.024037223	0.00038172277
0.15315456	0.023456030	0.00037741146
0.15328605	0.023827511	0.00038165924
0.15341754	0.023929227	0.00038266950
0.15354903	0.023813147	0.00037916282
0.15368051	0.023631127	0.00037924750
0.15381200	0.023646083	0.00037903604
0.15394349	0.023596615	0.00038012042
0.15407498	0.024624748	0.00038645002
0.15420647	0.023333099	0.00037568181
0.15433796	0.022936252	0.00037325252
0.15446945	0.023474576	0.00037756285
0.15460094	0.023276691	0.00037762608
0.15473242	0.023641949	0.00037846691
0.15486391	0.023890523	0.00037891167
0.15499540	0.023122485	0.00037453634
0.15512689	0.023786518	0.00037818027
0.15525838	0.023813600	0.00037904189
0.15538987	0.023522013	0.00037719904
0.15552136	0.023604143	0.00037650769
0.15565284	0.023095996	0.00037320051
0.15578433	0.023241268	0.00037442099
0.15591582	0.022680591	0.00036997361
0.15604731	0.023113962	0.00037406401
0.15617880	0.023581101	0.00037578081
0.15631029	0.023125079	0.00037375075
0.15644178	0.023374929	0.00037349092
0.15657327	0.023624209	0.00037728500
0.15670475	0.023584438	0.00037433857
0.15683624	0.023276028	0.00037363466
0.15696773	0.023868397	0.00037675348
0.15709922	0.024457844	0.00037944340
0.15723071	0.023823631	0.00037696104
0.15736220	0.024375126	0.00037858181
0.15749369	0.023909330	0.00037667274
0.15762518	0.023733060	0.00037390561
0.15775666	0.023953003	0.00037722434
0.15788815	0.022867030	0.00037093898
0.15801964	0.023423289	0.00037222703
0.15815113	0.024277824	0.00037865193
0.15828262	0.023048485	0.00037078708
0.15841411	0.023569172	0.00037346848
0.15854560	0.023804356	0.00037591061
0.15867708	0.023529898	0.00037264773
0.15880857	0.023502719	0.00037482965
0.15894006	0.023317227	0.00037209163
0.15907155	0.023799138	0.00037371500
0.15920304	0.023687195	0.00037451118
0.15933453	0.023732657	0.00037351749
0.15946602	0.023794656	0.00037434843
0.15959751	0.023747390	0.00037296610
0.15972899	0.023976215	0.00037481878
0.15986048	0.023710435	0.00037315912
0.15999197	0.022978197	0.00036710527
0.16012346	0.023455838	0.00037280300
0.16025495	0.023297386	0.00037123425
0.16038644	0.023127122	0.00036956144
0.16051793	0.023713909	0.00037526739
0.16064942	0.024081935	0.00037398993
0.16078090	0.024215335	0.00037756454
0.16091239	0.023865562	0.00037489591
0.16104388	0.023903302	0.00037290382
0.16117537	0.023648869	0.00037265786
0.16130686	0.023773965	0.00037152307
0.16143835	0.023623287	0.00037128585
0.16156984	0.023935797	0.00037526507
0.16170133	0.023079074	0.00036444223
0.16183281	0.024177192	0.00037625610
0.16196430	0.023270218	0.00036786045
0.16209579	0.024383280	0.00037598724
0.16222728	0.022899775	0.00036718111
0.16235877	0.023493347	0.00036759683
0.16249026	0.024017367	0.00037272711
0.16262175	0.023373719	0.00037001702
0.16275323	0.023095367	0.00036737455
0.16288472	0.023928809	0.00037132872
0.16301621	0.023582121	0.00036959704
0.16314770	0.024100817	0.00037416666
0.16327919	0.023583213	0.00036786885
0.16341068	0.024069116	0.00037116602
0.16354217	0.023324315	0.00036812600
0.16367366	0.024054553	0.00037173474
0.16380514	0.024268668	0.00037459906
0.16393663	0.023034825	0.00036611801
0.16406812	0.022735135	0.00036271798
0.16419961	0.023792671	0.00037010011
0.16433110	0.024085215	0.00037127017
0.16446259	0.023280604	0.00036630572
0.16459408	0.023836135	0.00037056477
0.16472557	0.023650003	0.00036567047
0.16485705	0.023884764	0.00037021619
0.16498854	0.023678312	0.00036815705
0.16512003	0.023176419	0.00036563355
0.16525152	0.023918485	0.00037152163
0.16538301	0.024342995	0.00037161404
0.16551450	0.023805253	0.00036952845
0.16564599	0.023769895	0.00036804617
0.16577747	0.023432650	0.00036701713
0.16590896	0.023693609	0.00036891945
0.16604045	0.024321300	0.00037062597
0.16617194	0.022876395	0.00036354626
0.16630343	0.023685145	0.00036729160
0.16643492	0.023587480	0.00036680590
0.16656641	0.023631722	0.00036672638
0.16669790	0.023612031	0.00036450159
0.16682938	0.023126889	0.00036437475
0.16696087	0.023013196	0.00036377172
0.16709236	0.023534142	0.00036528126
0.16722385	0.022707541	0.00036127067
0.16735534	0.023996814	0.00036858109
0.16748683	0.023586750	0.00036572401
0.16761832	0.023138570	0.00036363434
0.16774981	0.023293349	0.00036162568
0.16788129	0.023971032	0.00036972950
0.16801278	0.023635645	0.00036491540
0.16814427	0.023387884	0.00036463737
0.16827576	0.022810571	0.00036134559
0.16840725	0.023288345	0.00036307295
0.16853874	0.023440040	0.00036410017
0.16867023	0.023883886	0.00036556221
0.16880171	0.023331849	0.00036288737
0.16893320	0.023210512	0.00036368376
0.16906469	0.023477971	0.00036122981
0.16919618	0.022765498	0.00036107192
0.16932767	0.023576627	0.00036272360
0.16945916	0.023701978	0.00036529124
0.16959065	0.022923110	0.00036118757
0.16972214	0.023624696	0.00036217882
0.16985362	0.022844446	0.00036007844
0.16998511	0.023451813	0.00036156759
0.17011660	0.023972028	0.00036646678
0.17024809	0.023269446	0.00036248151
0.17037958	0.023591356	0.00036200174
0.17051107	0.023568695	0.00036389423
0.17064256	0.024223890	0.00036738432
0.17077405	0.022694371	0.00035760669
0.17090553	0.022971534	0.00035864086
0.17103702	0.023171257	0.00036069163
0.17116851	0.023616212	0.00036200860
0.17130000	0.023491397	0.00036225858
0.17143149	0.023907842	0.00036439962
0.17156298	0.023473413	0.00036349946
0.17169447	0.024019127	0.00036325895
0.17182595	0.023535246	0.00036262715
0.17195744	0.023483036	0.00036142337
0.17208893	0.023255286	0.00035942828
0.17222042	0.022914415	0.00035750251
0.17235191	0.023359107	0.00036053637
0.17248340	0.023537042	0.00036053575
0.17261489	0.023140779	0.00035961279
0.17274638	0.024056296	0.00036296217
0.17287786	0.023379010	0.00036099496
0.17300935	0.024128142	0.00036340172
0.17314084	0.023645016	0.00036122891
0.17327233	0.023137483	0.00035825202
0.17340382	0.023798085	0.00036140570
0.17353531	0.023645128	0.00036155383
0.17366680	0.023406248	0.00035969658
0.17379829	0.023707767	0.00036058956
0.17392977	0.023240160	0.00035919780
0.17406126	0.023105169	0.00035793819
0.17419275	0.024025022	0.00036364447
0.17432424	0.023065774	0.00035703272
0.17445573	0.023479373	0.00035853710
0.17458722	0.023756949	0.00036152164
0.17471871	0.023525671	0.00035875167
0.17485019	0.023195351	0.00035735222
0.17498168	0.023800804	0.00036076823
0.17511317	0.024003857	0.00036296445
0.17524466	0.023690281	0.00036131017
0.17537615	0.023073230	0.00035617526
0.17550764	0.023675975	0.00035970906
0.17563913	0.023895113	0.00036086342
0.17577062	0.022968217	0.00035393640
0.17590210	0.023490721	0.00035868597
0.17603359	0.023652707	0.00035785254
0.17616508	0.023501725	0.00035790831
0.17629657	0.023240025	0.00035772351
0.17642806	0.023653759	0.00035629385
0.17655955	0.023550572	0.00035946712
0.17669104	0.023228437	0.00035572765
0.17682253	0.023297935	0.00035507269
0.17695401	0.023996427	0.00036108890
0.17708550	0.024043215	0.00035909562
0.17721699	0.024018172	0.00036015726
0.17734848	0.023549627	0.00035733749
0.17747997	0.023180859	0.00035537494
0.17761146	0.022911491	0.00035506191
0.17774295	0.023298947	0.00035329136
0.17787443	0.023634810	0.00035855838
0.17800592	0.023355231	0.00035533390
0.17813741	0.023712439	0.00035779215
0.17826890	0.023010190	0.00035456704
0.17840039	0.023256029	0.00035376892
0.17853188	0.023307888	0.00035485726
0.17866337	0.023314792	0.00035523135
0.17879486	0.023058630	0.00035257085
0.17892634	0.023591580	0.00035637097
0.17905783	0.023232211	0.00035333475
0.17918932	0.023323962	0.00035608839
0.17932081	0.024142168	0.00035870265
0.17945230	0.023141082	0.00035406295
0.17958379	0.022934708	0.00035143857
0.17971528	0.023259779	0.00035197078
0.17984677	0.023484938	0.00035489926
0.17997825	0.023924647	0.00035753715
0.18010974	0.024090353	0.00035763132
0.18024123	0.023475359	0.00035429508
0.18037272	0.024001580	0.00035615876
0.18050421	0.024291935	0.00036661673
0.18063570	0.023133420	0.00036209501
0.18076719	0.023587811	0.00036597124
0.18089867	0.023403024	0.00036986637
0.18103016	0.023145415	0.00036803198
0.18116165	0.022717622	0.00036754786
0.18129314	0.022240871	0.00036451813
0.18142463	0.023803736	0.00037608708
0.18155612	0.023279846	0.00037529899
0.18168761	0.023828872	0.00037891018
0.18181910	0.023021019	0.00037631017
0.18195058	0.023537020	0.00038192621
0.18208207	0.023294755	0.00037769311
0.18221356	0.023977112	0.00038465465
0.18234505	0.023763627	0.00038516942
0.18247654	0.023260885	0.00038244169
0.18260803	0.023473609	0.00038614419
0.18273952	0.022811266	0.00038074268
0.18287101	0.023410228	0.00038781289
0.18300249	0.023767001	0.00038995799
0.18313398	0.023267826	0.00038529726
0.18326547	0.023312703	0.00038945616
0.18339696	0.023364682	0.00038827923
0.18352845	0.023403605	0.00039132060
0.18365994	0.023186657	0.00039119323
0.18379143	0.023759805	0.00039417391
0.18392292	0.023755302	0.00039756285
0.18405440	0.023423468	0.00039268174
0.18418589	0.023101002	0.00039212693
0.18431738	0.023020700	0.00039399301
0.18444887	0.023406950	0.00039476031
0.18458036	0.023116083	0.00039415300
0.18471185	0.023623152	0.00039847867
0.18484334	0.023486285	0.00039978397
0.18497482	0.024274804	0.00040611630
0.18510631	0.023120047	0.00039608310
0.18523780	0.023928974	0.00040576642
0.18536929	0.023575207	0.00039542653
0.18550078	0.023623537	0.00039101257
0.18563227	0.023238515	0.00038886819
0.18576376	0.023595703	0.00038278933
0.18589525	0.023595054	0.00038602408
0.18602673	0.024238480	0.00038914415
0.18615822	0.023207314	0.00038108998
0.18628971	0.023976219	0.00038509582
0.18642120	0.023439997	0.00037877062
0.18655269	0.023812647	0.00038181073
0.18668418	0.023113291	0.00037297759
0.18681567	0.022891449	0.00037061483
0.18694716	0.023126610	0.00037367967
0.18707864	0.023328516	0.00037080308
0.18721013	0.023106654	0.00036972908
0.18734162	0.023103418	0.00036977679
0.18747311	0.023058255	0.00036664228
0.18760460	0.023088289	0.00036937419
0.18773609	0.023467967	0.00036749386
0.18786758	0.023887772	0.00037074427
0.18799906	0.023062832	0.00036644215
0.18813055	0.023963711	0.00036836899
0.18826204	0.022744692	0.00036277785
0.18839353	0.023500488	0.00036356780
0.18852502	0.023053188	0.00036329594
0.18865651	0.023361011	0.00036414845
0.18878800	0.023086994	0.00035946069
0.18891949	0.023963051	0.00036507785
0.18905097	0.023539403	0.00036154383
0.18918246	0.022920745	0.00035839190
0.18931395	0.023363279	0.00036143367
0.18944544	0.023187538	0.00035687508
0.18957693	0.023062821	0.00035837789
0.18970842	0.023721227	0.00036022985
0.18983991	0.022945170	0.00035659606
0.18997140	0.023629920	0.00035927045
0.19010288	0.022781066	0.00035275625
0.19023437	0.023254237	0.00035508707
0.19036586	0.023940490	0.00035972443
0.19049735	0.023444028	0.00035569675
0.19062884	0.023357309	0.00035596544
0.19076033	0.023587661	0.00035482652
0.19089182	0.022885976	0.00035158722
0.19102330	0.023089015	0.00035203733
0.19115479	0.023956990	0.00035687493
0.19128628	0.023061438	0.00035258319
0.19141777	0.022598641	0.00034759609
0.19154926	0.023443763	0.00035353752
0.19168075	0.023331301	0.00035208108
0.19181224	0.023800823	0.00035612696
0.19194373	0.023437270	0.00035329782
0.19207521	0.023563128	0.00035314859
0.19220670	0.023918932	0.00035569567
0.19233819	0.023433752	0.00035280553
0.19246968	0.023378594	0.00035240448
0.19260117	0.023155092	0.00035076740
0.19273266	0.023610315	0.00035311927
0.19286415	0.023227535	0.00035111331
0.19299564	0.023524423	0.00035422685
0.19312712	0.023842538	0.00035338021
0.19325861	0.023163996	0.00035091664
0.19339010	0.023675023	0.00035172675
0.19352159	0.023534280	0.00035182465
0.19365308	0.023927160	0.00035570693
0.19378457	0.023308241	0.00035006809
0.19391606	0.023059054	0.00034800643
0.19404754	0.023636609	0.00035093377
0.19417903	0.023474038	0.00035133024
0.19431052	0.023306528	0.00035081964
0.19444201	0.023146106	0.00034758766
0.19457350	0.023577155	0.00035070721
0.19470499	0.023569033	0.00035120600
0.19483648	0.023145106	0.00034771351
0.19496797	0.023026478	0.00034804840
0.19509945	0.022452948	0.00034366717
0.19523094	0.023245102	0.00034873876
0.19536243	0.023154762	0.00034822198
0.19549392	0.023462328	0.00034915033
0.19562541	0.023438725	0.00034952791
0.19575690	0.024149810	0.00035230940
0.19588839	0.023224719	0.00034767036
0.19601988	0.023535742	0.00034912157
0.19615136	0.023447728	0.00034730592
0.19628285	0.023426187	0.00034887255
0.19641434	0.023311094	0.00034759446
0.19654583	0.022993464	0.00034603303
0.19667732	0.023035891	0.00034522237
0.19680881	0.022898332	0.00034489656
0.19694030	0.023176911	0.00034618693
0.19707178	0.024064184	0.00035060528
0.19720327	0.023531314	0.00034813166
0.19733476	0.023145195	0.00034545974
0.19746625	0.023012843	0.00034403363
0.19759774	0.023069461	0.00034539036
0.19772923	0.023597718	0.00034836160
0.19786072	0.023390699	0.00034669523
0.19799221	0.023307805	0.00034670963
0.19812369	0.023352016	0.00034451717
0.19825518	0.024002201	0.00035075066
0.19838667	0.023653870	0.00034696057
0.19851816	0.023607838	0.00034721480
0.19864965	0.023300906	0.00034590223
0.19878114	0.023455265	0.00034544226
0.19891263	0.024232706	0.00035235864
0.19904412	0.023485837	0.00034528763
0.19917560	0.023084363	0.00034484440
0.19930709	0.023445889	0.00034601189
0.19943858	0.023118155	0.00034233081
0.19957007	0.023310236	0.00034485629
0.19970156	0.023263234	0.00034373816
0.19983305	0.023034197	0.00034240090
0.19996454	0.023511885	0.00034561062
0.20009602	0.023622393	0.00034580197
0.20022751	0.023069776	0.00034331015
0.20035900	0.023415264	0.00034491213
0.20049049	0.022912531	0.00034160302
0.20062198	0.023125127	0.00034320621
0.20075347	0.023208667	0.00034244797
0.20088496	0.023397825	0.00034432130
0.20101645	0.023316402	0.00034337707
0.20114793	0.023343061	0.00034337973
0.20127942	0.023185760	0.00034275559
0.20141091	0.023485571	0.00034378430
0.20154240	0.023111366	0.00034244061
0.20167389	0.023528019	0.00034433115
0.20180538	0.022842690	0.00033910977
0.20193687	0.023323957	0.00034340322
0.20206836	0.023250096	0.00034173125
0.20219984	0.023744870	0.00034503033
0.20233133	0.023209373	0.00034260252
0.20246282	0.023199387	0.00034013851
0.20259431	0.023922255	0.00034567660
0.20272580	0.023379029	0.00034206814
0.20285729	0.023638568	0.00034311692
0.20298878	0.022698652	0.00033891837
0.20312027	0.022823070	0.00033695449
0.20325175	0.023071286	0.00034013949
0.20338324	0.022939283	0.00033733321
0.20351473	0.022526869	0.00033657489
0.20364622	0.023426666	0.00034296470
0.20377771	0.022862697	0.00033644742
0.20390920	0.023348082	0.00034151920
0.20404069	0.023582045	0.00034223706
0.20417217	0.023163537	0.00034133358
0.20430366	0.023425496	0.00034204484
0.20443515	0.023370986	0.00033853858
0.20456664	0.022690850	0.00033675985
0.20469813	0.024320675	0.00034590798
0.20482962	0.023556308	0.00034130160
0.20496111	0.023072102	0.00033970803
0.20509260	0.022741646	0.00033615244
0.20522408	0.023872434	0.00034335584
0.20535557	0.023495765	0.00034081008
0.20548706	0.023248305	0.00033837351
0.20561855	0.023307519	0.00034051029
0.20575004	0.023259740	0.00033646286
0.20588153	0.023698480	0.00034124591
0.20601302	0.022901039	0.00033855200
0.20614451	0.022926024	0.00033456591
0.20627599	0.023294224	0.00033988659
0.20640748	0.023394772	0.00033847067
0.20653897	0.023176889	0.00033838921
0.20667046	0.023243058	0.00033826541
0.20680195	0.023415245	0.00033799818
0.20693344	0.024084894	0.00034391085
0.20706493	0.023482571	0.00033948611
0.20719641	0.022951945	0.00033596951
0.20732790	0.023867963	0.00034321669
0.20745939	0.022766725	0.00033291298
0.20759088	0.023400706	0.00033879640
0.20772237	0.023794511	0.00033996558
0.20785386	0.023154255	0.00033720340
0.20798535	0.023113211	0.00033769111
0.20811684	0.023254388	0.00033629304
0.20824832	0.022868617	0.00033587145
0.20837981	0.022905937	0.00033486735
0.20851130	0.023632443	0.00033982034
0.20864279	0.023258716	0.00033780426
0.20877428	0.023519254	0.00033807877
0.20890577	0.023259124	0.00033692070
0.20903726	0.023397010	0.00033680117
0.20916875	0.024166275	0.00034230313
0.20930023	0.023307875	0.00033755403
0.20943172	0.023606368	0.00033849283
0.20956321	0.023555923	0.00033793511
0.20969470	0.023660478	0.00033884819
0.20982619	0.023370769	0.00033684252
0.20995768	0.023184460	0.00033596641
0.21008917	0.023149944	0.00033516683
0.21022065	0.023545721	0.00033755745
0.21035214	0.023251182	0.00033736039
0.21048363	0.022869925	0.00033263719
0.21061512	0.023488361	0.00033840408
0.21074661	0.023998589	0.00033836093
0.21087810	0.023347488	0.00033552490
0.21100959	0.023251146	0.00033704292
0.21114108	0.022844534	0.00033147041
0.21127256	0.023442320	0.00033796425
0.21140405	0.023253976	0.00033374346
0.21153554	0.023365518	0.00033633636
0.21166703	0.022974731	0.00033477928
0.21179852	0.023308795	0.00033439157
0.21193001	0.023511468	0.00033745058
0.21206150	0.023437161	0.00033442269
0.21219299	0.023129253	0.00033359855
0.21232447	0.022750865	0.00033285532
0.21245596	0.023473033	0.00033410205
0.21258745	0.022988563	0.00033329264
0.21271894	0.023177757	0.00033323284
0.21285043	0.022988720	0.00033192536
0.21298192	0.023248861	0.00033598902
0.21311341	0.023480012	0.00033451695
0.21324489	0.023407633	0.00033417710
0.21337638	0.023532689	0.00033506388
0.21350787	0.023799873	0.00033739216
0.21363936	0.023592624	0.00033690585
0.21377085	0.023093755	0.00033191781
0.21390234	0.023177682	0.00033490020
0.21403383	0.023483319	0.00033458084
0.21416532	0.022957956	0.00033189731
0.21429680	0.023305006	0.00033344182
0.21442829	0.023126331	0.00033179946
0.21455978	0.023079152	0.00033165828
0.21469127	0.023426322	0.00033244882
0.21482276	0.023319765	0.00033179672
0.21495425	0.023659380	0.00033492883
0.21508574	0.022560134	0.00032914843
0.21521723	0.023118701	0.00033175862
0.21534871	0.023650320	0.00033469911
0.21548020	0.023448093	0.00033074902
0.21561169	0.023000994	0.00033173185
0.21574318	0.023888977	0.00033578734
0.21587467	0.023659098	0.00033270148
0.21600616	0.023580094	0.00033467788
0.21613765	0.023492638	0.00033239725
0.21626913	0.023401483	0.00033237231
0.21640062	0.023321174	0.00033097101
0.21653211	0.022693525	0.00032859293
0.21666360	0.022788758	0.00032758304
0.21679509	0.023343752	0.00033078134
0.21692658	0.022958300	0.00033009875
0.21705807	0.023684822	0.00033253774
0.21718956	0.023203494	0.00033016950
0.21732104	0.023701915	0.00033456770
0.21745253	0.023076999	0.00033000932
0.21758402	0.023267358	0.00033172485
0.21771551	0.023470258	0.00033097769
0.21784700	0.023147659	0.00032915375
0.21797849	0.022877560	0.00032825164
0.21810998	0.023101441	0.00032897969
0.21824147	0.023489153	0.00033151465
0.21837295	0.023808367	0.00033383978
0.21850444	0.023153540	0.00032717152
0.21863593	0.022875904	0.00032790644
0.21876742	0.022824495	0.00032649079
0.21889891	0.023457001	0.00033159979
0.21903040	0.023830331	0.00033406097
0.21916189	0.023015078	0.00032673655
0.21929337	0.023177462	0.00032948597
0.21942486	0.022945412	0.00032730824
0.21955635	0.022999265	0.00032926557
0.21968784	0.023522707	0.00033121720
0.21981933	0.023113946	0.00032537453
0.21995082	0.023066931	0.00032779310
0.22008231	0.023131969	0.00032748165
0.22021380	0.023334795	0.00032957953
0.22034528	0.022964836	0.00032857034
0.22047677	0.023400917	0.00032736536
0.22060826	0.023437582	0.00033078727
0.22073975	0.023459160	0.00032860748
0.22087124	0.023478974	0.00032953999
0.22100273	0.022828587	0.00032647101
0.22113422	0.022762444	0.00032348105
0.22126571	0.022663033	0.00032579156
0.22139719	0.023260965	0.00032779440
0.22152868	0.023264208	0.00032733329
0.22166017	0.023604730	0.00033109647
0.22179166	0.023126398	0.00032623622
0.22192315	0.023441214	0.00032930975
0.22205464	0.022463129	0.00032379256
0.22218613	0.023315887	0.00032770512
0.22231761	0.023027847	0.00032565186
0.22244910	0.023528833	0.00032848472
0.22258059	0.023566961	0.00032929845
0.22271208	0.023147281	0.00032648758
0.22284357	0.023632565	0.00032810365
0.22297506	0.023185607	0.00032668229
0.22310655	0.023279496	0.00032634158
0.22323804	0.023382627	0.00032858597
0.22336952	0.023253715	0.00032709830
0.22350101	0.022572801	0.00032199182
0.22363250	0.023308488	0.00032732568
0.22376399	0.022795899	0.00032310266
0.22389548	0.022791481	0.00032457506
0.22402697	0.022884738	0.00032658885
0.22415846	0.023454625	0.00032674915
0.22428995	0.022470226	0.00032223385
0.22442143	0.022934397	0.00032290517
0.22455292	0.023290262	0.00032607474
0.22468441	0.022888819	0.00032444251
0.22481590	0.023083735	0.00032515321
0.22494739	0.023355573	0.00032423542
0.22507888	0.023027879	0.00032399331
0.22521037	0.022697462	0.00032266807
0.22534186	0.022925491	0.00032467335
0.22547334	0.022903195	0.00032307758
0.22560483	0.022852534	0.00032134668
0.22573632	0.022943293	0.00032460423
0.22586781	0.023075924	0.00032366387
0.22599930	0.023700729	0.00032783627
0.22613079	0.022667652	0.00032064453
0.22626228	0.022865160	0.00032432317
0.22639376	0.022932392	0.00032286411
0.22652525	0.023092932	0.00032292557
0.22665674	0.022742076	0.00032302140
0.22678823	0.023252744	0.00032464519
0.22691972	0.023429503	0.00032550816
0.22705121	0.023249940	0.00032461143
0.22718270	0.023379452	0.00032603636
0.22731419	0.022975398	0.00032412619
0.22744567	0.022875850	0.00032210970
0.22757716	0.023427893	0.00032408136
0.22770865	0.022690472	0.00032175415
0.22784014	0.023172723	0.00032239375
0.22797163	0.022874374	0.00032207931
0.22810312	0.022857777	0.00031962799
0.22823461	0.022683730	0.00032034489
0.22836610	0.023493581	0.00032622629
0.22849758	0.023117660	0.00032230677
0.22862907	0.023130252	0.00032250591
0.22876056	0.022971151	0.00032045454
0.22889205	0.023047652	0.00032226288
0.22902354	0.023076437	0.00032369253
0.22915503	0.023229995	0.00032215319
0.22928652	0.023291176	0.00032359446
0.22941800	0.022763903	0.00032005718
0.22954949	0.022403970	0.00031864096
0.22968098	0.023323431	0.00032361739
0.22981247	0.022988573	0.00032071199
0.22994396	0.023391868	0.00032384609
0.23007545	0.023041264	0.00032392202
0.23020694	0.022714683	0.00032653961
0.23033843	0.023122377	0.00033212670
0.23046991	0.022794562	0.00033082528
0.23060140	0.022920422	0.00033408723
0.23073289	0.023227858	0.00033604255
0.23086438	0.023366180	0.00033806236
0.23099587	0.022955835	0.00033895213
0.23112736	0.023369089	0.00034030912
0.23125885	0.022900862	0.00033949681
0.23139034	0.023309576	0.00034127484
0.23152182	0.023288499	0.00034303475
0.23165331	0.023360831	0.00034643524
0.23178480	0.023326906	0.00034703020
0.23191629	0.023184133	0.00034643171
0.23204778	0.023226891	0.00034595399
0.23217927	0.023203309	0.00034728573
0.23231076	0.022812601	0.00034790658
0.23244224	0.023230405	0.00034964428
0.23257373	0.022958965	0.00034865131
0.23270522	0.023248993	0.00035108043
0.23283671	0.023653660	0.00035094218
0.23296820	0.023049841	0.00034922710
0.23309969	0.022891404	0.00034707198
0.23323118	0.022646650	0.00034585161
0.23336267	0.023589539	0.00035222023
0.23349415	0.022880446	0.00034657004
0.23362564	0.023199362	0.00035193463
0.23375713	0.023234114	0.00035117684
0.23388862	0.023240639	0.00035095428
0.23402011	0.023487022	0.00035423460
0.23415160	0.023209536	0.00034988553
0.23428309	0.023082988	0.00035244401
0.23441458	0.023247128	0.00035161622
0.23454606	0.023730022	0.00035580423
0.23467755	0.023515166	0.00035383291
0.23480904	0.023093996	0.00035267826
0.23494053	0.022876921	0.00035074042
0.23507202	0.022704619	0.00035009714
0.23520351	0.023258848	0.00035378678
0.23533500	0.023770773	0.00035700837
0.23546648	0.023989754	0.00035813522
0.23559797	0.023377610	0.00035569284
0.23572946	0.022641404	0.00035123449
0.23586095	0.023188739	0.00035377723
0.23599244	0.023249938	0.00035533098
0.23612393	0.023290728	0.00035504745
0.23625542	0.023128380	0.00035514689
0.23638691	0.023208430	0.00035510589
0.23651839	0.023574353	0.00035625628
0.23664988	0.022868403	0.00035447715
0.23678137	0.022886145	0.00035368746
0.23691286	0.022635124	0.00035340089
0.23704435	0.023773191	0.00035935420
0.23717584	0.022781287	0.00035365176
0.23730733	0.023247277	0.00035881499
0.23743882	0.023279863	0.00035677424
0.23757030	0.022890146	0.00035502368
0.23770179	0.023002034	0.00035731815
0.23783328	0.022699274	0.00035349108
0.23796477	0.022638277	0.00035509955
0.23809626	0.023677763	0.00035964269
0.23822775	0.022878940	0.00035648140
0.23835924	0.023630220	0.00036376878
0.23849072	0.023817476	0.00035985437
0.23862221	0.023018687	0.00035667578
0.23875370	0.023078819	0.00035706600
0.23888519	0.023176560	0.00035856650
0.23901668	0.023027985	0.00035978926
0.23914817	0.022715983	0.00035414353
0.23927966	0.022758127	0.00035711342
0.23941115	0.023060465	0.00035820947
0.23954263	0.023567179	0.00036181861
0.23967412	0.023833430	0.00036330403
0.23980561	0.023401483	0.00035957475
0.23993710	0.023070435	0.00035985631
0.24006859	0.023488836	0.00036214678
0.24020008	0.023288180	0.00036154217
0.24033157	0.023406628	0.00036177990
0.24046306	0.023085276	0.00035834283
0.24059454	0.023278649	0.00036085864
0.24072603	0.022465484	0.00035766475
0.24085752	0.022840137	0.00035872121
0.24098901	0.023185153	0.00036416326
0.24112050	0.023163112	0.00035872746
0.24125199	0.023017290	0.00036018998
0.24138348	0.023552687	0.00036473917
0.24151496	0.024250049	0.00036530511
0.24164645	0.022679200	0.00035851927
0.24177794	0.023418666	0.00036070568
0.24190943	0.023696366	0.00036444847
0.24204092	0.023501099	0.00036452366
0.24217241	0.023225280	0.00036139053
0.24230390	0.022972855	0.00036110976
0.24243539	0.023238435	0.00036214559
0.24256687	0.023020053	0.00036045512
0.24269836	0.023126243	0.00036253003
0.24282985	0.023500630	0.00036390469
0.24296134	0.022707693	0.00036038008
0.24309283	0.023292652	0.00036356249
0.24322432	0.023221157	0.00036303493
0.24335581	0.023409746	0.00036572994
0.24348730	0.023131733	0.00036179976
0.24361878	0.023195610	0.00036252351
0.24375027	0.022913528	0.00036050781
0.24388176	0.022991283	0.00036191457
0.24401325	0.023121613	0.00036491507
0.24414474	0.023011342	0.00036035624
0.24427623	0.022913523	0.00036297200
0.24440772	0.023508717	0.00036564442
0.24453920	0.023346110	0.00036409354
0.24467069	0.022522417	0.00036123193
0.24480218	0.022720443	0.00036037674
0.24493367	0.023638962	0.00036650237
0.24506516	0.023222745	0.00036352175
0.24519665	0.022877082	0.00036271110
0.24532814	0.022874502	0.00036337355
0.24545963	0.023146315	0.00036366684
0.24559111	0.023273119	0.00036462773
0.24572260	0.023354228	0.00036600357
0.24585409	0.023185297	0.00036431894
0.24598558	0.023380833	0.00036697828
0.24611707	0.022901264	0.00036483946
0.24624856	0.023444550	0.00036504293
0.24638005	0.023277725	0.00036673568
0.24651154	0.023039313	0.00036467987
0.24664302	0.022886689	0.00036530341
0.24677451	0.023192240	0.00036483377
0.24690600	0.022852237	0.00036343318
0.24703749	0.022852996	0.00036438269
0.24716898	0.023283610	0.00036534392
0.24730047	0.023037399	0.00036642395
0.24743196	0.022708444	0.00036331823
0.24756345	0.023184622	0.00036624750
0.24769493	0.023255846	0.00036763210
0.24782642	0.023492007	0.00036680621
0.24795791	0.023157439	0.00036888222
0.24808940	0.022863427	0.00036468005
0.24822089	0.023486737	0.00036725832
0.24835238	0.022953027	0.00036641580
0.24848387	0.022233224	0.00036117039
0.24861535	0.022236216	0.00036265566
0.24874684	0.023275003	0.00036699910
0.24887833	0.023320248	0.00036628648
0.24900982	0.022927611	0.00036691830
0.24914131	0.023297486	0.00036746852
0.24927280	0.022680477	0.00036569754
0.24940429	0.022451224	0.00036242756
0.24953578	0.023373773	0.00036920386
0.24966726	0.023417782	0.00037100647
0.24979875	0.022746955	0.00036418507
0.24993024	0.023462030	0.00037151959
0.25006173	0.023345837	0.00036820840
0.25019322	0.023342934	0.00036907826
0.25032471	0.023062463	0.00036913049
0.25045620	0.022888184	0.00036684632
0.25058769	0.023136160	0.00036824026
0.25071917	0.023279800	0.00036873281
0.25085066	0.023422057	0.00036908881
0.25098215	0.022755707	0.00036724784
0.25111364	0.023004816	0.00036626352
0.25124513	0.022926130	0.00036809546
0.25137662	0.023230474	0.00036952305
0.25150811	0.022595480	0.00036417249
0.25163959	0.023148597	0.00036954859
0.25177108	0.022927236	0.00036623566
0.25190257	0.023187788	0.00037049173
0.25203406	0.023970714	0.00037369023
0.25216555	0.023011021	0.00036802359
0.25229704	0.022784303	0.00036825770
0.25242853	0.023350168	0.00037009201
0.25256002	0.022684551	0.00036682303
0.25269150	0.022965320	0.00036743111
0.25282299	0.022511506	0.00036440027
0.25295448	0.022490292	0.00036785303
0.25308597	0.023341682	0.00037007192
0.25321746	0.023446155	0.00037385820
0.25334895	0.022893950	0.00036976776
0.25348044	0.023342261	0.00037009386
0.25361193	0.023341225	0.00037087635
0.25374341	0.023092096	0.00036790200
0.25387490	0.022775308	0.00036751243
0.25400639	0.022598264	0.00037289517
0.25413788	0.023653745	0.00038314260
0.25426937	0.023288008	0.00038571418
0.25440086	0.022784858	0.00038595961
0.25453235	0.023328165	0.00039230543
0.25466383	0.023438000	0.00039498890
0.25479532	0.023130683	0.00039520318
0.25492681	0.023041848	0.00039650186
0.25505830	0.023143724	0.00039996531
0.25518979	0.022881085	0.00039867705
0.25532128	0.023471658	0.00040437708
0.25545277	0.023428563	0.00040701999
0.25558426	0.022554547	0.00040361766
0.25571574	0.022774430	0.00040587050
0.25584723	0.022304914	0.00040335824
0.25597872	0.023277653	0.00041267922
0.25611021	0.022924564	0.00041090661
0.25624170	0.023086082	0.00041353063
0.25637319	0.022910979	0.00041625844
0.25650468	0.022846352	0.00041512620
0.25663617	0.022820885	0.00041765470
0.25676765	0.023175295	0.00042258000
0.25689914	0.022867366	0.00042125234
0.25703063	0.023093069	0.00042679408
0.25716212	0.023104777	0.00042370236
0.25729361	0.023251577	0.00042826029
0.25742510	0.023437918	0.00043027336
0.25755659	0.022898590	0.00042990510
0.25768807	0.022100602	0.00042580826
0.25781956	0.023083567	0.00043252754
0.25795105	0.022551632	0.00043083959
0.25808254	0.023133191	0.00043871048
0.25821403	0.023366203	0.00043908040
0.25834552	0.023283494	0.00044199922
0.25847701	0.022892373	0.00043685476
0.25860850	0.022876675	0.00043775736
0.25873998	0.022585385	0.00043853902
0.25887147	0.023011912	0.00044316753
0.25900296	0.022821071	0.00044225923
0.25913445	0.023933107	0.00044849423
0.25926594	0.023007527	0.00044270119
0.25939743	0.023309699	0.00044869326
0.25952892	0.023054021	0.00044506191
0.25966041	0.022659704	0.00044615170
0.25979189	0.022933594	0.00044303232
0.25992338	0.022707352	0.00044676424
0.26005487	0.022757473	0.00044890065
0.26018636	0.023017080	0.00044991957
0.26031785	0.023170153	0.00045135992
0.26044934	0.023604895	0.00045358929
0.26058083	0.022226720	0.00044562322
0.26071231	0.023063048	0.00045266569
0.26084380	0.022993675	0.00045361808
0.26097529	0.023950006	0.00046053154
0.26110678	0.023035265	0.00045494851
0.26123827	0.022755667	0.00045444690
0.26136976	0.023334019	0.00045890287
0.26150125	0.023074131	0.00045775049
0.26163274	0.023980977	0.00046359429
0.26176422	0.024085868	0.00046542558
0.26189571	0.023590069	0.00046581380
0.26202720	0.022367200	0.00045382635
0.26215869	0.023028501	0.00046124138
0.26229018	0.023413951	0.00046496817
0.26242167	0.023313958	0.00046250031
0.26255316	0.023600360	0.00046504751
0.26268465	0.023057383	0.00046461703
0.26281613	0.023175758	0.00046486038
0.26294762	0.023269644	0.00046486151
0.26307911	0.022972457	0.00046263512
0.26321060	0.022926477	0.00046626766
0.26334209	0.023089909	0.00046792620
0.26347358	0.023568622	0.00047048931
0.26360507	0.022939066	0.00046733856
0.26373655	0.022899846	0.00046793730
0.26386804	0.023281153	0.00047139925
0.26399953	0.023909409	0.00047891103
0.26413102	0.023569116	0.00047432794
0.26426251	0.023472396	0.00047473004
0.26439400	0.022979037	0.00046922090
0.26452549	0.022945843	0.00047333167
0.26465698	0.022825185	0.00047245826
0.26478846	0.023619564	0.00047440313
0.26491995	0.023163791	0.00047927275
0.26505144	0.023553519	0.00047768278
0.26518293	0.023534097	0.00047933870
0.26531442	0.023028697	0.00047868652
0.26544591	0.023769024	0.00048170254
[truncated: 567 more rows]
