# Supplementary material for: Invariant surface glycoprotein 65 of Trypanosoma brucei is a complement C3 receptor
Source: Nat Commun. 2022 Aug 29;13:5085. doi: 10.1038/s41467-022-32728-9 (PMC9424271; doi:10.1038/s41467-022-32728-9)
Supplement: Supplementary file 6 — Source Data [file 41467_2022_32728_MOESM6_ESM.xlsx]

## Sheet: Figure 1a
uncropped Western blot probed with a polyclonal sera against ISG65
Uncropped Western blot probed with polyclonal sera against EIF4A1

## Sheet: Figure 1c
SDS PAGE gel stained with Coomassie blue

## Sheet: Figure 1d gel
SDS PAGE gel stained with Coomassie blue

## Sheet: Figure 1d SPR
Human serum								Human serum (C3 depleted)								Cow serum								Horse serum								Goat serum								Dog serum								Rabbit serum
Time (s)	mg/mL serum							Time (s)	mg/mL serum							Time (s)	mg/mL serum							Time (s)	mg/mL serum							Time (s)	mg/mL serum							Time (s)	mg/mL serum							Time (s)	mg/mL serum
	8	4	2	1	0.5	0.25	0.125		8	4	2	1	0.5	0.25	0.125		8	4	2	1	0.5	0.25	0.125		8	4	2	1	0.5	0.25	0.125		8	4	2	1	0.5	0.25	0.125		8	4	2	1	0.5	0.25	0.125		8
-44.88	-2.31836	-1.40801	-1.28188	-1.00801	-0.48535	-0.50049	-0.22095	-44.28	-0.696631	-0.6521	-0.465234	-0.320947	-0.174072	-0.15835	-0.131445	-44.98	-0.17725	-0.29297	-0.22388	-0.1311	-0.05835	0.067871	0.0986331	-44.98	0.227588	-0.05474	-0.04087	0.058106	0.148682	0.21211	-0.05405	-44.58	0.286133	0.156494	0.112305	0.074097	0.173706	0.270508	0.222168	-45.18	0.279419	0.099365	-0.054	0.058545	0.215503	0.177149	0.13518	-44.38	0.092725
-43.88	-2.20813	-1.33511	-1.23408	-0.94968	-0.51123	-0.44004	-0.20293	-43.28	-0.639746	-0.601807	-0.439355	-0.298242	-0.149658	-0.143945	-0.105322	-43.98	-0.15723	-0.27573	-0.20967	-0.08086	-0.03218	0.090674	0.0924807	-43.98	0.208301	-0.04668	-9.78e-05	0.094482	0.166992	0.19978	-0.04121	-43.58	0.265771	0.171143	0.124609	0.075464	0.180884	0.27456	0.210449	-44.18	0.289331	0.094482	-0.08076	0.068164	0.168896	0.213965	0.177441	-43.38	0.101465
-42.88	-2.13501	-1.24385	-1.15879	-0.90801	-0.49829	-0.43267	-0.20718	-42.28	-0.631836	-0.574219	-0.425781	-0.264893	-0.139893	-0.152832	-0.105713	-42.98	-0.13928	-0.25142	-0.2073	-0.0626	0.00156	0.122144	0.105982	-42.98	0.251269	-0.03032	0.057764	0.156494	0.217529	0.262891	-0.02119	-42.58	0.269287	0.189453	0.142578	0.084106	0.183716	0.282959	0.21875	-43.18	0.273291	0.086426	-0.07583	0.072363	0.173975	0.201367	0.167871	-42.38	0.109986
-41.88	-2.05652	-1.21279	-1.11763	-0.88181	-0.50317	-0.44888	-0.19404	-41.28	-0.579199	-0.549072	-0.435937	-0.273584	-0.148438	-0.152002	-0.118018	-41.98	-0.07031	-0.19331	-0.18569	-0.0333	0.00498	0.14375	0.119043	-41.98	0.2604	-0.01089	0.066846	0.133789	0.186768	0.257666	0.013476	-41.58	0.296875	0.154785	0.098145	0.084717	0.190918	0.255371	0.210449	-42.18	0.228467	0.057373	-0.08115	0.058985	0.164038	0.171436	0.134741	-41.38	0.105933
-40.88	-1.97668	-1.17222	-1.07964	-0.85208	-0.51318	-0.42925	-0.19082	-40.28	-0.572266	-0.500244	-0.415283	-0.262451	-0.128784	-0.140747	-0.125977	-40.98	-0.02783	-0.20371	-0.13057	0.021436	0.030567	0.157324	0.132764	-40.98	0.215918	-0.0377	0.026904	0.094482	0.125977	0.236841	0.050684	-40.58	0.293603	0.159912	0.095557	0.114038	0.20896	0.249902	0.192871	-41.18	0.19646	0.016357	-0.09385	0.044824	0.15061	0.155811	0.091528	-40.38	0.105274
-39.88	-1.88916	-1.12993	-1.03896	-0.81367	-0.48535	-0.42988	-0.20444	-39.28	-0.546924	-0.501953	-0.403271	-0.250439	-0.123779	-0.125439	-0.128467	-39.98	-0.0033	-0.19258	-0.11892	0.019434	0.016211	0.161206	0.122827	-39.98	0.197119	-0.06113	0.039111	0.101074	0.122803	0.224878	0.041846	-39.58	0.289599	0.102295	0.069776	0.118091	0.203198	0.226367	0.179443	-40.18	0.176929	0.014404	-0.10679	0.043604	0.144751	0.150195	0.095923	-39.38	0.105835
-38.88	-1.8064	-1.09336	-0.99053	-0.7853	-0.47217	-0.40195	-0.19951	-38.28	-0.546826	-0.462891	-0.370166	-0.223926	-0.109741	-0.109546	-0.130567	-38.98	-0.0199	-0.20078	-0.11165	0.017041	0.018116	0.154273	0.102124	-38.98	0.168017	-0.09038	0.00649	0.096436	0.096924	0.190625	0.037451	-38.58	0.26333	0.118896	0.094092	0.134424	0.201758	0.221338	0.189453	-39.18	0.166919	-0.00659	-0.11987	0.000732	0.123169	0.128418	0.074341	-38.38	0.095532
-37.88	-1.70105	-1.06519	-0.9353	-0.75549	-0.42773	-0.37031	-0.1959	-37.28	-0.52461	-0.469482	-0.355029	-0.221484	-0.111206	-0.105884	-0.106153	-37.98	-0.02905	-0.17559	-0.11973	0.02207	0.030909	0.167285	0.111426	-37.98	0.159765	-0.09189	0.027637	0.106201	0.108643	0.177759	-0.00142	-37.58	0.210693	0.095947	0.098145	0.12439	0.161011	0.199707	0.190918	-38.18	0.162232	-0.01147	-0.11714	-0.01558	0.111157	0.109961	0.073804	-37.38	0.113062
-36.88	-1.61865	-1.0396	-0.91299	-0.74751	-0.4314	-0.3501	-0.1853	-36.28	-0.510889	-0.452881	-0.331152	-0.229101	-0.106445	-0.118262	-0.129785	-36.98	0.00562	-0.15703	-0.10093	0.03794	0.026758	0.162158	0.114111	-36.98	0.118896	-0.09058	0.0022	0.092773	0.057617	0.120606	-0.03091	-36.58	0.205908	0.099121	0.089502	0.068945	0.152735	0.204931	0.189453	-37.18	0.133032	-0.04443	-0.1311	-0.03345	0.071533	0.066651	0.060303	-36.38	0.105908
-35.88	-1.55066	-1.00659	-0.87769	-0.7323	-0.40674	-0.33164	-0.17974	-35.28	-0.520508	-0.443115	-0.318604	-0.23291	-0.109009	-0.140259	-0.129639	-35.98	0.032227	-0.14834	-0.07891	0.053028	0.01167	0.173975	0.13335	-35.98	0.066992	-0.11582	-0.04243	0.05542	0.025147	0.080347	-0.0354	-35.58	0.198535	0.130127	0.116895	0.057056	0.158032	0.203906	0.204102	-36.18	0.117432	-0.05078	-0.11812	-0.06245	0.0677	0.056738	0.048413	-35.38	0.066919
-34.88	-1.49304	-0.972022	-0.84258	-0.69436	-0.37573	-0.35059	-0.19409	-34.28	-0.499316	-0.443359	-0.316602	-0.255078	-0.120483	-0.159985	-0.144824	-34.98	0.039673	-0.13223	-0.07683	0.041309	0.00703	0.190943	0.142261	-34.98	0.075439	-0.12085	-0.03345	0.063477	0.044434	0.07605	-0.04849	-34.58	0.189209	0.133545	0.119629	0.047241	0.158081	0.216064	0.192627	-35.18	0.126441	-0.0376	-0.10889	-0.0354	0.075806	0.063477	0.05603	-34.38	0.05774
-33.88	-1.41833	-0.904639	-0.79009	-0.65188	-0.34326	-0.35493	-0.19175	-33.28	-0.44502	-0.431885	-0.315722	-0.252978	-0.0938721	-0.156665	-0.140821	-33.98	0.032715	-0.13784	-0.0728	0.025684	-0.00469	0.197656	0.135547	-33.98	0.090137	-0.11284	-0.01865	0.072998	0.054199	0.083936	-0.03149	-33.58	0.193213	0.151367	0.141992	0.054419	0.162622	0.23789	0.198975	-34.18	0.109253	-0.04272	-0.11064	-0.0501	0.07439	0.050928	0.054858	-33.38	0.041407
-32.88	-1.33606	-0.85791	-0.7627	-0.6471	-0.34985	-0.33394	-0.17686	-32.28	-0.380664	-0.394287	-0.273633	-0.220898	-0.0437012	-0.105664	-0.104297	-32.98	0.00549	-0.15649	-0.08289	0.018555	-0.02441	0.189575	0.12439	-32.98	0.113916	-0.09756	-0.01567	0.086426	0.0625	0.107764	-0.02192	-32.58	0.205078	0.125488	0.13501	0.09436	0.170288	0.259521	0.192871	-33.18	0.117456	-0.00659	-0.09175	-0.03999	0.075146	0.090918	0.056836	-32.38	0.06941
-31.88	-1.26929	-0.811231	-0.71909	-0.61211	-0.31201	-0.29639	-0.20239	-31.28	-0.329541	-0.337158	-0.210498	-0.167041	0.00354004	-0.0619384	-0.105664	-31.98	-0.00671	-0.15352	-0.09915	0.00137	-0.02285	0.190503	0.119409	-31.98	0.129638	-0.08984	-0.01025	0.088135	0.054199	0.100708	-0.00791	-31.58	0.249365	0.150146	0.160547	0.132422	0.193994	0.274512	0.217041	-32.18	0.12876	0.042481	-0.08457	-0.0228	0.088232	0.09209	0.062109	-31.38	0.061206
-30.88	-1.19812	-0.767529	-0.702	-0.58977	-0.29419	-0.29898	-0.19624	-30.28	-0.309375	-0.310791	-0.194287	-0.151074	-0.00268555	-0.0785644	-0.12627	-30.98	-0.01086	-0.13965	-0.08386	0.00684	-0.03149	0.159546	0.123657	-30.98	0.103076	-0.10259	-0.0438	0.066895	0.048096	0.093946	-0.0022	-30.58	0.263183	0.188965	0.199219	0.147095	0.202026	0.251709	0.248047	-31.18	0.119434	0.043945	-0.08154	-0.01782	0.074341	0.098877	0.056518	-30.38	0.048267
-29.88	-1.12451	-0.715576	-0.65772	-0.56079	-0.27441	-0.26699	-0.18696	-29.28	-0.312256	-0.310791	-0.212646	-0.159912	-0.0322266	-0.0888671	-0.127197	-29.98	-0.02625	-0.1522	-0.08674	-0.00786	-0.04023	0.13523	0.12312	-29.98	0.101074	-0.09741	-0.04175	0.043701	0.052734	0.079224	-0.01899	-29.58	0.2854	0.174316	0.199463	0.156616	0.216919	0.245361	0.233154	-30.18	0.120484	0.034424	-0.07241	-0.00869	0.080835	0.084424	0.053247	-29.38	0.049146
-28.88	-1.06104	-0.68374	-0.63301	-0.56773	-0.27295	-0.25537	-0.16773	-28.28	-0.317529	-0.330322	-0.228857	-0.175635	-0.072876	-0.0964111	-0.105127	-28.98	-0.04358	-0.14844	-0.10461	-0.00757	-0.05688	0.109253	0.115845	-28.98	0.081299	-0.09888	-0.02954	0.045654	0.065918	0.060669	-0.03711	-28.58	0.277686	0.180908	0.1979	0.163306	0.209009	0.198096	0.228271	-29.18	0.109693	0.016113	-0.10181	-0.00757	0.060791	0.076416	0.023437	-28.38	0.049756
-27.88	-0.99585	-0.64917	-0.59375	-0.54248	-0.26489	-0.23906	-0.15054	-27.28	-0.297949	-0.292725	-0.20376	-0.1625	-0.0836182	-0.125268	-0.100195	-27.98	-0.04346	-0.11748	-0.08335	0.000586	-0.05503	0.099414	0.108008	-27.98	0.048633	-0.10405	-0.05503	0.014404	0.054199	0.012036	-0.03906	-27.58	0.231299	0.164795	0.171045	0.141455	0.173975	0.159766	0.201172	-28.18	0.090576	0.013184	-0.10645	-0.00513	0.056518	0.079834	0.026977	-27.38	0.047779
-26.88	-0.934448	-0.624414	-0.54585	-0.5217	-0.25317	-0.23486	-0.15161	-26.28	-0.303418	-0.271729	-0.176318	-0.14165	-0.0878906	-0.130908	-0.0790528	-26.98	-0.01379	-0.0729	-0.06853	0.020313	-0.04351	0.122583	0.124683	-26.98	0.044922	-0.10181	-0.04834	-0.00659	0.062744	0.00171	-0.04561	-26.58	0.213135	0.13208	0.143555	0.111938	0.152954	0.141601	0.161865	-27.18	0.085816	0.013428	-0.08506	-0.01182	0.066626	0.08208	0.029272	-26.38	0.039331
-25.88	-0.874268	-0.586817	-0.51191	-0.48423	-0.23706	-0.21709	-0.14199	-25.28	-0.303955	-0.252197	-0.164062	-0.149902	-0.0871582	-0.130371	-0.0886232	-25.98	0.00623	-0.06304	-0.03391	0.034766	-0.0477	0.117847	0.119849	-25.98	0.039307	-0.10718	-0.03345	0.00977	0.0625	0.00427	-0.04443	-25.58	0.195898	0.122314	0.140772	0.11228	0.149194	0.136084	0.138916	-26.18	0.080005	-0.00659	-0.08271	-0.029	0.068433	0.073584	0.041089	-25.38	0.024976
-24.88	-0.806519	-0.53833	-0.46851	-0.43396	-0.21436	-0.21172	-0.13052	-24.28	-0.273975	-0.240479	-0.148389	-0.145947	-0.0631104	-0.130444	-0.0647461	-24.98	0.024902	-0.04575	-0.01875	0.029737	-0.04976	0.115332	0.115918	-24.98	0.037256	-0.10708	-0.03032	-0.01855	0.05249	-0.00112	-0.02393	-24.58	0.195605	0.10376	0.13252	0.101245	0.133618	0.132617	0.11084	-25.18	0.078833	-0.01025	-0.06055	-0.02637	0.06665	0.061279	0.044189	-24.38	0.030786
-23.88	-0.75	-0.501026	-0.43691	-0.4001	-0.20142	-0.18481	-0.12769	-23.28	-0.249268	-0.213135	-0.130127	-0.118164	-0.0280762	-0.0983886	-0.0607911	-23.98	0.023804	-0.03594	-0.02048	0.028174	-0.0416	0.121753	0.115942	-23.98	0.018457	-0.09878	-0.02935	-0.0083	0.05249	-0.00112	-0.01621	-23.58	0.202295	0.114014	0.139502	0.114892	0.148047	0.155176	0.128662	-24.18	0.106445	0.00146	-0.02134	-0.000586	0.072363	0.058887	0.062598	-23.38	0.020215
-22.88	-0.674194	-0.462988	-0.40898	-0.35256	-0.19287	-0.16587	-0.12285	-22.28	-0.245264	-0.192871	-0.11582	-0.111914	-0.0163574	-0.0926269	-0.0782715	-22.98	0.032715	-0.01113	-0.02983	0.03667	-0.02104	0.134668	0.125049	-22.98	-0.00273	-0.10029	-0.02773	0.00269	0.044434	-0.00996	-0.03306	-22.58	0.20708	0.133789	0.162305	0.136279	0.165479	0.161914	0.158203	-23.18	0.107227	-0.00513	-0.02349	0.00752	0.066943	0.050196	0.055225	-22.38	0.029297
-21.88	-0.606201	-0.416016	-0.35425	-0.29492	-0.18115	-0.15303	-0.10435	-21.28	-0.232129	-0.17334	-0.106006	-0.103809	-0.0205078	-0.10625	-0.0946778	-21.98	0.033203	-0.01372	-0.00425	0.057227	-0.000342	0.149951	0.127295	-21.98	-0.01641	-0.10615	-0.03628	0.00146	0.013184	-0.0312	-0.03472	-21.58	0.180029	0.143311	0.15957	0.153906	0.170557	0.15415	0.151855	-22.18	0.090967	-0.0166	-0.02993	0.00254	0.07168	0.05	0.053613	-21.38	0.029785
-20.88	-0.525879	-0.338184	-0.30923	-0.24556	-0.15332	-0.14014	-0.05786	-20.28	-0.197705	-0.171875	-0.103564	-0.107715	-0.0297852	-0.106006	-0.0814942	-20.98	0.00879	0.00317	0.017578	0.05542	0.020996	0.140381	0.107178	-20.98	-0.01875	-0.09673	-0.04209	0.01294	0.013184	-0.01421	-0.05815	-20.58	0.14292	0.133301	0.139795	0.134619	0.134424	0.145117	0.140381	-21.18	0.080029	-0.00513	-0.01401	-0.01865	0.070898	0.045215	0.051611	-20.38	0.025733
-19.88	-0.45166	-0.29043	-0.27681	-0.21079	-0.11597	-0.12119	-0.03691	-19.28	-0.182666	-0.163818	-0.0880859	-0.0856445	-0.0430908	-0.0904052	-0.0762208	-19.98	0.016113	-0.01357	0.02583	0.054248	0.021924	0.133203	0.106983	-19.98	-0.00303	-0.08145	-0.01128	0.01294	0.00537	0.00815	-0.05122	-19.58	0.128076	0.133301	0.123877	0.136865	0.109473	0.134912	0.091309	-20.18	0.077197	-0.00513	-0.00571	-0.0123	0.067969	0.051074	0.038428	-19.38	0.011133
-18.88	-0.387695	-0.236035	-0.24058	-0.17192	-0.08667	-0.09648	-0.02236	-18.28	-0.154004	-0.149414	-0.0835449	-0.0813476	-0.0526123	-0.0912353	-0.0670899	-18.98	0.021729	0.00283	0.016651	0.067334	0.034961	0.121436	0.0944337	-18.98	0.019726	-0.08418	-0.00723	0.00317	0.0022	0.011035	-0.03647	-18.58	0.111377	0.151611	0.112744	0.135059	0.098096	0.136279	0.078369	-19.18	0.060352	-0.00513	0.00239	-0.0042	0.073779	0.037988	0.037891	-18.38	0.014502
-17.88	-0.328369	-0.197559	-0.20938	-0.14058	-0.09473	-0.08242	-0.00703	-17.28	-0.126611	-0.140869	-0.0716308	-0.0791991	-0.0476074	-0.0843261	-0.0479981	-17.98	0.00781	-0.00918	0.030225	0.054248	0.037549	0.110254	0.0776857	-17.98	0.027051	-0.08027	0.00205	-0.00659	0.013672	0.025928	-0.02202	-17.58	0.098779	0.135254	0.08042	0.122949	0.064551	0.127588	0.069824	-18.18	0.043115	-0.01196	0.017578	0.00732	0.060181	0.023926	0.037231	-17.38	0.0085
-16.88	-0.292236	-0.174121	-0.2023	-0.1103	-0.08301	-0.06943	0.00215	-16.28	-0.108252	-0.139404	-0.0523925	-0.0697265	-0.0302734	-0.0755858	-0.0496583	-16.98	0.00635	-0.00527	0.00459	0.032764	0.03169	0.104395	0.0840333	-16.98	0.016797	-0.08662	0.00449	-0.02466	0.00391	0.021289	-0.023	-16.58	0.106396	0.104492	0.079639	0.087109	0.059375	0.124951	0.050293	-17.18	0.043823	-0.01172	0.012354	0.02334	0.060522	0.00688	0.044165	-16.38	0.00772
-15.88	-0.243164	-0.143164	-0.18462	-0.10903	-0.08154	-0.06992	0.0146	-15.28	-0.0875489	-0.114746	-0.0357421	-0.0513671	-0.0197754	-0.0467284	-0.0416505	-15.98	0.020264	-0.00215	0.00205	0.027979	0.026709	0.098584	0.0863282	-15.98	0.016406	-0.08281	0.00869	0	0.021973	0.034375	-0.01812	-15.58	0.097998	0.092285	0.070947	0.095068	0.060693	0.124853	0.05957	-16.18	0.031665	-0.00464	0.013818	0.028711	0.045508	0.016406	0.045752	-15.38	0.025586
-14.88	-0.210815	-0.113721	-0.1522	-0.09929	-0.07202	-0.07148	0.00771	-14.28	-0.0902833	-0.0837402	-0.0100585	-0.0256835	0.000488281	-0.0378906	-0.0380372	-14.98	0.032471	0.030518	-0.0227	0.036865	0.039307	0.093506	0.0961916	-14.98	0.015625	-0.07056	0.023193	0.00464	0.016602	0.032227	-0.0273	-14.58	0.087012	0.08252	0.068994	0.082373	0.055811	0.115088	0.060059	-15.18	0.013965	-0.0144	0.00591	0.00908	0.027295	0.018408	0.048535	-14.38	0.012207
-13.88	-0.163452	-0.0726564	-0.10518	-0.07004	-0.05078	-0.07192	-0.00386	-13.28	-0.0859864	-0.0644531	-0.00581047	-0.011914	-0.000488281	-0.0312011	-0.0322755	-13.98	0.039185	0.032422	-0.00681	0.038428	0.05166	0.081226	0.0727296	-13.98	0.00703	-0.04927	0.017187	0.022461	0.00684	0.023242	-0.01001	-13.58	0.080566	0.053223	0.067871	0.071655	0.066528	0.100342	0.041992	-14.18	0.012549	-0.02466	-0.00083	0.010645	0.020117	0.023731	0.041357	-13.38	0.015967
-12.88	-0.101929	-0.0324708	-0.0603	-0.05481	-0.03076	-0.0562	0.015967	-12.28	-0.0550294	-0.0559082	-0.00600578	-0.00136711	0.0241699	0.00498055	-0.0125489	-12.98	0.043335	0.029981	-0.01096	0.030127	0.049463	0.068286	0.0690675	-12.98	-0.02031	-0.0334	-0.01162	0.015869	0.00366	0.014453	-0.01714	-12.58	0.079541	0.0271	0.037891	0.051343	0.067554	0.090039	0.02417	-13.18	0.00322	-0.01489	0.00308	0.016016	0.022559	0.033008	0.034033	-12.38	0.00654
-11.88	-0.0489502	-0.00713	-0.01602	-0.03938	-0.01318	-0.02051	0.018311	-11.28	-0.0487794	-0.0134277	0.0106934	0.0250977	0.0412598	0.0158204	-0.0131348	-11.98	0.040772	0.035205	-0.00478	0.019678	0.046729	0.056104	0.0575196	-11.98	-0.03223	-0.03906	-0.03149	0.016113	-0.00122	0.00623	-0.03423	-11.58	0.043799	-0.00195	0.00332	0.025732	0.042139	0.072119	0.00293	-12.18	-0.00654	-0.00684	-0.00474	0.00674	0.016211	0.025928	0.015967	-11.38	0.00574
-10.88	-0.00928	0.030078	0.032861	-0.01958	-0.00342	-0.00645	0.019482	-10.28	-0.0208985	0.0161133	0.0123536	0.0360352	0.0437012	-0.00180659	-0.0140626	-10.98	0.025147	0.029346	0.00107	0.022363	0.050635	0.039502	0.0562989	-10.98	-0.05518	-0.03857	-0.0376	0.00464	-0.00586	0.00256	-0.04297	-10.58	0.03667	-0.02661	-0.0208	0.00566	0.039258	0.066943	-0.0166	-11.18	-0.00752	-0.00366	0.015283	0.018457	0.014502	0.017871	0.00767	-10.38	-0.000854
-9.88	0.0358887	0.0529296	0.075537	0.010547	0.00488	0.00986	0.049609	-9.28	0.016748	0.0192871	0.00766608	0.0230469	0.0449219	-0.00869134	0.00209954	-9.98	0.00366	0.047754	0.00493	0.018506	0.044483	0.027686	0.0573243	-9.98	-0.04839	-0.03901	-0.04482	0.014404	-0.00244	0.000293	-0.03833	-9.58	0.048193	-0.02026	-0.02231	0.00083	0.050928	0.055029	-0.02002	-10.18	-0.0124	0.00659	0.00698	0.018457	0.025977	0.027637	0.00815	-9.38	0.00801
-8.88	0.0893555	0.0906249	0.112939	0.040967	0.026367	0.019922	0.04707	-8.28	0.0347168	0.0490723	0.0307129	0.0426758	0.0578613	-0.00908199	-0.000927776	-8.98	0.020264	0.078174	0.01499	0.019678	0.04624	0.026807	0.0682618	-8.98	-0.05693	-0.05684	-0.0502	-0.00366	-0.02197	-0.02412	-0.03813	-8.58	0.039893	-0.01855	-0.01377	-0.000879	0.050928	0.046729	-0.02637	-9.18	-0.01533	0.019775	0.014111	0.01582	0.030078	0.023828	-0.0041	-8.38	0.015772
-7.88	0.130859	0.0990234	0.127881	0.042334	0.036133	0.041602	0.061816	-7.28	0.0304199	0.0422363	0.0213379	0.0333008	0.0583496	-0.0406738	-0.0135254	-7.98	0.039795	0.08877	0.018115	0.020459	0.047901	0.045752	0.06709	-7.98	-0.0626	-0.07266	-0.04277	-0.02515	-0.02393	-0.05483	-0.04155	-7.58	0.049365	-0.02832	-0.0103	-0.0085	0.053906	0.028369	-0.00977	-8.18	-0.02573	0.00659	0.015576	-0.000781	0.016162	0.014063	0.00811	-7.38	0.00772
-6.88	0.17334	0.108594	0.172705	0.096728	0.086914	0.047656	0.05752	-6.28	0.0644042	0.0270996	0.024463	0.0183595	0.0622559	-0.0492675	-0.000781327	-6.98	0.055908	0.115283	0.024512	0.041895	0.058692	0.053174	0.0953615	-6.98	-0.04961	-0.06514	-0.01724	-0.00708	-0.00439	-0.04854	-0.04233	-6.58	0.057764	-0.02856	0.00278	-0.00498	0.043555	0.024072	-0.0166	-7.18	-0.01694	0.00806	0.024756	0.010352	0.018213	0.032422	0.021875	-6.38	-0.00227
-5.88	0.228271	0.137793	0.197803	0.131982	0.098145	0.033594	0.066601	-5.28	0.0687988	0.0402832	0.0464356	0.0291016	0.0648193	-0.0557373	-0.00932622	-5.98	0.069214	0.128418	0.02771	0.045166	0.062012	0.074341	0.0968019	-5.98	-0.03545	-0.04756	-0.00381	-0.01538	-0.00439	-0.03584	-0.04204	-5.58	0.05083	-0.02832	0.00972	0.011035	0.042188	0.017139	-0.01953	-6.18	-0.01812	0.00659	0.044873	0.027051	0.032764	0.047754	0.028125	-5.38	-0.01003
-4.88	0.255859	0.16084	0.219824	0.179248	0.137207	0.065869	0.060156	-4.28	0.0609863	0.0227051	0.0444825	0.00590828	0.0426025	-0.0882079	-0.0320313	-4.98	0.093018	0.126368	0.046924	0.077588	0.059131	0.082129	0.0973634	-4.98	-0.00981	-0.00972	0.025977	-0.02637	0.037598	-0.00288	-0.03813	-4.58	0.048291	-0.00854	0.033252	-0.000659	0.031177	0.00459	-0.01807	-5.18	-0.00767	0.014648	0.041944	0.035352	0.029468	0.072901	0.042407	-4.38	-0.01792
-3.88	0.312866	0.205322	0.234131	0.200317	0.169922	0.087549	0.06001	-3.28	0.0818846	0.0422363	0.0543458	0.00112319	0.00793457	-0.106665	-0.0208986	-3.98	0.07666	0.080176	0.04292	0.053516	0.056836	0.081201	0.0750002	-3.98	-0.01563	-0.03345	0.020019	-0.04932	0.046143	0.01294	-0.0042	-3.58	0.01582	-0.02344	0.016406	-0.01897	0.000659	-0.01641	-0.03955	-4.18	0.00149	0.00659	0.029443	0.055322	0.03147	0.047412	0.024878	-3.38	0.00725
-2.88	0.319946	0.214941	0.263965	0.191431	0.186035	0.086426	0.055664	-2.28	0.0768066	0.0927734	0.0662598	-0.0064941	-0.0582275	-0.160913	-0.0801758	-2.98	0.057861	0.052442	0.065576	0.033545	0.042871	0.076953	0.0279298	-2.98	-0.0062	-0.0248	0.022412	-0.03125	0.083984	0.028907	-0.01025	-2.58	-0.01958	-0.05591	-0.0832	-0.03472	-0.06538	-0.096	-0.10327	-3.18	-0.0052	-0.02173	-0.04019	0.023291	-0.02524	-0.01128	-0.04185	-2.38	-0.01035
-1.88	0.146973	0.358594	0.394873	0.292041	0.194336	0.076123	0.017432	-1.28	0.152734	0.107178	0.09458	0.0577148	0.0264893	-0.042505	-0.0467284	-1.98	0.033203	0.123144	0.07124	-0.01191	0.080762	0.076563	0.0913574	-1.98	-0.07939	-0.02412	0.095801	0.071777	0.093506	0.034595	0.012353	-1.58	0.081397	-0.10034	-0.09727	0.079443	0.00308	-0.12417	-0.15405	-2.18	0.029248	0.063477	0.111816	0.050293	0.116455	0.109375	0.098633	-1.38	0.398765
-0.880001	2.19153	-0.489459	-2.97178	-1.58441	-2.07983	0.126611	0.102979	-0.280003	-41.9239	0.052002	0.760306	0.429983	-1.38098	-1.39655	-0.741263	-0.98	1.24292	-3.64428	0.322271	0.896732	1.19141	1.25757	-0.500241	-0.98	0.902928	0.656887	-0.18501	-1.97949	-0.9563	0.286159	-0.00322	-0.58	-6.74248	-0.1001	0.619925	0.970652	1.52227	0.435984	-0.12256	-1.18	0.213623	0.12207	0.750588	0.667092	0.843894	1.17745	0.963523	-0.38	1.39948
0.119999	45.173	33.3545	26.6049	16.6724	12.6035	0.987161	1.88286	0.719997	97.1437	-17.1355	-4.94004	-1.8795	3.71045	2.46377	1.33872	0.019997	-12.4468	31.6751	-9.32974	-3.76621	-1.02359	-1.00884	2.26406	0.019997	-4.65654	-16.7617	15.9024	13.6147	6.59717	1.30425	0.956883	0.419998	62.8942	-14.8723	-10.8317	-6.13371	-0.59236	0.935012	-0.5459	-0.18	-34.2449	-14.3638	-0.95196	-3.81719	-1.99433	-2.17222	-2.56953	0.619999	23.56
1.12	290.868	131.336	65.833	34.4121	17.1943	-2.97012	-1.904	1.72	-3.20293	45.5083	16.3846	5.02861	-0.914917	-1.55085	-1.39605	1.02	184.39	95.0378	39.2617	25.9622	13.876	7.65283	3.69824	1.02	270.004	128.399	78.6472	41.8894	22.0112	11.4138	-2.40532	1.42	176.575	56.4534	39.2034	22.9836	11.9117	5.76899	1.34277	0.82	195.938	99.3459	49.3512	24.1022	12.6203	7.25493	4.53049	1.62	109.874
2.12	302.107	150.558	82.8812	44.1962	23.4548	9.57349	5.57324	2.72	-47.6896	-13.4792	-9.86284	-6.69463	-4.6283	-3.04631	-1.96187	2.02	192.031	120.837	50.5128	29.4097	15.9531	8.53543	5.049	2.02	344.988	180.124	116.109	64.9419	33.9314	16.9641	6.54517	2.42	223.423	88.9233	47.9595	25.6945	14.7637	7.71089	2.57837	1.82	168.838	84.4138	41.099	18.9735	9.32908	4.67217	2.25193	2.62	53.5975
3.12	393.818	201.898	112.002	59.4589	31.4648	9.48228	5.48442	3.72	-59.2803	-27.96	-15.3222	-8.96162	-5.58643	-3.6396	-2.23271	3.02	251.845	161.082	71.8423	42.4948	23.0374	12.3165	6.96968	3.02	471.951	262.913	165.437	92.5803	48.6799	24.8067	7.30498	3.42	305.207	126.791	69.9357	38.1953	21.6787	11.2579	3.95483	2.82	164.986	87.2742	43.6885	20.2842	10.0593	5.1583	2.60273	3.62	67.057
4.12	481.245	250.196	139.358	74.0492	38.8586	13.2167	7.70527	4.72	-62.6625	-31.8674	-16.8078	-9.81777	-6.04358	-3.87747	-2.42026	4.02	310.356	198.16	95.4638	55.3092	29.8266	15.8255	8.85923	4.02	588.054	343.444	212.697	119.395	63.1768	32.5891	11.4137	4.42	384.24	173.942	95.2722	51.7561	28.6653	14.8098	5.78833	3.82	171.639	92.1296	46.2665	21.5758	10.6914	5.36738	2.62649	4.62	91.1386
5.12	553.593	291.571	163.187	86.9218	45.4231	17.221	9.72036	5.72	-63.4664	-32.782	-17.2443	-10.1625	-6.25793	-4.0657	-2.52134	5.02	359.668	230.278	117.058	67.0344	36.0286	19.0914	10.4846	5.02	687.365	415.899	256.433	144.837	77.2908	40.0698	15.5301	5.42	455.845	219.249	119.755	64.7973	35.2073	18.1021	7.52075	4.82	179.523	96.8267	48.6702	22.6414	11.1528	5.58667	2.73682	5.62	116.397
6.12	611.779	325.876	183.482	98.1041	51.0498	20.9697	11.5826	6.72	-63.5524	-32.9424	-17.4009	-10.292	-6.38733	-4.1613	-2.64399	6.02	399.963	257.755	136.148	77.5652	41.7217	22.061	11.9436	6.02	771.482	480.262	296.584	168.554	90.5967	47.2813	19.4321	6.42	520.096	261.113	142.705	77.0313	41.4921	21.2481	9.1416	5.82	187.119	101.239	50.7687	23.7421	11.6263	5.83232	2.82285	6.62	140.64
7.12	658.196	354.427	200.735	107.775	56.0059	24.2522	13.1388	7.72	-63.2588	-32.887	-17.3984	-10.4194	-6.52051	-4.19087	-2.72002	7.02	432.903	281.152	152.936	86.9213	46.7581	24.7463	13.2584	7.02	842.91	537.439	333.353	190.795	103.194	54.1268	23.3173	7.42	578.089	299.397	164.15	88.5052	47.4188	24.2178	10.717	6.82	194.261	105.363	52.8095	24.755	12.119	5.9334	2.89072	7.62	163.464
8.12	695.563	378.386	215.44	116.063	60.3201	27.0831	14.5448	8.72	-62.9479	-32.6479	-17.3375	-10.411	-6.53772	-4.21096	-2.76768	8.02	460.115	301.183	167.606	95.3131	51.3021	27.1878	14.5162	8.02	904.358	588.365	367.194	211.656	115.104	60.6109	27.0007	8.42	630.659	334.683	184.115	99.2722	52.8926	27.0533	12.3069	7.82	200.908	109.156	54.7604	25.7487	12.625	6.16226	3.01274	8.62	184.767
9.12	725.967	398.559	228.047	123.248	64.0898	29.6424	15.7881	9.72	-62.5842	-32.3518	-17.302	-10.4915	-6.57288	-4.25793	-2.74097	9.02	482.914	318.325	180.487	102.674	55.4036	29.3589	15.6053	9.02	957.734	634.084	398.2	231.133	126.375	66.8026	30.4688	9.42	678.647	367.072	202.661	109.485	58.1035	29.6898	13.6648	8.82	207.082	112.728	56.587	26.7337	13.1448	6.47251	3.13386	9.62	204.744
10.12	750.869	415.704	238.839	129.419	67.3806	31.8252	16.8767	10.72	-62.1588	-31.9902	-17.1781	-10.464	-6.55554	-4.23611	-2.7064	10.02	502.143	333.19	191.832	109.371	59.0634	31.2931	16.4919	10.02	1004.8	675.256	426.941	249.481	137.141	72.7987	33.7835	10.42	722.839	397.163	220.091	119.056	63.0794	32.1257	14.946	9.82	212.969	116.095	58.3544	27.6708	13.5971	6.74761	3.30002	10.62	223.305
11.12	771.376	430.421	248.356	134.911	70.2273	33.7148	17.845	11.72	-61.7348	-31.5713	-17.0355	-10.3465	-6.46387	-4.1561	-2.66885	11.02	518.646	346.132	201.904	115.43	62.5227	33.1327	17.4105	11.02	1046.57	712.662	453.619	266.864	147.402	78.5622	37.0642	11.42	763.953	425.083	236.452	128.136	67.8456	34.5231	16.1912	10.82	218.52	119.351	60.0563	28.602	14.0226	7.03555	3.46428	11.62	240.755
12.12	788.687	443.169	256.447	139.304	72.6194	35.4146	18.7301	12.72	-61.3344	-31.158	-16.9488	-10.2615	-6.39722	-4.10259	-2.6479	12.02	532.972	357.195	210.84	120.876	65.491	34.7528	18.1993	12.02	1083.82	746.516	478.195	283.021	156.99	83.9243	40.2779	12.42	802.213	451.44	251.971	136.709	72.2382	36.6873	17.3757	11.82	223.754	122.391	61.7137	29.493	14.4801	7.30015	3.57722	12.62	257.154
13.12	803.141	454.349	263.658	143.386	74.824	36.8371	19.3405	13.72	-60.9234	-30.8704	-16.8269	-10.205	-6.31372	-4.03926	-2.60942	13.02	545.492	367.237	218.864	125.746	68.2304	36.2504	19.0457	13.02	1117.29	777.294	501.12	298.385	166.278	89.1244	43.1532	13.42	838.011	475.912	266.535	144.83	76.4799	38.8331	18.446	12.82	228.676	125.192	63.2565	30.3151	14.8943	7.51397	3.67893	13.62	272.642
14.12	815.715	464.042	269.905	146.963	76.7827	38.0073	19.9532	14.72	-60.4935	-30.4597	-16.6879	-10.1218	-6.22815	-3.98958	-2.54106	14.02	556.51	376.135	226.084	130.303	70.843	37.708	19.7908	14.02	1147.55	805.553	522.469	312.864	175.075	94.1358	45.9356	14.42	871.594	499.035	280.426	152.554	80.551	40.915	19.5159	13.82	233.419	127.926	64.7585	31.1225	15.3017	7.76138	3.80339	14.62	287.14
15.12	826.465	472.488	275.404	150.089	78.562	39.1813	20.5287	15.72	-60.1471	-30.1477	-16.5788	-10.0285	-6.17651	-3.93301	-2.52109	15.02	566.375	383.967	232.524	134.351	73.1849	38.9745	20.465	15.02	1174.94	831.521	542.466	326.584	183.466	98.8928	48.7123	15.42	903.175	521.003	293.665	159.947	84.4737	42.9306	20.5044	14.82	237.843	130.563	66.2208	31.925	15.6876	7.98198	3.91489	15.62	300.853
16.12	835.935	480.018	280.342	152.853	80.116	40.2657	21.0592	16.72	-59.8256	-29.8892	-16.4837	-9.97007	-6.12415	-3.88376	-2.49624	16.02	575.044	390.994	238.285	138.004	75.34	40.1125	21.0261	16.02	1199.95	855.418	561.127	339.511	191.474	103.457	51.3131	16.42	933.154	541.935	306.359	167.033	88.2612	44.8585	21.4929	15.82	242.138	133.031	67.5351	32.6198	16.0115	8.15957	4.01055	16.62	313.763
17.12	844.181	486.821	284.702	155.324	81.4998	41.2113	21.5368	17.72	-59.5278	-29.6416	-16.4036	-9.93071	-6.0824	-3.86394	-2.50581	17.02	582.944	397.334	243.504	141.354	77.307	41.1479	21.5969	17.02	1222.77	877.514	578.702	351.751	199.115	107.857	53.8531	17.42	961.473	561.856	318.547	173.839	91.8013	46.6292	22.4802	16.82	246.111	135.332	68.7368	33.2593	16.2921	8.35034	4.10291	17.62	325.928
18.12	851.551	492.945	288.672	157.519	82.7075	42.033	21.9746	18.72	-59.2616	-29.3442	-16.3659	-9.90078	-6.07153	-3.87197	-2.50938	18.02	590.12	403.154	248.269	144.418	79.0775	42.212	22.0692	18.02	1243.89	898.061	595.114	363.39	206.432	112.094	56.244	18.42	988.464	580.93	330.174	180.437	95.273	48.3808	23.4131	17.82	249.967	137.553	69.952	33.9256	16.5865	8.5521	4.16511	18.62	337.359
19.12	858.165	498.517	292.233	159.503	83.7874	42.7547	22.3809	19.72	-59.0486	-29.1479	-16.3398	-9.88447	-6.0542	-3.88472	-2.52397	19.02	596.818	408.47	252.557	147.256	80.7825	43.0867	22.4851	19.02	1263.28	917.153	610.533	374.449	213.422	116.094	58.5315	19.42	1014.11	599.218	341.401	186.703	98.5823	50.0906	24.3135	18.82	253.648	139.686	71.0751	34.4982	16.8838	8.70317	4.2468	19.62	348.175
20.12	864.104	503.603	295.435	161.304	84.8286	43.4718	22.7048	20.72	-58.873	-28.9373	-16.3162	-9.87744	-6.05542	-3.88794	-2.56836	20.02	603.013	413.309	256.505	149.847	82.3073	43.9336	22.8883	20.02	1281.42	934.994	625.069	384.93	220.095	119.979	60.8104	20.42	1038.77	616.693	352.171	192.758	101.752	51.6914	25.1011	19.82	257.196	141.686	72.1393	34.9969	17.1234	8.85444	4.35586	20.62	358.373
21.12	869.623	508.275	298.42	162.978	85.7224	44.0849	23.0375	21.72	-58.6369	-28.8164	-16.2869	-9.89922	-6.05884	-3.92021	-2.57441	21.02	608.774	417.836	260.19	152.243	83.7923	44.6694	23.285	21.02	1298.25	951.666	638.876	394.953	226.536	123.619	62.9459	21.42	1062.47	633.582	362.588	198.601	104.92	53.2772	25.9194	20.82	260.654	143.683	73.2245	35.4725	17.4505	9.0041	4.44045	21.62	368.06
22.12	874.714	512.635	301.148	164.413	86.5703	44.5981	23.3447	22.72	-58.4584	-28.7131	-16.2579	-9.92876	-6.08215	-3.92205	-2.61689	22.02	614.168	422.065	263.561	154.528	85.1391	45.4531	23.6621	22.02	1314.06	967.339	651.916	404.543	232.685	127.251	64.9959	22.42	1085.25	649.927	372.7	204.311	107.918	54.8354	26.7429	21.82	263.898	145.54	74.209	35.9671	17.759	9.1395	4.46455	22.62	377.282
23.12	879.464	516.691	303.678	165.77	87.3389	45.155	23.6196	23.72	-58.2618	-28.5237	-16.239	-9.95234	-6.11792	-3.95869	-2.63604	23.02	619.26	426.112	266.775	156.637	86.3695	46.1486	24.017	23.02	1328.76	982.045	664.224	413.584	238.466	130.688	66.976	23.42	1107.18	665.735	382.509	209.9	110.859	56.3229	27.4963	22.82	267.066	147.401	75.1526	36.4349	17.9956	9.29111	4.47456	23.62	386.097
24.12	883.929	520.529	306.024	166.947	88.054	45.5966	23.8946	24.72	-58.1071	-28.429	-16.2239	-9.99443	-6.15405	-4.00591	-2.63301	24.02	624.072	429.831	269.689	158.541	87.4859	46.8063	24.3834	24.02	1342.64	995.896	675.939	422.303	244.09	134.044	68.915	24.42	1128.32	681.036	391.946	215.269	113.696	57.8004	28.2185	23.82	270.077	149.132	76.0442	36.8924	18.2161	9.44785	4.52864	24.62	394.536
25.12	888.079	524.135	308.203	168.101	88.6943	46.0844	24.144	25.72	-57.9477	-28.3411	-16.2086	-9.99228	-6.16296	-4.04026	-2.65176	25.02	628.553	433.239	272.503	160.327	88.5529	47.3564	24.646	25.02	1355.72	1008.93	686.962	430.558	249.503	137.282	70.78	25.42	1148.79	695.763	401.177	220.481	116.434	59.1822	28.8901	24.82	273.125	150.874	76.9678	37.3221	18.4124	9.62144	4.62996	25.62	402.465
26.12	892.014	527.584	310.201	169.215	89.1897	46.4459	24.3493	26.72	-57.7922	-28.2629	-16.2103	-9.97588	-6.177	-4.0772	-2.65669	26.02	632.782	436.478	275.001	162.009	89.5429	47.9015	24.8557	26.02	1367.91	1021.27	697.511	438.446	254.731	140.297	72.6058	26.42	1168.65	710.076	410.065	225.526	119.132	60.5532	29.5652	25.82	276.052	152.604	77.8098	37.7722	18.5896	9.74951	4.70386	26.62	410.033
27.12	895.643	530.824	312.202	170.241	89.7583	46.7411	24.5742	27.72	-57.5765	-28.2305	-16.1845	-9.94473	-6.16064	-4.07339	-2.64487	27.02	636.913	439.658	277.442	163.638	90.5117	48.4117	25.1027	27.02	1379.59	1033.05	707.617	446.052	259.742	143.281	74.2914	27.42	1187.94	723.941	418.742	230.443	121.703	61.8689	30.2446	26.82	278.842	154.178	78.6414	38.1753	18.7784	9.85654	4.7574	27.62	417.327
28.12	899.047	533.869	314.072	171.236	90.3035	47.0779	24.7644	28.72	-57.3834	-28.0879	-16.1505	-9.91104	-6.13196	-4.05422	-2.6312	28.02	640.827	442.664	279.724	165.155	91.4528	48.9209	25.37	28.02	1390.66	1044.14	717.123	453.331	264.499	146.139	75.9756	28.42	1206.47	737.418	427.152	235.276	124.266	63.1848	30.9084	27.82	281.431	155.73	79.4699	38.5661	19.046	9.99395	4.79722	28.62	424.221
29.12	902.354	536.693	315.718	172.176	90.8213	47.3849	24.9556	29.72	-57.2152	-27.9263	-16.1009	-9.8585	-6.09863	-4.01304	-2.60269	29.02	644.668	445.575	281.946	166.544	92.2956	49.4069	25.6321	29.02	1401.27	1054.68	726.302	460.359	269.159	148.916	77.5362	29.42	1224.51	750.544	435.403	239.979	126.755	64.4841	31.5308	28.82	283.98	157.211	80.2977	38.9266	19.2464	10.1344	4.82185	29.62	430.783
30.12	905.472	539.366	317.315	173.052	91.3018	47.695	25.1485	30.72	-57.1191	-27.8582	-16.0669	-9.83428	-6.09351	-4.02837	-2.59443	30.02	648.325	448.399	284.035	167.924	93.2072	49.8812	25.908	30.02	1411.23	1064.67	735.014	467.094	273.611	151.578	79.1003	30.42	1241.9	763.344	443.487	244.595	129.18	65.6959	32.1531	29.82	286.529	158.679	81.0703	39.33	19.4278	10.2934	4.8709	30.62	437.087
31.12	908.406	541.839	318.833	173.887	91.7329	47.9646	25.2837	31.72	-57.0506	-27.8596	-16.0505	-9.87129	-6.09924	-4.06184	-2.64019	31.02	651.924	451.151	286.03	169.344	94.1229	50.4736	26.2624	31.02	1420.75	1074.28	743.34	473.535	277.858	154.194	80.6268	31.42	1258.82	775.843	451.389	249.148	131.576	66.8667	32.7856	30.82	288.931	160.169	81.8507	39.7589	19.5674	10.4763	4.94851	31.62	443.11
32.12	911.216	544.068	320.218	174.628	92.1089	48.2033	25.3863	32.72	-56.9602	-27.8413	-16.0279	-9.91411	-6.1073	-4.09612	-2.66255	32.02	655.316	453.779	288.068	170.732	94.9136	51.0068	26.5974	32.02	1429.81	1083.47	751.334	479.707	281.989	156.719	82.1395	32.42	1275.34	788.04	459.051	253.534	133.959	68.0615	33.395	31.82	291.277	161.643	82.6277	40.1998	19.7575	10.6388	5.0273	32.62	448.847
33.12	913.833	546.262	321.598	175.358	92.4846	48.4132	25.5271	33.72	-56.9334	-27.8254	-16.0258	-9.94624	-6.12366	-4.12825	-2.67339	33.02	658.514	456.161	290.015	171.9	95.5808	51.4107	26.7507	33.02	1438.54	1092.19	758.982	485.681	286.038	159.136	83.5588	33.42	1291.41	799.936	466.591	257.848	136.236	69.2357	34.0244	32.82	293.557	163.025	83.3708	40.5753	19.9363	10.7625	5.06394	33.62	454.386
34.12	916.381	548.372	322.912	176.035	92.802	48.6338	25.6677	34.72	-56.8552	-27.8218	-16.0447	-9.94043	-6.11987	-4.13477	-2.68042	34.02	661.56	458.554	291.695	172.994	96.219	51.7433	26.9213	34.02	1446.87	1100.53	766.296	491.431	289.935	161.499	84.943	34.42	1307.06	811.471	473.957	262.056	138.474	70.3935	34.6025	33.82	295.782	164.359	84.0677	40.8829	20.1124	10.8683	5.10896	34.62	459.717
35.12	918.874	550.458	324.214	176.719	93.1711	48.8209	25.802	35.72	-56.7629	-27.8455	-16.0311	-9.94316	-6.1355	-4.14629	-2.7021	35.02	664.515	460.773	293.325	174.007	96.8605	52.0375	27.0778	35.02	1454.87	1108.56	773.409	497.006	293.685	163.778	86.2623	35.42	1322.24	822.856	481.163	266.256	140.643	71.5407	35.1318	34.82	297.917	165.658	84.7396	41.2497	20.2776	10.9937	5.1262	35.62	464.785
36.12	921.279	552.504	325.552	177.394	93.5288	48.9846	25.9333	36.72	-56.7132	-27.8594	-16.0458	-9.97798	-6.14832	-4.15193	-2.75249	36.02	667.359	462.889	294.88	174.989	97.4167	52.3586	27.1875	36.02	1462.53	1116.29	780.2	502.31	297.303	165.993	87.5758	36.42	1337.1	833.944	488.146	270.272	142.752	72.6093	35.6648	35.82	299.966	166.955	85.4556	41.596	20.457	11.128	5.15498	36.62	469.711
37.12	923.599	554.445	326.746	178.016	93.7556	49.1921	26.0435	37.72	-56.7163	-27.9814	-16.0882	-10.0042	-6.1604	-4.15435	-2.77485	37.02	670.126	464.908	296.357	175.944	97.9413	52.6185	27.2962	37.02	1469.95	1123.76	786.745	507.445	300.809	168.092	88.8275	37.42	1351.56	844.815	495.034	274.228	144.883	73.676	36.168	36.82	302.038	168.15	86.0881	41.926	20.5925	11.2673	5.16187	37.62	474.443
38.12	925.838	556.244	327.926	178.663	94.0637	49.3868	26.1265	38.72	-56.6961	-28.0771	-16.1151	-10.0045	-6.20142	-4.19595	-2.80063	38.02	672.871	466.937	297.867	176.884	98.4755	52.8877	27.4194	38.02	1477.08	1130.88	793.047	512.416	304.195	170.174	90.0282	38.42	1365.82	855.495	501.881	278.142	146.99	74.7806	36.686	37.82	304.076	169.365	86.7935	42.2979	20.7015	11.415	5.14978	38.62	478.956
39.12	927.932	557.978	329.085	179.323	94.374	49.5388	26.2141	39.72	-56.7056	-28.1182	-16.1108	-10.0261	-6.22815	-4.2325	-2.82817	39.02	675.597	468.76	299.375	177.809	99.0386	53.2198	27.6645	39.02	1483.97	1137.77	799.098	517.188	307.451	172.196	91.2029	39.42	1379.75	865.936	508.651	282.079	149.018	75.815	37.2808	38.82	306.024	170.487	87.4503	42.6397	20.8338	11.5078	5.17751	39.62	483.28
40.12	930.001	559.65	330.304	179.946	94.7529	49.699	26.2949	40.72	-56.7342	-28.0317	-16.0934	-10.099	-6.26001	-4.30654	-2.87461	40.02	678.386	470.877	300.827	178.783	99.6528	53.5082	27.8877	40.02	1490.59	1144.5	804.995	521.819	310.583	174.115	92.3352	40.42	1393.3	876.323	515.21	285.938	151.101	76.814	37.812	39.82	307.946	171.567	88.0928	42.9326	20.9343	11.553	5.26147	40.62	487.425
41.12	932.012	561.263	331.442	180.566	95.114	49.88	26.3999	41.72	-56.7172	-27.9604	-16.096	-10.1556	-6.27795	-4.34128	-2.90371	41.02	681.047	473.046	302.332	179.7	100.166	53.8077	28.0152	41.02	1497.04	1150.91	810.652	526.355	313.664	175.988	93.389	41.42	1406.6	886.417	521.705	289.746	153.116	77.9129	38.3428	40.82	309.813	172.644	88.6577	43.2014	21.015	11.5911	5.27161	41.62	491.421
42.12	934.013	562.942	332.431	181.138	95.4082	50.034	26.5389	42.72	-56.6981	-27.8738	-16.1054	-10.1708	-6.28967	-4.36013	-2.92881	42.02	683.486	475.074	303.733	180.587	100.671	54.1177	28.1617	42.02	1503.23	1157.17	816.169	530.726	316.672	177.783	94.4901	42.42	1419.62	896.282	528.093	293.422	155.051	78.9321	38.8511	41.82	311.657	173.774	89.1341	43.5028	21.1474	11.5864	5.25991	42.62	495.332
43.12	936.006	564.476	333.451	181.64	95.6841	50.2091	26.6611	43.72	-56.6766	-27.8267	-16.133	-10.1662	-6.31982	-4.37129	-2.93657	43.02	685.917	477.028	305.076	181.458	101.204	54.3795	28.332	43.02	1509.26	1163.19	821.485	534.905	319.541	179.615	95.5244	43.42	1432.43	906.049	534.388	297.108	157.061	79.9914	39.3735	42.82	313.437	174.911	89.6049	43.7709	21.2751	11.6082	5.26829	43.62	499.1
44.12	937.893	565.764	334.388	182.196	95.9851	50.3966	26.7205	44.72	-56.6245	-27.8186	-16.1423	-10.1841	-6.3479	-4.39258	-2.93896	44.02	688.363	478.919	306.384	182.235	101.642	54.6577	28.4626	44.02	1515.13	1169	826.658	539.033	322.336	181.385	96.5293	44.42	1445	915.65	540.639	300.693	159.042	81.0176	39.9507	43.82	315.157	175.968	90.1935	44.046	21.3922	11.6696	5.32559	44.62	502.751
45.12	939.819	567.07	335.324	182.689	96.2532	50.5452	26.7595	45.72	-56.5749	-27.7827	-16.1465	-10.211	-6.37402	-4.40605	-2.946	45.02	690.713	480.758	307.627	182.985	102.09	54.9302	28.5859	45.02	1520.71	1174.63	831.701	543.011	325.095	183.075	97.5522	45.42	1457.26	925.019	546.736	304.307	160.961	81.9584	40.5452	44.82	316.872	177.047	90.8558	44.4144	21.5097	11.746	5.40176	45.62	506.321
46.12	941.667	568.616	336.23	183.197	96.4836	50.6563	26.8319	46.72	-56.5441	-27.7744	-16.1544	-10.2188	-6.38025	-4.42258	-2.96426	46.02	693.01	482.529	308.881	183.748	102.548	55.2051	28.7314	46.02	1526.27	1180.11	836.581	546.89	327.752	184.676	98.5271	46.42	1469.25	934.24	552.68	307.789	162.816	82.901	40.9829	45.82	318.612	178.177	91.4746	44.7292	21.6207	11.7942	5.495	46.62	509.761
47.12	943.478	570.207	337.125	183.635	96.6746	50.768	26.8947	47.72	-56.519	-27.7595	-16.1697	-10.2373	-6.36316	-4.41199	-2.97046	47.02	695.233	484.276	310.185	184.563	102.935	55.4597	28.8611	47.02	1531.61	1185.44	841.312	550.651	330.373	186.154	99.5349	47.42	1481	943.288	558.589	311.203	164.576	83.8018	41.4148	46.82	320.291	179.219	92.0524	45.0131	21.7698	11.8372	5.5488	47.62	513.022
48.12	945.256	571.758	338.011	184.09	96.8606	50.8714	26.9577	48.72	-56.4753	-27.7498	-16.1575	-10.2529	-6.3335	-4.42261	-2.99536	48.02	697.401	485.955	311.307	185.301	103.34	55.6706	28.9732	48.02	1536.79	1190.65	845.874	554.289	332.915	187.628	100.464	48.42	1492.52	952.165	564.299	314.54	166.358	84.6685	41.8396	47.82	321.982	180.285	92.5986	45.2815	21.9338	11.8611	5.59888	48.62	516.199
49.12	947.001	573.204	338.809	184.528	97.0454	50.9674	26.9993	49.72	-56.441	-27.7661	-16.1706	-10.2479	-6.32874	-4.42458	-3.0084	49.02	699.529	487.61	312.464	186.002	103.757	55.8955	29.1008	49.02	1541.81	1195.59	850.335	557.813	335.345	189.165	101.331	49.42	1503.79	960.86	569.997	317.761	168.111	85.5687	42.2417	48.82	323.586	181.241	93.1851	45.541	22.0747	11.8721	5.61255	49.62	519.26
50.12	948.727	574.564	339.621	184.96	97.2578	51.0453	27.048	50.72	-56.4322	-27.7219	-16.1664	-10.2326	-6.34851	-4.42019	-3.05356	50.02	701.522	489.203	313.61	186.689	104.152	56.123	29.2493	50.02	1546.72	1200.45	854.632	561.231	337.76	190.62	102.198	50.42	1514.88	969.387	575.586	321.03	169.821	86.4313	42.6406	49.82	325.131	182.215	93.7319	45.7871	22.2034	11.8992	5.62012	50.62	522.305
51.12	950.394	575.889	340.452	185.399	97.5068	51.1354	27.0849	51.72	-56.4239	-27.73	-16.1862	-10.2441	-6.37646	-4.42695	-3.0728	51.02	703.485	490.741	314.715	187.365	104.554	56.3199	29.3604	51.02	1551.47	1205.14	858.81	564.569	340.132	192.103	103.064	51.42	1525.86	977.835	581.118	324.254	171.582	87.3672	43.0933	50.82	326.706	183.205	94.2317	46.0474	22.3142	11.9729	5.64746	51.62	525.211
52.12	952.094	577.22	341.218	185.812	97.696	51.2174	27.1172	52.72	-56.429	-27.7363	-16.1882	-10.2493	-6.4082	-4.44116	-3.09766	52.02	705.491	492.303	315.802	188.033	104.915	56.5407	29.4472	52.02	1556.17	1209.79	862.876	567.821	342.308	193.497	103.881	52.42	1536.58	986.208	586.609	327.434	173.268	88.2306	43.5908	51.82	328.222	184.153	94.7979	46.2811	22.411	12.0355	5.69758	52.62	528.005
53.12	953.708	578.535	342.006	186.206	97.8638	51.2942	27.1442	53.72	-56.4571	-27.7285	-16.2008	-10.2667	-6.44226	-4.45706	-3.13364	53.02	707.483	493.927	316.889	188.66	105.249	56.7352	29.5066	53.02	1560.76	1214.35	866.886	570.988	344.406	194.888	104.639	53.42	1547.09	994.391	591.916	330.6	174.922	89.0853	43.9722	52.82	329.721	185.071	95.2873	46.488	22.4986	12.1212	5.7354	53.62	530.779
54.12	955.288	579.805	342.796	186.655	98.0457	51.3895	27.1514	54.72	-56.4851	-27.7776	-16.2168	-10.3091	-6.48193	-4.49609	-3.1731	54.02	709.396	495.46	317.929	189.314	105.595	56.9284	29.5666	54.02	1565.12	1218.62	870.743	574.086	346.479	196.272	105.447	54.42	1557.43	1002.44	597.207	333.747	176.594	89.9286	44.4429	53.82	331.236	186.001	95.8059	46.7126	22.5972	12.1821	5.80151	54.62	533.415
55.12	956.841	580.982	343.594	187.043	98.2529	51.4894	27.1889	55.72	-56.4213	-27.8313	-16.2491	-10.3672	-6.52026	-4.54204	-3.18989	55.02	711.252	496.89	318.915	189.912	105.935	57.084	29.6272	55.02	1569.42	1222.9	874.532	577.13	348.593	197.588	106.246	55.42	1567.59	1010.41	602.487	336.847	178.265	90.7472	44.9736	54.82	332.679	186.889	96.3235	46.9443	22.6689	12.2427	5.85034	55.62	535.997
56.12	958.395	582.187	344.329	187.417	98.4492	51.5989	27.2427	56.72	-56.3921	-27.8652	-16.2615	-10.3896	-6.52246	-4.57373	-3.21777	56.02	713.071	498.327	319.946	190.519	106.242	57.2803	29.6906	56.02	1573.65	1227.1	878.231	580.058	350.729	198.874	106.966	56.42	1577.65	1018.2	607.651	339.87	179.854	91.5549	45.4019	55.82	334.115	187.758	96.8414	47.1896	22.7515	12.2885	5.87258	56.62	538.467
57.12	959.934	583.352	345.132	187.815	98.6326	51.7014	27.2977	57.72	-56.3686	-27.8853	-16.2527	-10.4139	-6.52661	-4.56719	-3.19868	57.02	714.879	499.804	320.887	191.203	106.598	57.4982	29.7866	57.02	1577.73	1231.2	881.812	582.919	352.75	200.107	107.703	57.42	1587.47	1025.98	612.728	342.87	181.432	92.3635	45.7905	56.82	335.529	188.648	97.3212	47.4179	22.8315	12.3244	5.88884	57.62	540.939
58.12	961.443	584.537	345.884	188.219	98.8313	51.7824	27.3336	58.72	-56.3609	-27.8816	-16.228	-10.4116	-6.52173	-4.57393	-3.19634	58.02	716.673	501.231	321.879	191.821	106.914	57.6849	29.8873	58.02	1581.74	1235.13	885.324	585.741	354.727	201.286	108.425	58.42	1597.14	1033.63	617.777	345.801	183.016	93.2062	46.2073	57.82	336.901	189.519	97.7886	47.6267	22.9387	12.3413	5.90283	58.62	543.298
59.12	962.909	585.615	346.587	188.585	98.9751	51.8569	27.3862	59.72	-56.3619	-27.8804	-16.1974	-10.4188	-6.52393	-4.58291	-3.19395	59.02	718.381	502.625	322.851	192.419	107.231	57.8425	30.0027	59.02	1585.63	1238.99	888.775	588.455	356.632	202.46	109.113	59.42	1606.69	1041.14	622.761	348.69	184.596	94.007	46.6484	58.82	338.309	190.37	98.2021	47.8686	23.0506	12.3625	5.91509	59.62	545.646
60.12	964.321	586.802	347.255	188.981	99.1536	51.9484	27.4365	60.72	-56.3497	-27.8635	-16.1977	-10.4289	-6.5177	-4.5801	-3.19175	60.02	720.129	503.956	323.908	192.996	107.558	58.0148	30.1065	60.02	1589.44	1242.82	892.141	591.114	358.499	203.569	109.759	60.42	1616.05	1048.55	627.663	351.6	186.151	94.7878	47.0703	59.82	339.629	191.238	98.6947	48.1146	23.1549	12.4046	5.94443	60.62	547.882
61.12	965.765	587.938	348.014	189.388	99.3318	52.0264	27.4668	61.72	-56.339	-27.8328	-16.1952	-10.4623	-6.51257	-4.58401	-3.20225	61.02	721.802	505.277	324.813	193.519	107.895	58.1889	30.2026	61.02	1593.15	1246.58	895.426	593.697	360.32	204.667	110.416	61.42	1625.28	1055.93	632.575	354.471	187.659	95.5281	47.4788	60.82	341.048	192.079	99.1689	48.3484	23.2473	12.4297	5.99561	61.62	550.115
62.12	967.204	589.003	348.729	189.748	99.5291	52.1187	27.5144	62.72	-56.3417	-27.8425	-16.2257	-10.4972	-6.53223	-4.61289	-3.21157	62.02	723.513	506.633	325.721	194.067	108.24	58.3778	30.2931	62.02	1596.81	1250.18	898.635	596.217	362.102	205.816	111.064	62.42	1634.35	1063.12	637.383	357.313	189.194	96.3532	47.8706	61.82	342.392	192.928	99.6421	48.5735	23.3513	12.4334	6.03926	62.62	552.244
63.12	968.511	590.032	349.399	190.064	99.7041	52.22	27.5889	63.72	-56.3469	-27.8606	-16.2371	-10.5317	-6.5553	-4.63196	-3.23804	63.02	725.164	507.975	326.659	194.658	108.558	58.5427	30.3574	63.02	1600.36	1253.75	901.755	598.73	363.883	206.922	111.626	63.42	1643.32	1070.26	642.143	360.112	190.744	97.1824	48.3396	62.82	343.694	193.678	100.048	48.786	23.4359	12.4195	6.06138	63.62	554.327
64.12	969.889	591.081	350.07	190.418	99.8823	52.3228	27.6396	64.72	-56.3116	-27.8374	-16.2523	-10.5648	-6.59583	-4.63748	-3.25352	64.02	726.802	509.32	327.531	195.193	108.877	58.683	30.4295	64.02	1603.84	1257.26	904.826	601.174	365.578	207.984	112.288	64.42	1652.16	1077.27	646.845	362.969	192.236	97.9115	48.7314	63.82	344.964	194.506	100.498	49.0273	23.5305	12.3955	6.09424	64.62	556.367
65.12	971.255	592.127	350.748	190.776	100.062	52.3973	27.6825	65.72	-56.3042	-27.8296	-16.2463	-10.5886	-6.6189	-4.64868	-3.27368	65.02	728.391	510.622	328.41	195.748	109.205	58.7993	30.5	65.02	1607.28	1260.68	907.886	603.563	367.249	209.013	112.892	65.42	1660.87	1084.29	651.59	365.705	193.652	98.6541	49.0913	64.82	346.224	195.232	100.902	49.2716	23.6025	12.3819	6.12546	65.62	558.413
66.12	972.55	593.181	351.329	191.108	100.216	52.4658	27.7052	66.72	-56.3059	-27.8215	-16.2385	-10.5771	-6.65625	-4.66821	-3.29517	66.02	729.936	511.864	329.346	196.235	109.44	58.9368	30.5847	66.02	1610.58	1263.96	910.804	605.893	368.847	210.027	113.514	66.42	1669.44	1091.14	656.164	368.441	195.129	99.3814	49.5015	65.82	347.461	195.987	101.323	49.4565	23.6484	12.4027	6.13835	66.62	560.407
67.12	973.847	594.202	351.942	191.446	100.366	52.5509	27.7442	67.72	-56.2718	-27.8508	-16.2324	-10.5566	-6.68848	-4.69404	-3.32769	67.02	731.419	513.098	330.237	196.733	109.684	59.0706	30.6477	67.02	1613.89	1267.19	913.717	608.212	370.456	211.026	114.108	67.42	1677.88	1097.84	660.67	371.119	196.544	100.114	49.8706	66.82	348.633	196.766	101.766	49.6433	23.6998	12.4513	6.14287	67.62	562.267
68.12	975.055	595.177	352.61	191.745	100.532	52.6146	27.7803	68.72	-56.2387	-27.8838	-16.2406	-10.5531	-6.72095	-4.72007	-3.35854	68.02	732.912	514.292	331.093	197.275	109.982	59.2193	30.7153	68.02	1617.05	1270.39	916.56	610.46	372.024	212.043	114.62	68.42	1686.18	1104.48	665.132	373.822	197.968	100.834	50.2021	67.82	349.854	197.529	102.167	49.8371	23.7688	12.5185	6.18877	68.62	564.147
69.12	976.311	596.181	353.268	192.065	100.676	52.6962	27.8153	69.72	-56.2137	-27.8555	-16.247	-10.5373	-6.73962	-4.74905	-3.37266	69.02	734.484	515.586	331.88	197.81	110.259	59.3908	30.8043	69.02	1620.22	1273.58	919.341	612.695	373.551	213.012	115.163	69.42	1694.4	1111.1	669.539	376.427	199.391	101.527	50.6206	68.82	351.042	198.278	102.598	50.0029	23.8706	12.5815	6.21216	69.62	565.966
70.12	977.603	597.107	353.858	192.384	100.834	52.7908	27.8495	70.72	-56.2273	-27.8247	-16.252	-10.542	-6.7489	-4.7821	-3.39111	70.02	735.948	516.794	332.717	198.32	110.531	59.5757	30.8978	70.02	1623.31	1276.65	922.096	614.849	375.063	213.916	115.703	70.42	1702.49	1117.63	673.951	379.055	200.794	102.327	51.0127	69.82	352.208	199.018	103.037	50.1973	23.989	12.649	6.24873	70.62	567.771
71.12	978.774	598.074	354.488	192.712	100.957	52.8644	27.8821	71.72	-56.2401	-27.8118	-16.2763	-10.5565	-6.77441	-4.80703	-3.40073	71.02	737.4	518.025	333.606	198.875	110.811	59.6971	30.9718	71.02	1626.3	1279.66	924.799	616.957	376.571	214.849	116.208	71.42	1710.44	1124.08	678.268	381.652	202.185	103.041	51.325	70.82	353.383	199.81	103.461	50.371	24.1015	12.7039	6.27317	71.62	569.478
72.12	980	599.013	355.099	193.033	101.077	52.935	27.9345	72.72	-56.2498	-27.821	-16.2893	-10.5859	-6.7854	-4.83667	-3.42212	72.02	738.745	519.221	334.464	199.361	111.115	59.823	31.0595	72.02	1629.24	1282.61	927.388	619.048	378.013	215.757	116.761	72.42	1718.32	1130.48	682.555	384.201	203.562	103.75	51.6714	71.82	354.556	200.534	103.836	50.5747	24.2274	12.7288	6.32532	72.62	571.224
73.12	981.171	599.914	355.662	193.34	101.184	52.9934	27.9762	73.72	-56.208	-27.8032	-16.2954	-10.5854	-6.77417	-4.83594	-3.43774	73.02	740.203	520.375	335.262	199.889	111.395	59.9614	31.1247	73.02	1632.21	1285.5	930.003	621.132	379.416	216.639	117.288	73.42	1726.07	1136.75	686.777	386.781	204.921	104.49	52.0503	72.82	355.744	201.273	104.246	50.8046	24.3415	12.7542	6.38059	73.62	572.875
74.12	982.236	600.786	356.184	193.659	101.315	53.0491	28.0019	74.72	-56.1666	-27.7917	-16.2792	-10.5809	-6.77515	-4.84531	-3.44204	74.02	741.64	521.445	336.074	200.338	111.608	60.1018	31.2118	74.02	1635.02	1288.44	932.588	623.189	380.861	217.504	117.757	74.42	1733.68	1142.97	690.964	389.249	206.275	105.175	52.3723	73.82	356.878	202.06	104.702	50.9949	24.457	12.775	6.44429	74.62	574.542
75.12	983.36	601.662	356.691	193.945	101.441	53.0948	28.0196	75.72	-56.1092	-27.7749	-16.2677	-10.5812	-6.78149	-4.85195	-3.45322	75.02	743.025	522.594	336.833	200.786	111.852	60.2501	31.3003	75.02	1637.82	1291.31	935.091	625.158	382.25	218.343	118.279	75.42	1741.21	1149.11	695.134	391.799	207.612	105.768	52.676	74.82	357.975	202.8	105.115	51.1465	24.582	12.7993	6.45947	75.62	576.145
76.12	984.523	602.475	357.284	194.238	101.554	53.1529	28.0472	76.72	-56.0998	-27.7495	-16.2555	-10.568	-6.776	-4.87937	-3.45986	76.02	744.415	523.728	337.665	201.28	112.116	60.3717	31.3802	76.02	1640.6	1294.11	937.551	627.124	383.585	219.213	118.784	76.42	1748.62	1155.18	699.266	394.253	208.923	106.41	53.0293	75.82	359.1	203.509	105.509	51.3047	24.7457	12.8528	6.50403	76.62	577.706
77.12	985.599	603.345	357.831	194.518	101.661	53.2208	28.0615	77.72	-56.0853	-27.7463	-16.2548	-10.5693	-6.77917	-4.89045	-3.46318	77.02	745.786	524.849	338.442	201.753	112.404	60.5126	31.4746	77.02	1643.31	1296.81	940.014	629.011	384.923	219.993	119.256	77.42	1756.03	1161.2	703.306	396.663	210.282	107.06	53.4097	76.82	360.263	204.2	105.938	51.5167	24.9085	12.9347	6.53792	77.62	579.206
78.12	986.678	604.202	358.36	194.825	101.773	53.2816	28.0793	78.72	-56.0742	-27.7246	-16.251	-10.5718	-6.78955	-4.90361	-3.47065	78.02	747.076	526.002	339.262	202.253	112.684	60.654	31.5691	78.02	1645.95	1299.48	942.386	630.944	386.255	220.768	119.748	78.42	1763.21	1167.17	707.404	399.131	211.579	107.758	53.7546	77.82	361.386	204.912	106.359	51.7556	25.0467	12.9953	6.57622	78.62	580.697
79.12	987.735	605.003	358.909	195.096	101.882	53.3394	28.1021	79.72	-56.0525	-27.7249	-16.2597	-10.5983	-6.8042	-4.904	-3.46318	79.02	748.34	527.112	340.07	202.701	112.92	60.7603	31.6582	79.02	1648.59	1302.1	944.782	632.806	387.608	221.566	120.211	79.42	1770.33	1173.09	711.347	401.54	212.86	108.389	54.1243	78.82	362.545	205.567	106.78	51.9889	25.1892	13.0433	6.61741	79.62	582.129
80.12	988.762	605.805	359.458	195.334	102.021	53.3965	28.1118	80.72	-56.0344	-27.7329	-16.2422	-10.6021	-6.80542	-4.91528	-3.45508	80.02	749.618	528.222	340.83	203.155	113.183	60.9014	31.7372	80.02	1651.16	1304.71	947.117	634.601	388.861	222.331	120.649	80.42	1777.42	1178.87	715.374	403.89	214.149	109.059	54.4756	79.82	363.615	206.258	107.159	52.2147	25.318	13.0842	6.65322	80.62	583.579
81.12	989.847	606.611	359.919	195.664	102.152	53.4521	28.1312	81.72	-56.0245	-27.6953	-16.2436	-10.6105	-6.80957	-4.90957	-3.46323	81.02	750.899	529.29	341.598	203.639	113.47	61.0165	31.8101	81.02	1653.74	1307.29	949.367	636.352	390.092	223.066	121.059	81.42	1784.34	1184.68	719.307	406.228	215.394	109.659	54.7971	80.82	364.713	206.885	107.594	52.4322	25.4661	13.1381	6.70999	81.62	584.99
82.12	990.883	607.427	360.484	195.996	102.3	53.5285	28.1637	82.72	-56.0299	-27.646	-16.1971	-10.6036	-6.80347	-4.90049	-3.47476	82.02	752.092	530.379	342.333	204.097	113.713	61.1119	31.8997	82.02	1656.19	1309.83	951.598	638.159	391.361	223.757	121.488	82.42	1791.16	1190.32	723.116	408.544	216.643	110.242	55.1367	81.82	365.853	207.585	107.962	52.637	25.6184	13.1807	6.74268	82.62	586.45
83.12	991.879	608.186	360.932	196.303	102.433	53.5934	28.1993	83.72	-56.0251	-27.5945	-16.1597	-10.5955	-6.80847	-4.89636	-3.48145	83.02	753.294	531.504	343.117	204.535	113.966	61.2434	31.9627	83.02	1658.64	1312.33	953.776	639.955	392.518	224.493	121.939	83.42	1797.98	1195.95	726.934	410.875	217.818	110.865	55.4688	82.82	366.861	208.144	108.336	52.8215	25.7461	13.2334	6.76099	83.62	587.809
84.12	992.903	609.001	361.46	196.59	102.57	53.6687	28.2356	84.72	-55.9918	-27.5808	-16.152	-10.5893	-6.79822	-4.89553	-3.46787	84.02	754.465	532.593	343.813	204.978	114.204	61.383	32.007	84.02	1660.98	1314.76	955.903	641.667	393.721	225.187	122.359	84.42	1804.71	1201.56	730.78	413.147	219.057	111.481	55.7874	83.82	367.846	208.742	108.67	53.0094	25.8284	13.2817	6.7698	84.62	589.157
85.12	993.901	609.784	362.001	196.852	102.704	53.7267	28.2656	85.72	-55.9731	-27.5845	-16.1595	-10.6014	-6.81433	-4.9052	-3.46406	85.02	755.576	533.622	344.572	205.465	114.429	61.5359	32.0611	85.02	1663.37	1317.16	958.012	643.336	394.922	225.919	122.797	85.42	1811.25	1207.02	734.572	415.401	220.255	112.071	56.1252	84.82	368.844	209.344	108.991	53.2116	25.9637	13.37	6.83306	85.62	590.506
86.12	994.873	610.553	362.463	197.089	102.795	53.7733	28.3147	86.72	-55.9799	-27.573	-16.19	-10.6305	-6.83862	-4.94028	-3.47451	86.02	756.698	534.612	345.323	205.907	114.668	61.6584	32.0957	86.02	1665.71	1319.57	960.114	644.96	396.08	226.653	123.197	86.42	1817.74	1212.51	738.302	417.631	221.428	112.703	56.478	85.82	369.973	210.154	109.509	53.601	26.299	13.6609	7.10935	86.62	591.794
87.12	995.862	611.278	362.941	197.327	102.913	53.8416	28.3479	87.72	-55.9802	-27.5955	-16.2059	-10.6675	-6.87537	-4.97234	-3.4875	87.02	757.782	535.642	346.031	206.307	114.904	61.7668	32.1563	87.02	1668.01	1321.85	962.225	646.629	397.239	227.345	123.557	87.42	1824.21	1217.92	741.982	419.819	222.651	113.349	56.8083	86.82	371.373	211.215	110.175	54.1189	26.7096	13.9485	7.45349	87.62	593.084
88.12	996.759	612.017	363.41	197.566	103.005	53.8958	28.382	88.72	-56.0074	-27.6138	-16.2277	-10.6892	-6.90979	-5.00349	-3.50493	88.02	758.766	536.591	346.747	206.778	115.123	61.8731	32.2111	88.02	1670.22	1324.12	964.305	648.246	398.369	228.065	123.908	88.42	1830.57	1223.23	745.629	422.003	223.884	113.984	57.1484	87.82	372.392	211.92	110.557	54.3461	26.8761	14.0282	7.55925	88.62	594.381
89.12	997.675	612.703	363.848	197.813	103.124	53.9624	28.4215	89.72	-55.977	-27.6477	-16.2369	-10.7101	-6.93176	-5.02048	-3.51211	89.02	759.835	537.518	347.436	207.251	115.378	62.0141	32.2673	89.02	1672.45	1326.35	966.347	649.803	399.476	228.736	124.312	89.42	1836.89	1228.52	749.241	424.181	225.075	114.605	57.4683	88.82	373.398	212.608	110.924	54.5328	27.0198	14.0808	7.62429	89.62	595.589
90.12	998.628	613.416	364.27	198.051	103.265	54.0013	28.4315	90.72	-56.0021	-27.6641	-16.2235	-10.7064	-6.97192	-5.03408	-3.52573	90.02	760.939	538.525	348.149	207.704	115.624	62.1472	32.3255	90.02	1674.57	1328.58	968.324	651.341	400.573	229.416	124.738	90.42	1843.13	1233.74	752.812	426.33	226.226	115.274	57.7678	89.82	374.304	213.236	111.241	54.708	27.1421	14.1218	7.67114	90.62	596.776
91.12	999.563	614.042	364.761	198.291	103.402	54.0312	28.441	91.72	-56.0344	-27.6858	-16.2368	-10.697	-6.98743	-5.04456	-3.52393	91.02	762.073	539.528	348.869	208.105	115.854	62.3005	32.376	91.02	1676.68	1330.75	970.277	652.952	401.644	230.14	125.122	91.42	1849.31	1238.9	756.318	428.521	227.415	115.853	58.0667	90.82	375.175	213.833	111.558	54.8663	27.2562	14.1478	7.7137	91.62	597.921
92.12	1000.43	614.735	365.185	198.507	103.521	54.0707	28.466	92.72	-56.0959	-27.6904	-16.2308	-10.6563	-6.97656	-5.04277	-3.52168	92.02	763.189	540.447	349.586	208.522	116.092	62.4573	32.425	92.02	1678.77	1332.91	972.193	654.504	402.702	230.778	125.508	92.42	1855.37	1244	759.845	430.618	228.584	116.452	58.3413	91.82	376.05	214.516	111.872	55.0189	27.3466	14.1694	7.73843	92.62	599.099
93.12	1001.36	615.375	365.583	198.7	103.642	54.1024	28.4714	93.72	-56.1634	-27.6968	-16.2316	-10.6264	-6.98376	-5.04812	-3.5189	93.02	764.314	541.39	350.256	208.923	116.329	62.5752	32.4561	93.02	1680.85	1335.04	974.105	655.965	403.776	231.462	125.872	93.42	1861.37	1249.06	763.286	432.718	229.733	117.054	58.6304	92.82	376.941	215.065	112.193	55.1801	27.4377	14.2022	7.75608	93.62	600.287
94.12	1002.22	615.983	365.969	198.907	103.77	54.1381	28.4741	94.72	-56.2305	-27.7456	-16.2509	-10.621	-6.98047	-5.06587	-3.52739	94.02	765.385	542.265	350.939	209.381	116.552	62.7168	32.4819	94.02	1682.88	1337.11	975.993	657.463	404.804	232.091	126.25	94.42	1867.31	1254.08	766.724	434.813	230.866	117.644	58.938	93.82	377.862	215.654	112.518	55.3542	27.531	14.2258	7.76294	94.62	601.484
95.12	1003.08	616.575	366.374	199.051	103.866	54.1703	28.4807	95.72	-56.2636	-27.7964	-16.2542	-10.6505	-6.9884	-5.07615	-3.54751	95.02	766.46	543.152	351.638	209.787	116.796	62.853	32.5141	95.02	1684.85	1339.15	977.861	658.901	405.862	232.788	126.606	95.42	1873.18	1259.01	770.113	436.894	231.992	118.253	59.2168	94.82	378.806	216.279	112.867	55.5529	27.6102	14.2582	7.78008	95.62	602.583
96.12	1003.84	617.002	366.627	199.12	103.898	54.2117	28.5054	96.72	-56.3208	-27.821	-16.2542	-10.6832	-6.99683	-5.07427	-3.55098	96.02	767.297	543.854	352.272	210.153	117.009	62.9724	32.5238	96.02	1686.65	1341.12	979.62	660.38	406.861	233.399	126.975	96.42	1878.82	1263.9	773.472	438.951	233.133	118.816	59.5061	95.82	379.582	216.817	113.189	55.7114	27.6718	14.2929	7.77751	96.62	603.548
97.12	1004.45	617.17	366.725	199.193	103.902	54.2385	28.5218	97.72	-56.5717	-27.8667	-16.3146	-10.7159	-7.0249	-5.09653	-3.57803	97.02	768.007	544.473	352.845	210.456	117.225	63.0905	32.5622	97.02	1688.28	1342.81	981.333	661.725	407.749	233.955	127.336	97.42	1884.26	1268.59	776.748	440.911	234.2	119.403	59.7695	96.82	380.089	217.189	113.37	55.8389	27.7261	14.3196	7.78955	97.62	604.441
98.12	1004.73	617.321	366.868	199.295	103.904	54.2531	28.5382	98.72	-56.8388	-27.9839	-16.4149	-10.7669	-7.047	-5.103	-3.59536	98.02	768.658	545.128	353.354	210.744	117.409	63.1596	32.5823	98.02	1689.82	1344.36	983.02	663.022	408.633	234.542	127.654	98.42	1889.64	1273	779.895	442.776	235.217	119.891	60.0391	97.82	380.614	217.541	113.531	55.964	27.7952	14.3581	7.79543	98.62	605.306
99.12	1004.96	617.529	367.033	199.388	103.876	54.2639	28.564	99.72	-57.0644	-28.1685	-16.4864	-10.8177	-7.07959	-5.11431	-3.62007	99.02	769.394	545.804	353.788	210.996	117.559	63.2479	32.6271	99.02	1691.42	1345.93	984.675	664.325	409.455	235.089	127.925	99.42	1894.97	1277.35	782.968	444.695	236.221	120.371	60.2893	98.82	381.189	217.879	113.716	56.098	27.8806	14.3711	7.82004	99.62	606.278
100.12	1005.25	617.776	367.224	199.508	103.887	54.26	28.563	100.72	-57.2312	-28.3042	-16.524	-10.8504	-7.12061	-5.11553	-3.64009	100.02	770.169	546.399	354.258	211.29	117.724	63.3391	32.6899	100.02	1693.09	1347.48	986.248	665.531	410.3	235.619	128.197	100.42	1900.3	1281.79	786.047	446.592	237.223	120.915	60.5566	99.82	381.831	218.26	113.939	56.2415	27.9722	14.3915	7.84309	100.62	607.347
101.12	1005.59	618.066	367.47	199.623	103.871	54.2733	28.5485	101.72	-57.3006	-28.3726	-16.5658	-10.8642	-7.13928	-5.12942	-3.67637	101.02	771.023	547.04	354.689	211.572	117.881	63.4086	32.7412	101.02	1694.77	1349.11	987.869	666.748	411.1	236.146	128.491	101.42	1905.6	1286.2	789.21	448.469	238.227	121.448	60.7891	100.82	382.548	218.683	114.223	56.4018	28.082	14.424	7.87932	101.62	608.417
102.12	1006.03	618.394	367.712	199.755	103.889	54.2887	28.5397	102.72	-57.3077	-28.4287	-16.6113	-10.8884	-7.15173	-5.14265	-3.67192	102.02	771.895	547.764	355.148	211.87	118.041	63.4773	32.7803	102.02	1696.47	1350.74	989.471	667.935	411.92	236.716	128.766	102.42	1910.88	1290.61	792.372	450.368	239.202	121.959	61.0554	101.82	383.321	219.146	114.552	56.5751	28.2083	14.4775	7.93533	102.62	609.462
103.12	1006.53	618.749	367.978	199.883	103.926	54.3102	28.5223	103.72	-57.2843	-28.4121	-16.6315	-10.902	-7.14758	-5.147	-3.68638	103.02	772.858	548.442	355.659	212.191	118.219	63.5477	32.8327	103.02	1698.16	1352.42	991.084	669.137	412.734	237.26	129.057	103.42	1916.09	1295.02	795.504	452.239	240.242	122.519	61.3083	102.82	384.147	219.619	114.891	56.7508	28.3069	14.5332	7.99294	103.62	610.487
104.12	1007.02	619.118	368.24	200.04	104	54.3713	28.5174	104.72	-57.2425	-28.3831	-16.6291	-10.9079	-7.13586	-5.15144	-3.68193	104.02	773.694	549.167	356.139	212.519	118.381	63.6074	32.8555	104.02	1699.81	1354.05	992.683	670.336	413.513	237.791	129.346	104.42	1921.31	1299.44	798.553	454.09	241.217	123.038	61.5549	103.82	385.015	220.142	115.217	56.9051	28.4211	14.568	8.01875	104.62	611.468
105.12	1007.49	619.508	368.506	200.176	104.042	54.4099	28.5105	105.72	-57.1912	-28.3342	-16.594	-10.8843	-7.12378	-5.15308	-3.67944	105.02	774.541	549.881	356.653	212.812	118.541	63.6636	32.8731	105.02	1701.39	1355.65	994.215	671.469	414.285	238.261	129.611	105.42	1926.44	1303.76	801.642	455.965	242.244	123.551	61.811	104.82	385.829	220.655	115.546	57.0818	28.5455	14.6436	8.0553	105.62	612.441
106.12	1008	619.939	368.768	200.334	104.111	54.4305	28.5065	106.72	-57.1422	-28.2722	-16.5516	-10.8727	-7.12793	-5.14756	-3.68569	106.02	775.337	550.614	357.163	213.112	118.7	63.7256	32.9071	106.02	1703.02	1357.23	995.708	672.64	415.074	238.801	129.883	106.42	1931.55	1308.01	804.727	457.781	243.154	124.063	62.0439	105.82	386.623	221.196	115.889	57.2448	28.6726	14.7002	8.08249	106.62	613.452
107.12	1008.56	620.399	369.063	200.49	104.158	54.427	28.5001	107.72	-57.0878	-28.2065	-16.5279	-10.8717	-7.11487	-5.15598	-3.69497	107.02	776.177	551.413	357.696	213.448	118.85	63.8038	32.944	107.02	1704.65	1358.9	997.205	673.843	415.815	239.323	130.177	107.42	1936.57	1312.25	807.701	459.551	244.109	124.554	62.2659	106.82	387.372	221.732	116.182	57.3603	28.7801	14.7267	8.08916	107.62	614.433
108.12	1009.08	620.876	369.397	200.652	104.208	54.4326	28.4958	108.72	-57	-28.1658	-16.4865	-10.8615	-7.10876	-5.15144	-3.6873	108.02	777.014	552.207	358.313	213.769	119.037	63.9031	32.9961	108.02	1706.24	1360.52	998.641	675.001	416.594	239.855	130.461	108.42	1941.57	1316.49	810.712	461.273	245.074	125.01	62.4949	107.82	388.193	222.302	116.475	57.5087	28.8982	14.7461	8.10544	108.62	615.38
109.12	1009.65	621.444	369.752	200.805	104.221	54.4368	28.5087	109.72	-56.9097	-28.0842	-16.4396	-10.8552	-7.09924	-5.1551	-3.721	109.02	777.865	552.968	358.879	214.105	119.231	63.9975	33.0206	109.02	1707.81	1362.04	1000.06	676.106	417.337	240.389	130.726	109.42	1946.58	1320.73	813.654	463.112	246.073	125.508	62.7271	108.82	389.075	222.874	116.753	57.6675	29.019	14.7646	8.12354	109.62	616.298
110.12	1010.25	621.995	370.104	200.924	104.258	54.4609	28.4966	110.72	-56.8364	-28.0234	-16.4053	-10.8653	-7.09778	-5.17327	-3.74238	110.02	778.635	553.748	359.399	214.487	119.442	64.1073	33.0517	110.02	1709.4	1363.57	1001.45	677.192	418.154	240.875	130.98	110.42	1951.54	1324.9	816.626	464.941	247.115	126.049	62.9814	109.82	389.96	223.467	117.044	57.8224	29.1046	14.7967	8.14707	110.62	617.196
111.12	1010.81	622.503	370.471	201.06	104.296	54.4719	28.4977	111.72	-56.7301	-27.9763	-16.3905	-10.8687	-7.09937	-5.17173	-3.75552	111.02	779.414	554.607	359.912	214.829	119.67	64.2354	33.0815	111.02	1710.95	1365.18	1002.84	678.32	418.839	241.342	131.233	111.42	1956.33	1328.99	819.589	466.667	248.074	126.517	63.2234	110.82	390.829	223.972	117.309	57.979	29.2098	14.8251	8.17412	111.62	618.129
112.12	1011.42	623.008	370.807	201.214	104.348	54.4739	28.5009	112.72	-56.6453	-27.9106	-16.3674	-10.8633	-7.10449	-5.16772	-3.76709	112.02	780.273	555.339	360.495	215.148	119.89	64.3547	33.1288	112.02	1712.5	1366.72	1004.21	679.418	419.567	241.809	131.483	112.42	1961.1	1333.13	822.559	468.442	248.99	126.933	63.4653	111.82	391.725	224.456	117.613	58.1226	29.3083	14.8425	8.19263	112.62	619.022
113.12	1012.06	623.546	371.167	201.353	104.415	54.4889	28.4976	113.72	-56.5991	-27.8586	-16.3567	-10.8558	-7.12134	-5.17412	-3.77607	113.02	781.074	556.107	361.052	215.476	120.088	64.4558	33.1745	113.02	1713.99	1368.28	1005.6	680.495	420.306	242.267	131.717	113.42	1965.8	1337.22	825.502	470.233	249.964	127.384	63.6875	112.82	392.671	225.063	117.943	58.2906	29.3974	14.8668	8.20772	113.62	619.82
114.12	1012.66	624.116	371.576	201.53	104.476	54.5097	28.5116	114.72	-56.5721	-27.8228	-16.3722	-10.852	-7.12305	-5.18228	-3.77085	114.02	781.86	556.913	361.652	215.803	120.261	64.5434	33.2351	114.02	1715.54	1369.87	1006.97	681.55	421.08	242.705	131.955	114.42	1970.48	1341.3	828.364	471.981	250.896	127.86	63.9038	113.82	393.554	225.666	118.229	58.4458	29.4937	14.9157	8.22539	114.62	620.701
115.12	1013.32	624.696	372.022	201.729	104.554	54.5226	28.5401	115.72	-56.5359	-27.7922	-16.3642	-10.8293	-7.1189	-5.19087	-3.77178	115.02	782.66	557.678	362.231	216.11	120.423	64.6365	33.2961	115.02	1717.07	1371.45	1008.37	682.668	421.813	243.172	132.197	115.42	1975.23	1345.35	831.221	473.736	251.833	128.353	64.1309	114.82	394.444	226.146	118.513	58.6142	29.5865	14.9581	8.25181	115.62	621.596
116.12	1013.99	625.394	372.455	201.941	104.644	54.553	28.5459	116.72	-56.4684	-27.739	-16.3776	-10.8246	-7.14111	-5.20571	-3.77793	116.02	783.507	558.416	362.8	216.414	120.629	64.7241	33.3642	116.02	1718.53	1373.02	1009.68	683.768	422.55	243.637	132.421	116.42	1979.83	1349.35	834.083	475.459	252.755	128.837	64.3508	115.82	395.269	226.639	118.806	58.7565	29.6625	15.0022	8.28525	116.62	622.477
117.12	1014.68	625.994	372.859	202.145	104.719	54.5909	28.5782	117.72	-56.3988	-27.7085	-16.3641	-10.8258	-7.14893	-5.20493	-3.76553	117.02	784.308	559.181	363.368	216.748	120.852	64.8168	33.414	117.02	1720	1374.54	1011.01	684.877	423.329	244.08	132.675	117.42	1984.43	1353.26	836.909	477.176	253.681	129.311	64.575	116.82	396.079	227.169	119.123	58.9043	29.7573	15.0388	8.32104	117.62	623.334
118.12	1015.3	626.636	373.233	202.351	104.805	54.6344	28.5952	118.72	-56.3445	-27.6687	-16.3511	-10.8225	-7.16089	-5.22217	-3.77319	118.02	785.084	559.966	364.016	217.092	121.059	64.879	33.4491	118.02	1721.46	1376.08	1012.3	685.93	424.041	244.545	132.899	118.42	1989.02	1357.19	839.663	478.861	254.651	129.763	64.8247	117.82	396.931	227.682	119.415	59.0714	29.8502	15.0788	8.37466	118.62	624.124
119.12	1015.96	627.262	373.632	202.552	104.866	54.6693	28.6262	119.72	-56.3003	-27.6199	-16.3494	-10.8062	-7.15967	-5.22388	-3.76196	119.02	785.798	560.719	364.533	217.435	121.233	64.9746	33.5056	119.02	1722.85	1377.65	1013.53	687.031	424.752	244.998	133.149	119.42	1993.53	1361.06	842.507	480.602	255.559	130.222	65.0649	118.82	397.788	228.24	119.71	59.2217	29.939	15.1343	8.41309	119.62	624.973
120.12	1016.66	627.825	374.023	202.735	104.936	54.7147	28.6457	120.72	-56.2705	-27.5918	-16.3337	-10.7969	-7.17432	-5.24048	-3.78931	120.02	786.552	561.443	365.036	217.763	121.396	65.0674	33.5452	120.02	1724.26	1379.13	1014.79	688.129	425.481	245.446	133.397	120.42	1998	1364.85	845.313	482.266	256.444	130.682	65.3052	119.82	398.567	228.708	119.982	59.3605	30.0232	15.1603	8.42534	120.62	625.822
121.12	1017.29	628.383	374.352	202.944	104.998	54.7441	28.6463	121.72	-56.2241	-27.5906	-16.3115	-10.8027	-7.18579	-5.24634	-3.77686	121.02	787.295	562.133	365.591	218.109	121.565	65.1479	33.5751	121.02	1725.59	1380.59	1016.03	689.179	426.193	245.91	133.653	121.42	2002.4	1368.63	848.024	483.939	257.339	131.115	65.5439	120.82	399.355	229.198	120.258	59.5044	30.0869	15.1881	8.42695	121.62	626.622
122.12	1017.93	628.894	374.699	203.142	105.059	54.7848	28.6655	122.72	-56.1752	-27.5547	-16.2962	-10.7987	-7.18164	-5.24009	-3.76431	122.02	788.005	562.799	366.069	218.448	121.735	65.2188	33.6041	122.02	1726.96	1382.07	1017.24	690.217	426.922	246.349	133.93	122.42	2006.76	1372.44	850.714	485.581	258.241	131.608	65.7744	121.82	400.166	229.717	120.542	59.5944	30.1634	15.2172	8.42339	122.62	627.324
123.12	1018.57	629.403	375.041	203.343	105.121	54.824	28.6726	123.72	-56.1519	-27.5183	-16.2966	-10.7893	-7.17578	-5.23486	-3.77173	123.02	788.732	563.55	366.576	218.736	121.929	65.3145	33.6423	123.02	1728.31	1383.48	1018.41	691.277	427.623	246.762	134.168	123.42	2011.08	1376.27	853.467	487.258	259.11	132.088	66.0308	122.82	400.914	230.256	120.84	59.7269	30.2434	15.2538	8.4377	123.62	628.177
124.12	1019.14	629.905	375.331	203.504	105.17	54.8537	28.6835	124.72	-56.1326	-27.5105	-16.2905	-10.7795	-7.17603	-5.22681	-3.76538	124.02	789.517	564.257	367.166	219.034	122.12	65.4047	33.6723	124.02	1729.61	1384.97	1019.55	692.29	428.292	247.171	134.407	124.42	2015.37	1380.01	856.157	488.898	260.025	132.511	66.2722	123.82	401.681	230.681	121.138	59.8684	30.2949	15.2874	8.46509	124.62	629.029
125.12	1019.7	630.391	375.583	203.653	105.229	54.8725	28.6855	125.72	-56.1221	-27.491	-16.2922	-10.793	-7.19238	-5.23193	-3.78149	125.02	790.186	564.928	367.696	219.381	122.297	65.4961	33.6833	125.02	1730.89	1386.33	1020.66	693.28	429.005	247.555	134.606	125.42	2019.65	1383.72	858.817	490.561	260.905	132.94	66.5439	124.82	402.387	231.192	121.423	60.0032	30.3564	15.3167	8.48364	125.62	629.836
126.12	1020.25	630.861	375.88	203.821	105.302	54.892	28.6864	126.72	-56.1117	-27.4648	-16.3183	-10.8112	-7.21143	-5.2311	-3.78696	126.02	790.883	565.615	368.168	219.702	122.482	65.5912	33.732	126.02	1732.11	1387.67	1021.74	694.31	429.665	248.018	134.837	126.42	2023.88	1387.38	861.44	492.152	261.812	133.406	66.8037	125.82	403.091	231.673	121.672	60.1504	30.4316	15.3573	8.51997	126.62	630.655
127.12	1020.78	631.41	376.221	203.97	105.363	54.8927	28.6896	127.72	-56.0786	-27.4258	-16.3118	-10.8142	-7.19971	-5.21924	-3.77563	127.02	791.594	566.302	368.718	220.033	122.646	65.6635	33.7597	127.02	1733.36	1389.06	1022.76	695.295	430.387	248.443	135.066	127.42	2028.01	1390.95	864.028	493.761	262.642	133.846	67.0457	126.82	403.781	232.132	121.931	60.2938	30.4921	15.394	8.55288	127.62	631.415
128.12	1021.33	631.894	376.513	204.117	105.432	54.9055	28.7034	128.72	-56.0508	-27.3857	-16.3013	-10.8103	-7.1936	-5.19214	-3.7771	128.02	792.283	566.942	369.257	220.353	122.808	65.7524	33.7715	128.02	1734.63	1390.41	1023.81	696.212	431.056	248.834	135.306	128.42	2032.1	1394.51	866.71	495.408	263.543	134.271	67.2725	127.82	404.468	232.628	122.205	60.4319	30.5661	15.4266	8.58564	128.62	632.162
129.12	1021.9	632.332	376.773	204.25	105.5	54.9136	28.7183	129.72	-56	-27.3552	-16.2736	-10.7858	-7.19653	-5.18647	-3.78228	129.02	793	567.626	369.739	220.673	123	65.8386	33.8056	129.02	1735.84	1391.76	1024.85	697.22	431.753	249.251	135.526	129.42	2036.22	1398.04	869.269	497.002	264.385	134.711	67.4839	128.82	405.118	233.107	122.5	60.5892	30.6413	15.4726	8.62295	129.62	632.869
130.12	1022.42	632.794	377.046	204.393	105.564	54.9216	28.7087	130.72	-55.9707	-27.3406	-16.2546	-10.7749	-7.20703	-5.19434	-3.79321	130.02	793.717	568.3	370.229	220.987	123.174	65.9236	33.8565	130.02	1737	1393.06	1025.96	698.243	432.407	249.635	135.762	130.42	2040.23	1401.59	871.75	498.567	265.213	135.142	67.7026	129.82	405.826	233.547	122.755	60.7333	30.7334	15.5336	8.63896	130.62	633.522
131.12	1022.89	633.247	377.35	204.539	105.631	54.9215	28.6987	131.72	-55.9396	-27.3228	-16.2411	-10.7843	-7.198	-5.18784	-3.78384	131.02	794.296	568.95	370.727	221.294	123.329	65.9956	33.8906	131.02	1738.26	1394.38	1027.05	699.246	433.062	250.018	136.004	131.42	2044.22	1405.13	874.239	500.13	266.035	135.562	67.9246	130.82	406.454	234	123.005	60.8658	30.7882	15.5891	8.64785	131.62	634.282
132.12	1023.36	633.718	377.64	204.688	105.702	54.9149	28.6945	132.72	-55.9563	-27.2913	-16.2214	-10.7731	-7.19629	-5.17842	-3.78228	132.02	794.961	569.509	371.216	221.591	123.461	66.0605	33.9094	132.02	1739.46	1395.69	1028.15	700.151	433.733	250.39	136.231	132.42	2048.23	1408.67	876.787	501.655	266.884	135.943	68.1533	131.82	407.077	234.432	123.229	60.9889	30.8314	15.6341	8.64219	132.62	635.062
133.12	1023.84	634.187	377.944	204.831	105.791	54.9233	28.7021	133.72	-55.9636	-27.2703	-16.2112	-10.7739	-7.2019	-5.19141	-3.78003	133.02	795.594	570.145	371.66	221.866	123.587	66.1272	33.9384	133.02	1740.63	1397	1029.24	701.132	434.373	250.763	136.445	133.42	2052.12	1412.13	879.278	503.193	267.708	136.345	68.3721	132.82	407.75	234.838	123.477	61.1075	30.8886	15.6737	8.64058	133.62	635.704
134.12	1024.33	634.682	378.28	204.985	105.91	54.9516	28.6916	134.72	-55.9472	-27.2607	-16.2193	-10.7757	-7.19336	-5.21196	-3.7812	134.02	796.258	570.818	372.106	222.134	123.714	66.1971	33.9658	134.02	1741.76	1398.31	1030.41	702.099	435.033	251.176	136.644	134.42	2055.95	1415.59	881.753	504.751	268.525	136.722	68.5781	133.82	408.433	235.251	123.722	61.2222	30.9652	15.7407	8.66492	134.62	636.429
135.12	1024.82	635.194	378.595	205.127	106.003	54.9891	28.7079	135.72	-55.9332	-27.2424	-16.2336	-10.7849	-7.21118	-5.21455	-3.77886	135.02	796.829	571.42	372.607	222.412	123.871	66.2759	33.9881	135.02	1742.93	1399.56	1031.58	703.019	435.732	251.549	136.881	135.42	2059.78	1419	884.227	506.238	269.338	137.124	68.7854	134.82	409.072	235.67	123.977	61.3563	31.0495	15.794	8.69822	135.62	637.177
136.12	1025.31	635.666	378.896	205.286	106.089	55.0355	28.7409	136.72	-55.8984	-27.2297	-16.231	-10.792	-7.22461	-5.21367	-3.77974	136.02	797.448	572.092	373.098	222.726	124.017	66.3569	34.0253	136.02	1744.1	1400.84	1032.8	703.924	436.422	251.942	137.098	136.42	2063.61	1422.38	886.668	507.768	270.136	137.592	68.9951	135.82	409.786	236.099	124.212	61.4831	31.1326	15.84	8.70464	136.62	637.879
137.12	1025.86	636.158	379.194	205.433	106.153	55.0762	28.7627	137.72	-55.8493	-27.22	-16.2322	-10.7916	-7.23755	-5.21636	-3.76509	137.02	798.111	572.693	373.627	223.033	124.18	66.4431	34.0586	137.02	1745.29	1402.13	1034.07	704.849	437.042	252.379	137.34	137.42	2067.36	1425.74	889.109	509.278	270.916	138.053	69.2119	136.82	410.436	236.547	124.439	61.6074	31.2051	15.9038	8.73657	137.62	638.627
138.12	1026.36	636.617	379.52	205.572	106.23	55.1179	28.7828	138.72	-55.7994	-27.1917	-16.2216	-10.7746	-7.229	-5.2209	-3.7564	138.02	798.759	573.341	374.086	223.33	124.36	66.5525	34.108	138.02	1746.35	1403.38	1035.28	705.75	437.703	252.732	137.567	138.42	2071.08	1429.18	891.524	510.745	271.714	138.448	69.4131	137.82	411.077	236.988	124.67	61.7268	31.2783	15.9502	8.7605	138.62	639.359
139.12	1026.85	637.066	379.829	205.72	106.289	55.134	28.7823	139.72	-55.7685	-27.1614	-16.212	-10.7635	-7.22754	-5.22105	-3.7709	139.02	799.362	574	374.569	223.657	124.538	66.6318	34.1493	139.02	1747.49	1404.61	1036.46	706.678	438.36	253.087	137.796	139.42	2074.82	1432.5	893.892	512.178	272.499	138.863	69.604	138.82	411.744	237.398	124.931	61.8677	31.3599	16.0094	8.79133	139.62	640.032
140.12	1027.28	637.541	380.071	205.834	106.359	55.1516	28.7906	140.72	-55.7561	-27.1313	-16.1993	-10.7413	-7.21753	-5.22002	-3.77168	140.02	799.963	574.629	375.047	223.956	124.717	66.7312	34.1982	140.02	1748.59	1405.8	1037.67	707.617	438.97	253.472	138.024	140.42	2078.57	1435.75	896.263	513.64	273.353	139.27	69.7957	139.82	412.433	237.888	125.154	62.0124	31.423	16.0419	8.80535	140.62	640.714
141.12	1027.74	638.002	380.353	205.969	106.429	55.178	28.8031	141.72	-55.7632	-27.1135	-16.1814	-10.7327	-7.21338	-5.21582	-3.78955	141.02	800.595	575.279	375.547	224.275	124.885	66.8152	34.2315	141.02	1749.73	1406.96	1038.9	708.51	439.634	253.871	138.215	141.42	2082.22	1439.04	898.645	515.083	274.092	139.666	69.9836	140.82	413.099	238.316	125.354	62.1328	31.4713	16.0608	8.79675	141.62	641.452
142.12	1028.31	638.458	380.678	206.119	106.508	55.209	28.8052	142.72	-55.7258	-27.1035	-16.168	-10.7229	-7.20044	-5.22852	-3.7915	142.02	801.292	575.874	376.01	224.614	125.079	66.9109	34.2671	142.02	1750.76	1408.19	1040.09	709.359	440.203	254.225	138.432	142.42	2085.82	1442.31	901.005	516.543	274.868	140.052	70.1812	141.82	413.647	238.737	125.582	62.2505	31.5202	16.0799	8.78486	142.62	642.125
143.12	1028.88	638.862	380.998	206.267	106.57	55.2402	28.811	143.72	-55.6916	-27.094	-16.1483	-10.703	-7.18018	-5.22715	-3.79165	143.02	801.858	576.533	376.507	224.958	125.25	67.0218	34.3159	143.02	1751.84	1409.38	1041.31	710.238	440.763	254.585	138.661	143.42	2089.45	1445.49	903.377	518.036	275.671	140.48	70.4004	142.82	414.258	239.142	125.848	62.3771	31.5662	16.0959	8.77029	143.62	642.719
144.12	1029.43	639.34	381.247	206.386	106.632	55.2789	28.8152	144.72	-55.6414	-27.0952	-16.1299	-10.7021	-7.17468	-5.21814	-3.77466	144.02	802.399	577.188	376.99	225.288	125.414	67.1128	34.3533	144.02	1752.9	1410.54	1042.55	711.124	441.422	254.972	138.888	144.42	2093.01	1448.71	905.701	519.5	276.519	140.915	70.6077	143.82	415.003	239.603	126.115	62.4672	31.601	16.1005	8.74797	144.62	643.332
145.12	1029.91	639.809	381.447	206.501	106.691	55.2977	28.8134	145.72	-55.5882	-27.0923	-16.1359	-10.6972	-7.1803	-5.24148	-3.78989	145.02	802.879	577.696	377.459	225.56	125.561	67.221	34.4022	145.02	1753.93	1411.72	1043.75	711.993	442.03	255.363	139.086	145.42	2096.53	1451.84	908.004	520.908	277.324	141.364	70.7988	144.82	415.777	240.063	126.334	62.5819	31.6458	16.1206	8.71609	145.62	643.986
146.12	1030.42	640.255	381.664	206.63	106.742	55.3169	28.8057	146.72	-55.5325	-27.1018	-16.134	-10.6921	-7.19263	-5.23535	-3.78345	146.02	803.476	578.275	377.927	225.828	125.719	67.2811	34.4403	146.02	1754.86	1412.83	1044.92	712.792	442.651	255.736	139.275	146.42	2100.13	1454.96	910.271	522.345	278.1	141.755	71.0078	145.82	416.419	240.441	126.576	62.7179	31.7232	16.1623	8.72952	146.62	644.61
147.12	1030.94	640.76	381.962	206.786	106.812	55.3285	28.8068	147.72	-55.49	-27.1038	-16.136	-10.6843	-7.19434	-5.23706	-3.78174	147.02	804.126	578.88	378.407	226.108	125.893	67.3432	34.4812	147.02	1755.78	1413.94	1046.06	713.65	443.221	256.082	139.479	147.42	2103.65	1458.09	912.526	523.83	278.854	142.141	71.1892	146.82	417.063	240.81	126.832	62.8859	31.8108	16.1942	8.75713	147.62	645.253
148.12	1031.63	641.272	382.283	206.953	106.859	55.3426	28.8168	148.72	-55.4832	-27.1038	-16.1281	-10.6831	-7.20081	-5.25227	-3.80083	148.02	804.713	579.488	378.901	226.4	126.083	67.4409	34.5438	148.02	1756.92	1415.12	1047.17	714.479	443.788	256.459	139.677	148.42	2107.12	1461.23	914.823	525.176	279.624	142.528	71.3804	147.82	417.786	241.274	127.085	63.0293	31.8923	16.2162	8.77778	148.62	645.895
149.12	1032.24	641.749	382.56	207.103	106.9	55.3513	28.8302	149.72	-55.4949	-27.0938	-16.1257	-10.6887	-7.21362	-5.25659	-3.81274	149.02	805.344	580.092	379.406	226.691	126.271	67.5388	34.6022	149.02	1757.9	1416.26	1048.3	715.303	444.4	256.823	139.882	149.42	2110.54	1464.31	917.06	526.611	280.348	142.933	71.5767	148.82	418.513	241.745	127.337	63.1588	31.9717	16.2399	8.78713	149.62	646.576
150.12	1032.83	642.167	382.896	207.273	106.969	55.3577	28.8202	150.72	-55.5176	-27.0825	-16.1342	-10.6789	-7.22473	-5.25642	-3.81914	150.02	805.943	580.719	379.895	226.973	126.448	67.6396	34.6624	150.02	1758.94	1417.37	1049.39	716.151	444.992	257.183	140.103	150.42	2113.96	1467.28	919.356	528.012	281.133	143.298	71.8201	149.82	419.134	242.129	127.586	63.2969	32.0393	16.2735	8.80049	150.62	647.254
151.12	1033.47	642.68	383.238	207.422	107.059	55.3661	28.8186	151.72	-55.5701	-27.0889	-16.1303	-10.6704	-7.23108	-5.25105	-3.81255	151.02	806.484	581.333	380.337	227.258	126.625	67.7281	34.7184	151.02	1759.98	1418.45	1050.52	716.96	445.551	257.56	140.327	151.42	2117.31	1470.24	921.579	529.383	281.838	143.656	72.0125	150.82	419.715	242.526	127.817	63.4015	32.1095	16.2881	8.80552	151.62	647.902
152.12	1033.96	643.204	383.593	207.584	107.145	55.3824	28.8344	152.72	-55.6167	-27.0984	-16.1208	-10.6694	-7.23303	-5.24402	-3.81396	152.02	807.012	582	380.808	227.575	126.785	67.8388	34.7815	152.02	1761.02	1419.52	1051.53	717.813	446.131	257.921	140.537	152.42	2120.61	1473.2	923.84	530.789	282.554	144.034	72.1731	151.82	420.29	242.89	128.016	63.5188	32.1697	16.3115	8.80225	152.62	648.588
153.12	1034.42	643.771	383.896	207.728	107.224	55.3872	28.8423	153.72	-55.6164	-27.1133	-16.1041	-10.6722	-7.22998	-5.24614	-3.82002	153.02	807.718	582.67	381.216	227.911	126.931	67.9739	34.8576	153.02	1762	1420.59	1052.54	718.58	446.769	258.261	140.75	153.42	2123.98	1476	926.043	532.156	283.304	144.409	72.3723	152.82	420.878	243.299	128.195	63.6121	32.2124	16.325	8.80054	153.62	649.223
154.12	1034.99	644.193	384.199	207.852	107.291	55.4403	28.8445	154.72	-55.5227	-27.1411	-16.075	-10.6595	-7.23901	-5.22441	-3.81489	154.02	808.301	583.34	381.706	228.26	127.072	68.0742	34.921	154.02	1763.03	1421.6	1053.6	719.405	447.379	258.631	140.97	154.42	2127.25	1478.75	928.287	533.521	284.041	144.804	72.573	153.82	421.489	243.763	128.389	63.7081	32.273	16.3381	8.79543	154.62	649.873
155.12	1035.61	644.59	384.486	207.999	107.362	55.4479	28.8328	155.72	-55.3761	-27.1443	-16.0109	-10.633	-7.2489	-5.22781	-3.82749	155.02	808.873	583.952	382.2	228.573	127.261	68.1453	34.9882	155.02	1764.04	1422.62	1054.63	720.197	447.93	259.011	141.197	155.42	2130.5	1481.81	930.461	534.883	284.773	145.204	72.7729	154.82	422.176	244.129	128.583	63.7971	32.3618	16.3667	8.8147	155.62	650.47
156.12	1036.18	645.031	384.737	208.132	107.423	55.474	28.8479	156.72	-55.2391	-27.1311	-15.9821	-10.6347	-7.23328	-5.22683	-3.81968	156.02	809.527	584.541	382.679	228.913	127.487	68.2283	35.0505	156.02	1765.04	1423.82	1055.57	720.982	448.51	259.375	141.384	156.42	2133.73	1484.86	932.65	536.281	285.475	145.614	72.967	155.82	422.819	244.535	128.767	63.9165	32.4363	16.3993	8.83501	156.62	651.153
157.12	1036.66	645.408	385.043	208.282	107.468	55.5066	28.8703	157.72	-55.217	-27.0188	-15.9583	-10.6111	-7.23413	-5.21899	-3.83862	157.02	810.106	585.157	383.217	229.253	127.7	68.3085	35.0998	157.02	1766.02	1425.03	1056.66	721.784	449.06	259.733	141.555	157.42	2136.91	1487.84	934.794	537.632	286.168	145.974	73.1467	156.82	423.444	244.954	128.958	64.0376	32.5177	16.4331	8.87732	157.62	651.726
158.12	1037.12	645.809	385.325	208.425	107.501	55.5257	28.8698	158.72	-55.2398	-26.8984	-15.9582	-10.6188	-7.22986	-5.24861	-3.86748	158.02	810.647	585.805	383.717	229.557	127.883	68.4208	35.1582	158.02	1766.95	1426.2	1057.73	722.645	449.61	260.052	141.765	158.42	2140.01	1490.81	936.936	538.954	286.974	146.303	73.3281	157.82	424.033	245.4	129.172	64.1586	32.5876	16.4813	8.91765	158.62	652.276
159.12	1037.64	646.182	385.557	208.575	107.534	55.5478	28.8663	159.72	-55.2061	-26.8132	-15.9753	-10.6426	-7.23804	-5.25928	-3.87329	159.02	811.197	586.449	384.184	229.902	128.03	68.5068	35.19	159.02	1767.88	1427.27	1058.8	723.449	450.206	260.378	141.97	159.42	2143.16	1493.73	939.127	540.257	287.718	146.726	73.5044	158.82	424.643	245.762	129.446	64.2698	32.6702	16.526	8.95149	159.62	652.866
160.12	1038.16	646.579	385.796	208.739	107.572	55.5619	28.8707	160.72	-55.2206	-26.7512	-15.9857	-10.648	-7.22937	-5.25095	-3.87637	160.02	811.822	587.04	384.665	230.198	128.166	68.5944	35.2383	160.02	1768.78	1428.39	1059.92	724.272	450.783	260.764	142.203	160.42	2146.26	1496.53	941.27	541.589	288.439	147.103	73.7119	159.82	425.311	246.188	129.79	64.4054	32.7356	16.5699	8.98435	160.62	653.422
161.12	1038.61	646.96	386.066	208.875	107.623	55.5751	28.8694	161.72	-55.2687	-26.7478	-15.982	-10.6458	-7.24622	-5.27122	-3.88027	161.02	812.408	587.633	385.115	230.455	128.316	68.6922	35.305	161.02	1769.66	1429.4	1060.88	725.081	451.405	261.119	142.416	161.42	2149.39	1499.34	943.4	542.876	289.164	147.475	73.866	160.82	425.88	246.599	130.101	64.5156	32.8054	16.5811	8.99316	161.62	653.995
162.12	1039.11	647.292	386.316	208.994	107.644	55.6067	28.8875	162.72	-55.2776	-26.7856	-15.9973	-10.655	-7.24805	-5.2915	-3.9187	162.02	812.952	588.24	385.597	230.791	128.487	68.7655	35.3549	162.02	1770.6	1430.4	1061.91	725.832	451.989	261.461	142.609	162.42	2152.5	1502.1	945.466	544.184	289.895	147.815	74.0554	161.82	426.469	246.991	130.36	64.6271	32.8452	16.6044	8.99539	162.62	654.55
163.12	1039.59	647.64	386.559	209.121	107.683	55.6153	28.8848	163.72	-55.2369	-26.8032	-16.0146	-10.6511	-7.24963	-5.30867	-3.9063	163.02	813.427	588.853	386.075	231.088	128.684	68.854	35.3986	163.02	1771.5	1431.39	1062.9	726.653	452.571	261.804	142.8	163.42	2155.58	1504.88	947.591	545.49	290.527	148.163	74.2659	162.82	427.048	247.38	130.609	64.7267	32.8892	16.6096	9.00686	163.62	655.101
164.12	1040.05	648.002	386.833	209.228	107.73	55.6226	28.8872	164.72	-55.2456	-26.7935	-16.0096	-10.6558	-7.23633	-5.31987	-3.91401	164.02	813.973	589.385	386.536	231.392	128.886	68.944	35.4567	164.02	1772.38	1432.33	1063.89	727.45	453.103	262.171	142.994	164.42	2158.49	1507.6	949.684	546.813	291.241	148.525	74.4768	163.82	427.638	247.743	130.831	64.8276	32.938	16.6091	8.99683	164.62	655.658
165.12	1040.48	648.328	387.073	209.349	107.77	55.6308	28.9001	165.72	-55.2548	-26.772	-16.0064	-10.6788	-7.23718	-5.33567	-3.93008	165.02	814.48	589.928	386.989	231.704	129.037	69.0083	35.5096	165.02	1773.23	1433.36	1064.84	728.251	453.675	262.483	143.19	165.42	2161.47	1510.32	951.737	548.035	291.933	148.886	74.6453	164.82	428.238	248.091	131.042	64.9291	32.9909	16.6186	8.98916	165.62	656.145
166.12	1040.94	648.716	387.27	209.476	107.83	55.6604	28.9076	166.72	-55.2794	-26.761	-16.0175	-10.6933	-7.22253	-5.35183	-3.92905	166.02	814.976	590.472	387.401	231.967	129.184	69.0847	35.5463	166.02	1774.11	1434.4	1065.81	729.018	454.21	262.822	143.357	166.42	2164.46	1513.03	953.79	549.305	292.558	149.224	74.8071	165.82	428.75	248.47	131.271	65.0292	33.0257	16.6264	8.99002	166.62	656.681
167.12	1041.26	649.052	387.463	209.609	107.884	55.6824	28.9179	167.72	-55.3083	-26.7639	-16.0227	-10.6936	-7.20386	-5.35449	-3.93018	167.02	815.412	590.965	387.818	232.228	129.335	69.157	35.5513	167.02	1774.9	1435.37	1066.69	729.73	454.7	263.133	143.546	167.42	2167.35	1515.61	955.783	550.559	293.271	149.595	74.9541	166.82	429.256	248.846	131.485	65.1284	33.0799	16.6356	9.00176	167.62	657.227
168.12	1041.51	649.34	387.662	209.722	107.935	55.7117	28.9343	168.72	-55.3299	-26.7949	-16.0388	-10.7033	-7.20569	-5.36873	-3.93364	168.02	815.7	591.457	388.275	232.469	129.476	69.2146	35.568	168.02	1775.72	1436.27	1067.52	730.494	455.249	263.459	143.71	168.42	2170.22	1518.18	957.795	551.834	293.978	149.963	75.1514	167.82	429.761	249.165	131.699	65.2237	33.1453	16.6625	9.01443	168.62	657.757
169.12	1041.78	649.603	387.847	209.821	107.984	55.7241	28.9438	169.72	-55.3315	-26.8013	-16.0322	-10.7144	-7.20679	-5.36743	-3.93384	169.02	816.125	591.871	388.714	232.752	129.624	69.2925	35.5799	169.02	1776.52	1437.17	1068.42	731.248	455.77	263.773	143.887	169.42	2173.14	1520.74	959.769	553.119	294.669	150.35	75.3264	168.82	430.25	249.504	131.918	65.3448	33.1978	16.674	9.02761	169.62	658.238
170.12	1042.11	649.894	388.047	209.904	108.023	55.7423	28.957	170.72	-55.3628	-26.8013	-16.0271	-10.7043	-7.21338	-5.36206	-3.92773	170.02	816.537	592.321	389.103	233.022	129.81	69.3525	35.5868	170.02	1777.29	1437.91	1069.37	731.933	456.298	264.092	144.06	170.42	2176	1522.78	961.803	554.393	295.38	150.673	75.4868	169.82	430.771	249.843	132.112	65.4769	33.251	16.7109	9.03567	170.62	658.763
171.12	1042.46	650.283	388.28	209.999	108.062	55.7442	28.9503	171.72	-55.4232	-26.7896	-16.0077	-10.6967	-7.21423	-5.34841	-3.94199	171.02	816.941	592.653	389.551	233.26	129.97	69.4268	35.606	171.02	1778.09	1438.27	1070.29	732.349	456.819	264.411	144.231	171.42	2178.84	1524.67	963.758	555.585	295.975	150.966	75.6729	170.82	431.232	250.219	132.327	65.5994	33.3223	16.7611	9.05598	171.62	659.249
172.12	1042.84	650.677	388.48	210.079	108.07	55.7539	28.9453	172.72	-55.4685	-26.8015	-16.0115	-10.7068	-7.20825	-5.3479	-3.95483	172.02	817.305	592.991	389.928	233.508	130.096	69.496	35.6242	172.02	1778.81	1438.46	1071.24	732.523	457.296	264.72	144.423	172.42	2181.62	1526.6	965.681	556.764	296.358	151.294	75.823	171.82	431.708	250.569	132.605	65.7656	33.4282	16.8857	9.12793	172.62	659.558
173.12	1043.11	651.077	388.624	210.147	108.08	55.7715	28.9495	173.72	-55.5	-27.0964	-16.0608	-10.7239	-7.32959	-5.32813	-3.98022	173.02	817.68	593.496	390.278	233.78	130.229	69.5737	35.6444	173.02	1779.55	1438.76	1072.08	732.847	457.663	265.029	144.593	173.42	2184.43	1528.75	967.593	557.987	296.588	151.683	75.9814	172.82	432.361	251.03	133.064	66.0634	33.6857	17.1679	9.34465	173.62	660.023
174.12	1043.34	651.438	388.812	210.233	108.104	55.7698	28.9525	174.72	-55.5498	-27.5557	-16.1111	-10.7315	-7.55322	-5.41582	-3.99165	174.02	818.063	593.994	390.667	234.077	130.362	69.6478	35.6538	174.02	1780.32	1439.2	1072.41	733.335	457.932	265.355	144.776	174.42	2187.15	1531.12	969.499	559.189	296.856	152.022	76.1714	173.82	433.146	251.571	133.598	66.4406	33.992	17.4606	9.64751	174.62	660.631
175.12	1043.69	651.718	388.988	210.303	108.109	55.7849	28.9601	175.72	-55.4774	-28.1162	-16.1366	-10.734	-7.75	-5.60483	-3.99624	175.02	818.452	594.51	391.047	234.394	130.48	69.7023	35.6342	175.02	1780.94	1439.74	1072.62	733.913	458.177	265.686	144.982	175.42	2189.86	1533.45	971.411	560.37	297.208	152.344	76.3005	174.82	434.079	252.062	133.732	66.7675	34.2124	17.7457	9.87961	175.62	661.136
176.12	1044	652.106	389.083	210.403	108.189	55.798	28.9692	176.72	-54.8401	-28.5898	-16.0637	-10.6794	-7.77588	-5.68482	-3.88061	176.02	818.8	594.783	391.457	234.644	130.636	69.6503	35.499	176.02	1781.77	1440.41	1073.05	734.569	458.432	266.008	145.156	176.42	2192.7	1535.95	973.401	561.633	297.916	152.665	76.478	175.82	434.892	252.624	133.971	67.0252	34.3765	17.8452	10.0076	176.62	661.928
177.12	1045.07	653.006	388.995	210.315	108.285	55.8281	28.9866	177.72	-54.1624	-28.7834	-15.8244	-10.4189	-7.52173	-5.48286	-3.71294	177.02	819.028	594.897	391.738	234.779	130.802	69.6194	35.4493	177.02	1782.76	1441.21	1073.91	735.503	459.025	266.484	145.359	177.42	2195.82	1538.76	975.502	563.054	298.904	153.077	76.7864	176.82	435.784	253.311	134.201	67.3078	34.5627	17.9413	9.97551	177.62	663.228
178.12	1046.81	654.466	388.727	209.861	107.95	55.8588	28.9692	178.72	-53.8086	-28.6433	-15.5981	-10.0703	-7.1615	-5.11531	-3.61162	178.02	818.803	595.021	391.833	234.803	130.84	69.7833	35.4523	178.02	1782.77	1442.23	1074.83	736.53	459.804	267.004	145.576	178.42	2198.76	1541.72	977.409	564.318	299.924	153.439	77.156	177.82	436.721	253.865	134.394	67.4063	34.5767	17.9681	9.68904	178.62	663.642
179.12	1062.41	678.112	410.619	220.952	113.549	55.8191	28.883	179.72	23.8961	-28.4678	-11.6549	-7.13217	-1.37646	-1.44418	-1.7797	179.02	816.848	619.895	391.474	233.236	130.684	69.6738	36.306	179.02	1779.38	1442.09	1084.03	746.184	465.524	269.488	145.726	179.42	2250.2	1544.45	977.982	564	303.602	154.983	77.2927	178.82	437.368	254.169	137.016	70.1885	37.5931	21.3928	11.6625	179.62	758.928
180.12	1048.45	621.961	347.918	186.057	94.2273	54.6388	28.8796	180.72	-132.442	-5.05981	-14.8825	-10.0446	-13.2826	-8.52543	-5.55087	180.02	851.472	570.811	408.002	239.475	129.652	68.7655	33.3298	180.02	1831.12	1474.2	1064.43	722.734	450.365	262.501	144.052	180.42	2158.56	1581.01	994.925	570.878	295.078	150.224	78.4019	179.82	483.482	262.59	123.971	58.7327	27.429	11.0194	6.04574	180.62	598.676
181.12	926.277	577.447	337.956	180.009	91.2251	58.4833	27.8512	181.72	-24.2805	-47.8921	-15.3291	-9.04199	-4.68176	-3.38903	-2.65699	181.02	743.973	552.427	359.289	215.792	121.037	64.5617	32.8795	181.02	1716.52	1390.58	1044.42	712.881	443.267	257.155	148.164	181.42	2165.69	1500.84	950.014	547.793	291.132	148.764	75.0889	180.82	262.275	162.567	90.4071	45.6286	23.5763	12.3868	7.00327	181.62	679.453
182.12	904.004	545.23	312.955	165.181	83.1248	48.0377	25.2913	182.72	-4.91157	-7.62207	-3.43975	-3.7061	-3.43799	-2.99541	-2.54487	182.02	752.982	528.376	356.642	209.701	115.64	61.4572	31.0497	182.02	1741.29	1394.57	1025.57	696.458	432.504	250.771	140.728	182.42	2146.32	1507.01	947.516	541.721	285.098	145.533	74.3838	181.82	288.809	167.372	87.7639	43.5683	22.0511	11.1823	6.13481	182.62	681.207
183.12	829.125	497.871	285.01	149.736	74.8828	46.0738	23.1707	183.72	-0.189209	-1.21973	-1.31494	-2.65771	-2.99255	-2.85144	-2.42871	183.02	715.499	499.179	337.923	197.797	108.813	57.853	29.1361	183.02	1703.98	1362.28	999.62	678.105	420.91	243.801	138.617	183.42	2111.77	1483.42	929.515	530.124	278.637	142.131	72.6321	182.82	274.804	158.88	83.4415	41.3375	20.993	10.702	5.85017	183.62	670.492
184.12	756.08	453.589	259.638	135.887	67.572	41.6724	20.9189	184.72	0.923438	0.249756	-0.910498	-2.45981	-2.86633	-2.79539	-2.40371	184.02	675.772	471.69	318.803	186.384	102.439	54.3857	27.3739	184.02	1660.62	1327.59	973.795	660.243	409.557	237.024	134.651	184.42	2077.11	1456.88	911.125	518.727	272.455	138.811	70.9255	183.82	263.555	152.737	80.4232	39.9088	20.3496	10.3625	5.6448	184.62	657.269
185.12	690.715	414.607	237.338	123.654	61.2676	37.4968	18.7466	185.72	1.01172	0.426514	-0.855225	-2.35474	-2.82239	-2.69397	-2.34009	185.02	638.89	446.71	301.183	175.955	96.6552	51.2367	25.792	185.02	1617.6	1293.53	948.823	642.97	398.532	230.494	130.89	185.42	2044.52	1431.34	893.78	508.028	266.492	135.672	69.2373	184.82	254.891	148.097	78.0427	38.7517	19.7921	10.1377	5.48669	185.62	643.662
186.12	633.755	380.719	218.109	113.151	55.895	33.824	16.9014	186.72	0.749707	0.376709	-0.892773	-2.34272	-2.80212	-2.70271	-2.38555	186.02	605.464	424.221	285.129	166.587	91.4341	48.4298	24.3549	186.02	1576.34	1260.94	924.981	626.443	388.071	224.284	127.16	186.42	2014.23	1407.44	877.495	497.973	261.016	132.793	67.605	185.82	247.988	144.35	76.2237	37.8528	19.316	9.9625	5.36482	186.62	630.268
187.12	584.247	351.321	201.37	103.953	51.1987	30.6386	15.3374	187.72	0.55752	0.16626	-1.00991	-2.37026	-2.7804	-2.66506	-2.35679	187.02	575.483	403.983	270.623	158.059	86.7174	45.8845	23.1103	187.02	1537.05	1229.9	902.273	610.824	378.128	218.439	123.587	187.42	1986.06	1385.22	862.331	488.62	255.951	130.166	66.137	186.82	242.129	141.068	74.57	37.0619	18.9468	9.72612	5.26536	187.62	617.08
188.12	541.391	325.831	186.893	96.1098	47.179	27.8503	13.9653	188.72	0.272754	0.113525	-1.06035	-2.37261	-2.76038	-2.63787	-2.32344	188.02	548.436	385.633	257.74	150.364	82.3911	43.5938	21.9524	188.02	1499.61	1200.4	880.628	595.852	368.643	212.779	120.364	188.42	1959.71	1364.45	848.22	479.925	251.17	127.576	64.8547	187.82	236.951	138.229	73.0873	36.3129	18.5998	9.54473	5.12473	188.62	604.458
189.12	503.983	303.584	174.218	89.2257	43.6147	25.4958	12.8332	189.72	0.098877	-0.0712891	-1.12305	-2.40283	-2.7417	-2.63159	-2.35132	189.02	524.084	369.074	245.914	143.472	78.5401	41.5475	20.8793	189.02	1464.07	1172.15	859.906	581.489	359.566	207.386	117.19	189.42	1934.88	1345.04	834.931	471.715	246.696	125.246	63.5896	188.82	232.329	135.656	71.8044	35.685	18.3144	9.43472	5.07439	189.62	592.199
190.12	471.319	284.21	163.158	83.1901	40.5039	23.5055	11.8499	190.72	-0.0604491	-0.105469	-1.16685	-2.35972	-2.71667	-2.58347	-2.34219	190.02	502.027	354.067	235.256	137.184	75.0318	39.6954	19.9881	190.02	1430.12	1145.24	840.008	567.705	350.752	202.222	114.197	190.42	1911.33	1326.61	822.336	463.928	242.461	123.109	62.3984	189.82	228.062	133.221	70.515	35.1068	17.9933	9.31709	4.96694	190.62	580.292
191.12	442.62	267.116	153.441	77.942	37.8503	21.7567	10.988	191.72	-0.216015	-0.184326	-1.17705	-2.3355	-2.72253	-2.55144	-2.31587	191.02	482.067	340.405	225.613	131.466	71.8405	37.9508	19.1182	191.02	1397.64	1119.48	820.97	554.476	342.382	197.289	111.267	191.42	1889.01	1309.19	810.375	456.514	238.429	120.988	61.2971	190.82	224.008	130.972	69.2818	34.4881	17.7255	9.16001	4.95112	191.62	568.668
192.12	417.403	252.146	144.993	73.3193	35.5298	20.1473	10.2029	192.72	-0.341992	-0.277832	-1.15483	-2.34233	-2.69946	-2.54253	-2.26436	192.02	463.888	327.872	216.768	126.278	68.9761	36.3827	18.3561	192.02	1366.55	1094.77	802.634	541.728	334.277	192.512	108.51	192.42	1867.8	1292.73	798.993	449.565	234.637	119.014	60.165	191.82	220.309	128.82	68.2394	33.932	17.4406	9.00679	4.86733	192.62	557.461
193.12	395.129	238.932	137.432	69.2988	33.4873	18.8191	9.54849	193.72	-0.439795	-0.301025	-1.15225	-2.31069	-2.6532	-2.56179	-2.22666	193.02	447.315	316.421	208.827	121.559	66.3655	34.9263	17.6106	193.02	1336.77	1071.03	785.028	529.493	326.531	187.923	105.843	193.42	1847.5	1276.99	788.328	443.002	230.982	117.143	59.1858	192.82	216.788	126.891	67.2418	33.4018	17.2052	8.88164	4.78525	193.62	546.666
194.12	375.402	227.253	130.804	65.763	31.6372	17.6566	9.01484	194.72	-0.497949	-0.289795	-1.24155	-2.26426	-2.60938	-2.57725	-2.24062	194.02	432.048	305.948	201.382	117.204	63.9189	33.59	16.9513	194.02	1308.14	1048.32	768.083	517.774	319.12	183.53	103.208	194.42	1828.04	1261.92	778.053	436.712	227.506	115.332	58.209	193.82	213.499	124.986	66.246	32.9338	16.9271	8.76504	4.7127	194.62	536.183
195.12	357.811	216.848	124.897	62.6004	30.0923	16.6834	8.56143	195.72	-0.549414	-0.319336	-1.23037	-2.28921	-2.6106	-2.53359	-2.25767	195.02	418.073	296.363	194.628	113.211	61.6908	32.423	16.3766	195.02	1280.74	1026.43	751.853	506.534	311.938	179.287	100.75	195.42	1809.44	1247.55	768.273	430.715	224.277	113.596	57.3215	194.82	210.377	123.157	65.3043	32.4725	16.6975	8.60444	4.64211	195.62	526.004
196.12	341.947	207.568	119.59	59.8237	28.6655	15.7833	8.11221	196.72	-0.549951	-0.385742	-1.1959	-2.33335	-2.62268	-2.47703	-2.23159	196.02	405.234	287.509	188.498	109.557	59.685	31.392	15.7959	196.02	1254.36	1005.42	736.193	495.713	305.053	175.272	98.4279	196.42	1791.49	1233.79	758.918	424.956	221.146	111.989	56.5225	195.82	207.338	121.484	64.3484	32.0084	16.522	8.48325	4.59724	196.62	516.125
197.12	327.833	199.147	114.913	57.2928	27.4907	14.988	7.73096	197.72	-0.597461	-0.410889	-1.2646	-2.31343	-2.60632	-2.48201	-2.22051	197.02	393.422	279.301	182.816	106.194	57.7948	30.456	15.3467	197.02	1228.98	985.149	721.128	485.348	298.399	171.353	96.2061	197.42	1774.14	1220.56	749.81	419.442	218.133	110.46	55.7007	196.82	204.524	119.851	63.5064	31.585	16.3204	8.37168	4.54133	197.62	506.445
198.12	315.019	191.664	110.62	55.068	26.3857	14.3012	7.38691	198.72	-0.637158	-0.422119	-1.32329	-2.30205	-2.58191	-2.46892	-2.23726	198.02	382.407	271.749	177.539	103.127	56.1237	29.5504	14.8516	198.02	1204.56	965.622	706.584	475.258	292.031	167.607	93.9925	198.42	1757.4	1207.82	741.14	414.086	215.293	108.934	54.8933	197.82	201.89	118.322	62.7748	31.1896	16.0829	8.27398	4.46689	198.62	497.091
199.12	303.479	184.894	106.754	53.0412	25.3186	13.7618	7.14712	199.72	-0.683252	-0.45874	-1.30527	-2.30479	-2.57349	-2.46958	-2.23696	199.02	372.233	264.766	172.693	100.283	54.5639	28.6702	14.4032	199.02	1181.02	946.769	692.571	465.544	285.96	164.046	91.9101	199.42	1741.23	1195.56	732.798	408.983	212.504	107.498	54.1406	198.82	199.312	116.907	61.9764	30.8031	15.8665	8.18355	4.38748	199.62	488.096
200.12	292.931	178.751	103.255	51.2312	24.3989	13.2385	6.88535	200.72	-0.67373	-0.546631	-1.29014	-2.31772	-2.54443	-2.45347	-2.18691	200.02	362.766	258.24	168.186	97.6804	53.0958	27.896	14.0408	200.02	1158.36	928.64	679.004	456.185	280.022	160.56	89.8845	200.42	1725.57	1183.63	724.742	404.13	209.925	106.181	53.407	199.82	196.84	115.463	61.2386	30.4559	15.6312	8.11997	4.30598	200.62	479.305
201.12	283.312	173.082	100.071	49.5526	23.6047	12.7081	6.61636	201.72	-0.673388	-0.474854	-1.26631	-2.30195	-2.53149	-2.44307	-2.15874	201.02	353.963	252.168	164.102	95.2222	51.7465	27.2167	13.6604	201.02	1136.48	911.035	665.949	447.211	274.301	157.195	87.9845	201.42	1710.34	1172.13	716.985	399.488	207.382	104.896	52.7761	200.82	194.481	114.075	60.5398	30.0821	15.4868	8.04404	4.28438	201.62	470.773
202.12	274.52	167.892	97.1969	48.0697	22.9004	12.237	6.40513	202.72	-0.748877	-0.498047	-1.29263	-2.29043	-2.53369	-2.44326	-2.17026	202.02	345.717	246.478	160.244	92.9573	50.5432	26.5763	13.3409	202.02	1115.34	894.019	653.353	438.5	268.813	153.95	86.0876	202.42	1695.57	1161.03	709.524	394.913	204.894	103.614	52.1501	201.82	192.194	112.745	59.8676	29.717	15.3316	7.95156	4.27153	202.62	462.5
203.12	266.433	163.191	94.522	46.7094	22.2876	11.8758	6.22051	203.72	-0.777392	-0.494141	-1.3127	-2.3188	-2.56641	-2.46235	-2.21025	203.02	338.072	241.224	156.622	90.9007	49.4423	25.9751	13.047	203.02	1094.96	877.647	641.175	430.092	263.506	150.93	84.2679	203.42	1681.18	1150.2	702.234	390.557	202.565	102.433	51.5491	202.82	190.014	111.506	59.1762	29.4553	15.1475	7.84634	4.2376	203.62	454.385
204.12	258.932	158.85	92.0784	45.4249	21.6655	11.5705	6.03257	204.72	-0.750537	-0.547119	-1.34443	-2.321	-2.59583	-2.46565	-2.20317	204.02	330.857	236.22	153.279	88.9339	48.3798	25.4655	12.7978	204.02	1075.26	861.852	629.423	421.935	258.401	147.875	82.581	204.42	1667.23	1139.75	695.192	386.321	200.28	101.27	50.9668	203.82	187.884	110.298	58.4931	29.0651	14.9495	7.75503	4.16728	204.62	446.536
205.12	252.049	154.843	89.7371	44.2654	21.0674	11.261	5.87549	205.72	-0.710303	-0.572998	-1.33901	-2.31216	-2.57288	-2.45901	-2.17881	205.02	324.05	231.613	150.159	87.1452	47.451	24.9658	12.5758	205.02	1056.18	846.499	617.989	414.087	253.452	145.007	80.9407	205.42	1653.57	1129.6	688.383	382.213	198.045	100.157	50.3674	204.82	185.848	109.088	57.9132	28.7445	14.7978	7.69316	4.10178	205.62	438.895
206.12	245.667	151.145	87.6194	43.1714	20.5491	10.9575	5.75635	206.72	-0.765283	-0.535156	-1.31382	-2.27573	-2.54211	-2.4614	-2.15981	206.02	317.7	227.279	147.224	85.4156	46.6007	24.4716	12.3244	206.02	1037.72	831.696	606.946	406.471	248.686	142.222	79.2711	206.42	1640.16	1119.74	681.719	378.245	195.914	99.1043	49.7905	205.82	183.928	107.977	57.3177	28.4483	14.6715	7.65098	4.04768	206.62	431.455
207.12	239.7	147.656	85.6325	42.1716	20.1079	10.687	5.62852	207.72	-0.765332	-0.57666	-1.28936	-2.26909	-2.51514	-2.45879	-2.17988	207.02	311.696	223.151	144.466	83.8783	45.7069	24.0261	12.1137	207.02	1019.89	817.364	596.333	399.123	244.066	139.5	77.731	207.42	1627.16	1110.11	675.232	374.348	193.839	98.0337	49.2585	206.82	182.035	106.885	56.6909	28.1711	14.5339	7.59814	4.01758	207.62	424.283
208.12	234.109	144.372	83.7767	41.2428	19.6455	10.4366	5.53506	208.72	-0.763818	-0.617188	-1.29917	-2.2728	-2.52966	-2.47385	-2.22695	208.02	305.992	219.297	141.898	82.399	44.8881	23.6067	11.9008	208.02	1002.65	803.476	586.071	392.036	239.623	136.914	76.2335	208.42	1614.44	1100.67	668.876	370.556	191.813	96.9583	48.668	207.82	180.21	105.816	56.1519	27.9165	14.3572	7.51538	3.9519	208.62	417.3
209.12	228.842	141.338	82.0791	40.3481	19.2764	10.1882	5.45005	209.72	-0.799463	-0.617432	-1.32725	-2.29746	-2.55493	-2.46958	-2.2333	209.02	300.637	215.678	139.533	81.0346	44.1988	23.2324	11.7375	209.02	985.912	790.027	576.062	385.194	235.293	134.416	74.7977	209.42	1602.07	1091.45	662.717	366.924	189.866	95.9202	48.1582	208.82	178.444	104.768	55.5947	27.6584	14.232	7.42373	3.90508	209.62	410.381
210.12	223.948	138.428	80.4469	39.593	18.8877	10.0215	5.35059	210.72	-0.812988	-0.612305	-1.3457	-2.30615	-2.55981	-2.45776	-2.24072	210.02	295.552	212.168	137.254	79.76	43.5259	22.9154	11.5807	210.02	969.665	776.999	566.386	378.551	231.12	131.976	73.4009	210.42	1589.9	1082.47	656.744	363.382	187.93	94.922	47.6499	209.82	176.693	103.748	55.0994	27.4209	14.1069	7.33496	3.87866	210.62	403.687
211.12	219.302	135.79	78.9532	38.797	18.5181	9.81504	5.23052	211.72	-0.799121	-0.619141	-1.38643	-2.30586	-2.55762	-2.45674	-2.22173	211.02	290.648	208.882	135.114	78.5233	42.8917	22.5992	11.4309	211.02	953.93	764.393	557.03	372.083	227.097	129.636	72.0488	211.42	1578	1073.72	650.883	359.877	186.101	93.9923	47.2258	210.82	174.996	102.82	54.5991	27.1521	13.9679	7.27002	3.86853	211.62	397.188
212.12	214.978	133.276	77.4682	38.074	18.1311	9.65762	5.1645	212.72	-0.79541	-0.611084	-1.41479	-2.3147	-2.54517	-2.45313	-2.22803	212.02	285.999	205.737	133.069	77.3641	42.3286	22.2245	11.2686	212.02	938.678	752.112	547.94	365.897	223.211	127.395	70.7113	212.42	1566.32	1065.14	645.239	356.492	184.313	93.0549	46.7466	211.82	173.438	101.935	54.1462	26.9086	13.9017	7.21377	3.86431	212.62	390.878
213.12	210.83	130.817	76.0723	37.3931	17.8611	9.49204	5.08867	213.72	-0.829785	-0.602783	-1.40679	-2.32769	-2.54016	-2.44622	-2.21577	213.02	281.609	202.795	131.148	76.3232	41.74	21.9553	11.129	213.02	923.846	740.237	539.083	359.827	219.414	125.228	69.4468	213.42	1554.87	1056.78	639.663	353.173	182.527	92.1893	46.2593	212.82	171.915	101.072	53.6955	26.7084	13.8016	7.17095	3.87168	213.62	384.689
214.12	206.899	128.503	74.8591	36.7888	17.5605	9.30786	5.01831	214.72	-0.861084	-0.604004	-1.40576	-2.31201	-2.54028	-2.41968	-2.20483	214.02	277.433	199.95	129.326	75.3374	41.2034	21.7133	11.0275	214.02	909.467	728.727	530.565	354.024	215.773	123.064	68.2112	214.42	1543.69	1048.53	634.217	349.974	180.802	91.2567	45.8413	213.82	170.39	100.177	53.2357	26.5053	13.6975	7.11675	3.87083	214.62	378.725
215.12	203.157	126.322	73.6096	36.1549	17.2681	9.17168	4.93643	215.72	-0.85293	-0.597656	-1.37046	-2.30454	-2.52734	-2.41514	-2.20327	215.02	273.441	197.254	127.626	74.3986	40.698	21.4292	10.9205	215.02	895.455	717.575	522.32	348.364	212.252	121.025	67.0803	215.42	1532.7	1040.48	628.87	346.832	179.106	90.4045	45.4294	214.82	168.871	99.3494	52.8065	26.296	13.5777	7.06758	3.86184	215.62	372.881
216.12	199.589	124.202	72.3896	35.5196	16.9705	9.02422	4.84292	216.72	-0.876807	-0.60791	-1.38589	-2.30386	-2.54199	-2.4335	-2.21128	216.02	269.587	194.672	126.028	73.5297	40.2527	21.1991	10.8149	216.02	881.876	706.687	514.32	342.874	208.824	119.055	65.9626	216.42	1521.86	1032.58	623.63	343.768	177.462	89.581	44.9717	215.82	167.461	98.5308	52.4251	26.0884	13.4512	7.02744	3.85188	216.62	367.174
217.12	196.186	122.211	71.2494	34.9851	16.6995	8.88237	4.76602	217.72	-0.879004	-0.646973	-1.3981	-2.30776	-2.53149	-2.43887	-2.20493	217.02	265.816	192.194	124.411	72.6259	39.8057	20.9659	10.6975	217.02	868.705	696.167	506.544	337.552	205.515	117.16	64.8932	217.42	1511.23	1024.86	618.515	340.748	175.864	88.7292	44.5522	216.82	166.062	97.6912	52.0414	25.8351	13.345	6.98286	3.83816	217.62	361.652
218.12	192.911	120.325	70.1869	34.4724	16.4905	8.74839	4.71245	218.72	-0.87417	-0.660156	-1.40684	-2.30308	-2.51343	-2.4437	-2.21816	218.02	262.25	189.834	122.909	71.7304	39.3235	20.7381	10.5671	218.02	855.9	685.948	499.008	332.427	202.339	115.297	63.8808	218.42	1500.84	1017.23	613.548	337.772	174.293	87.9348	44.1211	217.82	164.765	96.8499	51.5826	25.6366	13.24	6.92915	3.79226	218.62	356.222
219.12	189.817	118.528	69.1347	33.9731	16.2241	8.64072	4.67022	219.72	-0.853955	-0.682861	-1.4124	-2.30864	-2.52991	-2.45134	-2.21724	219.02	258.829	187.522	121.482	70.9635	38.9303	20.5075	10.4321	219.02	843.422	675.973	491.727	327.464	199.218	113.501	62.7827	219.42	1490.61	1009.76	608.651	334.899	172.787	87.1878	43.7791	218.82	163.384	96.137	51.1605	25.4623	13.1653	6.87983	3.74661	219.62	350.886
220.12	186.823	116.744	68.1067	33.4478	15.9653	8.52935	4.61245	220.72	-0.814551	-0.666992	-1.40249	-2.27139	-2.5061	-2.42886	-2.19126	220.02	255.5	185.315	120.123	70.2057	38.5604	20.2867	10.3057	220.02	831.358	666.359	484.583	322.608	196.221	111.787	61.8345	220.42	1480.61	1002.47	603.9	332.074	171.252	86.4326	43.3887	219.82	162.046	95.3806	50.7428	25.2804	13.0757	6.81304	3.69822	220.62	345.702
221.12	183.936	115.053	67.1088	32.9597	15.7358	8.41304	4.53818	221.72	-0.805664	-0.664795	-1.36353	-2.23218	-2.48486	-2.40332	-2.1853	221.02	252.302	183.197	118.806	69.5002	38.217	20.1378	10.2506	221.02	819.634	656.931	477.654	317.909	193.323	110.098	60.8953	221.42	1470.73	995.322	599.201	329.296	169.804	85.7007	43	220.82	160.805	94.6309	50.3375	25.058	12.9727	6.7624	3.63137	221.62	340.683
222.12	181.185	113.403	66.1776	32.5643	15.5376	8.29502	4.46978	222.72	-0.815967	-0.642334	-1.37495	-2.22578	-2.49231	-2.41218	-2.20049	222.02	249.274	181.246	117.577	68.8696	37.8641	19.9986	10.1914	222.02	808.195	647.84	470.983	313.385	190.559	108.456	59.9684	222.42	1460.97	988.252	594.579	326.622	168.342	85.0015	42.6174	221.82	159.568	93.8516	49.9535	24.8519	12.8467	6.6916	3.57864	222.62	335.755
223.12	178.551	111.841	65.275	32.1125	15.356	8.18296	4.42925	223.72	-0.811377	-0.66333	-1.38931	-2.21987	-2.50574	-2.40725	-2.19248	223.02	246.347	179.264	116.409	68.2607	37.5691	19.848	10.1146	223.02	797.076	638.917	464.456	308.951	187.808	106.894	59.0343	223.42	1451.38	981.35	590.029	323.961	166.945	84.2706	42.2463	222.82	158.344	93.1587	49.5741	24.6674	12.7369	6.62285	3.52769	223.62	330.964
224.12	175.947	110.322	64.4068	31.6956	15.2092	8.09824	4.4085	224.72	-0.815478	-0.67627	-1.40107	-2.23066	-2.49878	-2.404	-2.20024	224.02	243.508	177.458	115.266	67.6418	37.2454	19.7256	10.0667	224.02	786.221	630.272	458.066	304.632	185.092	105.333	58.1782	224.42	1441.96	974.466	585.532	321.373	165.573	83.5354	41.9116	223.82	157.136	92.4292	49.1712	24.4752	12.6281	6.54805	3.50869	224.62	326.255
225.12	173.527	108.858	63.5881	31.2906	15.0703	8.01528	4.38472	225.72	-0.840918	-0.682861	-1.41226	-2.22524	-2.51196	-2.41177	-2.21128	225.02	240.733	175.663	114.149	67.0183	36.9502	19.5952	9.9825	225.02	775.671	621.915	451.888	300.412	182.5	103.838	57.35	225.42	1432.72	967.734	581.18	318.816	164.213	82.8636	41.562	224.82	156.006	91.7175	48.783	24.2876	12.5398	6.48462	3.47974	225.62	321.723
226.12	171.099	107.455	62.7916	30.8678	14.9019	7.93877	4.35806	226.72	-0.84043	-0.69458	-1.41128	-2.21963	-2.51123	-2.40176	-2.19517	226.02	238.127	173.913	113.121	66.4937	36.6911	19.4369	9.90386	226.02	765.367	613.734	445.869	296.348	180.002	102.387	56.561	226.42	1423.63	961.147	576.919	316.302	162.827	82.1836	41.2239	225.82	154.847	91.0735	48.4311	24.1232	12.4663	6.43096	3.43528	226.62	317.322
227.12	168.807	106.097	61.9534	30.4412	14.6912	7.86763	4.31846	227.72	-0.845947	-0.66333	-1.41016	-2.20532	-2.50269	-2.39429	-2.19775	227.02	235.52	172.289	112.059	65.9792	36.3965	19.3166	9.86702	227.02	755.339	605.758	440.042	292.475	177.567	101.004	55.7801	227.42	1414.63	954.664	572.701	313.859	161.559	81.5629	40.9102	226.82	153.787	90.469	48.0718	23.9539	12.3586	6.39282	3.40771	227.62	313.023
228.12	166.606	104.756	61.2324	30.1274	14.533	7.80347	4.25879	228.72	-0.849854	-0.671631	-1.42944	-2.20996	-2.5061	-2.40527	-2.19165	228.02	233.044	170.627	111.073	65.4976	36.1328	19.2158	9.81389	228.02	745.599	598.019	434.386	288.635	175.249	99.6541	55.0186	228.42	1405.77	948.293	568.571	311.434	160.307	80.9021	40.6096	227.82	152.667	89.8181	47.748	23.7837	12.2722	6.3689	3.38477	228.62	308.765
229.12	164.413	103.454	60.4844	29.7576	14.3628	7.71929	4.20034	229.72	-0.840234	-0.678223	-1.43589	-2.21152	-2.50037	-2.4094	-2.1852	229.02	230.574	169.054	110.206	64.9595	35.9206	19.096	9.75408	229.02	736.136	590.495	428.93	284.889	172.981	98.3518	54.2771	229.42	1397.07	942.003	564.461	309.065	159.149	80.2593	40.3037	228.82	151.616	89.1694	47.4315	23.6144	12.1957	6.34429	3.36069	229.62	304.632
230.12	162.326	102.194	59.7508	29.4167	14.188	7.64673	4.16504	230.72	-0.870947	-0.692871	-1.44082	-2.22476	-2.47424	-2.40603	-2.18833	230.02	228.232	167.522	109.285	64.4707	35.707	18.9536	9.71045	230.02	726.894	583.196	423.506	281.289	170.741	97.0842	53.5116	230.42	1388.48	935.784	560.488	306.781	157.921	79.6416	39.9688	229.82	150.537	88.5601	47.1519	23.4656	12.1201	6.31738	3.34058	230.62	300.554
231.12	160.334	100.954	59.0725	29.108	14.0227	7.56709	4.12778	231.72	-0.867969	-0.701172	-1.44722	-2.22944	-2.45227	-2.3885	-2.18047	231.02	225.922	166.052	108.414	64.0126	35.4562	18.8415	9.68765	231.02	717.938	576.103	418.333	277.817	168.569	95.8253	52.8107	231.42	1379.96	929.673	556.519	304.578	156.676	79.0628	39.6597	230.82	149.519	87.9788	46.8223	23.2856	12.0579	6.28662	3.33887	231.62	296.592
232.12	158.348	99.782	58.4224	28.7788	13.8726	7.48857	4.09634	232.72	-0.872559	-0.700684	-1.43726	-2.23901	-2.4375	-2.39722	-2.17993	232.02	223.671	164.607	107.574	63.6134	35.2408	18.7351	9.64224	232.02	709.165	569.15	413.266	274.368	166.524	94.6264	52.1832	232.42	1371.59	923.676	552.628	302.3	155.49	78.4	39.3936	231.82	148.527	87.3999	46.5009	23.1313	11.9678	6.23281	3.30742	232.62	292.733
233.12	156.421	98.6207	57.7586	28.4691	13.7402	7.40649	4.06177	233.72	-0.906348	-0.679932	-1.42642	-2.24453	-2.44641	-2.38992	-2.2042	233.02	221.54	163.227	106.728	63.1876	35.0753	18.6423	9.60098	233.02	700.617	562.315	408.279	271.016	164.51	93.4862	51.5086	233.42	1363.34	917.737	548.813	300.067	154.305	77.8053	39.0667	232.82	147.519	86.8464	46.2191	22.9605	11.8955	6.19014	3.26638	233.62	288.967
234.12	154.579	97.5119	57.1169	28.14	13.593	7.3481	4.01792	234.72	-0.914649	-0.704102	-1.43618	-2.2477	-2.45203	-2.37917	-2.20127	234.02	219.409	161.861	105.968	62.7845	34.9096	18.554	9.5543	234.02	692.238	555.699	403.452	267.815	162.453	92.3514	50.87	234.42	1355.2	911.897	545.05	297.853	153.142	77.2446	38.7515	233.82	146.539	86.2908	45.8902	22.8113	11.8138	6.13022	3.24324	234.62	285.267
235.12	152.778	96.4282	56.4761	27.7793	13.4558	7.29204	3.98892	235.72	-0.912402	-0.704102	-1.42085	-2.23237	-2.44629	-2.37471	-2.20854	235.02	217.308	160.557	105.177	62.3786	34.724	18.4509	9.51113	235.02	684.116	549.186	398.77	264.64	160.533	91.1904	50.214	235.42	1347.16	906.158	541.329	295.767	152.025	76.6737	38.4573	234.82	145.592	85.7239	45.5813	22.6611	11.7256	6.08789	3.20581	235.62	281.668
236.12	150.967	95.3581	55.8295	27.4988	13.3042	7.21509	3.93848	236.72	-0.932813	-0.724121	-1.42974	-2.23809	-2.45459	-2.38359	-2.19453	236.02	215.289	159.333	104.454	62.0115	34.5141	18.3606	9.45867	236.02	676.154	542.948	394.206	261.627	158.66	90.1061	49.6208	236.42	1339.24	900.47	537.712	293.669	150.971	76.181	38.1812	235.82	144.644	85.1519	45.3279	22.5317	11.6377	6.05615	3.18677	236.62	278.176
237.12	149.203	94.3418	55.2051	27.2472	13.2095	7.14849	3.88809	237.72	-0.935742	-0.738525	-1.42974	-2.22954	-2.46582	-2.37676	-2.20259	237.02	213.34	158.048	103.705	61.6246	34.3178	18.2604	9.38743	237.02	668.408	536.883	389.74	258.642	156.894	89.0887	49.0458	237.42	1331.47	894.858	534.142	291.576	149.873	75.643	37.9116	236.82	143.766	84.6323	45.0898	22.4063	11.5864	6.04907	3.19751	237.62	274.708
238.12	147.533	93.3021	54.6099	26.9574	13.0911	7.0686	3.85815	238.72	-0.9125	-0.728516	-1.44004	-2.23203	-2.4552	-2.38474	-2.20034	238.02	211.43	156.852	103.026	61.2489	34.1236	18.1862	9.34414	238.02	660.853	530.892	385.453	255.74	155.094	88.1064	48.4616	238.42	1323.71	889.398	530.575	289.559	148.82	75.1124	37.6501	237.82	142.821	84.1304	44.7688	22.2617	11.5247	6.04297	3.18628	238.62	271.316
239.12	145.884	92.3128	54.0478	26.7189	12.9841	7.01509	3.80088	239.72	-0.893652	-0.70752	-1.44619	-2.23477	-2.46008	-2.37136	-2.18613	239.02	209.55	155.662	102.375	60.9115	33.9386	18.123	9.32046	239.02	653.529	525.108	381.264	252.91	153.36	87.1534	47.8825	239.42	1316.14	883.93	527.085	287.52	147.832	74.5945	37.4006	238.82	141.957	83.6516	44.5136	22.1474	11.4864	6.04399	3.19077	239.62	268.029
240.12	144.328	91.3574	53.5007	26.457	12.8743	6.95127	3.77056	240.72	-0.882813	-0.689453	-1.44067	-2.23267	-2.45825	-2.36621	-2.18481	240.02	207.736	154.501	101.688	60.5826	33.7865	18.065	9.31162	240.02	646.296	519.433	377.146	250.191	151.698	86.2227	47.3528	240.42	1308.64	878.579	523.642	285.553	146.795	74.0034	37.1484	239.82	141.081	83.1011	44.2724	21.988	11.4336	6.0209	3.17729	240.62	264.839
241.12	142.77	90.3858	52.9567	26.1787	12.7451	6.89722	3.76465	241.72	-0.906738	-0.678223	-1.45288	-2.23291	-2.48315	-2.35815	-2.19287	241.02	205.944	153.397	101.081	60.2709	33.6573	17.9938	9.29238	241.02	639.24	513.915	373.107	247.499	150.118	85.2964	46.8484	241.42	1301.14	873.248	520.259	283.658	145.788	73.498	36.8984	240.82	140.231	82.6208	44.0028	21.8722	11.375	5.97344	3.15598	241.62	261.678
242.12	141.234	89.4441	52.4357	25.9389	12.6064	6.84775	3.75225	242.72	-0.912402	-0.704346	-1.45039	-2.23237	-2.47754	-2.35859	-2.19243	242.02	204.194	152.336	100.446	59.9415	33.5258	17.9295	9.26628	242.02	632.398	508.532	369.154	244.922	148.561	84.351	46.387	242.42	1293.82	868.039	516.894	281.714	144.757	72.9952	36.6401	241.82	139.308	82.1194	43.7275	21.7307	11.2937	5.90991	3.14355	242.62	258.605
243.12	139.768	88.5315	51.8586	25.7095	12.4724	6.78574	3.74346	243.72	-0.908545	-0.722412	-1.44937	-2.22134	-2.48315	-2.34609	-2.20151	243.02	202.526	151.3	99.7905	59.6289	33.3709	17.8647	9.23445	243.02	625.702	503.21	365.377	242.342	146.983	83.4692	45.8718	243.42	1286.53	862.856	513.587	279.81	143.73	72.4773	36.3901	242.82	138.494	81.616	43.4609	21.6211	11.2156	5.86987	3.11768	243.62	255.638
244.12	138.273	87.6455	51.3635	25.4402	12.355	6.72705	3.7168	244.72	-0.917041	-0.734863	-1.43721	-2.21235	-2.47412	-2.33662	-2.20024	244.02	200.88	150.268	99.1971	59.3104	33.2258	17.7908	9.19255	244.02	619.149	498.098	361.672	239.889	145.492	82.6104	45.4171	244.42	1279.42	857.72	510.378	277.943	142.715	71.9543	36.137	243.82	137.66	81.1174	43.1938	21.4617	11.1387	5.81812	3.0752	244.62	252.692
245.12	136.907	86.7932	50.9021	25.1909	12.2615	6.65869	3.70117	245.72	-0.910107	-0.761475	-1.43291	-2.21611	-2.46094	-2.32085	-2.18501	245.02	199.24	149.262	98.6348	59.0411	33.1022	17.7168	9.13665	245.02	612.709	493.086	358.067	237.429	144.033	81.8065	44.9314	245.42	1272.34	852.698	507.157	276.1	141.808	71.4887	35.8965	244.82	136.841	80.7092	42.9455	21.3212	11.0464	5.7625	3.03635	245.62	249.785
246.12	135.526	85.9612	50.3669	24.9724	12.1423	6.6084	3.66284	246.72	-0.917773	-0.762939	-1.41377	-2.20918	-2.43994	-2.31904	-2.18096	246.02	197.67	148.272	98.0811	58.7651	32.9949	17.6532	9.1042	246.02	606.456	488.206	354.448	235.057	142.604	80.9761	44.4606	246.42	1265.36	847.679	503.992	274.278	140.895	71.0551	35.6501	245.82	136.037	80.2288	42.7076	21.1993	10.9834	5.74092	3.00637	246.62	246.976
247.12	134.151	85.1081	49.8969	24.7623	12.0259	6.58496	3.63818	247.72	-0.905908	-0.754883	-1.39829	-2.20957	-2.43335	-2.30454	-2.16909	247.02	196.167	147.273	97.5682	58.5193	32.8566	17.5935	9.08171	247.02	600.353	483.423	351.001	232.75	141.167	80.1581	44.0173	247.42	1258.47	842.784	500.852	272.498	139.963	70.593	35.4133	246.82	135.268	79.75	42.4769	21.0731	10.9221	5.70601	2.97415	247.62	244.208
248.12	132.838	84.3155	49.4764	24.5143	11.9429	6.51836	3.59731	248.72	-0.901807	-0.751709	-1.39409	-2.21538	-2.44128	-2.29094	-2.14741	248.02	194.66	146.358	97.0264	58.2574	32.7226	17.5376	9.05413	248.02	594.364	478.755	347.648	230.539	139.796	79.3969	43.5729	248.42	1251.67	837.978	497.765	270.741	139.047	70.0841	35.1785	247.82	134.452	79.283	42.2321	20.9362	10.8561	5.67217	2.94761	248.62	241.547
249.12	131.546	83.5404	48.9611	24.2875	11.8364	6.47676	3.57578	249.72	-0.894189	-0.739014	-1.38389	-2.19688	-2.43787	-2.29905	-2.14932	249.02	193.18	145.394	96.464	57.9857	32.6053	17.4868	9.04189	249.02	588.603	474.184	344.371	228.359	138.465	78.6859	43.1763	249.42	1244.88	833.16	494.74	268.966	138.147	69.6597	34.9607	248.82	133.701	78.7944	41.9829	20.8228	10.7958	5.64258	2.93005	249.62	238.928
250.12	130.264	82.7471	48.5271	24.0895	11.7632	6.42461	3.55728	250.72	-0.909668	-0.763428	-1.3811	-2.20239	-2.44238	-2.31958	-2.16675	250.02	191.723	144.524	95.9604	57.7109	32.4998	17.4346	9.03052	250.02	582.904	469.704	341.139	226.232	137.205	77.9588	42.7652	250.42	1238.19	828.423	491.766	267.24	137.285	69.2271	34.7356	249.82	132.952	78.3691	41.7208	20.7025	10.7453	5.59453	2.90574	250.62	236.344
251.12	128.972	81.9964	48.1294	23.8816	11.6548	6.3689	3.53149	251.72	-0.906348	-0.772949	-1.39614	-2.20083	-2.44714	-2.32766	-2.16489	251.02	190.278	143.628	95.468	57.4431	32.3767	17.3696	8.99658	251.02	577.306	465.32	338.038	224.168	135.969	77.2435	42.3369	251.42	1231.63	823.811	488.756	265.625	136.447	68.8051	34.4919	250.82	132.183	77.9441	41.4827	20.572	10.6725	5.55591	2.89441	251.62	233.859
252.12	127.772	81.2863	47.6696	23.6915	11.5552	6.32686	3.50303	252.72	-0.903662	-0.776367	-1.40835	-2.20498	-2.4447	-2.33621	-2.16416	252.02	188.901	142.746	95.0001	57.2291	32.2345	17.3011	8.94639	252.02	571.848	461.058	334.997	222.132	134.778	76.5484	41.9465	252.42	1225.15	819.201	485.906	263.967	135.584	68.3939	34.2905	251.82	131.443	77.5	41.2516	20.4359	10.6164	5.50664	2.85984	252.62	231.38
253.12	126.604	80.5367	47.2235	23.5046	11.4644	6.27666	3.47622	253.72	-0.913867	-0.782959	-1.41646	-2.20186	-2.42383	-2.33272	-2.15752	253.02	187.599	141.903	94.5319	57.0225	32.1211	17.2452	8.92468	253.02	566.552	456.967	331.981	220.132	133.561	75.9485	41.5835	253.42	1218.76	814.572	483.023	262.332	134.7	67.9541	34.0798	252.82	130.726	77.093	41.0274	20.3478	10.5786	5.46919	2.83523	253.62	228.96
254.12	125.381	79.8093	46.7967	23.2543	11.3906	6.25254	3.44268	254.72	-0.916504	-0.781006	-1.44458	-2.22681	-2.42712	-2.32629	-2.16016	254.02	186.282	141.144	94.1083	56.7897	32.021	17.1902	8.88777	254.02	561.302	452.902	329.015	218.253	132.383	75.2205	41.2479	254.42	1212.32	810.09	480.142	260.713	133.837	67.5336	33.8767	253.82	130.041	76.6553	40.8218	20.2349	10.5078	5.42358	2.80981	254.62	226.559
255.12	124.213	79.0723	46.3674	23.0331	11.3313	6.20083	3.41572	255.72	-0.915479	-0.790771	-1.45562	-2.22783	-2.4176	-2.31707	-2.16084	255.02	184.929	140.333	93.6727	56.5732	31.938	17.1422	8.87373	255.02	556.196	448.958	326.212	216.343	131.242	74.5363	40.8855	255.42	1206.05	805.671	477.277	259.15	133.02	67.1301	33.6711	254.82	129.301	76.2322	40.6186	20.1235	10.4523	5.39004	2.78411	255.62	224.27
256.12	123.098	78.4234	45.9827	22.8679	11.2778	6.15088	3.39453	256.72	-0.934765	-0.792725	-1.4561	-2.22978	-2.41699	-2.29546	-2.17353	256.02	183.699	139.575	93.2312	56.3692	31.8568	17.1022	8.85398	256.02	551.228	445.018	323.419	214.52	130.192	73.9367	40.5103	256.42	1199.83	801.261	474.555	257.547	132.188	66.7039	33.4788	255.82	128.593	75.8201	40.3953	20.0178	10.4017	5.37012	2.76428	256.62	221.99
257.12	121.974	77.7083	45.5968	22.6839	11.1733	6.12007	3.38755	257.72	-0.936328	-0.803955	-1.4687	-2.22969	-2.41785	-2.29744	-2.17339	257.02	182.437	138.836	92.8283	56.1701	31.7706	17.0639	8.84504	257.02	546.341	441.219	320.652	212.709	129.043	73.347	40.1696	257.42	1193.62	796.864	471.81	255.901	131.355	66.3228	33.2527	256.82	127.951	75.4395	40.182	19.9218	10.3664	5.34258	2.75876	257.62	219.789
258.12	120.884	77.0292	45.249	22.5255	11.1011	6.06895	3.36528	258.72	-0.938183	-0.812012	-1.46685	-2.21953	-2.41785	-2.29583	-2.19185	258.02	181.247	138.044	92.391	56.0054	31.6938	17.048	8.84045	258.02	541.532	437.481	317.98	211.016	128.002	72.7281	39.8584	258.42	1187.52	792.513	469.111	254.392	130.56	65.881	33.0503	257.82	127.265	75.052	39.9639	19.8086	10.3207	5.31543	2.73401	258.62	217.573
259.12	119.844	76.3385	44.9222	22.3795	11.0425	6.03105	3.35293	259.72	-0.944873	-0.803955	-1.45723	-2.22114	-2.40784	-2.29744	-2.19341	259.02	180.012	137.336	91.9596	55.8155	31.6127	17.0252	8.83359	259.02	536.837	433.849	315.416	209.278	127	72.1347	39.5315	259.42	1181.54	788.233	466.392	252.903	129.749	65.4112	32.8396	258.82	126.595	74.6802	39.763	19.7157	10.2504	5.29561	2.71816	259.62	215.407
260.12	118.797	75.7345	44.5637	22.2485	10.9541	6.01118	3.35483	260.72	-0.945019	-0.794189	-1.45879	-2.22148	-2.40808	-2.29583	-2.18354	260.02	178.827	136.575	91.5703	55.5893	31.503	16.9844	8.82571	260.02	532.336	430.247	312.848	207.62	125.944	71.5777	39.2376	260.42	1175.52	784.037	463.706	251.385	128.965	65.0331	32.6252	259.82	125.931	74.2905	39.5704	19.6241	10.1969	5.2833	2.70002	260.62	213.327
261.12	117.807	75.139	44.2276	22.0508	10.874	5.98735	3.34731	261.72	-0.951514	-0.792725	-1.44912	-2.22329	-2.41394	-2.32278	-2.17222	261.02	177.66	135.877	91.1814	55.3685	31.4218	16.945	8.78464	261.02	527.784	426.766	310.357	205.926	124.945	71.0604	38.8994	261.42	1169.61	779.856	461.069	249.839	128.195	64.654	32.4038	260.82	125.291	73.9299	39.3792	19.5311	10.1435	5.2623	2.69624	261.62	211.258
262.12	116.776	74.5064	43.8478	21.8804	10.804	5.95552	3.31919	262.72	-0.957617	-0.79126	-1.44741	-2.23135	-2.41223	-2.32278	-2.1688	262.02	176.526	135.196	90.8294	55.1749	31.318	16.905	8.77073	262.02	523.404	423.341	307.929	204.333	124.012	70.4977	38.5732	262.42	1163.78	775.701	458.516	248.406	127.462	64.2443	32.2268	261.82	124.66	73.5505	39.1615	19.4323	10.0736	5.2271	2.69468	262.62	209.272
263.12	115.716	73.909	43.4901	21.7227	10.7339	5.9188	3.29937	263.72	-0.95083	-0.799316	-1.4481	-2.25132	-2.42029	-2.33494	-2.1603	263.02	175.387	134.547	90.4592	54.9997	31.2208	16.8656	8.76174	263.02	519.098	420.001	305.536	202.776	123.064	69.9484	38.3081	263.42	1158	771.685	455.917	246.978	126.662	63.8854	32.0505	262.82	124.024	73.1633	38.9467	19.3009	9.99338	5.19268	2.67283	263.62	207.323
264.12	114.735	73.32	43.1496	21.5842	10.6733	5.88926	3.28984	264.72	-0.922216	-0.808838	-1.44717	-2.25698	-2.41711	-2.33547	-2.15122	264.02	174.354	133.959	90.1077	54.8199	31.1208	16.8241	8.74094	264.02	514.889	416.716	303.215	201.207	122.128	69.4305	38.0295	264.42	1152.31	767.663	453.382	245.562	125.938	63.5279	31.8689	263.82	123.377	72.7925	38.7517	19.1729	9.91772	5.15039	2.65674	264.62	205.402
265.12	113.83	72.7159	42.7818	21.4263	10.6108	5.85283	3.27261	265.72	-0.921143	-0.809082	-1.44434	-2.2478	-2.42346	-2.32629	-2.14209	265.02	173.312	133.239	89.7312	54.6527	31.029	16.7802	8.70579	265.02	510.705	413.547	300.944	199.712	121.193	68.9166	37.7111	265.42	1146.64	763.691	450.904	244.135	125.213	63.1557	31.6895	264.82	122.762	72.4722	38.5864	19.0811	9.85278	5.11694	2.6355	265.62	203.551
266.12	112.872	72.0854	42.4406	21.2453	10.5164	5.82832	3.23911	266.72	-0.920117	-0.802246	-1.44731	-2.23271	-2.42249	-2.32219	-2.15205	266.02	172.25	132.635	89.3426	54.4816	30.948	16.7518	8.70088	266.02	506.617	410.374	298.666	198.26	120.344	68.3992	37.4283	266.42	1141.05	759.751	448.441	242.719	124.506	62.7679	31.5164	265.82	122.134	72.0947	38.4085	18.9723	9.78591	5.08223	2.60793	266.62	201.722
267.12	111.894	71.5442	42.1023	21.0754	10.4282	5.7852	3.19009	267.72	-0.915332	-0.820313	-1.48164	-2.24727	-2.43103	-2.31013	-2.15264	267.02	171.211	132	89.009	54.2918	30.8742	16.7194	8.67632	267.02	502.641	407.326	296.489	196.809	119.506	67.926	37.168	267.42	1135.53	755.814	445.952	241.371	123.801	62.4215	31.3235	266.82	121.546	71.6943	38.2116	18.8832	9.73459	5.06768	2.58591	267.62	199.896
268.12	110.99	70.9174	41.7611	20.9025	10.335	5.71875	3.18066	268.72	-0.912549	-0.800537	-1.48296	-2.22734	-2.43079	-2.29705	-2.14619	268.02	170.206	131.304	88.688	54.1176	30.7792	16.6556	8.6365	268.02	498.738	404.327	294.37	195.417	118.651	67.508	36.9257	268.42	1129.98	751.907	443.535	240.001	123.103	62.0689	31.1421	267.82	120.923	71.312	38.0121	18.7765	9.68923	5.03731	2.55178	268.62	198.088
269.12	110.107	70.336	41.4646	20.778	10.2649	5.68594	3.16816	269.72	-0.913525	-0.800781	-1.48711	-2.22002	-2.427	-2.28887	-2.1457	269.02	169.185	130.676	88.3411	53.9502	30.6706	16.5823	8.6054	269.02	494.949	401.374	292.288	194.111	117.852	67.0684	36.686	269.42	1124.56	748.045	441.158	238.67	122.397	61.7265	30.9441	268.82	120.341	70.9771	37.8431	18.6847	9.65505	5.01558	2.5491	269.62	196.304
270.12	109.144	69.8175	41.1569	20.6495	10.2058	5.64058	3.16001	270.72	-0.930224	-0.802246	-1.49849	-2.20527	-2.43359	-2.30147	-2.15264	270.02	168.227	130.129	87.9884	53.799	30.5909	16.5378	8.59333	270.02	491.26	398.513	290.218	192.75	117.08	66.5764	36.4462	270.42	1119.19	744.285	438.787	237.343	121.703	61.4112	30.8003	269.82	119.755	70.6357	37.6615	18.5846	9.61477	4.99189	2.52981	270.62	194.632
271.12	108.28	69.3035	40.8438	20.4987	10.1541	5.62627	3.15127	271.72	-0.941455	-0.819092	-1.51484	-2.21992	-2.41785	-2.29744	-2.14092	271.02	167.302	129.588	87.6824	53.6622	30.5287	16.5141	8.58469	271.02	487.58	395.685	288.215	191.402	116.28	66.1209	36.2137	271.42	1113.89	740.583	436.501	236.014	121.007	61.0878	30.6404	270.82	119.158	70.2974	37.4615	18.5038	9.57607	4.95137	2.50747	271.62	192.993
272.12	107.471	68.7667	40.5107	20.3326	10.0735	5.61792	3.15503	272.72	-0.960791	-0.810791	-1.49697	-2.20229	-2.41406	-2.30557	-2.13242	272.02	166.361	129.032	87.4041	53.5345	30.5009	16.4888	8.58049	272.02	484.007	392.849	286.241	190.13	115.508	65.6933	35.9343	272.42	1108.57	736.875	434.151	234.764	120.291	60.7304	30.4719	271.82	118.547	69.9358	37.2605	18.3963	9.52424	4.91758	2.47664	272.62	191.353
273.12	106.625	68.2463	40.2178	20.1902	10.0066	5.61089	3.1415	273.72	-0.969629	-0.820801	-1.49766	-2.19834	-2.41553	-2.31772	-2.13174	273.02	165.486	128.499	87.1189	53.3914	30.4302	16.4531	8.56787	273.02	480.508	390.135	284.236	188.851	114.731	65.2581	35.6868	273.42	1103.36	733.177	431.856	233.477	119.638	60.3961	30.2922	272.82	117.985	69.5764	37.0863	18.3083	9.46116	4.89702	2.47117	273.62	189.697
274.12	105.794	67.6892	39.9287	20.0432	9.94434	5.5769	3.10132	274.72	-0.966211	-0.828613	-1.48496	-2.19004	-2.39246	-2.31321	-2.10684	274.02	164.547	127.981	86.8126	53.2349	30.3366	16.4109	8.54558	274.02	477.067	387.482	282.331	187.599	114.03	64.8163	35.4521	274.42	1098.19	729.534	429.55	232.224	119.029	60.0784	30.1292	273.82	117.455	69.2629	36.9407	18.2349	9.41438	4.88389	2.46834	274.62	188.173
275.12	104.93	67.2464	39.641	19.8856	9.86792	5.53735	3.09473	275.72	-0.968359	-0.830322	-1.47842	-2.18057	-2.37805	-2.30789	-2.10264	275.02	163.62	127.441	86.5113	53.0777	30.2353	16.3586	8.52488	275.02	473.642	384.905	280.494	186.391	113.285	64.4083	35.2553	275.42	1093.08	725.942	427.311	230.948	118.344	59.7336	29.967	274.82	116.906	68.9524	36.8022	18.1386	9.36797	4.87612	2.45952	275.62	186.674
276.12	104.111	66.707	39.3211	19.7436	9.78589	5.51279	3.05889	276.72	-0.979004	-0.825684	-1.47754	-2.19263	-2.39355	-2.30615	-2.1084	276.02	162.773	126.929	86.2144	52.9476	30.1425	16.318	8.5239	276.02	470.312	382.337	278.669	185.189	112.582	64.0163	35.042	276.42	1088	722.315	425.097	229.678	117.678	59.3876	29.7942	275.82	116.351	68.6602	36.6507	18.0523	9.33345	4.87168	2.45772	276.62	185.113
277.12	103.293	66.1702	39.0116	19.6214	9.72729	5.48623	3.02095	277.72	-0.971289	-0.840332	-1.48501	-2.1918	-2.39417	-2.30618	-2.11191	277.02	161.884	126.378	85.9216	52.8006	30.0798	16.2746	8.48931	277.02	467.069	379.837	276.886	183.992	111.883	63.6293	34.8251	277.42	1082.92	718.815	422.885	228.464	117.043	59.062	29.6389	276.82	115.845	68.3315	36.4569	17.9667	9.29714	4.8752	2.45901	277.62	183.605
278.12	102.485	65.6831	38.7359	19.5121	9.66992	5.45615	2.99614	278.72	-0.96416	-0.818848	-1.47725	-2.19063	-2.40955	-2.31233	-2.11772	278.02	161.047	125.852	85.6229	52.6446	30.005	16.2283	8.4542	278.02	463.871	377.358	275.133	182.912	111.185	63.2561	34.6056	278.42	1077.91	715.355	420.736	227.231	116.384	58.7759	29.4814	277.82	115.31	68.0471	36.288	17.8908	9.27488	4.86089	2.4448	278.62	182.125
279.12	101.744	65.1408	38.4244	19.3462	9.6145	5.43105	2.97627	279.72	-0.957715	-0.808838	-1.4854	-2.19365	-2.43079	-2.31243	-2.13911	279.02	160.21	125.321	85.3216	52.4963	29.9397	16.2049	8.42207	279.02	460.743	374.903	273.391	181.807	110.491	62.8862	34.397	279.42	1072.98	711.854	418.623	225.997	115.795	58.4458	29.3494	278.82	114.773	67.7434	36.107	17.8077	9.22268	4.82441	2.43191	279.62	180.752
280.12	100.955	64.6438	38.1657	19.2119	9.55713	5.41323	2.95332	280.72	-0.984522	-0.817139	-1.5062	-2.21641	-2.45154	-2.33713	-2.18545	280.02	159.391	124.847	85.0698	52.3629	29.8849	16.1807	8.42092	280.02	457.678	372.501	271.723	180.718	109.853	62.5166	34.1974	280.42	1068.1	708.413	416.482	224.863	115.217	58.1157	29.2122	279.82	114.245	67.3855	35.9421	17.7165	9.16729	4.78384	2.40752	280.62	179.321
281.12	100.177	64.2233	37.9159	19.0622	9.50146	5.38047	2.93364	281.72	-0.990967	-0.848145	-1.53418	-2.22949	-2.46875	-2.33667	-2.17554	281.02	158.63	124.335	84.8187	52.2394	29.8204	16.1447	8.38784	281.02	454.638	370.172	270.056	179.616	109.184	62.15	33.9898	281.42	1063.24	705.011	414.331	223.697	114.614	57.791	29.0603	280.82	113.705	67.0752	35.7713	17.6338	9.1147	4.74985	2.38594	281.62	177.954
282.12	99.4358	63.7477	37.6507	18.9254	9.44604	5.34414	2.92573	282.72	-0.987402	-0.848145	-1.53774	-2.22305	-2.4613	-2.33425	-2.16221	282.02	157.839	123.897	84.5646	52.1132	29.7576	16.1052	8.37239	282.02	451.632	367.894	268.411	178.539	108.584	61.7984	33.7932	282.42	1058.42	701.664	412.244	222.484	113.991	57.4873	28.9097	281.82	113.226	66.7742	35.612	17.5563	9.05791	4.73306	2.37017	282.62	176.599
283.12	98.7064	63.2849	37.4215	18.811	9.40503	5.31196	2.91172	283.72	-0.988233	-0.856201	-1.53813	-2.23833	-2.45117	-2.34282	-2.16841	283.02	157.085	123.416	84.3493	52.0025	29.6982	16.0858	8.35259	283.02	448.721	365.664	266.842	177.493	107.924	61.4305	33.6203	283.42	1053.65	698.305	410.194	221.303	113.376	57.1734	28.7517	282.82	112.703	66.4834	35.4526	17.4833	9.02556	4.68472	2.35906	283.62	175.236
284.12	97.9979	62.8666	37.1667	18.7007	9.3645	5.27334	2.90596	284.72	-0.981152	-0.867432	-1.54375	-2.24077	-2.44739	-2.3366	-2.17207	284.02	156.314	122.98	84.1044	51.8977	29.668	16.0847	8.3658	284.02	445.844	363.439	265.298	176.503	107.344	61.0881	33.4405	284.42	1048.96	695.011	408.15	220.197	112.744	56.8724	28.606	283.82	112.162	66.1648	35.3004	17.3935	8.9852	4.66411	2.33652	284.62	174
285.12	97.278	62.4166	36.9	18.6026	9.31543	5.25029	2.91934	285.72	-0.96792	-0.869385	-1.53721	-2.23765	-2.44458	-2.3353	-2.16274	285.02	155.602	122.492	83.8589	51.7838	29.6241	16.0648	8.35452	285.02	443.017	361.262	263.751	175.522	106.732	60.7492	33.2537	285.42	1044.19	691.729	406.153	219.053	112.121	56.5915	28.4524	284.82	111.657	65.8938	35.1271	17.3277	8.95754	4.64668	2.34963	285.62	172.725
286.12	96.6304	61.9758	36.6895	18.5129	9.28442	5.22959	2.92192	286.72	-0.980322	-0.85791	-1.52456	-2.2167	-2.43079	-2.32058	-2.1356	286.02	154.872	122.062	83.603	51.6479	29.5918	16.0547	8.33374	286.02	440.275	359.092	262.262	174.503	106.134	60.4171	33.0708	286.42	1039.58	688.5	404.107	217.938	111.568	56.3088	28.3022	285.82	111.132	65.6194	34.9889	17.2633	8.93313	4.63789	2.34646	286.62	171.442
287.12	95.8909	61.5146	36.4552	18.4058	9.2356	5.19141	2.93066	287.72	-0.991211	-0.851318	-1.5061	-2.20947	-2.42834	-2.29968	-2.13184	287.02	154.154	121.656	83.401	51.5242	29.5557	16.0409	8.33337	287.02	437.598	357.053	260.775	173.532	105.559	60.0854	32.8912	287.42	1035	685.289	402.15	216.84	111.064	56.0276	28.1616	286.82	110.643	65.3513	34.8135	17.1924	8.90479	4.61304	2.33618	287.62	170.241
288.12	95.2107	61.1078	36.218	18.2892	9.20093	5.17812	2.91841	288.72	-0.989111	-0.859863	-1.49648	-2.21011	-2.4082	-2.2958	-2.13462	288.02	153.454	121.27	83.2291	51.4351	29.501	16.0148	8.34998	288.02	434.903	354.969	259.287	172.552	104.964	59.7955	32.7292	288.42	1030.39	682.108	400.182	215.704	110.483	55.7566	28.0295	287.82	110.156	65.0508	34.6636	17.1063	8.87397	4.59238	2.33662	288.62	169.007
289.12	94.5118	60.7098	35.9594	18.1722	9.1731	5.14531	2.90249	289.72	-0.984033	-0.849609	-1.51279	-2.20835	-2.40198	-2.29172	-2.12808	289.02	152.793	120.841	83.0112	51.3362	29.4438	15.9938	8.34331	289.02	432.267	352.963	257.875	171.601	104.433	59.4883	32.5535	289.42	1025.9	678.905	398.223	214.613	109.894	55.4915	27.8884	288.82	109.646	64.7429	34.511	17.022	8.82478	4.57773	2.32502	289.62	167.823
290.12	93.8524	60.276	35.6836	18.0525	9.10449	5.13755	2.89507	290.72	-0.978515	-0.843506	-1.50391	-2.18262	-2.3877	-2.28564	-2.10474	290.02	152.101	120.474	82.7537	51.2258	29.3882	15.9614	8.31714	290.02	429.696	350.989	256.442	170.75	103.924	59.1864	32.3926	290.42	1021.39	675.809	396.278	213.578	109.349	55.2142	27.7612	289.82	109.155	64.4524	34.3408	16.9143	8.7824	4.55996	2.30559	290.62	166.675
291.12	93.1654	59.8499	35.4535	17.9256	9.0376	5.12715	2.86826	291.72	-0.988623	-0.838623	-1.49551	-2.17812	-2.37537	-2.28835	-2.11118	291.02	151.452	120.116	82.4828	51.1042	29.3367	15.9219	8.30696	291.02	427.122	349.031	255.077	169.851	103.335	58.9	32.2349	291.42	1016.91	672.696	394.373	212.522	108.793	54.9282	27.6011	290.82	108.686	64.1941	34.1813	16.8263	8.73691	4.5335	2.27939	291.62	165.546
292.12	92.5144	59.4143	35.2384	17.8118	8.98364	5.1041	2.84185	292.72	-0.99082	-0.832031	-1.49453	-2.17178	-2.36609	-2.27664	-2.10557	292.02	150.781	119.69	82.276	50.9898	29.2921	15.8758	8.28525	292.02	424.643	347.055	253.723	169.001	102.822	58.6165	32.0635	292.42	1012.51	669.607	392.465	211.454	108.295	54.6439	27.4424	291.82	108.208	63.9443	34.0177	16.7591	8.69924	4.51729	2.26296	292.62	164.426
293.12	91.8608	59.0037	35.0114	17.7155	8.9165	5.06948	2.83491	293.72	-0.992578	-0.830322	-1.49326	-2.16587	-2.35339	-2.27219	-2.09561	293.02	150.102	119.246	82.0697	50.8839	29.2281	15.8579	8.26772	293.02	422.212	345.152	252.43	168.173	102.331	58.3256	31.9082	293.42	1008.14	666.603	390.593	210.402	107.743	54.3422	27.3003	292.82	107.732	63.6812	33.887	16.7007	8.63416	4.49854	2.25378	293.62	163.348
294.12	91.2054	58.6134	34.7543	17.6045	8.84814	5.04429	2.81963	294.72	-0.986279	-0.832031	-1.46685	-2.17021	-2.34277	-2.27422	-2.09883	294.02	149.488	118.889	81.8456	50.7832	29.1514	15.8503	8.25154	294.02	419.782	343.341	251.141	167.291	101.822	58.0186	31.7518	294.42	1003.84	663.609	388.776	209.396	107.192	54.0707	27.1648	293.82	107.264	63.4033	33.7631	16.6369	8.59629	4.48272	2.23008	294.62	162.262
295.12	90.5414	58.2248	34.5226	17.4643	8.79443	5.01372	2.79214	295.72	-0.970654	-0.828613	-1.47393	-2.16948	-2.35645	-2.27397	-2.09492	295.02	148.892	118.541	81.6389	50.7169	29.0902	15.8361	8.22629	295.02	417.387	341.518	249.817	166.452	101.313	57.7384	31.5997	295.42	999.518	660.588	386.88	208.327	106.687	53.8201	27.0322	294.82	106.806	63.1243	33.6435	16.5666	8.58372	4.4439	2.22971	295.62	161.221
296.12	89.9604	57.8463	34.3176	17.3595	8.76294	4.97817	2.77925	296.72	-0.968896	-0.830078	-1.48716	-2.16953	-2.37097	-2.27585	-2.10098	296.02	148.268	118.175	81.4323	50.6172	29.0183	15.8173	8.20569	296.02	415.066	339.739	248.571	165.632	100.86	57.4738	31.4505	296.42	995.256	657.629	385.109	207.337	106.179	53.58	26.9031	295.82	106.324	62.8447	33.5133	16.4933	8.55715	4.41255	2.21877	296.62	160.18
297.12	89.3527	57.469	34.1274	17.2523	8.71411	4.95073	2.78652	297.72	-0.952246	-0.859619	-1.49282	-2.14224	-2.37268	-2.2698	-2.07798	297.02	147.638	117.841	81.2229	50.5146	28.97	15.8032	8.19214	297.02	412.762	338.006	247.355	164.843	100.402	57.2064	31.315	297.42	991	654.708	383.282	206.332	105.666	53.3139	26.7825	296.82	105.876	62.5847	33.374	16.4375	8.5313	4.38711	2.22271	297.62	159.132
298.12	88.7041	57.0811	33.9026	17.1431	8.6748	4.927	2.7832	298.72	-0.938477	-0.848145	-1.48682	-2.13794	-2.34912	-2.2583	-2.06421	298.02	147.047	117.451	81.016	50.4285	28.9341	15.7743	8.17224	298.02	410.456	336.29	246.094	164.05	99.9038	56.9392	31.1954	298.42	986.82	651.771	381.499	205.337	105.161	53.0473	26.6648	297.82	105.444	62.3218	33.2205	16.3838	8.51423	4.35166	2.22688	298.62	158.123
299.12	88.0895	56.6556	33.6641	17.0244	8.62402	4.91675	2.76489	299.72	-0.947998	-0.848145	-1.49658	-2.12524	-2.33936	-2.26343	-2.06055	299.02	146.526	117.071	80.8222	50.318	28.9005	15.754	8.16238	299.02	408.284	334.581	244.894	163.253	99.4353	56.6799	31.0641	299.42	982.643	648.871	379.698	204.387	104.687	52.7865	26.562	298.82	105.012	62.0442	33.0784	16.3037	8.47253	4.31885	2.22449	299.62	157.098
300.12	87.4686	56.2965	33.4399	16.9409	8.59473	4.89692	2.7457	300.72	-0.93999	-0.849854	-1.51094	-2.11811	-2.33264	-2.25935	-2.05474	300.02	145.929	116.73	80.6589	50.2043	28.8552	15.7292	8.14185	300.02	406.102	332.854	243.732	162.531	99.0247	56.4287	30.9042	300.42	978.501	646.056	377.909	203.43	104.163	52.5393	26.4507	299.82	104.509	61.7939	32.9387	16.2441	8.42241	4.28945	2.17876	300.62	156.135
301.12	86.9397	55.9589	33.2478	16.8819	8.55542	4.86968	2.7377	301.72	-0.927246	-0.828857	-1.49609	-2.10181	-2.31726	-2.24768	-2.05005	301.02	145.351	116.422	80.4991	50.1049	28.8048	15.6892	8.1188	301.02	403.962	331.216	242.502	161.772	98.5364	56.1444	30.7577	301.42	974.399	643.176	376.193	202.434	103.641	52.2897	26.3115	300.82	104.056	61.5129	32.8007	16.1713	8.36143	4.26641	2.14561	301.62	155.194
302.12	86.3108	55.5649	33.0445	16.7945	8.49854	4.87822	2.74868	302.72	-0.915185	-0.817383	-1.49497	-2.13022	-2.31104	-2.25107	-2.06948	302.02	144.815	116.069	80.3461	49.9785	28.753	15.6653	8.10383	302.02	401.814	329.596	241.375	160.992	98.1052	55.8915	30.618	302.42	970.362	640.358	374.476	201.478	103.224	52.0619	26.1699	301.82	103.629	61.2532	32.6715	16.1042	8.30637	4.24321	2.12034	302.62	154.244
303.12	85.762	55.2044	32.8407	16.7211	8.46558	4.87563	2.72065	303.72	-0.920801	-0.81543	-1.49741	-2.14219	-2.31555	-2.25974	-2.08633	303.02	144.237	115.74	80.1709	49.8914	28.6936	15.6543	8.0835	303.02	399.719	328.008	240.228	160.232	97.6277	55.6314	30.4693	303.42	966.31	637.612	372.741	200.544	102.759	51.8199	26.0586	302.82	103.213	61.0034	32.5471	16.0339	8.26184	4.22729	2.09509	303.62	153.243
304.12	85.2397	54.8765	32.6359	16.6584	8.43481	4.86265	2.7166	304.72	-0.923779	-0.83667	-1.52422	-2.13799	-2.32629	-2.24675	-2.09199	304.02	143.673	115.422	79.9813	49.7957	28.6562	15.6204	8.05828	304.02	397.685	326.419	239.11	159.532	97.2241	55.3625	30.2901	304.42	962.31	634.836	371.072	199.584	102.259	51.5801	25.9326	303.82	102.788	60.7661	32.4118	15.9574	8.23667	4.20317	2.07017	304.62	152.325
305.12	84.6566	54.5028	32.4383	16.563	8.40503	4.84189	2.70195	305.72	-0.939356	-0.836914	-1.52012	-2.1417	-2.33398	-2.25791	-2.09683	305.02	143.191	115.101	79.7735	49.6937	28.6373	15.6049	8.04238	305.02	395.642	324.845	237.994	158.809	96.8013	55.1105	30.1521	305.42	958.334	632.088	369.378	198.658	101.783	51.3547	25.8181	304.82	102.368	60.5164	32.2838	15.8983	8.21096	4.18916	2.06204	305.62	151.444
306.12	84.0543	54.1407	32.2262	16.4569	8.3562	4.82856	2.69419	306.72	-0.952832	-0.866211	-1.54253	-2.15776	-2.34753	-2.25359	-2.10005	306.02	142.672	114.77	79.5914	49.6197	28.6003	15.5945	8.02214	306.02	393.66	323.326	236.957	158.091	96.3547	54.8505	30.0022	306.42	954.395	629.418	367.743	197.814	101.295	51.1155	25.7104	305.82	101.974	60.24	32.1622	15.8434	8.19753	4.19258	2.07034	306.62	150.576
307.12	83.4971	53.8321	32.0418	16.3542	8.33496	4.81675	2.67534	307.72	-0.966601	-0.874756	-1.54048	-2.15425	-2.34583	-2.24983	-2.07427	307.02	142.141	114.469	79.3932	49.5415	28.5574	15.5739	8.03035	307.02	391.662	321.848	235.933	157.412	95.9551	54.6274	29.8599	307.42	950.498	626.715	366.129	196.874	100.83	50.879	25.5977	306.82	101.575	59.9736	32.0406	15.7823	8.1833	4.17002	2.07393	307.62	149.716
308.12	83.0153	53.5085	31.8507	16.2707	8.30225	4.78096	2.66611	308.72	-0.972754	-0.863037	-1.5292	-2.14272	-2.3363	-2.21584	-2.05796	308.02	141.662	114.194	79.2411	49.4549	28.5229	15.5508	8.01426	308.02	389.73	320.342	234.884	156.781	95.553	54.3991	29.7557	308.42	946.639	624.069	364.505	195.942	100.43	50.6409	25.4902	307.82	101.127	59.7139	31.9017	15.7168	8.16438	4.15366	2.04207	308.62	148.826
309.12	82.458	53.123	31.6294	16.1672	8.26636	4.74966	2.67061	309.72	-0.966943	-0.849854	-1.51377	-2.13096	-2.3363	-2.197	-2.03091	309.02	141.181	113.921	79.0823	49.3825	28.4798	15.5438	8.01435	309.02	387.829	318.866	233.85	156.15	95.1816	54.1958	29.6437	309.42	942.791	621.416	362.873	195.073	99.9826	50.4203	25.3708	308.82	100.708	59.4736	31.7626	15.6564	8.13689	4.13394	2.03875	309.62	147.946
310.12	81.877	52.7782	31.4365	16.0555	8.21411	4.72583	2.64453	310.72	-0.98291	-0.836914	-1.49341	-2.12671	-2.33496	-2.20459	-2.02832	310.02	140.697	113.624	78.9529	49.318	28.4217	15.5186	8.0071	310.02	386.003	317.452	232.827	155.5	94.8403	54.0117	29.5155	310.42	938.961	618.769	361.255	194.185	99.4995	50.2001	25.2715	309.82	100.324	59.2644	31.6413	15.5971	8.09697	4.1415	2.03838	310.62	147.117
311.12	81.3041	52.4331	31.2591	15.9714	8.1897	4.69805	2.61392	311.72	-0.983691	-0.827148	-1.4936	-2.10884	-2.34094	-2.20271	-2.02788	311.02	140.176	113.322	78.7842	49.2281	28.3922	15.5077	8.00388	311.02	384.174	316.074	231.844	154.871	94.4446	53.7994	29.3905	311.42	935.144	616.155	359.651	193.271	99.0157	49.9641	25.1487	310.82	99.9235	59.0618	31.5197	15.5424	8.06089	4.11919	2.01499	311.62	146.273
312.12	80.8206	52.1142	31.1061	15.9097	8.17334	4.66787	2.59199	312.72	-0.986963	-0.826904	-1.50181	-2.11704	-2.31873	-2.20725	-2.02163	312.02	139.696	112.994	78.5909	49.1297	28.3359	15.4778	7.98064	312.02	382.315	314.686	230.914	154.214	94.0723	53.5889	29.2964	312.42	931.372	613.557	358.077	192.415	98.5597	49.7189	25.0386	311.82	99.5179	58.8516	31.394	15.477	8.02898	4.09512	2.00774	312.62	145.503
313.12	80.3174	51.8083	30.9221	15.8351	8.13574	4.66079	2.59028	313.72	-0.983936	-0.838379	-1.49702	-2.11372	-2.32886	-2.20234	-2.02837	313.02	139.242	112.731	78.4058	49.0276	28.2905	15.4551	7.9624	313.02	380.555	313.287	229.945	153.611	93.7034	53.3962	29.1794	313.42	927.649	610.928	356.496	191.532	98.1217	49.4903	24.9133	312.82	99.1245	58.616	31.2709	15.4028	8.0031	4.07778	1.99333	313.62	144.697
314.12	79.7799	51.498	30.7476	15.7716	8.11475	4.64873	2.57021	314.72	-0.984863	-0.855225	-1.51367	-2.13062	-2.33997	-2.21375	-2.0376	314.02	138.756	112.457	78.2428	48.9463	28.2478	15.4312	7.95525	314.02	378.796	311.929	229	153.003	93.3123	53.2185	29.0683	314.42	923.977	608.408	354.976	190.688	97.6889	49.2956	24.7986	313.82	98.7364	58.366	31.1322	15.3248	7.96646	4.06538	1.99771	314.62	143.941
315.12	79.28	51.1873	30.5578	15.6992	8.07349	4.62891	2.58032	315.72	-0.978711	-0.86792	-1.5147	-2.13164	-2.34412	-2.21599	-2.04072	315.02	138.305	112.194	78.0857	48.8662	28.2065	15.4009	7.94434	315.02	377.073	310.606	228.049	152.337	92.9448	53.0299	28.9664	315.42	920.284	605.907	353.419	189.857	97.2647	49.1041	24.6926	314.82	98.3566	58.1145	31.0143	15.2724	7.947	4.04375	1.97971	315.62	143.184
316.12	78.7657	50.8566	30.3919	15.6108	8.03735	4.62119	2.58647	316.72	-0.987207	-0.875977	-1.51499	-2.1334	-2.34827	-2.20066	-2.03628	316.02	137.868	111.927	77.9241	48.7654	28.1621	15.3714	7.91594	316.02	375.388	309.322	227.162	151.81	92.623	52.8446	28.8695	316.42	916.643	603.415	351.872	189.058	96.7848	48.8835	24.606	315.82	97.9433	57.9133	30.8827	15.224	7.91677	4.02046	1.97708	316.62	142.429
317.12	78.2568	50.5429	30.2142	15.5364	8.0083	4.61294	2.59565	317.72	-0.995459	-0.869385	-1.50649	-2.13516	-2.35193	-2.19875	-2.04136	317.02	137.372	111.66	77.7739	48.6634	28.1286	15.3544	7.91331	317.02	373.705	308.048	226.295	151.263	92.2764	52.6671	28.7757	317.42	913.066	600.861	350.338	188.216	96.3278	48.686	24.4834	316.82	97.5557	57.7141	30.7629	15.1846	7.86719	4.01172	1.97021	317.62	141.693
318.12	77.7594	50.2466	30.0189	15.4608	7.96411	4.60147	2.59712	318.72	-0.997461	-0.868164	-1.50596	-2.13926	-2.3562	-2.17686	-2.03335	318.02	136.955	111.411	77.635	48.593	28.0974	15.3345	7.91284	318.02	372.055	306.771	225.404	150.681	91.9629	52.485	28.6905	318.42	909.467	598.377	348.832	187.394	95.9372	48.4852	24.3594	317.82	97.1963	57.4753	30.6479	15.133	7.82273	3.99712	1.96506	318.62	140.976
319.12	77.2611	49.9367	29.8236	15.3674	7.9165	4.5748	2.61187	319.72	-1.00332	-0.85791	-1.4918	-2.14805	-2.36633	-2.17576	-2.02456	319.02	136.519	111.189	77.5242	48.523	28.068	15.3329	7.9033	319.02	370.402	305.559	224.419	150.083	91.603	52.2721	28.5961	319.42	905.931	596.004	347.362	186.562	95.5094	48.2676	24.2739	318.82	96.8168	57.2222	30.5271	15.0708	7.76782	3.97437	1.95093	319.62	140.225
320.12	76.7725	49.6389	29.6626	15.2859	7.87573	4.56582	2.60908	320.72	-1.00415	-0.858154	-1.49463	-2.14746	-2.3468	-2.17542	-2.03052	320.02	136.115	110.921	77.393	48.4623	28.0567	15.3214	7.90139	320.02	368.776	304.297	223.582	149.51	91.2734	52.078	28.4972	320.42	902.379	593.616	345.896	185.771	95.0596	48.0677	24.1895	319.82	96.3879	56.9802	30.3898	14.9924	7.70513	3.93667	1.92437	320.62	139.514
321.12	76.3068	49.3521	29.5175	15.1859	7.8252	4.54883	2.6001	321.72	-1.01797	-0.866211	-1.48765	-2.15	-2.35327	-2.1876	-2.04751	321.02	135.698	110.653	77.2746	48.4085	28.0241	15.288	7.90068	321.02	367.208	303.048	222.757	148.949	90.9299	51.8985	28.417	321.42	898.9	591.166	344.452	184.97	94.6631	47.8629	24.0798	320.82	95.9984	56.7695	30.2838	14.8935	7.65195	3.91777	1.91343	321.62	138.857
322.12	75.8051	49.0698	29.3651	15.0859	7.77612	4.53037	2.596	322.72	-1.01816	-0.875977	-1.49185	-2.17446	-2.36072	-2.19802	-2.04429	322.02	135.31	110.441	77.1326	48.3411	27.9856	15.241	7.896	322.02	365.617	301.802	221.826	148.392	90.6033	51.7288	28.3141	322.42	895.4	588.737	342.929	184.137	94.2882	47.66	23.9805	321.82	95.6529	56.5601	30.1582	14.8198	7.6134	3.88794	1.89294	322.62	138.176
323.12	75.3406	48.7391	29.1939	14.9953	7.74512	4.52114	2.57344	323.72	-1.00308	-0.86792	-1.49277	-2.16685	-2.34753	-2.19382	-2.05215	323.02	134.892	110.209	76.9942	48.282	27.9479	15.2224	7.89836	323.02	364.074	300.608	220.955	147.879	90.3076	51.5375	28.2112	323.42	891.915	586.4	341.515	183.352	93.8746	47.4434	23.8923	322.82	95.2672	56.3547	30.0541	14.7284	7.59031	3.87773	1.88938	323.62	137.494
324.12	74.8591	48.4185	29.0317	14.9153	7.71582	4.48799	2.54893	324.72	-1.00195	-0.85498	-1.49365	-2.15967	-2.34619	-2.20166	-2.06592	324.02	134.53	109.967	76.8609	48.2118	27.8924	15.1838	7.86685	324.02	362.498	299.46	220.151	147.302	89.9841	51.3124	28.1022	324.42	888.488	584.029	340.067	182.616	93.4849	47.2289	23.7825	323.82	94.903	56.1536	29.9547	14.6849	7.57791	3.83955	1.89993	324.62	136.815
325.12	74.4069	48.1595	28.8593	14.8492	7.6814	4.49316	2.50879	325.72	-0.972754	-0.848389	-1.49844	-2.15298	-2.3363	-2.20266	-2.04624	325.02	134.164	109.73	76.7054	48.1417	27.8483	15.1472	7.86394	325.02	361.026	298.306	219.404	146.761	89.6641	51.1183	27.9823	325.42	885.091	581.746	338.658	181.774	93.1261	47.0272	23.6992	324.82	94.5531	55.946	29.8434	14.6474	7.56138	3.8167	1.91001	325.62	136.201
326.12	73.932	47.9084	28.6641	14.7721	7.6438	4.47642	2.50322	326.72	-0.966455	-0.817383	-1.49473	-2.12974	-2.32715	-2.19834	-2.02529	326.02	133.752	109.493	76.5798	48.0957	27.822	15.1362	7.85522	326.02	359.53	297.165	218.585	146.214	89.3237	50.95	27.8715	326.42	881.658	579.4	337.267	181.024	92.7761	46.8365	23.6206	325.82	94.1954	55.7371	29.7333	14.6142	7.55852	3.80386	1.91936	326.62	135.498
327.12	73.4733	47.6139	28.4792	14.7214	7.63403	4.4541	2.48755	327.72	-0.949804	-0.81543	-1.4916	-2.10854	-2.32227	-2.18398	-2.00742	327.02	133.446	109.246	76.4624	48.0396	27.7744	15.1281	7.85503	327.02	358.021	296.038	217.777	145.722	88.9856	50.7793	27.7693	327.42	878.273	577.078	335.855	180.31	92.3694	46.6273	23.521	326.82	93.866	55.5454	29.6207	14.5613	7.50789	3.78062	1.90852	327.62	134.88
328.12	73.0497	47.305	28.3029	14.6356	7.60645	4.41655	2.47207	328.72	-0.960205	-0.819092	-1.47729	-2.08276	-2.29858	-2.17993	-2.00415	328.02	133.044	109.021	76.328	47.9832	27.7456	15.1326	7.85442	328.02	356.549	294.924	217.033	145.251	88.7327	50.6262	27.6655	328.42	874.929	574.839	334.463	179.522	91.9448	46.4382	23.4019	327.82	93.5178	55.335	29.5094	14.5141	7.4863	3.75273	1.89963	328.62	134.325
329.12	72.5815	47.0378	28.1626	14.5461	7.57349	4.39707	2.46758	329.72	-0.948389	-0.817383	-1.48496	-2.08066	-2.27979	-2.16245	-1.99258	329.02	132.668	108.805	76.2228	47.9479	27.7413	15.1262	7.85505	329.02	355.142	293.879	216.294	144.775	88.4546	50.4783	27.5897	329.42	871.639	572.55	333.136	178.753	91.5489	46.2369	23.271	328.82	93.1769	55.1323	29.4099	14.4622	7.46509	3.74194	1.87866	329.62	133.696
330.12	72.1085	46.7656	28.0125	14.4643	7.54224	4.3772	2.47607	330.72	-0.960791	-0.807373	-1.46084	-2.08437	-2.26819	-2.16946	-1.99033	330.02	132.349	108.575	76.1028	47.8901	27.7109	15.1172	7.84668	330.02	353.766	292.776	215.536	144.291	88.1458	50.2996	27.5262	330.42	868.323	570.328	331.769	178.031	91.1647	46.0508	23.158	329.82	92.8254	54.9036	29.3086	14.4229	7.44531	3.74023	1.85547	330.62	133.045
331.12	71.6671	46.4456	27.8717	14.3858	7.50317	4.35562	2.46724	331.72	-0.978613	-0.825439	-1.46279	-2.0895	-2.26721	-2.17678	-1.99473	331.02	131.991	108.375	75.9854	47.8213	27.6912	15.1233	7.84546	331.02	352.358	291.695	214.828	143.809	87.9006	50.1542	27.4592	331.42	865.052	568.06	330.392	177.361	90.7862	45.8633	23.0325	330.82	92.4678	54.6912	29.2091	14.382	7.41392	3.73882	1.84507	331.62	132.444
332.12	71.2439	46.154	27.7124	14.3141	7.47876	4.32529	2.45415	332.72	-0.980518	-0.826904	-1.46089	-2.10225	-2.26001	-2.17427	-2.00811	332.02	131.612	108.194	75.8533	47.7594	27.6798	15.1073	7.84226	332.02	350.992	290.713	214.076	143.332	87.6152	49.9982	27.3796	332.42	861.801	565.791	329.103	176.602	90.3946	45.6607	22.9424	331.82	92.0979	54.4741	29.1093	14.341	7.38396	3.73013	1.8073	332.62	131.894
333.12	70.8344	45.8797	27.5714	14.2608	7.44287	4.30913	2.43716	333.72	-1.0022	-0.84668	-1.46558	-2.11182	-2.26208	-2.1842	-2.01074	333.02	131.254	107.985	75.7444	47.695	27.6495	15.0872	7.82498	333.02	349.648	289.657	213.316	142.851	87.3337	49.8584	27.2932	333.42	858.585	563.596	327.721	175.853	89.9978	45.4524	22.8496	332.82	91.7661	54.2727	29.0032	14.2837	7.36377	3.71411	1.78882	333.62	131.295
334.12	70.4105	45.6187	27.422	14.1844	7.38745	4.29819	2.43584	334.72	-1.0187	-0.835693	-1.47227	-2.11875	-2.27832	-2.21201	-2.00723	334.02	130.936	107.774	75.6252	47.6143	27.627	15.073	7.83447	334.02	348.264	288.638	212.57	142.402	87.0525	49.6989	27.1991	334.42	855.334	561.41	326.407	175.104	89.6543	45.2328	22.7449	333.82	91.4661	54.0833	28.8801	14.2326	7.33318	3.7084	1.7824	334.62	130.714
335.12	70.011	45.3623	27.2815	14.1152	7.34668	4.29404	2.41826	335.72	-1.03428	-0.833496	-1.47109	-2.11587	-2.28577	-2.20828	-2.00327	335.02	130.586	107.565	75.5416	47.549	27.5975	15.0522	7.82803	335.02	346.909	287.579	211.855	141.951	86.7949	49.5496	27.0981	335.42	852.17	559.232	325.126	174.371	89.3213	45.0511	22.6321	334.82	91.1253	53.8916	28.7625	14.1741	7.2967	3.69102	1.77034	335.62	130.174
336.12	69.5667	45.1517	27.1258	14.0563	7.3269	4.26807	2.40527	336.72	-1.04302	-0.84668	-1.46382	-2.10225	-2.2749	-2.19526	-2.00737	336.02	130.249	107.361	75.4262	47.4819	27.5618	15.0281	7.82454	336.02	345.605	286.594	211.171	141.464	86.5232	49.4004	27.0087	336.42	849.019	557.088	323.826	173.67	88.9321	44.8989	22.5305	335.82	90.7746	53.7222	28.6383	14.0907	7.25779	3.67266	1.76145	336.62	129.637
337.12	69.1115	44.8898	26.9488	13.9938	7.28906	4.25898	2.39731	337.72	-1.04526	-0.856689	-1.47183	-2.10024	-2.28479	-2.19509	-2.00107	337.02	129.91	107.153	75.2939	47.4293	27.5213	15.0252	7.81228	337.02	344.331	285.564	210.509	141.043	86.2354	49.2417	26.9154	337.42	845.889	554.898	322.504	172.973	88.5415	44.7302	22.4495	336.82	90.4311	53.5063	28.5135	13.9969	7.20461	3.63032	1.73733	337.62	129.096
338.12	68.7111	44.6445	26.8133	13.925	7.25488	4.24941	2.3918	338.72	-1.0415	-0.835449	-1.47241	-2.08154	-2.28906	-2.18359	-2.00684	338.02	129.593	106.952	75.1647	47.3594	27.4733	15.0087	7.81572	338.02	343.087	284.581	209.762	140.604	85.9744	49.0926	26.8351	338.42	842.781	552.76	321.242	172.242	88.1509	44.5591	22.3494	337.82	90.1163	53.304	28.4034	13.9146	7.17634	3.61313	1.72834	338.62	128.583
339.12	68.3101	44.3857	26.6541	13.8547	7.22559	4.23452	2.35908	339.72	-1.03105	-0.823975	-1.48237	-2.07954	-2.29993	-2.18318	-2.01812	339.02	129.269	106.737	75.0637	47.3018	27.4333	14.9993	7.80811	339.02	341.788	283.62	209.065	140.134	85.7227	48.9471	26.7407	339.42	839.762	550.658	319.938	171.557	87.8562	44.3557	22.238	338.82	89.7864	53.1245	28.3136	13.8658	7.15737	3.60493	1.73086	339.62	128.039
340.12	67.9238	44.1411	26.5201	13.8064	7.20776	4.19727	2.34058	340.72	-1.00503	-0.831787	-1.4918	-2.0875	-2.29944	-2.16599	-2.03311	340.02	128.956	106.542	74.9467	47.2351	27.4268	14.984	7.80408	340.02	340.563	282.661	208.431	139.712	85.4807	48.8247	26.6595	340.42	836.659	548.567	318.689	170.856	87.5469	44.1584	22.1206	339.82	89.4616	52.9343	28.2223	13.8331	7.14504	3.602	1.73806	340.62	127.522
341.12	67.5267	43.8808	26.38	13.7526	7.18481	4.18643	2.3459	341.72	-0.997558	-0.825439	-1.49146	-2.07739	-2.29053	-2.15991	-2.01733	341.02	128.649	106.375	74.8339	47.1899	27.4016	14.976	7.80432	341.02	339.344	281.718	207.755	139.282	85.2146	48.6771	26.5855	341.42	833.585	546.566	317.43	170.179	87.155	43.9789	22.0588	340.82	89.129	52.7449	28.1322	13.7924	7.11777	3.5938	1.74033	341.62	126.992
342.12	67.1458	43.6167	26.2575	13.6748	7.1731	4.16152	2.33564	342.72	-0.98252	-0.807617	-1.4833	-2.07095	-2.27966	-2.16409	-2.02646	342.02	128.349	106.205	74.7239	47.1218	27.3743	14.9585	7.81421	342.02	338.11	280.771	207.086	138.88	84.9595	48.5295	26.5104	342.42	830.58	544.402	316.217	169.546	86.8096	43.8267	21.9688	341.82	88.8094	52.5457	28.0326	13.7577	7.10007	3.5606	1.74241	342.62	126.477
343.12	66.7628	43.366	26.1584	13.6149	7.15552	4.15464	2.32793	343.72	-0.977588	-0.794434	-1.49043	-2.0666	-2.28247	-2.15425	-2.02495	343.02	128.04	106.035	74.6137	47.0628	27.3403	14.9452	7.81621	343.02	336.909	279.868	206.476	138.46	84.7422	48.3992	26.4423	343.42	827.607	542.357	314.996	168.868	86.5006	43.6781	21.9031	342.82	88.5063	52.374	27.9433	13.734	7.08774	3.54717	1.75327	343.62	125.954
344.12	66.3705	43.1417	26.0434	13.5697	7.14233	4.12769	2.31763	344.72	-0.963916	-0.786621	-1.46479	-2.0522	-2.26672	-2.11775	-2.01152	344.02	127.714	105.835	74.5245	47.0103	27.3325	14.9344	7.81438	344.02	335.718	278.946	205.866	138.041	84.502	48.2755	26.3785	344.42	824.599	540.361	313.772	168.171	86.1651	43.5423	21.8218	343.82	88.1971	52.2043	27.843	13.7141	7.05999	3.5458	1.76604	344.62	125.476
345.12	65.9672	42.8974	25.9151	13.5046	7.11597	4.12437	2.33355	345.72	-0.973828	-0.78125	-1.44316	-2.03887	-2.26318	-2.10723	-2.0002	345.02	127.411	105.633	74.4219	46.9567	27.3041	14.9256	7.81399	345.02	334.561	278.074	205.258	137.603	84.2637	48.1303	26.3064	345.42	821.664	538.338	312.586	167.518	85.8445	43.4014	21.7417	344.82	87.8877	52.0359	27.7528	13.6562	7.01682	3.52397	1.75876	345.62	124.976
346.12	65.5685	42.643	25.7895	13.4624	7.11646	4.13271	2.3376	346.72	-0.976221	-0.784668	-1.43125	-2.03647	-2.26013	-2.0908	-1.98403	346.02	127.124	105.434	74.312	46.9083	27.2836	14.9252	7.80425	346.02	333.414	277.174	204.627	137.183	84.0054	47.9836	26.2326	346.42	818.731	536.365	311.413	166.91	85.5125	43.2198	21.6697	345.82	87.5868	51.833	27.6687	13.6062	6.97717	3.51148	1.74573	346.62	124.458
347.12	65.2146	42.4156	25.6612	13.4032	7.09351	4.12285	2.32925	347.72	-0.981055	-0.776855	-1.39687	-2.03164	-2.26184	-2.08254	-1.98911	347.02	126.867	105.274	74.2249	46.8711	27.269	14.9229	7.81323	347.02	332.189	276.298	203.996	136.812	83.7632	47.8471	26.1721	347.42	815.792	534.409	310.286	166.256	85.1725	43.0609	21.6006	346.82	87.2894	51.6453	27.5731	13.547	6.94065	3.5125	1.72629	347.62	123.998
348.12	64.8436	42.2017	25.5522	13.3502	7.06689	4.12739	2.32432	348.72	-0.997461	-0.784668	-1.40317	-2.04941	-2.2594	-2.08152	-1.97964	348.02	126.573	105.116	74.1326	46.8294	27.2472	14.9062	7.79465	348.02	331.064	275.411	203.384	136.462	83.5334	47.7186	26.1066	348.42	812.873	532.441	309.067	165.643	84.8296	42.8797	21.5144	347.82	86.9665	51.4543	27.4785	13.4932	6.90564	3.49854	1.72424	348.62	123.538
349.12	64.4641	41.9508	25.3894	13.285	7.02588	4.1084	2.31299	349.72	-1.01909	-0.809326	-1.40474	-2.04927	-2.27246	-2.10762	-1.97661	349.02	126.267	104.939	74.053	46.7751	27.2168	14.8879	7.77612	349.02	330.026	274.557	202.754	136.113	83.3044	47.6001	26.0458	349.42	809.921	530.439	307.894	164.973	84.5086	42.7288	21.4397	348.82	86.6283	51.2644	27.3817	13.4256	6.86392	3.47822	1.70547	349.62	123.038
350.12	64.0801	41.6809	25.2555	13.2271	7.0083	4.10234	2.3124	350.72	-1.02178	-0.837158	-1.42329	-2.06953	-2.30383	-2.11604	-1.971	350.02	125.997	104.738	73.9437	46.7148	27.178	14.861	7.76624	350.02	328.933	273.682	202.172	135.72	83.0935	47.4949	25.9805	350.42	807.027	528.49	306.724	164.379	84.197	42.5635	21.3379	349.82	86.3186	51.0652	27.2807	13.3654	6.83909	3.46367	1.69846	350.62	122.573
351.12	63.7023	41.4498	25.1527	13.1832	6.99536	4.06997	2.29072	351.72	-1.0165	-0.835205	-1.41196	-2.0665	-2.2865	-2.12717	-1.97427	351.02	125.726	104.533	73.8497	46.6388	27.1168	14.8254	7.74697	351.02	327.804	272.852	201.556	135.323	82.8828	47.3674	25.9158	351.42	804.154	526.532	305.539	163.724	83.8935	42.4026	21.2432	350.82	86.0463	50.8855	27.1973	13.3211	6.81904	3.44541	1.69355	351.62	122.135
352.12	63.3558	41.2548	25.034	13.1425	6.96729	4.0521	2.28984	352.72	-1.04824	-0.827393	-1.41489	-2.06455	-2.28699	-2.13718	-1.96816	352.02	125.441	104.342	73.7134	46.5732	27.0505	14.793	7.71826	352.02	326.709	272.045	201.005	134.923	82.6736	47.2573	25.8516	352.42	801.323	524.612	304.398	163.107	83.578	42.2482	21.1614	351.82	85.7389	50.7239	27.1125	13.2594	6.80076	3.43779	1.68333	352.62	121.665
353.12	63.0259	41.0417	24.9192	13.0581	6.91968	4.05801	2.30439	353.72	-1.02803	-0.83374	-1.42803	-2.05474	-2.26917	-2.1386	-1.96602	353.02	125.136	104.143	73.5719	46.4888	26.9831	14.7454	7.68669	353.02	325.65	271.25	200.45	134.566	82.4448	47.1218	25.7969	353.42	798.555	522.701	303.302	162.51	83.273	42.1142	21.1096	352.82	85.4535	50.5813	27.0387	13.2313	6.78281	3.43975	1.67637	353.62	121.246
354.12	62.6563	40.8227	24.7819	12.9847	6.90527	4.03979	2.2937	354.72	-1.01636	-0.808838	-1.41284	-2.02832	-2.26733	-2.13696	-1.96265	354.02	124.809	103.987	73.4335	46.434	26.9266	14.7009	7.66633	354.02	324.611	270.439	199.846	134.224	82.2356	47.0172	25.7297	354.42	795.754	520.807	302.105	161.852	82.9721	41.9672	21.0601	353.82	85.189	50.4165	26.9362	13.1796	6.76023	3.43804	1.68162	354.62	120.835
355.12	62.2896	40.5979	24.6361	12.9166	6.87427	4.01104	2.27432	355.72	-1.00278	-0.799072	-1.3998	-2.01479	-2.25	-2.12466	-1.95835	355.02	124.524	103.836	73.3269	46.3997	26.8926	14.697	7.64795	355.02	323.56	269.647	199.292	133.861	82.0203	46.9144	25.6605	355.42	792.929	518.939	300.978	161.22	82.6664	41.8347	21.0012	354.82	84.8949	50.2549	26.8514	13.152	6.7532	3.44185	1.67019	355.62	120.397
356.12	61.9182	40.3918	24.522	12.8733	6.82837	4.00479	2.26631	356.72	-1.00283	-0.768555	-1.38047	-2.0023	-2.22693	-2.1323	-1.95352	356.02	124.257	103.67	73.2456	46.3372	26.8669	14.6704	7.63721	356.02	322.544	268.796	198.806	133.511	81.7944	46.798	25.5975	356.42	790.196	517.068	299.861	160.721	82.3645	41.6801	20.9312	355.82	84.5784	50.0913	26.7564	13.117	6.74299	3.42148	1.65803	356.62	119.979
357.12	61.5739	40.175	24.3929	12.8324	6.80542	4.00171	2.26489	357.72	-0.99707	-0.776855	-1.37451	-2.00757	-2.23059	-2.12	-1.927	357.02	124.014	103.509	73.1567	46.2871	26.8709	14.6611	7.63289	357.02	321.498	268.043	198.247	133.181	81.6016	46.6852	25.5448	357.42	787.414	515.237	298.736	160.118	82.0785	41.5168	20.8445	356.82	84.2978	49.9167	26.6664	13.0763	6.71816	3.42256	1.64956	357.62	119.547
358.12	61.2593	39.9712	24.2729	12.8018	6.80396	3.9833	2.2458	358.72	-0.986328	-0.792725	-1.35254	-2.00684	-2.22144	-2.10254	-1.89966	358.02	123.798	103.354	73.0959	46.2527	26.8469	14.6527	7.63213	358.02	320.507	267.288	197.668	132.792	81.4136	46.5575	25.5086	358.42	784.718	513.42	297.645	159.521	81.7565	41.3435	20.7534	357.82	83.997	49.7432	26.5834	13.0226	6.7031	3.39922	1.6345	358.62	119.104
359.12	60.9341	39.7722	24.1882	12.7341	6.79395	3.97412	2.24121	359.72	-0.992237	-0.795898	-1.3481	-2.02412	-2.21582	-2.09468	-1.88921	359.02	123.574	103.225	73.0348	46.2095	26.833	14.6571	7.64221	359.02	319.541	266.462	197.135	132.439	81.1914	46.4166	25.4582	359.42	782.005	511.572	296.544	158.852	81.438	41.2017	20.6536	358.82	83.6789	49.5667	26.5008	12.9649	6.68586	3.37998	1.62703	359.62	118.692
360.12	60.5957	39.5547	24.0803	12.6931	6.82349	3.97729	2.22559	360.72	-0.997217	-0.804199	-1.32969	-2.06309	-2.22974	-2.09165	-1.87759	360.02	123.341	103.048	72.9339	46.1707	26.8027	14.6441	7.66399	360.02	318.525	265.729	196.581	132.094	80.9443	46.2831	25.4078	360.42	779.333	509.75	295.46	158.288	81.124	41.0293	20.5457	359.82	83.4214	49.4067	26.3882	12.9012	6.66011	3.36875	1.61934	360.12	60.5957
																								361.02	317.467	264.888	195.926	131.644	80.7051	46.145	25.3366
[truncated: 6 more columns]

## Sheet: Figure 2
C3b								C3c								C3d
Time (s)	500 nM	250 nM	125 nM	62.5 nM	31.25 nM	15.625 nM	7.8125 nM	Time (s)	500 nM	250 nM	125 nM	62.5 nM	31.25 nM	15.625 nM	7.8125 nM	Time (s)	500 nM	250 nM	125 nM	62.5 nM	31.25 nM	15.625 nM	7.8125 nM	3.125 nM	1.5625 nM
-60.02	-0.97705	0.027588	-0.237	0.519084	-0.66303	-0.83051	-0.99518	-60.02	-0.05936	-0.54669	-0.48224	-0.73163	-0.56799	-0.57684	-0.68695	-51.66	0.592763	0.533133	0.521449	0.47478	0.547884	0.513864	0.497962	0.502884	0.492109
-59.92	-0.60442	0.583862	0.428664	0.660428	0.032301	0.014784	-0.35143	-59.92	0.040692	-0.24351	-0.13066	-0.34953	-0.26874	-0.29246	-0.38068	-50.66	0.574326	0.50493	0.467074	0.451264	0.508275	0.492692	0.476399	0.475071	0.467422
-59.82	-0.82544	0.682312	0.602112	0.566726	0.014343	-0.22815	-0.31854	-59.82	0.303183	-0.15137	-0.23377	-0.25818	0.050781	-0.39948	-0.29315	-49.66	0.513779	0.444383	0.432699	0.414155	0.456009	0.454801	0.448665	0.450462	0.438125
-59.72	-0.77936	0.502625	0.592773	0.575362	-0.09894	-0.16876	-0.47949	-59.72	0.150043	-0.05212	-0.16815	-0.17535	0.00317	-0.28699	-0.26581	-48.66	0.404325	0.379148	0.359262	0.340327	0.392337	0.336754	0.366633	0.368431	0.336562
-59.62	-0.25049	0.930725	0.869266	0.457342	0.388553	0.299136	-0.17328	-59.62	0.262519	0.018192	-0.06506	-0.03943	-0.04376	-0.01666	-0.18927	-47.66	0.324326	0.240007	0.220121	0.243842	0.315306	0.258317	0.259134	0.294993	0.248593
-59.52	-0.1286	0.974487	0.871643	0.434692	0.483093	0.241333	-0.11237	-59.52	0.330502	0.081482	-0.02051	-0.0144	0.062561	0.152893	-0.08221	-46.66	0.331122	0.266805	0.20934	0.223218	0.301087	0.250583	0.254602	0.30679	0.248828
-59.42	0.044797	1.00024	0.906003	0.415888	0.582273	0.295224	-0.08344	-59.42	0.357842	0.154904	-0.000187	-0.05036	0.060974	0.151303	-0.02673	-45.66	0.074794	0.327195	0.051137	0.065093	0.12015	0.084645	0.232572	0.199525	0.15
-59.32	0.200256	1.03851	0.940369	0.40417	0.687744	0.383545	-0.08502	-59.32	0.404657	0.282227	0.03418	0.010559	0.086731	0.155151	0.045105	-44.66	0.159482	0.037664	0.152387	0.097436	0.224603	0.05402	0.156712	0.09015	0.14039
-59.22	0.229248	1.15417	0.99823	0.396397	0.653442	0.624207	0.044678	-59.22	0.526539	0.357239	0.176331	0.151184	0.157043	0.282532	0.164612	-43.66	0.77831	0.798679	0.697152	0.724389	0.741478	0.683864	0.777337	0.679134	0.709375
-59.12	0.021413	1.06903	0.827077	0.353373	0.389333	0.517934	0.092336	-59.12	0.638235	0.409541	0.223201	0.241023	0.403137	0.416072	0.287292	-42.66	0.374638	0.314852	0.254496	0.259702	0.275853	0.210895	0.256712	0.185462	0.158281
-59.02	-0.11609	1.01904	0.727905	0.356559	0.235474	0.439819	0.17749	-59.02	0.737484	0.432251	0.282593	0.296509	0.474243	0.505188	0.356812	-41.66	0.187216	0.108054	0.024496	0.009	0.162416	0.258317	0.361946	0.698196	0.92711
-58.92	-0.26221	0.826843	0.639585	0.374506	0.129941	0.273374	-0.03345	-58.92	0.66485	0.318173	0.186521	0.187131	0.383606	0.417661	0.350586	-40.66	0.603153	0.676492	1.15051	1.30212	1.37624	1.36972	1.29234	1.08601	0.957969
-58.82	-0.25049	0.767456	0.638062	0.348757	0.164368	0.231201	-0.1225	-58.82	0.659359	0.302551	0.126343	0.131653	0.294495	0.347351	0.290405	-39.66	1.28136	1.20313	0.803715	0.662515	0.314446	0.191754	0.220149	0.244525	0.462734
-58.72	-0.08643	0.908875	0.7677	0.416683	0.301819	0.360901	-0.01001	-58.72	0.654657	0.31427	0.108398	0.081665	0.289063	0.3255	0.246643	-38.66	0.307137	0.338367	0.578403	0.635483	0.824837	0.891754	0.767102	0.773509	0.692422
-58.62	-0.09735	0.931519	0.78491	0.434628	0.26898	0.338988	0.018126	-58.62	0.639829	0.2713	0.092772	0.071532	0.296082	0.309874	0.231812	-37.66	0.824091	0.764773	0.593324	0.512827	0.472337	0.463942	0.420462	0.417571	0.404219
-58.52	-0.13409	0.886963	0.754395	0.433838	0.270569	0.284302	-0.0014	-58.52	0.630432	0.229065	0.083374	0.056641	0.257019	0.269226	0.192749	-36.66	0.384716	0.31368	0.267152	0.305483	0.271243	0.252067	0.214993	0.249212	0.287734
-58.42	-0.13019	0.886963	0.774781	0.462037	0.293274	0.284302	0.00482	-58.42	0.603943	0.214294	0.090454	0.055176	0.227356	0.259094	0.180298	-35.66	0.263779	0.235398	0.218715	0.23603	0.284915	0.284957	0.221399	0.298665	0.32375
-58.32	-0.11298	0.876831	0.784912	0.472168	0.2995	0.27417	-0.0069	-58.32	0.602356	0.199402	0.079468	0.042603	0.219543	0.24115	0.19043	-34.66	0.301747	0.261648	0.28473	0.290014	0.332259	0.327536	0.274134	0.349368	0.364765
-58.22	-0.07782	0.870605	0.757568	0.469849	0.29718	0.252319	-0.02167	-58.22	0.589049	0.18927	0.084961	0.040283	0.194519	0.226257	0.174805	-33.66	0.331044	0.302742	0.321839	0.324389	0.35804	0.355269	0.299915	0.38179	0.36789
-58.12	-0.02472	0.871338	0.736451	0.470582	0.309632	0.24292	-0.03192	-58.12	0.571105	0.167419	0.067016	0.022339	0.182068	0.202819	0.143555	-32.66	0.345888	0.32407	0.335121	0.356812	0.359603	0.365035	0.311634	0.386868	0.378047
-58.02	0.0097	0.882324	0.74353	0.479981	0.308899	0.250732	-0.01776	-58.02	0.565613	0.156433	0.062256	0.011353	0.161682	0.175476	0.12085	-31.66	0.355654	0.333523	0.346449	0.36189	0.354916	0.359958	0.293587	0.38015	0.379531
-57.92	0.078431	0.880737	0.749757	0.485475	0.315125	0.260133	-0.01312	-57.92	0.573485	0.171325	0.088134	0.00513	0.164124	0.159118	0.104492	-30.66	0.365341	0.330399	0.315512	0.343843	0.320462	0.325894	0.286946	0.353977	0.351406
-57.82	0.084656	0.906494	0.769287	0.51355	0.326843	0.268677	-0.00299	-57.82	0.575012	0.144714	0.082642	-0.0238	0.135925	0.138	0.067017	-29.66	0.350497	0.320555	0.274496	0.307905	0.291165	0.302848	0.258821	0.322727	0.331953
-57.72	0.08075	0.911987	0.796631	0.532349	0.348694	0.293701	0.010315	-57.72	0.573424	0.122864	0.077881	-0.04565	0.106262	0.118469	0.040405	-28.66	0.338857	0.304226	0.253402	0.283296	0.258352	0.293082	0.237805	0.28179	0.310781
-57.62	0.057311	0.911987	0.79663	0.532347	0.35968	0.281982	0.010314	-57.62	0.561705	0.100158	0.067748	-0.05896	0.083557	0.095763	0.028687	-27.66	0.3212	0.309226	0.248324	0.265405	0.247025	0.253629	0.236165	0.261009	0.290937
-57.52	0.010437	0.890137	0.781006	0.525269	0.346375	0.275757	0.0025	-57.52	0.535949	0.077576	0.035767	-0.07922	0.051575	0.073181	-0.000977	-26.66	0.301278	0.310789	0.230355	0.242671	0.237259	0.252145	0.226399	0.231321	0.273281
-57.42	0.018249	0.877563	0.773925	0.522948	0.372131	0.292114	0.025939	-57.42	0.499206	0.072082	0.030273	-0.09644	0.039856	0.083313	-0.00879	-25.66	0.271981	0.302273	0.210511	0.221187	0.225618	0.232535	0.226478	0.21343	0.242031
-57.32	-0.00592	0.847168	0.755249	0.495605	0.36908	0.264038	0.011902	-57.32	0.469543	0.068176	0.00134	-0.10193	0.032044	0.067688	-0.02832	-24.66	0.232607	0.29282	0.209262	0.204858	0.212649	0.231051	0.224837	0.192259	0.212734
-57.22	-0.00671	0.818237	0.74585	0.474486	0.379944	0.260864	-0.01312	-57.22	0.424988	0.068176	-0.02051	-0.09253	0.028137	0.062195	-0.02441	-23.66	0.210263	0.283054	0.208949	0.183686	0.196321	0.213004	0.216712	0.190697	0.19289
-57.12	-0.02863	0.786987	0.727905	0.481567	0.369812	0.244506	-0.04749	-57.12	0.3797	0.054139	-0.02441	-0.10657	0.037537	0.052063	-0.02283	-22.66	0.198545	0.253366	0.189731	0.162593	0.17515	0.191911	0.213509	0.180618	0.181875
-57.02	-0.05988	0.758057	0.70752	0.474487	0.368225	0.224121	-0.04437	-57.02	0.368713	0.05719	-0.03381	-0.0863	0.036682	0.079407	-0.00256	-21.66	0.1787	0.212429	0.178012	0.150952	0.14554	0.18027	0.213587	0.171165	0.170235
-56.92	-0.0528	0.753418	0.696656	0.462037	0.379212	0.230469	-0.04047	-56.92	0.378969	0.033021	-0.06189	-0.10657	0.021912	0.057557	-0.03613	-20.66	0.175888	0.183445	0.160121	0.143062	0.126322	0.170426	0.184212	0.151321	0.158828
-56.82	-0.04034	0.744019	0.691162	0.477661	0.394836	0.231995	-0.05219	-56.82	0.389832	0.052551	-0.05725	-0.073	0.03595	0.070007	-0.00488	-19.66	0.168935	0.152195	0.147152	0.12478	0.086868	0.133004	0.174134	0.138352	0.150703
-56.72	-0.05438	0.718994	0.687256	0.474487	0.376038	0.215576	-0.07404	-56.72	0.373474	0.063538	-0.04858	-0.06909	0.037537	0.074768	-0.0127	-18.66	0.159482	0.122585	0.137074	0.118452	0.083431	0.11027	0.1514	0.0989	0.121328
-56.62	-0.09656	0.722168	0.695067	0.481566	0.38153	0.221068	-0.06159	-56.62	0.364805	0.049377	-0.04163	-0.0863	0.024231	0.072326	-0.00488	-17.66	0.139638	0.108445	0.127621	0.11189	0.075541	0.090426	0.141321	0.089212	0.099844
-56.52	-0.14813	0.70105	0.656006	0.466675	0.367493	0.217163	-0.06622	-56.52	0.356261	0.03302	-0.07678	-0.11047	0.016419	0.057556	-0.01892	-16.66	0.116903	0.090164	0.107778	0.100483	0.055697	0.087223	0.125306	0.069681	0.098359
-56.42	-0.18488	0.697144	0.638794	0.462036	0.389343	0.215576	-0.06781	-56.42	0.325012	-0.00446	-0.11035	-0.1449	-0.00861	0.052063	-0.04785	-15.66	0.09081	0.078757	0.086605	0.082202	0.044681	0.06113	0.104134	0.066478	0.070625
-56.32	-0.19501	0.687744	0.630249	0.476075	0.399475	0.217896	-0.07721	-56.32	0.296082	-0.01154	-0.09863	-0.13159	-0.01251	0.052795	-0.05103	-14.66	0.076279	0.057351	0.066762	0.077827	0.042806	0.048161	0.084291	0.05015	0.065859
-56.22	-0.20984	0.718262	0.6521	0.505737	0.429993	0.229614	-0.06232	-56.22	0.296143	0.013489	-0.0697	-0.11829	-0.00153	0.055237	-0.05798	-13.66	0.048232	0.049539	0.055746	0.069311	0.032962	0.057613	0.064681	0.037181	0.057344
-56.12	-0.18097	0.717407	0.660645	0.530763	0.430726	0.223389	-0.06549	-56.12	0.297669	0.048645	-0.04395	-0.10425	0.000793	0.062195	-0.05334	-12.66	0.045029	0.028367	0.047231	0.059546	0.015072	0.049801	0.04515	0.035306	0.049531
-56.02	-0.1817	0.760437	0.666992	0.550293	0.440125	0.223389	-0.06	-56.02	0.29303	0.07135	-0.03296	-0.10034	-0.00775	0.055237	-0.05249	-11.66	0.036903	0.018289	0.0277	0.04814	0.029837	0.028629	0.035071	0.017337	0.036562
-55.92	-0.22394	0.767456	0.667725	0.5542	0.440125	0.231202	-0.06	-55.92	0.31012	0.082215	-0.026	-0.0824	-0.00238	0.062195	-0.05493	-10.66	0.028701	0.016648	0.018246	0.040014	0.011556	0.010348	0.025619	-0.000319	0.011641
-55.82	-0.20905	0.767456	0.673218	0.572998	0.443298	0.234375	-0.05682	-55.82	0.328919	0.087708	-0.02283	-0.07922	-0.01093	0.063782	-0.05798	-9.66	0.017294	0.00657	0.00817	0.010639	0.00531	-0.00926	-0.00407	-0.0104	-0.00953
-55.72	-0.20441	0.771362	0.664551	0.581543	0.438538	0.229614	-0.07098	-55.72	0.33905	0.099426	-0.00256	-0.07849	0.000793	0.070007	-0.05957	-8.66	-0.000674	-0.00945	-0.01144	-0.02561	-0.01587	-0.02715	-0.03524	-0.03977	-0.05875
-55.62	-0.18097	0.786987	0.657593	0.593262	0.440125	0.231202	-0.07172	-55.62	0.335999	0.097107	-0.01111	-0.07922	-0.00934	0.061463	-0.06189	-7.66	-0.02872	-0.03062	-0.04894	-0.07608	-0.05524	-0.07606	-0.10212	-0.09719	-0.14391
-55.52	-0.16608	0.7948	0.667725	0.602661	0.461243	0.223389	-0.06	-55.52	0.335144	0.118958	-0.01819	-0.08472	-0.00702	0.057556	-0.06897	-6.66	-0.10536	-0.0782	-0.10793	-0.14483	-0.10571	-0.14637	-0.17548	-0.15259	-0.17773
-55.42	-0.13251	0.7948	0.6521	0.595582	0.454163	0.231201	-0.06	-55.42	0.329652	0.115784	-0.01819	-0.0918	-0.0141	0.041077	-0.07446	-5.66	-0.18036	-0.15327	-0.14214	-0.14116	-0.0054	0.00316	-0.04204	0.093822	0.193359
-55.32	-0.11456	0.801025	0.654419	0.599487	0.458069	0.237427	-0.05377	-55.32	0.353943	0.124451	0.00842	-0.08154	-0.01166	0.034119	-0.07202	-4.66	0.062685	0.094773	0.199653	0.290171	0.499212	0.463239	0.483587	0.587806	0.673828
-55.22	-0.10126	0.786987	0.654419	0.58545	0.459656	0.239014	-0.04279	-55.22	0.371887	0.12677	0.024048	-0.07849	-0.01874	0.041931	-0.08069	-3.66	0.633935	0.596961	0.696527	0.706343	0.624837	0.513317	0.485306	0.477024	0.342969
-55.12	-0.06842	0.79248	0.666992	0.590943	0.469055	0.242188	-0.03107	-55.12	0.383605	0.138488	0.00915	-0.09802	-0.02655	0.036438	-0.08923	-2.66	0.561904	0.476101	0.401215	0.365796	0.297884	0.314645	0.290462	0.298197	0.167578
-55.02	-0.01532	0.779175	0.667725	0.589355	0.479187	0.24292	-0.02875	-55.02	0.426575	0.120544	-0.01111	-0.11829	-0.03827	0.024719	-0.11194	-1.66	0.306982	0.22157	0.096527	0.030952	-0.25915	-0.36661	-0.55438	-0.44696	-0.93266
-54.92	0.014343	0.765869	0.656005	0.552611	0.467468	0.231201	-0.03265	-54.92	0.461729	0.126769	-0.0127	-0.11206	-0.03827	0.016906	-0.11426	-0.66	-0.51208	-0.75031	-0.94941	-0.97366	-0.8336	-0.81676	-0.75712	-0.74509	-0.66828
-54.82	0.01825	0.740112	0.629395	0.526855	0.459656	0.220215	-0.05768	-54.82	0.467957	0.097839	-0.04163	-0.13159	-0.05157	-0.00262	-0.12207	0.34	-0.74763	-0.58765	-0.6166	-0.7696	-0.69141	-0.89293	-0.69688	-0.69735	-0.81141
-54.72	0.029236	0.72998	0.612305	0.501099	0.465149	0.213257	-0.07562	-54.72	0.496888	0.111145	-0.04785	-0.12537	-0.03668	0.00128	-0.10877	1.34	-0.8863	-0.63226	-0.69691	-0.82756	-0.83774	-0.83512	-0.8029	-0.71751	-0.90992
-54.62	0.035461	0.718994	0.593506	0.478393	0.463562	0.21167	-0.07172	-54.62	0.550843	0.112732	-0.05408	-0.12842	-0.02106	0.014588	-0.09314	2.34	-0.87888	-0.71695	-0.68441	-0.88155	-1.06844	-1.13926	-1.26337	-0.89759	-1.24484
-54.52	0.024475	0.711182	0.574707	0.454956	0.458069	0.199951	-0.08344	-54.52	0.554688	0.117371	-0.04553	-0.10974	-0.000793	0.023132	-0.08228	3.34	-1.08239	-0.96874	-1.09785	-1.10545	-1.47641	-1.5727	-1.7004	-1.31415	-1.98398
-54.42	0.031556	0.70105	0.573975	0.425294	0.459656	0.199952	-0.08343	-54.42	0.560974	0.136169	-0.03455	-0.10034	0.000793	0.034119	-0.07361	4.34	-1.31755	-1.6207	-1.73246	-1.78717	-2.29423	-2.30457	-2.53555	-2.15641	-3.07625
-54.32	0.029236	0.710449	0.562256	0.421387	0.467468	0.21167	-0.06232	-54.32	0.577332	0.123596	-0.03772	-0.10034	-0.0047	0.03717	-0.07129	5.34	-1.42302	-1.82171	-2.28879	-2.67405	-3.20555	-3.19754	-3.6111	-3.27719	-3.89266
-54.22	0.028381	0.711182	0.560669	0.413575	0.465881	0.210083	-0.06158	-54.22	0.619567	0.132263	-0.02673	-0.09253	0.00629	0.049744	-0.06189	6.34	1.60714	2.66891	-0.51894	-2.26756	-0.99509	-3.44567	-2.08485	-2.94063	0.510625
-54.12	0.040955	0.722168	0.571655	0.413574	0.488587	0.221069	-0.04437	-54.12	0.620301	0.138489	-0.05017	-0.10034	0.012512	0.055969	-0.07678	7.34	17.566	23.1101	12.4018	6.13642	8.02546	1.83019	4.12101	2.90304	3.18234
-54.02	0.014343	0.720581	0.583374	0.397949	0.490906	0.221802	-0.03497	-54.02	0.616395	0.159607	-0.05725	-0.10266	0.016419	0.059876	-0.08459	8.34	41.5874	35.1483	24.3143	15.6619	11.8106	6.81925	5.27109	3.81695	2.75578
-53.92	0.000305	0.704956	0.564575	0.3667	0.479187	0.213257	-0.04205	-53.92	0.643005	0.198669	-0.03223	-0.08862	0.049255	0.092712	-0.06812	9.34	46.9887	38.5599	28.6461	19.4496	13.8961	7.99371	5.65632	3.73156	2.62492
-53.82	-0.00909	0.711182	0.563843	0.361206	0.487	0.227295	-0.03107	-53.82	0.634338	0.195496	-0.04395	-0.0824	0.046082	0.083313	-0.07288	10.34	48.0894	40.1983	30.9351	21.7843	15.3841	9.0291	6.28898	4.01577	2.86078
-53.72	-0.02472	0.722168	0.577881	0.362793	0.490906	0.227295	-0.02875	-53.72	0.607849	0.204895	-0.05957	-0.0824	0.053162	0.083313	-0.06348	11.34	48.6156	41.0862	32.2423	23.2974	16.5871	9.98941	6.8396	4.31163	3.07195
-53.62	-0.04425	0.724487	0.568482	0.362794	0.487	0.21399	-0.0108	-53.62	0.573486	0.197083	-0.06189	-0.08936	0.060974	0.096619	-0.05017	12.34	49.0263	41.6787	33.0361	24.339	17.4517	10.7549	7.3546	4.63406	3.2993
-53.52	-0.05829	0.755005	0.575562	0.372192	0.500305	0.221069	0.00958	-53.52	0.590637	0.204895	-0.05884	-0.07849	0.052307	0.097351	-0.04163	13.34	49.2565	42.033	33.6146	25.0985	18.0657	11.3331	7.76937	4.94218	3.50586
-53.42	-0.06842	0.738525	0.567749	0.347168	0.48468	0.21167	0.0025	-53.42	0.567199	0.197082	-0.06189	-0.08862	0.051575	0.093445	-0.04004	14.34	49.451	42.297	34.0255	25.6538	18.5766	11.7694	8.07905	5.21937	3.66344
-53.32	-0.07709	0.750244	0.562988	0.354981	0.479919	0.229614	0.00873	-53.32	0.550049	0.190857	-0.05798	-0.09485	0.037537	0.088806	-0.03613	15.34	49.6657	42.4744	34.2729	26.0363	18.9205	12.1149	8.31304	5.4407	3.78664
-53.22	-0.11456	0.76355	0.573975	0.345581	0.500305	0.231201	0.010315	-53.22	0.524231	0.18927	-0.05957	-0.08862	0.032044	0.087219	-0.04004	16.34	49.7724	42.5542	34.4711	26.3489	19.1459	12.3962	8.4882	5.62085	3.9418
-53.12	-0.14264	0.755737	0.569336	0.337035	0.510437	0.2406	0.011902	-53.12	0.52655	0.187683	-0.06274	-0.07068	0.049988	0.101257	-0.02209	17.34	49.8541	42.6527	34.6426	26.6185	19.3158	12.6006	8.70898	5.78101	4.06797
-53.02	-0.19031	0.751831	0.556763	0.314331	0.512024	0.231201	0.000916	-53.02	0.507019	0.179871	-0.06738	-0.05115	0.051575	0.102844	-0.0127	18.34	49.9607	42.7722	34.8129	26.8557	19.4862	12.8147	8.91671	5.93304	4.16953
-52.92	-0.22784	0.769775	0.572388	0.302613	0.515076	0.237427	-0.0014	-52.92	0.489075	0.180725	-0.07751	-0.03857	0.045349	0.117737	-0.0033	19.34	50.1159	42.8848	34.9141	26.9799	19.596	12.9932	8.98202	6.0607	4.2575
-52.82	-0.23016	0.774536	0.583374	0.303467	0.521423	0.242188	0.008	-52.82	0.491395	0.195496	-0.08069	-0.03552	0.048401	0.115295	-0.000977	20.34	50.1975	42.97	35.0106	27.1056	19.6808	13.1596	9.05241	6.17327	4.35906
-52.72	-0.23956	0.772095	0.591919	0.298707	0.507263	0.233521	0.016541	-52.72	0.532044	0.203308	-0.06738	-0.0238	0.057068	0.122375	0.016968	21.34	50.2729	43.0371	35.0806	27.2627	19.728	13.2413	9.13906	6.28273	4.49141
-52.62	-0.21527	0.782349	0.612306	0.29407	0.500306	0.231202	0.018129	-52.62	0.537536	0.226013	-0.05408	-0.00732	0.080505	0.143493	0.037354	22.34	50.3269	43.0731	35.1317	27.3526	19.7656	13.3131	9.20906	6.39554	4.59258
-52.52	-0.17859	0.806519	0.6521	0.319824	0.526062	0.237427	0.039246	-52.52	0.522645	0.226013	-0.06348	-0.0105	0.077332	0.128601	0.030273	23.34	50.3729	43.0713	35.2555	27.4475	19.8214	13.5077	9.28445	6.52952	4.65625
-52.42	-0.16608	0.787781	0.656006	0.323731	0.529969	0.232788	0.032166	-52.42	0.567199	0.240051	-0.04004	0.00354	0.100037	0.163025	0.06543	24.34	50.4214	43.1044	35.3977	27.4753	19.9129	13.6565	9.37117	6.66187	4.76211
-52.32	-0.13251	0.790161	0.656006	0.339356	0.560486	0.231201	0.039246	-52.32	0.6203	0.246277	-0.04553	0.00513	0.108582	0.159851	0.063843	25.34	50.5261	43.2152	35.5023	27.542	20.037	13.8003	9.50156	6.81031	4.87648
-52.22	-0.11298	0.777588	0.656006	0.358887	0.579163	0.224976	0.029846	-52.22	0.654724	0.247864	-0.03772	0.026978	0.119568	0.177063	0.092773	26.34	50.7186	43.3637	35.6882	27.6681	20.1984	13.8639	9.63195	6.93765	4.96945
-52.12	-0.08954	0.7948	0.648193	0.36438	0.590149	0.213989	0.023621	-52.12	0.690612	0.246277	-0.00958	0.037964	0.112488	0.180969	0.112305	27.34	50.8705	43.5512	35.8011	27.8001	20.4159	13.949	9.81163	7.09937	5.09875
-52.02	-0.08173	0.7948	0.632568	0.366699	0.583069	0.21167	0.012634	-52.02	0.757873	0.222107	-0.0127	0.034058	0.103943	0.174744	0.12561	28.34	51.0471	43.7261	35.9629	27.9537	20.5382	14.0093	9.99327	7.18921	5.16398
-51.92	-0.04425	0.818237	0.634888	0.363526	0.598694	0.217896	0.016541	-51.92	0.869568	0.200989	-0.00488	0.046509	0.092957	0.173157	0.170105	29.34	51.1795	43.8617	36.0332	28.0107	20.5971	14.0812	10.021	7.21226	5.24726
-51.82	-0.00751	0.814331	0.62085	0.362793	0.600281	0.228882	0.029846	-51.82	0.967224	0.197083	-0.0033	0.057495	0.084412	0.157532	0.159973	30.34	51.2595	43.9257	36.061	28.0728	20.6776	14.119	10.0781	7.27288	5.30812
-51.72	0.048767	0.829956	0.626343	0.365967	0.603455	0.240601	0.048645	-51.72	0.992982	0.190857	0.00525	0.071533	0.0672	0.144226	0.155273	31.34	51.3346	43.9649	36.1036	28.0779	20.728	14.1796	10.1715	7.3271	5.31445
-51.62	0.061218	0.851074	0.619263	0.366699	0.6026	0.235107	0.047791	-51.62	0.939087	0.200989	0.027954	0.09729	0.073425	0.153625	0.197449	32.34	51.4229	43.9831	36.1379	28.0862	20.7574	14.2104	10.193	7.30882	5.32586
-51.52	0.074524	0.865112	0.61853	0.372924	0.600281	0.235107	0.058777	-51.52	0.806274	0.183777	0.036499	0.108276	0.055481	0.153625	0.208374	33.34	51.4604	43.9863	36.1868	28.0978	20.7593	14.2007	10.1797	7.30226	5.33594
-51.42	0.072937	0.846313	0.607544	0.353393	0.6026	0.225708	0.051697	-51.42	0.658569	0.179871	0.052124	0.091797	0.032776	0.153625	0.200562	34.34	51.4671	44.0009	36.2361	28.1057	20.7593	14.2156	10.193	7.35492	5.33125
-51.32	0.125305	0.835449	0.605225	0.351074	0.590881	0.223389	0.039978	-51.32	0.586731	0.169739	0.080322	0.07312	0.023499	0.145813	0.184204	35.34	51.4639	44.0371	36.2723	28.132	20.7562	14.2304	10.2501	7.41671	5.33953
-51.22	0.133911	0.818237	0.605225	0.351074	0.588562	0.223389	0.047058	-51.22	0.5766	0.151794	0.077148	0.067627	0.016419	0.141907	0.163086	36.34	51.5147	44.0845	36.2787	28.1503	20.7902	14.2664	10.2911	7.4382	5.38359
-51.12	0.133118	0.81665	0.605225	0.339356	0.582337	0.223389	0.051697	-51.12	0.660951	0.142396	0.077149	0.079347	0.018738	0.130189	0.157593	37.34	51.5652	44.1255	36.3068	28.1963	20.8215	14.2809	10.3091	7.45296	5.4325
-51.02	0.144836	0.82373	0.605225	0.348755	0.590149	0.221069	0.058777	-51.02	0.674988	0.147034	0.079468	0.06604	0.030457	0.132507	0.148193	38.34	51.6113	44.163	36.3361	28.2433	20.859	14.2992	10.3188	7.46085	5.49117
-50.92	0.196351	0.82605	0.611451	0.357301	0.583069	0.241333	0.067322	-50.92	0.688295	0.149476	0.04358	0.05359	0.00629	0.133363	0.149048	39.34	51.6441	44.2087	36.3588	28.2942	20.8937	14.3269	10.3419	7.51015	5.51766
-50.82	0.236267	0.82605	0.616211	0.377685	0.590149	0.252319	0.087708	-50.82	0.732849	0.144714	0.038086	0.052002	0.00702	0.14032	0.15686	40.34	51.68	44.2381	36.3853	28.3253	20.9246	14.3364	10.3712	7.54796	5.53563
-50.72	0.219055	0.814331	0.623169	0.370605	0.588562	0.24292	0.071228	-50.72	0.77655	0.146301	0.013062	0.052002	0.00238	0.151306	0.161499	41.34	51.7371	44.2841	36.3834	28.3222	20.9391	14.3563	10.3908	7.54132	5.55836
-50.62	0.217469	0.822144	0.624756	0.376832	0.579163	0.221802	0.068909	-50.62	0.795349	0.146301	-0.00256	0.042603	-0.00311	0.155945	0.151367	42.34	51.7961	44.315	36.4212	28.314	20.9492	14.3664	10.3829	7.53788	5.57508
-50.52	0.252625	0.81897	0.630981	0.384643	0.594788	0.225708	0.075134	-50.52	0.802368	0.147888	-0.01111	0.04187	0.000793	0.153625	0.134155	43.34	51.8437	44.3446	36.4568	28.3156	20.9571	14.384	10.3712	7.52843	5.53883
-50.42	0.23236	0.796387	0.634155	0.385497	0.590149	0.242187	0.06427	-50.42	0.803162	0.150208	-0.02209	0.021545	0.018738	0.1474	0.104492	44.34	51.8645	44.3623	36.4881	28.3383	20.9391	14.4086	10.3962	7.55116	5.50477
-50.32	0.187805	0.767456	0.624756	0.353394	0.574524	0.235107	0.051697	-50.32	0.778137	0.156433	-0.04004	0.022339	0.020325	0.146606	0.074829	45.34	51.8828	44.3545	36.4979	28.3449	20.9281	14.4086	10.4059	7.57265	5.49977
-50.22	0.239319	0.769775	0.627075	0.341674	0.581482	0.229614	0.055603	-50.22	0.764832	0.15802	-0.05017	0.020752	0.055481	0.135681	0.059937	46.34	51.8989	44.3693	36.4964	28.3633	20.918	14.3989	10.4056	7.58906	5.50133
-50.12	0.326111	0.753418	0.613037	0.327637	0.576843	0.210083	0.045471	-50.12	0.753113	0.146301	-0.05176	0.020752	0.053162	0.145813	0.059937	47.34	51.9188	44.3888	36.5147	28.3895	20.9313	14.3711	10.4056	7.59726	5.51617
-50.02	0.394836	0.751831	0.603638	0.327637	0.576843	0.196045	0.05719	-50.02	0.722717	0.137756	-0.0611	0.018433	0.049255	0.134094	0.055298	48.34	51.9301	44.4099	36.5143	28.3875	20.9509	14.3582	10.3943	7.58749	5.54711
-49.92	0.451111	0.751831	0.602905	0.327637	0.579163	0.207764	0.066589	-49.92	0.689026	0.11969	-0.0791	0.025391	0.042175	0.132507	0.045898	49.34	51.9496	44.4478	36.5225	28.3973	20.9969	14.3481	10.3814	7.57578	5.58844
-49.82	0.343262	0.742432	0.597412	0.319824	0.57843	0.217163	0.075134	-49.82	0.663269	0.12677	-0.06897	0.045776	0.030457	0.123962	0.055298	50.34	51.9696	44.4427	36.5241	28.407	21.0162	14.3564	10.3912	7.58554	5.5982
-49.72	0.1745	0.745605	0.591919	0.327637	0.576843	0.219482	0.076721	-49.72	0.667176	0.120544	-0.04626	0.048096	0.021912	0.124695	0.057617	51.34	51.9778	44.4459	36.5244	28.4005	21.0294	14.3567	10.3896	7.57898	5.59781
-49.62	-0.04346	0.734619	0.5896	0.333131	0.567444	0.21399	0.076722	-49.62	0.674255	0.130676	-0.03381	0.062134	0.022644	0.116882	0.075562	52.34	51.9778	44.4638	36.5307	28.3992	21.0294	14.3728	10.3798	7.5957	5.56187
-49.52	-0.22546	0.741699	0.610718	0.340942	0.568298	0.246094	0.087708	-49.52	0.63208	0.132263	-0.0658	0.039551	0.00787	0.100525	0.092041	53.34	51.986	44.4655	36.5405	28.3895	21.0029	14.3844	10.3795	7.6121	5.55719
-49.42	-0.38953	0.744019	0.613037	0.333863	0.559632	0.250733	0.08844	-49.42	0.607849	0.129089	-0.07129	0.040283	0.032044	0.087219	0.114624	54.34	51.9938	44.5017	36.5502	28.3778	20.9903	14.3942	10.3798	7.61999	5.56539
-49.32	-0.38641	0.753418	0.62793	0.352661	0.572205	0.260132	0.08844	-49.32	0.589051	0.12677	-0.09082	0.042603	0.022644	0.077087	0.116211	55.34	52.0314	44.5049	36.5632	28.386	20.977	14.4153	10.388	7.62976	5.56195
-49.22	-0.3161	0.771362	0.625488	0.361206	0.563538	0.268677	0.115784	-49.22	0.56012	0.12677	-0.09241	0.040283	0.02655	0.07782	0.138062	56.34	52.0414	44.5033	36.5635	28.3863	20.9689	14.4332	10.3893	7.6414	5.58187
-49.12	-0.30511	0.776855	0.626343	0.381593	0.553406	0.278077	0.111878	-49.12	0.549987	0.129089	-0.09473	0.030884	0.037537	0.083313	0.164673	57.34	52.0595	44.5229	36.5815	28.3845	20.9657	14.4626	10.3896	7.64109	5.59156
-49.02	-0.30988	0.777588	0.624756	0.394043	0.545593	0.278076	0.129089	-49.02	0.539857	0.118958	-0.11816	0.022339	0.059387	0.081726	0.174805	58.34	52.0806	44.5131	36.5799	28.3828	20.9658	14.4629	10.3881	7.66101	5.585
-48.92	-0.27155	0.783081	0.636474	0.384643	0.526062	0.287475	0.143127	-48.92	0.568786	0.145569	-0.10486	0.044189	0.094544	0.121643	0.211548	59.34	52.1086	44.5229	36.6061	28.3747	20.9673	14.4708	10.3962	7.65273	5.57203
-48.82	-0.22162	0.758057	0.615356	0.384643	0.512756	0.270996	0.147766	-48.82	0.621887	0.140808	-0.11194	0.032471	0.114075	0.116882	0.225586	60.34	52.1493	44.5295	36.6011	28.3649	20.9841	14.4743	10.378	7.65124	5.56195
-48.72	-0.19733	0.736206	0.600586	0.366698	0.510437	0.252319	0.134583	-48.72	0.641418	0.146301	-0.10803	0.03479	0.133606	0.122375	0.223999	61.34	52.1903	44.5393	36.5979	28.3532	20.9935	14.4809	10.3751	7.65937	5.5525
-48.62	-0.1872	0.716675	0.594238	0.35498	0.510437	0.235107	0.128235	-48.62	0.65863	0.147888	-0.09155	0.045776	0.146912	0.122375	0.21936	62.34	52.2164	44.5588	36.5897	28.3535	20.9951	14.4821	10.3666	7.66257	5.54242
-48.52	-0.15753	0.712769	0.58728	0.351075	0.510437	0.219482	0.121277	-48.52	0.643738	0.139221	-0.09399	0.048096	0.155457	0.112976	0.217773	63.34	52.2474	44.5784	36.5882	28.3747	21.0017	14.5021	10.3455	7.66101	5.5525
-48.42	-0.14264	0.7229	0.615356	0.362793	0.522156	0.229614	0.133728	-48.42	0.643738	0.161926	-0.07361	0.087158	0.178162	0.131775	0.229492	64.34	52.2587	44.5901	36.5882	28.3813	21.0134	14.4989	10.3537	7.65781	5.56351
-48.32	-0.13409	0.741699	0.610718	0.365112	0.529968	0.231201	0.131409	-48.32	0.641418	0.159607	-0.07129	0.091065	0.196106	0.145813	0.235718	65.34	52.2802	44.5998	36.603	28.391	21.0036	14.4986	10.3635	7.65749	5.58187
-48.22	-0.13251	0.750244	0.599731	0.37219	0.529968	0.239014	0.131409	-48.22	0.653136	0.148621	-0.06189	0.091065	0.206238	0.145813	0.254517	66.34	52.2883	44.5932	36.6159	28.3845	21.0115	14.4923	10.3897	7.65124	5.58844
-48.12	-0.12311	0.726074	0.577881	0.347168	0.520569	0.203857	0.104065	-48.12	0.655455	0.136901	-0.05493	0.095703	0.207825	0.136413	0.247437	67.34	52.27	44.5917	36.6339	28.3813	21.0115	14.4923	10.4174	7.64148	5.59789
-48.02	-0.09503	0.724487	0.564575	0.351074	0.527649	0.217163	0.100159	-48.02	0.65155	0.122864	-0.0752	0.092651	0.196106	0.130188	0.251343	68.34	52.2606	44.5884	36.6534	28.3797	21.0146	14.4743	10.4108	7.63828	5.59828
-47.92	-0.05597	0.726807	0.564575	0.353393	0.532287	0.223388	0.11029	-47.92	0.65155	0.122864	-0.0752	0.10437	0.196106	0.122375	0.262329	69.34	52.2571	44.5979	36.6487	28.3876	20.9935	14.4528	10.401	7.63796	5.60961
-47.82	-0.01605	0.706543	0.549805	0.344849	0.523743	0.223389	0.122864	-47.82	0.678162	0.122864	-0.0658	0.106689	0.205505	0.130188	0.264648	70.34	52.2751	44.5963	36.6471	28.3974	20.9837	14.4598	10.3994	7.63952	5.60961
-47.72	0.027649	0.726074	0.546631	0.343261	0.522156	0.232788	0.123596	-47.72	0.700011	0.136169	-0.03613	0.134033	0.246887	0.163025	0.295166	71.34	52.3064	44.603	36.655	28.4091	20.9919	14.4595	10.3928	7.64968	5.61773
-47.62	0.069031	0.713501	0.529419	0.333862	0.512756	0.231934	0.128235	-47.62	0.711731	0.136169	-0.02673	0.13562	0.239075	0.153625	0.288086	72.34	52.3454	44.6225	36.6468	28.4091	21.0021	14.4595	10.385	7.65781	5.61117
-47.52	0.087036	0.712769	0.533325	0.343261	0.522156	0.231201	0.127502	-47.52	0.7453	0.152527	-0.01819	0.137939	0.239075	0.167664	0.294312	73.34	52.3552	44.6241	36.655	28.4075	20.9923	14.4611	10.3932	7.67546	5.61117
-47.42	0.080017	0.706543	0.536499	0.337035	0.523742	0.222656	0.121276	-47.42	0.779724	0.163513	-0.02283	0.155884	0.239075	0.17865	0.295898	74.34	52.3669	44.6159	36.6647	28.4255	21.0116	14.4793	10.3931	7.67742	5.60961
-47.32	0.097961	0.695557	0.5271	0.32605	0.512756	0.225708	0.122009	-47.32	0.796082	0.173645	-0.02441	0.161377	0.246887	0.192688	0.307617	75.34	52.3571	44.6241	36.655	28.4368	21.0118	14.4708	10.3994	7.6739	5.61773
-47.22	0.104187	0.694824	0.5271	0.32373	0.510437	0.229614	0.129089	-47.22	0.809387	0.177551	-0.01819	0.174683	0.258606	0.192688	0.317017	76.34	52.3375	44.6162	36.655	28.4368	21.0115	14.4693	10.3994	7.6821	5.62758
-47.12	0.115173	0.703369	0.534912	0.335449	0.502625	0.240601	0.131409	-47.12	0.825011	0.183776	-0.0072	0.177001	0.258606	0.192687	0.319336	77.34	52.3455	44.6241	36.6749	28.427	21.0033	14.4794	10.3994	7.67554	5.63586
-47.02	0.148743	0.694824	0.536499	0.337036	0.504211	0.244507	0.140808	-47.02	0.796081	0.167419	-0.02051	0.170776	0.242981	0.183289	0.311523	78.34	52.3555	44.6241	36.655	28.4368	20.9904	14.4794	10.4191	7.66601	5.63773
-46.92	0.166687	0.693237	0.546631	0.349487	0.502625	0.24292	0.157166	-46.92	0.793762	0.165832	-0.02441	0.166015	0.241394	0.165344	0.298218	79.34	52.3649	44.6327	36.6651	28.4385	20.9806	14.4696	10.4096	7.66413	5.64594
-46.82	0.197205	0.702637	0.55603	0.351074	0.490906	0.233521	0.158752	-46.82	0.780517	0.165833	-0.01892	0.168457	0.240662	0.166931	0.280273	80.34	52.3747	44.644	36.6831	28.4289	20.9771	14.4681	10.4096	7.66726	5.64555
-46.72	0.213562	0.716675	0.552856	0.344849	0.502625	0.231201	0.152527	-46.72	0.774231	0.156433	-0.02991	0.166016	0.229675	0.169983	0.278687	81.34	52.3747	44.644	36.6847	28.4368	20.9689	14.4482	10.3994	7.6657	5.64555
-46.62	0.255798	0.7229	0.554443	0.343262	0.502625	0.224976	0.162659	-46.62	0.760925	0.154114	-0.03223	0.165283	0.227356	0.16925	0.270142	82.34	52.3946	44.6538	36.6729	28.4302	20.9592	14.4466	10.3979	7.65593	5.63734
-46.52	0.29718	0.712769	0.563843	0.333862	0.510437	0.237427	0.170471	-46.52	0.760925	0.154114	-0.02441	0.174683	0.232849	0.16925	0.268555	83.34	52.4044	44.6636	36.6632	28.427	20.9595	14.445	10.3815	7.66609	5.64555
-46.42	0.336243	0.704956	0.564575	0.317505	0.502624	0.231201	0.162659	-46.42	0.757873	0.157288	-0.01892	0.170776	0.232849	0.163025	0.270142	84.34	52.4142	44.6752	36.6436	28.427	20.9513	14.4646	10.3799	7.65437	5.64555
-46.32	0.356506	0.724487	0.564575	0.304932	0.512756	0.229614	0.172791	-46.32	0.7453	0.169739	-0.00647	0.169189	0.221863	0.161438	0.268555	85.34	52.4322	44.685	36.6421	28.4271	20.958	14.481	10.3799	7.66257	5.63578
-46.22	0.367493	0.712769	0.573975	0.300293	0.51825	0.227295	0.178284	-46.22	0.731994	0.15094	-0.01428	0.150391	0.219543	0.17157	0.259155	86.34	52.4536	44.6866	36.6241	28.4255	20.9576	14.4974	10.3701	7.67398	5.63422
-46.12	0.38153	0.712769	0.573974	0.312011	0.518249	0.227295	0.190002	-46.12	0.748474	0.154114	-0.00488	0.157471	0.210144	0.16925	0.256836	87.34	52.4732	44.6749	36.6241	28.4419	20.9674	14.5087	10.3506	7.67429	5.65219
-46.02	0.387024	0.711182	0.566162	0.304199	0.522156	0.219482	0.18219	-46.02	0.770324	0.154114	0.00684	0.16687	0.219543	0.180969	0.256836	88.34	52.4829	44.6651	36.6222	28.4435	20.9775	14.4907	10.3471	7.66452	5.66359
-45.92	0.396423	0.712769	0.559937	0.312012	0.512756	0.219482	0.18219	-45.92	0.782043	0.159607	0.00842	0.162964	0.213318	0.174744	0.25061	89.34	52.5024	44.6456	36.621	28.4369	20.9677	14.4778	10.3487	7.67429	5.66547
-45.82	0.389343	0.712769	0.55835	0.305786	0.51825	0.219482	0.190002	-45.82	0.796082	0.150208	0.00525	0.15979	0.217957	0.179382	0.259155	90.34	52.5024	44.6342	36.6307	28.4337	20.9775	14.4579	10.3475	7.6907	5.68344
-45.72	0.389343	0.712769	0.54895	0.304199	0.527649	0.219482	0.196228	-45.72	0.810974	0.152527	0.00684	0.167603	0.219543	0.192688	0.266968	91.34	52.504	44.6324	36.6307	28.4321	20.9772	14.4497	10.3475	7.68374	5.6932
-45.62	0.371399	0.706543	0.546631	0.306519	0.541687	0.224976	0.203308	-45.62	0.78833	0.143982	0.012329	0.172363	0.225037	0.195862	0.263916	92.34	52.5236	44.6409	36.6304	28.4337	20.9857	14.4368	10.3573	7.69382	5.69289
-45.52	0.355774	0.704956	0.546631	0.304199	0.532288	0.229614	0.201721	-45.52	0.797669	0.136902	0.022461	0.167603	0.225769	0.191101	0.255249	93.34	52.5255	44.6604	36.639	28.4334	20.9873	14.4384	10.3569	7.70359	5.685
-45.42	0.371399	0.711182	0.544312	0.312012	0.529968	0.231201	0.219666	-45.42	0.819518	0.146301	0.026367	0.169189	0.227356	0.192688	0.268555	94.34	52.5239	44.6816	36.6405	28.4435	20.9771	14.4368	10.3475	7.70515	5.685
-45.32	0.39093	0.722168	0.55835	0.32373	0.523743	0.231201	0.229065	-45.32	0.823425	0.138489	0.036499	0.161377	0.219543	0.184875	0.260742	95.34	52.5384	44.7014	36.6386	28.4435	20.9838	14.4271	10.344	7.70515	5.69164
-45.22	0.399536	0.712769	0.546631	0.305786	0.516663	0.219482	0.217346	-45.22	0.808654	0.153381	0.03186	0.155151	0.225037	0.186462	0.266235	96.34	52.54	44.7011	36.639	28.445	20.9873	14.4236	10.3276	7.71491	5.68312
-45.12	0.40033	0.724487	0.546631	0.3042	0.51825	0.227295	0.22284	-45.12	0.793762	0.142395	0.026367	0.141846	0.211731	0.173157	0.241211	97.34	52.5498	44.7112	36.6289	28.4252	20.9888	14.4251	10.3261	7.69382	5.67367
-45.02	0.415161	0.724487	0.55835	0.32373	0.523743	0.239014	0.232971	-45.02	0.805481	0.150208	0.026367	0.149658	0.211731	0.173157	0.24353	98.34	52.5599	44.7112	36.6292	28.4157	20.9756	14.4349	10.3522	7.69038	5.68813
-44.92	0.412048	0.736206	0.55835	0.314331	0.529968	0.244507	0.240784	-44.92	0.806213	0.140808	0.028686	0.146484	0.21405	0.175476	0.231812	99.34	52.5693	44.7191	36.6292	28.4028	20.9841	14.4447	10.3472	7.68249	5.7093
-44.82	0.416687	0.736206	0.55835	0.312011	0.529968	0.254639	0.231384	-44.82	0.813293	0.138489	0.03418	0.145752	0.219543	0.173157	0.237305	100.34	52.581	44.7112	36.6304	28.3829	20.9854	14.4728	10.3557	7.67117	5.69164
-44.72	0.398743	0.7323	0.546631	0.312012	0.51825	0.24292	0.217346	-44.72	0.801575	0.138489	0.03186	0.155151	0.198425	0.161438	0.216187	101.34	52.5907	44.7109	36.621	28.3732	20.9662	14.4825	10.3537	7.66929	5.69133
-44.62	0.383118	0.7323	0.546631	0.312013	0.51825	0.250733	0.217347	-44.62	0.819518	0.138488	0.045898	0.148071	0.18988	0.161438	0.213867	102.34	52.6021	44.7096	36.6194	28.3895	20.9643	14.4825	10.3636	7.6614	5.68344
-44.52	0.375305	0.744019	0.566162	0.32605	0.520569	0.27417	0.240784	-44.52	0.811707	0.130676	0.038086	0.137939	0.1922	0.144226	0.217773	103.34	52.604	44.6929	36.6191	28.3912	20.9564	14.476	10.3455	7.66109	5.67992
-44.42	0.344849	0.744019	0.566162	0.32373	0.51825	0.264771	0.234558	-44.42	0.821106	0.130676	0.038086	0.137939	0.200012	0.153625	0.211548	104.34	52.6185	44.6819	36.6194	28.3946	20.9462	14.4646	10.3359	7.6696	5.65539
-44.32	0.326843	0.755737	0.566162	0.32373	0.512024	0.262451	0.232971	-44.32	0.805481	0.130676	0.038086	0.137939	0.200012	0.153625	0.209961	105.34	52.6298	44.6881	36.6093	28.401	20.9463	14.4466	10.3147	7.67898	5.65414
-44.22	0.303406	0.755737	0.556763	0.325316	0.510437	0.264038	0.232971	-44.22	0.801575	0.121277	0.049805	0.137939	0.200012	0.153625	0.209961	106.34	52.6412	44.68	36.6081	28.3931	20.9349	14.4286	10.3049	7.67241	5.66039
-44.12	0.289368	0.7323	0.554444	0.294801	0.489319	0.250733	0.229065	-44.12	0.792174	0.12677	0.049804	0.149658	0.200012	0.155212	0.217773	107.34	52.6595	44.6784	36.5995	28.3912	20.9448	14.4466	10.303	7.68093	5.65227
-44.02	0.308167	0.741699	0.552124	0.295655	0.508118	0.262451	0.250183	-44.02	0.789856	0.105652	0.038086	0.137939	0.178894	0.141907	0.196655	108.34	52.6692	44.6866	36.598	28.3833	20.9431	14.445	10.2951	7.68062	5.65063
-43.92	0.329163	0.750244	0.572388	0.310425	0.516663	0.262451	0.258728	-43.92	0.784363	0.09552	0.038086	0.130127	0.180481	0.134094	0.186523	109.34	52.6787	44.6882	36.5882	28.3896	20.9448	14.4532	10.3015	7.68093	5.65063
-43.82	0.346375	0.742432	0.575562	0.302612	0.51825	0.253052	0.250916	-43.82	0.78363	0.107239	0.038086	0.123901	0.180481	0.136414	0.180298	110.34	52.6708	44.6784	36.5965	28.388	20.9334	14.463	10.2951	7.68093	5.66047
-43.72	0.344055	0.726074	0.566162	0.292481	0.504211	0.250732	0.240784	-43.72	0.775818	0.098694	0.047485	0.127808	0.179749	0.131775	0.18811	111.34	52.6889	44.6721	36.5964	28.3732	20.9268	14.4744	10.2933	7.68882	5.65883
-43.62	0.36908	0.745605	0.575562	0.313599	0.502625	0.250733	0.250183	-43.62	0.764831	0.107238	0.049804	0.130127	0.1828	0.141906	0.18103	112.34	52.6888	44.6784	36.5882	28.37	20.9236	14.463	10.2936	7.6989	5.67023
-43.52	0.363586	0.747925	0.577881	0.309692	0.514343	0.256226	0.260315	-43.52	0.7453	0.099426	0.040405	0.122314	0.172668	0.127869	0.170898	113.34	52.6889	44.698	36.5866	28.3537	20.9053	14.445	10.3015	7.70015	5.66859
-43.42	0.344849	0.747925	0.5802	0.314331	0.514343	0.254639	0.254089	-43.42	0.719543	0.101745	0.038086	0.122314	0.166443	0.126281	0.164673	114.34	52.7052	44.6995	36.5965	28.3423	20.8943	14.4333	10.2968	7.69226	5.66672
-43.32	0.332336	0.747925	0.577881	0.309692	0.514343	0.245239	0.243103	-43.32	0.703918	0.087708	0.026367	0.110596	0.16095	0.114563	0.141968	115.34	52.7279	44.6898	36.598	28.3325	20.8924	14.4252	10.3116	7.6907	5.66867
-43.22	0.303406	0.746338	0.577881	0.308105	0.502625	0.24292	0.252502	-43.22	0.703918	0.081482	0.038086	0.122314	0.163269	0.114563	0.139648	116.34	52.738	44.68	36.5983	28.3404	20.8943	14.4173	10.305	7.66421	5.65883
-43.12	0.276062	0.744019	0.577881	0.315918	0.514343	0.248413	0.252502	-43.12	0.706237	0.079895	0.038086	0.130127	0.16095	0.114563	0.133423	117.34	52.7572	44.6885	36.5898	28.3407	20.8924	14.406	10.3116	7.65163	5.65891
-43.02	0.262024	0.744019	0.568481	0.315918	0.508118	0.253052	0.243103	-43.02	0.703918	0.062683	0.038086	0.122314	0.164856	0.118469	0.131836	118.34	52.7673	44.68	36.6065	28.3584	20.8943	14.4142	10.303	7.63999	5.65883
-42.92	0.233093	0.744019	0.560669	0.310425	0.501038	0.24292	0.229065	-42.92	0.6734	0.050964	0.028686	0.091796	0.137512	0.087951	0.110718	119.34	52.7803	44.6768	36.6093	28.3701	20.894	14.422	10.292	7.63679	5.65227
-42.82	0.211243	0.744019	0.562256	0.302612	0.501038	0.250732	0.229065	-42.82	0.668762	0.030701	0.014648	0.087158	0.112488	0.079407	0.08728	120.34	52.7786	44.6866	36.6081	28.388	20.8841	14.4236	10.2737	7.6482	5.65883
-42.72	0.197937	0.744019	0.567749	0.312012	0.498718	0.241333	0.240784	-42.72	0.671081	0.036926	0.016235	0.080933	0.117981	0.079407	0.084961	121.34	52.7689	44.698	36.6078	28.3912	20.8955	14.4239	10.2542	7.63835	5.66867
-42.62	0.208923	0.753418	0.575562	0.312012	0.508118	0.248413	0.250183	-42.62	0.654724	0.019714	-0.00256	0.071533	0.110168	0.071594	0.067749	122.34	52.7767	44.7163	36.5999	28.3895	20.9025	14.4337	10.253	7.64156	5.66867
-42.52	0.221375	0.746338	0.585693	0.312011	0.510437	0.256226	0.243103	-42.52	0.643738	0.017395	0.00684	0.079346	0.112488	0.083313	0.059204	123.34	52.7786	44.7175	36.5882	28.3912	20.894	14.4353	10.2444	7.63835	5.66859
-42.42	0.20343	0.736206	0.568482	0.297974	0.502625	0.237427	0.226746	-42.42	0.641418	0.026794	0.01001	0.079345	0.113342	0.092712	0.067017	124.34	52.79	44.7273	36.5886	28.3993	20.8943	14.4416	10.233	7.63335	5.66047
-42.32	0.213562	0.750244	0.572388	0.302612	0.499451	0.235107	0.231384	-42.32	0.643737	0.013489	0.00134	0.069946	0.104675	0.097351	0.062256	125.34	52.7966	44.7276	36.5785	28.401	20.8858	14.4532	10.2347	7.63171	5.65883
-42.22	0.209656	0.745605	0.567749	0.304199	0.508118	0.24292	0.232971	-42.22	0.6297	-0.00214	-0.0127	0.055908	0.09845	0.0849	0.045898	126.34	52.808	44.737	36.5753	28.3994	20.881	14.4548	10.2233	7.64812	5.65891
-42.12	0.179993	0.741699	0.575562	0.30188	0.498718	0.231201	0.230652	-42.12	0.621886	0.00177	0.00061	0.057495	0.090637	0.0849	0.049072	127.34	52.8048	44.7308	36.5867	28.3798	20.8612	14.4353	10.2296	7.63999	5.65726
-42.02	0.187805	0.744019	0.556763	0.304199	0.504211	0.24292	0.223572	-42.02	0.603943	-0.01154	-0.000977	0.053589	0.072693	0.087219	0.028687	128.34	52.8064	44.7163	36.5753	28.3701	20.8518	14.4139	10.2054	7.63843	5.63742
-41.92	0.178406	0.746338	0.559937	0.312012	0.50885	0.233521	0.209534	-41.92	0.592956	-0.01386	-0.000977	0.052002	0.082825	0.087219	0.026367	129.34	52.7967	44.6964	36.5554	28.3407	20.8224	14.3829	10.1991	7.60906	5.6343
-41.82	0.178406	0.744019	0.564575	0.308838	0.516663	0.237427	0.215759	-41.82	0.559387	-0.00995	-0.00879	0.03479	0.065613	0.087219	0.018555	130.34	52.7657	44.6671	36.523	28.2998	20.8057	14.3587	10.171	7.57632	5.605
-41.72	0.185486	0.744019	0.573975	0.317504	0.527649	0.25	0.238464	-41.72	0.549988	-0.01386	-0.01428	0.038696	0.0578	0.072327	0.02478	131.34	52.7346	44.6261	36.5019	28.2572	20.7682	14.3256	10.1382	7.5357	5.57414
-41.62	0.176086	0.7323	0.562256	0.308105	0.512024	0.239013	0.229065	-41.62	0.542174	-0.00214	-0.01038	0.034057	0.060974	0.071594	0.020142	132.34	52.7135	44.5936	36.4625	28.2361	20.7455	14.2947	10.1155	7.49468	5.54289
-41.52	0.139343	0.726807	0.548218	0.312011	0.502625	0.233521	0.215027	-41.52	0.512512	-0.02325	-0.02441	0.028565	0.047669	0.065369	0.018555	133.34	52.6658	44.5527	36.43	28.1857	20.7062	14.249	10.0761	7.46374	5.5218
-41.42	0.125306	0.706543	0.525513	0.288575	0.479187	0.213257	0.201722	-41.42	0.510925	-0.02557	-0.02441	0.019165	0.038269	0.071594	0.018555	134.34	52.6334	44.5132	36.389	28.1431	20.6557	14.2084	10.0355	7.4307	5.48234
-41.32	0.146423	0.714355	0.52478	0.297974	0.490906	0.228882	0.201721	-41.32	0.521911	-0.0224	-0.02441	0.020752	0.049255	0.073181	0.010742	135.34	52.6025	44.4824	36.3582	28.1006	20.633	14.1838	9.99445	7.41968	5.44172
-41.22	0.151062	0.724487	0.511475	0.312011	0.479187	0.221802	0.201721	-41.22	0.526551	-0.03339	-0.03613	0.016846	0.03363	0.075501	0.00684	136.34	52.5814	44.4398	36.3286	28.0631	20.5936	14.1544	9.95702	7.39195	5.41867
-41.12	0.14093	0.707275	0.507569	0.3042	0.465149	0.205445	0.178284	-41.12	0.539855	-0.03656	-0.02991	0.016846	0.038269	0.072326	0.02478	137.34	52.5599	44.4106	36.2961	28.0303	20.5624	14.1166	9.91632	7.36226	5.39094
-41.02	0.145569	0.704956	0.513794	0.310424	0.469788	0.221802	0.188416	-41.02	0.532043	-0.03339	-0.02441	0.020752	0.034363	0.063782	0.012329	138.34	52.5486	44.3878	36.2668	27.983	20.5252	14.0842	9.87531	7.3314	5.36953
-40.92	0.15033	0.693237	0.494263	0.308105	0.459656	0.202271	0.178284	-40.92	0.532043	-0.03339	-0.03064	0.020752	0.032044	0.063781	0.00916	139.34	52.5287	44.3664	36.2372	27.9616	20.494	14.0709	9.84601	7.31656	5.34055
-40.82	0.156555	0.695557	0.491943	0.308106	0.459656	0.199951	0.180603	-40.82	0.536743	-0.03961	-0.04395	0.016846	0.018738	0.042664	-0.01428	140.34	52.5174	44.3406	36.2078	27.9342	20.4744	14.0432	9.81671	7.29202	5.31086
-40.72	0.174561	0.696411	0.495117	0.322998	0.459656	0.199951	0.181458	-40.72	0.53363	-0.04279	-0.03613	0.019165	0.016419	0.041931	-0.02283	141.34	52.4978	44.3273	36.1703	27.9013	20.4448	14.0139	9.7839	7.27085	5.29797
-40.62	0.18158	0.687744	0.49585	0.32373	0.459656	0.199951	0.190002	-40.62	0.532043	-0.04352	-0.03455	0.018432	0.01178	0.041931	-0.02283	142.34	52.4799	44.3011	36.1472	27.8717	20.4272	13.9744	9.76249	7.23335	5.27148
-40.52	0.186218	0.69165	0.484863	0.333862	0.458069	0.203857	0.179016	-40.52	0.513244	-0.0506	-0.02991	0.011353	0.014832	0.025452	-0.03931	143.34	52.4408	44.2601	36.1211	27.8506	20.3862	13.9615	9.73663	7.20249	5.25891
-40.42	0.205749	0.683838	0.477905	0.343261	0.45343	0.194458	0.178283	-40.42	0.510194	-0.04352	-0.03455	0.0083	0.018005	0.030213	-0.04077	144.34	52.4357	44.2226	36.0898	27.8245	20.3733	13.9256	9.72179	7.18101	5.23078
-40.32	0.215149	0.6698	0.4552	0.331543	0.430725	0.188232	0.166565	-40.32	0.520324	-0.04437	-0.0354	0.026978	0.017151	0.032532	-0.03381	145.34	52.4096	44.1914	36.0687	27.8115	20.3436	13.9025	9.69406	7.15327	5.21125
-40.22	0.224548	0.679199	0.46228	0.352661	0.437805	0.191406	0.175964	-40.22	0.521118	-0.05914	-0.05017	0.011353	0.00238	0.024719	-0.04163	146.34	52.3979	44.1706	36.0293	27.7838	20.3237	13.8846	9.67421	7.12046	5.19016
-40.12	0.238586	0.693237	0.4552	0.34558	0.440124	0.182739	0.178283	-40.12	0.51178	-0.04901	-0.04236	0.018433	0.010193	0.024719	-0.04626	147.34	52.3803	44.1573	35.9988	27.7705	20.3143	13.865	9.66476	7.10093	5.16203
-40.02	0.230774	0.679199	0.450562	0.335449	0.422913	0.192139	0.170471	-40.02	0.512512	-0.05133	-0.04944	0.014526	0.00311	0.024719	-0.04785	148.34	52.3705	44.1491	35.9593	27.751	20.285	13.8537	9.65499	7.09117	5.14258
-39.92	0.221375	0.656494	0.425537	0.32373	0.408875	0.164795	0.164246	-39.92	0.5	-0.04669	-0.05566	0.00586	-0.01093	0.020813	-0.05725	149.34	52.3588	44.141	35.9382	27.7526	20.2748	13.8537	9.64328	7.07124	5.12492
-39.82	0.217468	0.655762	0.425537	0.325317	0.420593	0.160889	0.162659	-39.82	0.490662	-0.04511	-0.06506	0.016846	-0.02032	0.023132	-0.06348	150.34	52.3603	44.1511	35.925	27.733	20.2569	13.8455	9.62531	7.05835	5.11164
-39.72	0.197937	0.640869	0.42395	0.310426	0.401062	0.159302	0.149353	-39.72	0.492982	-0.05914	-0.05408	0.016846	-0.03046	0.0224	-0.0658	151.34	52.3588	44.1573	35.9102	27.7135	20.2455	13.8455	9.60546	7.05179	5.09211
-39.62	0.201111	0.642456	0.425537	0.321411	0.410462	0.164063	0.168152	-39.62	0.510194	-0.04352	-0.04395	0.02002	-0.01324	0.041932	-0.06348	152.34	52.3506	44.1327	35.8925	27.7135	20.2374	13.8553	9.58781	7.03406	5.08234
-39.52	0.190125	0.654175	0.419312	0.314331	0.412781	0.163208	0.18219	-39.52	0.530457	-0.04437	-0.04395	0.038696	0.000793	0.050476	-0.05176	153.34	52.3506	44.123	35.8925	27.7135	20.226	13.8556	9.57492	7.01265	5.08898
-39.42	0.178406	0.63623	0.406006	0.294068	0.401062	0.139771	0.161072	-39.42	0.53595	-0.03571	-0.03455	0.037964	-0.01093	0.061463	-0.06348	154.34	52.349	44.1116	35.8828	27.6853	20.208	13.8568	9.55851	7.00093	5.08039
-39.32	0.17926	0.63623	0.407593	0.294067	0.416687	0.132813	0.168152	-39.32	0.542176	-0.02716	-0.0354	0.037109	-0.0047	0.063782	-0.04553	155.34	52.3408	44.1097	35.8515	27.6627	20.1787	13.8471	9.53702	6.9814	5.08039
-39.22	0.170593	0.617432	0.388794	0.286987	0.408875	0.133545	0.158752	-39.22	0.575012	-0.0224	-0.01343	0.053589	0.00787	0.063782	-0.04077	156.34	52.331	44.1016	35.8414	27.6447	20.1772	13.8193	9.52413	6.95366	5.07219
-39.12	0.162781	0.613525	0.378662	0.283081	0.419006	0.122559	0.157166	-39.12	0.5766	-0.01776	-0.02991	0.053589	-0.00861	0.05597	-0.04944	157.34	52.331	44.0937	35.8398	27.6349	20.167	13.8146	9.5257	6.9439	5.06242
-39.02	0.17218	0.616699	0.369263	0.284668	0.414368	0.115601	0.152527	-39.02	0.571839	-0.02094	-0.00647	0.048828	0.000793	0.062195	-0.04553	158.34	52.3392	44.0921	35.848	27.6334	20.1573	13.8061	9.51593	6.94077	5.07219
-38.92	0.168274	0.603394	0.358398	0.282348	0.416687	0.111694	0.14862	-38.92	0.572693	-0.01227	-0.00171	0.05127	0.000793	0.073181	-0.03455	159.34	52.3408	44.0988	35.8398	27.6232	20.1377	13.7768	9.50773	6.93257	5.06242
-38.82	0.170593	0.595581	0.359131	0.275268	0.414368	0.096802	0.145447	-38.82	0.571106	-0.01068	-0.000977	0.040283	-0.00775	0.080994	-0.04077	160.34	52.3507	44.1019	35.8203	27.6135	20.1362	13.7654	9.50421	6.94077	5.05578
-38.72	0.154236	0.574463	0.328674	0.261231	0.401062	0.082764	0.131409	-38.72	0.561707	0.008	0.013062	0.048096	0.00153	0.080139	-0.02209	161.34	52.3525	44.0917	35.8106	27.6232	20.1295	13.7475	9.50421	6.94234	5.04445
-38.62	0.147949	0.572144	0.3302	0.272949	0.407288	0.082764	0.128235	-38.62	0.54535	0.00958	0.017823	0.048096	0.018005	0.088807	-0.02051	162.34	52.3623	44.0917	35.8207	27.615	20.128	13.7361	9.49601	6.94242	5.04289
-38.52	0.176086	0.583862	0.325562	0.272948	0.408875	0.082764	0.127502	-38.52	0.524963	0.023621	0.0271	0.06604	0.017151	0.102844	-0.00647	163.34	52.3623	44.0902	35.8222	27.6135	20.11	13.7443	9.48632	6.94429	5.02648
-38.42	0.156555	0.564331	0.304443	0.244019	0.389343	0.053833	0.113464	-38.42	0.510926	0.036927	0.03418	0.069947	0.016419	0.102845	-0.01428	164.34	52.3525	44.0917	35.8125	27.5955	20.0987	13.7345	9.4964	6.92624	5.01359
-38.32	0.158875	0.554932	0.306763	0.235474	0.401062	0.051514	0.111877	-38.32	0.523499	0.054138	0.027954	0.070801	0.019592	0.102844	-0.00171	165.34	52.3521	44.082	35.8125	27.5955	20.0987	13.726	9.47999	6.9146	5.00539
-38.22	0.167542	0.550293	0.28418	0.231568	0.389343	0.050781	0.107971	-38.22	0.49762	0.045471	0.036499	0.068359	0.021057	0.101257	-0.00256	166.34	52.3342	44.0835	35.814	27.5857	20.1069	13.7162	9.45882	6.9146	4.99406
-38.12	0.16278	0.558105	0.275512	0.233886	0.389343	0.042114	0.107971	-38.12	0.479676	0.050232	0.038086	0.067627	0.014099	0.096619	0.00684	167.34	52.3228	44.082	35.8124	27.576	20.0987	13.7084	9.44718	6.9146	4.98586
-38.02	0.144836	0.548706	0.2771	0.216674	0.375305	0.031982	0.105652	-38.02	0.486755	0.065857	0.045898	0.070801	0.021912	0.095032	0.00684	168.34	52.331	44.082	35.8023	27.5645	20.0987	13.6986	9.44874	6.9064	4.96633
-37.92	0.131531	0.536987	0.259156	0.214356	0.362	0.022583	0.082947	-37.92	0.478089	0.065003	0.045899	0.056641	0.017151	0.089539	0.00134	169.34	52.3506	44.0738	35.8007	27.5529	20.0905	13.6967	9.44718	6.89507	4.96477
-37.82	0.127625	0.541626	0.254395	0.214356	0.358826	0.020264	0.086853	-37.82	0.490662	0.085388	0.055298	0.077026	0.025818	0.100525	0.017822	170.34	52.3506	44.0624	35.8023	27.5627	20.0889	13.6967	9.43898	6.90327	4.95492
-37.72	0.111267	0.54248	0.255249	0.215942	0.35968	0.021851	0.090027	-37.72	0.502381	0.083069	0.049805	0.08252	0.023499	0.098206	0.020142	171.34	52.3623	44.0624	35.7941	27.5627	20.0709	13.7049	9.44562	6.90327	4.94328
-37.62	0.092469	0.533081	0.239624	0.197144	0.351868	0.00305	0.082215	-37.62	0.496887	0.091614	0.051391	0.094971	0.014832	0.097351	0.022461	172.34	52.3818	44.064	35.8007	27.5545	20.0787	13.7068	9.44562	6.91304	4.94141
-37.52	0.094788	0.533081	0.234863	0.208862	0.356506	0.018677	0.077454	-37.52	0.503113	0.086121	0.046631	0.080078	0.00702	0.072327	0.028687	173.34	52.3834	44.046	35.7843	27.5529	20.0787	13.6967	9.46679	6.91304	4.92375
-37.42	0.095642	0.521362	0.230224	0.208129	0.346374	0.011719	0.074402	-37.42	0.528137	0.107239	0.055298	0.088745	0.014099	0.080994	0.047485	174.34	52.3653	44.0346	35.7648	27.5267	20.0787	13.7049	9.4589	6.90327	4.94172
-37.32	0.088562	0.507324	0.216187	0.196411	0.350281	0.012451	0.080627	-37.32	0.524231	0.107239	0.069336	0.084839	0.012512	0.083313	0.049805	175.34	52.3635	44.023	35.7616	27.517	20.0869	13.6967	9.4589	6.90327	4.93508
-37.22	0.101135	0.505737	0.235718	0.204224	0.35968	0.021851	0.078308	-37.22	0.518738	0.107239	0.06543	0.068359	0.00543	0.079407	0.044312	176.34	52.3572	44.0167	35.7515	27.4959	20.0787	13.6869	9.4589	6.90484	4.94516
-37.12	0.083129	0.505737	0.228637	0.206542	0.355773	0.01477	0.076721	-37.12	0.526551	0.105652	0.056031	0.07544	-0.00153	0.062195	0.057617	177.34	52.3639	44.007	35.7418	27.4779	20.0787	13.6755	9.4589	6.89343	4.95305
-37.02	0.086243	0.496338	0.208374	0.206544	0.342468	0.000732	0.061096	-37.02	0.520325	0.112732	0.074829	0.07544	0.00861	0.063049	0.057617	178.34	52.3557	43.9972	35.7418	27.4748	20.0674	13.6756	9.45062	6.88335	4.94641
-36.92	0.100281	0.511963	0.224732	0.215088	0.351013	0.02417	0.079041	-36.92	0.528137	0.115051	0.073974	0.093384	0.00861	0.060608	0.081055	179.34	52.3458	43.994	35.7437	27.4748	20.0576	13.6592	9.44874	6.88179	4.94484
-36.82	0.10968	0.507324	0.228638	0.214355	0.350281	0.014771	0.080627	-36.82	0.520325	0.097839	0.073242	0.092651	0.000793	0.045837	0.067749	180.34	52.3521	43.9937	35.7504	27.5045	20.0397	13.6396	9.43898	6.86695	4.92687
-36.72	0.108093	0.505737	0.226318	0.222169	0.350281	0.020264	0.079041	-36.72	0.510987	0.104919	0.076416	0.091065	0.00861	0.044251	0.086548	181.34	52.3541	43.9952	35.7519	27.4943	20.0299	13.6267	9.42921	6.85562	4.90578
-36.62	0.117492	0.515137	0.229492	0.222167	0.361999	0.014038	0.097839	-36.62	0.520325	0.118958	0.067749	0.084839	0.00861	0.044251	0.082642	182.34	52.3525	44.0054	35.7519	27.506	20.0284	13.6166	9.41945	6.84429	4.90422
-36.52	0.101868	0.496338	0.209106	0.21045	0.344055	0.000732	0.082214	-36.52	0.538269	0.125183	0.077148	0.087891	0.00861	0.050476	0.095093	183.34	52.3541	44.0038	35.7519	27.4978	20.0185	13.6068	9.41788	6.84273	4.89602
-36.42	0.123718	0.511963	0.232544	0.233887	0.360413	0.020996	0.110291	-36.42	0.560973	0.12677	0.086548	0.090332	0.020325	0.061462	0.09668	184.34	52.3705	44.0136	35.7566	27.4962	20.0002	13.597	9.40812	6.83288	4.89445
-36.32	0.137024	0.521362	0.224731	0.224488	0.3526	0.014038	0.111877	-36.32	0.580505	0.116638	0.084961	0.081665	-0.000793	0.059876	0.084961	185.34	52.3818	44.0316	35.7418	27.4877	19.9971	13.5955	9.41632	6.82632	4.89437
-36.22	0.146423	0.524536	0.225586	0.231568	0.353455	0.021851	0.121277	-36.22	0.608582	0.12677	0.075562	0.087158	-0.00934	0.059876	0.09668	186.34	52.3834	44.0429	35.7418	27.4763	20.0084	13.6135	9.39991	6.81499	4.89406
-36.12	0.144836	0.525269	0.238037	0.22766	0.361999	0.01477	0.131408	-36.12	0.621887	0.117371	0.067017	0.077759	-0.00861	0.05365	0.09668	187.34	52.3736	44.0347	35.7355	27.4681	19.9987	13.6166	9.41632	6.79702	4.89406
-36.02	0.110474	0.525269	0.216919	0.214356	0.340881	0.000732	0.110291	-36.02	0.643006	0.128357	0.078735	0.088745	-0.00153	0.065369	0.092041	188.34	52.3834	44.0429	35.734	27.4763	19.9807	13.6264	9.41788	6.79546	4.8925
-35.92	0.108093	0.533813	0.226318	0.2229	0.356506	0.026489	0.125915	-35.92	0.669495	0.138489	0.077881	0.091065	0.000793	0.064514	0.097412	189.34	52.395	44.0445	35.7242	27.4665	19.9807	13.6283	9.42921	6.79546	4.89406
-35.82	0.105774	0.521362	0.2146	0.218262	0.340149	0.021851	0.121277	-35.82	0.68048	0.138489	0.077148	0.098877	0.000793	0.063782	0.108398	190.34	52.3865	44.0527	35.7241	27.4728	19.9892	13.6447	9.42101	6.79382	4.88586
-35.72	0.107361	0.538574	0.231812	0.227661	0.347961	0.020264	0.129089	-35.72	0.680482	0.129089	0.077148	0.071533	-0.02032	0.042664	0.09668	191.34	52.3932	44.046	35.7254	27.4763	19.9905	13.6545	9.41937	6.79351	4.88625
-35.62	0.119812	0.534668	0.224732	0.223755	0.340882	0.020264	0.12201	-35.62	0.707825	0.143982	0.086548	0.088745	-0.01715	0.043518	0.09668	192.34	52.3849	44.0347	35.734	27.4763	19.9873	13.6561	9.41749	6.79195	4.86664
-35.52	0.14325	0.529907	0.228638	0.218995	0.344788	0.031982	0.133728	-35.52	0.700012	0.140076	0.08728	0.081665	-0.02496	0.044251	0.108398	193.34	52.3915	44.0331	35.734	27.4666	19.9889	13.6462	9.41124	6.79195	4.85656
-35.42	0.164368	0.538574	0.239624	0.24878	0.355774	0.031983	0.156434	-35.42	0.6922	0.139221	0.092774	0.071533	-0.02032	0.033264	0.114624	194.34	52.3849	44.0268	35.7242	27.4584	19.9987	13.6541	9.41945	6.79351	4.855
-35.32	0.177673	0.550293	0.256836	0.262818	0.367493	0.041382	0.161926	-35.32	0.694519	0.146301	0.08728	0.079346	-0.02814	0.026306	0.109985	195.34	52.3752	44.007	35.7128	27.4584	19.9905	13.6576	9.41124	6.79195	4.84523
-35.22	0.20575	0.561157	0.271606	0.261963	0.369812	0.040527	0.159485	-35.22	0.674987	0.146301	0.078735	0.079346	-0.03046	0.024719	0.120117	196.34	52.3834	43.9972	35.7109	27.4567	19.9873	13.6396	9.41945	6.80171	4.84523
-35.12	0.197937	0.554199	0.263794	0.26123	0.369812	0.039795	0.157166	-35.12	0.653137	0.136902	0.06543	0.069946	-0.04218	0.013001	0.114624	197.34	52.3849	44.0038	35.7207	27.4467	19.9909	13.6282	9.41781	6.80327	4.83703
-35.02	0.20343	0.552612	0.266968	0.240113	0.381531	0.041382	0.147034	-35.02	0.641419	0.140076	0.06543	0.067627	-0.03986	0.013001	0.109985	198.34	52.4049	44.0136	35.7011	27.4486	19.9712	13.6264	9.4257	6.79351	4.84523
-34.92	0.224549	0.546387	0.274781	0.240967	0.381531	0.049195	0.15802	-34.92	0.649232	0.147889	0.06543	0.077027	-0.039	0.0224	0.12561	199.34	52.4325	44.0167	35.7129	27.4568	19.9596	13.6365	9.41749	6.79351	4.85344
-34.82	0.252625	0.551025	0.273926	0.247925	0.387756	0.04834	0.155579	-34.82	0.657776	0.154846	0.083374	0.091065	-0.03363	0.042664	0.134155	200.34	52.4517	44.0233	35.7129	27.4568	19.9514	13.6186	9.41945	6.79546	4.8632
-34.72	0.256531	0.572144	0.284912	0.26123	0.399475	0.053101	0.178284	-34.72	0.662537	0.159607	0.078735	0.081665	-0.03436	0.034851	0.135742	201.34	52.465	44.0265	35.7324	27.4552	19.9483	13.6154	9.41124	6.78726	4.87492
-34.62	0.247986	0.546387	0.290406	0.249513	0.388611	0.060914	0.169739	-34.62	0.672668	0.175232	0.09436	0.079345	-0.01947	0.049743	0.135742	202.34	52.465	44.0249	35.7323	27.447	19.9565	13.6153	9.40812	6.76609	4.87492
-34.52	0.258118	0.554932	0.304443	0.255005	0.401062	0.065552	0.18219	-34.52	0.65863	0.156433	0.084961	0.067627	-0.03046	0.032532	0.129517	203.34	52.483	44.0167	35.7304	27.4274	19.9596	13.6135	9.39991	6.76421	4.88469
-34.42	0.251038	0.558838	0.312989	0.251832	0.397889	0.069458	0.188416	-34.42	0.678894	0.165833	0.084961	0.069214	-0.03986	0.034119	0.12793	204.34	52.4947	44.0166	35.75	27.4338	19.9678	13.6232	9.39171	6.74624	4.88469
-34.32	0.246399	0.575317	0.31543	0.262818	0.40033	0.082031	0.190002	-34.32	0.672669	0.161194	0.086548	0.069214	-0.02887	0.034119	0.120117	205.34	52.5127	44.0214	35.7433	27.4338	19.9873	13.6248	9.39007	6.74468	4.89445
-34.22	0.253479	0.583862	0.333374	0.280762	0.418274	0.090576	0.208801	-34.22	0.682068	0.181458	0.088867	0.071533	-0.03436	0.036438	0.12793	206.34	52.5224	44.023	35.7336	27.4451	20.0069	13.6346	9.39952	6.75288	4.91398
-34.12	0.225281	0.586182	0.347413	0.280763	0.420594	0.090577	0.209534	-34.12	0.696838	0.178283	0.097412	0.068359	-0.03204	0.033264	0.145874	207.34	52.5221	44.0347	35.7355	27.4486	20.0022	13.6361	9.39328	6.75601	4.91547
-34.02	0.252625	0.589355	0.349731	0.297974	0.422913	0.107788	0.223572	-34.02	0.682068	0.165833	0.084961	0.055908	-0.03046	0.020813	0.129517	208.34	52.5139	44.0265	35.7437	27.465	20.0005	13.6381	9.39163	6.77437	4.90891
-33.92	0.242493	0.595581	0.335694	0.296387	0.414368	0.096802	0.221253	-33.92	0.634399	0.151794	0.077148	0.048095	-0.04449	0.013	0.120117	209.34	52.5025	44.0331	35.7436	27.4779	19.9905	13.6381	9.38312	6.7939	4.91711
-33.82	0.266663	0.592407	0.335693	0.293213	0.419006	0.108521	0.221252	-33.82	0.611755	0.136902	0.059204	0.04187	-0.05939	0.013001	0.098999	210.34	52.4846	44.0429	35.7336	27.488	19.9905	13.6364	9.38195	6.79382	4.91555
-33.72	0.290955	0.603394	0.349731	0.3042	0.434631	0.133545	0.223572	-33.72	0.628114	0.134583	0.057617	0.040283	-0.06171	0.013001	0.09668	211.34	52.4634	44.0363	35.7582	27.4959	19.9987	13.6459	9.38031	6.80327	4.92367
-33.62	0.301087	0.618286	0.356812	0.313599	0.441712	0.142945	0.230652	-33.62	0.629699	0.146301	0.067016	0.057495	-0.06171	0.023987	0.106079	212.34	52.4517	44.048	35.7597	27.4892	19.9987	13.6478	9.36046	6.81304	4.91359
-33.52	0.317444	0.615845	0.359131	0.323731	0.440857	0.14209	0.241516	-33.52	0.615661	0.132263	0.052124	0.042603	-0.06403	0.016907	0.100586	213.34	52.4553	44.0545	35.7632	27.4861	19.9924	13.638	9.3507	6.81499	4.91711
-33.42	0.307312	0.616699	0.35913	0.31433	0.433898	0.141357	0.240783	-33.42	0.599182	0.109558	0.044312	0.03479	-0.07111	0.00201	0.102905	214.34	52.4717	44.0558	35.773	27.4763	19.999	13.6541	9.3589	6.82476	4.89758
-33.32	0.277649	0.593994	0.338013	0.300293	0.420593	0.137451	0.222839	-33.32	0.592956	0.107239	0.039673	0.048096	-0.07892	0.00128	0.104492	215.34	52.483	44.0574	35.7828	27.4763	20.01	13.6494	9.36866	6.82476	4.8975
-33.22	0.271423	0.597168	0.343506	0.300294	0.428406	0.137451	0.229065	-33.22	0.590636	0.090027	0.030273	0.040283	-0.08124	-0.01593	0.108398	216.34	52.4877	44.0577	35.814	27.4747	20.01	13.6576	9.36077	6.82632	4.89562
-33.12	0.254212	0.595581	0.352905	0.321411	0.437805	0.152344	0.229065	-33.12	0.578918	0.081482	0.018554	0.028564	-0.09296	-0.02997	0.09668	217.34	52.506	44.0558	35.8546	27.4662	20.0119	13.656	9.37023	6.82312	4.88898
-33.02	0.242493	0.579956	0.348999	0.302613	0.440125	0.153076	0.222839	-33.02	0.578919	0.068176	0.00684	0.016846	-0.09918	-0.04791	0.084961	218.34	52.5057	44.0738	35.8855	27.4697	20.0299	13.6654	9.3882	6.83257	4.8893
-32.92	0.251038	0.582275	0.353639	0.318239	0.45807	0.159303	0.227479	-32.92	0.607849	0.075989	0.014649	0.034058	-0.09137	-0.02838	0.084961	219.34	52.5255	44.0773	35.9168	27.4697	20.038	13.6853	9.38976	6.82632	4.87766
-32.82	0.254211	0.595581	0.366943	0.334717	0.480774	0.184326	0.250183	-32.82	0.635925	0.075989	0.014648	0.04187	-0.08124	-0.02606	0.084961	220.34	52.5287	44.0855	35.9643	27.4782	20.0494	13.6967	9.39991	6.83452	4.89602
-32.72	0.26593	0.589355	0.378662	0.335449	0.473694	0.178101	0.264221	-32.72	0.641418	0.068176	0.00366	0.038696	-0.08051	-0.01984	0.083374	221.34	52.5369	44.1034	35.9672	27.4861	20.0592	13.7002	9.40968	6.83609	4.88625
-32.62	0.260437	0.587769	0.369263	0.32605	0.471375	0.184326	0.264221	-32.62	0.647706	0.056458	0.000611	0.028565	-0.08356	-0.02057	0.082642	222.34	52.5517	44.1245	35.9738	27.4779	20.0608	13.697	9.39984	6.83609	4.88617
-32.52	0.289368	0.586182	0.374756	0.325318	0.48468	0.192139	0.279846	-32.52	0.674988	0.065002	0.020874	0.03479	-0.06952	-0.000305	0.09668	223.34	52.5646	44.1346	35.9757	27.4779	20.0608	13.7064	9.41593	6.83796	4.8925
-32.42	0.315125	0.5979	0.380982	0.341675	0.479919	0.198364	0.276672	-32.42	0.688294	0.072083	0.016235	0.030151	-0.06952	0.00128	0.09668	224.34	52.5857	44.162	35.982	27.4763	20.0591	13.6982	9.41749	6.84585	4.90227
-32.32	0.338562	0.599487	0.390381	0.343262	0.480774	0.202271	0.27594	-32.32	0.691468	0.079163	0.016235	0.020752	-0.06012	0.014587	0.106079	225.34	52.5959	44.1636	35.9836	27.4864	20.0623	13.6888	9.42921	6.86734	4.91359
-32.22	0.351868	0.593262	0.384155	0.333863	0.469788	0.199951	0.287659	-32.22	0.684388	0.097107	0.027954	0.030151	-0.04608	0.026306	0.108398	226.34	52.6056	44.1831	35.9855	27.4877	20.0721	13.6869	9.43898	6.85749	4.90891
-32.12	0.375306	0.605713	0.394287	0.351075	0.479187	0.219483	0.299378	-32.12	0.700744	0.096252	0.027099	0.029297	-0.03204	0.025451	0.108398	227.34	52.6236	44.1866	35.9855	27.499	20.0626	13.6869	9.42257	6.85406	4.90578
-32.02	0.406555	0.612793	0.403687	0.360474	0.482361	0.222656	0.308777	-32.02	0.693787	0.089294	0.014648	0.016846	-0.04218	0.013001	0.09668	228.34	52.6447	44.1866	35.9839	27.5092	20.069	13.7049	9.42921	6.85562	4.92531
-31.92	0.40033	0.605713	0.417725	0.362793	0.473694	0.223389	0.311096	-31.92	0.667175	0.078308	0.014648	0.018432	-0.04218	0.020813	0.09668	229.34	52.6529	44.1964	35.9836	27.5255	20.0787	13.697	9.42757	6.85406	4.91547
-31.82	0.391724	0.597168	0.408325	0.356567	0.461975	0.223389	0.318909	-31.82	0.643738	0.075989	0.00061	0.00903	-0.05939	0.013001	0.088867	230.34	52.6627	44.1967	35.982	27.5185	20.0803	13.7049	9.42921	6.84585	4.91359
-31.72	0.36908	0.593262	0.403687	0.352662	0.457336	0.221069	0.322083	-31.72	0.641419	0.085388	-0.0033	0.018433	-0.05853	0.010681	0.077148	231.34	52.6646	44.1964	35.9855	27.517	20.069	13.7146	9.43077	6.84265	4.92336
-31.62	0.354187	0.604126	0.406006	0.351807	0.459656	0.229614	0.329041	-31.62	0.659363	0.099426	0.00525	0.017578	-0.05157	0.013001	0.095093	232.34	52.6658	44.1866	35.9742	27.4974	20.0608	13.7244	9.43077	6.83609	4.92531
-31.52	0.338562	0.597168	0.406006	0.351074	0.450256	0.231201	0.321228	-31.52	0.645324	0.090027	-0.00256	0.016846	-0.04999	0.024719	0.09668	233.34	52.6658	44.1866	35.9628	27.506	20.0611	13.7244	9.42921	6.81812	4.90891
-31.42	0.338562	0.586182	0.386475	0.35498	0.433899	0.223389	0.311096	-31.42	0.633606	0.087708	-0.00488	0.020752	-0.04376	0.016907	0.09668	234.34	52.6482	44.1834	35.9625	27.4861	20.0541	13.7264	9.44874	6.79859	4.88781
-31.32	0.341736	0.569824	0.377075	0.343261	0.444031	0.213989	0.318909	-31.32	0.633606	0.078308	-0.01892	0.014526	-0.05621	0.024719	0.090454	235.34	52.6463	44.1636	35.9609	27.465	20.0412	13.7166	9.44906	6.77429	4.87484
-31.22	0.33075	0.556519	0.374756	0.331544	0.440125	0.199951	0.318909	-31.22	0.617981	0.069763	-0.0127	0.01294	-0.04999	0.024719	0.095093	236.34	52.6529	44.162	35.9429	27.4717	20.0412	13.715	9.45702	6.74273	4.83352
-31.12	0.330017	0.556519	0.384155	0.340942	0.440124	0.20935	0.322082	-31.12	0.581238	0.068176	-0.02209	0.020752	-0.04999	0.036438	0.09668	237.34	52.6529	44.1636	35.9281	27.4701	19.9843	13.6124	9.41984	6.53273	4.56148
-31.02	0.329163	0.5354	0.37085	0.333862	0.430725	0.202271	0.325134	-31.02	0.542236	0.068176	-0.02673	0.018433	-0.04059	0.024719	0.099854	238.34	52.4999	44.027	35.7131	27.1849	19.5315	13.1418	8.99148	6.3907	5.89609
-30.92	0.308899	0.533081	0.355225	0.331544	0.416687	0.199952	0.311097	-30.92	0.551574	0.075988	-0.0127	0.023071	-0.03827	0.024719	0.100586	239.34	52.0607	43.5929	38.1651	30.9924	23.5176	16.7718	12.4595	8.78398	5.32086
-30.82	0.298767	0.524536	0.364624	0.329224	0.426086	0.21875	0.311096	-30.82	0.512512	0.058044	-0.02441	0.00903	-0.05939	0.020813	0.088867	240.34	54.3207	44.6826	31.4971	21.3234	14.4438	9.6405	6.57374	5.01523	3.81563
-30.72	0.283875	0.536987	0.357544	0.325318	0.42218	0.213989	0.318909	-30.72	0.505432	0.065002	-0.01819	0.015259	-0.05548	0.020813	0.095093	241.34	37.3022	31.3828	24.6848	18.1378	13.0108	8.90527	6.37484	4.57445	3.39148
-30.62	0.249511	0.533813	0.36145	0.329956	0.426819	0.217895	0.325134	-30.62	0.510192	0.06427	-0.02283	0.024658	-0.04608	0.032531	0.08728	242.34	30.3009	25.0594	19.4938	14.4881	10.5555	7.30066	5.28085	3.92577	2.89344
-30.52	0.219055	0.51355	0.355225	0.32373	0.420593	0.221069	0.318909	-30.52	0.491394	0.06427	-0.04163	0.016846	-0.05389	0.01532	0.077148	243.34	24.14	19.9824	15.7298	11.761	8.69648	6.13269	4.50085	3.44156	2.53742
-30.42	0.211243	0.525269	0.355225	0.323731	0.420594	0.21399	0.330628	-30.42	0.465636	0.058044	-0.04395	0.016845	-0.05389	0.020813	0.084961	244.34	19.6343	16.1765	12.7639	9.67111	7.22077	5.1066	3.83906	2.98421	2.2925
-30.32	0.191711	0.51355	0.355225	0.33313	0.432312	0.221069	0.330627	-30.32	0.461731	0.056458	-0.06506	0.00513	-0.06561	-0.000305	0.067017	245.34	16.1217	13.2172	10.4422	8.03103	6.03562	4.34105	3.30523	2.60781	2.00055
-30.22	0.148743	0.507324	0.363037	0.326049	0.432312	0.223389	0.33844	-30.22	0.4422	0.058044	-0.05408	0.000488	-0.06403	-0.00104	0.067017	246.34	13.4735	10.9565	8.672	6.6972	5.10663	3.69207	2.85546	2.33929	1.83195
-30.12	0.127625	0.494019	0.345093	0.312012	0.414368	0.21167	0.320496	-30.12	0.440613	0.070496	-0.05017	0.00903	-0.04218	0.014587	0.067749	247.34	11.3245	9.09993	7.23325	5.6115	4.34624	3.20957	2.52491	2.09851	1.71703
-30.02	0.114319	0.490845	0.341919	0.308838	0.426819	0.217896	0.336853	-30.02	0.446106	0.060364	-0.05334	-0.00195	-0.04376	0.011414	0.063843	248.34	9.68058	7.63383	6.04512	4.74533	3.68757	2.76449	2.22554	1.84492	1.5025
-29.92	0.097961	0.490112	0.343506	0.308105	0.419006	0.219482	0.32904	-29.92	0.450012	0.060364	-0.07288	-0.00269	-0.04218	0.013	0.06543	249.34	8.31378	6.49782	5.1084	4.02103	3.13788	2.40933	1.95359	1.67999	1.33406
-29.82	0.105774	0.4823	0.335693	0.294068	0.420593	0.21167	0.318909	-29.82	0.43988	0.056458	-0.07202	-0.005	-0.039	0.0224	0.06311	250.34	7.21401	5.53329	4.43371	3.43736	2.70663	2.04668	1.70546	1.53421	1.25742
-29.72	0.126892	0.491699	0.345093	0.301879	0.420593	0.228882	0.329895	-29.72	0.431275	0.056458	-0.07129	-0.01209	-0.03046	0.032532	0.067749	251.34	6.27565	4.7997	3.76965	2.9765	2.37804	1.78347	1.51593	1.39984	1.13086
-29.62	0.129211	0.4823	0.326294	0.283081	0.402649	0.219482	0.318909	-29.62	0.437561	0.065857	-0.07129	-0.00501	-0.02106	0.041931	0.074829	252.34	5.56987	4.15587	3.18981	2.55142	2.04476	1.54441	1.34765	1.2314	1.04953
-29.52	0.119812	0.4823	0.323975	0.280762	0.408875	0.231201	0.309509	-29.52	0.440612	0.050964	-0.0791	-0.0105	-0.02655	0.048157	0.069336	253.34	5.00761	3.61634	2.75153	2.22986	1.7764	1.38964	1.25273	1.14624	0.956172
-29.42	0.111267	0.476074	0.325561	0.280761	0.408874	0.231201	0.30719	-29.42	0.4422	0.042419	-0.08301	-0.01282	-0.03827	0.027039	0.067017	254.34	4.49276	3.11126	2.39215	1.95798	1.59788	1.23254	1.12679	1.07124	0.913593
-29.32	0.100281	0.466675	0.316162	0.266724	0.391663	0.232788	0.299377	-29.32	0.416442	0.040833	-0.08923	0.00122	-0.02655	0.026306	0.059937	255.34	4.10526	2.79126	2.12887	1.71619	1.41343	1.10636	1.02335	1.00906	0.851406
-29.22	0.108093	0.466675	0.316162	0.265136	0.383118	0.235107	0.293152	-29.22	0.392212	0.011902	-0.11035	-0.01831	-0.04608	0.00519	0.049805	256.34	3.81933	2.4429	1.84598	1.48251	1.21734	0.967301	0.895853	0.962962	0.774375
-29.12	0.105774	0.443237	0.306763	0.253418	0.381531	0.223389	0.291565	-29.12	0.385193	0.00336	-0.11975	-0.01831	-0.04608	0.00519	0.049805	257.34	3.47276	2.18149	1.62371	1.26017	1.05046	0.838317	0.757181	0.874602	0.715468
-29.02	0.117493	0.443237	0.304443	0.265137	0.372131	0.223389	0.282166	-29.02	0.389831	0.00177	-0.13147	-0.01831	-0.03827	0.00519	0.049805	258.34	3.18675	1.91501	1.41153	1.10158	0.922728	0.730582	0.652493	0.76015	0.666562
-28.92	0.135437	0.433838	0.298218	0.265137	0.369812	0.223389	0.279846	-28.92	0.378112	0.00409	-0.12756	-0.0238	-0.04376	-0.000305	0.045898	259.34	2.96604	1.71548	1.25926	0.978999	0.806712	0.630895	0.592025	0.676947	0.612344
-28.82	0.137024	0.423706	0.30835	0.272949	0.363586	0.21167	0.264221	-28.82	0.360168	-0.01935	-0.14002	-0.03003	-0.04999	-0.01593	0.038086	260.34	2.77815	1.56852	1.12528	0.832046	0.708665	0.544176	0.520071	0.659056	0.561875
-28.72	0.130798	0.423706	0.30835	0.265138	0.362	0.223389	0.260315	-28.72	0.378113	-0.01386	-0.15332	-0.02222	-0.04999	-0.00653	0.049805	261.34	2.59972	1.43102	1.0045	0.720717	0.644994	0.455894	0.462649	0.62304	0.522813
-28.62	0.144836	0.421387	0.314575	0.280761	0.389343	0.227295	0.26654	-28.62	0.3797	-0.01385	-0.15332	-0.0105	-0.04999	-0.01276	0.040405	262.34	2.46956	1.26735	0.845824	0.635561	0.550072	0.397223	0.418509	0.58554	0.494687
-28.52	0.131531	0.406494	0.30835	0.284668	0.39325	0.223389	0.260315	-28.52	0.404724	-0.01068	-0.14392	-0.0105	-0.04059	-0.00494	0.055298	263.34	2.33206	1.12712	0.705277	0.558999	0.469994	0.331285	0.356321	0.549524	0.465312
-28.42	0.121399	0.404175	0.316162	0.275269	0.399475	0.215577	0.25409	-28.42	0.41095	-0.02167	-0.13538	-0.02222	-0.03827	-0.02374	0.045898	264.34	2.22581	0.987976	0.597386	0.473764	0.407805	0.262848	0.323587	0.501868	0.412656
-28.32	0.11908	0.405762	0.319336	0.282348	0.415955	0.215576	0.252502	-28.32	0.420349	-0.02167	-0.14002	-0.02844	-0.03827	-0.01825	0.045898	265.34	2.12768	0.870477	0.508793	0.413218	0.341009	0.192535	0.284447	0.45429	0.38211
-28.22	0.123718	0.392456	0.30127	0.275267	0.4151	0.206177	0.243103	-28.22	0.43512	-0.01312	-0.13538	-0.0238	-0.02582	-0.01202	0.057617	266.34	2.02933	0.772351	0.441917	0.34603	0.262493	0.125348	0.268118	0.394055	0.334453
-28.12	0.106567	0.376831	0.284912	0.26123	0.401062	0.192139	0.222839	-28.12	0.438294	-0.01385	-0.12598	-0.0105	-0.02264	0.00128	0.057617	267.34	1.92183	0.711804	0.382934	0.264389	0.192181	0.07652	0.23054	0.356556	0.304766
-28.02	0.099548	0.365112	0.296631	0.253418	0.401062	0.192139	0.211853	-28.02	0.43988	0.00336	-0.11658	0.00671	-0.00543	0.00446	0.067017	268.34	1.82183	0.654461	0.316136	0.187514	0.139837	0.055036	0.184837	0.325306	0.275469
-27.92	0.100281	0.365112	0.287231	0.253418	0.403381	0.192139	0.221252	-27.92	0.452332	-0.00214	-0.12207	-0.00818	-0.01093	0.0036	0.059937	269.34	1.71714	0.582898	0.236058	0.115952	0.082806	0.027301	0.140618	0.27804	0.259063
-27.82	0.105774	0.365112	0.284912	0.253418	0.401062	0.192139	0.215027	-27.82	0.463318	-0.00214	-0.12207	-0.0105	-0.00153	0.00677	0.069336	270.34	1.63894	0.515711	0.15598	0.068687	0.028899	0.015973	0.099681	0.254993	0.229766
-27.72	0.097961	0.3573	0.278687	0.253418	0.401062	0.192139	0.204041	-27.72	0.478088	0.015808	-0.11585	-0.0105	0.00702	0.011414	0.075562	271.34	1.56675	0.463367	0.077465	0.030796	-0.01055	-0.02348	0.079837	0.219056	0.22
-27.62	0.109681	0.3573	0.2771	0.235474	0.391663	0.192139	0.201722	-27.62	0.457825	-0.00604	-0.12598	-0.02222	-0.01251	-0.00812	0.059204	272.34	1.48667	0.416101	0.01723	0.00142	-0.03008	-0.06098	0.041009	0.179915	0.210235
-27.52	0.142517	0.366699	0.292725	0.233887	0.392517	0.201538	0.201721	-27.52	0.459412	-0.00287	-0.11658	-0.01282	-0.00543	-0.00104	0.074829	273.34	1.42495	0.394617	-0.01238	-0.02975	-0.04805	-0.08051	0.039134	0.14054	0.179296
-27.42	0.166687	0.369019	0.290405	0.233886	0.391662	0.194458	0.195495	-27.42	0.461731	0.000183	-0.12366	-0.0199	-0.00934	0.00128	0.079468	274.34	1.4019	0.36532	-0.02566	-0.04928	-0.06759	-0.11645	0.012962	0.111243	0.159453
-27.32	0.177673	0.3479	0.2771	0.233887	0.371399	0.18042	0.190002	-27.32	0.46405	-0.00214	-0.12598	-0.0105	-0.01093	0.0036	0.088867	275.34	1.36597	0.322742	-0.05339	-0.06881	-0.10352	-0.14895	0.00632	0.090072	0.131719
-27.22	0.186218	0.345581	0.2771	0.233886	0.369812	0.18042	0.180603	-27.22	0.442199	-0.00995	-0.13379	-0.01831	-0.01874	-0.01276	0.081055	276.34	1.31831	0.265633	-0.08269	-0.10795	-0.13633	-0.17856	0.00663	0.078431	0.120313
-27.12	0.179993	0.328369	0.2771	0.226074	0.362	0.166382	0.164246	-27.12	0.413269	-0.02167	-0.14551	-0.02844	-0.03046	-0.01434	0.069336	277.34	1.2612	0.213289	-0.11199	-0.14733	-0.15751	-0.20793	-0.01477	0.070228	0.093828
-27.02	0.199524	0.308105	0.2677	0.233886	0.362	0.164795	0.162659	-27.02	0.404724	-0.03107	-0.14551	-0.03003	-0.03986	-0.01434	0.077148	278.34	1.2105	0.172351	-0.14293	-0.19811	-0.19376	-0.22114	-0.04251	0.07054	0.072657
-26.92	0.190125	0.2948	0.253662	0.222168	0.362	0.153076	0.141541	-26.92	0.400024	-0.02557	-0.14551	-0.03943	-0.03046	-0.01593	0.070923	279.34	1.19917	0.141492	-0.16121	-0.23061	-0.19337	-0.22934	-0.05704	0.07179	0.056328
-26.82	0.199524	0.2948	0.253662	0.222168	0.368225	0.153076	0.132996	-26.82	0.393005	-0.0318	-0.14551	-0.04175	-0.03046	-0.01825	0.081055	280.34	1.16159	0.121882	-0.1905	-0.22741	-0.19344	-0.23723	-0.08352	0.04554	0.051562
-26.72	0.199524	0.286987	0.239624	0.214355	0.369812	0.153076	0.123596	-26.72	0.397644	-0.03339	-0.14551	-0.04175	-0.04218	-0.01276	0.081055	281.34	1.16987	0.111804	-0.19058	-0.24381	-0.19024	-0.26372	-0.10157	0.035774	0.046562
-26.62	0.190125	0.275269	0.238037	0.214355	0.381531	0.145264	0.123596	-26.62	0.399232	-0.03107	-0.15173	-0.04175	-0.03046	-0.01434	0.081055	282.34	1.15339	0.094149	-0.21511	-0.27983	-0.20829	-0.28957	-0.10969	0.017884	0.04336
-26.52	0.191711	0.265869	0.238037	0.226074	0.381531	0.145264	0.125916	-26.52	0.421936	-0.02399	-0.1377	-0.03235	-0.02106	-0.01434	0.088867	283.34	1.13229	0.066101	-0.22652	-0.30913	-0.21805	-0.30129	-0.13555	0.00648	0.023829
-26.42	0.187805	0.251831	0.216919	0.214355	0.381531	0.133545	0.111877	-26.42	0.431275	-0.02167	-0.1283	-0.03003	-0.00934	-0.00653	0.098267	284.34	1.11401	0.053133	-0.24449	-0.35014	-0.24774	-0.32903	-0.15704	-0.03102	0.00711
-26.32	0.194031	0.237793	0.2146	0.214355	0.383118	0.124146	0.11969	-26.32	0.422668	-0.02167	-0.11743	-0.01209	-0.000793	-0.01434	0.109131	285.34	1.06511	0.02696	-0.26597	-0.38256	-0.26884	-0.34192	-0.18634	-0.04743	-0.00234
-26.22	0.189392	0.228394	0.200562	0.197144	0.373718	0.114014	0.111877	-26.22	0.401551	-0.03339	-0.1322	-0.02222	-0.00861	-0.01825	0.09668	286.34	1.02604	-0.00273	-0.28394	-0.38452	-0.30477	-0.35364	-0.1879	-0.05399	-0.01055
-26.12	0.223694	0.234619	0.2052	0.20105	0.379944	0.120239	0.118103	-26.12	0.40863	-0.02399	-0.11816	-0.01282	-0.00153	-0.01825	0.09668	287.34	1.01433	-0.02218	-0.31168	-0.39264	-0.33602	-0.352	-0.21602	-0.04391	-0.02031
-26.02	0.246399	0.236206	0.206787	0.196411	0.372131	0.121826	0.113464	-26.02	0.399963	-0.02325	-0.11585	-0.01209	0.00702	-0.02606	0.095093	288.34	0.978388	-0.05155	-0.33472	-0.40405	-0.35868	-0.37122	-0.21915	-0.04587	-0.02383
-25.92	0.287048	0.245605	0.216187	0.212036	0.379212	0.131226	0.121277	-25.92	0.381288	-0.03339	-0.11816	-0.0144	-0.00311	-0.03546	0.092773	289.34	0.953778	-0.07929	-0.36089	-0.41069	-0.3786	-0.38293	-0.23712	-0.0443	-0.02375
-25.82	0.293274	0.238525	0.230225	0.214355	0.387024	0.133545	0.123596	-25.82	0.403137	-0.02167	-0.09155	0.00671	0.018005	-0.01666	0.107666	290.34	0.935888	-0.11835	-0.38355	-0.41889	-0.39649	-0.39114	-0.23704	-0.05087	-0.04961
-25.72	0.286194	0.218994	0.215332	0.211182	0.378357	0.128052	0.120422	-25.72	0.414856	-0.00995	-0.09082	0.00903	0.025818	-0.02374	0.108398	291.34	0.926435	-0.1332	-0.37371	-0.43999	-0.38954	-0.4009	-0.25673	-0.06188	-0.06289
-25.62	0.287781	0.220581	0.222412	0.21045	0.377625	0.123413	0.107972	-25.62	0.409363	-0.01544	-0.09631	0.015259	0.018738	-0.03778	0.12085	292.34	0.931123	-0.15116	-0.39144	-0.44975	-0.3993	-0.41067	-0.25696	-0.0736	-0.05469
-25.52	0.323792	0.22998	0.231812	0.213623	0.380798	0.131226	0.129089	-25.52	0.400025	-0.01227	-0.09473	0.016846	0.010925	-0.03778	0.117798	293.34	0.916357	-0.16249	-0.39519	-0.46303	-0.41923	-0.41887	-0.25509	-0.07204	-0.06953
-25.42	0.363586	0.226074	0.239624	0.214355	0.393249	0.124145	0.122009	-25.42	0.40863	-0.01227	-0.09473	0.026245	0.025818	-0.03778	0.12561	294.34	0.906903	-0.1789	-0.40308	-0.48913	-0.43563	-0.42864	-0.25673	-0.09821	-0.08086
-25.32	0.348694	0.226807	0.228638	0.204956	0.374451	0.120239	0.104065	-25.32	0.396912	-0.01935	-0.10254	0.020752	0.020325	-0.03778	0.120117	295.34	0.886982	-0.18241	-0.41129	-0.50014	-0.46337	-0.4384	-0.25704	-0.10134	-0.0875
-25.22	0.367493	0.212769	0.235718	0.210449	0.387024	0.127319	0.097839	-25.22	0.38672	-0.01544	-0.09631	0.03479	0.038269	-0.03778	0.124756	296.34	0.86081	-0.19062	-0.43082	-0.50874	-0.48134	-0.44817	-0.27657	-0.11618	-0.09727
-25.12	0.371399	0.212769	0.228638	0.210449	0.379944	0.115601	0.111877	-25.12	0.382874	-0.01227	-0.08533	0.045777	0.03363	-0.02838	0.138916	297.34	0.831435	-0.20702	-0.44058	-0.52827	-0.50087	-0.45637	-0.28634	-0.13735	-0.1168
-25.02	0.350281	0.201782	0.224731	0.204956	0.376038	0.120239	0.100891	-25.02	0.374206	-0.00995	-0.08923	0.04187	0.032044	-0.02374	0.139648	298.34	0.811591	-0.21171	-0.44058	-0.53803	-0.51384	-0.46965	-0.2961	-0.15563	-0.14617
-24.92	0.344055	0.210449	0.226318	0.212036	0.387024	0.121826	0.109558	-24.92	0.360169	-0.02167	-0.08533	0.037964	0.020325	-0.04401	0.137329	299.34	0.79206	-0.21991	-0.44066	-0.5478	-0.52391	-0.4677	-0.31407	-0.17673	-0.15781
-24.82	0.315125	0.206543	0.234131	0.214355	0.389343	0.115601	0.111877	-24.82	0.375794	-0.02167	-0.07678	0.048828	0.02655	-0.03937	0.145874	300.34	0.762763	-0.22812	-0.45894	-0.56741	-0.54344	-0.48575	-0.35157	-0.18813	-0.17578
-24.72	0.301086	0.211182	0.24585	0.214355	0.394836	0.125732	0.111877	-24.72	0.362487	-0.02167	-0.08459	0.048096	0.029724	-0.04718	0.14978	301.34	0.749794	-0.24929	-0.48004	-0.57592	-0.56141	-0.48918	-0.3629	-0.1947	-0.17734
-24.62	0.281555	0.187012	0.227905	0.214355	0.381531	0.114014	0.093933	-24.62	0.361756	-0.03888	-0.09473	0.030884	0.020325	-0.06354	0.139648	302.34	0.721747	-0.26757	-0.50777	-0.59389	-0.57118	-0.48918	-0.37266	-0.21579	-0.18555
-24.52	0.26825	0.193237	0.232544	0.20813	0.372131	0.104614	0.092346	-24.52	0.373474	-0.03802	-0.07361	0.031738	0.041443	-0.04401	0.15686	303.34	0.692451	-0.28202	-0.52738	-0.61311	-0.59079	-0.49582	-0.38407	-0.22719	-0.19031
-24.42	0.259705	0.193237	0.227905	0.197143	0.363586	0.102295	0.082947	-24.42	0.375	-0.03107	-0.06506	0.029297	0.0578	-0.04486	0.165405	304.34	0.67956	-0.31296	-0.54879	-0.63139	-0.59266	-0.51536	-0.38594	-0.25524	-0.1875
-24.32	0.269836	0.173706	0.223999	0.200318	0.35968	0.107788	0.086121	-24.32	0.381287	-0.02948	-0.0752	0.022339	0.059387	-0.05182	0.166992	305.34	0.671279	-0.33281	-0.56011	-0.65256	-0.60055	-0.52512	-0.39259	-0.26657	-0.19063
-24.22	0.283875	0.179932	0.234863	0.208863	0.379944	0.106934	0.094666	-24.22	0.391418	-0.02948	-0.0658	0.032471	0.071106	-0.04401	0.18811	306.34	0.651435	-0.34421	-0.56832	-0.67553	-0.60243	-0.54473	-0.38594	-0.27634	-0.19883
-24.12	0.287781	0.187012	0.24585	0.212769	0.38385	0.11792	0.107971	-24.12	0.383605	-0.0412	-0.06348	0.028564	0.053162	-0.06281	0.186523	307.34	0.631904	-0.36367	-0.57972	-0.6853	-0.60243	-0.56457	-0.40079	-0.27798	-0.19531
-24.02	0.281555	0.185425	0.234131	0.204224	0.389343	0.111694	0.107971	-24.02	0.375794	-0.04901	-0.07129	0.00513	0.043762	-0.06512	0.184204	308.34	0.622138	-0.3864	-0.57964	-0.68499	-0.61219	-0.57754	-0.40048	-0.2861	-0.19695
-23.92	0.289368	0.202637	0.249024	0.20813	0.398743	0.119507	0.129089	-23.92	0.37262	-0.0412	-0.05334	0.019165	0.049988	-0.06512	0.188843	309.34	0.610732	-0.39648	-0.60582	-0.68686	-0.62165	-0.5759	-0.40079	-0.2779	-0.20703
-23.82	0.289368	0.204956	0.249756	0.206543	0.406555	0.112427	0.131409	-23.82	0.385193	-0.03729	-0.05408	0.02002	0.049255	-0.06744	0.195923	310.34	0.582685	-0.40624	-0.60902	-0.70483	-0.62196	-0.58411	-0.41219	-0.26657	-0.18555
-23.72	0.301086	0.195557	0.240356	0.197144	0.395569	0.110107	0.131409	-23.72	0.41327	-0.03339	-0.04553	0.017578	0.048401	-0.0683	0.206787	311.34	0.57331	-0.42577	-0.62574	-0.7146	-0.63173	-0.59543	-0.42032	-0.26469	-0.19539
-23.62	0.313538	0.199463	0.252075	0.202637	0.39325	0.110107	0.137634	-23.62	0.443787	-0.02399	-0.04077	0.037964	0.057068	-0.04791	0.215454	312.34	0.561904	-0.42898	-0.63707	-0.71616	-0.64157	-0.59707	-0.42032	-0.27321	-0.20547
-23.52	0.316711	0.20105	0.253662	0.193237	0.391663	0.100708	0.132996	-23.52	0.434387	-0.02167	-0.026	0.030884	0.059387	-0.04559	0.217773	313.34	0.550263	-0.42929	-0.65629	-0.7342	-0.65321	-0.59387	-0.43173	-0.28618	-0.19531
-23.42	0.292541	0.183105	0.235718	0.166748	0.363586	0.092163	0.113464	-23.42	0.418763	-0.02399	-0.02673	0.034058	0.050842	-0.04633	0.227173	314.34	0.550263	-0.43905	-0.65816	-0.75561	-0.65126	-0.60528	-0.43165	-0.29274	-0.19383
-23.32	0.269043	0.179932	0.226318	0.152588	0.351013	0.088989	0.110291	-23.32	0.41095	-0.01544	-0.02441	0.042603	0.069519	-0.04877	0.226318	315.34	0.532294	-0.44726	-0.6484	-0.77358	-0.6611	-0.62356	-0.43993	-0.29594	-0.20547
-23.22	0.259705	0.187012	0.226318	0.142456	0.344055	0.096069	0.102478	-23.22	0.413269	-0.00214	-0.0127	0.037964	0.061707	-0.0495	0.21936	316.34	0.530732	-0.44531	-0.6598	-0.77327	-0.67118	-0.62317	-0.45157	-0.30602	-0.19539
-23.12	0.251099	0.173706	0.238037	0.133911	0.333069	0.092895	0.100159	-23.12	0.40155	-0.01154	-0.02209	0.048096	0.059387	-0.0589	0.225586	317.34	0.530654	-0.45671	-0.64996	-0.77358	-0.66923	-0.63457	-0.46759	-0.30571	-0.20391
-23.02	0.237854	0.183105	0.235718	0.120606	0.330017	0.088257	0.097839	-23.02	0.385193	-0.01227	-0.03223	0.049683	0.054749	-0.05414	0.227173	318.34	0.514325	-0.45702	-0.6566	-0.79124	-0.67087	-0.63293	-0.48055	-0.28805	-0.21336
-22.92	0.235413	0.182251	0.252075	0.120606	0.327576	0.096802	0.096985	-22.92	0.380433	0.00409	-0.02441	0.058228	0.052307	-0.04718	0.226318	319.34	0.514325	-0.46523	-0.65004	-0.79311	-0.68759	-0.65411	-0.49063	-0.29274	-0.22344
-22.82	0.247986	0.183105	0.24585	0.122193	0.32843	0.105469	0.097839	-22.82	0.382874	0.00885	-0.01501	0.069214	0.068787	-0.04559	0.234985	320.34	0.511123	-0.45671	-0.6484	-0.80452	-0.70837	-0.66262	-0.52001	-0.28618	-0.22305
-22.72	0.256531	0.19165	0.252075	0.121339	0.33075	0.103027	0.114197	-22.72	0.374206	0.00958	-0.02209	0.069946	0.055481	-0.04559	0.231079	321.34	0.522529	-0.46523	-0.6648	-0.81108	-0.70868	-0.67403	-0.52149	-0.29274	-0.24266
-22.62	0.267517	0.202637	0.263062	0.130005	0.33075	0.111694	0.118958	-22.62	0.341369	0.00641	-0.03613	0.055908	0.036682	-0.0495	0.223999	322.34	0.50456	-0.48484	-0.67777	-0.83381	-0.71813	-0.68215	-0.5297	-0.29594	-0.24461
-22.52	0.260437	0.204956	0.2771	0.144043	0.33075	0.112427	0.131409	-22.52	0.313293	-0.000549	-0.03064	0.049683	0.021912	-0.04401	0.21936	323.34	0.48495	-0.50273	-0.6859	-0.83413	-0.72821	-0.68379	-0.52313	-0.28805	-0.23477
-22.42	0.267517	0.214355	0.2771	0.147217	0.324524	0.113281	0.140808	-22.42	0.295349	-0.00995	-0.04944	0.052002	0.014099	-0.06281	0.200562	324.34	0.47331	-0.52234	-0.7055	-0.8521	-0.74782	-0.68372	-0.52813	-0.2779	-0.24305
-22.32	0.260437	0.218262	0.270874	0.13855	0.313538	0.114014	0.133728	-22.32	0.296082	-0.01935	-0.05176	0.052002	0.012512	-0.05731	0.192017	325.34	0.455653	-0.54531	-0.72379	-0.84358	-0.75915	-0.68379	-0.52821	-0.27634	-0.25273
-22.22	0.242493	0.218994	0.259888	0.134644	0.304993	0.106201	0.125183	-22.22	0.284363	-0.02167	-0.05176	0.069946	0.00934	-0.05731	0.198975	326.34	0.434247	-0.56648	-0.75277	-0.85053	-0.78719	-0.67395	-0.53798	-0.27798	-0.24461
-22.12	0.248718	0.2229	0.263794	0.132323	0.300232	0.120239	0.129821	-22.12	0.279724	-0.01617	-0.06348	0.059815	0.00629	-0.05731	0.195923	327.34	0.424403	-0.5746	-0.76441	-0.86155	-0.79665	-0.67395	-0.54454	-0.28298	-0.26094
-22.02	0.229187	0.203369	0.255249	0.120605	0.287781	0.110107	0.11969	-22.02	0.3172	-0.01386	-0.05566	0.059815	0.020325	-0.04791	0.206055	328.34	0.424481	-0.5746	-0.78402	-0.87327	-0.81813	-0.67364	-0.54774	-0.29438	-0.27391
-21.92	0.225281	0.20105	0.253662	0.111207	0.281556	0.112427	0.11969	-21.92	0.311707	-0.02325	-0.06189	0.061401	0.020325	-0.04559	0.199829	329.34	0.413075	-0.57429	-0.79535	-0.8896	-0.82977	-0.67239	-0.55751	-0.30446	-0.28047
-21.82	0.230042	0.215942	0.265381	0.112061	0.301086	0.119507	0.129089	-21.82	0.322693	-0.01849	-0.05957	0.052002	0.029724	-0.04401	0.199829	330.34	0.396357	-0.5746	-0.80386	-0.89436	-0.8279	-0.67872	-0.55938	-0.31391	-0.30164
-21.72	0.219055	0.216675	0.259155	0.112792	0.294006	0.121826	0.143127	-21.72	0.289856	-0.02948	-0.08069	0.042603	0.012512	-0.04718	0.196655	331.34	0.385341	-0.57468	-0.81332	-0.91264	-0.83602	-0.692	-0.55907	-0.32243	-0.31297
-21.62	0.213562	0.208862	0.240357	0.1073	0.283875	0.121826	0.141541	-21.62	0.293761	-0.02948	-0.08301	0.034057	0.020325	-0.04559	0.192017	332.34	0.376825	-0.58281	-0.82504	-0.9221	-0.84899	-0.70997	-0.55938	-0.33188	-0.32305
-21.52	0.209656	0.215088	0.244263	0.095581	0.283875	0.139771	0.157166	-21.52	0.27893	-0.0412	-0.08301	0.019165	0.00861	-0.05182	0.178711	333.34	0.365809	-0.59421	-0.83316	-0.94038	-0.84735	-0.72825	-0.56884	-0.3354	-0.33445
-21.42	0.197937	0.204956	0.227906	0.087037	0.261231	0.123413	0.140808	-21.42	0.275818	-0.04901	-0.08301	0.00903	0.000793	-0.05341	0.170898	334.34	0.365419	-0.61054	-0.8266	-0.93186	-0.84899	-0.73262	-0.56915	-0.35016	-0.34258
-21.32	0.214417	0.220581	0.24353	0.076111	0.26593	0.142944	0.148621	-21.32	0.261718	-0.04279	-0.08301	0.015259	0.00702	-0.04718	0.167725	335.34	0.365498	-0.62195	-0.84136	-0.94045	-0.85907	-0.7427	-0.5786	-0.37134	-0.34578
-21.22	0.202637	0.215088	0.227051	0.064331	0.252625	0.126465	0.141541	-21.22	0.225037	-0.06073	-0.09631	0.00903	-0.01093	-0.06512	0.147461	336.34	0.354091	-0.63992	-0.8559	-0.94194	-0.85876	-0.75059	-0.57735	-0.36313	-0.34102
-21.12	0.195617	0.206543	0.222412	0.055785	0.231506	0.129638	0.150939	-21.12	0.223449	-0.04352	-0.09155	0.012207	-0.00775	-0.05341	0.147461	337.34	0.345966	-0.65163	-0.8641	-0.93186	-0.86883	-0.76387	-0.57704	-0.36305	-0.34422
-21.02	0.195618	0.20105	0.210693	0.048706	0.211243	0.11792	0.129822	-21.02	0.204651	-0.0506	-0.0885	0.011353	-0.02582	-0.05499	0.147461	338.34	0.344325	-0.66132	-0.85425	-0.94038	-0.87009	-0.75246	-0.58048	-0.3729	-0.35078
-20.92	0.195618	0.20105	0.222412	0.050294	0.200257	0.11792	0.127503	-20.92	0.218812	-0.05524	-0.09314	-0.00269	-0.03278	-0.04791	0.145142	339.34	0.332685	-0.67273	-0.86254	-0.93186	-0.87868	-0.7459	-0.5704	-0.37282	-0.34578
-20.82	0.195618	0.210449	0.231812	0.059693	0.215149	0.132813	0.136902	-20.82	0.217957	-0.04669	-0.07678	0.015259	-0.03363	-0.03937	0.153687	340.34	0.334638	-0.68093	-0.86402	-0.93217	-0.89813	-0.7509	-0.57735	-0.37602	-0.35078
-20.72	0.201111	0.224487	0.234131	0.062012	0.217468	0.124146	0.147034	-20.72	0.240662	-0.02399	-0.06348	0.02002	-0.01324	-0.01117	0.176392	341.34	0.336123	-0.68241	-0.8641	-0.94006	-0.89977	-0.76036	-0.59657	-0.37282	-0.34422
-20.62	0.188538	0.2229	0.232544	0.077637	0.215881	0.128052	0.139221	-20.62	0.24298	-0.02167	-0.06348	0.026977	-0.01093	-0.00653	0.178711	342.34	0.326357	-0.69226	-0.8641	-0.95178	-0.9079	-0.76223	-0.61962	-0.3729	-0.34266
-20.52	0.207336	0.224487	0.24585	0.081543	0.211243	0.120239	0.139221	-20.52	0.226563	-0.03497	-0.07678	0.015259	-0.02423	-0.00812	0.156006	343.34	0.327997	-0.70038	-0.87418	-0.95834	-0.92751	-0.77012	-0.62813	-0.38266	-0.34258
-20.42	0.212829	0.241699	0.263061	0.090942	0.209655	0.132812	0.14862	-20.42	0.22113	-0.03339	-0.0752	0.016845	-0.01324	-0.00653	0.155273	344.34	0.326357	-0.70202	-0.88363	-0.97952	-0.93759	-0.78184	-0.63602	-0.36305	-0.34109
-20.32	0.190918	0.234619	0.255981	0.074463	0.211975	0.124146	0.141541	-20.32	0.203918	-0.0506	-0.08301	0.00903	-0.01874	-0.00653	0.141235	345.34	0.316591	-0.70359	-0.89183	-0.98264	-0.93884	-0.79825	-0.65712	-0.36313	-0.35086
-20.22	0.179993	0.2323	0.265381	0.075317	0.20343	0.129639	0.139221	-20.22	0.220337	-0.05292	-0.08301	0.014526	-0.01874	-0.02374	0.139648	346.34	0.29831	-0.7121	-0.90347	-0.9892	-0.93727	-0.80989	-0.65899	-0.35993	-0.35078
-20.12	0.148743	0.220581	0.244263	0.062012	0.169006	0.11792	0.139221	-20.12	0.226624	-0.04974	-0.07751	0.00903	-0.02106	-0.02057	0.135742	347.34	0.26581	-0.73132	-0.91293	-0.98264	-0.92938	-0.80957	-0.64891	-0.36118	-0.36883
-20.02	0.15033	0.212769	0.24353	0.054199	0.158875	0.119507	0.147034	-20.02	0.242981	-0.05841	-0.06348	0.00281	-0.01093	-0.00653	0.135742	348.34	0.274013	-0.7414	-0.92621	-0.981	-0.93571	-0.81778	-0.63946	-0.37134	-0.37195
-19.92	0.151062	0.218262	0.24585	0.0542	0.152649	0.133545	0.15094	-19.92	0.243713	-0.06622	-0.06897	-0.00195	-0.0047	-0.01202	0.130249	349.34	0.277216	-0.74265	-0.93277	-0.96467	-0.93563	-0.84082	-0.62938	-0.3729	-0.39023
-19.82	0.161194	0.2229	0.252075	0.054199	0.169006	0.139771	0.15094	-19.82	0.260193	-0.07245	-0.06738	-0.00269	-0.02032	-0.00653	0.129517	350.34	0.274013	-0.7446	-0.92621	-0.9517	-0.9404	-0.83918	-0.62618	-0.40094	-0.40125
-19.72	0.185486	0.215088	0.253662	0.062012	0.170593	0.131958	0.164978	-19.72	0.262512	-0.07867	-0.06189	-0.01209	-0.02264	0.00128	0.12793	351.34	0.26745	-0.7332	-0.92457	-0.96975	-0.93563	-0.8502	-0.62782	-0.41196	-0.41102
-19.62	0.169861	0.210449	0.259155	0.059693	0.152649	0.121094	0.173645	-19.62	0.268738	-0.07245	-0.04395	-0.0144	-0.02264	0.013001	0.12793	352.34	0.264247	-0.74304	-0.92464	-0.98108	-0.93884	-0.85215	-0.63602	-0.43344	-0.41289
-19.52	0.178406	0.220581	0.255249	0.062012	0.141663	0.121826	0.196228	-19.52	0.27655	-0.08185	-0.04395	-0.005	-0.02264	0.013001	0.12793	353.34	0.256123	-0.73163	-0.923	-0.99741	-0.95876	-0.86848	-0.65751	-0.45798	-0.41258
-19.42	0.205017	0.22998	0.263061	0.077636	0.142517	0.139038	0.216614	-19.42	0.266418	-0.08649	-0.05566	-0.0144	-0.02655	0.00909	0.106812	354.34	0.246279	-0.73132	-0.9309	-1.00881	-0.96688	-0.87989	-0.67384	-0.47251	-0.40313
-19.32	0.201843	0.236206	0.253662	0.094849	0.13385	0.124146	0.21344	-19.32	0.287537	-0.08417	-0.05334	-0.0144	-0.03278	0.00909	0.104492	355.34	0.246279	-0.74148	-0.93441	-1.02835	-0.96657	-0.87168	-0.69462	-0.48071	-0.40125
-19.22	0.208069	0.242432	0.262207	0.093993	0.122131	0.121826	0.227478	-19.22	0.291444	-0.06464	-0.04626	-0.0011	-0.02106	0.010681	0.106079	356.34	0.239717	-0.7414	-0.95238	-1.04827	-0.98649	-0.86192	-0.72587	-0.48063	-0.4032
-19.12	0.191712	0.244019	0.235718	0.089356	0.104187	0.112427	0.207947	-19.12	0.284363	-0.05292	-0.02441	-0.000366	-0.01093	0.00519	0.117798	357.34	0.246279	-0.74929	-0.95425	-1.05795	-1.01415	-0.85871	-0.73915	-0.49048	-0.4
-19.02	0.18158	0.253418	0.24353	0.09253	0.100281	0.119507	0.208801	-19.02	0.296082	-0.05133	-0.00879	0.00513	-0.000793	0.011414	0.114624	358.34	0.238075	-0.7446	-0.96215	-1.04944	-1.01735	-0.87012	-0.73907	-0.49204	-0.40125
-18.92	0.176819	0.261963	0.263794	0.099487	0.100281	0.112427	0.211853	-18.92	0.304749	-0.0318	0.016236	0.02002	-0.00153	0.016175	0.119385	359.34	0.22831	-0.75116	-0.98011	-1.06116	-1.01735	-0.85372	-0.74696	-0.49204	-0.40945
-18.82	0.183899	0.257324	0.255981	0.103394	0.090881	0.106201	0.188416	-18.82	0.317933	-0.03265	0.018555	0.017578	0.00702	0.021545	0.116943	360.34	0.242841	-0.7821	-0.9934	-1.06936	-1.02587	-0.85871	-0.7586	-0.48415	-0.41141
-18.72	0.179993	0.255737	0.247437	0.094849	0.094055	0.092896	0.186096	-18.72	0.318786	-0.03339	0.041992	0.031738	0.018005	0.023987	0.109985	361.34	0.246357	-0.79187	-1.00152	-1.06108	-1.04352	-0.87012	-0.73876	-0.48227	-0.41797
-18.62	0.205017	0.247925	0.231811	0.085449	0.084655	0.085937	0.172058	-18.62	0.327332	-0.03339	0.049805	0.026978	0.00861	0.00983	0.093506	362.34	0.236513	-0.79218	-0.98324	-1.06936	-1.05329	-0.87989	-0.72774	-0.47907	-0.43055
-18.52	0.207336	0.22998	0.209106	0.067505	0.065125	0.065552	0.133728	-18.52	0.344544	-0.02399	0.053711	0.045776	0.029724	0.014587	0.102173	363.34	0.23495	-0.80827	-0.98168	-1.06928	-1.04665	-0.88957	-0.71766	-0.50024	-0.4325
-18.42	0.219055	0.226807	0.206787	0.056518	0.051819	0.071045	0.111877	-18.42	0.369568	-0.03107	0.053711	0.038696	0.022644	0.013001	0.098267	364.34	0.226435	-0.8114	-0.9934	-1.08889	-1.05524	-0.90918	-0.72587	-0.5018	-0.43906
-18.32	0.231506	0.209595	0.185669	0.031495	0.037781	0.059326	0.080627	-18.32	0.360169	-0.03961	0.059204	0.022339	0.020325	0.013001	0.098999	365.34	0.226748	-0.82976	-0.99332	-1.10022	-1.05673	-0.91075	-0.73407	-0.52993	-0.44227
-18.22	0.255798	0.218262	0.192749	0.041748	0.037781	0.068726	0.061096	-18.22	0.370301	-0.03656	0.066162	0.017578	0.020325	0.019226	0.09668	366.34	0.218544	-0.82968	-0.99144	-1.09866	-1.06462	-0.9209	-0.74579	-0.55923	-0.46024
-18.12	0.248719	0.206543	0.177857	0.034669	0.035462	0.053833	0.024353	-18.12	0.367983	-0.03802	0.070924	0.030152	0.016419	0.016908	0.095154	367.34	0.198701	-0.82937	-0.9934	-1.1103	-1.05837	-0.93887	-0.75548	-0.57087	-0.4782
-18.02	0.249573	0.204956	0.178711	0.040161	0.041687	0.057007	0.008	-18.02	0.366395	-0.01544	0.091187	0.045776	0.03595	0.041931	0.106079	368.34	0.189247	-0.84929	-1.00316	-1.11155	-1.04696	-0.94856	-0.76493	-0.58188	-0.48008
-17.92	0.240906	0.189331	0.167725	0.036987	0.041687	0.028076	-0.02875	-17.92	0.377381	-0.02008	0.095948	0.048096	0.050842	0.05365	0.102173	369.34	0.187294	-0.85085	-1.00308	-1.11038	-1.04508	-0.9502	-0.76844	-0.58188	-0.48797
-17.82	0.20575	0.177612	0.158325	0.019043	0.035461	0.014771	-0.06158	-17.82	0.3797	-0.02325	0.116211	0.055908	0.049988	0.048157	0.092773	370.34	0.187294	-0.84101	-1.00472	-1.1185	-1.05485	-0.94864	-0.78477	-0.58219	-0.49109
-17.72	0.162781	0.156494	0.150513	0.00574	0.018982	0.012451	-0.07721	-17.72	0.393005	-0.01849	0.12793	0.071533	0.045349	0.048157	0.086548	371.34	0.188935	-0.83093	-1.00308	-1.11819	-1.0486	-0.9502	-0.77977	-0.58188	-0.48133
-17.62	0.131531	0.154175	0.145874	-0.01221	0.01825	0.010865	-0.09674	-17.62	0.396058	-0.03265	0.116211	0.066041	0.049988	0.036438	0.077881	372.34	0.19081	-0.83288	-1.01254	-1.11819	-1.03563	-0.95012	-0.76844	-0.57399	-0.48164
-17.52	0.11908	0.163574	0.144287	-0.01453	0.023743	0.00232	-0.10919	-17.52	0.400818	-0.01849	0.112305	0.070801	0.053162	0.044251	0.082642	373.34	0.197451	-0.83124	-1.00629	-1.12991	-1.04508	-0.942	-0.7668	-0.59009	-0.47156
-17.42	0.118225	0.154907	0.133301	-0.0271	0.01117	0.010864	-0.1319	-17.42	0.397645	-0.02325	0.104493	0.066041	0.046082	0.032532	0.077148	374.34	0.179091	-0.81296	-0.99488	-1.12827	-1.05837	-0.94043	-0.76844	-0.58188	-0.4618
-17.32	0.104187	0.154175	0.138062	-0.04346	0.00421	-0.01489	-0.15375	-17.32	0.407044	-0.01227	0.108398	0.059815	0.049255	0.024719	0.075562	375.34	0.15956	-0.81171	-0.99496	-1.13616	-1.06657	-0.95012	-0.77665	-0.58032	-0.46055
-17.22	0.101135	0.157349	0.136475	-0.04187	0.00262	-0.00708	-0.15607	-17.22	0.410951	-0.02246	0.098999	0.062134	0.048401	0.021545	0.067749	376.34	0.148232	-0.8196	-0.98355	-1.14944	-1.05829	-0.95997	-0.79462	-0.57087	-0.4618
-17.12	0.108093	0.152588	0.134155	-0.03955	0.014343	-0.0094	-0.17249	-17.12	0.403138	-0.02008	0.108399	0.069214	0.062561	0.023987	0.059204	377.34	0.136591	-0.8196	-0.98324	-1.151	-1.06813	-0.95997	-0.79454	-0.58032	-0.46024
-17.02	0.117493	0.147949	0.109131	-0.05127	0.012024	0.000732	-0.1889	-17.02	0.3797	-0.03339	0.090454	0.06604	0.0578	0.030945	0.036499	378.34	0.135341	-0.81335	-0.98324	-1.1396	-1.06649	-0.95997	-0.79618	-0.57212	-0.48008
-16.92	0.097168	0.143188	0.11377	-0.05676	0.018982	-0.00867	-0.18658	-16.92	0.387512	-0.0318	0.088867	0.070801	0.059387	0.035706	0.027954	379.34	0.118623	-0.81015	-1.0016	-1.14124	-1.06813	-0.96809	-0.80594	-0.57055	-0.4993
-16.82	0.064392	0.128418	0.098999	-0.06451	0.010437	-0.0188	-0.18732	-16.82	0.374207	-0.0506	0.077881	0.054321	0.059387	0.00983	0.020874	380.34	0.125575	-0.82937	-1.00972	-1.14124	-1.06657	-0.96973	-0.7961	-0.58063	-0.50086
-16.72	0.037048	0.130005	0.097412	-0.06372	0.013611	-0.02502	-0.1795	-16.72	0.36017	-0.05914	0.070923	0.059815	0.059387	-0.00104	0.012329	381.34	0.135029	-0.83288	-1.02074	-1.13139	-1.07469	-0.95176	-0.80438	-0.57212	-0.50281
-16.62	0.012757	0.127563	0.097413	-0.07239	0.020569	-0.02978	-0.17719	-16.62	0.371887	-0.0545	0.078735	0.075439	0.080505	0.011414	0.016968	382.34	0.1287	-0.84109	-1.04222	-1.12991	-1.07282	-0.95997	-0.81571	-0.57055	-0.50938
-16.52	-0.00751	0.120605	0.091187	-0.07471	0.029968	-0.02112	-0.17719	-16.52	0.349182	-0.06464	0.075562	0.067627	0.067932	0.00128	0.00684	383.34	0.136904	-0.84101	-1.04222	-1.14788	-1.07438	-0.95012	-0.81727	-0.58063	-0.51258
-16.42	-0.02081	0.115845	0.086426	-0.08411	0.029968	-0.00708	-0.16315	-16.42	0.348449	-0.06854	0.067749	0.052002	0.060974	-0.00812	0.00525	384.34	0.126747	-0.84265	-1.05043	-1.16741	-1.06813	-0.95176	-0.81766	-0.59009	-0.51922
-16.32	-0.05829	0.106567	0.077148	-0.09033	0.01825	-0.02112	-0.16388	-16.32	0.313294	-0.099	0.06543	0.030884	0.042175	-0.02216	0.016235	385.34	0.118623	-0.85085	-1.0605	-1.16928	-1.07477	-0.9502	-0.81602	-0.59009	-0.52078
-16.22	-0.07159	0.104126	0.074707	-0.08801	0.036194	-0.02197	-0.16156	-16.22	0.322693	-0.10053	0.059204	0.037964	0.049255	-0.02606	0.027954	386.34	0.110732	-0.84921	-1.06996	-1.16897	-1.07477	-0.96653	-0.83368	-0.59829	-0.52891
-16.12	-0.06451	0.10498	0.067749	-0.07153	0.031555	-0.01953	-0.15216	-16.12	0.315612	-0.11542	0.048217	0.042602	0.042175	-0.02606	0.038086	387.34	0.09745	-0.85906	-1.06175	-1.1885	-1.06493	-0.9795	-0.8368	-0.61157	-0.51883
-16.02	-0.07159	0.097168	0.056763	-0.07629	0.029968	-0.0188	-0.13422	-16.02	0.295349	-0.13263	0.030273	0.022339	0.03363	-0.04401	0.038086	388.34	0.086123	-0.86218	-1.06996	-1.17045	-1.04665	-0.98106	-0.82743	-0.61813	-0.52078
-15.92	-0.08954	0.078369	0.048218	-0.06531	0.015931	-0.02429	-0.1264	-15.92	0.272644	-0.12946	0.020142	0.019165	0.032044	-0.04559	0.038086	389.34	0.087763	-0.87038	-1.07152	-1.17053	-1.04704	-0.98926	-0.82579	-0.60962	-0.51094
-15.82	-0.0755	0.068237	0.045044	-0.04736	0.024475	-0.0188	-0.11237	-15.82	0.270324	-0.14044	0.018555	0.01062	0.030457	-0.03778	0.038086	390.34	0.086123	-0.86874	-1.06363	-1.16077	-1.02743	-0.98957	-0.81727	-0.59985	-0.50086
-15.72	-0.0661	0.065064	0.0177	-0.04895	0.00885	-0.02039	-0.10297	-15.72	0.259338	-0.15057	0.00916	-0.000366	0.012512	-0.05499	0.034912	391.34	0.077919	-0.86218	-1.04535	-1.15756	-1.02712	-0.99239	-0.80594	-0.60337	-0.5075
-15.62	-0.05597	0.048706	0.023193	-0.02942	0.022155	-0.01099	-0.09906	-15.62	0.250793	-0.15448	0.014648	-0.01209	0.00861	-0.0495	0.06311	392.34	0.077997	-0.85241	-1.04379	-1.1592	-1.03376	-0.99278	-0.79454	-0.61001	-0.51102
-15.52	-0.05438	0.034668	0.00525	-0.03015	0.010437	-0.02893	-0.11078	-15.52	0.2453	-0.14276	0.032593	-0.0144	0.020325	-0.0495	0.06543	393.34	0.086123	-0.85077	-1.03433	-1.14944	-1.03727	-0.98957	-0.77626	-0.61149	-0.51102
-15.42	-0.05438	0.023682	-0.00574	-0.02783	0.00104	-0.03992	-0.11078	-15.42	0.232849	-0.14276	0.03418	-0.0144	0.010925	-0.05731	0.077148	394.34	0.087685	-0.85906	-1.03246	-1.15608	-1.04383	-0.98926	-0.77665	-0.61157	-0.52734
-15.32	-0.03876	0.021362	0.00134	-0.02002	0.00812	-0.03052	-0.12018	-15.32	0.237488	-0.14276	0.041992	-0.02222	0.00861	-0.05109	0.083374	395.34	0.09745	-0.86882	-1.03402	-1.1592	-1.04508	-0.99082	-0.79462	-0.6018	-0.54695
-15.22	-0.03485	0.011963	0.00366	-0.02002	0.010437	-0.03052	-0.1131	-15.22	0.227356	-0.13104	0.041992	-0.01282	0.00238	-0.05573	0.092773	396.34	0.097529	-0.87038	-1.05074	-1.16733	-1.04508	-0.99934	-0.80438	-0.5904	-0.55828
-15.12	-0.03485	0.00964	0.00366	-0.02002	0.010437	-0.03052	-0.11078	-15.12	0.219544	-0.13104	0.041993	-0.0199	0.00861	-0.05109	0.092773	397.34	0.113856	-0.87038	-1.06019	-1.17053	-1.02712	-0.98926	-0.80626	-0.59673	-0.55164
-15.02	-0.03485	0.00342	0.00366	-0.02002	0.010437	-0.03674	-0.11078	-15.02	0.217224	-0.11383	0.060791	-0.01282	0.018005	-0.04633	0.095947	398.34	0.11706	-0.8707	-1.07152	-1.17717	-1.01415	-0.99903	-0.81415	-0.59009	-0.54188
-14.92	-0.02155	0.011231	0.013061	-0.02002	0.018249	-0.02661	-0.10138	-14.92	0.202331	-0.12091	0.077148	-0.0105	0.020325	-0.03937	0.09668	399.34	0.127138	-0.86218	-1.08129	-1.1967	-1.00602	-0.98926	-0.82235	-0.58852	-0.54688
-14.82	-0.03412	-0.00757	-0.00574	-0.02942	-0.00287	-0.04773	-0.11395	-14.82	0.188293	-0.12323	0.053711	-0.02844	0.00861	-0.04169	0.09668	400.34	0.1287	-0.86218	-1.08324	-1.20014	-0.99626	-0.99942	-0.83368	-0.59673	-0.53211
-14.72	-0.04425	-0.01929	-0.01587	-0.03174	0.00421	-0.04065	-0.10297	-14.72	0.171081	-0.12482	0.044312	-0.02222	0.020325	-0.03229	0.09668	401.34	0.118623	-0.85077	-1.0816	-1.21624	-0.99626	-0.98965	-0.84344	-0.59829	-0.52234
-14.62	-0.03717	-0.00281	-0.000244	-0.01294	0.01593	-0.02112	-0.07635	-14.62	0.149231	-0.13495	0.03418	-0.03943	0.012512	-0.03778	0.088867	402.34	0.118935	-0.86062	-1.09105	-1.226	-1.00446	-0.99778	-0.85165	-0.61977	-0.50273
-14.52	-0.02545	0.00183	0.00366	-0.0083	0.01825	-0.0188	-0.07172	-14.52	0.16095	-0.12323	0.03418	-0.04175	0.010925	-0.04559	0.088867	403.34	0.110732	-0.86218	-1.07308	-1.2342	-1.00438	-0.98926	-0.8829	-0.62134	-0.4993
-14.42	-0.04034	-0.00757	-0.00574	-0.0177	0.020569	-0.0282	-0.08112	-14.42	0.153137	-0.12323	0.027954	-0.03003	0.018005	-0.05499	0.088867	404.34	0.107216	-0.88046	-1.08168	-1.23928	-1.00446	-0.98926	-0.87626	-0.63766	-0.49305
-14.32	-0.02704	0.017456	0.00916	-0.01062	0.027649	-0.02112	-0.07404	-14.32	0.159363	-0.12164	0.038086	-0.02063	0.020325	-0.05731	0.088867	405.34	0.089248	-0.88015	-1.09144	-1.21311	-1.00602	-0.98926	-0.88446	-0.64087	-0.47188
-14.22	-0.03485	0.021362	0.011475	-0.000488	0.029968	-0.00708	-0.06549	-14.22	0.149231	-0.12323	0.038086	-0.01831	0.010925	-0.05731	0.079468	406.34	0.069717	-0.89812	-1.09136	-1.20678	-1.01423	-0.99934	-0.89423	-0.6311	-0.47
-14.12	-0.03485	0.00964	0.011475	-0.000488	0.037781	-0.00708	-0.0639	-14.12	0.15863	-0.11151	0.036499	-0.01831	0.00861	-0.04791	0.077148	407.34	0.07956	-0.89968	-1.09105	-1.21624	-1.02399	-0.99082	-0.88633	-0.6311	-0.47
-14.02	-0.02313	0.016724	0.013062	0.010498	0.031555	-0.01489	-0.0412	-14.02	0.153137	-0.11151	0.03418	-0.01831	0.020325	-0.04559	0.077148	408.34	0.077919	-0.90156	-1.10121	-1.20803	-1.01415	-0.98106	-0.87782	-0.63102	-0.46024
-13.92	-0.01141	0.017456	0.015381	0.015137	0.033875	-0.01489	-0.03656	-13.92	0.153137	-0.1037	0.045898	-0.01831	0.020325	-0.04559	0.077148	409.34	0.077919	-0.90945	-1.11097	-1.20178	-1.01423	-0.98137	-0.87626	-0.6311	-0.45703
-13.82	-0.0224	0.023682	0.021606	0.021362	0.0495	-0.00867	-0.03033	-13.82	0.135925	-0.1037	0.057617	-0.01831	0.00861	-0.04559	0.077148	410.34	0.077919	-0.91765	-1.10277	-1.19858	-1.02555	-0.9877	-0.87462	-0.62134	-0.45867
-13.72	-0.01373	0.01355	0.016968	0.022949	0.053406	0.000732	-0.02875	-13.72	0.116393	-0.1037	0.053711	-0.03003	0.00238	-0.04791	0.06543	411.34	0.069717	-0.9407	-1.10933	-1.21624	-1.03532	-0.99746	-0.88602	-0.62134	-0.4782
-13.62	-0.01141	0.01355	0.01538	0.029174	0.053405	-0.00708	-0.03107	-13.62	0.102356	-0.11151	0.045898	-0.03784	-0.000793	-0.04559	0.057617	412.34	0.071357	-0.95866	-1.10238	-1.22756	-1.03532	-1.00723	-0.89579	-0.62946	-0.49773
-13.52	-0.01691	0.00183	0.00366	0.019043	0.041687	-0.01099	-0.04047	-13.52	0.102356	-0.10919	0.045898	-0.03784	0.000793	-0.04559	0.06543	413.34	0.068153	-0.97195	-1.10277	-1.22795	-1.0454	-1.01075	-0.90555	-0.62094	-0.51102
-13.42	-0.00592	0.00183	0.00366	0.030762	0.041687	-0.0188	-0.03424	-13.42	0.102356	-0.1037	0.057617	-0.03784	0.000793	-0.04559	0.057617	414.34	0.059951	-0.98007	-1.10121	-1.23772	-1.04508	-1.02715	-0.90751	-0.6311	-0.51922
-13.32	0.00269	0.011231	0.00366	0.040161	0.065125	-0.0094	-0.01154	-13.32	0.102356	-0.1037	0.057617	-0.03003	0.000793	-0.03387	0.074829	415.34	0.050185	-0.98952	-1.11097	-1.22952	-1.04508	-1.03028	-0.90587	-0.6311	-0.53867
-13.22	-0.0036	0.00415	0.00366	0.04248	0.069031	0.000732	-0.00922	-13.22	0.102356	-0.1037	0.057617	-0.03003	0.000793	-0.03387	0.077148	416.34	0.050185	-0.99968	-1.11089	-1.23608	-1.04704	-1.03684	-0.90399	-0.63102	-0.54031
-13.12	-0.00751	-0.00757	-0.00574	0.033082	0.059632	-0.00867	-0.01862	-13.12	0.094544	-0.09198	0.057617	-0.03003	0.000793	-0.03387	0.083374	417.34	0.050185	-0.99148	-1.1223	-1.2178	-1.05524	-1.04004	-0.90555	-0.64243	-0.54852
-13.02	-0.0036	0.00891	0.00134	0.040161	0.066711	-0.00159	-0.00214	-13.02	0.079712	-0.09821	0.057617	-0.03162	0.000793	-0.02765	0.09436	418.34	0.04831	-0.98984	-1.1223	-1.21624	-1.05516	-1.03028	-0.90399	-0.65063	-0.54852
-12.92	-0.0036	0.015869	0.00366	0.042481	0.069031	0.000733	0.010315	-12.92	0.06488	-0.09198	0.057617	-0.03003	-0.00543	-0.01825	0.09668	419.34	0.041982	-0.98796	-1.1223	-1.20803	-1.05485	-1.02871	-0.92391	-0.65251	-0.54031
-12.82	0.014343	0.019775	0.021606	0.048706	0.075256	0.00696	0.022766	-12.82	0.042175	-0.10138	0.048218	-0.03943	-0.01642	-0.01593	0.079468	420.34	0.048622	-0.97976	-1.10269	-1.20999	-1.06501	-1.03848	-0.93524	-0.65063	-0.54852
-12.72	0.010437	0.01355	0.015381	0.054199	0.062805	0.000732	0.011902	-12.72	0.020325	-0.10919	0.03418	-0.04565	-0.02264	-0.02997	0.074829	421.34	0.050185	-0.96999	-1.09105	-1.20834	-1.07633	-1.02864	-0.93524	-0.64087	-0.53875
-12.62	0.00812	0.01355	0.015381	0.054199	0.061218	0.000732	0.028259	-12.62	0.010925	-0.09589	0.03418	-0.03394	-0.02264	-0.02997	0.077148	422.34	0.048622	-0.9782	-1.08324	-1.2342	-1.07469	-1.01856	-0.94337	-0.64751	-0.54695
-12.52	-0.0036	0.022949	0.02478	0.062012	0.061218	0.000732	0.029846	-12.52	0.014831	-0.09589	0.03418	-0.03394	-0.02264	-0.04169	0.077148	423.34	0.046669	-0.98015	-1.09144	-1.24749	-1.07438	-1.02676	-0.94305	-0.65883	-0.54063
-12.42	0.017517	0.034668	0.048218	0.063599	0.070618	0.010132	0.048645	-12.42	0.00238	-0.0943	0.035767	-0.04016	-0.01715	-0.04791	0.070923	424.34	0.04831	-0.98835	-1.10121	-1.24905	-1.0861	-1.04004	-0.95477	-0.65883	-0.52078
-12.32	0.012024	0.036987	0.050537	0.073731	0.072937	0.012451	0.053284	-12.32	0.000793	-0.07245	0.051392	-0.03003	-0.01642	-0.03778	0.071655	425.34	0.038857	-0.98827	-1.10933	-1.24905	-1.07633	-1.0302	-0.95634	-0.66899	-0.51922
-12.22	-0.00281	0.036987	0.050537	0.073731	0.072937	0.012451	0.053284	-12.22	-0.00702	-0.07245	0.049805	-0.02222	-0.00934	-0.03778	0.069336	426.34	0.038857	-1.00593	-1.12699	-1.25725	-1.06657	-1.02676	-0.94813	-0.66891	-0.51102
-12.12	0.00812	0.051025	0.058349	0.07373	0.072937	0.02185	0.053283	-12.12	-0.02655	-0.06073	0.048218	-0.02222	-0.01642	-0.03778	0.069336	427.34	0.036903	-1.00906	-1.15003	-1.24741	-1.06493	-1.02832	-0.95469	-0.6686	-0.51922
-12.02	-0.0036	0.052612	0.037231	0.062012	0.061218	0.00464	0.041565	-12.02	-0.02655	-0.06073	0.045898	-0.0105	-0.01874	-0.03778	0.069336	428.34	0.038467	-1.00749	-1.1598	-1.24905	-1.06462	-1.02051	-0.9579	-0.6686	-0.51914
-11.92	-0.0036	0.052612	0.034912	0.062012	0.061218	-0.00708	0.041565	-11.92	-0.02655	-0.05292	0.057617	-0.0105	-0.01874	-0.01666	0.069336	429.34	0.030341	-1.01101	-1.14183	-1.25881	-1.05329	-1.01895	-0.9661	-0.67016	-0.51883
-11.82	0.00812	0.052612	0.034912	0.073731	0.061218	-0.00708	0.041565	-11.82	-0.02032	-0.05292	0.067017	-0.0105	-0.01874	-0.01434	0.069336	430.34	0.029091	-1.01921	-1.14183	-1.26702	-1.04704	-1.01075	-0.9661	-0.67016	-0.52078
-11.72	0.00812	0.052612	0.046631	0.073731	0.061218	-0.00708	0.032166	-11.72	-0.01874	-0.0412	0.069336	0.00122	-0.03046	-0.01434	0.069336	431.34	0.030654	-1.01921	-1.14027	-1.26858	-1.06501	-1.01739	-0.95821	-0.67055	-0.52078
-11.62	0.00812	0.060425	0.046631	0.075318	0.061219	-0.000854	0.039246	-11.62	-0.01251	-0.0412	0.059937	0.00903	-0.03046	-0.01434	0.059937	432.34	0.030654	-1.01921	-1.13394	-1.26889	-1.06337	-1.0091	-0.9661	-0.68024	-0.50938
-11.52	0.020569	0.07605	0.052856	0.079956	0.067444	0.00696	0.038391	-11.52	0.00238	-0.0412	0.06543	0.00281	-0.03046	-0.01434	0.057617	433.34	0.027138	-1.0489	-1.1141	-1.28655	-1.06462	-1.00879	-0.9743	-0.67173	-0.50906
-11.42	0.000305	0.091675	0.054443	0.081543	0.069031	0.017944	0.037659	-11.42	0.018738	-0.02399	0.057617	0.01294	-0.03986	-0.01984	0.051392	434.34	0.028779	-1.04882	-1.11254	-1.27835	-1.05485	-1.01895	-0.9743	-0.67016	-0.51102
-11.32	0.00421	0.091675	0.045044	0.072143	0.069031	0.020264	0.037659	-11.32	0.010193	-0.02167	0.051392	0.01294	-0.04218	-0.01825	0.049805	435.34	0.02245	-1.05827	-1.12074	-1.27678	-1.07633	-1.03028	-0.96454	-0.67055	-0.51102
-11.22	0.00812	0.083862	0.042725	0.062012	0.061218	0.012451	0.029846	-11.22	0.017151	-0.02325	0.046631	0.00195	-0.04376	-0.00812	0.048218	436.34	0.029091	-1.0778	-1.12261	-1.27678	-1.08454	-1.01887	-0.96298	-0.68032	-0.51922
-11.12	0.00812	0.081543	0.049805	0.059693	0.065125	0.016358	0.035339	-11.12	0.020325	-0.01386	0.041992	-0.0011	-0.03668	-0.00104	0.045898	437.34	0.017372	-1.07937	-1.1305	-1.27874	-1.09422	-1.02832	-0.97274	-0.67868	-0.52734
-11.02	0.019836	0.083862	0.054443	0.064331	0.069031	0.020264	0.037659	-11.02	-0.000793	-0.01386	0.053711	0.00354	-0.03436	0.00128	0.036499	438.34	0.00917	-1.09109	-1.15668	-1.2967	-1.09743	-1.01035	-0.9629	-0.6768	-0.53875
-10.92	0.022156	0.062744	0.042725	0.050293	0.057312	0.020264	0.047058	-10.92	0.018005	-0.01386	0.053711	-0.0011	-0.03436	-0.01044	0.027954	439.34	0.00761	-1.06991	-1.16957	-1.30647	-1.09587	-1.01895	-0.95282	-0.67016	-0.54852
-10.82	0.01593	0.069824	0.033325	0.050293	0.0495	0.020264	0.049377	-10.82	0.00861	-0.00604	0.044312	-0.00269	-0.03436	-0.01044	0.026367	440.34	-0.000518	-1.0778	-1.16957	-1.31624	-1.11383	-1.02871	-0.95477	-0.67016	-0.56648
-10.72	0.034729	0.085449	0.032593	0.05188	0.058899	0.021851	0.050964	-10.72	0.020324	0.00568	0.053711	-0.000366	-0.02264	0.00128	0.026367	441.34	0.00956	-1.08757	-1.18128	-1.32756	-1.11571	-1.01731	-0.96454	-0.6686	-0.56805
-10.62	0.057312	0.087769	0.046631	0.062012	0.053406	0.033569	0.061096	-10.62	0.0094	0.00568	0.041992	-0.0144	-0.02264	-0.01044	0.014648	442.34	0.017372	-1.08288	-1.18128	-1.32592	-1.1318	-1.017	-0.9661	-0.6686	-0.55828
-10.52	0.058899	0.078369	0.046631	0.055786	0.062805	0.035889	0.051697	-10.52	0.00629	0.00568	0.041992	-0.00269	-0.01324	-0.01825	0.014648	443.34	0.00917	-1.08952	-1.19105	-1.33381	-1.1318	-1.02676	-0.9661	-0.67055	-0.55828
-10.42	0.069031	0.07605	0.040405	0.054199	0.065125	0.043701	0.049377	-10.42	0.020324	0.02362	0.047485	0.00903	0.012512	0.00128	0.026367	444.34	0.00917	-1.08124	-1.18121	-1.33889	-1.15141	-1.03848	-0.97266	-0.67048	-0.55008
-10.32	0.064392	0.07605	0.038818	0.054199	0.065125	0.043701	0.061096	-10.32	-0.00861	0.013489	0.045898	-0.00269	0.00702	-0.00421	0.014648	445.34	0.019013	-1.10085	-1.17933	-1.33733	-1.14501	-1.04004	-0.97743	-0.67837	-0.54688
-10.22	0.061218	0.081543	0.034912	0.054199	0.059631	0.031982	0.049377	-10.22	-0.0047	0.013489	0.036499	-0.00269	0.00861	0.00677	0.00684	446.34	0.011123	-1.10085	-1.17933	-1.33889	-1.14313	-1.03848	-0.98563	-0.67993	-0.54852
-10.12	0.04718	0.06665	0.034912	0.054199	0.069031	0.031982	0.043152	-10.12	-0.00934	0.00726	0.027954	-0.0011	0.00238	0.00287	0.00061	447.34	0.00761	-1.10085	-1.17933	-1.34709	-1.14313	-1.04004	-0.97587	-0.69008	-0.56648
-10.02	0.057312	0.064331	0.046631	0.054199	0.069031	0.030396	0.041565	-10.02	-0.00153	0.013489	0.03418	0.00903	0.000793	0.010681	-0.0127	448.34	0.00761	-1.09929	-1.18128	-1.34897	-1.13844	-1.04661	-0.98594	-0.67204	-0.57781
-9.92	0.051086	0.056519	0.038818	0.046387	0.061218	0.02417	0.033752	-9.91999	0.000793	0.015076	0.026367	0.00903	0.010193	0.013001	-0.0127	449.34	-0.000596	-1.09921	-1.17308	-1.34709	-1.12547	-1.04473	-0.99383	-0.67837	-0.58914
-9.82	0.051086	0.056519	0.029419	0.046387	0.061218	0.02417	0.033752	-9.82	0.000793	0.025208	0.020142	0.020752	0.012512	0.013001	-0.02051	450.34	-0.000596	-1.09734	-1.16332	-1.34866	-1.12516	-1.03653	-0.9954	-0.67993	-0.58953
-9.72	0.041687	0.0448	0.0271	0.046387	0.061218	0.02417	0.033752	-9.71999	-0.01013	0.036926	0.00684	0.030151	0.012512	0.013001	-0.02051	451.34	-0.00872	-1.09109	-1.14527	-1.34866	-1.1236	-1.03848	-0.99383	-0.67837	-0.5993
-9.62	0.045593	0.051025	0.033325	0.052612	0.059631	0.047608	0.051697	-9.62	-0.01874	0.029114	-0.000977	0.032471	0.0047	0.016907	-0.04004	452.34	-0.01036	-1.07156	-1.13363	-1.33889	-1.13337	-1.03848	-1.00204	-0.67016	-0.58945
-9.52	0.058899	0.064331	0.034912	0.054199	0.061218	0.051514	0.053284	-9.52	-0.01874	0.029114	-0.000977	0.032471	0.010925	0.023132	-0.04004	453.34	-0.01036	-1.06991	-1.13238	-1.3392	-1.13337	-1.02871	-1.00555	-0.67055	-0.58094
-9.42	0.058899	0.058106	0.034912	0.054198	0.061218	0.057739	0.061096	-9.41999	-0.03436	0.029114	-0.02209	0.03479	0.00311	0.01532	-0.04944	454.34	-0.00216	-1.06804	-1.12386	-1.32913	-1.14352	-1.03692	-1.00555	-0.67048	-0.58758
-9.32	0.031555	0.0448	0.023193	0.042481	0.0495	0.047607	0.049377	-9.32	-0.03986	0.040833	-0.02441	0.032471	0.000793	0.013001	-0.06348	455.34	-0.000596	-1.05163	-1.1141	-1.31936	-1.16305	-1.05645	-1.00555	-0.67016	-0.58133
-9.22	0.029968	0.0448	0.031006	0.04248	0.0495	0.047607	0.049377	-9.21999	-0.03204	0.040833	-0.02441	0.040283	0.00861	0.024719	-0.06348	456.34	-0.000596	-1.04031	-1.11918	-1.31936	-1.18258	-1.06621	-1.01376	-0.66196	-0.58133
-9.12	0.027649	0.015869	0.023193	0.025269	0.041687	0.039795	0.053284	-9.12	-0.03046	0.029114	-0.04163	0.046509	0.00861	0.024719	-0.06348	457.34	-0.01036	-1.03866	-1.12894	-1.3178	-1.18415	-1.08575	-1.01368	-0.6604	-0.57969
-9.02	0.039368	0.00732	0.023193	0.032349	0.029968	0.039795	0.059509	-9.02	-0.02728	0.029114	-0.05017	0.035645	0.00238	0.018494	-0.0697	458.34	-0.01036	-1.03874	-1.1305	-1.33577	-1.19391	-1.08575	-1.01337	-0.65915	-0.57781
-8.92	0.045593	0.00574	0.023193	0.034667	0.029968	0.051513	0.061096	-8.91999	-0.01483	0.029114	-0.05176	0.04419	0.012512	0.024719	-0.07129	459.34	-0.02044	-1.06648	-1.12886	-1.32592	-1.19423	-1.09551	-1.0118	-0.65063	-0.58758
-8.82	0.035461	-0.00598	0.023193	0.01355	0.01825	0.039795	0.05719	-8.82	-0.00861	0.038513	-0.05176	0.04419	0.000793	0.034119	-0.05957	460.34	-0.02013	-1.0696	-1.1305	-1.32405	-1.16774	-1.08731	-1.02313	-0.64907	-0.58758
-8.72	0.037781	-0.00598	0.016968	0.011231	0.01825	0.039795	0.050964	-8.71999	-0.00861	0.05719	-0.05334	0.042603	-0.000793	0.034851	-0.06116	461.34	-0.02169	-1.06804	-1.12074	-1.33381	-1.16462	-1.06934	-1.03133	-0.64907	-0.57781
-8.62	0.044861	-0.00598	0.00366	0.01123	0.018249	0.039795	0.049377	-8.62	-0.00861	0.056458	-0.05566	0.040283	0.00629	0.038757	-0.06348	462.34	-0.01192	-1.07976	-1.1305	-1.33381	-1.15485	-1.05637	-1.02313	-0.64907	-0.58797
-8.52	0.051086	-0.01379	0.00757	0.005	0.010437	0.025757	0.033752	-8.52	-0.00153	0.065857	-0.04626	0.040283	-0.000793	0.040344	-0.06348	463.34	-0.02989	-1.08952	-1.13207	-1.32561	-1.14508	-1.04629	-1.02665	-0.6393	-0.5993
-8.42	0.029968	-0.01929	-0.00415	-0.0083	-0.00128	0.012451	0.022034	-8.41999	-0.00543	0.069763	-0.05017	0.034058	6.1e-05	0.034119	-0.08142	464.34	-0.03185	-1.09109	-1.13207	-1.32756	-1.14508	-1.06621	-1.02665	-0.6393	-0.57969
-8.32	0.01593	-0.0177	-0.01587	0.00342	-0.00128	0.018677	0.022034	-8.32	-0.01013	0.068176	-0.06348	0.040283	0.000793	0.032532	-0.06506	465.34	-0.04982	-1.07812	-1.12066	-1.34553	-1.14508	-1.07598	-1.03321	-0.63766	-0.57781
-8.22	0.00812	-0.0177	-0.00415	0.00342	-0.00128	0.00232	0.022034	-8.21999	-0.02655	0.066589	-0.05957	0.032471	-0.00702	0.024719	-0.07129	466.34	-0.06935	-1.06804	-1.10902	-1.33889	-1.15329	-1.08575	-1.03446	-0.63735	-0.56961
-8.12	0.01361	-0.02393	-0.01038	-0.01453	-0.00751	0.00623	0.015808	-8.12	-0.01874	0.087707	-0.05176	0.052002	0.00702	0.032531	-0.06348	467.34	-0.08888	-1.05984	-1.12894	-1.34709	-1.15321	-1.10684	-1.03485	-0.6393	-0.57938
-8.02	-0.00909	-0.03723	-0.02368	-0.03723	-0.02704	-0.00708	0.0025	-8.02	-0.03436	0.075989	-0.05493	0.033203	-0.000793	0.034851	-0.07288	468.34	-0.09864	-1.04851	-1.13871	-1.34709	-1.1611	-1.11504	-1.03485	-0.63774	-0.57149
-7.92	-0.02081	-0.04663	-0.03308	-0.04895	-0.0318	-0.00244	0.000915	-7.91999	-0.04767	0.075989	-0.06738	0.028565	0.00861	0.026306	-0.0752	469.34	-0.08888	-1.04851	-1.12074	-1.35881	-1.17094	-1.12832	-1.03485	-0.6393	-0.56805
-7.82	-0.02313	-0.04895	-0.0354	-0.03955	-0.03876	-0.00317	-0.0014	-7.82	-0.0672	0.075989	-0.05798	0.028565	0.00861	0.024719	-0.0752	470.34	-0.0806	-1.03874	-1.12074	-1.34741	-1.18446	-1.12989	-1.03485	-0.64087	-0.57781
-7.72	-0.01923	-0.04504	-0.03699	-0.03796	-0.04816	-0.01099	-0.00922	-7.71999	-0.06952	0.075989	-0.05566	0.028565	-0.00311	0.024719	-0.0752	471.34	-0.08067	-1.04851	-1.12894	-1.34866	-1.18258	-1.12012	-1.04305	-0.6393	-0.57938
-7.62	-0.01923	-0.04504	-0.0354	-0.04504	-0.05756	-0.01099	-0.00922	-7.62	-0.06952	0.075988	-0.05566	0.028564	-0.00311	0.024719	-0.0752	472.34	-0.08067	-1.0371	-1.14027	-1.35686	-1.20219	-1.10871	-1.03329	-0.6311	-0.56805
-7.52	-0.01453	-0.03723	-0.02759	-0.03955	-0.05988	-0.01099	-0.0014	-7.52	-0.07269	0.072815	-0.06506	0.017578	-0.01251	0.01532	-0.08459	473.34	-0.08067	-1.04695	-1.13207	-1.35842	-1.19423	-1.11504	-1.03641	-0.6279	-0.57469
-7.42	-0.02545	-0.03564	-0.0354	-0.04736	-0.06769	-0.01721	-0.00922	-7.41999	-0.07343	0.072083	-0.06738	0.00671	-0.00311	0.013001	-0.08691	474.34	-0.08224	-1.04695	-1.12066	-1.36858	-1.18415	-1.1166	-1.03321	-0.6393	-0.58602
-7.32	-0.013	-0.05444	-0.0354	-0.04736	-0.07391	-0.0188	-0.02643	-7.32	-0.09296	0.083801	-0.06738	0.00513	-0.00311	0.013001	-0.08691	475.34	-0.09036	-1.07632	-1.1305	-1.36858	-1.19548	-1.11856	-1.03133	-0.62954	-0.60594
-7.22	0.0058	-0.06299	-0.02368	-0.04736	-0.0755	-0.0188	-0.01154	-7.21999	-0.08978	0.077576	-0.07361	-0.0011	-0.00934	-0.00262	-0.09314	476.34	-0.10021	-1.08796	-1.14847	-1.35874	-1.19391	-1.117	-1.04462	-0.64751	-0.61727
-7.12	0.000305	-0.05286	-0.02368	-0.04736	-0.0755	-0.0188	-0.02643	-7.12	-0.08594	0.082214	-0.06897	0.015259	-0.0047	0.00751	-0.07678	477.34	-0.11974	-1.08788	-1.1598	-1.36663	-1.20368	-1.12012	-1.05282	-0.64751	-0.62703
-7.02	0.000305	-0.05286	-0.02368	-0.04736	-0.08722	-0.000854	-0.01154	-7.02	-0.07184	0.091614	-0.05566	0.00745	0.0047	0.00909	-0.0752	478.34	-0.11153	-1.09734	-1.168	-1.36663	-1.19735	-1.11036	-1.04618	-0.64751	-0.62703
-6.92	0.00891	-0.05286	-0.02368	-0.04736	-0.08722	-0.00549	-0.01862	-6.91999	-0.06952	0.091614	-0.04785	0.00513	0.0047	0.020813	-0.0752	479.34	-0.10997	-1.08913	-1.17933	-1.37639	-1.18727	-1.10879	-1.03485	-0.66704	-0.6368
-6.82	0.00653	-0.05444	-0.0448	-0.05676	-0.09662	-0.01648	-0.03033	-6.82	-0.08124	0.077576	-0.04785	0.00513	0.0047	0.020813	-0.0752	480.34	-0.10997	-1.10905	-1.19925	-1.37639	-1.19548	-1.10871	-1.03485	-0.65883	-0.64813
-6.72	0.00421	-0.05676	-0.05334	-0.05908	-0.11066	-0.0188	-0.03265	-6.71999	-0.0578	0.093933	-0.03613	0.016846	0.00861	0.032532	-0.0697	481.34	-0.12169	-1.11062	-1.19261	-1.37834	-1.18563	-1.1166	-1.02665	-0.65883	-0.63836
-6.62	0.00812	-0.05676	-0.05493	-0.05908	-0.11066	-0.0188	-0.02325	-6.62	-0.06329	0.104919	-0.02441	0.016846	0.00861	0.032532	-0.07129	482.34	-0.12169	-1.10898	-1.18285	-1.38655	-1.17594	-1.10684	-1.02344	-0.65883	-0.63836
-6.52	-0.0036	-0.06848	-0.06665	-0.0708	-0.12238	-0.01099	-0.03265	-6.52	-0.07574	0.089294	-0.04236	-0.0011	-0.00153	0.0224	-0.08923	483.34	-0.12982	-1.11062	-1.17964	-1.39631	-1.16618	-1.11856	-1.02469	-0.65883	-0.63836
-6.42	-0.0036	-0.06848	-0.06665	-0.08252	-0.13019	-0.01099	-0.03265	-6.42	-0.07733	0.087708	-0.05566	-0.0144	-0.00311	0.020813	-0.09082	484.34	-0.13927	-1.11882	-1.17933	-1.39788	-1.16462	-1.13496	-1.02313	-0.65883	-0.63836
-6.32	0.00421	-0.07629	-0.06665	-0.08252	-0.12396	0.000732	-0.02094	-6.31999	-0.07733	0.087708	-0.05566	-0.0144	-0.00311	0.020813	-0.08459	485.34	-0.14903	-1.12038	-1.18754	-1.39788	-1.15485	-1.13809	-1.02665	-0.66899	-0.6368
-6.22	-0.01532	-0.09033	-0.07446	-0.09656	-0.13641	-0.01331	-0.03497	-6.21999	-0.08282	0.087708	-0.05566	-0.0144	0.00861	0.026306	-0.08923	486.34	-0.16896	-1.12038	-1.19261	-1.39624	-1.16305	-1.14629	-1.02508	-0.67868	-0.62695
-6.12	-0.02472	-0.08569	-0.06824	-0.09192	-0.14972	-0.02039	-0.03033	-6.12	-0.08282	0.087708	-0.07288	-0.0144	0.018005	0.024719	-0.10254	487.34	-0.18028	-1.12859	-1.19925	-1.39592	-1.18258	-1.15606	-1.02508	-0.67016	-0.62859
-6.02	-0.02313	-0.08411	-0.06665	-0.09814	-0.138	-0.0188	-0.02252	-6.02	-0.08124	0.087708	-0.0752	-0.00891	0.020325	0.01532	-0.09631	488.34	-0.18849	-1.13046	-1.20902	-1.4092	-1.19391	-1.14942	-1.02344	-0.6768	-0.61883
-5.92	-0.03253	-0.08411	-0.05725	-0.09814	-0.13178	-0.0188	-0.03265	-5.92	-0.07184	0.078308	-0.0752	-0.0105	0.020325	0.020813	-0.09473	489.34	-0.18028	-1.12859	-1.21058	-1.4092	-1.21383	-1.14785	-1.03133	-0.67837	-0.61883
-5.82	-0.05829	-0.08411	-0.05493	-0.10986	-0.13019	-0.0188	-0.03888	-5.81999	-0.07733	0.075989	-0.0752	-0.0105	0.028137	0.032532	-0.09473	490.34	-0.18849	-1.12859	-1.22035	-1.42717	-1.2236	-1.15801	-1.03446	-0.67993	-0.62859
-5.72	-0.06451	-0.10205	-0.06116	-0.1239	-0.13641	-0.02502	-0.04669	-5.71999	-0.09613	0.078308	-0.07288	-0.00818	0.030457	0.034851	-0.08069	491.34	-0.19982	-1.12859	-1.21214	-1.42905	-1.24313	-1.14973	-1.02157	-0.69008	-0.61883
-5.62	-0.07941	-0.10364	-0.06824	-0.12549	-0.138	-0.03601	-0.04828	-5.62	-0.10077	0.06427	-0.09473	-0.0105	0.020325	0.044251	-0.0658	492.34	-0.19161	-1.13679	-1.21246	-1.42874	-1.2529	-1.14785	-1.04305	-0.69008	-0.6368
-5.52	-0.08173	-0.10364	-0.07446	-0.12549	-0.138	-0.03833	-0.04205	-5.52	-0.10077	0.081482	-0.08691	0.00354	0.028137	0.052063	-0.04395	493.34	-0.19036	-1.11882	-1.21058	-1.42874	-1.24469	-1.14942	-1.05282	-0.68844	-0.63836
-5.42	-0.07941	-0.10364	-0.07446	-0.13721	-0.14972	-0.04614	-0.04047	-5.42	-0.11408	0.09552	-0.0791	0.00513	0.028137	0.059876	-0.01819	494.34	-0.19005	-1.10905	-1.20238	-1.4092	-1.24305	-1.13965	-1.06258	-0.68969	-0.63836
-5.32	-0.08405	-0.11536	-0.08618	-0.14893	-0.15985	-0.06958	-0.0506	-5.31999	-0.14374	0.103333	-0.05798	0.00513	0.028137	0.052063	-0.0166	495.34	-0.19005	-1.11726	-1.21058	-1.38803	-1.23298	-1.13801	-1.06258	-0.67993	-0.6582
-5.22	-0.07312	-0.11536	-0.08618	-0.13721	-0.16693	-0.08752	-0.06	-5.21999	-0.16949	0.097107	-0.03455	0.00671	0.020325	0.061462	0.0022	496.34	-0.19982	-1.10898	-1.21879	-1.39592	-1.23298	-1.13965	-1.07235	-0.67837	-0.66766
-5.12	-0.08563	-0.12476	-0.08459	-0.13721	-0.16144	-0.08911	-0.0733	-5.12	-0.18048	0.099426	-0.03223	0.00903	0.028137	0.075501	0.00916	497.34	-0.19005	-1.09734	-1.22855	-1.38772	-1.21501	-1.14629	-1.08368	-0.69829	-0.67742
-5.02	-0.08014	-0.09583	-0.07446	-0.13562	-0.14191	-0.06726	-0.08343	-5.02	-0.20465	0.108826	-0.04395	0.00903	0.014099	0.063782	0.00684	498.34	-0.19825	-1.08913	-1.23011	-1.36819	-1.20524	-1.13965	-1.08368	-0.70805	-0.68914
-4.92	-0.07159	-0.05908	-0.05493	-0.11145	-0.14972	-0.05005	-0.08344	-4.92	-0.21954	0.109558	-0.04395	0.014526	0.012512	0.054382	0.018555	499.34	-0.19982	-1.09773	-1.24183	-1.36663	-1.20563	-1.14629	-1.08368	-0.71782	-0.70555
-4.82	-0.03094	-0.01379	-0.0354	-0.08642	-0.14423	-0.03833	-0.07172	-4.81999	-0.24139	0.107239	-0.05566	0.00122	-0.03986	0.045837	0.00684	500.34	-0.19005	-1.09929	-1.24175	-1.36038	-1.20399	-1.15762	-1.0954	-0.72759	-0.71688
-4.72	-0.02863	-0.03333	-0.02368	-0.11218	-0.15753	-0.05786	-0.07953	-4.71999	-0.22735	0.12677	-0.02209	0.032471	-0.03046	0.083313	0.038086	501.34	-0.18849	-1.09929	-1.23324	-1.37678	-1.20368	-1.15762	-1.10516	-0.72915	-0.71688
-4.62	-0.01141	-0.03333	-0.00183	-0.12549	-0.16693	-0.06958	-0.07953	-4.62	-0.22027	0.146301	0.00684	0.030884	-0.03668	0.093445	0.055298	502.34	-0.19825	-1.10749	-1.23168	-1.3767	-1.20212	-1.14942	-1.10516	-0.73735	-0.72508
-4.52	-0.02081	-0.03333	0.024783	-0.12549	-0.16925	-0.08911	-0.08575	-4.52	-0.21173	0.156435	0.034182	0.036379	-0.03046	0.122378	0.038086	503.34	-0.20997	-1.10749	-1.23363	-1.36663	-1.21344	-1.14817	-1.10352	-0.72915	-0.72664
-4.42	-0.05048	-0.03101	0.05835	-0.11377	-0.15753	-0.08362	-0.07562	-4.42	-0.18903	0.15802	0.03418	0.053589	-0.02655	0.135681	0.038086	504.34	-0.20169	-1.11882	-1.23199	-1.37483	-1.22985	-1.14785	-1.09501	-0.74079	-0.72
-4.32	-0.09344	-0.05676	0.066162	-0.12549	-0.19037	-0.12585	-0.09906	-4.31999	-0.17657	0.151794	0.012329	0.054321	-0.04608	0.157532	0.018555	505.34	-0.20802	-1.11882	-1.23988	-1.39436	-1.24118	-1.14785	-1.08524	-0.72251	-0.71844
-4.22	-0.12311	-0.05676	0.019287	-0.15442	-0.2005	-0.13599	-0.10687	-4.21999	-0.16949	0.107239	-0.0127	0.059815	-0.0672	0.196594	-0.0127	506.34	-0.21935	-1.10741	-1.25785	-1.38616	-1.23454	-1.14785	-1.08368	-0.72915	-0.71844
-4.12	-0.10834	-0.04895	-0.00964	-0.16223	-0.19428	-0.12817	-0.0788	-4.12	-0.17029	0.075989	-0.03223	0.020752	-0.06793	0.204407	-0.02441	507.34	-0.22911	-1.1071	-1.26761	-1.37639	-1.24469	-1.13809	-1.08563	-0.74048	-0.72
-4.02	-0.11688	-0.03564	-0.04553	-0.14734	-0.18329	-0.12427	-0.06854	-4.02	-0.14374	0.064272	-0.0166	-0.01208	-0.05939	0.253603	-0.0166	508.34	-0.24083	-1.09734	-1.28089	-1.37639	-1.24313	-1.15606	-1.08563	-0.75063	-0.7168
-3.92	-0.12311	-0.04504	-0.09399	-0.16455	-0.18097	-0.13599	-0.06781	-3.92	-0.14374	0.013489	-0.02441	-0.03625	-0.07343	0.138	-0.0072	509.34	-0.23263	-1.10905	-1.29066	-1.37483	-1.2529	-1.14942	-1.08399	-0.75055	-0.71844
-3.82	-0.1247	-0.05286	-0.14478	-0.17627	-0.1872	-0.14771	-0.06781	-3.81999	-0.13043	-0.01227	-0.02283	-0.10034	-0.06952	0.00287	-0.01111	510.34	-0.23107	-1.11726	-1.2891	-1.37834	-1.24469	-1.15957	-1.10173	-0.74868	-0.71844
-3.72	-0.14972	-0.06458	-0.20337	-0.17627	-0.18878	-0.16882	-0.06	-3.71999	-0.1297	-0.03497	-0.02759	-0.12537	-0.08124	-0.12921	-0.04321	511.34	-0.23927	-1.11882	-1.29066	-1.36858	-1.24469	-1.15793	-1.10352	-0.74868	-0.71024
-3.62	-0.14264	-0.05518	-0.23303	-0.14734	-0.16766	-0.13831	-0.04828	-3.62	-0.1336	-0.08417	-0.04785	-0.21204	-0.06952	-0.31903	-0.05566	512.34	-0.24083	-1.12702	-1.28246	-1.37678	-1.25134	-1.15762	-1.11141	-0.74712	-0.70867
-3.52	-0.18097	-0.06226	-0.28308	-0.15283	-0.16693	-0.14929	-0.05768	-3.52	-0.14996	-0.13104	-0.06579	-0.27063	-0.06012	-0.34869	-0.06189	513.34	-0.23099	-1.12859	-1.28089	-1.40452	-1.26266	-1.16739	-1.11141	-0.74555	-0.71688
-3.42	-0.25201	-0.07239	-0.33228	-0.15515	-0.18878	-0.15002	-0.0506	-3.42	-0.15936	-0.16071	-0.09473	-0.31677	-0.07892	-0.3526	-0.07129	514.34	-0.22911	-1.13679	-1.26949	-1.40764	-1.26579	-1.16739	-1.11141	-0.73891	-0.70047
-3.32	-0.25909	-0.08411	-0.37524	-0.16455	-0.18878	-0.15002	-0.06	-3.31999	-0.17731	-0.20136	-0.11426	-0.29956	-0.08746	-0.28388	-0.08142	515.34	-0.22091	-1.15632	-1.26918	-1.40764	-1.26258	-1.17559	-1.12118	-0.74712	-0.71688
-3.22	-0.22467	-0.09583	-0.35571	-0.18408	-0.23175	-0.17664	-0.07172	-3.21999	-0.26013	-0.20136	-0.13379	-0.29797	-0.08905	-0.27374	-0.07288	516.34	-0.21935	-1.13991	-1.28089	-1.41584	-1.25602	-1.16739	-1.11298	-0.73735	-0.71844
-3.12	-0.18097	-0.09741	-0.32605	-0.17395	-0.22162	-0.16882	-0.06158	-3.12	-0.20465	-0.16388	-0.12439	-0.25269	-0.09296	-0.24091	-0.06738	517.34	-0.2213	-1.15007	-1.2891	-1.41584	-1.26266	-1.1791	-1.11141	-0.72759	-0.71875
-3.02	-0.12469	-0.09814	-0.29553	-0.17468	-0.21063	-0.16406	-0.07635	-3.02	-0.14532	-0.14898	-0.12988	-0.23706	-0.07733	-0.19403	-0.07751	518.34	-0.2131	-1.14999	-1.2891	-1.406	-1.25446	-1.18887	-1.10477	-0.73735	-0.71024
-2.92	-0.08405	-0.10205	-0.25647	-0.17004	-0.2005	-0.15942	-0.08734	-2.92	-0.07965	-0.11932	-0.10022	-0.21912	-0.07733	-0.15497	-0.06897	519.34	-0.20989	-1.13991	-1.30863	-1.37795	-1.2529	-1.1791	-1.09696	-0.73891	-0.71844
-2.82	-0.05365	-0.11462	-0.22449	-0.18408	-0.19659	-0.15869	-0.0694	-2.81999	-0.0141	-0.07404	-0.06506	-0.16443	-0.05157	-0.11749	-0.01428	520.34	-0.20138	-1.14148	-1.31839	-1.37639	-1.25134	-1.1677	-1.09696	-0.72915	-0.7118
-2.72	-0.02313	-0.10754	-0.19556	-0.16455	-0.14349	-0.12817	-0.04828	-2.71999	-0.00934	-0.08417	-0.07202	-0.15344	-0.06171	-0.11041	-0.0033	521.34	-0.20802	-1.14023	-1.31839	-1.37639	-1.2529	-1.16895	-1.09532	-0.72915	-0.69883
-2.62	-0.05988	-0.11694	-0.19714	-0.14661	-0.1247	-0.11877	-0.04047	-2.62	-0.00311	-0.05682	-0.05566	-0.1261	-0.04608	-0.09247	0.014648	522.34	-0.19161	-1.13171	-1.31839	-1.37014	-1.26266	-1.16895	-1.09501	-0.72915	-0.69695
-2.52	-0.09967	-0.11768	-0.18616	-0.14734	-0.11066	-0.10706	-0.04828	-2.52	-0.01324	-0.04584	-0.04236	-0.14172	-0.04681	-0.09869	0.00842	523.34	-0.19982	-1.13835	-1.31996	-1.36858	-1.26423	-1.15762	-1.10516	-0.73923	-0.6907
-2.42	-0.17157	-0.14502	-0.17603	-0.15442	-0.08954	-0.12817	-0.06	-2.42	-0.000793	-0.02875	-0.04712	-0.13477	-0.02191	-0.07062	-0.00806	524.34	-0.20802	-1.13835	-1.32972	-1.3767	-1.24626	-1.14785	-1.11493	-0.74712	-0.69734
-2.32	-0.29584	-0.14819	-0.13855	-0.15832	-0.06927	-0.13916	-0.06781	-2.31999	-0.01092	-0.04193	-0.04077	-0.13391	-0.01947	-0.05023	0.045166	525.34	-0.21974	-1.14187	-1.33168	-1.37795	-1.23649	-1.14785	-1.11337	-0.73071	-0.69891
-2.22	-0.27081	-0.09583	-0.05725	-0.15515	-0.02863	-0.11487	-0.05768	-2.21999	0.011785	0.015076	-0.00488	-0.05029	0.039856	0.00909	0.106079	526.34	-0.21153	-1.14843	-1.33324	-1.39592	-1.23485	-1.14785	-1.11493	-0.73891	-0.71531
-2.12	-0.25751	-0.08411	-0.01428	-0.16065	0.010437	-0.10083	-0.03107	-2.12	-0.01562	0.045471	0.067749	0.00977	0.073425	0.112976	0.166992	527.34	-0.21153	-1.15632	-1.3316	-1.38967	-1.23298	-1.14817	-1.10516	-0.74868	-0.73484
-2.02	-0.29657	-0.09192	-0.000248	-0.23328	0.035458	-0.11023	-0.01703	-2.02	0.00397	0.155706	0.195928	0.168462	0.1297	0.262273	0.238892	528.34	-0.2295	-1.15632	-1.32972	-1.38811	-1.24274	-1.15614	-1.10516	-0.74868	-0.73797
-1.92	-0.263	-0.0896	-0.01746	-0.27942	0.047913	-0.13208	-0.03424	-1.92	0.173462	0.22052	0.340454	0.276978	0.25238	0.352844	0.362305	529.34	-0.22942	-1.17585	-1.33949	-1.38811	-1.23298	-1.16778	-1.09532	-0.74868	-0.74617
-1.82	-0.35986	-0.06537	-0.03229	-0.2685	0.064331	-0.11646	-0.05298	-1.81999	0.080494	0.247131	0.352173	0.285645	0.2547	0.321594	0.401367	530.34	-0.21114	-1.17741	-1.32972	-1.37827	-1.26266	-1.17754	-1.09344	-0.74048	-0.7575
-1.72	-0.42316	-0.06775	-0.05029	-0.25049	0.07135	-0.11804	-0.05927	-1.71999	0.146899	0.240845	0.266968	0.19342	0.159363	0.23175	0.334961	531.34	-0.20138	-1.17741	-1.31175	-1.36663	-1.26423	-1.19707	-1.08524	-0.75727	-0.74773
-1.62	1.08856	-0.06458	-0.03772	-0.18799	0.077637	-0.08752	-0.04047	-1.62	0.76482	0.207214	0.169312	0.098877	0.108582	0.159851	0.284912	532.34	-0.19982	-1.17741	-1.32035	-1.35686	-1.25446	-1.20684	-1.08368	-0.7604	-0.74969
-1.52	1.81048	-0.04736	-0.02369	-0.12781	0.095637	-0.06409	0.00408	-1.52	1.3914	0.224411	0.112289	0.023056	0.123474	0.09111	0.246704	533.34	-0.19161	-1.18093	-1.32191	-1.3553	-1.25446	-1.21661	-1.09383	-0.75876	-0.74969
-1.42	1.99408	-0.02783	-0.01978	-0.04346	0.100281	-0.04456	0.023621	-1.42	1.57892	0.22052	0.00525	-0.11987	0.053162	-0.02216	0.157593	534.34	-0.20021	-1.17937	-1.32027	-1.35686	-1.2529	-1.21661	-1.09383	-0.75688	-0.74813
-1.32	2.0495	-0.01929	-0.02527	0.01196	0.119812	-0.0321	0.061829	-1.31999	1.70551	0.224426	0.041199	-0.11047	0.116394	-0.03387	0.192017	535.34	-0.21153	-1.17937	-1.31996	-1.35686	-1.26423	-1.22637	-1.1036	-0.75688	-0.74805
-1.22	2.12067	0.071411	0.022461	0.094844	0.14093	-0.01331	0.091614	-1.21999	1.79535	0.255676	0.098999	-0.02222	0.203125	0.098938	0.251343	536.34	-0.21966	-1.19577	-1.32816	-1.35686	-1.27243	-1.21653	-1.11337	-0.75688	-0.74625
-1.12	1.96594	0.082275	0.066162	0.10027	0.178406	-0.02429	0.166565	-1.12	1.80786	0.286194	0.168579	0.080933	0.239075	0.180237	0.236572	537.34	-0.22763	-1.20554	-1.31996	-1.3553	-1.26258	-1.20489	-1.1118	-0.74712	-0.74656
-1.02	1.73309	-0.04742	-0.0503	0.017452	0.083065	-0.20008	-0.01392	-1.02	1.75471	0.203315	0.174811	0.052009	0.271851	0.121589	0.239624	538.34	-0.24903	-1.21531	-1.31683	-1.31936	-1.20524	-1.14121	-1.06258	-0.68665	-0.68602
-0.92	1.67377	-0.09583	-0.10803	-0.02551	0.036194	-0.32117	-0.15375	-0.92	1.66724	0.249451	0.289673	0.066101	0.336731	0.104431	0.266235	539.34	-0.16896	-1.14499	-1.25629	-1.29514	-1.36954	-1.35629	-1.34649	-1.19727	-1.3782
-0.82	1.47058	-0.06226	-0.07605	-0.05053	0.032288	-0.33447	-0.10065	-0.81999	1.63362	0.293213	0.430298	0.116882	0.314087	0.124756	0.323242	540.34	-0.53185	-1.59476	-1.95511	-2.17108	-2.12837
-0.72	-0.13171	-0.22937	-0.22211	-0.11138	0.026856	-0.38989	-0.10297	-0.71999	0.937518	0.356445	0.399841	0.172302	0.300781	0.135681	0.449829
-0.62	-1.21063	-0.43799	-0.35333	-0.10283	-0.18488	-0.56329	-0.14044	-0.62	-0.32731	0.527527	0.270874	0.305115	0.290649	0.130188	0.37793
-0.52	-1.74889	-0.51691	-0.55101	-0.11376	-0.36693	-0.58208	-0.16936	-0.52	-0.80078	0.391602	0.256836	0.243409	0.385193	0.192689	0.376404
-0.42	-2.52234	-0.75757	-0.57056	-0.32629	-0.38019	-0.39069	-0.2514	-0.42	-1.72107	-0.08105	-0.00256	0.181702	0.3172	0.3255	0.208374
-0.32	-6.57239	-2.36145	-0.77289	-0.31934	-0.05365	0.920227	0.275146	-0.31999	-4.87661	-1.96777	-0.94708	-0.41437	0.236755	1.20288	0.627136
-0.22	-13.9888	-5.24426	-2.11664	-1.03022	-0.06927	1.37885	1.12592	-0.21999	-8.18444	-3.5506	-1.901	-0.63007	0.296875	2.72937	1.39044
-0.12	-18.3372	-7.60052	-2.90179	-1.00213	0.181519	1.13898	1.70715	-0.12	-9.64997	-3.88416	-2.06812	-0.72144	0.757874	3.41614	2.32324
-0.02	-10.7411	-5.4021	-1.94402	-1.26848	-0.14269	0.00386	0.882946	-0.02	-6.46793	-1.67868	-1.38138	-0.26438	0.738281	2.14273	1.74823
0.080002	2.34558	1.02838	0.644287	-0.39191	-0.0802	-0.40942	0.077515	0.080002	-1.26404	1.05957	-0.10175	0.400452	0.366394	1.00049	0.960754
0.18	11.2042	5.72217	2.82709	0.751898	0.384644	-0.34613	-0.27252	0.180008	2.14615	2.3479	0.811523	0.608276	0.474243	0.514587	0.532654
0.279999	16.5511	8.63696	4.41461	1.85423	1.03546	-0.19849	-0.33502	0.280006	3.52188	2.78925	1.45996	0.590271	0.224976	0.266113	0.114624
0.379997	20.7761	10.7675	5.48102	2.64487	1.44324	-0.2016	-0.34674	0.380005	3.53367	2.61896	1.79749	0.647339	0.272705	-0.12134	-0.01813
0.480003	24.0659	12.5424	6.60524	3.36354	1.80025	0.134293	-0.37798	0.480003	3.20238	2.6104	1.73808	0.819991	0.167175	-0.29323	0.017761
0.580002	28.0331	14.3331	7.53418	3.79248	2.02924	0.333557	-0.17328	0.580002	2.99768	2.70331	1.88336	1.09418	0.414856	-0.14563	-0.11505
0.68	32.4003	16.3065	8.72552	4.27138	2.41431	0.660889	0.054016	0.680008	3.11958	2.86115	2.13892	1.42236	0.827393	-0.16278	0.062317
0.779999	36.7448	18.4823	9.77161	4.91901	2.77368	0.916321	0.24231	0.780006	3.29065	3.23694	2.16779	1.37933	0.974243	-0.30261	-0.04553
0.879997	41.0026	20.6143	10.8279	5.49323	3.13306	1.19757	0.389221	0.880005	3.59143	3.23065	2.27008	1.51605	0.940613	-0.25812	-0.23456
0.980003	45.1816	22.6792	11.9373	6.05109	3.50104	1.4773	0.572817	0.980003	3.8891	3.17603	2.3053	1.62	0.827393	-0.25024	-0.30249
1.08	49.3214	24.7081	13.0787	6.65656	3.82611	1.68201	0.627502	1.08	4.18988	3.35492	2.35529	1.72388	0.815613	-0.28699	-0.38068
1.18	53.4511	26.7518	14.1521	7.23621	4.16827	1.89685	0.777527	1.18001	4.51331	3.55408	2.43573	1.77777	0.814819	-0.29407	-0.30096
1.28	57.5308	28.7401	15.2185	7.80029	4.45807	2.10461	0.911072	1.28001	4.79217	3.71429	2.50684	1.82153	0.825012	-0.20966	-0.19788
1.38	61.5386	30.7214	16.2842	8.34094	4.68939	2.31641	1.0174	1.38	5.0141	3.75958	2.53809	1.83716	0.795349	-0.21588	-0.20642
1.48	65.5355	32.7057	17.3302	8.86511	4.98151	2.44604	1.12982	1.48	5.24689	3.84161	2.6029	1.88403	0.782776	-0.14874	-0.17676
1.58	69.4097	34.7042	18.3607	9.39954	5.27924	2.53748	1.25409	1.58	5.51642	3.93536	2.66626	1.91296	0.799255	-0.08466	-0.1416
1.68	73.2503	36.5878	19.3435	9.92529	5.56122	2.70227	1.34467	1.68001	5.77423	4.06036	2.70679	1.92932	0.867981	-0.07684	-0.10492
1.78	77.0784	38.4104	20.3162	10.437	5.80182	2.80774	1.42438	1.78001	6.03204	4.17523	2.75842	1.95044	0.896912	-0.00885	-0.08533
1.88	80.8089	40.187	21.2498	10.894	6.01044	2.87964	1.45563	1.88	6.24298	4.23456	2.77246	1.93091	0.893738	-0.01276	-0.09863
1.98	84.5784	42.0354	22.1794	11.369	6.23932	3.00073	1.52044	1.98	6.48907	4.34942	2.82556	1.94494	0.930481	0.025449	-0.06116
2.08	88.2761	43.869	23.1466	11.8534	6.48541	3.09839	1.60797	2.08	6.70624	4.42987	2.86462	1.95667	0.948425	0.016907	-0.05493
2.18	91.7894	45.6698	24.1013	12.3761	6.73468	3.18274	1.69	2.18001	6.95941	4.54401	2.89514	1.995	1.00006	0.049744	-0.05249
2.28	95.2816	47.4628	25.0482	12.8527	6.99323	3.34216	1.74237	2.28001	7.16327	4.63922	2.93884	2.00122	1.03046	0.06842	-0.03772
2.38	98.8737	49.2815	25.9731	13.33	7.24091	3.48901	1.8056	2.38	7.34918	4.73846	2.93262	1.99023	1.03278	0.048157	-0.09631
2.48	102.42	51.1128	26.917	13.7667	7.48858	3.60388	1.86737	2.48	7.5766	4.81585	2.95996	2.02392	1.06256	0.038022	-0.12439
2.58	105.742	52.7909	27.8693	14.2362	7.76117	3.73511	1.9267	2.58	7.77814	4.8924	2.98889	2.06921	1.09064	0.034119	-0.1471
2.68	109.081	54.4948	28.7521	14.701	8.01825	3.85071	1.9884	2.68001	7.9992	4.98224	3.07556	2.09729	1.13593	0.062195	-0.151
2.78	112.559	56.1753	29.6553	15.1495	8.26984	3.97107	2.04938	2.78001	8.20392	5.08221	3.11072	2.10901	1.14764	0.064514	-0.14941
2.88	116.022	57.8557	30.6036	15.6284	8.51666	4.13196	2.1181	2.88	8.39221	5.16815	3.17639	2.12854	1.15704	0.071594	-0.16272
2.98	119.076	59.5128	31.4639	16.087	8.75732	4.24841	2.18146	2.98	8.5805	5.24164	3.24512	2.13952	1.16876	0.082518	-0.15955
3.08	122.25	61.1784	32.356	16.5175	8.97217	4.37262	2.24939	3.08	8.76642	5.29474	3.29041	2.15356	1.18207	0.075501	-0.16113
3.18	125.452	62.844	33.2576	16.994	9.21198	4.52026	2.3111	3.18001	8.95782	5.39081	3.31934	2.17468	1.1922	0.10675	-0.17676
3.28	128.619	64.5073	34.1154	17.4331	9.42059	4.62341	2.35016	3.28001	9.15546	5.46271	3.37793	2.177	1.17426	0.098938	-0.19238
3.38	131.782	66.119	34.9779	17.9019	9.63312	4.70776	2.40094	3.38	9.37811	5.54315	3.40137	2.19336	1.19293	0.116882	-0.18457
3.48	134.883	67.7034	35.8201	18.3448	9.83856	4.82104	2.45093	3.48	9.56488	5.60882	3.46777	2.1958	1.17975	0.116149	-0.21191
3.58	137.883	69.2808	36.7052	18.7925	10.055	4.94055	2.50873	3.58	9.75311	5.7088	3.52637	2.20898	1.19452	0.134094	-0.21191
3.68	140.944	70.8495	37.5193	19.2417	10.2432	5.0531	2.55719	3.68001	9.96796	5.78925	3.58496	2.22778	1.20856	0.13092	-0.19397
3.78	143.903	72.4198	38.3279	19.6769	10.4597	5.16638	2.59784	3.78001	10.1515	5.84943	3.6123	2.24963	1.20941	0.126282	-0.20178
3.88	146.847	73.9675	39.1373	20.0925	10.6691	5.26166	2.63611	3.88	10.3305	5.90021	3.62793	2.2489	1.2016	0.102844	-0.21271
3.98	149.753	75.5253	39.9545	20.5167	10.9066	5.36328	2.68927	3.98	10.5109	5.99628	3.65918	2.25122	1.19843	0.110656	-0.23303
4.08	152.681	77.0815	40.7576	20.9347	11.1042	5.45776	2.7486	4.08	10.7133	6.07758	3.70605	2.26685	1.22272	0.123962	-0.23218
4.18	155.507	78.594	41.545	21.3885	11.3565	5.55774	2.8056	4.18001	10.8937	6.14862	3.76855	2.26135	1.22968	0.132507	-0.24243
4.28	158.27	80.0878	42.3357	21.8136	11.5628	5.66089	2.85016	4.28001	11.0734	6.20721	3.81775	2.2981	1.23981	0.141907	-0.23145
4.38	161.042	81.58	43.1381	22.2557	11.8018	5.77576	2.89471	4.38	11.2446	6.27448	3.81934	2.3208	1.22894	0.143494	-0.24316
4.48	163.821	83.0214	43.9294	22.6714	12.0042	5.87414	2.93219	4.48	11.3922	6.36896	3.88733	2.33948	1.24066	0.16925	-0.24158
4.58	166.545	84.4589	44.6794	23.087	12.2331	5.95776	2.98138	4.58	11.5532	6.4588	3.94824	2.3606	1.25861	0.194275	-0.22986
4.68	169.303	85.8987	45.4685	23.5057	12.4291	6.0437	3.02985	4.68001	11.7281	6.51031	3.97241	2.36841	1.27032	0.181702	-0.23462
4.78	172.013	87.3362	46.2482	23.9269	12.6136	6.14917	3.08063	4.78001	11.8992	6.59552	4.03186	2.39417	1.28436	0.208313	-0.22595
4.88	174.709	88.7769	47.0092	24.355	12.8339	6.22339	3.133	4.88	12.0594	6.68304	4.07715	2.39575	1.28986	0.192688	-0.23694
4.98	177.318	90.194	47.7951	24.7659	13.0347	6.31402	3.18689	4.98	12.2156	6.76349	4.07947	2.41296	1.28363	0.186462	-0.24939
5.08	179.947	91.644	48.574	25.1925	13.2292	6.41016	3.25409	5.08	12.3937	6.8299	4.13574	2.44263	1.29999	0.196594	-0.23535
5.18	182.487	93.0432	49.3146	25.5839	13.4112	6.49133	3.30719	5.18001	12.5532	6.89008	4.17798	2.44421	1.30316	0.192688	-0.24316
5.28	184.99	94.4855	50.0732	25.9832	13.598	6.57886	3.35956	5.28001	12.6929	6.98688	4.20837	2.45898	1.29999	0.183289	-0.23383
5.38	187.471	95.8557	50.8575	26.4026	13.8018	6.68042	3.41888	5.38	12.8484	7.04474	4.21387	2.46606	1.30707	0.190369	-0.22522
5.48	189.932	97.1792	51.5974	26.7941	14.0136	6.75622	3.47442	5.48	13.0008	7.12677	4.24902	2.47778	1.30939	0.198912	-0.22205
5.58	192.394	98.487	52.3482	27.1644	14.2144	6.82574	3.51892	5.58	13.1649	7.18927	4.27014	2.50281	1.30548	0.196594	-0.22131
5.68	194.856	99.8472	53.0756	27.5496	14.4089	6.89294	3.59784	5.68001	13.3328	7.2674	4.30762	2.52075	1.30157	0.2099	-0.21423
5.78	197.257	101.125	53.824	27.9042	14.6198	6.98352	3.65326	5.78001	13.4719	7.34552	4.33887	2.52856	1.3078	0.2099	-0.22363
5.88	199.682	102.417	54.5287	28.2863	14.8307	7.05933	3.71893	5.88	13.6336	7.42133	4.35059	2.5387	1.31879	0.216125	-0.2135
5.98	202.053	103.701	55.2419	28.6464	15.0026	7.16638	3.77362	5.98	13.8211	7.50958	4.37793	2.56921	1.34064	0.22235	-0.21191
6.08	204.397	104.983	55.9474	29.0057	15.1807	7.25305	3.8056	6.08	13.9813	7.56818	4.39746	2.56995	1.32892	0.223938	-0.21423
6.18	206.697	106.267	56.6638	29.3816	15.3691	7.36328	3.88141	6.18001	14.1102	7.6463	4.44275	2.57544	1.34064	0.24115	-0.20569
6.28	209.01	107.551	57.3826	29.7729	15.5807	7.47339	3.93768	6.28001	14.2703	7.71661	4.4873	2.59888	1.34845	0.255188	-0.1947
6.38	211.329	108.818	58.1052	30.1464	15.7628	7.59131	4.01105	6.38	14.3937	7.75958	4.51233	2.6106	1.35236	0.261414	-0.18457
6.48	213.542	110.074	58.781	30.494	15.9456	7.65698	4.05096	6.48	14.532	7.83771	4.53027	2.61841	1.36017	0.2724	-0.18457
6.58	215.787	111.316	59.4958	30.8511	16.112	7.76013	4.11188	6.58	14.6789	7.90802	4.5498	2.63794	1.36017	0.274719	-0.17517
6.68	217.977	112.567	60.1833	31.2472	16.28	7.86011	4.15875	6.68001	14.8195	7.95721	4.56775	2.64807	1.37653	0.271545	-0.17603
6.78	220.171	113.805	60.8693	31.6151	16.4409	7.9624	4.21027	6.78001	14.9578	8.02521	4.59668	2.66528	1.38751	0.299744	-0.15564
6.88	222.344	115.041	61.5638	31.9917	16.6081	8.07886	4.27753	6.88	15.0844	8.07367	4.61389	2.66296	1.38129	0.288025	-0.16113
6.98	224.518	116.265	62.2474	32.3628	16.8027	8.17419	4.31891	6.98	15.2156	8.13068	4.63183	2.68872	1.39142	0.298156	-0.15173
7.08	226.678	117.443	62.9263	32.701	16.9737	8.28198	4.3681	7.08	15.3445	8.16974	4.64197	2.70044	1.39923	0.286438	-0.15173
7.18	228.785	118.662	63.5935	33.0714	17.1511	8.39136	4.43768	7.18001	15.4938	8.22833	4.67639	2.72937	1.42035	0.30365	-0.14319
7.28	230.771	119.867	64.2474	33.4152	17.3245	8.4812	4.49237	7.28001	15.6492	8.28693	4.70605	2.72778	1.41876	0.29425	-0.14392
7.38	232.852	121.049	64.9294	33.7769	17.5323	8.61169	4.56268	7.38	15.8016	8.34943	4.72949	2.7395	1.43048	0.304382	-0.1377
7.48	234.868	122.227	65.5685	34.1362	17.7237	8.72021	4.59467	7.48	15.964	8.41815	4.75915	2.75122	1.4328	0.304381	-0.14087
7.58	236.907	123.385	66.224	34.4862	17.9105	8.81091	4.64935	7.58	16.0984	8.47443	4.77637	2.74731	1.41876	0.299744	-0.14551
7.68	238.909	124.496	66.8575	34.855	18.0831	8.91321	4.69232	7.68001	16.2485	8.53461	4.80762	2.76843	1.44769	0.323181	-0.12671
7.78	240.963	125.628	67.5013	35.1691	18.2722	9.00391	4.74237	7.78001	16.4031	8.59003	4.82715	2.78247	1.4422	0.323914	-0.12366
7.88	242.936	126.774	68.1349	35.5198	18.4659	9.10071	4.79547	7.88	16.5328	8.64862	4.86853	2.79883	1.45001	0.323914	-0.12207
7.98	244.893	127.898	68.7849	35.8253	18.6738	9.18433	4.85016	7.98	16.6805	8.70489	4.89746	2.81763	1.46173	0.333312	-0.12207
8.08	246.772	129.027	69.4154	36.1831	18.8425	9.28198	4.88922	8.08	16.7781	8.75726	4.90527	2.81763	1.46954	0.338806	-0.13379
8.18	248.69	130.149	70.0568	36.5135	19.0128	9.35229	4.9306	8.18001	16.9109	8.80646	4.93494	2.83484	1.48126	0.35907	-0.13379
8.28	250.608	131.236	70.6873	36.8527	19.1964	9.44836	4.97675	8.28001	17.018	8.85101	4.93811	2.84656	1.48676	0.356018	-0.13611
8.38	252.504	132.344	71.324	37.1909	19.387	9.53979	5.03766	8.38	17.093	8.91034	4.94983	2.84106	1.47345	0.345032	-0.14319
8.48	254.369	133.435	71.9388	37.4777	19.5511	9.61328	5.06891	8.48	17.1922	8.98615	4.97949	2.86682	1.49921	0.351257	-0.12439
8.58	256.28	134.516	72.545	37.8401	19.7198	9.68896	5.09857	8.58	17.3234	9.04865	4.99902	2.8739	1.51251	0.373962	-0.11035
8.68	258.086	135.576	73.1755	38.1792	19.887	9.77808	5.1275	8.68001	17.4523	9.08612	5.01538	2.85901	1.49921	0.355164	-0.13147
8.78	259.891	136.641	73.8162	38.5034	20.087	9.88123	5.20721	8.78001	17.5984	9.16742	5.04749	2.88635	1.50861	0.362244	-0.13379
8.88	261.659	137.693	74.406	38.8511	20.2487	9.9906	5.24078	8.88	17.7375	9.21112	5.07715	2.88794	1.50861	0.35675	-0.12439
8.98	263.44	138.732	75.0216	39.212	20.4089	10.0812	5.27985	8.98	17.8914	9.28693	5.11621	2.90747	1.50238	0.35675	-0.11585
9.08	265.176	139.783	75.613	39.5503	20.5862	10.1687	5.32513	9.08	18.0336	9.35101	5.14905	2.91296	1.49457	0.358337	-0.10877
9.18	266.907	140.822	76.2107	39.8885	20.7604	10.2601	5.36578	9.18001	18.1609	9.38226	5.15759	2.89966	1.49921	0.351257	-0.12207
9.28	268.641	141.847	76.806	40.255	20.9339	10.3461	5.42206	9.28001	18.3	9.45099	5.17871	2.91138	1.50079	0.35675	-0.12048
9.38	270.378	142.875	77.4255	40.5839	21.0948	10.4233	5.47125	9.38	18.4523	9.52362	5.20056	2.90979	1.49689	0.355164	-0.12134
9.48	272.106	143.892	77.9763	40.8292	21.2604	10.4812	5.51031	9.48	18.6196	9.57049	5.22558	2.93091	1.50079	0.352843	-0.11426
9.58	273.809	144.904	78.4763	41.119	21.4385	10.5609	5.55096	9.58	18.743	9.59552	5.24512	2.93872	1.50079	0.352844	-0.10486
9.68	275.51	145.914	79.0154	41.4198	21.5987	10.632	5.57745	9.68001	18.8524	9.66815	5.26465	2.94653	1.50311	0.360657	-0.10254
9.78	277.178	146.924	79.6951	41.7183	21.7761	10.7257	5.6275	9.78001	18.9875	9.71661	5.30371	2.95825	1.50861	0.381775	-0.09631
9.88	278.766	147.932	80.2365	42.0284	21.9261	10.7976	5.67828	9.88	19.1047	9.76117	5.3092	2.96997	1.50079	0.384094	-0.08142
9.98	280.361	148.957	80.8881	42.3253	22.0862	10.9023	5.72284	9.98	19.2117	9.81818	5.33887	2.9895	1.52032	0.402039	-0.0791
10.08	281.961	149.896	81.4294	42.6245	22.2643	10.9734	5.7525	10.08	19.3211	9.90021	5.36853	3.00122	1.53204	0.403625	-0.07129
10.18	283.532	150.828	81.9982	42.9354	22.4034	11.0538	5.78217	10.18	19.4344	9.9494	5.38574	3.02075	1.53986	0.415344	-0.07129
10.28	285.117	151.783	82.5349	43.2339	22.5612	11.1218	5.82831	10.28	19.5422	10.0174	5.39905	3.01685	1.53986	0.403625	-0.06506
10.38	286.69	152.744	83.1169	43.5636	22.7081	11.1921	5.86969	10.38	19.6516	10.0604	5.40759	3.02075	1.52887	0.402039	-0.06506
10.48	288.26	153.667	83.6599	43.8667	22.8519	11.282	5.91425	10.48	19.7524	10.1088	5.44592	3.03015	1.53754	0.410706	-0.0564
10.58	289.867	154.603	84.2146	44.1636	23.0182	11.389	5.94	10.58	19.8524	10.1619	5.48181	3.04419	1.55939	0.427063	-0.04004
10.68	291.418	155.554	84.7849	44.4644	23.1589	11.4929	5.99078	10.68	19.9586	10.2095	5.47791	3.0426	1.54767	0.405945	-0.06116
10.78	292.93	156.486	85.3177	44.7628	23.2995	11.5609	6.02203	10.78	20.0961	10.2784	5.52405	3.0575	1.55939	0.420837	-0.05408
10.88	294.401	157.387	85.8497	45.037	23.4424	11.6382	6.0556	10.88	20.1906	10.3478	5.54431	3.05823	1.54608	0.402039	-0.06506
10.98	295.882	158.318	86.3865	45.33	23.6198	11.7211	6.09235	10.98	20.2883	10.4064	5.56384	3.07544	1.55548	0.411438	-0.05566
11.08	297.418	159.244	86.9451	45.6089	23.7972	11.8015	6.13763	11.08	20.407	10.4627	5.58105	3.09888	1.56329	0.41925	-0.04626
11.18	298.867	160.154	87.4841	45.9097	23.9597	11.8835	6.16656	11.18	20.5281	10.4916	5.59827	3.1012	1.5672	0.423157	-0.04004
11.28	300.379	161.076	88.0037	46.1987	24.1081	11.9539	6.19781	11.28	20.6492	10.5471	5.61621	3.10669	1.5672	0.423157	-0.04163
11.38	301.927	161.981	88.5232	46.5089	24.2682	12.0265	6.24628	11.38	20.7375	10.5955	5.64355	3.1239	1.57501	0.411438	-0.05566
11.48	303.353	162.881	89.0544	46.812	24.4284	12.0906	6.27045	11.48	20.8578	10.6642	5.66541	3.14575	1.56879	0.413757	-0.03455
11.58	304.729	163.783	89.5646	47.0815	24.6003	12.1492	6.31659	11.58	20.9891	10.7182	5.69043	3.14807	1.5672	0.41925	-0.02441
11.68	306.127	164.642	90.0935	47.3823	24.7604	12.2211	6.35016	11.68	21.0969	10.7791	5.71387	3.16687	1.57111	0.420837	-0.02991
11.78	307.487	165.521	90.6013	47.6714	24.9011	12.2703	6.38922	11.78	21.2016	10.8276	5.72717	3.17078	1.55316	0.407532	-0.05017
11.88	308.836	166.386	91.1263	47.9604	25.0589	12.3585	6.42828	11.88	21.3211	10.8674	5.75842	3.18091	1.55939	0.411438	-0.04395
11.98	310.207	167.231	91.6365	48.2534	25.1901	12.4304	6.45953	11.98	21.4227	10.8885	5.77637	3.17151	1.55157	0.391906	-0.05176
12.08	311.571	168.052	92.142	48.5284	25.3347	12.475	6.48456	12.08	21.5132	10.9315	5.79822	3.17151	1.54999	0.382507	-0.06116
12.18	312.93	168.877	92.6505	48.8081	25.4948	12.5531	6.51422	12.18	21.6391	10.9861	5.82715	3.19189	1.56879	0.401306	-0.04626
12.28	314.289	169.728	93.1482	49.0682	25.637	12.614	6.55328	12.28	21.7625	11.0565	5.86621	3.19104	1.59064	0.403625	-0.03223
12.38	315.626	170.528	93.6583	49.3143	25.7862	12.6632	6.56342	12.38	21.8664	11.0815	5.88965	3.20044	1.59454	0.403625	-0.04004
12.48	316.986	171.336	94.1755	49.5815	25.9206	12.7429	6.60016	12.48	21.9797	11.1486	5.92322	3.2168	1.59137	0.409851	-0.02209
12.58	318.319	172.154	94.6951	49.8644	26.0729	12.8328	6.65094	12.58	22.1024	11.1799	5.96936	3.23328	1.59845	0.416931	-0.0127
12.68	319.678	172.955	95.156	50.144	26.2409	12.9226	6.70172	12.68	22.2039	11.2361	5.98962	3.2395	1.61798	0.415344	-0.01038
12.78	320.876	173.783	95.6381	50.4253	26.3932	13.0125	6.74078	12.78	22.3016	11.2869	6.00293	3.23792	1.61798	0.403625	-0.02441
12.88	322.115	174.593	96.1427	50.6831	26.5534	13.0828	6.77985	12.88	22.4203	11.3143	6.04358	3.2583	1.62897	0.432556	-0.0072
12.98	323.381	175.389	96.6201	50.9777	26.6956	13.1469	6.8244	12.98	22.5289	11.3651	6.09045	3.27075	1.64142	0.425475	-0.00488
13.08	324.641	176.195	97.0896	51.2651	26.8347	13.2218	6.85406	13.08	22.6118	11.4096	6.09668	3.26917	1.64923	0.423157	-0.00488
13.18	325.909	177.017	97.5505	51.5269	26.9831	13.2937	6.88141	13.18	22.7195	11.4666	6.11853	3.28015	1.65155	0.430969	-0.0033
13.28	327.137	177.801	98.0294	51.7847	27.1495	13.3406	6.91266	13.28	22.8133	11.508	6.13574	3.28247	1.64923	0.423157	-0.000977
13.38	328.378	178.582	98.4552	52.0471	27.2706	13.4093	6.94232	13.38	22.9016	11.5486	6.16699	3.2926	1.66876	0.416931	0.00684
13.48	329.66	179.378	98.8966	52.3237	27.4026	13.4633	7.00092	13.48	23.032	11.6268	6.18884	3.30981	1.68048	0.417663	0.018555
13.58	330.897	180.166	99.3435	52.5933	27.5417	13.5437	7.02985	13.58	23.1359	11.6596	6.21387	3.31763	1.67035	0.411438	0.018555
13.68	332.129	180.946	99.8044	52.837	27.6729	13.614	7.06891	13.68	23.2508	11.7088	6.22559	3.32312	1.66327	0.394226	0.018555
13.78	333.326	181.726	100.273	53.0956	27.78	13.6921	7.11969	13.78	23.3618	11.7697	6.23889	3.33325	1.68048	0.403625	0.018555
13.88	334.478	182.477	100.728	53.3433	27.9323	13.7507	7.15875	13.88	23.4601	11.8065	6.26855	3.35278	1.68048	0.405212	0.018555
13.98	335.646	183.224	101.176	53.5721	28.0807	13.821	7.19781	13.98	23.5711	11.8494	6.29822	3.3512	1.70001	0.394226	0.030273
14.08	336.75	183.965	101.625	53.7941	28.2214	13.882	7.24078	14.08	23.6649	11.9096	6.32874	3.3512	1.70551	0.413025	0.038086
14.18	337.917	184.726	102.076	54.0347	28.3112	13.95	7.28143	14.18	23.7492	11.9377	6.34668	3.35046	1.70233	0.402039	0.038086
14.28	339.067	185.474	102.509	54.2831	28.4792	14.0398	7.3111	14.28	23.8578	11.9861	6.36853	3.3512	1.70001	0.411438	0.038086
14.38	340.219	186.236	102.976	54.548	28.6511	14.1335	7.3736	14.38	24.0024	12.0206	6.38892	3.37781	1.71722	0.420837	0.045898
14.48	341.339	186.957	103.428	54.7542	28.7823	14.2023	7.39154	14.48	24.0891	12.0799	6.4209	3.39966	1.73358	0.434875	0.057617
14.58	342.464	187.674	103.886	54.9917	28.8995	14.2992	7.41107	14.58	24.1766	12.1213	6.42322	3.39966	1.73126	0.42865	0.049805
14.68	343.606	188.392	104.344	55.2238	29.0456	14.3624	7.45953	14.68	24.2805	12.1502	6.42871	3.40515	1.71332	0.427063	0.049805
14.78	344.805	189.082	104.795	55.4839	29.1667	14.4382	7.48688	14.78	24.3875	12.1978	6.46228	3.42932	1.73749	0.433289	0.057617
14.88	345.938	189.812	105.251	55.7222	29.3167	14.489	7.53766	14.88	24.5281	12.2377	6.48108	3.44104	1.75079	0.442688	0.057617
14.98	346.99	190.515	105.699	55.9565	29.4245	14.582	7.58221	14.98	24.6609	12.2986	6.49902	3.44653	1.74921	0.433288	0.057617
15.08	348.073	191.21	106.139	56.1971	29.5831	14.6476	7.62592	15.08	24.757	12.3361	6.48572	3.44263	1.74689	0.430969	0.036499
15.18	349.147	191.925	106.59	56.4604	29.7151	14.739	7.66656	15.18	24.868	12.3924	6.50525	3.45825	1.74847	0.430969	0.053711
15.28	350.202	192.621	107.031	56.7104	29.837	14.821	7.6861	15.28	24.968	12.4291	6.50842	3.44885	1.75079	0.424744	0.039673
15.38	351.271	193.285	107.461	56.9542	29.9675	14.8796	7.71893	15.38	25.0587	12.476	6.54749	3.46765	1.76251	0.444275	0.059204
15.48	352.317	193.961	107.883	57.1737	30.0768	14.9304	7.7486	15.48	25.1649	12.5314	6.55994	3.47156	1.78204	0.437194	0.061523
15.58	353.375	194.631	108.281	57.4292	30.2175	14.989	7.79938	15.58	25.2554	12.5432	6.57715	3.48401	1.78436	0.448914	0.063843
15.68	354.414	195.316	108.679	57.6847	30.348	15.0531	7.83221	15.68	25.3578	12.5955	6.60449	3.50903	1.77972	0.4505	0.05603
15.78	355.457	196.012	109.086	57.9136	30.4675	15.1218	7.85016	15.78	25.468	12.6323	6.60681	3.50903	1.78204	0.454407	0.057617
15.88	356.503	196.701	109.49	58.1698	30.6143	15.1866	7.88763	15.88	25.561	12.6776	6.63574	3.51917	1.79218	0.455994	0.057617
15.98	357.516	197.364	109.901	58.3979	30.7581	15.2703	7.90875	15.98	25.6516	12.7189	6.65527	3.52234	1.78986	0.466125	0.06543
16.08	358.535	197.984	110.288	58.6245	30.8831	15.3054	7.93378	16.08	25.743	12.7557	6.68652	3.54028	1.80939	0.473938	0.059204
16.18	359.514	198.635	110.693	58.8315	30.9971	15.3663	7.95795	16.18	25.8469	12.8065	6.69983	3.5481	1.82892	0.476257	0.069336
16.28	360.535	199.424	111.105	59.0542	31.1198	15.4304	7.99078	16.28	25.9688	12.8409	6.73889	3.55981	1.83209	0.49115	0.078735
16.38	361.528	200.016	111.504	59.2729	31.2292	15.5085	8.02203	16.38	26.0812	12.8807	6.75916	3.57935	1.83282	0.505188	0.081055
16.48	362.522	200.746	111.914	59.5112	31.3698	15.571	8.0556	16.48	26.1805	12.8908	6.76465	3.58093	1.83282	0.493469	0.081055
16.58	363.504	201.353	112.324	59.7612	31.4987	15.6492	8.08221	16.58	26.2883	12.9471	6.78809	3.59106	1.83282	0.495789	0.088867
16.68	364.477	201.974	112.754	59.9722	31.6198	15.7195	8.1181	16.68	26.3891	12.9783	6.79822	3.6012	1.84296	0.501282	0.088867
16.78	365.446	202.606	113.187	60.1831	31.7409	15.7781	8.15875	16.78	26.507	13.0259	6.82324	3.61682	1.84686	0.507507	0.095093
16.88	366.413	203.271	113.617	60.4214	31.8815	15.8484	8.19781	16.88	26.6078	13.0815	6.85217	3.64734	1.84845	0.530212	0.117798
16.98	367.375	203.914	114.029	60.6597	31.9792	15.9265	8.22516	16.98	26.7234	13.1463	6.88574	3.65125	1.86798	0.540344	0.110718
17.08	368.315	204.541	114.383	60.8925	32.0964	15.989	8.25641	17.08	26.8297	13.2182	6.89587	3.66919	1.86176	0.545837	0.116211
17.18	369.283	205.154	114.773	61.1378	32.2198	16.0593	8.28766	17.18	26.9203	13.2713	6.90527	3.68091	1.86407	0.536438	0.108398
17.28	370.221	205.767	115.185	61.3761	32.3206	16.1234	8.3299	17.28	27.0125	13.3104	6.93652	3.69495	1.87189	0.54425	0.110718
17.38	371.141	206.404	115.576	61.6245	32.4401	16.2117	8.35248	17.38	27.1141	13.3596	6.96777	3.71216	1.86249	0.555969	0.108398
17.48	372.071	207.02	115.92	61.8378	32.569	16.2648	8.38373	17.48	27.2039	13.408	6.99512	3.73169	1.87189	0.563782	0.102173
17.58	372.983	207.662	116.281	62.0503	32.6784	16.3226	8.41656	17.58	27.3312	13.4721	7.02637	3.75122	1.8797	0.5755	0.108398
17.68	373.895	208.25	116.654	62.269	32.8073	16.3992	8.4361	17.68	27.4468	13.5158	7.06384	3.76526	1.8797	0.593445	0.114624
17.78	374.793	208.832	117.07	62.5112	32.9401	16.4695	8.48456	17.78	27.5805	13.5682	7.09277	3.77856	1.89764	0.602844	0.11853
17.88	375.713	209.451	117.453	62.769	33.0768	16.5593	8.52594	17.88	27.643	13.6205	7.09985	3.77075	1.87506	0.5849	0.098267
17.98	376.617	210.051	117.832	62.9706	33.1885	16.6101	8.55719	17.98	27.7375	13.6799	7.12793	3.78638	1.8797	0.585632	0.104492
18.08	377.493	210.644	118.23	63.1792	33.3073	16.671	8.59625	18.08	27.843	13.7283	7.15918	3.79968	1.89142	0.591125	0.116211
18.18	378.373	211.252	118.601	63.3979	33.4284	16.7273	8.64703	18.18	27.9188	13.7807	7.17712	3.82153	1.88202	0.612244	0.116211
18.28	379.254	211.842	118.98	63.6089	33.5378	16.8093	8.67828	18.28	28.0125	13.8127	7.19824	3.81213	1.8797	0.614563	0.113892
18.38	380.133	212.441	119.38	63.8175	33.6878	16.9023	8.70721	18.38	28.1024	13.8611	7.21155	3.82935	1.89142	0.605164	0.120117
18.48	380.996	213.025	119.754	64.0425	33.7995	16.9343	8.7392	18.48	28.1695	13.8853	7.22632	3.84106	1.89764	0.614562	0.126343
18.58	381.867	213.603	120.144	64.269	33.9284	16.9929	8.78534	18.58	28.2586	13.9119	7.2334	3.82776	1.89301	0.614563	0.116211
18.68	382.733	214.182	120.523	64.4738	34.0589	17.071	8.81891	18.68	28.3289	13.9565	7.25293	3.83716	1.89923	0.622375	0.106812
18.78	383.585	214.774	120.873	64.6737	34.1596	17.1124	8.82904	18.78	28.407	13.9744	7.27246	3.84497	1.88751	0.610657	0.104492
18.88	384.467	215.334	121.234	64.9019	34.2878	17.1804	8.87592	18.88	28.518	14.0252	7.30139	3.86768	1.88751	0.631775	0.121704
18.98	385.283	215.886	121.576	65.0933	34.3831	17.225	8.90021	18.98	28.6102	14.0643	7.31702	3.87073	1.89923	0.641907	0.124023
19.08	386.139	216.486	121.947	65.3159	34.5222	17.2859	8.93219	19.08	28.7	14.1088	7.33496	3.87622	1.90704	0.641907	0.135742
19.18	386.964	217.042	122.272	65.5175	34.6378	17.339	8.95795	19.18	28.7805	14.158	7.35059	3.88013	1.88983	0.636414	0.12793
19.28	387.805	217.611	122.605	65.7511	34.7487	17.4304	8.97906	19.28	28.8891	14.1893	7.37793	3.90283	1.90863	0.643494	0.138916
19.38	388.604	218.17	122.933	65.9526	34.8893	17.4812	9.008	19.38	29.0047	14.2283	7.39746	3.9137	1.91876	0.653625	0.141968
19.48	389.426	218.734	123.273	66.1401	34.9987	17.5203	9.02985	19.48	29.1141	14.2596	7.42871	3.93091	1.93048	0.665343	0.139648
19.58	390.254	219.295	123.574	66.3511	35.1081	17.5734	9.04938	19.58	29.2039	14.2924	7.44824	3.92932	1.91254	0.653625	0.121704
19.68	391.067	219.856	123.914	66.5487	35.2175	17.6414	9.09467	19.68	29.3	14.3494	7.45605	3.94031	1.92267	0.653625	0.131836
19.78	391.861	220.406	124.259	66.755	35.3066	17.682	9.11346	19.78	29.3836	14.383	7.47949	3.94263	1.91327	0.645813	0.131836
19.88	392.655	220.963	124.668	66.9526	35.4011	17.7406	9.14862	19.88	29.4797	14.4471	7.50525	3.95117	1.92889	0.645813	0.128662
19.98	393.418	221.525	125.047	67.1401	35.5128	17.7937	9.16107	19.98	29.5516	14.5034	7.53967	3.96375	1.92584	0.6474	0.121704
20.08	394.221	222.072	125.475	67.3409	35.6081	17.8328	9.17828	20.08	29.6492	14.5494	7.53491	3.96997	1.92889	0.652039	0.116943
20.18	395.016	222.611	125.793	67.5503	35.7097	17.8718	9.20953	20.18	29.718	14.5838	7.55371	3.9762	1.93048	0.653625	0.109985
20.28	395.805	223.154	126.074	67.7534	35.8096	17.9421	9.22906	20.28	29.7977	14.6463	7.58496	3.99109	1.93048	0.653625	0.116211
20.38	396.617	223.687	126.355	67.955	35.9401	17.9734	9.2486	20.38	29.8719	14.6893	7.59827	3.9895	1.92108	0.657532	0.120117
20.48	397.336	224.205	126.728	68.1401	36.0182	18.0187	9.26813	20.48	29.9422	14.7221	7.61621	4.00122	1.93048	0.665344	0.110718
20.58	398.067	224.724	127.054	68.3394	36.1276	18.0906	9.29706	20.58	30.0125	14.7713	7.64746	4.01294	1.93048	0.655945	0.117798
20.68	398.809	225.246	127.414	68.5308	36.223	18.1609	9.33063	20.68	30.0969	14.7869	7.65527	3.99963	1.92657	0.653625	0.106812
20.78	399.565	225.771	127.736	68.73	36.3307	18.2133	9.36969	20.78	30.2094	14.8471	7.69592	4.01843	1.93597	0.663025	0.113892
20.88	400.326	226.283	128.054	68.9097	36.4401	18.2804	9.40094	20.88	30.2938	14.9025	7.70837	4.02856	1.95001	0.663757	0.116211
20.98	401.065	226.785	128.386	69.0933	36.5245	18.3344	9.42438	20.98	30.3765	14.9533	7.74353	4.0481	1.95001	0.667664	0.134155
21.08	401.821	227.295	128.726	69.2925	36.612	18.3835	9.46344	21.08	30.4868	15.0057	7.77246	4.05042	1.95001	0.66925	0.129517
21.18	402.528	227.812	129.047	69.4839	36.7292	18.4343	9.50873	21.18	30.5969	15.0275	7.80371	4.06763	1.95233	0.66925	0.11853
21.28	403.247	228.305	129.377	69.6542	36.7956	18.507	9.53998	21.28	30.7055	15.076	7.84045	4.06995	1.96954	0.680969	0.135742
21.38	403.965	228.822	129.703	69.8706	36.8815	18.5695	9.55719	21.38	30.8094	15.1127	7.87012	4.08484	1.96722	0.684143	0.119385
21.48	404.697	229.322	130.029	70.0636	36.9909	18.6218	9.58844	21.48	30.9109	15.1518	7.89905	4.08093	1.96954	0.684875	0.120117
21.58	405.407	229.832	130.338	70.2534	37.0909	18.6804	9.6275	21.58	30.993	15.1971	7.91699	4.09106	1.98126	0.684875	0.11853
21.68	406.128	230.335	130.658	70.4581	37.1722	18.7445	9.66425	21.68	31.1086	15.2541	7.94507	4.11682	1.98749	0.698914	0.134155
21.78	406.828	230.839	130.976	70.644	37.28	18.7937	9.70172	21.78	31.2101	15.2697	7.96777	4.11841	1.98285	0.692688	0.112305
21.88	407.538	231.344	131.322	70.8729	37.3815	18.839	9.72748	21.88	31.2914	15.3002	7.98889	4.13013	1.98126	0.704407	0.120117
21.98	408.245	231.84	131.676	71.062	37.5026	18.8914	9.7486	21.98	31.3992	15.3471	8.00683	4.14184	2.00238	0.713805	0.12793
22.08	408.93	232.324	131.978	71.2355	37.6058	18.9359	9.77521	22.08	31.493	15.3885	8.03577	4.14966	1.99298	0.712219	0.109985
22.18	409.617	232.839	132.297	71.4136	37.7042	18.9734	9.80328	22.18	31.5984	15.4588	8.06934	4.16687	2.00079	0.721619	0.129517
22.28	410.328	233.314	132.617	71.5956	37.78	19.0007	9.83063	22.28	31.6844	15.4979	8.08887	4.17468	2.00079	0.723938	0.122437
22.38	411.016	233.814	132.906	71.73	37.9089	19.0593	9.86188	22.38	31.7719	15.519	8.10999	4.18091	2.00079	0.714539	0.108398
22.48	411.715	234.293	133.213	71.8433	38.0222	19.1007	9.87042	22.48	31.8508	15.5705	8.13025	4.18872	2.00079	0.712219	0.102173
22.58	412.396	234.803	133.518	72.0034	38.1315	19.1414	9.90094	22.58	31.9211	15.6252	8.13647	4.20117	2.00702	0.710632	0.097412
22.68	413.086	235.274	133.832	72.2925	38.2409	19.1804	9.92828	22.68	31.993	15.6658	8.14905	4.20825	2.02032	0.723938	0.09668
22.78	413.768	235.752	134.119	72.5933	38.3425	19.2312	9.95953	22.78	32.0578	15.7026	8.18652	4.21997	2.02032	0.717712	0.09668
22.88	414.447	236.247	134.447	72.7628	38.4612	19.2734	9.98846	22.88	32.1078	15.7189	8.19666	4.20984	1.99921	0.712219	0.09668
22.98	415.126	236.736	134.726	72.8651	38.5847	19.296	10.022	22.98	32.2078	15.7651	8.21704	4.22937	2.01801	0.721619	0.106079
23.08	415.818	237.228	135.058	73.0347	38.6628	19.3328	10.0588	23.08	32.2899	15.8026	8.2373	4.24182	2.02191	0.714539	0.108398
23.18	416.481	237.705	135.359	73.2339	38.7643	19.3914	10.0923	23.18	32.3765	15.8557	8.25757	4.24573	2.01874	0.710632	0.108398
23.28	417.129	238.168	135.656	73.4136	38.862	19.4343	10.1236	23.28	32.4594	15.9276	8.28809	4.27075	2.02264	0.712219	0.120117
23.38	417.774	238.642	135.955	73.5604	38.9721	19.4835	10.1478	23.38	32.561	15.9783	8.3186	4.28174	2.03754	0.727112	0.129517
23.48	418.435	239.146	136.285	73.7534	39.0612	19.5226	10.19	23.48	32.632	16.0291	8.35058	4.28479	2.04535	0.727843	0.122437
23.58	419.085	239.625	136.603	73.9597	39.1487	19.5742	10.2189	23.58	32.7211	16.0502	8.37012	4.27856	2.03204	0.723938	0.108398
23.68	419.737	240.086	136.897	74.1346	39.2315	19.6046	10.2392	23.68	32.8234	16.1111	8.38025	4.27307	2.03204	0.727844	0.100586
23.78	420.414	240.542	137.193	74.3409	39.3284	19.6508	10.2697	23.78	32.9211	16.1564	8.41541	4.27856	2.04059	0.72467	0.105225
23.88	421.077	240.998	137.496	74.5269	39.4112	19.7039	10.2916	23.88	33.0203	16.176	8.4248	4.27856	2.03986	0.73175	0.092773
23.98	421.688	241.455	137.791	74.7144	39.5182	19.7703	10.3267	23.98	33.0984	16.2182	8.43494	4.28638	2.02814	0.720032	0.081055
24.08	422.317	241.895	138.082	74.8823	39.6159	19.8328	10.358	24.08	33.1867	16.2752	8.44592	4.2887	2.02814	0.73175	0.086548
24.18	422.944	242.353	138.363	75.062	39.7292	19.8796	10.3775	24.18	33.2696	16.3299	8.46777	4.29578	2.03131	0.74115	0.098267
24.28	423.568	242.803	138.644	75.2144	39.819	19.9226	10.3892	24.28	33.3703	16.3885	8.49512	4.31763	2.05157	0.755188	0.091187
24.38	424.202	243.252	138.933	75.4019	39.9167	19.9718	10.4283	24.38	33.4484	16.4299	8.52014	4.32312	2.05157	0.756775	0.088867
24.48	424.805	243.684	139.219	75.5721	40.0089	20.0109	10.4501	24.48	33.5297	16.4666	8.53809	4.32935	2.05389	0.757507	0.090454
24.58	425.426	244.105	139.492	75.7417	40.1042	20.0476	10.4752	24.58	33.6226	16.5057	8.55444	4.33557	2.05389	0.757507	0.083374
24.68	426.046	244.574	139.744	75.9034	40.1816	20.0883	10.508	24.68	33.6961	16.5447	8.57324	4.34729	2.05157	0.778625	0.084961
24.78	426.645	245.043	140.004	76.0721	40.28	20.1687	10.5494	24.78	33.7657	16.6033	8.61389	4.36609	2.0766	0.790344	0.09436
24.88	427.258	245.494	140.297	76.2144	40.362	20.2	10.5611	24.88	33.8524	16.658	8.62012	4.36218	2.08282	0.782532	0.088867
24.98	427.896	245.935	140.605	76.3823	40.4424	20.2625	10.5806	24.98	33.95	16.7003	8.63733	4.38171	2.10236	0.797425	0.098267
25.08	428.489	246.377	140.886	76.5347	40.5042	20.3328	10.6119	25.08	34.0367	16.7658	8.66699	4.40039	2.11017	0.812195	0.109131
25.18	429.085	246.824	141.174	76.701	40.6026	20.3898	10.6494	25.18	34.1219	16.8182	8.66931	4.40747	2.12189	0.8255	0.108398
25.28	429.683	247.271	141.482	76.8605	40.6878	20.4492	10.676	25.28	34.2094	16.8557	8.68652	4.40125	2.1203	0.812195	0.104492
25.38	430.268	247.692	141.764	77.0135	40.751	20.5031	10.7095	25.38	34.2914	16.9252	8.71387	4.41138	2.14069	0.830994	0.113892
25.48	430.862	248.125	142.054	77.1792	40.8581	20.5593	10.7369	25.48	34.3781	16.9721	8.72717	4.42151	2.15155	0.833313	0.116211
25.58	431.446	248.572	142.315	77.3511	40.9597	20.6179	10.7564	25.58	34.4774	17.0353	8.75525	4.427	2.16876	0.841125	0.122437
25.68	432.025	249.01	142.601	77.519	41.0557	20.6687	10.7798	25.68	34.5524	17.09	8.76074	4.43091	2.16327	0.845032	0.116211
25.78	432.632	249.443	142.915	77.673	41.1667	20.7101	10.8072	25.78	34.6446	17.1339	8.77014	4.43481	2.16254	0.837219	0.121704
25.88	433.233	249.881	143.209	77.8417	41.2565	20.7664	10.8267	25.88	34.7375	17.1682	8.78491	4.43872	2.15778	0.839539	0.114624
25.98	433.803	250.31	143.48	78.019	41.3659	20.8171	10.8384	25.98	34.7961	17.2189	8.80371	4.44104	2.17657	0.852844	0.116211
26.08	434.356	250.74	143.767	78.1909	41.4362	20.8422	10.858	26.08	34.9102	17.2479	8.81079	4.45984	2.18365	0.856018	0.117798
26.18	434.932	251.141	144.062	78.3511	41.5456	20.9015	10.8892	26.18	35.0226	17.2807	8.82166	4.46375	2.19452	0.868469	0.120117
26.28	435.504	251.554	144.332	78.5112	41.6409	20.95	10.9088	26.28	35.1219	17.3088	8.82715	4.46057	2.19379	0.855164	0.102173
26.38	436.081	251.963	144.613	78.6987	41.7487	20.9633	10.9189	26.38	35.2234	17.351	8.83264	4.46997	2.20233	0.864563	0.100586
26.48	436.662	252.392	144.875	78.8527	41.8581	21.0125	10.9361	26.48	35.314	17.3853	8.83569	4.4668	2.21405	0.85907	0.085693
26.58	437.268	252.855	145.165	79.0245	41.9691	21.0609	10.9885	26.58	35.407	17.4236	8.84509	4.47388	2.22113	0.868469	0.084961
26.68	437.866	253.254	145.457	79.1948	42.0417	21.1023	11.0298	26.68	35.4774	17.4565	8.85059	4.48718	2.21796	0.873962	0.078735
26.78	438.418	253.648	145.709	79.3456	42.1237	21.1437	11.0416	26.78	35.5883	17.4861	8.87329	4.50671	2.23676	0.881775	0.086548
26.88	438.957	254.057	145.984	79.5229	42.2276	21.1937	11.0689	26.88	35.6672	17.5174	8.89746	4.50745	2.24066	0.874695	0.09668
26.98	439.521	254.432	146.26	79.701	42.2995	21.2296	11.0947	26.98	35.757	17.5627	8.92322	4.51685	2.26483	0.878601	0.093506
27.08	440.075	254.842	146.523	79.8511	42.3698	21.2703	11.1275	27.08	35.8484	17.5955	8.93652	4.52856	2.26093	0.884094	0.106079
27.18	440.607	255.253	146.794	80.0441	42.487	21.3132	11.1682	27.18	35.9305	17.6299	8.96545	4.54028	2.27972	0.891907	0.124023
27.28	441.16	255.628	147.035	80.1831	42.555	21.364	11.19	27.28	35.9797	17.6509	8.97791	4.5387	2.27106	0.888	0.124023
27.38	441.719	256.037	147.297	80.3448	42.6315	21.4148	11.2095	27.38	36.0571	17.7065	9.00452	4.55127	2.28754	0.901306	0.135742
27.48	442.285	256.457	147.576	80.4972	42.723	21.475	11.2424	27.48	36.118	17.7205	9.00684	4.5387	2.27972	0.882507	0.129517
27.58	442.84	256.84	147.822	80.6597	42.8151	21.5164	11.2463	27.58	36.2195	17.7674	9.02637	4.54187	2.28986	0.885681	0.12793
27.68	443.381	257.219	148.072	80.8276	42.905	21.5671	11.2822	27.68	36.3305	17.812	9.0459	4.5575	2.29926	0.884094	0.137329
27.78	443.888	257.572	148.33	80.9784	42.9854	21.5968	11.2939	27.78	36.4016	17.8478	9.07092	4.56213	2.29999	0.891907	0.139648
27.88	444.447	257.964	148.595	81.1339	43.1019	21.6625	11.3338	27.88	36.468	17.8885	9.09509	4.57776	2.30939	0.898132	0.136475
27.98	444.992	258.357	148.833	81.2573	43.1745	21.7133	11.3463	27.98	36.5516	17.9182	9.11621	4.59888	2.30939	0.905213	0.135742
28.08	445.551	258.748	149.082	81.4175	43.2862	21.7585	11.372	28.08	36.6196	17.9565	9.14514	4.61609	2.33832	0.920837	0.147461
28.18	446.049	259.129	149.322	81.5956	43.362	21.7882	11.3947	28.18	36.7039	17.9767	9.16699	4.63013	2.35236	0.934875	0.147461
28.28	446.567	259.533	149.597	81.7472	43.4831	21.8523	11.4244	28.28	36.7492	18.019	9.18652	4.64026	2.35077	0.925476	0.141235
28.38	447.078	259.929	149.847	81.9315	43.5729	21.8835	11.4517	28.38	36.8391	18.0744	9.20288	4.65198	2.35468	0.941101	0.145874
28.48	447.61	260.307	150.105	82.105	43.6511	21.9226	11.4697	28.48	36.8625	18.1033	9.20606	4.66296	2.35394	0.933289	0.147461
28.58	448.134	260.682	150.352	82.2714	43.7393	21.989	11.5087	28.58	36.9399	18.1479	9.23499	4.67859	2.36957	0.940369	0.15686
28.68	448.625	261.064	150.607	82.4214	43.8503	22.0382	11.5377	28.68	36.9813	18.1994	9.25684	4.69104	2.38361	0.936462	0.15918
28.78	449.146	261.424	150.855	82.5815	43.9284	22.0789	11.5627	28.78	37.0125	18.2283	9.27014	4.70044	2.37421	0.934875	0.161499
28.88	449.68	261.834	151.105	82.7222	44.0182	22.1296	11.5923	28.88	37.107	18.2791	9.2865	4.71448	2.38593	0.94342	0.165405
28.98	450.194	262.214	151.355	82.8901	44.1003	22.1804	11.6103	28.98	37.2094	18.3182	9.31702	4.73096	2.40863	0.9599	0.170166
29.08	450.696	262.586	151.605	83.0363	44.1706	22.2195	11.6392	29.08	37.3055	18.3455	9.33337	4.75513	2.40863	0.9599	0.182617
29.18	451.225	262.957	151.826	83.1753	44.2487	22.2507	11.6783	29.18	37.3914	18.3768	9.35449	4.77075	2.40155	0.962219	0.186523
29.28	451.728	263.318	152.066	83.3065	44.3307	22.2937	11.6955	29.28	37.4875	18.4002	9.37402	4.77856	2.41095	0.964539	0.198242
29.38	452.231	263.697	152.298	83.4526	44.4011	22.3328	11.7252	29.38	37.5789	18.4354	9.38416	4.78088	2.41876	0.963806	0.206055
29.48	452.747	264.059	152.539	83.5854	44.4651	22.3835	11.7642	29.48	37.6797	18.4721	9.42639	4.8075	2.4516	0.973938	0.238892
29.58	453.239	264.424	152.797	83.7261	44.5651	22.4343	11.7822	29.58	37.7648	18.4924	9.44824	4.82153	2.45392	0.973938	0.231812
29.68	453.756	264.775	153.018	83.8456	44.6339	22.4734	11.8111	29.68	37.8484	18.5291	9.46777	4.84729	2.46014	0.991882	0.247437
29.78	454.268	265.135	153.275	83.9894	44.6995	22.5101	11.8283	29.78	37.925	18.5705	9.47791	4.84888	2.46173	0.987244	0.256836
29.88	454.767	265.504	153.5	84.1229	44.7823	22.5343	11.8525	29.88	38.007	18.5916	9.4834	4.85669	2.45782	0.964539	0.238892
29.98	455.256	265.845	153.747	84.2823	44.848	22.5804	11.8791	29.98	38.086	18.6268	9.51233	4.87781	2.46722	0.979431	0.258423
30.08	455.772	266.203	153.994	84.4276	44.919	22.6398	11.9189	30.08	38.1727	18.6713	9.53418	4.88794	2.48126	0.972351	0.259155
30.18	456.278	266.553	154.238	84.5831	45.0081	22.6921	11.9306	30.18	38.2399	18.7088	9.55371	4.89966	2.47186	0.98175	0.256836
30.28	456.782	266.926	154.488	84.7339	45.0612	22.7312	11.9478	30.28	38.3367	18.7447	9.60291	4.90747	2.49298	0.98175	0.265381
30.38	457.272	267.271	154.738	84.8628	45.1315	22.7758	11.9673	30.38	38.3703	18.7674	9.62402	4.91138	2.49139	0.985657	0.258423
30.48	457.765	267.634	154.976	85.0128	45.2057	22.8171	12.008	30.48	38.4672	18.808	9.65686	4.93872	2.49689	1.00128	0.276367
30.58	458.237	267.986	155.226	85.1636	45.2917	22.864	12.0236	30.58	38.5844	18.8549	9.70374	4.95044	2.5141	1.01068	0.276367
30.68	458.715	268.338	155.465	85.3237	45.3698	22.9109	12.0416	30.68	38.6516	18.883	9.71777	4.95044	2.50238	1.00519	0.288086
30.78	459.172	268.692	155.7	85.4706	45.4401	22.9562	12.0462	30.78	38.7375	18.9276	9.74744	4.95667	2.51874	1.01373	0.299805
30.88	459.632	269.033	155.923	85.5917	45.4987	23.0085	12.0767	30.88	38.8266	18.9783	9.76465	4.97778	2.52814	1.02863	0.31543
30.98	460.131	269.385	156.165	85.7511	45.6198	23.0883	12.1174	30.98	38.9266	19.0174	9.8053	4.995	2.53986	1.0318	0.31543
31.08	460.61	269.756	156.406	85.8823	45.7018	23.1414	12.133	31.08	39.0164	19.0753	9.84436	5.01843	2.55084	1.05365	0.336548
31.18	461.094	270.115	156.627	86.0112	45.7737	23.1898	12.1705	31.18	39.0812	19.1197	9.86694	5.01917	2.54999	1.0528	0.338867
31.28	461.56	270.463	156.881	86.1698	45.8682	23.2491	12.1884	31.28	39.1625	19.158	9.89746	5.04028	2.56329	1.06378	0.341187
31.38	462.045	270.774	157.094	86.3003	45.9503	23.3015	12.2119	31.38	39.2297	19.2072	9.9248	5.0481	2.56329	1.05756	0.34668
31.48	462.534	271.114	157.312	86.4409	46.0495	23.3663	12.2173	31.48	39.3087	19.2471	9.95374	5.06921	2.55939	1.04425	0.356079
31.58	463.011	271.462	157.54	86.587	46.137	23.3906	12.2346	31.58	39.3765	19.2853	9.99353	5.08557	2.56561	1.06219	0.358398
31.68	463.483	271.803	157.786	86.73	46.2081	23.4288	12.2564	31.68	39.4516	19.3182	10.0186	5.09106	2.55316	1.06378	0.341187
31.78	463.946	272.154	157.996	86.8706	46.2878	23.4711	12.2697	31.78	39.5187	19.3361	10.0342	5.09888	2.54218	1.05756	0.338867
31.88	464.413	272.494	158.226	86.9995	46.3464	23.5007	12.2916	31.88	39.5805	19.3862	10.0631	5.11609	2.55707	1.07318	0.348267
31.98	464.873	272.824	158.453	87.1597	46.4167	23.5421	12.2994	31.98	39.6656	19.4338	10.1029	5.13635	2.56561	1.07233	0.364624
32.08	465.323	273.189	158.683	87.2823	46.487	23.6	12.3189	32.08	39.7485	19.4565	10.1123	5.13794	2.5672	1.05988	0.345093
32.18	465.816	273.544	158.915	87.4425	46.5784	23.6625	12.3517	32.18	39.8461	19.5034	10.153	5.14893	2.57892	1.08099	0.352173
32.28	466.257	273.873	159.108	87.58	46.6331	23.6843	12.3408	32.28	39.9305	19.5565	10.1686	5.16919	2.57269	1.08331	0.366211
32.38	466.723	274.215	159.324	87.7104	46.7214	23.7234	12.3486	32.38	39.9875	19.5978	10.1967	5.18091	2.57892	1.08173	0.366211
32.48	467.184	274.564	159.574	87.8448	46.7995	23.7687	12.3697	32.48	40.0757	19.633	10.2123	5.18713	2.57733	1.0716	0.364624
32.58	467.629	274.917	159.816	88.0135	46.8932	23.807	12.4088	32.58	40.1782	19.683	10.2483	5.20984	2.59064	1.09271	0.392822
32.68	468.068	275.227	160.027	88.1261	46.9948	23.8507	12.4283	32.68	40.2602	19.7166	10.2686	5.21216	2.59845	1.10284	0.397461
32.78	468.495	275.545	160.215	88.2534	47.0635	23.8914	12.4478	32.78	40.3445	19.7674	10.2787	5.21997	2.61017	1.10284	0.397461
32.88	468.944	275.878	160.433	88.3745	47.1175	23.9226	12.4611	32.88	40.45	19.7901	10.2858	5.24109	2.61334	1.11456	0.40686
32.98	469.403	276.223	160.67	88.5018	47.2276	23.9617	12.497	32.98	40.5414	19.8299	10.2982	5.26294	2.61407	1.12396	0.39978
33.08	469.854	276.564	160.89	88.6112	47.2979	23.9952	12.5181	33.08	40.6125	19.8611	10.3154	5.26526	2.63361	1.11688	0.397461
33.18	470.303	276.875	161.115	88.7417	47.3659	24.0281	12.5494	33.18	40.6734	19.8775	10.3271	5.26526	2.62811	1.11456	0.401367
33.28	470.742	277.213	161.355	88.8784	47.4675	24.0593	12.5689	33.28	40.7485	19.908	10.3389	5.27075	2.6297	1.10675	0.397461
33.38	471.194	277.543	161.594	89.019	47.5316	24.0984	12.5963	33.38	40.8273	19.9471	10.3646	5.28088	2.6297	1.10516	0.397461
33.48	471.635	277.869	161.795	89.1401	47.6276	24.1296	12.6275	33.48	40.9227	19.9721	10.3795	5.28638	2.63202	1.11224	0.397461
33.58	472.068	278.173	162.03	89.298	47.7191	24.1719	12.6486	33.58	40.9711	20.0002	10.3881	5.30981	2.6297	1.10516	0.418579
33.68	472.507	278.474	162.248	89.4409	47.7917	24.1921	12.6705	33.68	41.0125	20.0369	10.3936	5.29968	2.6297	1.10284	0.40918
33.78	472.934	278.775	162.496	89.5854	47.8425	24.2234	12.6939	33.78	41.0891	20.0776	10.4163	5.32703	2.64691	1.10602	0.40918
33.88	473.399	279.086	162.746	89.7222	47.9034	24.2452	12.7213	33.88	41.1352	20.119	10.4287	5.33325	2.64142	1.10675	0.401367
33.98	473.821	279.412	162.983	89.8768	47.9971	24.296	12.747	33.98	41.1906	20.1486	10.431	5.34106	2.64142	1.09735	0.389648
34.08	474.274	279.752	163.172	90.019	48.0706	24.3289	12.7681	34.08	41.2687	20.1838	10.4545	5.35901	2.65546	1.10126	0.403687
34.18	474.713	280.041	163.402	90.1597	48.1511	24.3617	12.7994	34.18	41.3406	20.2127	10.4756	5.36841	2.65704	1.10284	0.405273
34.28	475.163	280.322	163.621	90.3003	48.2198	24.3796	12.8267	34.28	41.4305	20.2557	10.4889	5.37854	2.66254	1.10126	0.416992
34.38	475.578	280.635	163.836	90.4331	48.3112	24.4031	12.8384	34.38	41.4985	20.2862	10.5045	5.39502	2.66644	1.10834	0.405273
34.48	476.014	280.986	164.043	90.5363	48.3799	24.4421	12.858	34.48	41.5617	20.326	10.5092	5.39026	2.65936	1.10443	0.405273
34.58	476.426	281.295	164.254	90.6636	48.4479	24.4617	12.8814	34.58	41.632	20.3572	10.5264	5.40747	2.66876	1.12238	0.393555
34.68	476.867	281.615	164.47	90.7847	48.5182	24.4929	12.915	34.68	41.7336	20.4025	10.5404	5.42151	2.6828	1.1286	0.411499
34.78	477.283	281.932	164.625	90.8925	48.5964	24.5125	12.9244	34.78	41.8477	20.4471	10.5569	5.4364	2.69769	1.14349	0.414673
34.88	477.714	282.223	164.855	91.019	48.68	24.5382	12.9572	34.88	41.8859	20.4783	10.5771	5.45044	2.70001	1.14423	0.416992
34.98	478.117	282.521	165.054	91.1519	48.7682	24.5789	12.9775	34.98	41.9484	20.5112	10.6006	5.45203	2.71954	1.15362	0.416992
35.08	478.535	282.803	165.265	91.2808	48.8581	24.6179	12.9963	35.08	42.018	20.5275	10.599	5.43872	2.70782	1.14191	0.405273
35.18	478.964	283.093	165.455	91.4097	48.919	24.6609	13.0181	35.18	42.1	20.5659	10.6256	5.46765	2.72272	1.15912	0.414673
35.28	479.375	283.42	165.642	91.5402	48.9847	24.7094	13.0471	35.28	42.1727	20.6072	10.6475	5.4801	2.72186	1.16144	0.416992
35.38	479.788	283.718	165.836	91.6558	49.0433	24.7312	13.0728	35.38	42.2258	20.6205	10.6576	5.4895	2.73126	1.16693	0.416992
35.48	480.188	284.025	166.047	91.7729	49.0925	24.782	13.0923	35.48	42.2883	20.647	10.681	5.50903	2.7359	1.17938	0.423218
35.58	480.596	284.352	166.258	91.9347	49.1456	24.8226	13.1119	35.58	42.3328	20.6658	10.6803	5.51294	2.73907	1.18488	0.416992
35.68	480.995	284.692	166.455	92.0432	49.2159	24.8624	13.1259	35.68	42.3774	20.6964	10.692	5.51453	2.73834	1.18097	0.420166
35.78	481.416	284.982	166.647	92.1714	49.2995	24.8914	13.1415	35.78	42.4235	20.7205	10.7006	5.51294	2.73517	1.17084	0.411499
35.88	481.818	285.312	166.861	92.3019	49.3613	24.9515	13.176	35.88	42.475	20.7401	10.7061	5.52075	2.73126	1.15594	0.397461
35.98	482.237	285.635	167.06	92.4136	49.3956	24.964	13.19	35.98	42.5757	20.7759	10.7256	5.5293	2.73981	1.15363	0.403687
36.08	482.641	285.935	167.258	92.5441	49.4518	25.0007	13.2033	36.08	42.6492	20.8182	10.7373	5.53638	2.73907	1.16534	0.405273
36.18	483.037	286.235	167.445	92.6847	49.5198	25.0414	13.2252	36.18	42.7094	20.8361	10.7568	5.5481	2.74689	1.17316	0.413086
36.28	483.415	286.535	167.647	92.8182	49.5635	25.0734	13.2392	36.28	42.7906	20.8471	10.7646	5.56763	2.75861	1.16376	0.413086
36.38	483.828	286.846	167.837	92.9354	49.6393	25.1039	13.2564	36.38	42.8484	20.8885	10.7881	5.57935	2.75861	1.16376	0.40686
36.48	484.225	287.135	168.027	93.0737	49.7034	25.1414	13.2775	36.48	42.8992	20.9276	10.7982	5.58716	2.76019	1.16302	0.411499
36.58	484.635	287.445	168.244	93.2003	49.7698	25.182	13.3088	36.58	42.9813	20.9666	10.8037	5.59888	2.77032	1.16144	0.434204
36.68	485.057	287.748	168.469	93.3237	49.8542	25.2351	13.3423	36.68	43.0399	21.0057	10.817	5.60669	2.76093	1.14581	0.427124
36.78	485.45	288.028	168.679	93.4644	49.9323	25.257	13.3619	36.78	43.1024	21.051	10.8193	5.6106	2.75238	1.14581	0.416992
36.88	485.846	288.326	168.867	93.5933	49.9948	25.3031	13.3814	36.88	43.1906	21.0877	10.8389	5.61841	2.75079	1.14423	0.428711
36.98	486.274	288.636	169.078	93.7026	50.0729	25.3273	13.4127	36.98	43.2508	21.1385	10.8584	5.62073	2.76251	1.13568	0.428711
37.08	486.68	288.93	169.269	93.8159	50.1612	25.3445	13.4244	37.08	43.3367	21.1658	10.8779	5.63171	2.75311	1.13641	0.43811
37.18	487.071	289.228	169.469	93.937	50.2448	25.364	13.4322	37.18	43.4031	21.1909	10.8881	5.64185	2.76251	1.12787	0.44043
37.28	487.45	289.506	169.687	94.0229	50.3167	25.3835	13.44	37.28	43.4734	21.2283	10.9092	5.64966	2.77032	1.138	0.438843
37.38	487.846	289.787	169.879	94.1362	50.405	25.4226	13.4728	37.38	43.5375	21.2651	10.9225	5.66528	2.7641	1.12238	0.430298
37.48	488.248	290.084	170.1	94.2729	50.4948	25.4539	13.483	37.48	43.6008	21.2908	10.9076	5.65747	2.76251	1.11456	0.428711
37.58	488.642	290.42	170.311	94.4026	50.5596	25.4913	13.5009	37.58	43.6766	21.3299	10.9248	5.66919	2.77032	1.10516	0.428711
37.68	489.043	290.724	170.504	94.5308	50.6628	25.5414	13.522	37.68	43.7508	21.3596	10.9381	5.67468	2.77032	1.10834	0.422485
37.78	489.399	291.025	170.695	94.6714	50.7214	25.5828	13.5322	37.78	43.8305	21.4002	10.96	5.68091	2.7641	1.11456	0.420898
37.88	489.792	291.326	170.894	94.7925	50.7917	25.6218	13.5588	37.88	43.9211	21.4393	10.9779	5.68323	2.77423	1.10516	0.428711
37.98	490.166	291.625	171.079	94.9214	50.8503	25.6531	13.5806	37.98	44.0008	21.4705	10.9811	5.68091	2.76642	1.10052	0.411499
38.08	490.563	291.921	171.306	95.0597	50.93	25.6937	13.6096	38.08	44.0523	21.5119	11.0013	5.68323	2.75543	1.08795	0.393555
38.18	490.932	292.211	171.494	95.1971	50.9995	25.7319	13.6376	38.18	44.1212	21.5635	11.028	5.69189	2.77191	1.10443	0.410767
38.28	491.314	292.476	171.687	95.3315	51.0886	25.7797	13.6705	38.28	44.1906	21.5916	11.0498	5.70435	2.78204	1.10834	0.411499
38.38	491.714	292.783	171.855	95.4542	51.1589	25.8116	13.69	38.38	44.2641	21.6135	11.0717	5.71448	2.79376	1.11847	0.402954
38.48	492.078	293.084	172.066	95.5815	51.2292	25.8601	13.7095	38.48	44.3211	21.619	11.0771	5.71216	2.79218	1.09735	0.380249
38.58	492.451	293.355	172.258	95.712	51.2776	25.9086	13.7291	38.58	44.4133	21.6619	11.1084	5.73169	2.80157	1.12628	0.401367
38.68	492.84	293.639	172.457	95.8237	51.3503	25.9539	13.7408	38.68	44.4946	21.6815	11.1201	5.74341	2.80707	1.11688	0.395142
38.78	493.214	293.922	172.644	95.9448	51.4206	25.9929	13.772	38.78	44.5446	21.701	11.1334	5.76294	2.81329	1.12006	0.384155
38.88	493.614	294.193	172.847	96.0409	51.4971	26.0288	13.7978	38.88	44.6375	21.7369	11.1677	5.78479	2.82965	1.14032	0.386475
38.98	493.983	294.455	173.035	96.1323	51.569	26.0671	13.8283	38.98	44.7133	21.769	11.1881	5.78565	2.82269	1.13568	0.373291
39.08	494.365	294.705	173.215	96.2534	51.6182	26.0984	13.8408	39.08	44.7844	21.8065	11.2045	5.79883	2.83514	1.14264	0.376343
39.18	494.731	294.984	173.415	96.3683	51.6839	26.1406	13.8557	39.18	44.8664	21.8455	11.2194	5.81763	2.84222	1.14191	0.36853
39.28	495.098	295.264	173.617	96.4722	51.7487	26.2	13.8775	39.28	44.9617	21.8963	11.249	5.80823	2.85236	1.14972	0.374023
39.38	495.464	295.533	173.787	96.5737	51.7956	26.2507	13.897	39.38	45.061	21.9213	11.2529	5.81299	2.84454	1.14899	0.361572
39.48	495.865	295.766	173.984	96.6519	51.8206	26.3015	13.9166	39.48	45.1235	21.9588	11.2592	5.82153	2.84064	1.14581	0.358398
39.58	496.246	296.072	174.164	96.7925	51.8698	26.3406	13.94	39.58	45.2086	21.9869	11.292	5.82617	2.85236	1.16376	0.366943
39.68	496.642	296.35	174.333	96.9495	51.9464	26.3859	13.954	39.68	45.2766	22.0252	11.306	5.83093	2.86017	1.17316	0.366211
39.78	497.014	296.619	174.521	97.1597	52.0065	26.4382	13.9752	39.78	45.3289	22.0643	11.335	5.84888	2.85077	1.16376	0.359985
39.88	497.41	296.892	174.722	97.3058	52.055	26.4789	14.0158	39.88	45.4008	22.0893	11.3483	5.8512	2.84845	1.17316	0.370117
39.98	497.792	297.162	174.902	97.4097	52.1198	26.5203	14.0377	39.98	45.468	22.119	11.3568	5.85669	2.86017	1.18097	0.360718
40.08	498.175	297.453	175.097	97.5402	52.1605	26.5609	14.0494	40.08	45.5118	22.1401	11.3733	5.84424	2.85394	1.16852	0.352173
40.18	498.564	297.754	175.283	97.6503	52.251	26.589	14.0751	40.18	45.5695	22.1815	11.3896	5.84338	2.86017	1.16534	0.350586
40.28	498.947	298.014	175.476	97.7729	52.3112	26.6218	14.09	40.28	45.657	22.2205	11.3998	5.8606	2.86017	1.17706	0.341187
40.38	499.303	298.295	175.647	97.8706	52.3815	26.6515	14.1119	40.38	45.7211	22.2479	11.417	5.88013	2.86249	1.16766	0.340454
40.48	499.658	298.567	175.836	97.9855	52.4401	26.7	14.1454	40.48	45.7703	22.2791	11.4303	5.89966	2.86017	1.17474	0.338867
40.58	500.014	298.814	176.015	98.0737	52.53	26.7445	14.1525	40.58	45.8625	22.3299	11.4482	5.89343	2.86017	1.17548	0.329468
40.68	500.386	299.101	176.198	98.1613	52.6292	26.7914	14.1799	40.68	45.9484	22.3807	11.4701	5.90198	2.86176	1.16693	0.327148
40.78	500.745	299.367	176.394	98.2925	52.7214	26.8328	14.2095	40.78	45.9969	22.426	11.4935	5.9176	2.87811	1.18329	0.333374
40.88	501.104	299.641	176.572	98.4003	52.7885	26.8781	14.2353	40.88	46.0633	22.4705	11.5006	5.91919	2.87189	1.16766	0.332642
40.98	501.465	299.922	176.765	98.5112	52.8659	26.921	14.2587	40.98	46.1594	22.5174	11.5076	5.9231	2.89142	1.19269	0.338867
41.08	501.803	300.209	176.953	98.5917	52.93	26.9382	14.2759	41.08	46.2289	22.5682	11.5225	5.93872	2.89142	1.19269	0.34668
41.18	502.156	300.485	177.115	98.6925	53.0261	26.9711	14.2971	41.18	46.3289	22.6088	11.5569	5.95044	2.90863	1.21381	0.34668
41.28	502.497	300.717	177.299	98.7948	53.0847	26.9835	14.3033	41.28	46.4109	22.6307	11.5693	5.9364	2.90314	1.21613	0.338867
41.38	502.848	300.994	177.467	98.8823	53.1511	27.0203	14.3251	41.38	46.4859	22.676	11.5857	5.96057	2.92108	1.21295	0.356812
41.48	503.202	301.264	177.664	98.9659	53.2018	27.0531	14.3463	41.48	46.561	22.7205	11.6162	5.96216	2.93048	1.22394	0.352173
41.58	503.555	301.521	177.872	99.0331	53.2604	27.0851	14.358	41.58	46.6375	22.7674	11.6295	5.97229	2.92108	1.22394	0.341187
41.68	503.914	301.803	178.045	99.1323	53.319	27.1218	14.3775	41.68	46.6922	22.7986	11.6475	5.97156	2.93048	1.23175	0.338867
41.78	504.278	302.072	178.244	99.2534	53.362	27.1492	14.397	41.78	46.7687	22.8205	11.6693	5.97229	2.93829	1.22552	0.34668
41.88	504.614	302.321	178.404	99.3394	53.3893	27.1781	14.4064	41.88	46.8406	22.8572	11.6865	5.98169	2.95001	1.22394	0.340454
41.98	504.977	302.568	178.601	99.4347	53.4401	27.2023	14.4283	41.98	46.9125	22.8823	11.7021	5.9801	2.95001	1.23566	0.329468
42.08	505.323	302.842	178.773	99.5308	53.4815	27.239	14.4478	42.08	46.9601	22.9103	11.7178	5.99109	2.95782	1.24347	0.327148
42.18	505.662	303.078	178.927	99.6401	53.5316	27.2758	14.4439	42.18	47.0336	22.9565	11.7467	6.01062	2.97662	1.24347	0.328735
42.28	506.024	303.346	179.143	99.7401	53.5792	27.3116	14.4658	42.28	47.075	22.9901	11.7513	6.02075	2.98358	1.24896	0.321655
42.38	506.376	303.615	179.316	99.8315	53.6315	27.3523	14.4869	42.38	47.132	23.0346	11.7623	6.02307	2.99298	1.25519	0.319336
42.48	506.725	303.865	179.496	99.9331	53.6901	27.3796	14.5103	42.48	47.1844	23.0604	11.7709	6.01453	2.99298	1.25519	0.31311
42.58	507.076	304.123	179.673	100.074	53.7894	27.4125	14.5392	42.58	47.2586	23.0744	11.7998	6.03247	3.00079	1.24579	0.311523
42.68	507.417	304.385	179.855	100.177	53.8441	27.4539	14.5494	42.68	47.3133	23.1111	11.8209	6.03479	3.00629	1.25519	0.311523
42.78	507.758	304.628	180.027	100.253	53.905	27.4835	14.5689	42.78	47.4031	23.1291	11.8311	6.052	3.01251	1.26691	0.311523
42.88	508.094	304.874	180.213	100.332	53.9604	27.5125	14.5806	42.88	47.4601	23.1518	11.8389	6.04578	3.01251	1.27472	0.311523
42.98	508.446	305.111	180.375	100.46	54.0394	27.532	14.6119	42.98	47.5477	23.1838	11.8724	6.06836	3.02887	1.28253	0.3396
43.08	508.787	305.373	180.535	100.556	54.1104	27.571	14.6197	43.08	47.6008	23.1994	11.8685	6.06763	3.02032	1.28644	0.328735
43.18	509.143	305.625	180.695	100.683	54.1901	27.6124	14.6454	43.18	47.6899	23.2315	11.8951	6.08252	3.03754	1.30365	0.336548
43.28	509.494	305.873	180.845	100.82	54.237	27.6375	14.647	43.28	47.7609	23.2596	11.9108	6.07385	3.05157	1.29657	0.338867
43.38	509.864	306.144	181.013	100.972	54.2972	27.6719	14.676	43.38	47.8422	23.2814	11.9193	6.08325	3.05157	1.30597	0.338867
43.48	510.217	306.424	181.187	101.093	54.3698	27.7117	14.6916	43.48	47.9094	23.3244	11.9427	6.08789	3.0578	1.30597	0.345093
43.58	510.575	306.705	181.316	101.23	54.4222	27.7335	14.7095	43.58	48.007	23.3588	11.9615	6.10669	3.05939	1.31378	0.33728
43.68	510.924	306.946	181.467	101.294	54.4831	27.7703	14.7291	43.68	48.0789	23.4002	11.9701	6.11218	3.07111	1.30438	0.34668
43.78	511.272	307.213	181.636	101.394	54.5612	27.8093	14.7408	43.78	48.1391	23.426	11.9639	6.09888	3.0672	1.30206	0.356079
43.88	511.635	307.502	181.824	101.474	54.6221	27.8484	14.7603	43.88	48.1984	23.4783	11.9974	6.11841	3.07892	1.30438	0.370117
43.98	511.919	307.778	182.002	101.609	54.6964	27.8914	14.7861	43.98	48.2781	23.5073	12.024	6.13013	3.09381	1.30524	0.379517
44.08	512.309	308.06	182.191	101.682	54.7682	27.921	14.8189	44.08	48.3289	23.5486	12.0201	6.12	3.07343	1.29657	0.370117
44.18	512.594	308.343	182.371	101.781	54.8386	27.95	14.8384	44.18	48.3992	23.5815	12.0381	6.13013	3.07892	1.30206	0.370117
44.28	512.885	308.596	182.526	101.857	54.8815	27.975	14.8502	44.28	48.4617	23.6111	12.0576	6.13245	3.07892	1.29584	0.370117
44.38	513.225	308.846	182.683	101.955	54.9518	28.0125	14.8697	44.38	48.5086	23.6385	12.0537	6.12622	3.07892	1.28253	0.366211
44.48	513.602	309.096	182.853	102.071	55.0394	28.0437	14.8908	44.48	48.5438	23.6697	12.067	6.13953	3.08832	1.27472	0.367798
44.58	513.916	309.322	183.025	102.171	55.0714	28.0828	14.8915	44.58	48.6118	23.7205	12.0912	6.14966	3.10236	1.27472	0.370117
44.68	514.278	309.555	183.234	102.295	55.1472	28.1101	14.9088	44.68	48.6555	23.7596	12.0967	6.16138	3.10394	1.26849	0.370117
44.78	514.607	309.792	183.427	102.411	55.1995	28.1508	14.9299	44.78	48.7101	23.7892	12.0983	6.14343	3.10236	1.25519	0.370117
44.88	514.928	310.042	183.586	102.517	55.2409	28.1921	14.94	44.88	48.7797	23.826	12.1084	6.14966	3.11407	1.24579	0.370117
44.98	515.279	310.287	183.758	102.635	55.2933	28.2335	14.9713	44.98	48.8703	23.8705	12.1185	6.15198	3.12189	1.25519	0.37793
45.08	515.628	310.535	183.937	102.735	55.3542	28.2625	14.9728	45.08	48.9227	23.883	12.1279	6.16138	3.10468	1.24738	0.370117
45.18	515.959	310.792	184.109	102.875	55.4245	28.3132	14.9931	45.18	48.9828	23.9276	12.1412	6.1731	3.11407	1.23798	0.370117
45.28	516.276	311.016	184.285	102.955	55.4597	28.3406	14.9986	45.28	49.0289	23.9666	12.1537	6.16919	3.10858	1.23798	0.376343
45.38	516.61	311.27	184.473	103.088	55.5557	28.3796	15.0165	45.38	49.0773	23.9767	12.1865	6.18091	3.10858	1.23956	0.37793
45.48	516.964	311.531	184.681	103.202	55.6354	28.4203	15.0471	45.48	49.1118	23.9979	12.1888	6.17151	3.11017	1.23724	0.370117
45.58	517.296	311.777	184.863	103.314	55.6839	28.4617	15.051	45.58	49.1922	24.0307	12.2061	6.18091	3.11176	1.23566	0.37793
45.68	517.645	312.031	185.041	103.439	55.7651	28.4913	15.0712	45.68	49.2297	24.0486	12.2139	6.15979	3.09845	1.22394	0.366211
45.78	517.995	312.295	185.195	103.542	55.8323	28.532	15.0923	45.78	49.3016	24.0978	12.2389	6.17078	3.10077	1.22235	0.37793
45.88	518.346	312.535	185.344	103.632	55.9089	28.5538	15.1025	45.88	49.3696	24.1362	12.2662	6.19031	3.11566	1.22321	0.387329
45.98	518.676	312.783	185.511	103.724	55.9792	28.5789	15.1197	45.98	49.4328	24.1603	12.2803	6.19263	3.12189	1.22784	0.388062
46.08	519.004	313.031	185.669	103.829	56.0276	28.6016	15.1252	46.08	49.5008	24.2127	12.3177	6.20117	3.12189	1.23407	0.397461
46.18	519.344	313.256	185.836	103.943	56.112	28.6335	15.1431	46.18	49.5812	24.258	12.3451	6.20203	3.13361	1.22626	0.40918
46.28	519.694	313.486	186.004	104.025	56.1628	28.6632	15.1611	46.28	49.6602	24.3096	12.3694	6.20984	3.14142	1.24115	0.418579
46.38	520.02	313.699	186.158	104.121	56.2182	28.6866	15.1728	46.38	49.7352	24.3494	12.3896	6.23169	3.14142	1.23724	0.432617
46.48	520.36	313.96	186.341	104.22	56.2972	28.7289	15.2072	46.48	49.7922	24.369	12.4014	6.23169	3.14142	1.22394	0.420898
46.58	520.699	314.222	186.534	104.339	56.3652	28.7656	15.2385	46.58	49.8843	24.4064	12.4255	6.25745	3.14923	1.23248	0.434937
46.68	521.059	314.447	186.719	104.433	56.4503	28.8234	15.2525	46.68	49.9415	24.4409	12.4303	6.26453	3.14301	1.23724	0.430298
46.78	521.384	314.685	186.885	104.523	56.5284	28.8585	15.272	46.78	50.0125	24.4572	12.4365	6.24963	3.13202	1.23175	0.416992
46.88	521.678	314.904	187.045	104.625	56.5807	28.8914	15.2798	46.88	50.0711	24.4861	12.4561	6.24731	3.13751	1.22552	0.416992
46.98	521.983	315.129	187.232	104.722	56.6276	28.9187	15.2916	46.98	50.132	24.5353	12.4646	6.24573	3.14764	1.22235	0.417725
47.08	522.336	315.376	187.386	104.821	56.6995	28.9711	15.3111	47.08	50.1844	24.5323	12.4772	6.26062	3.1391	1.22943	0.418579
47.18	522.685	315.602	187.553	104.912	56.7862	29.007	15.3306	47.18	50.2234	24.5604	12.4951	6.25903	3.14142	1.23566	0.416992
47.28	522.989	315.846	187.722	105.003	56.8268	29.0281	15.3384	47.28	50.2766	24.5783	12.5123	6.25903	3.14142	1.22626	0.416992
47.38	523.305	316.064	187.884	105.103	56.8987	29.0609	15.3619	47.38	50.3696	24.619	12.5498	6.27856	3.16095	1.23566	0.422485
47.48	523.646	316.322	188.048	105.203	56.9597	29.1023	15.3814	47.48	50.4234	24.6525	12.5638	6.28479	3.15546	1.22858	0.434937
47.58	523.987	316.564	188.201	105.312	56.9909	29.1218	15.4009	47.58	50.4891	24.6658	12.5677	6.29187	3.16095	1.21381	0.428711
47.68	524.307	316.783	188.349	105.433	57.03	29.1609	15.4142	47.68	50.5704	24.7143	12.5944	6.3114	3.16095	1.23334	0.452148
47.78	524.608	317.019	188.508	105.535	57.0925	29.1781	15.4244	47.78	50.611	24.7361	12.624	6.30981	3.15082	1.22394	0.43811
47.88	524.938	317.287	188.687	105.644	57.1393	29.2234	15.4517	47.88	50.6782	24.7674	12.6357	6.32153	3.16095	1.22394	0.448242
47.98	525.27	317.51	188.859	105.738	57.1628	29.2351	15.4658	47.98	50.7359	24.8065	12.6553	6.33557	3.16559	1.22858	0.466187
48.08	525.606	317.774	189.029	105.855	57.2136	29.2664	15.483	48.08	50.7993	24.8283	12.6748	6.34729	3.17657	1.22784	0.475586
48.18	525.93	318.025	189.207	105.976	57.2722	29.2976	15.4908	48.18	50.8563	24.8471	12.6959	6.35828	3.18365	1.22321	0.479492
48.28	526.243	318.301	189.404	106.09	57.3292	29.3296	15.5204	48.28	50.9321	24.8768	12.7061	6.34888	3.18048	1.22394	0.467773
48.38	526.557	318.564	189.568	106.204	57.4026	29.3601	15.5416	48.38	50.9969	24.9252	12.7272	6.37	3.2016	1.23334	0.484985
48.48	526.866	318.8	189.725	106.3	57.4581	29.3679	15.5494	48.48	51.0757	24.965	12.7552	6.37695	3.21796	1.24188	0.487305
48.58	527.192	319.021	189.872	106.4	57.5097	29.3906	15.5666	48.58	51.1375	25.0057	12.7529	6.37622	3.21954	1.23175	0.487305
48.68	527.494	319.257	190.074	106.503	57.5807	29.4226	15.5822	48.68	51.1703	25.0174	12.7686	6.37622	3.21173	1.24347	0.470093
48.78	527.817	319.489	190.226	106.593	57.6237	29.4601	15.5923	48.78	51.2407	25.0596	12.7975	6.39734	3.22894	1.24347	0.465454
48.88	528.141	319.736	190.386	106.695	57.694	29.4812	15.6142	48.88	51.3195	25.0822	12.8138	6.39966	3.23358	1.25519	0.479492
48.98	528.471	319.955	190.561	106.822	57.7393	29.4991	15.6376	48.98	51.3781	25.1447	12.8295	6.40198	3.22577	1.25751	0.467773
49.08	528.793	320.214	190.724	106.943	57.8011	29.5297	15.6603	49.08	51.4445	25.1854	12.8545	6.41528	3.23517	1.25287	0.467773
49.18	529.098	320.457	190.867	107.042	57.8737	29.5515	15.6822	49.18	51.5102	25.1994	12.8545	6.41528	3.22113	1.25519	0.458374
49.28	529.408	320.635	191.029	107.135	57.9128	29.5828	15.6923	49.28	51.5805	25.2276	12.8717	6.4364	3.21954	1.26068	0.453735
49.38	529.714	320.852	191.144	107.232	57.9518	29.5906	15.6861	49.38	51.6476	25.258	12.8857	6.44653	3.21954	1.27472	0.456055
49.48	530.042	321.085	191.311	107.312	57.9987	29.6414	15.7056	49.48	51.7211	25.3065	12.9053	6.44031	3.23126	1.26532	0.446655
49.58	530.371	321.307	191.458	107.414	58.0222	29.6781	15.7228	49.58	51.7625	25.3393	12.9248	6.43872	3.23907	1.28412	0.456055
49.68	530.688	321.537	191.617	107.535	58.0518	29.7351	15.7314	49.68	51.8179	25.358	12.9427	6.44885	3.23749	1.29266	0.448242
49.78	531.018	321.736	191.758	107.644	58.0925	29.7625	15.7486	49.78	51.8976	25.3963	12.9561	6.45825	3.25079	1.29425	0.448242
49.88	531.344	321.921	191.927	107.755	58.1487	29.8109	15.7775	49.88	51.9454	25.433	12.9733	6.46765	3.25629	1.29425	0.445923
49.98	531.641	322.178	192.09	107.855	58.2331	29.8445	15.7932	49.98	52.0086	25.462	13.0045	6.47937	3.26019	1.30365	0.44043
50.08	531.965	322.438	192.238	107.957	58.2776	29.864	15.815	50.08	52.0594	25.4963	13.0068	6.48792	3.26874	1.30048	0.434937
50.18	532.276	322.694	192.416	108.053	58.3526	29.9015	15.8314	50.18	52.1219	25.5197	13.0264	6.49182	3.27032	1.31378	0.430298
50.28	532.596	322.932	192.586	108.17	58.4128	29.9421	15.8384	50.28	52.1883	25.5659	13.0615	6.50671	3.27814	1.32318	0.44043
50.38	532.91	323.156	192.748	108.261	58.4714	29.9734	15.858	50.38	52.2492	25.6057	13.0834	6.52698	3.28436	1.33954	0.446655
50.48	533.205	323.403	192.875	108.359	58.5323	29.9929	15.8775	50.48	52.2859	25.6378	13.1022	6.53406	3.29535	1.33258	0.44751
50.58	533.522	323.644	193.023	108.449	58.5807	30.0203	15.8908	50.58	52.3484	25.658	13.124	6.55591	3.29767	1.34503	0.448242
50.68	533.834	323.883	193.176	108.558	58.6198	30.0515	15.9009	50.68	52.4188	25.6978	13.1436	6.56604	3.3078	1.34344	0.446655
50.78	534.147	324.109	193.336	108.671	58.7018	30.0945	15.9322	50.78	52.5086	25.7573	13.167	6.59656	3.3266	1.35284	0.457642
50.88	534.435	324.348	193.515	108.75	58.7722	30.1281	15.9423	50.88	52.561	25.7775	13.1865	6.6106	3.32892	1.36456	0.450562
50.98	534.745	324.566	193.656	108.86	58.8112	30.1492	15.9595	50.98	52.6382	25.7932	13.2123	6.63635	3.34686	1.37079	0.466187
51.08	535.047	324.785	193.816	108.953	58.8604	30.1804	15.9791	51.08	52.7156	25.837	13.235	6.65515	3.36566	1.38177	0.477173
51.18	535.348	325.024	193.965	109.033	58.9284	30.2117	15.9986	51.18	52.782	25.869	13.2451	6.66919	3.37347	1.38641	0.477905
51.28	535.643	325.257	194.096	109.121	58.973	30.2445	16.0103	51.28	52.8305	25.9002	13.2662	6.6864	3.38129	1.40131	0.47876
51.38	535.947	325.506	194.234	109.203	59.03	30.2742	16.0298	51.38	52.8992	25.933	13.2764	6.70044	3.39142	1.40363	0.46228
51.48	536.245	325.703	194.369	109.294	59.0909	30.3015	16.04	51.48	52.9539	25.9416	13.2959	6.71997	3.39142	1.41534	0.461548
51.58	536.557	325.937	194.535	109.363	59.1393	30.3328	16.0572	51.58	53.0242	25.9783	13.3076	6.73169	3.40936	1.40912	0.459961
51.68	536.835	326.145	194.687	109.484	59.1917	30.364	16.0689	51.68	53.0891	25.9995	13.3271	6.72778	3.39301	1.40363	0.438843
51.78	537.129	326.365	194.836	109.564	59.2722	30.3914	16.0884	51.78	53.1766	26.0259	13.3467	6.74573	3.40546	1.40985	0.442749
51.88	537.432	326.623	195.004	109.679	59.3698	30.4304	16.1158	51.88	53.2313	26.0471	13.3662	6.76453	3.40704	1.42316	0.444336
51.98	537.744	326.855	195.135	109.775	59.4112	30.45	16.1353	51.98	53.2883	26.0776	13.3857	6.77856	3.41876	1.43097	0.43811
52.08	538.022	327.072	195.293	109.863	59.4964	30.489	16.1408	52.08	53.3524	26.1072	13.3896	6.77856	3.41095	1.43488	0.428711
52.18	538.353	327.314	195.435	109.953	59.5495	30.5203	16.147	52.18	53.4227	26.1385	13.417	6.79028	3.42267	1.42548	0.428711
52.28	538.674	327.535	195.576	110.054	59.6026	30.5632	16.1783	52.28	53.4813	26.1486	13.4287	6.80981	3.41327	1.42316	0.419312
52.38	538.969	327.764	195.734	110.152	59.6589	30.5616	16.2017	52.38	53.5594	26.2003	13.4576	6.83875	3.42816	1.43256	0.426392
52.48	539.282	327.971	195.865	110.252	59.7175	30.5789	16.2095	52.48	53.6508	26.2205	13.4701	6.8512	3.43048	1.43646	0.44043
52.58	539.598	328.199	196.035	110.351	59.7682	30.6218	16.2408	52.58	53.7297	26.2502	13.4795	6.8606	3.43597	1.43488	0.44043
52.68	539.907	328.396	196.186	110.446	59.819	30.6492	16.2603	52.68	53.7883	26.2736	13.5052	6.88635	3.44843	1.4411	0.44043
52.78	540.242	328.613	196.322	110.513	59.887	30.6781	16.2775	52.78	53.8664	26.3143	13.528	6.90906	3.44843	1.46222	0.448242
52.88	540.535	328.815	196.469	110.606	59.8995	30.6843	16.2822	52.88	53.9203	26.3393	13.5381	6.92542	3.45001	1.44501	0.438843
52.98	540.864	329.023	196.609	110.7	59.9378	30.7133	16.3088	52.98	54.0008	26.369	13.5576	6.9325	3.45001	1.44269	0.436523
53.08	541.182	329.253	196.791	110.818	59.9987	30.7491	16.3369	53.08	54.0695	26.4103	13.5771	6.93872	3.45782	1.44269	0.448242
53.18	541.503	329.451	196.945	110.933	60.03	30.782	16.3502	53.18	54.1313	26.4213	13.5795	6.95044	3.46954	1.45441	0.448242
53.28	541.797	329.691	197.105	111.044	60.0714	30.8132	16.3603	53.28	54.1984	26.4611	13.585	6.95825	3.46954	1.46222	0.448242
53.38	542.096	329.904	197.277	111.144	60.1081	30.8328	16.3775	53.38	54.2485	26.4861	13.5865	6.95825	3.45941	1.4505	0.427124
53.48	542.405	330.135	197.426	111.224	60.1448	30.864	16.3892	53.48	54.3273	26.5158	13.5967	6.97778	3.46954	1.44427	0.424805
53.58	542.705	330.355	197.594	111.321	60.18	30.8914	16.4119	53.58	54.3797	26.5526	13.6068	6.96838	3.46014	1.44269	0.424805
53.68	542.995	330.564	197.734	111.421	60.2214	30.9109	16.415	53.68	54.4305	26.5776	13.6178	6.97937	3.46332	1.44818	0.418579
53.78	543.287	330.795	197.876	111.531	60.2722	30.9304	16.44	53.78	54.4617	26.5932	13.6279	6.99109	3.46173	1.43878	0.416992
53.88	543.559	331.025	198.041	111.632	60.3135	30.9554	16.4478	53.88	54.5203	26.6111	13.6381	6.98401	3.46722	1.43719	0.402954
53.98	543.864	331.235	198.195	111.722	60.3893	30.9929	16.4611	53.98	54.6039	26.6502	13.6608	6.9895	3.47345	1.43488	0.401367
54.08	544.155	331.474	198.375	111.795	60.4542	31.0265	16.483	54.08	54.6711	26.6893	13.6787	7.00122	3.46405	1.43488	0.40918
54.18	544.467	331.693	198.54	111.875	60.4987	31.0515	16.5025	54.18	54.7297	26.7088	13.6865	7.00122	3.46173	1.41376	0.40918
54.28	544.768	331.892	198.687	111.964	60.5612	31.0828	16.5103	54.28	54.7859	26.7447	13.7029	7.01526	3.45856	1.42938	0.417725
54.38	545.075	332.092	198.842	112.042	60.6198	31.1163	16.5071	54.38	54.868	26.769	13.7272	7.02856	3.46564	1.43097	0.416992
54.48	545.333	332.334	198.975	112.14	60.6979	31.1375	16.5259	54.48	54.9484	26.7869	13.7451	7.03638	3.47113	1.42474	0.424805
54.58	545.644	332.531	199.15	112.259	60.7776	31.1703	16.5471	54.58	55.018	26.8182	13.7552	7.0481	3.46954	1.43097	0.418579
54.68	545.909	332.766	199.295	112.353	60.8292	31.1812	16.5595	54.68	55.0656	26.8572	13.7842	7.05591	3.48126	1.44269	0.416992
54.78	546.182	332.971	199.435	112.441	60.8893	31.2078	16.565	54.78	55.1196	26.8963	13.8037	7.04968	3.48126	1.44269	0.428711
54.88	546.485	333.193	199.613	112.533	60.9479	31.239	16.5767	54.88	55.1906	26.9393	13.8271	7.07153	3.49139	1.45673	0.448242
54.98	546.782	333.421	199.763	112.657	60.9964	31.2875	16.5994	54.98	55.243	26.9783	13.8467	7.09106	3.50861	1.45599	0.438843
55.08	547.084	333.645	199.928	112.761	61.0495	31.3148	16.6181	55.08	55.2524	26.9916	13.8538	7.08484	3.50238	1.43878	0.442017
55.18	547.38	333.867	200.061	112.863	61.1088	31.3468	16.6337	55.18	55.2742	27.0119	13.8701	7.09338	3.50629	1.44659	0.44043
55.28	547.666	334.111	200.189	112.972	61.1409	31.3718	16.647	55.28	55.3312	27.0291	13.8802	7.1106	3.51251	1.44818	0.448242
55.38	547.942	334.291	200.347	113.053	61.2097	31.4015	16.6588	55.38	55.4008	27.0604	13.8975	7.1106	3.52423	1.43719	0.459961
55.48	548.264	334.531	200.486	113.132	61.2604	31.4382	16.6783	55.48	55.4695	27.0932	13.9108	7.12231	3.52264	1.44659	0.453735
55.58	548.521	334.689	200.629	113.224	61.2839	31.457	16.6838	55.58	55.5015	27.1135	13.9232	7.12073	3.52264	1.42157	0.442749
55.68	548.805	334.885	200.754	113.318	61.3307	31.4929	16.7017	55.68	55.5532	27.1291	13.931	7.13794	3.52032	1.42316	0.44043
55.78	549.102	335.11	200.902	113.389	61.3956	31.5304	16.704	55.78	55.6086	27.1697	13.9365	7.13794	3.52582	1.42316	0.438843
55.88	549.405	335.31	201.074	113.472	61.4675	31.5499	16.7252	55.88	55.6876	27.1948	13.9561	7.14111	3.52191	1.42316	0.445923
55.98	549.692	335.549	201.233	113.572	61.5182	31.5867	16.7369	55.98	55.7609	27.2401	13.9756	7.1676	3.53204	1.42474	0.442017
56.08	549.957	335.804	201.357	113.64	61.5886	31.6179	16.7564	56.08	55.8179	27.2658	13.9795	7.1731	3.54999	1.42157	0.429443
56.18	550.25	336.021	201.484	113.735	61.6292	31.6492	16.7681	56.18	55.9008	27.2924	13.999	7.18091	3.54218	1.41925	0.44043
56.28	550.543	336.256	201.656	113.846	61.7018	31.6859	16.7877	56.28	55.9734	27.3299	14.0186	7.18323	3.55157	1.41534	0.43103
56.38	550.835	336.506	201.804	113.914	61.751	31.714	16.7994	56.38	56.0281	27.3494	14.0264	7.177	3.54144	1.40594	0.418579
56.48	551.113	336.734	201.943	114.021	61.7855	31.7289	16.8049	56.48	56.0984	27.3768	14.0553	7.19812	3.55157	1.42084	0.426392
56.58	551.422	336.943	202.076	114.101	61.8581	31.7625	16.8267	56.58	56.1313	27.4276	14.0677	7.21057	3.55939	1.43488	0.428711
56.68	551.733	337.156	202.215	114.182	61.9089	31.7898	16.8322	56.68	56.2023	27.4494	14.0709	7.20825	3.55939	1.43646	0.44043
56.78	552.025	337.373	202.383	114.263	61.9597	31.8406	16.8502	56.78	56.2453	27.4744	14.0771	7.20984	3.55939	1.42316	0.428711
56.88	552.344	337.572	202.543	114.375	61.9987	31.8796	16.8603	56.88	56.2993	27.5073	14.0873	7.21997	3.57111	1.42548	0.436523
56.98	552.635	337.777	202.689	114.472	62.0378	31.9109	16.8775	56.98	56.3648	27.5549	14.1029	7.2262	3.56793	1.42157	0.434937
57.08	552.953	337.985	202.836	114.574	62.1003	31.9327	16.897	57.08	56.4399	27.5877	14.124	7.24731	3.58832	1.41693	0.427124
57.18	553.287	338.197	202.988	114.675	62.1511	31.95	16.9221	57.18	56.5281	27.6479	14.1451	7.25903	3.59845	1.42316	0.434204
57.28	553.567	338.385	203.108	114.732	62.1862	31.9539	16.9017	57.28	56.5805	27.6799	14.167	7.27075	3.59845	1.43487	0.442017
57.38	553.801	338.599	203.244	114.832	62.2214	31.9695	16.9166	57.38	56.6141	27.7049	14.1608	7.25281	3.59222	1.43097	0.428711
57.48	554.092	338.833	203.392	114.95	62.3011	32.0179	16.9315	57.48	56.6672	27.7377	14.1592	7.25903	3.59064	1.42157	0.436523
57.58	554.366	339.064	203.554	115.035	62.3409	32.0515	16.9517	57.58	56.7195	27.7674	14.1787	7.26917	3.59064	1.42474	0.436523
57.68	554.635	339.271	203.703	115.132	62.3893	32.0593	16.9501	57.68	56.7961	27.8065	14.1771	7.27856	3.59845	1.41376	0.448242
57.78	554.91	339.482	203.844	115.23	62.4385	32.0906	16.9673	57.78	56.8875	27.8267	14.1927	7.28479	3.59686	1.42157	0.446655
57.88	555.186	339.693	203.976	115.304	62.5104	32.1218	16.9713	57.88	56.9562	27.8651	14.2061	7.29187	3.60077	1.42474	0.438843
57.98	555.447	339.906	204.094	115.385	62.5511	32.1531	16.9791	57.98	57.0414	27.9096	14.2076	7.2887	3.60394	1.42316	0.448242
58.08	555.737	340.121	204.215	115.466	62.6198	32.1726	16.9892	58.08	57.1063	27.9487	14.2272	7.31921	3.61176	1.43487	0.457642
58.18	556.041	340.353	204.365	115.544	62.6995	32.2133	17.008	58.18	57.1609	27.9783	14.2373	7.31763	3.61017	1.43097	0.442017
58.28	556.318	340.572	204.484	115.623	62.7237	32.2312	17.0181	58.28	57.2156	28.0268	14.2568	7.33252	3.61017	1.45209	0.448242
58.38	556.596	340.803	204.658	115.734	62.7995	32.2452	17.0416	58.38	57.2993	28.0588	14.2686	7.34106	3.61017	1.46222	0.44043
58.48	556.88	341.02	204.793	115.799	62.8581	32.2507	17.0377	58.48	57.3765	28.1135	14.2826	7.35901	3.62811	1.47394	0.446655
58.58	557.16	341.24	204.933	115.871	62.9206	32.2609	17.0572	58.58	57.4203	28.1385	14.2787	7.36292	3.6297	1.45673	0.448242
58.68	557.443	341.439	205.062	115.972	62.9714	32.2992	17.0689	58.68	57.4797	28.1776	14.2959	7.37231	3.6297	1.46613	0.438843
58.78	557.731	341.644	205.197	116.044	62.9815	32.3116	17.0884	58.78	57.493	28.1994	14.3014	7.37073	3.63519	1.45673	0.436523
58.88	558.003	341.873	205.344	116.132	63.0261	32.3289	17.108	58.88	57.5281	28.226	14.3053	7.37939	3.63129	1.45367	0.427979
58.98	558.289	342.084	205.496	116.253	63.0768	32.3539	17.1275	58.98	57.5688	28.2416	14.3271	7.39185	3.63361	1.47394	0.44043
59.08	558.572	342.313	205.647	116.363	63.1331	32.3702	17.1392	59.08	57.6343	28.2736	14.3451	7.39648	3.64764	1.48016	0.446655
59.18	558.842	342.521	205.822	116.432	63.169	32.3875	17.1666	59.18	57.6609	28.3065	14.3568	7.40125	3.66095	1.48407	0.456055
59.28	559.115	342.713	205.959	116.511	63.2097	32.4031	17.1884	59.28	57.6899	28.3361	14.3834	7.39807	3.65155	1.47552	0.446655
59.38	559.414	342.906	206.105	116.593	63.2604	32.4242	17.1916	59.38	57.7375	28.3651	14.3959	7.40747	3.66876	1.48175	0.444336
59.48	559.706	343.098	206.246	116.693	63.3096	32.4327	17.2095	59.48	57.7891	28.3995	14.4225	7.42859	3.68988	1.49347	0.453735
59.58	559.989	343.295	206.394	116.792	63.3581	32.4617	17.2314	59.58	57.8273	28.408	14.4264	7.41138	3.67889	1.48956	0.444336
59.68	560.264	343.476	206.545	116.902	63.3893	32.4929	17.258	59.68	57.8859	28.4377	14.4623	7.41919	3.67657	1.48334	0.449829
59.78	560.576	343.697	206.695	116.993	63.4222	32.5203	17.272	59.78	57.9594	28.4666	14.4694	7.40979	3.68048	1.48566	0.44043
59.88	560.862	343.912	206.845	117.121	63.4597	32.5593	17.2877	59.88	58.0383	28.4979	14.4873	7.41919	3.68207	1.47626	0.44043
59.98	561.174	344.106	206.972	117.191	63.5206	32.5695	17.2978	59.98	58.1063	28.5486	14.5052	7.427	3.68671	1.48566	0.446655
60.08	561.452	344.303	207.105	117.273	63.5628	32.5789	17.3166	60.08	58.1555	28.5549	14.5146	7.427	3.68829	1.48175	0.427124
60.18	561.746	344.494	207.226	117.333	63.6214	32.6016	17.3306	60.18	58.1883	28.5838	14.5342	7.43481	3.68829	1.48175	0.432617
60.28	562.028	344.703	207.371	117.406	63.644	32.6359	17.3408	60.28	58.2696	28.6182	14.5553	7.43872	3.69769	1.48334	0.434204
60.38	562.309	344.892	207.522	117.492	63.6706	32.6726	17.358	60.38	58.3391	28.6502	14.5771	7.43872	3.70001	1.48566	0.424805
60.48	562.596	345.111	207.669	117.601	63.7097	32.6945	17.3697	60.48	58.4109	28.6776	14.5873	7.44031	3.69061	1.49347	0.424805
60.58	562.886	345.332	207.837	117.673	63.7698	32.7406	17.3986	60.58	58.4774	28.7088	14.6256	7.46765	3.70551	1.50287	0.439697
60.68	563.178	345.533	207.979	117.759	63.8167	32.782	17.4205	60.68	58.5336	28.7401	14.6475	7.45276	3.71173	1.50909	0.432617
60.78	563.44	345.76	208.108	117.807	63.8354	32.8038	17.4228	60.78	58.607	28.7853	14.6654	7.4762	3.72345	1.50592	0.438843
60.88	563.684	345.943	208.242	117.851	63.8581	32.8289	17.4166	60.88	58.6508	28.8088	14.6748	7.47156	3.71173	1.49347	0.428711
60.98	563.983	346.154	208.383	117.921	63.9167	32.8679	17.4283	60.98	58.6906	28.8377	14.6982	7.46448	3.70233	1.48566	0.428711
61.08	564.246	346.344	208.535	118.011	63.987	32.9008	17.4416	61.08	58.7375	28.8651	14.6943	7.45825	3.68829	1.47394	0.416992
61.18	564.537	346.545	208.676	118.093	64.0433	32.9343	17.4517	61.18	58.7993	28.8963	14.7256	7.47156	3.70001	1.48175	0.416992
61.28	564.807	346.738	208.824	118.166	64.1042	32.9539	17.4619	61.28	58.8992	28.9503	14.76	7.49109	3.72113	1.51459	0.43811
61.38	565.097	346.986	208.968	118.263	64.1511	32.9945	17.4885	61.38	58.9633	28.9705	14.7803	7.49573	3.72504	1.51691	0.44043
61.48	565.346	347.174	209.078	118.332	64.1823	33.0125	17.4908	61.48	59.0148	28.9947	14.7865	7.49573	3.71796	1.53095	0.437256
61.58	565.61	347.392	209.226	118.414	64.2409	33.0437	17.4986	61.58	59.0789	29.0565	14.8311	7.51135	3.74298	1.53485	0.448242
61.68	565.874	347.617	209.359	118.503	64.2995	33.0828	17.5103	61.68	59.1398	29.0776	14.8373	7.51685	3.72186	1.52081	0.436523
61.78	566.15	347.809	209.48	118.574	64.3542	33.0968	17.522	61.78	59.2094	29.119	14.8545	7.51685	3.72736	1.52081	0.448242
61.88	566.428	348.024	209.637	118.656	64.3901	33.1398	17.5478	61.88	59.2492	29.1463	14.8857	7.53015	3.73907	1.53253	0.448242
61.98	566.686	348.244	209.775	118.753	64.4222	33.1609	17.5611	61.98	59.2977	29.1564	14.8936	7.52857	3.72113	1.51459	0.436523
62.08	566.957	348.446	209.906	118.824	64.4808	33.1719	17.5783	62.08	59.3758	29.1948	14.9131	7.54578	3.72894	1.53021	0.445923
62.18	567.237	348.658	210.054	118.914	64.53	33.2156	17.6002	62.18	59.4399	29.2299	14.9326	7.56604	3.74298	1.52313	0.456055
62.28	567.508	348.848	210.207	119.003	64.5635	33.2429	17.608	62.28	59.4914	29.2596	14.9381	7.56763	3.73517	1.513	0.442017
62.38	567.757	349.057	210.336	119.093	64.5823	33.2742	17.6197	62.38	59.5219	29.2908	14.96	7.57312	3.73358	1.50677	0.44043
62.48	568.004	349.254	210.449	119.156	64.5909	33.2726	17.6181	62.48	59.5812	29.3104	14.9795	7.57935	3.74298	1.50519	0.442749
62.58	568.292	349.471	210.594	119.261	64.6299	33.3015	17.6353	62.58	59.6508	29.3494	14.999	7.59106	3.75079	1.51691	0.448242
62.68	568.553	349.679	210.746	119.372	64.6878	33.3187	17.6564	62.68	59.7297	29.3713	15.0068	7.61059	3.75079	1.52472	0.448242
62.78	568.857	349.885	210.894	119.464	64.7487	33.3523	17.6721	62.78	59.7797	29.3885	15.0264	7.6106	3.75079	1.5036	0.436523
62.88	569.13	350.09	211.041	119.592	64.819	33.3898	17.6884	62.88	59.8297	29.4002	15.0271	7.60742	3.76874	1.51141	0.434937
62.98	569.393	350.3	211.171	119.7	64.8792	33.4281	17.7072	62.98	59.9094	29.4393	15.0459	7.60669	3.76093	1.513	0.427124
63.08	569.694	350.514	211.295	119.812	64.9229	33.4617	17.7353	63.08	59.9789	29.4611	15.0654	7.61841	3.75861	1.513	0.436523
63.18	569.953	350.715	211.433	119.904	64.9792	33.4929	17.7564	63.18	60.0219	29.4861	15.1061	7.63562	3.76959	1.52399	0.439697
63.28	570.209	350.906	211.578	119.992	65.0417	33.5125	17.7603	63.28	60.0695	29.5112	15.1045	7.63794	3.77032	1.5036	0.428711
63.38	570.475	351.127	211.697	120.085	65.0925	33.532	17.7916	63.38	60.132	29.5549	15.124	7.64966	3.77655	1.51923	0.434937
63.48	570.768	351.346	211.847	120.195	65.1722	33.5648	17.8143	63.48	60.2078	29.5955	15.1436	7.65747	3.78986	1.51459	0.436523
63.58	571.032	351.551	212	120.31	65.2276	33.5929	17.8408	63.58	60.2742	29.6151	15.1631	7.66919	3.78827	1.52472	0.444336
63.68	571.314	351.738	212.144	120.384	65.2659	33.6046	17.8502	63.68	60.3391	29.6369	15.1787	7.66919	3.77814	1.51691	0.438843
63.78	571.602	351.924	212.261	120.453	65.3018	33.6101	17.858	63.78	60.3985	29.6752	15.1959	7.69031	3.78131	1.53412	0.445923
63.88	571.854	352.114	212.383	120.523	65.3503	33.6414	17.872	63.88	60.4422	29.7026	15.2295	7.71216	3.79376	1.53644	0.448242
63.98	572.125	352.31	212.531	120.613	65.3893	33.6687	17.8892	63.98	60.4992	29.7401	15.2396	7.71057	3.79376	1.54816	0.448242
64.08	572.406	352.517	212.681	120.712	65.4495	33.6976	17.9182	64.08	60.561	29.7791	15.2646	7.72778	3.81561	1.55597	0.456055
64.18	572.653	352.697	212.828	120.785	65.4831	33.7234	17.9205	64.18	60.618	29.8182	15.2858	7.7489	3.84613	1.56537	0.459229
64.28	572.909	352.889	212.982	120.867	65.5049	33.7546	17.9439	64.28	60.6883	29.8635	15.3076	7.75903	3.85468	1.57391	0.473999
64.38	573.188	353.047	213.097	120.945	65.5237	33.7937	17.9572	64.38	60.7375	29.8963	15.3177	7.77856	3.86176	1.5755	0.475586
64.48	573.467	353.254	213.227	121.053	65.5792	33.839	17.9697	64.48	60.7961	29.9471	15.335	7.79028	3.86017	1.5661	0.466187
64.58	573.732	353.439	213.349	121.118	65.6136	33.8656	17.9767	64.58	60.8383	29.9799	15.3545	7.7981	3.86639	1.56378	0.484985
64.68	574.026	353.628	213.476	121.178	65.6339	33.8773	17.9853	64.68	60.8953	30.0252	15.3951	7.81921	3.87897	1.58099	0.487305
64.78	574.315	353.832	213.605	121.291	65.6768	33.9132	17.997	64.78	60.9399	30.0502	15.417	7.82935	3.89142	1.59503	0.487305
64.88	574.573	354.033	213.758	121.351	65.7214	33.9343	18.022	64.88	60.9875	30.0783	15.4303	7.83167	3.90314	1.59503	0.499023
64.98	574.856	354.236	213.906	121.446	65.7737	33.9796	18.0416	64.98	61.0555	30.1362	15.4388	7.84106	3.90155	1.60516	0.492798
65.08	575.106	354.435	214.026	121.503	65.8229	33.9945	18.0494	65.08	61.1102	30.158	15.4655	7.84888	3.89923	1.60284	0.491211
65.18	575.396	354.654	214.164	121.574	65.8737	34.0242	18.0517	65.18	61.1766	30.1799	15.4779	7.8606	3.91095	1.61066	0.489624
65.28	575.667	354.853	214.285	121.664	65.9034	34.0554	18.0689	65.28	61.2234	30.201	15.4818	7.8606	3.90472	1.60834	0.479492
65.38	575.947	355.076	214.415	121.743	65.9612	34.0844	18.0978	65.38	61.3078	30.2361	15.5068	7.88013	3.91095	1.62628	0.481079
65.48	576.184	355.275	214.547	121.835	66.0026	34.114	18.1135	65.48	61.3813	30.258	15.5084	7.8739	3.91095	1.62628	0.470093
65.58	576.41	355.486	214.687	121.896	66.0612	34.1335	18.1314	65.58	61.4484	30.2932	15.5326	7.88635	3.91949	1.64032	0.483398
65.68	576.628	355.674	214.836	121.972	66.1315	34.157	18.1431	65.68	61.5266	30.3221	15.5443	7.89026	3.92657	1.63251	0.489624
65.78	576.92	355.859	214.966	122.035	66.1956	34.1843	18.1533	65.78	61.5883	30.3393	15.567	7.89966	3.93829	1.64191	0.487305
65.88	577.186	356.045	215.097	122.093	66.2237	34.1843	18.1588	65.88	61.6476	30.3651	15.5771	7.90747	3.93207	1.64191	0.495117
65.98	577.522	356.25	215.215	122.189	66.2784	34.2218	18.1783	65.98	61.7	30.3963	15.5873	7.927	3.93048	1.64349	0.485718
66.08	577.817	356.463	215.332	122.275	66.3096	34.2507	18.19	66.08	61.7664	30.4276	15.6045	7.927	3.9422	1.64191	0.483398
66.18	578.02	356.664	215.474	122.392	66.387	34.282	18.2173	66.18	61.8094	30.4377	15.6061	7.92932	3.95001	1.64191	0.477173
66.28	578.209	356.836	215.617	122.476	66.4144	34.3132	18.2213	66.28	61.8735	30.4604	15.624	7.94971	3.95782	1.638	0.481079
66.38	578.417	357.033	215.777	122.558	66.4831	34.3445	18.2525	66.38	61.9211	30.4901	15.6396	7.96216	3.95392	1.64581	0.479492
66.48	578.614	357.239	215.92	122.633	66.5362	34.3781	18.2486	66.48	61.95	30.5112	15.6412	7.94885	3.95001	1.64191	0.467773
66.58	578.871	357.457	216.074	122.722	66.5909	34.4109	18.2681	66.58	62.0102	30.5291	15.6592	7.96765	3.95233	1.6474	0.458374
66.68	579.174	357.674	216.216	122.82	66.6472	34.4382	18.2783	66.68	62.0602	30.5604	15.6693	7.98169	3.94379	1.65363	0.449829
66.78	579.445	357.873	216.345	122.931	66.7011	34.4789	18.3088	66.78	62.1086	30.5845	15.6927	7.98633	3.94843	1.65985	0.454468
66.88	579.745	358.092	216.498	123.042	66.7604	34.5031	18.3189	66.88	62.1586	30.6033	15.6967	7.995	3.95782	1.66376	0.458374
66.98	580.024	358.283	216.625	123.152	66.7901	34.5203	18.3384	66.98	62.218	30.6479	15.7139	8.00745	3.96014	1.66144	0.456055
67.08	580.296	358.482	216.765	123.271	66.8386	34.5515	18.3408	67.08	62.2781	30.6658	15.7272	8.01685	3.9516	1.66376	0.449829
67.18	580.576	358.675	216.904	123.375	66.8698	34.5648	18.3517	67.18	62.3188	30.7088	15.7451	8.02466	3.95782	1.66302	0.448242
67.28	580.852	358.891	217.043	123.455	66.9284	34.5773	18.3697	67.28	62.3664	30.7479	15.767	8.03015	3.96014	1.67316	0.456055
67.38	581.116	359.078	217.165	123.54	66.9847	34.6039	18.372	67.38	62.4109	30.758	15.7701	8.02857	3.94379	1.66376	0.438843
67.48	581.369	359.274	217.277	123.646	67.0128	34.6257	18.3814	67.48	62.4484	30.8002	15.7881	8.04028	3.94452	1.65521	0.436523
67.58	581.635	359.468	217.437	123.742	67.0495	34.6609	18.3908	67.58	62.5008	30.8416	15.7982	8.03088	3.94061	1.65363	0.448242
67.68	581.908	359.646	217.566	123.804	67.0807	34.6726	18.4009	67.68	62.5555	30.8885	15.817	8.04187	3.94611	1.67316	0.446655
67.78	582.169	359.819	217.688	123.896	67.1143	34.6866	18.3939	67.78	62.6196	30.9158	15.8444	8.0575	3.961	1.68256	0.453735
67.88	582.404	360.002	217.812	123.982	67.1472	34.6906	18.397	67.88	62.6672	30.9588	15.849	8.06995	3.96954	1.68329	0.467773
67.98	582.684	360.203	217.962	124.062	67.2073	34.7227	18.426	67.98	62.7117	30.9901	15.8701	8.07153	3.95233	1.67316	0.459961
68.08	582.956	360.406	218.105	124.125	67.2604	34.7546	18.44	68.08	62.7625	31.0291	15.8802	8.07312	3.94379	1.67865	0.453735
68.18	583.225	360.611	218.247	124.191	67.3112	34.782	18.4533	68.18	62.8227	31.0604	15.8795	8.08325	3.95392	1.67706	0.452148
68.28	583.452	360.785	218.386	124.271	67.3581	34.8015	18.4595	68.28	62.882	31.0994	15.8998	8.08557	3.94452	1.67706	0.452148
68.38	583.725	360.982	218.504	124.334	67.4167	34.8234	18.4713	68.38	62.9321	31.1096	15.899	8.07153	3.93829	1.66766	0.44043
68.48	584.012	361.172	218.644	124.41	67.4597	34.8484	18.4908	68.48	62.9703	31.1401	15.9092	8.07935	3.95001	1.66534	0.44043
68.58	584.284	361.373	218.768	124.464	67.4847	34.8835	18.5087	68.58	63.0203	31.158	15.9271	8.08167	3.95001	1.66693	0.448242
68.68	584.532	361.564	218.894	124.542	67.5339	34.9109	18.5298	68.68	63.0711	31.1799	15.9365	8.08716	3.9516	1.66534	0.438843
68.78	584.813	361.738	219.029	124.644	67.5831	34.9359	18.5353	68.78	63.1235	31.2143	15.9482	8.09106	3.94452	1.65985	0.428711
68.88	585.064	361.924	219.127	124.685	67.6487	34.9421	18.5298	68.88	63.157	31.2518	15.9678	8.09265	3.95392	1.65753	0.428711
68.98	585.335	362.154	219.285	124.775	67.7136	34.964	18.5611	68.98	63.2023	31.2814	15.9873	8.10278	3.96173	1.66534	0.428711
69.08	585.578	362.356	219.416	124.853	67.7549	34.9718	18.5634	69.08	63.2726	31.2924	15.999	8.09338	3.95551	1.65594	0.422485
69.18	585.835	362.535	219.548	124.941	67.8112	35.0007	18.5689	69.18	63.3422	31.3127	16.0303	8.09888	3.95624	1.65362	0.432617
69.28	586.061	362.709	219.644	125.011	67.8409	35.0085	18.5689	69.28	63.3804	31.34	16.0225	8.1012	3.93512	1.64972	0.413818
69.38	586.342	362.914	219.744	125.092	67.8987	35.0398	18.5884	69.38	63.4188	31.351	16.0287	8.09265	3.92035	1.6247	0.397461
69.48	586.604	363.103	219.894	125.171	67.9518	35.0515	18.5908	69.48	63.4789	31.3885	16.0459	8.09888	3.91876	1.62238	0.399048
69.58	586.857	363.297	220.026	125.242	68.0026	35.0828	18.608	69.58	63.5383	31.3963	16.0514	8.10669	3.91876	1.62006	0.395142
69.68	587.09	363.482	220.152	125.32	68.0925	35.0929	18.6197	69.68	63.5922	31.4276	16.0693	8.1106	3.91095	1.61456	0.380249
69.78	587.335	363.687	220.286	125.39	68.1315	35.1101	18.6275	69.78	63.6141	31.4494	16.0967	8.1239	3.90472	1.61456	0.37793
69.88	587.573	363.885	220.414	125.466	68.2136	35.1429	18.6392	69.88	63.6789	31.4861	16.1022	8.12073	3.91095	1.60834	0.389648
69.98	587.836	364.064	220.564	125.564	68.2698	35.1703	18.6682	69.98	63.7469	31.4995	16.1084	8.11841	3.89923	1.59503	0.371704
70.08	588.104	364.256	220.697	125.656	68.3057	35.2039	18.69	70.08	63.7899	31.5369	16.1279	8.13013	3.91718	1.58563	0.370117
70.18	588.365	364.426	220.836	125.724	68.3714	35.2312	18.6955	70.18	63.8422	31.5666	16.1396	8.13171	3.93048	1.58331	0.370117
70.28	588.625	364.597	220.97	125.824	68.4128	35.2531	18.7134	70.28	63.8633	31.5721	16.1302	8.12463	3.93048	1.5661	0.343506
70.38	588.905	364.766	221.117	125.914	68.4636	35.2758	18.7134	70.38	63.9102	31.6088	16.1686	8.15124	3.93988	1.57477	0.356079
70.48	589.175	364.964	221.286	126.013	68.5433	35.3226	18.733	70.48	63.9601	31.6619	16.1787	8.16138	3.95392	1.5661	0.358398
70.58	589.448	365.14	221.41	126.118	68.5847	35.3445	18.7447	70.58	64.0102	31.6916	16.2021	8.1637	3.96173	1.5755	0.370117
70.68	589.715	365.313	221.545	126.221	68.6182	35.3608	18.7587	70.68	64.0578	31.7166	16.21	8.16919	3.95001	1.56378	0.358398
70.78	589.975	365.496	221.666	126.343	68.6628	35.3796	18.7681	70.78	64.1063	31.7479	16.224	8.19495	3.96796	1.57159	0.355225
70.88	590.253	365.674	221.804	126.453	68.6901	35.4047	18.7798	70.88	64.1672	31.7658	16.2279	8.19653	3.96954	1.58331	0.354492
70.98	590.525	365.867	221.922	126.542	68.7409	35.4226	18.7783	70.98	64.2016	31.7775	16.2256	8.19104	3.96954	1.5755	0.34668
71.08	590.766	366.043	222.048	126.652	68.7917	35.4406	18.7955	71.08	64.2415	31.8174	16.2467	8.21765	3.99066	1.58722	0.357666
71.18	591.014	366.215	222.164	126.742	68.8229	35.4617	18.8072	71.18	64.311	31.8611	16.2568	8.22156	3.99298	1.58722	0.358398
71.28	591.271	366.388	222.29	126.825	68.8636	35.4828	18.8127	71.28	64.3703	31.9002	16.2803	8.23169	4.00079	1.58563	0.358398
71.38	591.534	366.574	222.407	126.885	68.9112	35.5109	18.829	71.38	64.4266	31.9299	16.2998	8.23169	4.00079	1.58331	0.360718
71.48	591.758	366.746	222.527	126.984	68.9636	35.5437	18.8439	71.48	64.4852	31.9611	16.3021	8.23792	4.00702	1.5716	0.352905
71.58	592.016	366.917	222.636	127.057	69.0026	35.571	18.8502	71.58	64.5649	31.9971	16.3326	8.24731	4.01801	1.58099	0.363892
71.68	592.239	367.096	222.777	127.105	69.0651	35.6023	18.8697	71.68	64.6281	32.0275	16.3467	8.27625	4.03204	1.57391	0.37793
71.78	592.483	367.264	222.876	127.152	69.0925	35.6234	18.8697	71.78	64.6609	32.0565	16.3451	8.27856	4.03204	1.57709	0.37793
71.88	592.761	367.439	223.021	127.218	69.0964	35.6273	18.8752	71.88	64.718	32.0815	16.3545	8.2887	4.04608	1.5755	0.385742
71.98	593.026	367.615	223.151	127.275	69.1722	35.6554	18.8931	71.98	64.7836	32.1072	16.3639	8.29578	4.05707	1.57318	0.396729
72.08	593.321	367.808	223.297	127.355	69.2136	35.6843	18.9009	72.08	64.8305	32.1323	16.3779	8.2981	4.05939	1.55829	0.389648
72.18	593.565	367.977	223.437	127.414	69.2628	35.7117	18.9127	72.18	64.8953	32.1525	16.3857	8.30359	4.05939	1.56378	0.389648
72.28	593.852	368.166	223.566	127.464	69.3011	35.7351	18.9111	72.28	64.9797	32.1854	16.4053	8.32153	4.0766	1.58331	0.40918
72.38	594.107	368.353	223.697	127.545	69.3425	35.7742	18.9205	72.38	65.0281	32.2056	16.4232	8.32776	4.08905	1.58954	0.415405
72.48	594.397	368.564	223.818	127.626	69.3932	35.7937	18.94	72.48	65.0891	32.2299	16.4537	8.32935	4.09064	1.5849	0.416992
72.58	594.689	368.775	223.957	127.707	69.4323	35.825	18.9455	72.58	65.1586	32.2674	16.4678	8.34888	4.09845	1.58331	0.428711
72.68	594.926	368.968	224.109	127.775	69.4636	35.8351	18.9634	72.68	65.1969	32.2674	16.4639	8.33948	4.09845	1.57391	0.416992
72.78	595.167	369.166	224.219	127.875	69.5128	35.8523	18.9713	72.78	65.2664	32.2869	16.4678	8.33716	4.09845	1.56378	0.39978
72.88	595.428	369.36	224.367	127.953	69.5823	35.8718	18.983	72.88	65.35	32.3088	16.4873	8.34888	4.11017	1.56378	0.397461
72.98	595.678	369.557	224.479	128.017	69.6143	35.8914	19.0025	72.98	65.4094	32.3393	16.4951	8.34888	4.11017	1.57159	0.391235
73.08	595.926	369.775	224.605	128.097	69.6511	35.9226	19.0338	73.08	65.4711	32.369	16.5186	8.36841	4.12189	1.58331	0.395874
73.18	596.18	369.974	224.734	128.175	69.7018	35.9421	19.0322	73.18	65.5477	32.3885	16.524	8.36609	4.11957	1.58099	0.388916
73.28	596.446	370.166	224.861	128.256	69.7526	35.9734	19.0416	73.28	65.6118	32.4158	16.5459	8.38013	4.1297	1.58563	0.389648
73.38	596.692	370.377	224.988	128.375	69.8229	36.0046	19.0728	73.38	65.6516	32.4393	16.5576	8.38013	4.12189	1.57709	0.381836
73.48	596.948	370.557	225.109	128.445	69.8542	36.032	19.0861	73.48	65.7133	32.4526	16.5693	8.39185	4.12189	1.5755	0.389648
73.58	597.203	370.727	225.199	128.542	69.8815	36.0515	19.0845	73.58	65.7672	32.483	16.5951	8.39185	4.12811	1.59344	0.398193
73.68	597.459	370.935	225.318	128.605	69.9206	36.0765	19.0923	73.68	65.8156	32.4877	16.5967	8.38013	4.1297	1.59113	0.385742
73.78	597.717	371.117	225.457	128.683	69.9831	36.0945	19.1119	73.78	65.8578	32.508	16.6162	8.39417	4.1391	1.60284	0.385742
73.88	597.965	371.338	225.578	128.753	70.0339	36.1335	19.1236	73.88	65.9243	32.5557	16.6451	8.39892	4.15863	1.60284	0.395142
73.98	598.217	371.506	225.738	128.843	70.0612	36.1531	19.1337	73.98	65.9891	32.5705	16.6459	8.41138	4.16095	1.60284	0.40918
74.08	598.465	371.678	225.849	128.914	70.1026	36.1749	19.1431	74.08	66.0562	32.6017	16.6732	8.4176	4.16718	1.60907	0.403687
74.18	598.717	371.838	225.98	128.985	70.1393	36.2039	19.1447	74.18	66.1196	32.6346	16.6881	8.427	4.18048	1.61847	0.405273
74.28	599.003	372.034	226.106	129.072	70.1901	36.2296	19.1689	74.28	66.157	32.6752	16.7037	8.44812	4.19769	1.62164	0.414673
74.38	599.248	372.213	226.226	129.142	70.2214	36.2445	19.1705	74.38	66.1961	32.6971	16.7178	8.45044	4.21173	1.62238	0.416992
74.48	599.495	372.417	226.375	129.222	70.2722	36.2625	19.1728	74.48	66.2383	32.7315	16.7256	8.47156	4.22113	1.64349	0.43811
74.58	599.754	372.625	226.513	129.302	70.3206	36.3109	19.1877	74.58	66.3078	32.7463	16.7435	8.48791	4.24762	1.64264	0.446655
74.68	600.006	372.795	226.636	129.384	70.362	36.3445	19.2095	74.68	66.3703	32.758	16.7646	8.49182	4.25861	1.65362	0.448242
74.78	600.239	372.969	226.752	129.471	70.3956	36.3491	19.2064	74.78	66.4211	32.7791	16.7701	8.48169	4.25079	1.65363	0.44043
74.88	600.489	373.141	226.873	129.541	70.4479	36.3679	19.2252	74.88	66.4883	32.8198	16.7975	8.4989	4.27191	1.66302	0.449829
74.98	600.756	373.361	226.992	129.621	70.5206	36.3992	19.2502	74.98	66.5484	32.8463	16.8177	8.51916	4.28827	1.66534	0.446655
75.08	601.004	373.572	227.121	129.691	70.569	36.4242	19.2665	75.08	66.6	32.8588	16.8177	8.50903	4.27191	1.65363	0.436523
75.18	601.262	373.769	227.259	129.778	70.5995	36.4515	19.2674	75.18	66.6594	32.8885	16.8467	8.52075	4.28436	1.67706	0.448242
75.28	601.5	373.951	227.396	129.882	70.6511	36.4718	19.2877	75.28	66.725	32.9291	16.8678	8.53796	4.30084	1.69428	0.46936
75.38	601.728	374.136	227.541	129.964	70.694	36.4929	19.2916	75.38	66.7719	32.9533	16.8717	8.54578	4.31329	1.69891	0.47168
75.48	602.016	374.346	227.669	130.054	70.7432	36.532	19.3033	75.48	66.843	32.9705	16.8896	8.55042	4.29608	1.69659	0.479492
75.58	602.264	374.506	227.804	130.121	70.7682	36.5453	19.3017	75.58	66.9133	32.9846	16.8943	8.55432	4.29608	1.6911	0.473999
75.68	602.504	374.668	227.949	130.195	70.8229	36.5632	19.2994	75.68	66.9711	33.0073	16.9248	8.56763	4.30939	1.68646	0.484985
75.78	602.763	374.871	228.104	130.279	70.8682	36.6007	19.3251	75.78	67.0258	33.0659	16.9537	8.59033	4.3266	1.70209	0.487305
75.88	603.045	375.072	228.254	130.363	70.9089	36.6124	19.3384	75.88	67.0695	33.0955	16.9639	8.57935	4.3078	1.70441	0.487305
75.98	603.295	375.228	228.396	130.443	70.9355	36.6234	19.34	75.98	67.1164	33.1268	16.9834	8.57935	4.3172	1.69501	0.487305
76.08	603.553	375.416	228.554	130.542	70.9714	36.6531	19.3502	76.08	67.1664	33.158	17.0068	8.59888	4.31097	1.70209	0.487305
76.18	603.801	375.604	228.661	130.639	71.0362	36.6866	19.3697	76.18	67.2274	33.1893	17.0084	8.6106	4.32111	1.71454	0.487305
76.28	604.057	375.777	228.776	130.696	71.0667	36.6937	19.3635	76.28	67.3117	33.2134	17.0326	8.61523	4.32733	1.71844	0.501343
76.38	604.319	375.981	228.903	130.753	71.101	36.7179	19.3743	76.38	67.3875	33.2518	17.0459	8.63794	4.33673	1.73175	0.50293
76.48	604.585	376.185	229.043	130.855	71.1393	36.7507	19.4025	76.48	67.4477	33.2846	17.0576	8.64734	4.33832	1.73334	0.504517
76.58	604.801	376.364	229.164	130.921	71.1901	36.7585	19.4009	76.58	67.4875	33.326	17.0654	8.66138	4.35236	1.73566	0.506836
76.68	605.045	376.56	229.301	131.003	71.2175	36.7804	19.4283	76.68	67.5313	33.3604	17.1061	8.67859	4.36017	1.75287	0.516235
76.78	605.293	376.769	229.443	131.103	71.2659	36.807	19.44	76.78	67.5875	33.4064	17.1169	8.68945	4.37811	1.75201	0.516968
76.88	605.563	376.937	229.568	131.183	71.319	36.8344	19.4478	76.88	67.657	33.4588	17.124	8.6825	4.3797	1.763	0.518555
76.98	605.793	377.096	229.699	131.252	71.3542	36.8445	19.4595	76.98	67.6899	33.4767	17.1256	8.677	4.37579	1.74506	0.506836
77.08	606.045	377.295	229.855	131.332	71.4026	36.882	19.4908	77.08	67.7492	33.5174	17.1475	8.69104	4.38129	1.763	0.520142
77.18	606.296	377.486	230.027	131.396	71.444	36.9047	19.4986	77.18	67.8094	33.5471	17.1576	8.68249	4.3797	1.77472	0.52478
77.28	606.555	377.666	230.168	131.464	71.5026	36.9343	19.5103	77.28	67.8383	33.558	17.1506	8.67078	4.37347	1.75677	0.494385
77.38	606.802	377.85	230.272	131.56	71.558	36.9601	19.5361	77.38	67.8586	33.5877	17.167	8.68091	4.37189	1.75519	0.499023
77.48	607.037	378.014	230.377	131.636	71.6003	36.9734	19.5377	77.48	67.9055	33.6135	17.1771	8.67932	4.37811	1.76141	0.488037
77.58	607.284	378.195	230.511	131.703	71.6589	37.0203	19.5689	77.58	67.9852	33.6463	17.1888	8.68323	4.39142	1.763	0.487305
77.68	607.533	378.361	230.63	131.773	71.7097	37.0499	19.5884	77.68	68.0649	33.6948	17.2155	8.69812	4.39142	1.77472	0.498291
77.78	607.766	378.506	230.738	131.857	71.762	37.0609	19.5955	77.78	68.143	33.7283	17.2373	8.70044	4.39142	1.77472	0.501343
77.88	608.024	378.693	230.85	131.932	71.8174	37.1023	19.6126	77.88	68.2	33.7416	17.2311	8.70203	4.38519	1.75678	0.487305
77.98	608.219	378.869	230.958	132.017	71.8441	37.1078	19.6213	77.98	68.2492	33.7791	17.2396	8.70044	4.38361	1.763	0.487305
78.08	608.485	379.076	231.078	132.105	71.9128	37.1163	19.6314	78.08	68.2993	33.8065	17.2568	8.70276	4.37421	1.763	0.487305
78.18	608.725	379.253	231.193	132.182	71.9581	37.1398	19.6572	78.18	68.3406	33.8299	17.2686	8.70044	4.37189	1.76691	0.479492
78.28	608.973	379.425	231.324	132.265	72.0222	37.1609	19.6783	78.28	68.3882	33.8752	17.2849	8.71838	4.37811	1.76373	0.476318
78.38	609.214	379.603	231.465	132.346	72.0706	37.1827	19.69	78.38	68.4516	33.908	17.3037	8.71838	4.38519	1.763	0.475586
78.48	609.476	379.783	231.603	132.432	72.1331	37.2109	19.7189	78.48	68.5109	33.9393	17.3209	8.72156	4.39142	1.76849	0.475586
78.58	609.694	379.937	231.734	132.506	72.1706	37.2312	19.7173	78.58	68.5578	33.9689	17.3271	8.7395	4.39142	1.77472	0.475586
78.68	609.924	380.102	231.844	132.601	72.2018	37.2585	19.7173	78.68	68.6172	34.0089	17.3678	8.7489	4.39142	1.79584	0.484985
78.78	610.182	380.275	231.966	132.671	72.2315	37.2898	19.7307	78.78	68.6727	34.0291	17.3685	8.76135	4.40314	1.79657	0.481079
78.88	610.443	380.48	232.095	132.751	72.2988	37.3304	19.758	78.88	68.6711	34.051	17.3795	8.75281	4.40314	1.79425	0.481812
78.98	610.706	380.667	232.246	132.824	72.3542	37.3601	19.772	78.98	68.7211	34.0799	17.4014	8.76294	4.40155	1.81378	0.479492
79.08	610.973	380.852	232.352	132.889	72.4073	37.3882	19.7861	79.08	68.7593	34.1057	17.406	8.7887	4.41718	1.8255	0.485718
79.18	611.214	381.047	232.496	133.011	72.4636	37.4281	19.8228	79.18	68.8188	34.1205	17.4131	8.77856	4.40704	1.81378	0.46936
79.28	611.455	381.211	232.613	133.072	72.4909	37.4406	19.8189	79.28	68.8781	34.1463	17.4248	8.7981	4.40082	1.8161	0.475586
79.38	611.694	381.406	232.765	133.165	72.5534	37.4695	19.8619	79.38	68.9367	34.1776	17.4381	8.7887	4.41095	1.81378	0.466187
79.48	611.971	381.613	232.897	133.251	72.6019	37.4922	19.8853	79.48	69.0063	34.2072	17.4561	8.78638	4.39923	1.81378	0.463867
79.58	612.196	381.785	232.998	133.314	72.6511	37.5125	19.883	79.58	69.0773	34.244	17.4756	8.7981	4.38983	1.81219	0.463867
79.68	612.453	381.964	233.105	133.402	72.6706	37.532	19.9009	79.68	69.129	34.2885	17.4772	8.80127	4.40082	1.81146	0.477173
79.78	612.688	382.166	233.265	133.484	72.7331	37.5632	19.9322	79.78	69.1883	34.3065	17.4779	8.79028	4.39301	1.81537	0.461548
79.88	612.905	382.346	233.406	133.574	72.7643	37.5851	19.9439	79.88	69.2297	34.3377	17.4873	8.7926	4.39142	1.81378	0.459961
79.98	613.146	382.516	233.557	133.664	72.8151	37.6023	19.9697	79.98	69.3016	34.3768	17.5068	8.79028	4.39142	1.80438	0.450562
80.08	613.378	382.693	233.709	133.753	72.8604	37.6476	19.9791	80.08	69.3469	34.4025	17.5146	8.7926	4.38593	1.80206	0.442749
80.18	613.604	382.885	233.826	133.843	72.9073	37.6742	19.9908	80.18	69.4227	34.4174	17.5342	8.80359	4.39923	1.80206	0.446655
80.28	613.846	383.053	233.953	133.912	72.9417	37.6921	20.0103	80.28	69.475	34.4549	17.5459	8.81921	4.39142	1.80206	0.434204
80.38	614.067	383.235	234.054	133.992	73.0089	37.7117	20.0103	80.38	69.532	34.4799	17.5576	8.84729	4.39923	1.81378	0.442017
80.48	614.315	383.412	234.166	134.075	73.0495	37.7312	20.0298	80.48	69.5633	34.5096	17.5677	8.84265	4.39923	1.81537	0.44043
80.58	614.553	383.605	234.293	134.171	73.1081	37.7507	20.0416	80.58	69.5891	34.5291	17.5709	8.84106	4.39923	1.8255	0.438843
80.68	614.785	383.795	234.408	134.253	73.1511	37.782	20.0494	80.68	69.6235	34.558	17.5865	8.85669	4.39069	1.81378	0.434204
80.78	615.037	383.989	234.547	134.334	73.2097	37.8328	20.0728	80.78	69.6531	34.5744	17.6006	8.85437	4.39532	1.80829	0.422485
80.88	615.307	384.174	234.627	134.414	73.2526	37.8546	20.0806	80.88	69.6789	34.5994	17.6107	8.85278	4.39532	1.81378	0.432617
80.98	615.564	384.381	234.754	134.492	73.319	37.8914	20.0908	80.98	69.7602	34.619	17.61	8.8645	4.39374	1.81927	0.432617
81.08	615.815	384.555	234.855	134.554	73.3503	37.9203	20.1002	81.08	69.825	34.6408	17.6201	8.8645	4.39142	1.81769	0.43103
81.18	616.078	384.738	235.004	134.618	73.4128	37.9421	20.1119	81.18	69.882	34.6697	17.6302	8.88403	4.39142	1.8161	0.428711
81.28	616.344	384.924	235.136	134.707	73.4597	37.9617	20.122	81.28	69.8976	34.6854	17.6342	8.88635	4.38824	1.82001	0.423218
81.38	616.598	385.115	235.271	134.775	73.5222	37.9929	20.1275	81.38	69.9399	34.7166	17.6553	8.89966	4.38751	1.81537	0.424805
[truncated: 3,988 more rows]

## Sheet: Figure 4
Figure 4a
Time (days)	ISGnull		WT		uninfected
[truncated: 30 more rows]

## Sheet: Supp. Fig. 3
C3b 1:1 fit															C3b two state fit															C3c 1:1 fit															C3d 1:1 fit
[truncated: 5,404 more rows]
[truncated: 14 more columns]

[truncated: 3 more sheets: Supp. Fig. 4, Supp. Fig. 6, Supp. Fig. 7 ]
